# Supplementary material for: A systematic study of key elements underlying molecular property prediction
Source: Nat Commun. 2023 Oct 13;14:6395. doi: 10.1038/s41467-023-41948-6 (PMC10575948; doi:10.1038/s41467-023-41948-6)
Supplement: Supplementary file 4 — Source Data [file 41467_2023_41948_MOESM4_ESM.zip]

Archive with 111 entries (88 files):
- SourceData/
- SourceData/.DS_Store
- SourceData/Fig8/
- SourceData/Fig8/.DS_Store
- SourceData/Fig8/Fig8d.txt
- SourceData/Fig8/Fig8a.txt
- SourceData/Fig8/Fig8c.txt
- SourceData/Fig8/Fig8b.txt
- SourceData/Fig6/
- SourceData/Fig6/Fig6d.txt
- SourceData/Fig6/Fig6e.txt
- SourceData/Fig6/Fig6b.txt
- SourceData/Fig6/Fig6c.txt
- SourceData/Fig6/Fig6a.txt
- SourceData/SFig18/
- SourceData/SFig18/SFig18a.txt
- SourceData/SFig18/SFig18b.txt
- SourceData/SFig20/
- SourceData/SFig20/SFig20-cd.txt
- SourceData/SFig20/SFig20-ab.txt
- SourceData/Fig7/
- SourceData/Fig7/Fig7a.txt
- SourceData/Fig7/Fig7c.txt
- SourceData/Fig7/Fig7b.txt
- SourceData/Fig7/Fig7e.txt
- SourceData/Fig7/Fig7d.txt
- SourceData/Fig9/
- SourceData/Fig9/Fig9e_1.txt
- SourceData/Fig9/Fig9e_2.txt
- SourceData/Fig9/Fig9b.txt
- SourceData/Fig9/Fig9c.txt
- SourceData/Fig9/Fig9a.txt
- SourceData/Fig9/Fig9d.txt
- SourceData/Fig9/Fig9g.txt
- SourceData/Fig9/Fig9f.txt
- SourceData/SFig17/
- SourceData/SFig17/SFig17f.txt
- SourceData/SFig17/SFig17d.txt
- SourceData/SFig17/SFig17e.txt
- SourceData/SFig17/SFig17a.txt
- SourceData/SFig17/SFig17b.txt
- SourceData/SFig17/SFig17c.txt
- SourceData/SFig21/
- SourceData/SFig21/SFig21c.txt
- SourceData/SFig21/SFig21b.txt
- SourceData/SFig21/SFig21a.txt
- SourceData/SFig3/
- SourceData/SFig3/SFig3b-1.txt
- SourceData/SFig3/SFig3b-2.txt
- SourceData/SFig3/SFig3a-1.txt
- SourceData/SFig3/SFig3a-2.txt
- SourceData/SFig4/
- SourceData/SFig4/SFig4b.txt
- SourceData/SFig4/SFig4a.txt
- SourceData/SFig5/
- SourceData/SFig5/SFig5a.txt
- SourceData/SFig5/SFig5b.txt
- SourceData/SFig19.txt
- SourceData/SFig16.txt
- SourceData/SFig13.txt
- SourceData/SFig12.txt
- SourceData/SFig10.txt
- SourceData/SFig11.txt
- SourceData/SFig23/
- SourceData/SFig23/SFig23b.txt
- SourceData/SFig23/SFig23a.txt
- SourceData/.ipynb_checkpoints/
- SourceData/SFig15/
- SourceData/SFig15/SFig15a.txt
- SourceData/SFig15/SFig15b.txt
- SourceData/Fig5/
- SourceData/Fig5/Fig5a.txt
- SourceData/Fig5/Fig5b.txt
- SourceData/Fig5/Fig5c.txt
- SourceData/Fig5/Fig5g.txt
- SourceData/Fig5/Fig5f.txt
- SourceData/Fig5/Fig5d.txt
- SourceData/Fig5/Fig5e.txt
- SourceData/Fig2/
- SourceData/Fig2/Fig2a-1.txt
- SourceData/Fig2/Fig2a-2.txt
- SourceData/Fig2/Fig2b-1.txt
- SourceData/Fig2/Fig2b-2.txt
- SourceData/SFig14/
- SourceData/SFig14/.DS_Store
- SourceData/SFig14/SFig14b.txt
- SourceData/SFig14/SFig14c.txt
- SourceData/SFig14/SFig14a.txt
- SourceData/SFig9.txt
- SourceData/SFig22/
- SourceData/SFig22/SFig22a.txt
- SourceData/SFig22/SFig22b.txt
- SourceData/Fig3/
- SourceData/Fig3/Fig3b.txt
- SourceData/Fig3/Fig3c.txt
- SourceData/Fig3/Fig3a.txt
- SourceData/Fig3/Fig3d.txt
- SourceData/Fig3/Fig3e.txt
- SourceData/Fig3/Fig3g.txt
- SourceData/Fig3/Fig3f.txt
- SourceData/Fig4/
- SourceData/Fig4/Fig4c.txt
- SourceData/Fig4/Fig4b.txt
- SourceData/Fig4/Fig4a.txt
- SourceData/SFig8.txt
- SourceData/SFig7/
- SourceData/SFig7/SFig7a.txt
- SourceData/SFig7/SFig7b.txt
- SourceData/SFig6/
- SourceData/SFig6/SFig6b.txt
- SourceData/SFig6/SFig6a.txt
