# Supplementary material for: A systematic study of key elements underlying molecular property prediction
Source: Nat Commun. 2023 Oct 13;14:6395. doi: 10.1038/s41467-023-41948-6 (PMC10575948; doi:10.1038/s41467-023-41948-6)
Supplement: Supplementary file 4 — Source Data [file 41467_2023_41948_MOESM4_ESM.zip › SourceData/Fig8/Fig8d.txt]

preds	labels	SMILES	model_name	mol_rep	mol_prop	split_type	fold	label_rank
7.26799026275603	10.5141277326298	CC(=O)N1CCN(C(=O)Cc2ccc(Cl)c(Cl)c2)C(CN2CC[C@H](O)C2)C1	RF	rdkit2d	KOR	scaffold_balanced	4	1
6.6081831948616	3.2962175253438	CCCOC(=O)N1CCN(C(=O)Cc2ccc(Cl)c(Cl)c2)C(CN2CCCC2)C1	RF	rdkit2d	KOR	scaffold_balanced	4	8
6.63218439600164	6.29194979889779	O=CN1CCN(C(=O)Cc2ccc(Cl)c(Cl)c2)C(CN2CCCC2)C1	RF	rdkit2d	KOR	scaffold_balanced	4	6
6.60412766599852	3.00853545289202	CC(=O)N1CCN(C(=O)Cc2ccccc2)C(CN2CC[C@H](O)C2)C1	RF	rdkit2d	KOR	scaffold_balanced	4	9
8.35919301283759	10.0788096613719	COC(=O)N1CCN(C(=O)Cc2ccc(Cl)c(Cl)c2)C(CN2CCC(O)C2)C1	RF	rdkit2d	KOR	scaffold_balanced	4	2
6.55945721300602	7.06847858839679	CCC(=O)N1CCN(C(=O)Cc2ccc(Cl)c(Cl)c2)C(CN2CCCC2)C1	RF	rdkit2d	KOR	scaffold_balanced	4	4
6.64915081781781	7.74723703150463	CCOC(=O)N1CCN(C(=O)Cc2ccc(Cl)c(Cl)c2)C(CN2CCCC2)C1	RF	rdkit2d	KOR	scaffold_balanced	4	3
6.35137479267026	1.02753398402543	COCC(=O)N1CCN(C(=O)Cc2ccc(Cl)c(Cl)c2)C(CN2CCCC2)C1	RF	rdkit2d	KOR	scaffold_balanced	4	10
6.43875182002738	4.9056554377779	CCCC(=O)N1CCN(C(=O)Cc2ccc(Cl)c(Cl)c2)C(CN2CCCC2)C1	RF	rdkit2d	KOR	scaffold_balanced	4	7
6.5000853694926	6.69741490700595	CC(=O)N1CCN(C(=O)Cc2ccc(Cl)c(Cl)c2)C(CN2CCCC2)C1	RF	rdkit2d	KOR	scaffold_balanced	4	5
6.02737482840305	10.5141277326298	CC(=O)N1CCN(C(=O)Cc2ccc(Cl)c(Cl)c2)C(CN2CC[C@H](O)C2)C1	SVM	rdkit2d	KOR	scaffold_balanced	4	1
4.24327522834278	3.2962175253438	CCCOC(=O)N1CCN(C(=O)Cc2ccc(Cl)c(Cl)c2)C(CN2CCCC2)C1	SVM	rdkit2d	KOR	scaffold_balanced	4	8
4.03148284261115	6.29194979889779	O=CN1CCN(C(=O)Cc2ccc(Cl)c(Cl)c2)C(CN2CCCC2)C1	SVM	rdkit2d	KOR	scaffold_balanced	4	6
5.19820377291018	3.00853545289202	CC(=O)N1CCN(C(=O)Cc2ccccc2)C(CN2CC[C@H](O)C2)C1	SVM	rdkit2d	KOR	scaffold_balanced	4	9
5.30026736977264	10.0788096613719	COC(=O)N1CCN(C(=O)Cc2ccc(Cl)c(Cl)c2)C(CN2CCC(O)C2)C1	SVM	rdkit2d	KOR	scaffold_balanced	4	2
4.39617100435383	7.06847858839679	CCC(=O)N1CCN(C(=O)Cc2ccc(Cl)c(Cl)c2)C(CN2CCCC2)C1	SVM	rdkit2d	KOR	scaffold_balanced	4	4
3.81729519880077	7.74723703150463	CCOC(=O)N1CCN(C(=O)Cc2ccc(Cl)c(Cl)c2)C(CN2CCCC2)C1	SVM	rdkit2d	KOR	scaffold_balanced	4	3
3.96308874719068	1.02753398402543	COCC(=O)N1CCN(C(=O)Cc2ccc(Cl)c(Cl)c2)C(CN2CCCC2)C1	SVM	rdkit2d	KOR	scaffold_balanced	4	10
4.63244226270478	4.9056554377779	CCCC(=O)N1CCN(C(=O)Cc2ccc(Cl)c(Cl)c2)C(CN2CCCC2)C1	SVM	rdkit2d	KOR	scaffold_balanced	4	7
4.12517013601095	6.69741490700595	CC(=O)N1CCN(C(=O)Cc2ccc(Cl)c(Cl)c2)C(CN2CCCC2)C1	SVM	rdkit2d	KOR	scaffold_balanced	4	5
7.47100930399293	10.5141277326298	CC(=O)N1CCN(C(=O)Cc2ccc(Cl)c(Cl)c2)C(CN2CC[C@H](O)C2)C1	XGBoost	rdkit2d	KOR	scaffold_balanced	4	1
6.59791052782165	3.2962175253438	CCCOC(=O)N1CCN(C(=O)Cc2ccc(Cl)c(Cl)c2)C(CN2CCCC2)C1	XGBoost	rdkit2d	KOR	scaffold_balanced	4	8
5.66761980668198	6.29194979889779	O=CN1CCN(C(=O)Cc2ccc(Cl)c(Cl)c2)C(CN2CCCC2)C1	XGBoost	rdkit2d	KOR	scaffold_balanced	4	6
6.31188639582893	3.00853545289202	CC(=O)N1CCN(C(=O)Cc2ccccc2)C(CN2CC[C@H](O)C2)C1	XGBoost	rdkit2d	KOR	scaffold_balanced	4	9
8.26948808054018	10.0788096613719	COC(=O)N1CCN(C(=O)Cc2ccc(Cl)c(Cl)c2)C(CN2CCC(O)C2)C1	XGBoost	rdkit2d	KOR	scaffold_balanced	4	2
6.29410972071892	7.06847858839679	CCC(=O)N1CCN(C(=O)Cc2ccc(Cl)c(Cl)c2)C(CN2CCCC2)C1	XGBoost	rdkit2d	KOR	scaffold_balanced	4	4
7.08504054360496	7.74723703150463	CCOC(=O)N1CCN(C(=O)Cc2ccc(Cl)c(Cl)c2)C(CN2CCCC2)C1	XGBoost	rdkit2d	KOR	scaffold_balanced	4	3
5.53708969347161	1.02753398402543	COCC(=O)N1CCN(C(=O)Cc2ccc(Cl)c(Cl)c2)C(CN2CCCC2)C1	XGBoost	rdkit2d	KOR	scaffold_balanced	4	10
6.29410972071892	4.9056554377779	CCCC(=O)N1CCN(C(=O)Cc2ccc(Cl)c(Cl)c2)C(CN2CCCC2)C1	XGBoost	rdkit2d	KOR	scaffold_balanced	4	7
5.63703117222594	6.69741490700595	CC(=O)N1CCN(C(=O)Cc2ccc(Cl)c(Cl)c2)C(CN2CCCC2)C1	XGBoost	rdkit2d	KOR	scaffold_balanced	4	5
6.59114599227905	10.5141277313232	CC(=O)N1CCN(C(=O)Cc2ccc(Cl)c(Cl)c2)C(CN2CC[C@H](O)C2)C1	RNN	SMILES	KOR	scaffold	4	1
4.58614206314087	3.29621744155884	CCCOC(=O)N1CCN(C(=O)Cc2ccc(Cl)c(Cl)c2)C(CN2CCCC2)C1	RNN	SMILES	KOR	scaffold	4	8
4.77674436569214	6.29194974899292	O=CN1CCN(C(=O)Cc2ccc(Cl)c(Cl)c2)C(CN2CCCC2)C1	RNN	SMILES	KOR	scaffold	4	6
1.60184669494629	3.00853538513184	CC(=O)N1CCN(C(=O)Cc2ccccc2)C(CN2CC[C@H](O)C2)C1	RNN	SMILES	KOR	scaffold	4	9
4.82816171646118	10.0788097381592	COC(=O)N1CCN(C(=O)Cc2ccc(Cl)c(Cl)c2)C(CN2CCC(O)C2)C1	RNN	SMILES	KOR	scaffold	4	2
4.54626083374023	7.06847858428955	CCC(=O)N1CCN(C(=O)Cc2ccc(Cl)c(Cl)c2)C(CN2CCCC2)C1	RNN	SMILES	KOR	scaffold	4	4
4.63041543960571	7.74723720550537	CCOC(=O)N1CCN(C(=O)Cc2ccc(Cl)c(Cl)c2)C(CN2CCCC2)C1	RNN	SMILES	KOR	scaffold	4	3
4.62406015396118	1.02753400802612	COCC(=O)N1CCN(C(=O)Cc2ccc(Cl)c(Cl)c2)C(CN2CCCC2)C1	RNN	SMILES	KOR	scaffold	4	10
4.49557018280029	4.90565538406372	CCCC(=O)N1CCN(C(=O)Cc2ccc(Cl)c(Cl)c2)C(CN2CCCC2)C1	RNN	SMILES	KOR	scaffold	4	7
4.590989112854	6.69741487503052	CC(=O)N1CCN(C(=O)Cc2ccc(Cl)c(Cl)c2)C(CN2CCCC2)C1	RNN	SMILES	KOR	scaffold	4	5
5.97434759140015	10	CC(=O)N1CCN(C(=O)Cc2ccc(Cl)c(Cl)c2)C(CN2CC[C@H](O)C2)C1	GCN	Graph	KOR	scaffold	4	1
3.8116283416748	3	CCCOC(=O)N1CCN(C(=O)Cc2ccc(Cl)c(Cl)c2)C(CN2CCCC2)C1	GCN	Graph	KOR	scaffold	4	8
5.64355611801147	6	O=CN1CCN(C(=O)Cc2ccc(Cl)c(Cl)c2)C(CN2CCCC2)C1	GCN	Graph	KOR	scaffold	4	6
3.56080603599548	3	CC(=O)N1CCN(C(=O)Cc2ccccc2)C(CN2CC[C@H](O)C2)C1	GCN	Graph	KOR	scaffold	4	9
5.41243934631348	10	COC(=O)N1CCN(C(=O)Cc2ccc(Cl)c(Cl)c2)C(CN2CCC(O)C2)C1	GCN	Graph	KOR	scaffold	4	2
4.61275291442871	7	CCC(=O)N1CCN(C(=O)Cc2ccc(Cl)c(Cl)c2)C(CN2CCCC2)C1	GCN	Graph	KOR	scaffold	4	4
2.93164300918579	7	CCOC(=O)N1CCN(C(=O)Cc2ccc(Cl)c(Cl)c2)C(CN2CCCC2)C1	GCN	Graph	KOR	scaffold	4	3
3.27857875823975	1	COCC(=O)N1CCN(C(=O)Cc2ccc(Cl)c(Cl)c2)C(CN2CCCC2)C1	GCN	Graph	KOR	scaffold	4	10
4.84674501419067	4	CCCC(=O)N1CCN(C(=O)Cc2ccc(Cl)c(Cl)c2)C(CN2CCCC2)C1	GCN	Graph	KOR	scaffold	4	7
4.24708366394043	6	CC(=O)N1CCN(C(=O)Cc2ccc(Cl)c(Cl)c2)C(CN2CCCC2)C1	GCN	Graph	KOR	scaffold	4	5
6.44728517532349	10	CC(=O)N1CCN(C(=O)Cc2ccc(Cl)c(Cl)c2)C(CN2CC[C@H](O)C2)C1	GIN	Graph	KOR	scaffold	4	1
2.66071009635925	3	CCCOC(=O)N1CCN(C(=O)Cc2ccc(Cl)c(Cl)c2)C(CN2CCCC2)C1	GIN	Graph	KOR	scaffold	4	8
2.80160760879517	6	O=CN1CCN(C(=O)Cc2ccc(Cl)c(Cl)c2)C(CN2CCCC2)C1	GIN	Graph	KOR	scaffold	4	6
5.14032602310181	3	CC(=O)N1CCN(C(=O)Cc2ccccc2)C(CN2CC[C@H](O)C2)C1	GIN	Graph	KOR	scaffold	4	9
4.55365371704102	10	COC(=O)N1CCN(C(=O)Cc2ccc(Cl)c(Cl)c2)C(CN2CCC(O)C2)C1	GIN	Graph	KOR	scaffold	4	2
3.24524593353271	7	CCC(=O)N1CCN(C(=O)Cc2ccc(Cl)c(Cl)c2)C(CN2CCCC2)C1	GIN	Graph	KOR	scaffold	4	4
3.16645002365112	7	CCOC(=O)N1CCN(C(=O)Cc2ccc(Cl)c(Cl)c2)C(CN2CCCC2)C1	GIN	Graph	KOR	scaffold	4	3
3.29866075515747	1	COCC(=O)N1CCN(C(=O)Cc2ccc(Cl)c(Cl)c2)C(CN2CCCC2)C1	GIN	Graph	KOR	scaffold	4	10
3.42368030548096	4	CCCC(=O)N1CCN(C(=O)Cc2ccc(Cl)c(Cl)c2)C(CN2CCCC2)C1	GIN	Graph	KOR	scaffold	4	7
4.46270656585693	6	CC(=O)N1CCN(C(=O)Cc2ccc(Cl)c(Cl)c2)C(CN2CCCC2)C1	GIN	Graph	KOR	scaffold	4	5
5.110041	10.5141277313232	CC(=O)N1CCN(C(=O)Cc2ccc(Cl)c(Cl)c2)C(CN2CC[C@H](O)C2)C1	MolBERT	SMILES	KOR	scaffold_balanced	4	1
4.830357	3.29621744155884	CCCOC(=O)N1CCN(C(=O)Cc2ccc(Cl)c(Cl)c2)C(CN2CCCC2)C1	MolBERT	SMILES	KOR	scaffold_balanced	4	8
4.4374723	6.29194974899292	O=CN1CCN(C(=O)Cc2ccc(Cl)c(Cl)c2)C(CN2CCCC2)C1	MolBERT	SMILES	KOR	scaffold_balanced	4	6
4.4726977	3.00853538513184	CC(=O)N1CCN(C(=O)Cc2ccccc2)C(CN2CC[C@H](O)C2)C1	MolBERT	SMILES	KOR	scaffold_balanced	4	9
4.4202323	10.0788097381592	COC(=O)N1CCN(C(=O)Cc2ccc(Cl)c(Cl)c2)C(CN2CCC(O)C2)C1	MolBERT	SMILES	KOR	scaffold_balanced	4	2
4.6423807	7.06847858428955	CCC(=O)N1CCN(C(=O)Cc2ccc(Cl)c(Cl)c2)C(CN2CCCC2)C1	MolBERT	SMILES	KOR	scaffold_balanced	4	4
4.7813277	7.74723720550537	CCOC(=O)N1CCN(C(=O)Cc2ccc(Cl)c(Cl)c2)C(CN2CCCC2)C1	MolBERT	SMILES	KOR	scaffold_balanced	4	3
4.6008816	1.02753400802612	COCC(=O)N1CCN(C(=O)Cc2ccc(Cl)c(Cl)c2)C(CN2CCCC2)C1	MolBERT	SMILES	KOR	scaffold_balanced	4	10
4.711076	4.90565538406372	CCCC(=O)N1CCN(C(=O)Cc2ccc(Cl)c(Cl)c2)C(CN2CCCC2)C1	MolBERT	SMILES	KOR	scaffold_balanced	4	7
4.5383782	6.69741487503052	CC(=O)N1CCN(C(=O)Cc2ccc(Cl)c(Cl)c2)C(CN2CCCC2)C1	MolBERT	SMILES	KOR	scaffold_balanced	4	5
5.47345744364397	10.5141277326298	CC(=O)N1CCN(C(=O)Cc2ccc(Cl)c(Cl)c2)C(CN2CC[C@H](O)C2)C1	GROVER	Graph	KOR	scaffold_balanced	4	1
4.56087707793633	3.2962175253438	CCCOC(=O)N1CCN(C(=O)Cc2ccc(Cl)c(Cl)c2)C(CN2CCCC2)C1	GROVER	Graph	KOR	scaffold_balanced	4	8
4.60802840635048	6.29194979889779	O=CN1CCN(C(=O)Cc2ccc(Cl)c(Cl)c2)C(CN2CCCC2)C1	GROVER	Graph	KOR	scaffold_balanced	4	6
5.44316135860332	3.00853545289202	CC(=O)N1CCN(C(=O)Cc2ccccc2)C(CN2CC[C@H](O)C2)C1	GROVER	Graph	KOR	scaffold_balanced	4	9
5.36332886311984	10.0788096613719	COC(=O)N1CCN(C(=O)Cc2ccc(Cl)c(Cl)c2)C(CN2CCC(O)C2)C1	GROVER	Graph	KOR	scaffold_balanced	4	2
4.60503791204169	7.06847858839679	CCC(=O)N1CCN(C(=O)Cc2ccc(Cl)c(Cl)c2)C(CN2CCCC2)C1	GROVER	Graph	KOR	scaffold_balanced	4	4
4.58070893960718	7.74723703150463	CCOC(=O)N1CCN(C(=O)Cc2ccc(Cl)c(Cl)c2)C(CN2CCCC2)C1	GROVER	Graph	KOR	scaffold_balanced	4	3
4.60774687063199	1.02753398402543	COCC(=O)N1CCN(C(=O)Cc2ccc(Cl)c(Cl)c2)C(CN2CCCC2)C1	GROVER	Graph	KOR	scaffold_balanced	4	10
4.59165304962618	4.9056554377779	CCCC(=O)N1CCN(C(=O)Cc2ccc(Cl)c(Cl)c2)C(CN2CCCC2)C1	GROVER	Graph	KOR	scaffold_balanced	4	7
4.61653789412872	6.69741490700595	CC(=O)N1CCN(C(=O)Cc2ccc(Cl)c(Cl)c2)C(CN2CCCC2)C1	GROVER	Graph	KOR	scaffold_balanced	4	5
5.64828634900736	10.5141277326298	CC(=O)N1CCN(C(=O)Cc2ccc(Cl)c(Cl)c2)C(CN2CC[C@H](O)C2)C1	GROVER_RDKit	Graph	KOR	scaffold_balanced	4	1
4.73941068827288	3.2962175253438	CCCOC(=O)N1CCN(C(=O)Cc2ccc(Cl)c(Cl)c2)C(CN2CCCC2)C1	GROVER_RDKit	Graph	KOR	scaffold_balanced	4	8
4.7735921040384	6.29194979889779	O=CN1CCN(C(=O)Cc2ccc(Cl)c(Cl)c2)C(CN2CCCC2)C1	GROVER_RDKit	Graph	KOR	scaffold_balanced	4	6
5.14041463596241	3.00853545289202	CC(=O)N1CCN(C(=O)Cc2ccccc2)C(CN2CC[C@H](O)C2)C1	GROVER_RDKit	Graph	KOR	scaffold_balanced	4	9
5.27007389267613	10.0788096613719	COC(=O)N1CCN(C(=O)Cc2ccc(Cl)c(Cl)c2)C(CN2CCC(O)C2)C1	GROVER_RDKit	Graph	KOR	scaffold_balanced	4	2
4.89442583730913	7.06847858839679	CCC(=O)N1CCN(C(=O)Cc2ccc(Cl)c(Cl)c2)C(CN2CCCC2)C1	GROVER_RDKit	Graph	KOR	scaffold_balanced	4	4
4.58890614584705	7.74723703150463	CCOC(=O)N1CCN(C(=O)Cc2ccc(Cl)c(Cl)c2)C(CN2CCCC2)C1	GROVER_RDKit	Graph	KOR	scaffold_balanced	4	3
4.69469191495395	1.02753398402543	COCC(=O)N1CCN(C(=O)Cc2ccc(Cl)c(Cl)c2)C(CN2CCCC2)C1	GROVER_RDKit	Graph	KOR	scaffold_balanced	4	10
5.0085314632913	4.9056554377779	CCCC(=O)N1CCN(C(=O)Cc2ccc(Cl)c(Cl)c2)C(CN2CCCC2)C1	GROVER_RDKit	Graph	KOR	scaffold_balanced	4	7
4.80427975871706	6.69741490700595	CC(=O)N1CCN(C(=O)Cc2ccc(Cl)c(Cl)c2)C(CN2CCCC2)C1	GROVER_RDKit	Graph	KOR	scaffold_balanced	4	5
