# Supplementary material for: A systematic study of key elements underlying molecular property prediction
Source: Nat Commun. 2023 Oct 13;14:6395. doi: 10.1038/s41467-023-41948-6 (PMC10575948; doi:10.1038/s41467-023-41948-6)
Supplement: Supplementary file 4 — Source Data [file 41467_2023_41948_MOESM4_ESM.zip › SourceData/Fig8/Fig8a.txt]

model_name	metric_name	mol_prop	p_value	stats_method	perf_diff
RF	RMSE	MDR1	3.38530547307274e-07	ranksums	0.334604542879833
RF	RMSE	CYP2D6	0.00310763913573104	ranksums	0.0950358284297044
RF	RMSE	CYP3A4	5.43359149466734e-05	ranksums	0.168905127494446
RF	RMSE	MOR	3.97393875818763e-06	ranksums	0.210767862302055
RF	RMSE	DOR	8.48722495644837e-10	ranksums	0.409947280043812
RF	RMSE	KOR	2.7376658092235e-10	ranksums	0.373403228487826
SVM	RMSE	MDR1	0.000541067663305024	ranksums	0.216883571125152
SVM	RMSE	CYP2D6	0.198357566662579	ranksums	0
SVM	RMSE	CYP3A4	0.813005287611997	ranksums	0
SVM	RMSE	MOR	0.124151281091493	ranksums	0
SVM	RMSE	DOR	6.5575086672954e-05	ranksums	0.177463259443445
SVM	RMSE	KOR	0.000136524284332858	ranksums	0.201491551368713
XGBoost	RMSE	MDR1	1.69058805096499e-05	ranksums	0.284906796690301
XGBoost	RMSE	CYP2D6	0.0371052625532809	ranksums	0.0742398338653143
XGBoost	RMSE	CYP3A4	0.0219295475688353	ranksums	0.0913884831842238
XGBoost	RMSE	MOR	0.00126853453938113	ranksums	0.157812745346805
XGBoost	RMSE	DOR	2.29022488086432e-08	ranksums	0.274077245583933
XGBoost	RMSE	KOR	3.38530547307274e-07	ranksums	0.264815890529105
RNN	RMSE	MDR1	4.27528103192407e-07	ranksums	0.521448054245679
RNN	RMSE	CYP2D6	0.000410130725819514	ranksums	0.137005905449363
RNN	RMSE	CYP3A4	0.00140590551147289	ranksums	0.176318344673931
RNN	RMSE	MOR	6.28162378421386e-07	ranksums	0.289277134625424
RNN	RMSE	DOR	8.12107312260547e-09	ranksums	0.418028308401639
RNN	RMSE	KOR	1.33475933195642e-06	ranksums	0.285716812095593
GCN	RMSE	MDR1	5.30809905084803e-08	ranksums	0.556560275125813
GCN	RMSE	CYP2D6	0.024625161703711	ranksums	0.0774323847115015
GCN	RMSE	CYP3A4	0.00652159522961408	ranksums	0.113716753887437
GCN	RMSE	MOR	1.86472615897586e-10	ranksums	0.3407847023523
GCN	RMSE	DOR	3.64317105026695e-10	ranksums	0.451338713027227
GCN	RMSE	KOR	7.73262969786879e-10	ranksums	0.448999701431012
GIN	RMSE	MDR1	2.71411821224912e-08	ranksums	0.611274382717099
GIN	RMSE	CYP2D6	1.20441624662381e-07	ranksums	0.191583551652347
GIN	RMSE	CYP3A4	4.57975286467278e-06	ranksums	0.216392661339658
GIN	RMSE	MOR	1.86472615897586e-10	ranksums	0.426170153103258
GIN	RMSE	DOR	2.87194906632032e-11	ranksums	0.592129920977212
GIN	RMSE	KOR	3.87871447590138e-11	ranksums	0.575646648083002
MolBERT	RMSE	MDR1	0.0584368468284206	ranksums	0
MolBERT	RMSE	CYP2D6	0.929315124914634	ranksums	0
MolBERT	RMSE	CYP3A4	0.391170451997685	ranksums	0
MolBERT	RMSE	MOR	0.351636969005001	ranksums	0
MolBERT	RMSE	DOR	0.0265777633650162	ranksums	0.0575351060808362
MolBERT	RMSE	KOR	0.0428195073176977	ranksums	0.0878109870709594
GROVER	RMSE	MDR1	0.336558376394651	ranksums	0
GROVER	RMSE	CYP2D6	0.905849445866094	ranksums	0
GROVER	RMSE	CYP3A4	0.399389395013695	ranksums	0
GROVER	RMSE	MOR	0.225388807244893	ranksums	0
GROVER	RMSE	DOR	0.988204164940098	ranksums	0
GROVER	RMSE	KOR	0.0147104444533948	ranksums	0.216595803841308
GROVER_RDKit	RMSE	MDR1	0.00849769192613482	ranksums	0.189434073337653
GROVER_RDKit	RMSE	CYP2D6	0.0977510554485991	ranksums	0
GROVER_RDKit	RMSE	CYP3A4	0.300711047148313	ranksums	0
GROVER_RDKit	RMSE	MOR	0.505859178079598	ranksums	0
GROVER_RDKit	RMSE	DOR	0.00108556302978548	ranksums	0.203567050172683
GROVER_RDKit	RMSE	KOR	0.000275865488330761	ranksums	0.250908718467556
