# Supplementary material for: A systematic study of key elements underlying molecular property prediction
Source: Nat Commun. 2023 Oct 13;14:6395. doi: 10.1038/s41467-023-41948-6 (PMC10575948; doi:10.1038/s41467-023-41948-6)
Supplement: Supplementary file 4 — Source Data [file 41467_2023_41948_MOESM4_ESM.zip › SourceData/Fig8/Fig8b.txt]

model_name	metric_name	mol_prop	p_value	stats_method	perf_diff	split_type
RF	RMSE	MDR1	0.351636969005001	ranksums	0	Scaffold
SVM	RMSE	MDR1	0.169146461558491	ranksums	0	Scaffold
XGBoost	RMSE	MDR1	0.505859178079598	ranksums	0	Scaffold
RNN	RMSE	MDR1	0.515359797580285	ranksums	0	Scaffold
GCN	RMSE	MDR1	0.0187369441808665	ranksums	0.682536406815732	Scaffold
GIN	RMSE	MDR1	0.0760414758302434	ranksums	0	Scaffold
MolBERT	RMSE	MDR1	0.0863464464119469	ranksums	0	Scaffold
GROVER	RMSE	MDR1	0.203564840611187	ranksums	0	Scaffold
GROVER_RDKit	RMSE	MDR1	0.0546088652321406	ranksums	0	Scaffold
RF	RMSE	CYP2D6	3.47852602805345e-05	ranksums	0.22806432173383	Scaffold
SVM	RMSE	CYP2D6	0.000275865488330761	ranksums	0.241734405417276	Scaffold
XGBoost	RMSE	CYP2D6	0.00103021548837094	ranksums	0.215860341516662	Scaffold
RNN	RMSE	CYP2D6	3.44536113152082e-06	ranksums	0.337923735697082	Scaffold
GCN	RMSE	CYP2D6	0.000366575678090335	ranksums	0.256302236809299	Scaffold
GIN	RMSE	CYP2D6	0.000309280912215564	ranksums	0.236155647562483	Scaffold
MolBERT	RMSE	CYP2D6	0.00778634841591745	ranksums	0.185449824602364	Scaffold
GROVER	RMSE	CYP2D6	1.80708780270684e-05	ranksums	0.281355468835315	Scaffold
GROVER_RDKit	RMSE	CYP2D6	0.000327375625579428	ranksums	0.256244397447808	Scaffold
RF	RMSE	CYP3A4	6.50572843638803e-06	ranksums	0.451132881510239	Scaffold
SVM	RMSE	CYP3A4	0.00147961889644207	ranksums	0.275778984706663	Scaffold
XGBoost	RMSE	CYP3A4	3.26108634521542e-05	ranksums	0.379412300557562	Scaffold
RNN	RMSE	CYP3A4	0.0129994824928381	ranksums	0.235799276532904	Scaffold
GCN	RMSE	CYP3A4	0.0297569530004727	ranksums	0.183235917094837	Scaffold
GIN	RMSE	CYP3A4	0.0180053510254157	ranksums	0.206898393457262	Scaffold
MolBERT	RMSE	CYP3A4	0.00067282950584858	ranksums	0.271522500038258	Scaffold
GROVER	RMSE	CYP3A4	0.416135847078279	ranksums	0	Scaffold
GROVER_RDKit	RMSE	CYP3A4	0.000790601078775583	ranksums	0.287037594482809	Scaffold
RF	RMSE	MOR	0.0114669679432952	ranksums	0.238818628030618	Scaffold
SVM	RMSE	MOR	0.0689901401299633	ranksums	0	Scaffold
XGBoost	RMSE	MOR	0.0119589835689516	ranksums	0.225059727275933	Scaffold
RNN	RMSE	MOR	0.0297569530004727	ranksums	0.173138850572123	Scaffold
GCN	RMSE	MOR	0.000387782129570984	ranksums	0.259678075353091	Scaffold
GIN	RMSE	MOR	0.0159585842612662	ranksums	0.171604242652819	Scaffold
MolBERT	RMSE	MOR	0.604838651327524	ranksums	0	Scaffold
GROVER	RMSE	MOR	0.870810804536042	ranksums	0	Scaffold
GROVER_RDKit	RMSE	MOR	0.524952228275667	ranksums	0	Scaffold
RF	RMSE	DOR	2.28462276218131e-07	ranksums	0.539132301146458	Scaffold
SVM	RMSE	DOR	0.00813506323500792	ranksums	0.232870354086805	Scaffold
XGBoost	RMSE	DOR	7.31597272595403e-07	ranksums	0.390739044759076	Scaffold
RNN	RMSE	DOR	1.58126757191298e-05	ranksums	0.333632024673151	Scaffold
GCN	RMSE	DOR	7.31597272595403e-07	ranksums	0.398009676549826	Scaffold
GIN	RMSE	DOR	1.23903204794598e-06	ranksums	0.430306848016335	Scaffold
MolBERT	RMSE	DOR	6.97871029076066e-05	ranksums	0.285344923653396	Scaffold
GROVER	RMSE	DOR	0.0332577966305004	ranksums	0.223050622803018	Scaffold
GROVER_RDKit	RMSE	DOR	0.000346457398898125	ranksums	0.330676916021455	Scaffold
RF	RMSE	KOR	0.0428195073176977	ranksums	0.202681009345121	Scaffold
SVM	RMSE	KOR	0.801554937881844	ranksums	0	Scaffold
XGBoost	RMSE	KOR	0.26117582460728	ranksums	0	Scaffold
RNN	RMSE	KOR	0.367136581248436	ranksums	0	Scaffold
GCN	RMSE	KOR	0.894146064578262	ranksums	0	Scaffold
GIN	RMSE	KOR	0.26117582460728	ranksums	0	Scaffold
MolBERT	RMSE	KOR	0.236906642783316	ranksums	0	Scaffold
GROVER	RMSE	KOR	0.273934154452293	ranksums	0	Scaffold
GROVER_RDKit	RMSE	KOR	0.344044940644476	ranksums	0	Scaffold
RF	RMSE	MDR1	0.58436242209071	ranksums	0	Random
SVM	RMSE	MDR1	0.000206531204756844	ranksums	-0.213039594670755	Random
XGBoost	RMSE	MDR1	0.169146461558491	ranksums	0	Random
RNN	RMSE	MDR1	0.359334264539344	ranksums	0	Random
GCN	RMSE	MDR1	0.375043623558613	ranksums	0	Random
GIN	RMSE	MDR1	0.242819024256211	ranksums	0	Random
MolBERT	RMSE	MDR1	0.0129994824928381	ranksums	0.151300369220741	Random
GROVER	RMSE	MDR1	0.0109930026457564	ranksums	0.481097060030484	Random
GROVER_RDKit	RMSE	MDR1	0.173777038979135	ranksums	0	Random
RF	RMSE	CYP2D6	6.97871029076066e-05	ranksums	0.161151844922507	Random
SVM	RMSE	CYP2D6	0.0141192685035642	ranksums	0.113914828244122	Random
XGBoost	RMSE	CYP2D6	0.00163783886534898	ranksums	0.116914804559491	Random
RNN	RMSE	CYP2D6	0.100782631798322	ranksums	0	Random
GCN	RMSE	CYP2D6	0.000260456253335063	ranksums	0.152585387478512	Random
GIN	RMSE	CYP2D6	0.000433677833506189	ranksums	0.145501892383436	Random
MolBERT	RMSE	CYP2D6	0.00569773419406551	ranksums	0.121346351437284	Random
GROVER	RMSE	CYP2D6	0.000100947188812739	ranksums	0.237102606785891	Random
GROVER_RDKit	RMSE	CYP2D6	0.000410130725819514	ranksums	0.167286077492182	Random
RF	RMSE	CYP3A4	2.79274007892698e-09	ranksums	0.306187159679993	Random
SVM	RMSE	CYP3A4	2.894412287526e-07	ranksums	0.289046645897905	Random
XGBoost	RMSE	CYP3A4	1.7739278225827e-09	ranksums	0.290076272219453	Random
RNN	RMSE	CYP3A4	5.78621818161149e-05	ranksums	0.219867394507984	Random
GCN	RMSE	CYP3A4	3.65997992895071e-07	ranksums	0.235581117268636	Random
GIN	RMSE	CYP3A4	4.98979964983489e-07	ranksums	0.222567134793433	Random
MolBERT	RMSE	CYP3A4	5.81880955960144e-07	ranksums	0.261063771309714	Random
GROVER	RMSE	CYP3A4	1.80708780270684e-05	ranksums	0.22509305654565	Random
GROVER_RDKit	RMSE	CYP3A4	1.79986793636992e-07	ranksums	0.276345586585091	Random
RF	RMSE	MOR	0.083669986917125	ranksums	0	Random
SVM	RMSE	MOR	0.00681914122420463	ranksums	0.100395136440666	Random
XGBoost	RMSE	MOR	0.0667626139707639	ranksums	0	Random
RNN	RMSE	MOR	0.515359797580285	ranksums	0	Random
GCN	RMSE	MOR	0.00887470724358224	ranksums	0.101046777617933	Random
GIN	RMSE	MOR	0.103888659317914	ranksums	0	Random
MolBERT	RMSE	MOR	0.193248378918784	ranksums	0	Random
GROVER	RMSE	MOR	0.941072349139827	ranksums	0	Random
GROVER_RDKit	RMSE	MOR	0.442017913975686	ranksums	0	Random
RF	RMSE	DOR	8.40120173049148e-05	ranksums	0.122519251432527	Random
SVM	RMSE	DOR	0.0119589835689516	ranksums	0.0990427192072607	Random
XGBoost	RMSE	DOR	0.0147104444533948	ranksums	0.0773714011642961	Random
RNN	RMSE	DOR	0.254953177998253	ranksums	0	Random
GCN	RMSE	DOR	0.72271979157106	ranksums	0	Random
GIN	RMSE	DOR	0.859183914274438	ranksums	0	Random
MolBERT	RMSE	DOR	7.47547107834127e-06	ranksums	0.14597707842964	Random
GROVER	RMSE	DOR	0.0810611055553891	ranksums	0	Random
GROVER_RDKit	RMSE	DOR	0.0297569530004727	ranksums	0.12939387924416	Random
RF	RMSE	KOR	0.836023950489311	ranksums	0	Random
SVM	RMSE	KOR	0.0345005081441225	ranksums	-0.07593107021922	Random
XGBoost	RMSE	KOR	0.824495751654771	ranksums	0	Random
RNN	RMSE	KOR	0.198357566662579	ranksums	0	Random
GCN	RMSE	KOR	0.0219295475688353	ranksums	-0.0995478082957839	Random
GIN	RMSE	KOR	0.164609061949449	ranksums	0	Random
MolBERT	RMSE	KOR	0.0276032508030178	ranksums	-0.0903813987978834	Random
GROVER	RMSE	KOR	0.254953177998253	ranksums	0	Random
GROVER_RDKit	RMSE	KOR	0.0712783650668012	ranksums	0	Random
