# Supplementary material for: A systematic study of key elements underlying molecular property prediction
Source: Nat Commun. 2023 Oct 13;14:6395. doi: 10.1038/s41467-023-41948-6 (PMC10575948; doi:10.1038/s41467-023-41948-6)
Supplement: Supplementary file 4 — Source Data [file 41467_2023_41948_MOESM4_ESM.zip › SourceData/Fig6/Fig6d.txt]

mean_metric_score	std_metric_score	split_type	mol_rep	mol_prop	model_name	metric_name
0.927562629360465	0.157090046540353	Scaffold	1. MorganBits	MDR1	RF	AUROC
0.94821380431531	0.117527818663006	Scaffold	2. MorganCounts	MDR1	RF	AUROC
0.913374470372458	0.166501094590347	Scaffold	3. MACCS	MDR1	RF	AUROC
0.936596796174329	0.152701936458739	Scaffold	0. RDKit Descriptors	MDR1	RF	AUROC
0.898153755281113	0.138848524936664	Scaffold	5. PhysChem Descriptors	MDR1	RF	AUROC
0.946258795726994	0.09031220221589	Scaffold	4. AtomPairs	MDR1	RF	AUROC
0.52011271223434	0.474157593242368	Scaffold	1. MorganBits	CYP2D6	RF	AUROC
0.494087454898455	0.451451100571585	Scaffold	2. MorganCounts	CYP2D6	RF	AUROC
0.468050398893947	0.438985294125068	Scaffold	3. MACCS	CYP2D6	RF	AUROC
0.483540439748382	0.440685578863964	Scaffold	0. RDKit Descriptors	CYP2D6	RF	AUROC
0.446597745757596	0.446694884234833	Scaffold	5. PhysChem Descriptors	CYP2D6	RF	AUROC
0.463787988406666	0.44051229269476	Scaffold	4. AtomPairs	CYP2D6	RF	AUROC
0.831656079085412	0.13243479541056	Scaffold	1. MorganBits	CYP3A4	RF	AUROC
0.844107442656189	0.140017476429992	Scaffold	2. MorganCounts	CYP3A4	RF	AUROC
0.799458212040887	0.143541263571015	Scaffold	3. MACCS	CYP3A4	RF	AUROC
0.844906697786843	0.112170197765065	Scaffold	0. RDKit Descriptors	CYP3A4	RF	AUROC
0.78949750814796	0.122943348716983	Scaffold	5. PhysChem Descriptors	CYP3A4	RF	AUROC
0.883075449585606	0.102297964500739	Scaffold	4. AtomPairs	CYP3A4	RF	AUROC
0.912695457972375	0.0332412458406193	Scaffold	1. MorganBits	MOR	RF	AUROC
0.914061949333889	0.03230676266894	Scaffold	2. MorganCounts	MOR	RF	AUROC
0.883761589105804	0.034532114487105	Scaffold	3. MACCS	MOR	RF	AUROC
0.890031030203798	0.0381333607608401	Scaffold	0. RDKit Descriptors	MOR	RF	AUROC
0.793671608389932	0.0366885877676287	Scaffold	5. PhysChem Descriptors	MOR	RF	AUROC
0.90490888966968	0.036580875415372	Scaffold	4. AtomPairs	MOR	RF	AUROC
0.866095260162413	0.0402724696273915	Scaffold	1. MorganBits	DOR	RF	AUROC
0.867872149270851	0.0389465127478023	Scaffold	2. MorganCounts	DOR	RF	AUROC
0.818353125488975	0.0438011141398408	Scaffold	3. MACCS	DOR	RF	AUROC
0.848755710473368	0.0434449583071733	Scaffold	0. RDKit Descriptors	DOR	RF	AUROC
0.755662807179343	0.0536314680213422	Scaffold	5. PhysChem Descriptors	DOR	RF	AUROC
0.861195883529199	0.0396882804478993	Scaffold	4. AtomPairs	DOR	RF	AUROC
0.901385996243694	0.0341910170964342	Scaffold	1. MorganBits	KOR	RF	AUROC
0.902771963582725	0.036105568990074	Scaffold	2. MorganCounts	KOR	RF	AUROC
0.876072378542817	0.037718220784096	Scaffold	3. MACCS	KOR	RF	AUROC
0.888299502865291	0.0412480412099236	Scaffold	0. RDKit Descriptors	KOR	RF	AUROC
0.820998451513018	0.0561277155260465	Scaffold	5. PhysChem Descriptors	KOR	RF	AUROC
0.897800924918172	0.0391912520990168	Scaffold	4. AtomPairs	KOR	RF	AUROC
0.978479992414224	0.0234482578872275	Random	1. MorganBits	MDR1	RF	AUROC
0.981282718295816	0.0234996288155969	Random	2. MorganCounts	MDR1	RF	AUROC
0.972837073624329	0.0321743686186122	Random	3. MACCS	MDR1	RF	AUROC
0.978864630898545	0.0208009808251741	Random	0. RDKit Descriptors	MDR1	RF	AUROC
0.953917855791322	0.0334539041801712	Random	5. PhysChem Descriptors	MDR1	RF	AUROC
0.980924028157467	0.0154657379837589	Random	4. AtomPairs	MDR1	RF	AUROC
0.605952412411463	0.390333161090383	Random	1. MorganBits	CYP2D6	RF	AUROC
0.608939511832267	0.368439915210803	Random	2. MorganCounts	CYP2D6	RF	AUROC
0.578229645349501	0.390408587350675	Random	3. MACCS	CYP2D6	RF	AUROC
0.549152878084133	0.372700430651996	Random	0. RDKit Descriptors	CYP2D6	RF	AUROC
0.500043834072736	0.360238585610924	Random	5. PhysChem Descriptors	CYP2D6	RF	AUROC
0.544405313907421	0.375272846249974	Random	4. AtomPairs	CYP2D6	RF	AUROC
0.919130946643449	0.0740452713729681	Random	1. MorganBits	CYP3A4	RF	AUROC
0.918299210397396	0.0663814247056641	Random	2. MorganCounts	CYP3A4	RF	AUROC
0.904802963758366	0.0808169222241113	Random	3. MACCS	CYP3A4	RF	AUROC
0.925294363856375	0.0756850457656884	Random	0. RDKit Descriptors	CYP3A4	RF	AUROC
0.883290046480826	0.0649325720366022	Random	5. PhysChem Descriptors	CYP3A4	RF	AUROC
0.936431510198044	0.0609453988789592	Random	4. AtomPairs	CYP3A4	RF	AUROC
0.937256326065109	0.0122380774518496	Random	1. MorganBits	MOR	RF	AUROC
0.939727738652746	0.012440437673435	Random	2. MorganCounts	MOR	RF	AUROC
0.912854685297275	0.0176024659430556	Random	3. MACCS	MOR	RF	AUROC
0.923318541707936	0.0150458269899846	Random	0. RDKit Descriptors	MOR	RF	AUROC
0.859405810422034	0.0232912285051768	Random	5. PhysChem Descriptors	MOR	RF	AUROC
0.936528520728466	0.0112831319796585	Random	4. AtomPairs	MOR	RF	AUROC
0.916605244644048	0.0203186849559147	Random	1. MorganBits	DOR	RF	AUROC
0.920023460196096	0.0203754690443196	Random	2. MorganCounts	DOR	RF	AUROC
0.880736967921385	0.02315427937812	Random	3. MACCS	DOR	RF	AUROC
0.901981056301609	0.0190294335122232	Random	0. RDKit Descriptors	DOR	RF	AUROC
0.818822039245027	0.0284307486567468	Random	5. PhysChem Descriptors	DOR	RF	AUROC
0.911765980062906	0.021215192488917	Random	4. AtomPairs	DOR	RF	AUROC
0.930917209444336	0.0149156922142563	Random	1. MorganBits	KOR	RF	AUROC
0.933851769878203	0.01491935284213	Random	2. MorganCounts	KOR	RF	AUROC
0.913150553304845	0.0209473201206283	Random	3. MACCS	KOR	RF	AUROC
0.92573383400328	0.0176427104307137	Random	0. RDKit Descriptors	KOR	RF	AUROC
0.881875214145324	0.0239040750158146	Random	5. PhysChem Descriptors	KOR	RF	AUROC
0.92949096479848	0.0175355263573664	Random	4. AtomPairs	KOR	RF	AUROC
