# Supplementary material for: A systematic study of key elements underlying molecular property prediction
Source: Nat Commun. 2023 Oct 13;14:6395. doi: 10.1038/s41467-023-41948-6 (PMC10575948; doi:10.1038/s41467-023-41948-6)
Supplement: Supplementary file 4 — Source Data [file 41467_2023_41948_MOESM4_ESM.zip › SourceData/Fig6/Fig6e.txt]

rep_1	rep_2	metric_name	mol_prop	split_type	p_value	stats_method	p_value_group
1. MorganBits	1. MorganBits	AUROC	MDR1	Scaffold	1	ranksums	>=0.05
1. MorganBits	2. MorganCounts	AUROC	MDR1	Scaffold	0.610007552037681	ranksums	>=0.05
1. MorganBits	3. MACCS	AUROC	MDR1	Scaffold	0.579294210581981	ranksums	>=0.05
1. MorganBits	0. RDKit Descriptors	AUROC	MDR1	Scaffold	0.790147056174559	ranksums	>=0.05
1. MorganBits	5. PhysChem Descriptors	AUROC	MDR1	Scaffold	0.0202784911655978	ranksums	<0.05
1. MorganBits	4. AtomPairs	AUROC	MDR1	Scaffold	0.994101921325495	ranksums	>=0.05
2. MorganCounts	1. MorganBits	AUROC	MDR1	Scaffold	0.610007552037681	ranksums	>=0.05
2. MorganCounts	2. MorganCounts	AUROC	MDR1	Scaffold	1	ranksums	>=0.05
2. MorganCounts	3. MACCS	AUROC	MDR1	Scaffold	0.267502703416054	ranksums	>=0.05
2. MorganCounts	0. RDKit Descriptors	AUROC	MDR1	Scaffold	0.756201338941347	ranksums	>=0.05
2. MorganCounts	5. PhysChem Descriptors	AUROC	MDR1	Scaffold	0.00358511685987855	ranksums	<0.05
2. MorganCounts	4. AtomPairs	AUROC	MDR1	Scaffold	0.684322586762449	ranksums	>=0.05
3. MACCS	1. MorganBits	AUROC	MDR1	Scaffold	0.579294210581981	ranksums	>=0.05
3. MACCS	2. MorganCounts	AUROC	MDR1	Scaffold	0.267502703416054	ranksums	>=0.05
3. MACCS	3. MACCS	AUROC	MDR1	Scaffold	1	ranksums	>=0.05
3. MACCS	0. RDKit Descriptors	AUROC	MDR1	Scaffold	0.359334264539344	ranksums	>=0.05
3. MACCS	5. PhysChem Descriptors	AUROC	MDR1	Scaffold	0.110328593661621	ranksums	>=0.05
3. MACCS	4. AtomPairs	AUROC	MDR1	Scaffold	0.464272910621615	ranksums	>=0.05
0. RDKit Descriptors	1. MorganBits	AUROC	MDR1	Scaffold	0.790147056174559	ranksums	>=0.05
0. RDKit Descriptors	2. MorganCounts	AUROC	MDR1	Scaffold	0.756201338941347	ranksums	>=0.05
0. RDKit Descriptors	3. MACCS	AUROC	MDR1	Scaffold	0.359334264539344	ranksums	>=0.05
0. RDKit Descriptors	0. RDKit Descriptors	AUROC	MDR1	Scaffold	1	ranksums	>=0.05
0. RDKit Descriptors	5. PhysChem Descriptors	AUROC	MDR1	Scaffold	0.00712883007556135	ranksums	<0.05
0. RDKit Descriptors	4. AtomPairs	AUROC	MDR1	Scaffold	0.813005287611997	ranksums	>=0.05
5. PhysChem Descriptors	1. MorganBits	AUROC	MDR1	Scaffold	0.0202784911655978	ranksums	<0.05
5. PhysChem Descriptors	2. MorganCounts	AUROC	MDR1	Scaffold	0.00358511685987855	ranksums	<0.05
5. PhysChem Descriptors	3. MACCS	AUROC	MDR1	Scaffold	0.110328593661621	ranksums	>=0.05
5. PhysChem Descriptors	0. RDKit Descriptors	AUROC	MDR1	Scaffold	0.00712883007556135	ranksums	<0.05
5. PhysChem Descriptors	5. PhysChem Descriptors	AUROC	MDR1	Scaffold	1	ranksums	>=0.05
5. PhysChem Descriptors	4. AtomPairs	AUROC	MDR1	Scaffold	0.0109930026457564	ranksums	<0.05
4. AtomPairs	1. MorganBits	AUROC	MDR1	Scaffold	0.994101921325495	ranksums	>=0.05
4. AtomPairs	2. MorganCounts	AUROC	MDR1	Scaffold	0.684322586762449	ranksums	>=0.05
4. AtomPairs	3. MACCS	AUROC	MDR1	Scaffold	0.464272910621615	ranksums	>=0.05
4. AtomPairs	0. RDKit Descriptors	AUROC	MDR1	Scaffold	0.813005287611997	ranksums	>=0.05
4. AtomPairs	5. PhysChem Descriptors	AUROC	MDR1	Scaffold	0.0109930026457564	ranksums	<0.05
4. AtomPairs	4. AtomPairs	AUROC	MDR1	Scaffold	1	ranksums	>=0.05
1. MorganBits	1. MorganBits	AUROC	CYP2D6	Scaffold	1	ranksums	>=0.05
1. MorganBits	2. MorganCounts	AUROC	CYP2D6	Scaffold	0.468797586246096	ranksums	>=0.05
1. MorganBits	3. MACCS	AUROC	CYP2D6	Scaffold	0.219782260816141	ranksums	>=0.05
1. MorganBits	0. RDKit Descriptors	AUROC	CYP2D6	Scaffold	0.391170451997685	ranksums	>=0.05
1. MorganBits	5. PhysChem Descriptors	AUROC	CYP2D6	Scaffold	0.233988916281058	ranksums	>=0.05
1. MorganBits	4. AtomPairs	AUROC	CYP2D6	Scaffold	0.222572896466565	ranksums	>=0.05
2. MorganCounts	1. MorganBits	AUROC	CYP2D6	Scaffold	0.468797586246096	ranksums	>=0.05
2. MorganCounts	2. MorganCounts	AUROC	CYP2D6	Scaffold	1	ranksums	>=0.05
2. MorganCounts	3. MACCS	AUROC	CYP2D6	Scaffold	0.801554937881844	ranksums	>=0.05
2. MorganCounts	0. RDKit Descriptors	AUROC	CYP2D6	Scaffold	0.976410907876082	ranksums	>=0.05
2. MorganCounts	5. PhysChem Descriptors	AUROC	CYP2D6	Scaffold	0.459772646548566	ranksums	>=0.05
2. MorganCounts	4. AtomPairs	AUROC	CYP2D6	Scaffold	0.554267836324318	ranksums	>=0.05
3. MACCS	1. MorganBits	AUROC	CYP2D6	Scaffold	0.219782260816141	ranksums	>=0.05
3. MACCS	2. MorganCounts	AUROC	CYP2D6	Scaffold	0.801554937881844	ranksums	>=0.05
3. MACCS	3. MACCS	AUROC	CYP2D6	Scaffold	1	ranksums	>=0.05
3. MACCS	0. RDKit Descriptors	AUROC	CYP2D6	Scaffold	0.604838651327524	ranksums	>=0.05
3. MACCS	5. PhysChem Descriptors	AUROC	CYP2D6	Scaffold	0.988204164940098	ranksums	>=0.05
3. MACCS	4. AtomPairs	AUROC	CYP2D6	Scaffold	0.564214705145786	ranksums	>=0.05
0. RDKit Descriptors	1. MorganBits	AUROC	CYP2D6	Scaffold	0.391170451997685	ranksums	>=0.05
0. RDKit Descriptors	2. MorganCounts	AUROC	CYP2D6	Scaffold	0.976410907876082	ranksums	>=0.05
0. RDKit Descriptors	3. MACCS	AUROC	CYP2D6	Scaffold	0.604838651327524	ranksums	>=0.05
0. RDKit Descriptors	0. RDKit Descriptors	AUROC	CYP2D6	Scaffold	1	ranksums	>=0.05
0. RDKit Descriptors	5. PhysChem Descriptors	AUROC	CYP2D6	Scaffold	0.604838651327524	ranksums	>=0.05
0. RDKit Descriptors	4. AtomPairs	AUROC	CYP2D6	Scaffold	0.477919704209092	ranksums	>=0.05
5. PhysChem Descriptors	1. MorganBits	AUROC	CYP2D6	Scaffold	0.233988916281058	ranksums	>=0.05
5. PhysChem Descriptors	2. MorganCounts	AUROC	CYP2D6	Scaffold	0.459772646548566	ranksums	>=0.05
5. PhysChem Descriptors	3. MACCS	AUROC	CYP2D6	Scaffold	0.988204164940098	ranksums	>=0.05
5. PhysChem Descriptors	0. RDKit Descriptors	AUROC	CYP2D6	Scaffold	0.604838651327524	ranksums	>=0.05
5. PhysChem Descriptors	5. PhysChem Descriptors	AUROC	CYP2D6	Scaffold	1	ranksums	>=0.05
5. PhysChem Descriptors	4. AtomPairs	AUROC	CYP2D6	Scaffold	0.988204164940098	ranksums	>=0.05
4. AtomPairs	1. MorganBits	AUROC	CYP2D6	Scaffold	0.222572896466565	ranksums	>=0.05
4. AtomPairs	2. MorganCounts	AUROC	CYP2D6	Scaffold	0.554267836324318	ranksums	>=0.05
4. AtomPairs	3. MACCS	AUROC	CYP2D6	Scaffold	0.564214705145786	ranksums	>=0.05
4. AtomPairs	0. RDKit Descriptors	AUROC	CYP2D6	Scaffold	0.477919704209092	ranksums	>=0.05
4. AtomPairs	5. PhysChem Descriptors	AUROC	CYP2D6	Scaffold	0.988204164940098	ranksums	>=0.05
4. AtomPairs	4. AtomPairs	AUROC	CYP2D6	Scaffold	1	ranksums	>=0.05
1. MorganBits	1. MorganBits	AUROC	CYP3A4	Scaffold	1	ranksums	>=0.05
1. MorganBits	2. MorganCounts	AUROC	CYP3A4	Scaffold	0.66810637961831	ranksums	>=0.05
1. MorganBits	3. MACCS	AUROC	CYP3A4	Scaffold	0.424662204650892	ranksums	>=0.05
1. MorganBits	0. RDKit Descriptors	AUROC	CYP3A4	Scaffold	0.784459768949546	ranksums	>=0.05
1. MorganBits	5. PhysChem Descriptors	AUROC	CYP3A4	Scaffold	0.173777038979135	ranksums	>=0.05
1. MorganBits	4. AtomPairs	AUROC	CYP3A4	Scaffold	0.155810161610851	ranksums	>=0.05
2. MorganCounts	1. MorganBits	AUROC	CYP3A4	Scaffold	0.66810637961831	ranksums	>=0.05
2. MorganCounts	2. MorganCounts	AUROC	CYP3A4	Scaffold	1	ranksums	>=0.05
2. MorganCounts	3. MACCS	AUROC	CYP3A4	Scaffold	0.242819024256211	ranksums	>=0.05
2. MorganCounts	0. RDKit Descriptors	AUROC	CYP3A4	Scaffold	0.994101921325495	ranksums	>=0.05
2. MorganCounts	5. PhysChem Descriptors	AUROC	CYP3A4	Scaffold	0.0760414758302434	ranksums	>=0.05
2. MorganCounts	4. AtomPairs	AUROC	CYP3A4	Scaffold	0.344044940644476	ranksums	>=0.05
3. MACCS	1. MorganBits	AUROC	CYP3A4	Scaffold	0.424662204650892	ranksums	>=0.05
3. MACCS	2. MorganCounts	AUROC	CYP3A4	Scaffold	0.242819024256211	ranksums	>=0.05
3. MACCS	3. MACCS	AUROC	CYP3A4	Scaffold	1	ranksums	>=0.05
3. MACCS	0. RDKit Descriptors	AUROC	CYP3A4	Scaffold	0.176127545483988	ranksums	>=0.05
3. MACCS	5. PhysChem Descriptors	AUROC	CYP3A4	Scaffold	0.836023950489311	ranksums	>=0.05
3. MACCS	4. AtomPairs	AUROC	CYP3A4	Scaffold	0.0227980810495788	ranksums	<0.05
0. RDKit Descriptors	1. MorganBits	AUROC	CYP3A4	Scaffold	0.784459768949546	ranksums	>=0.05
0. RDKit Descriptors	2. MorganCounts	AUROC	CYP3A4	Scaffold	0.994101921325495	ranksums	>=0.05
0. RDKit Descriptors	3. MACCS	AUROC	CYP3A4	Scaffold	0.176127545483988	ranksums	>=0.05
0. RDKit Descriptors	0. RDKit Descriptors	AUROC	CYP3A4	Scaffold	1	ranksums	>=0.05
0. RDKit Descriptors	5. PhysChem Descriptors	AUROC	CYP3A4	Scaffold	0.125970193170972	ranksums	>=0.05
0. RDKit Descriptors	4. AtomPairs	AUROC	CYP3A4	Scaffold	0.176127545483988	ranksums	>=0.05
5. PhysChem Descriptors	1. MorganBits	AUROC	CYP3A4	Scaffold	0.173777038979135	ranksums	>=0.05
5. PhysChem Descriptors	2. MorganCounts	AUROC	CYP3A4	Scaffold	0.0760414758302434	ranksums	>=0.05
5. PhysChem Descriptors	3. MACCS	AUROC	CYP3A4	Scaffold	0.836023950489311	ranksums	>=0.05
5. PhysChem Descriptors	0. RDKit Descriptors	AUROC	CYP3A4	Scaffold	0.125970193170972	ranksums	>=0.05
5. PhysChem Descriptors	5. PhysChem Descriptors	AUROC	CYP3A4	Scaffold	1	ranksums	>=0.05
5. PhysChem Descriptors	4. AtomPairs	AUROC	CYP3A4	Scaffold	0.00367089339245065	ranksums	<0.05
4. AtomPairs	1. MorganBits	AUROC	CYP3A4	Scaffold	0.155810161610851	ranksums	>=0.05
4. AtomPairs	2. MorganCounts	AUROC	CYP3A4	Scaffold	0.344044940644476	ranksums	>=0.05
4. AtomPairs	3. MACCS	AUROC	CYP3A4	Scaffold	0.0227980810495788	ranksums	<0.05
4. AtomPairs	0. RDKit Descriptors	AUROC	CYP3A4	Scaffold	0.176127545483988	ranksums	>=0.05
4. AtomPairs	5. PhysChem Descriptors	AUROC	CYP3A4	Scaffold	0.00367089339245065	ranksums	<0.05
4. AtomPairs	4. AtomPairs	AUROC	CYP3A4	Scaffold	1	ranksums	>=0.05
1. MorganBits	1. MorganBits	AUROC	MOR	Scaffold	1	ranksums	>=0.05
1. MorganBits	2. MorganCounts	AUROC	MOR	Scaffold	0.847587480259332	ranksums	>=0.05
1. MorganBits	3. MACCS	AUROC	MOR	Scaffold	0.00163783886534898	ranksums	<0.05
1. MorganBits	0. RDKit Descriptors	AUROC	MOR	Scaffold	0.0147104444533948	ranksums	<0.05
1. MorganBits	5. PhysChem Descriptors	AUROC	MOR	Scaffold	5.22831602652652e-11	ranksums	<0.05
1. MorganBits	4. AtomPairs	AUROC	MOR	Scaffold	0.407711376645686	ranksums	>=0.05
2. MorganCounts	1. MorganBits	AUROC	MOR	Scaffold	0.847587480259332	ranksums	>=0.05
2. MorganCounts	2. MorganCounts	AUROC	MOR	Scaffold	1	ranksums	>=0.05
2. MorganCounts	3. MACCS	AUROC	MOR	Scaffold	0.00147961889644207	ranksums	<0.05
2. MorganCounts	0. RDKit Descriptors	AUROC	MOR	Scaffold	0.01246962531924	ranksums	<0.05
2. MorganCounts	5. PhysChem Descriptors	AUROC	MOR	Scaffold	5.22831602652652e-11	ranksums	<0.05
2. MorganCounts	4. AtomPairs	AUROC	MOR	Scaffold	0.351636969005001	ranksums	>=0.05
3. MACCS	1. MorganBits	AUROC	MOR	Scaffold	0.00163783886534898	ranksums	<0.05
3. MACCS	2. MorganCounts	AUROC	MOR	Scaffold	0.00147961889644207	ranksums	<0.05
3. MACCS	3. MACCS	AUROC	MOR	Scaffold	1	ranksums	>=0.05
3. MACCS	0. RDKit Descriptors	AUROC	MOR	Scaffold	0.615195978744855	ranksums	>=0.05
3. MACCS	5. PhysChem Descriptors	AUROC	MOR	Scaffold	4.83886300051272e-10	ranksums	<0.05
3. MACCS	4. AtomPairs	AUROC	MOR	Scaffold	0.0371052625532809	ranksums	<0.05
0. RDKit Descriptors	1. MorganBits	AUROC	MOR	Scaffold	0.0147104444533948	ranksums	<0.05
0. RDKit Descriptors	2. MorganCounts	AUROC	MOR	Scaffold	0.01246962531924	ranksums	<0.05
0. RDKit Descriptors	3. MACCS	AUROC	MOR	Scaffold	0.615195978744855	ranksums	>=0.05
0. RDKit Descriptors	0. RDKit Descriptors	AUROC	MOR	Scaffold	1	ranksums	>=0.05
0. RDKit Descriptors	5. PhysChem Descriptors	AUROC	MOR	Scaffold	7.73262969786879e-10	ranksums	<0.05
0. RDKit Descriptors	4. AtomPairs	AUROC	MOR	Scaffold	0.0890916344277198	ranksums	>=0.05
5. PhysChem Descriptors	1. MorganBits	AUROC	MOR	Scaffold	5.22831602652652e-11	ranksums	<0.05
5. PhysChem Descriptors	2. MorganCounts	AUROC	MOR	Scaffold	5.22831602652652e-11	ranksums	<0.05
5. PhysChem Descriptors	3. MACCS	AUROC	MOR	Scaffold	4.83886300051272e-10	ranksums	<0.05
5. PhysChem Descriptors	0. RDKit Descriptors	AUROC	MOR	Scaffold	7.73262969786879e-10	ranksums	<0.05
5. PhysChem Descriptors	5. PhysChem Descriptors	AUROC	MOR	Scaffold	1	ranksums	>=0.05
5. PhysChem Descriptors	4. AtomPairs	AUROC	MOR	Scaffold	1.26579577283706e-10	ranksums	<0.05
4. AtomPairs	1. MorganBits	AUROC	MOR	Scaffold	0.407711376645686	ranksums	>=0.05
4. AtomPairs	2. MorganCounts	AUROC	MOR	Scaffold	0.351636969005001	ranksums	>=0.05
4. AtomPairs	3. MACCS	AUROC	MOR	Scaffold	0.0371052625532809	ranksums	<0.05
4. AtomPairs	0. RDKit Descriptors	AUROC	MOR	Scaffold	0.0890916344277198	ranksums	>=0.05
4. AtomPairs	5. PhysChem Descriptors	AUROC	MOR	Scaffold	1.26579577283706e-10	ranksums	<0.05
4. AtomPairs	4. AtomPairs	AUROC	MOR	Scaffold	1	ranksums	>=0.05
1. MorganBits	1. MorganBits	AUROC	DOR	Scaffold	1	ranksums	>=0.05
1. MorganBits	2. MorganCounts	AUROC	DOR	Scaffold	0.801554937881844	ranksums	>=0.05
1. MorganBits	3. MACCS	AUROC	DOR	Scaffold	0.000173172648192284	ranksums	<0.05
1. MorganBits	0. RDKit Descriptors	AUROC	DOR	Scaffold	0.188236525377403	ranksums	>=0.05
1. MorganBits	5. PhysChem Descriptors	AUROC	DOR	Scaffold	1.94330131592334e-09	ranksums	<0.05
1. MorganBits	4. AtomPairs	AUROC	DOR	Scaffold	0.700685660700552	ranksums	>=0.05
2. MorganCounts	1. MorganBits	AUROC	DOR	Scaffold	0.801554937881844	ranksums	>=0.05
2. MorganCounts	2. MorganCounts	AUROC	DOR	Scaffold	1	ranksums	>=0.05
2. MorganCounts	3. MACCS	AUROC	DOR	Scaffold	3.95538737788224e-05	ranksums	<0.05
2. MorganCounts	0. RDKit Descriptors	AUROC	DOR	Scaffold	0.0947927923554053	ranksums	>=0.05
2. MorganCounts	5. PhysChem Descriptors	AUROC	DOR	Scaffold	7.04362077704064e-10	ranksums	<0.05
2. MorganCounts	4. AtomPairs	AUROC	DOR	Scaffold	0.534635240703929	ranksums	>=0.05
3. MACCS	1. MorganBits	AUROC	DOR	Scaffold	0.000173172648192284	ranksums	<0.05
3. MACCS	2. MorganCounts	AUROC	DOR	Scaffold	3.95538737788224e-05	ranksums	<0.05
3. MACCS	3. MACCS	AUROC	DOR	Scaffold	1	ranksums	>=0.05
3. MACCS	0. RDKit Descriptors	AUROC	DOR	Scaffold	0.0159585842612662	ranksums	<0.05
3. MACCS	5. PhysChem Descriptors	AUROC	DOR	Scaffold	3.05659986835938e-05	ranksums	<0.05
3. MACCS	4. AtomPairs	AUROC	DOR	Scaffold	0.000245856875452165	ranksums	<0.05
0. RDKit Descriptors	1. MorganBits	AUROC	DOR	Scaffold	0.188236525377403	ranksums	>=0.05
0. RDKit Descriptors	2. MorganCounts	AUROC	DOR	Scaffold	0.0947927923554053	ranksums	>=0.05
0. RDKit Descriptors	3. MACCS	AUROC	DOR	Scaffold	0.0159585842612662	ranksums	<0.05
0. RDKit Descriptors	0. RDKit Descriptors	AUROC	DOR	Scaffold	1	ranksums	>=0.05
0. RDKit Descriptors	5. PhysChem Descriptors	AUROC	DOR	Scaffold	4.8848156981151e-08	ranksums	<0.05
0. RDKit Descriptors	4. AtomPairs	AUROC	DOR	Scaffold	0.287111930123287	ranksums	>=0.05
5. PhysChem Descriptors	1. MorganBits	AUROC	DOR	Scaffold	1.94330131592334e-09	ranksums	<0.05
5. PhysChem Descriptors	2. MorganCounts	AUROC	DOR	Scaffold	7.04362077704064e-10	ranksums	<0.05
5. PhysChem Descriptors	3. MACCS	AUROC	DOR	Scaffold	3.05659986835938e-05	ranksums	<0.05
5. PhysChem Descriptors	0. RDKit Descriptors	AUROC	DOR	Scaffold	4.8848156981151e-08	ranksums	<0.05
5. PhysChem Descriptors	5. PhysChem Descriptors	AUROC	DOR	Scaffold	1	ranksums	>=0.05
5. PhysChem Descriptors	4. AtomPairs	AUROC	DOR	Scaffold	2.55150761303332e-09	ranksums	<0.05
4. AtomPairs	1. MorganBits	AUROC	DOR	Scaffold	0.700685660700552	ranksums	>=0.05
4. AtomPairs	2. MorganCounts	AUROC	DOR	Scaffold	0.534635240703929	ranksums	>=0.05
4. AtomPairs	3. MACCS	AUROC	DOR	Scaffold	0.000245856875452165	ranksums	<0.05
4. AtomPairs	0. RDKit Descriptors	AUROC	DOR	Scaffold	0.287111930123287	ranksums	>=0.05
4. AtomPairs	5. PhysChem Descriptors	AUROC	DOR	Scaffold	2.55150761303332e-09	ranksums	<0.05
4. AtomPairs	4. AtomPairs	AUROC	DOR	Scaffold	1	ranksums	>=0.05
1. MorganBits	1. MorganBits	AUROC	KOR	Scaffold	1	ranksums	>=0.05
1. MorganBits	2. MorganCounts	AUROC	KOR	Scaffold	0.870810804536042	ranksums	>=0.05
1. MorganBits	3. MACCS	AUROC	KOR	Scaffold	0.00712883007556135	ranksums	<0.05
1. MorganBits	0. RDKit Descriptors	AUROC	KOR	Scaffold	0.214276509861477	ranksums	>=0.05
1. MorganBits	5. PhysChem Descriptors	AUROC	KOR	Scaffold	1.11072752878266e-07	ranksums	<0.05
1. MorganBits	4. AtomPairs	AUROC	KOR	Scaffold	0.778783968942289	ranksums	>=0.05
2. MorganCounts	1. MorganBits	AUROC	KOR	Scaffold	0.870810804536042	ranksums	>=0.05
2. MorganCounts	2. MorganCounts	AUROC	KOR	Scaffold	1	ranksums	>=0.05
2. MorganCounts	3. MACCS	AUROC	KOR	Scaffold	0.00453105443653246	ranksums	<0.05
2. MorganCounts	0. RDKit Descriptors	AUROC	KOR	Scaffold	0.183321226222508	ranksums	>=0.05
2. MorganCounts	5. PhysChem Descriptors	AUROC	KOR	Scaffold	1.53366757204848e-07	ranksums	<0.05
2. MorganCounts	4. AtomPairs	AUROC	KOR	Scaffold	0.615195978744855	ranksums	>=0.05
3. MACCS	1. MorganBits	AUROC	KOR	Scaffold	0.00712883007556135	ranksums	<0.05
3. MACCS	2. MorganCounts	AUROC	KOR	Scaffold	0.00453105443653246	ranksums	<0.05
3. MACCS	3. MACCS	AUROC	KOR	Scaffold	1	ranksums	>=0.05
3. MACCS	0. RDKit Descriptors	AUROC	KOR	Scaffold	0.314732713493566	ranksums	>=0.05
3. MACCS	5. PhysChem Descriptors	AUROC	KOR	Scaffold	4.78850167745837e-05	ranksums	<0.05
3. MACCS	4. AtomPairs	AUROC	KOR	Scaffold	0.024625161703711	ranksums	<0.05
0. RDKit Descriptors	1. MorganBits	AUROC	KOR	Scaffold	0.214276509861477	ranksums	>=0.05
0. RDKit Descriptors	2. MorganCounts	AUROC	KOR	Scaffold	0.183321226222508	ranksums	>=0.05
0. RDKit Descriptors	3. MACCS	AUROC	KOR	Scaffold	0.314732713493566	ranksums	>=0.05
0. RDKit Descriptors	0. RDKit Descriptors	AUROC	KOR	Scaffold	1	ranksums	>=0.05
0. RDKit Descriptors	5. PhysChem Descriptors	AUROC	KOR	Scaffold	5.65702730771461e-06	ranksums	<0.05
0. RDKit Descriptors	4. AtomPairs	AUROC	KOR	Scaffold	0.325526586779152	ranksums	>=0.05
5. PhysChem Descriptors	1. MorganBits	AUROC	KOR	Scaffold	1.11072752878266e-07	ranksums	<0.05
5. PhysChem Descriptors	2. MorganCounts	AUROC	KOR	Scaffold	1.53366757204848e-07	ranksums	<0.05
5. PhysChem Descriptors	3. MACCS	AUROC	KOR	Scaffold	4.78850167745837e-05	ranksums	<0.05
5. PhysChem Descriptors	0. RDKit Descriptors	AUROC	KOR	Scaffold	5.65702730771461e-06	ranksums	<0.05
5. PhysChem Descriptors	5. PhysChem Descriptors	AUROC	KOR	Scaffold	1	ranksums	>=0.05
5. PhysChem Descriptors	4. AtomPairs	AUROC	KOR	Scaffold	4.98979964983489e-07	ranksums	<0.05
4. AtomPairs	1. MorganBits	AUROC	KOR	Scaffold	0.778783968942289	ranksums	>=0.05
4. AtomPairs	2. MorganCounts	AUROC	KOR	Scaffold	0.615195978744855	ranksums	>=0.05
4. AtomPairs	3. MACCS	AUROC	KOR	Scaffold	0.024625161703711	ranksums	<0.05
4. AtomPairs	0. RDKit Descriptors	AUROC	KOR	Scaffold	0.325526586779152	ranksums	>=0.05
4. AtomPairs	5. PhysChem Descriptors	AUROC	KOR	Scaffold	4.98979964983489e-07	ranksums	<0.05
4. AtomPairs	4. AtomPairs	AUROC	KOR	Scaffold	1	ranksums	>=0.05
1. MorganBits	1. MorganBits	AUROC	MDR1	Random	1	ranksums	>=0.05
1. MorganBits	2. MorganCounts	AUROC	MDR1	Random	0.678900536466896	ranksums	>=0.05
1. MorganBits	3. MACCS	AUROC	MDR1	Random	0.416135847078279	ranksums	>=0.05
1. MorganBits	0. RDKit Descriptors	AUROC	MDR1	Random	0.917573309612805	ranksums	>=0.05
1. MorganBits	5. PhysChem Descriptors	AUROC	MDR1	Random	0.00140590551147289	ranksums	<0.05
1. MorganBits	4. AtomPairs	AUROC	MDR1	Random	0.894146064578262	ranksums	>=0.05
2. MorganCounts	1. MorganBits	AUROC	MDR1	Random	0.678900536466896	ranksums	>=0.05
2. MorganCounts	2. MorganCounts	AUROC	MDR1	Random	1	ranksums	>=0.05
2. MorganCounts	3. MACCS	AUROC	MDR1	Random	0.188236525377403	ranksums	>=0.05
2. MorganCounts	0. RDKit Descriptors	AUROC	MDR1	Random	0.524952228275667	ranksums	>=0.05
2. MorganCounts	5. PhysChem Descriptors	AUROC	MDR1	Random	9.79171019679942e-05	ranksums	<0.05
2. MorganCounts	4. AtomPairs	AUROC	MDR1	Random	0.574246727831523	ranksums	>=0.05
3. MACCS	1. MorganBits	AUROC	MDR1	Random	0.416135847078279	ranksums	>=0.05
3. MACCS	2. MorganCounts	AUROC	MDR1	Random	0.188236525377403	ranksums	>=0.05
3. MACCS	3. MACCS	AUROC	MDR1	Random	1	ranksums	>=0.05
3. MACCS	0. RDKit Descriptors	AUROC	MDR1	Random	0.515359797580285	ranksums	>=0.05
3. MACCS	5. PhysChem Descriptors	AUROC	MDR1	Random	0.00333861225944254	ranksums	<0.05
3. MACCS	4. AtomPairs	AUROC	MDR1	Random	0.544407554012933	ranksums	>=0.05
0. RDKit Descriptors	1. MorganBits	AUROC	MDR1	Random	0.917573309612805	ranksums	>=0.05
0. RDKit Descriptors	2. MorganCounts	AUROC	MDR1	Random	0.524952228275667	ranksums	>=0.05
0. RDKit Descriptors	3. MACCS	AUROC	MDR1	Random	0.515359797580285	ranksums	>=0.05
0. RDKit Descriptors	0. RDKit Descriptors	AUROC	MDR1	Random	1	ranksums	>=0.05
0. RDKit Descriptors	5. PhysChem Descriptors	AUROC	MDR1	Random	0.000927271862209823	ranksums	<0.05
0. RDKit Descriptors	4. AtomPairs	AUROC	MDR1	Random	0.847587480259332	ranksums	>=0.05
5. PhysChem Descriptors	1. MorganBits	AUROC	MDR1	Random	0.00140590551147289	ranksums	<0.05
5. PhysChem Descriptors	2. MorganCounts	AUROC	MDR1	Random	9.79171019679942e-05	ranksums	<0.05
5. PhysChem Descriptors	3. MACCS	AUROC	MDR1	Random	0.00333861225944254	ranksums	<0.05
5. PhysChem Descriptors	0. RDKit Descriptors	AUROC	MDR1	Random	0.000927271862209823	ranksums	<0.05
5. PhysChem Descriptors	5. PhysChem Descriptors	AUROC	MDR1	Random	1	ranksums	>=0.05
5. PhysChem Descriptors	4. AtomPairs	AUROC	MDR1	Random	0.000445919120657457	ranksums	<0.05
4. AtomPairs	1. MorganBits	AUROC	MDR1	Random	0.894146064578262	ranksums	>=0.05
4. AtomPairs	2. MorganCounts	AUROC	MDR1	Random	0.574246727831523	ranksums	>=0.05
4. AtomPairs	3. MACCS	AUROC	MDR1	Random	0.544407554012933	ranksums	>=0.05
4. AtomPairs	0. RDKit Descriptors	AUROC	MDR1	Random	0.847587480259332	ranksums	>=0.05
4. AtomPairs	5. PhysChem Descriptors	AUROC	MDR1	Random	0.000445919120657457	ranksums	<0.05
4. AtomPairs	4. AtomPairs	AUROC	MDR1	Random	1	ranksums	>=0.05
1. MorganBits	1. MorganBits	AUROC	CYP2D6	Random	1	ranksums	>=0.05
1. MorganBits	2. MorganCounts	AUROC	CYP2D6	Random	0.841801450158127	ranksums	>=0.05
1. MorganBits	3. MACCS	AUROC	CYP2D6	Random	0.564214705145786	ranksums	>=0.05
1. MorganBits	0. RDKit Descriptors	AUROC	CYP2D6	Random	0.307669013707975	ranksums	>=0.05
1. MorganBits	5. PhysChem Descriptors	AUROC	CYP2D6	Random	0.0604328900798604	ranksums	>=0.05
1. MorganBits	4. AtomPairs	AUROC	CYP2D6	Random	0.258051495086236	ranksums	>=0.05
2. MorganCounts	1. MorganBits	AUROC	CYP2D6	Random	0.841801450158127	ranksums	>=0.05
2. MorganCounts	2. MorganCounts	AUROC	CYP2D6	Random	1	ranksums	>=0.05
2. MorganCounts	3. MACCS	AUROC	CYP2D6	Random	0.689760957275894	ranksums	>=0.05
2. MorganCounts	0. RDKit Descriptors	AUROC	CYP2D6	Random	0.214276509861477	ranksums	>=0.05
2. MorganCounts	5. PhysChem Descriptors	AUROC	CYP2D6	Random	0.0320535901106827	ranksums	<0.05
2. MorganCounts	4. AtomPairs	AUROC	CYP2D6	Random	0.254953177998253	ranksums	>=0.05
3. MACCS	1. MorganBits	AUROC	CYP2D6	Random	0.564214705145786	ranksums	>=0.05
3. MACCS	2. MorganCounts	AUROC	CYP2D6	Random	0.689760957275894	ranksums	>=0.05
3. MACCS	3. MACCS	AUROC	CYP2D6	Random	1	ranksums	>=0.05
3. MACCS	0. RDKit Descriptors	AUROC	CYP2D6	Random	0.534635240703929	ranksums	>=0.05
3. MACCS	5. PhysChem Descriptors	AUROC	CYP2D6	Random	0.225388807244893	ranksums	>=0.05
3. MACCS	4. AtomPairs	AUROC	CYP2D6	Random	0.58436242209071	ranksums	>=0.05
0. RDKit Descriptors	1. MorganBits	AUROC	CYP2D6	Random	0.307669013707975	ranksums	>=0.05
0. RDKit Descriptors	2. MorganCounts	AUROC	CYP2D6	Random	0.214276509861477	ranksums	>=0.05
0. RDKit Descriptors	3. MACCS	AUROC	CYP2D6	Random	0.534635240703929	ranksums	>=0.05
0. RDKit Descriptors	0. RDKit Descriptors	AUROC	CYP2D6	Random	1	ranksums	>=0.05
0. RDKit Descriptors	5. PhysChem Descriptors	AUROC	CYP2D6	Random	0.4119108371476	ranksums	>=0.05
0. RDKit Descriptors	4. AtomPairs	AUROC	CYP2D6	Random	0.894146064578262	ranksums	>=0.05
5. PhysChem Descriptors	1. MorganBits	AUROC	CYP2D6	Random	0.0604328900798604	ranksums	>=0.05
5. PhysChem Descriptors	2. MorganCounts	AUROC	CYP2D6	Random	0.0320535901106827	ranksums	<0.05
5. PhysChem Descriptors	3. MACCS	AUROC	CYP2D6	Random	0.225388807244893	ranksums	>=0.05
5. PhysChem Descriptors	0. RDKit Descriptors	AUROC	CYP2D6	Random	0.4119108371476	ranksums	>=0.05
5. PhysChem Descriptors	5. PhysChem Descriptors	AUROC	CYP2D6	Random	1	ranksums	>=0.05
5. PhysChem Descriptors	4. AtomPairs	AUROC	CYP2D6	Random	0.549326784267993	ranksums	>=0.05
4. AtomPairs	1. MorganBits	AUROC	CYP2D6	Random	0.258051495086236	ranksums	>=0.05
4. AtomPairs	2. MorganCounts	AUROC	CYP2D6	Random	0.254953177998253	ranksums	>=0.05
4. AtomPairs	3. MACCS	AUROC	CYP2D6	Random	0.58436242209071	ranksums	>=0.05
4. AtomPairs	0. RDKit Descriptors	AUROC	CYP2D6	Random	0.894146064578262	ranksums	>=0.05
4. AtomPairs	5. PhysChem Descriptors	AUROC	CYP2D6	Random	0.549326784267993	ranksums	>=0.05
4. AtomPairs	4. AtomPairs	AUROC	CYP2D6	Random	1	ranksums	>=0.05
1. MorganBits	1. MorganBits	AUROC	CYP3A4	Random	1	ranksums	>=0.05
1. MorganBits	2. MorganCounts	AUROC	CYP3A4	Random	0.773119942467523	ranksums	>=0.05
1. MorganBits	3. MACCS	AUROC	CYP3A4	Random	0.375043623558613	ranksums	>=0.05
1. MorganBits	0. RDKit Descriptors	AUROC	CYP3A4	Random	0.744986300175643	ranksums	>=0.05
1. MorganBits	5. PhysChem Descriptors	AUROC	CYP3A4	Random	0.0141192685035642	ranksums	<0.05
1. MorganBits	4. AtomPairs	AUROC	CYP3A4	Random	0.491782956953405	ranksums	>=0.05
2. MorganCounts	1. MorganBits	AUROC	CYP3A4	Random	0.773119942467523	ranksums	>=0.05
2. MorganCounts	2. MorganCounts	AUROC	CYP3A4	Random	1	ranksums	>=0.05
2. MorganCounts	3. MACCS	AUROC	CYP3A4	Random	0.544407554012933	ranksums	>=0.05
2. MorganCounts	0. RDKit Descriptors	AUROC	CYP3A4	Random	0.636140685770246	ranksums	>=0.05
2. MorganCounts	5. PhysChem Descriptors	AUROC	CYP3A4	Random	0.062485117816515	ranksums	>=0.05
2. MorganCounts	4. AtomPairs	AUROC	CYP3A4	Random	0.332854691572728	ranksums	>=0.05
3. MACCS	1. MorganBits	AUROC	CYP3A4	Random	0.375043623558613	ranksums	>=0.05
3. MACCS	2. MorganCounts	AUROC	CYP3A4	Random	0.544407554012933	ranksums	>=0.05
3. MACCS	3. MACCS	AUROC	CYP3A4	Random	1	ranksums	>=0.05
3. MACCS	0. RDKit Descriptors	AUROC	CYP3A4	Random	0.321902185986129	ranksums	>=0.05
3. MACCS	5. PhysChem Descriptors	AUROC	CYP3A4	Random	0.208870923918662	ranksums	>=0.05
3. MACCS	4. AtomPairs	AUROC	CYP3A4	Random	0.135377785323226	ranksums	>=0.05
0. RDKit Descriptors	1. MorganBits	AUROC	CYP3A4	Random	0.744986300175643	ranksums	>=0.05
0. RDKit Descriptors	2. MorganCounts	AUROC	CYP3A4	Random	0.636140685770246	ranksums	>=0.05
0. RDKit Descriptors	3. MACCS	AUROC	CYP3A4	Random	0.321902185986129	ranksums	>=0.05
0. RDKit Descriptors	0. RDKit Descriptors	AUROC	CYP3A4	Random	1	ranksums	>=0.05
0. RDKit Descriptors	5. PhysChem Descriptors	AUROC	CYP3A4	Random	0.00221059231642181	ranksums	<0.05
0. RDKit Descriptors	4. AtomPairs	AUROC	CYP3A4	Random	0.750587231522306	ranksums	>=0.05
5. PhysChem Descriptors	1. MorganBits	AUROC	CYP3A4	Random	0.0141192685035642	ranksums	<0.05
5. PhysChem Descriptors	2. MorganCounts	AUROC	CYP3A4	Random	0.062485117816515	ranksums	>=0.05
5. PhysChem Descriptors	3. MACCS	AUROC	CYP3A4	Random	0.208870923918662	ranksums	>=0.05
5. PhysChem Descriptors	0. RDKit Descriptors	AUROC	CYP3A4	Random	0.00221059231642181	ranksums	<0.05
5. PhysChem Descriptors	5. PhysChem Descriptors	AUROC	CYP3A4	Random	1	ranksums	>=0.05
5. PhysChem Descriptors	4. AtomPairs	AUROC	CYP3A4	Random	0.000541067663305024	ranksums	<0.05
4. AtomPairs	1. MorganBits	AUROC	CYP3A4	Random	0.491782956953405	ranksums	>=0.05
4. AtomPairs	2. MorganCounts	AUROC	CYP3A4	Random	0.332854691572728	ranksums	>=0.05
4. AtomPairs	3. MACCS	AUROC	CYP3A4	Random	0.135377785323226	ranksums	>=0.05
4. AtomPairs	0. RDKit Descriptors	AUROC	CYP3A4	Random	0.750587231522306	ranksums	>=0.05
4. AtomPairs	5. PhysChem Descriptors	AUROC	CYP3A4	Random	0.000541067663305024	ranksums	<0.05
4. AtomPairs	4. AtomPairs	AUROC	CYP3A4	Random	1	ranksums	>=0.05
1. MorganBits	1. MorganBits	AUROC	MOR	Random	1	ranksums	>=0.05
1. MorganBits	2. MorganCounts	AUROC	MOR	Random	0.43328979562189	ranksums	>=0.05
1. MorganBits	3. MACCS	AUROC	MOR	Random	4.61923248958006e-07	ranksums	<0.05
1. MorganBits	0. RDKit Descriptors	AUROC	MOR	Random	0.000410130725819514	ranksums	<0.05
1. MorganBits	5. PhysChem Descriptors	AUROC	MOR	Random	2.87194906632032e-11	ranksums	<0.05
1. MorganBits	4. AtomPairs	AUROC	MOR	Random	0.66810637961831	ranksums	>=0.05
2. MorganCounts	1. MorganBits	AUROC	MOR	Random	0.43328979562189	ranksums	>=0.05
2. MorganCounts	2. MorganCounts	AUROC	MOR	Random	1	ranksums	>=0.05
2. MorganCounts	3. MACCS	AUROC	MOR	Random	1.0241093891198e-07	ranksums	<0.05
2. MorganCounts	0. RDKit Descriptors	AUROC	MOR	Random	3.7096889063393e-05	ranksums	<0.05
2. MorganCounts	5. PhysChem Descriptors	AUROC	MOR	Random	2.87194906632032e-11	ranksums	<0.05
2. MorganCounts	4. AtomPairs	AUROC	MOR	Random	0.208870923918662	ranksums	>=0.05
3. MACCS	1. MorganBits	AUROC	MOR	Random	4.61923248958006e-07	ranksums	<0.05
3. MACCS	2. MorganCounts	AUROC	MOR	Random	1.0241093891198e-07	ranksums	<0.05
3. MACCS	3. MACCS	AUROC	MOR	Random	1	ranksums	>=0.05
3. MACCS	0. RDKit Descriptors	AUROC	MOR	Random	0.0141192685035642	ranksums	<0.05
3. MACCS	5. PhysChem Descriptors	AUROC	MOR	Random	3.01189371187134e-10	ranksums	<0.05
3. MACCS	4. AtomPairs	AUROC	MOR	Random	2.67549248023743e-07	ranksums	<0.05
0. RDKit Descriptors	1. MorganBits	AUROC	MOR	Random	0.000410130725819514	ranksums	<0.05
0. RDKit Descriptors	2. MorganCounts	AUROC	MOR	Random	3.7096889063393e-05	ranksums	<0.05
0. RDKit Descriptors	3. MACCS	AUROC	MOR	Random	0.0141192685035642	ranksums	<0.05
0. RDKit Descriptors	0. RDKit Descriptors	AUROC	MOR	Random	1	ranksums	>=0.05
0. RDKit Descriptors	5. PhysChem Descriptors	AUROC	MOR	Random	5.22831602652652e-11	ranksums	<0.05
0. RDKit Descriptors	4. AtomPairs	AUROC	MOR	Random	0.00048460556780532	ranksums	<0.05
5. PhysChem Descriptors	1. MorganBits	AUROC	MOR	Random	2.87194906632032e-11	ranksums	<0.05
5. PhysChem Descriptors	2. MorganCounts	AUROC	MOR	Random	2.87194906632032e-11	ranksums	<0.05
5. PhysChem Descriptors	3. MACCS	AUROC	MOR	Random	3.01189371187134e-10	ranksums	<0.05
5. PhysChem Descriptors	0. RDKit Descriptors	AUROC	MOR	Random	5.22831602652652e-11	ranksums	<0.05
5. PhysChem Descriptors	5. PhysChem Descriptors	AUROC	MOR	Random	1	ranksums	>=0.05
5. PhysChem Descriptors	4. AtomPairs	AUROC	MOR	Random	2.87194906632032e-11	ranksums	<0.05
4. AtomPairs	1. MorganBits	AUROC	MOR	Random	0.66810637961831	ranksums	>=0.05
4. AtomPairs	2. MorganCounts	AUROC	MOR	Random	0.208870923918662	ranksums	>=0.05
4. AtomPairs	3. MACCS	AUROC	MOR	Random	2.67549248023743e-07	ranksums	<0.05
4. AtomPairs	0. RDKit Descriptors	AUROC	MOR	Random	0.00048460556780532	ranksums	<0.05
4. AtomPairs	5. PhysChem Descriptors	AUROC	MOR	Random	2.87194906632032e-11	ranksums	<0.05
4. AtomPairs	4. AtomPairs	AUROC	MOR	Random	1	ranksums	>=0.05
1. MorganBits	1. MorganBits	AUROC	DOR	Random	1	ranksums	>=0.05
1. MorganBits	2. MorganCounts	AUROC	DOR	Random	0.477919704209092	ranksums	>=0.05
1. MorganBits	3. MACCS	AUROC	DOR	Random	3.95610339636122e-07	ranksums	<0.05
1. MorganBits	0. RDKit Descriptors	AUROC	DOR	Random	0.00310763913573104	ranksums	<0.05
1. MorganBits	5. PhysChem Descriptors	AUROC	DOR	Random	3.50975769680847e-11	ranksums	<0.05
1. MorganBits	4. AtomPairs	AUROC	DOR	Random	0.359334264539344	ranksums	>=0.05
2. MorganCounts	1. MorganBits	AUROC	DOR	Random	0.477919704209092	ranksums	>=0.05
2. MorganCounts	2. MorganCounts	AUROC	DOR	Random	1	ranksums	>=0.05
2. MorganCounts	3. MACCS	AUROC	DOR	Random	6.26388824951319e-08	ranksums	<0.05
2. MorganCounts	0. RDKit Descriptors	AUROC	DOR	Random	0.000637346631295202	ranksums	<0.05
2. MorganCounts	5. PhysChem Descriptors	AUROC	DOR	Random	3.17521724866798e-11	ranksums	<0.05
2. MorganCounts	4. AtomPairs	AUROC	DOR	Random	0.117079846005044	ranksums	>=0.05
3. MACCS	1. MorganBits	AUROC	DOR	Random	3.95610339636122e-07	ranksums	<0.05
3. MACCS	2. MorganCounts	AUROC	DOR	Random	6.26388824951319e-08	ranksums	<0.05
3. MACCS	3. MACCS	AUROC	DOR	Random	1	ranksums	>=0.05
3. MACCS	0. RDKit Descriptors	AUROC	DOR	Random	0.000410130725819514	ranksums	<0.05
3. MACCS	5. PhysChem Descriptors	AUROC	DOR	Random	2.33061531799876e-09	ranksums	<0.05
3. MACCS	4. AtomPairs	AUROC	DOR	Random	2.23398763166654e-06	ranksums	<0.05
0. RDKit Descriptors	1. MorganBits	AUROC	DOR	Random	0.00310763913573104	ranksums	<0.05
0. RDKit Descriptors	2. MorganCounts	AUROC	DOR	Random	0.000637346631295202	ranksums	<0.05
0. RDKit Descriptors	3. MACCS	AUROC	DOR	Random	0.000410130725819514	ranksums	<0.05
0. RDKit Descriptors	0. RDKit Descriptors	AUROC	DOR	Random	1	ranksums	>=0.05
0. RDKit Descriptors	5. PhysChem Descriptors	AUROC	DOR	Random	4.73402068419889e-11	ranksums	<0.05
0. RDKit Descriptors	4. AtomPairs	AUROC	DOR	Random	0.0286626858183454	ranksums	<0.05
5. PhysChem Descriptors	1. MorganBits	AUROC	DOR	Random	3.50975769680847e-11	ranksums	<0.05
5. PhysChem Descriptors	2. MorganCounts	AUROC	DOR	Random	3.17521724866798e-11	ranksums	<0.05
5. PhysChem Descriptors	3. MACCS	AUROC	DOR	Random	2.33061531799876e-09	ranksums	<0.05
5. PhysChem Descriptors	0. RDKit Descriptors	AUROC	DOR	Random	4.73402068419889e-11	ranksums	<0.05
5. PhysChem Descriptors	5. PhysChem Descriptors	AUROC	DOR	Random	1	ranksums	>=0.05
5. PhysChem Descriptors	4. AtomPairs	AUROC	DOR	Random	4.73402068419889e-11	ranksums	<0.05
4. AtomPairs	1. MorganBits	AUROC	DOR	Random	0.359334264539344	ranksums	>=0.05
4. AtomPairs	2. MorganCounts	AUROC	DOR	Random	0.117079846005044	ranksums	>=0.05
4. AtomPairs	3. MACCS	AUROC	DOR	Random	2.23398763166654e-06	ranksums	<0.05
4. AtomPairs	0. RDKit Descriptors	AUROC	DOR	Random	0.0286626858183454	ranksums	<0.05
4. AtomPairs	5. PhysChem Descriptors	AUROC	DOR	Random	4.73402068419889e-11	ranksums	<0.05
4. AtomPairs	4. AtomPairs	AUROC	DOR	Random	1	ranksums	>=0.05
1. MorganBits	1. MorganBits	AUROC	KOR	Random	1	ranksums	>=0.05
1. MorganBits	2. MorganCounts	AUROC	KOR	Random	0.351636969005001	ranksums	>=0.05
1. MorganBits	3. MACCS	AUROC	KOR	Random	0.000637346631295202	ranksums	<0.05
1. MorganBits	0. RDKit Descriptors	AUROC	KOR	Random	0.219782260816141	ranksums	>=0.05
1. MorganBits	5. PhysChem Descriptors	AUROC	KOR	Random	5.31674280364279e-10	ranksums	<0.05
1. MorganBits	4. AtomPairs	AUROC	KOR	Random	0.579294210581981	ranksums	>=0.05
2. MorganCounts	1. MorganBits	AUROC	KOR	Random	0.351636969005001	ranksums	>=0.05
2. MorganCounts	2. MorganCounts	AUROC	KOR	Random	1	ranksums	>=0.05
2. MorganCounts	3. MACCS	AUROC	KOR	Random	6.16044512815228e-05	ranksums	<0.05
2. MorganCounts	0. RDKit Descriptors	AUROC	KOR	Random	0.062485117816515	ranksums	>=0.05
2. MorganCounts	5. PhysChem Descriptors	AUROC	KOR	Random	4.00553278177826e-10	ranksums	<0.05
2. MorganCounts	4. AtomPairs	AUROC	KOR	Random	0.242819024256211	ranksums	>=0.05
3. MACCS	1. MorganBits	AUROC	KOR	Random	0.000637346631295202	ranksums	<0.05
3. MACCS	2. MorganCounts	AUROC	KOR	Random	6.16044512815228e-05	ranksums	<0.05
3. MACCS	3. MACCS	AUROC	KOR	Random	1	ranksums	>=0.05
3. MACCS	0. RDKit Descriptors	AUROC	KOR	Random	0.0265777633650162	ranksums	<0.05
3. MACCS	5. PhysChem Descriptors	AUROC	KOR	Random	1.05414222608851e-05	ranksums	<0.05
3. MACCS	4. AtomPairs	AUROC	KOR	Random	0.00375853192477805	ranksums	<0.05
0. RDKit Descriptors	1. MorganBits	AUROC	KOR	Random	0.219782260816141	ranksums	>=0.05
0. RDKit Descriptors	2. MorganCounts	AUROC	KOR	Random	0.062485117816515	ranksums	>=0.05
0. RDKit Descriptors	3. MACCS	AUROC	KOR	Random	0.0265777633650162	ranksums	<0.05
0. RDKit Descriptors	0. RDKit Descriptors	AUROC	KOR	Random	1	ranksums	>=0.05
0. RDKit Descriptors	5. PhysChem Descriptors	AUROC	KOR	Random	1.7723908495885e-08	ranksums	<0.05
0. RDKit Descriptors	4. AtomPairs	AUROC	KOR	Random	0.424662204650892	ranksums	>=0.05
5. PhysChem Descriptors	1. MorganBits	AUROC	KOR	Random	5.31674280364279e-10	ranksums	<0.05
5. PhysChem Descriptors	2. MorganCounts	AUROC	KOR	Random	4.00553278177826e-10	ranksums	<0.05
5. PhysChem Descriptors	3. MACCS	AUROC	KOR	Random	1.05414222608851e-05	ranksums	<0.05
5. PhysChem Descriptors	0. RDKit Descriptors	AUROC	KOR	Random	1.7723908495885e-08	ranksums	<0.05
5. PhysChem Descriptors	5. PhysChem Descriptors	AUROC	KOR	Random	1	ranksums	>=0.05
5. PhysChem Descriptors	4. AtomPairs	AUROC	KOR	Random	3.99980746743526e-09	ranksums	<0.05
4. AtomPairs	1. MorganBits	AUROC	KOR	Random	0.579294210581981	ranksums	>=0.05
4. AtomPairs	2. MorganCounts	AUROC	KOR	Random	0.242819024256211	ranksums	>=0.05
4. AtomPairs	3. MACCS	AUROC	KOR	Random	0.00375853192477805	ranksums	<0.05
4. AtomPairs	0. RDKit Descriptors	AUROC	KOR	Random	0.424662204650892	ranksums	>=0.05
4. AtomPairs	5. PhysChem Descriptors	AUROC	KOR	Random	3.99980746743526e-09	ranksums	<0.05
4. AtomPairs	4. AtomPairs	AUROC	KOR	Random	1	ranksums	>=0.05
