# Supplementary material for: A systematic study of key elements underlying molecular property prediction
Source: Nat Commun. 2023 Oct 13;14:6395. doi: 10.1038/s41467-023-41948-6 (PMC10575948; doi:10.1038/s41467-023-41948-6)
Supplement: Supplementary file 4 — Source Data [file 41467_2023_41948_MOESM4_ESM.zip › SourceData/Fig6/Fig6c.txt]

model_1	model_2	metric_name	mol_prop	split_type	p_value	stats_method	p_value_group
RF	RF	AUROC	MDR1	scaffold	1	ranksums	>=0.05
RF	MolBERT	AUROC	MDR1	scaffold	0.00103021548837094	ranksums	<0.05
RF	GROVER	AUROC	MDR1	scaffold	0.000153824256411889	ranksums	<0.05
RF	GROVER_RDKit	AUROC	MDR1	scaffold	0.00412842501613132	ranksums	<0.05
MolBERT	RF	AUROC	MDR1	scaffold	0.00103021548837094	ranksums	<0.05
MolBERT	MolBERT	AUROC	MDR1	scaffold	1	ranksums	>=0.05
MolBERT	GROVER	AUROC	MDR1	scaffold	0.383055045845856	ranksums	>=0.05
MolBERT	GROVER_RDKit	AUROC	MDR1	scaffold	0.300711047148313	ranksums	>=0.05
GROVER	RF	AUROC	MDR1	scaffold	0.000153824256411889	ranksums	<0.05
GROVER	MolBERT	AUROC	MDR1	scaffold	0.383055045845856	ranksums	>=0.05
GROVER	GROVER	AUROC	MDR1	scaffold	1	ranksums	>=0.05
GROVER	GROVER_RDKit	AUROC	MDR1	scaffold	0.0977510554485991	ranksums	>=0.05
GROVER_RDKit	RF	AUROC	MDR1	scaffold	0.00412842501613132	ranksums	<0.05
GROVER_RDKit	MolBERT	AUROC	MDR1	scaffold	0.300711047148313	ranksums	>=0.05
GROVER_RDKit	GROVER	AUROC	MDR1	scaffold	0.0977510554485991	ranksums	>=0.05
GROVER_RDKit	GROVER_RDKit	AUROC	MDR1	scaffold	1	ranksums	>=0.05
RF	RF	AUPRC	MDR1	scaffold	1	ranksums	>=0.05
RF	MolBERT	AUPRC	MDR1	scaffold	0.0159585842612662	ranksums	<0.05
RF	GROVER	AUPRC	MDR1	scaffold	0.000637346631295202	ranksums	<0.05
RF	GROVER_RDKit	AUPRC	MDR1	scaffold	0.0255853526590097	ranksums	<0.05
MolBERT	RF	AUPRC	MDR1	scaffold	0.0159585842612662	ranksums	<0.05
MolBERT	MolBERT	AUPRC	MDR1	scaffold	1	ranksums	>=0.05
MolBERT	GROVER	AUPRC	MDR1	scaffold	0.16686617046326	ranksums	>=0.05
MolBERT	GROVER_RDKit	AUPRC	MDR1	scaffold	0.859183914274438	ranksums	>=0.05
GROVER	RF	AUPRC	MDR1	scaffold	0.000637346631295202	ranksums	<0.05
GROVER	MolBERT	AUPRC	MDR1	scaffold	0.16686617046326	ranksums	>=0.05
GROVER	GROVER	AUPRC	MDR1	scaffold	1	ranksums	>=0.05
GROVER	GROVER_RDKit	AUPRC	MDR1	scaffold	0.162375022412767	ranksums	>=0.05
GROVER_RDKit	RF	AUPRC	MDR1	scaffold	0.0255853526590097	ranksums	<0.05
GROVER_RDKit	MolBERT	AUPRC	MDR1	scaffold	0.859183914274438	ranksums	>=0.05
GROVER_RDKit	GROVER	AUPRC	MDR1	scaffold	0.162375022412767	ranksums	>=0.05
GROVER_RDKit	GROVER_RDKit	AUPRC	MDR1	scaffold	1	ranksums	>=0.05
RF	RF	Precision_PPV	MDR1	scaffold	1	ranksums	>=0.05
RF	MolBERT	Precision_PPV	MDR1	scaffold	0.351636969005001	ranksums	>=0.05
RF	GROVER	Precision_PPV	MDR1	scaffold	0.0405950005366926	ranksums	<0.05
RF	GROVER_RDKit	Precision_PPV	MDR1	scaffold	0.188236525377403	ranksums	>=0.05
MolBERT	RF	Precision_PPV	MDR1	scaffold	0.351636969005001	ranksums	>=0.05
MolBERT	MolBERT	Precision_PPV	MDR1	scaffold	1	ranksums	>=0.05
MolBERT	GROVER	Precision_PPV	MDR1	scaffold	0.395267011333117	ranksums	>=0.05
MolBERT	GROVER_RDKit	Precision_PPV	MDR1	scaffold	0.750587231522306	ranksums	>=0.05
GROVER	RF	Precision_PPV	MDR1	scaffold	0.0405950005366926	ranksums	<0.05
GROVER	MolBERT	Precision_PPV	MDR1	scaffold	0.395267011333117	ranksums	>=0.05
GROVER	GROVER	Precision_PPV	MDR1	scaffold	1	ranksums	>=0.05
GROVER	GROVER_RDKit	Precision_PPV	MDR1	scaffold	0.539510316799405	ranksums	>=0.05
GROVER_RDKit	RF	Precision_PPV	MDR1	scaffold	0.188236525377403	ranksums	>=0.05
GROVER_RDKit	MolBERT	Precision_PPV	MDR1	scaffold	0.750587231522306	ranksums	>=0.05
GROVER_RDKit	GROVER	Precision_PPV	MDR1	scaffold	0.539510316799405	ranksums	>=0.05
GROVER_RDKit	GROVER_RDKit	Precision_PPV	MDR1	scaffold	1	ranksums	>=0.05
RF	RF	Precision_NPV	MDR1	scaffold	1	ranksums	>=0.05
RF	MolBERT	Precision_NPV	MDR1	scaffold	0.0162848089481173	ranksums	<0.05
RF	GROVER	Precision_NPV	MDR1	scaffold	0.00195267667393054	ranksums	<0.05
RF	GROVER_RDKit	Precision_NPV	MDR1	scaffold	0.120574992260229	ranksums	>=0.05
MolBERT	RF	Precision_NPV	MDR1	scaffold	0.0162848089481173	ranksums	<0.05
MolBERT	MolBERT	Precision_NPV	MDR1	scaffold	1	ranksums	>=0.05
MolBERT	GROVER	Precision_NPV	MDR1	scaffold	0.43328979562189	ranksums	>=0.05
MolBERT	GROVER_RDKit	Precision_NPV	MDR1	scaffold	0.242819024256211	ranksums	>=0.05
GROVER	RF	Precision_NPV	MDR1	scaffold	0.00195267667393054	ranksums	<0.05
GROVER	MolBERT	Precision_NPV	MDR1	scaffold	0.43328979562189	ranksums	>=0.05
GROVER	GROVER	Precision_NPV	MDR1	scaffold	1	ranksums	>=0.05
GROVER	GROVER_RDKit	Precision_NPV	MDR1	scaffold	0.0484134994648136	ranksums	<0.05
GROVER_RDKit	RF	Precision_NPV	MDR1	scaffold	0.120574992260229	ranksums	>=0.05
GROVER_RDKit	MolBERT	Precision_NPV	MDR1	scaffold	0.242819024256211	ranksums	>=0.05
GROVER_RDKit	GROVER	Precision_NPV	MDR1	scaffold	0.0484134994648136	ranksums	<0.05
GROVER_RDKit	GROVER_RDKit	Precision_NPV	MDR1	scaffold	1	ranksums	>=0.05
RF	RF	AUROC	CYP2D6	scaffold	1	ranksums	>=0.05
RF	MolBERT	AUROC	CYP2D6	scaffold	0.459772646548566	ranksums	>=0.05
RF	GROVER	AUROC	CYP2D6	scaffold	0.267502703416054	ranksums	>=0.05
RF	GROVER_RDKit	AUROC	CYP2D6	scaffold	0.00926659428411612	ranksums	<0.05
MolBERT	RF	AUROC	CYP2D6	scaffold	0.459772646548566	ranksums	>=0.05
MolBERT	MolBERT	AUROC	CYP2D6	scaffold	1	ranksums	>=0.05
MolBERT	GROVER	AUROC	CYP2D6	scaffold	0.107070270923822	ranksums	>=0.05
MolBERT	GROVER_RDKit	AUROC	CYP2D6	scaffold	0.00310763913573104	ranksums	<0.05
GROVER	RF	AUROC	CYP2D6	scaffold	0.267502703416054	ranksums	>=0.05
GROVER	MolBERT	AUROC	CYP2D6	scaffold	0.107070270923822	ranksums	>=0.05
GROVER	GROVER	AUROC	CYP2D6	scaffold	1	ranksums	>=0.05
GROVER	GROVER_RDKit	AUROC	CYP2D6	scaffold	0.135377785323226	ranksums	>=0.05
GROVER_RDKit	RF	AUROC	CYP2D6	scaffold	0.00926659428411612	ranksums	<0.05
GROVER_RDKit	MolBERT	AUROC	CYP2D6	scaffold	0.00310763913573104	ranksums	<0.05
GROVER_RDKit	GROVER	AUROC	CYP2D6	scaffold	0.135377785323226	ranksums	>=0.05
GROVER_RDKit	GROVER_RDKit	AUROC	CYP2D6	scaffold	1	ranksums	>=0.05
RF	RF	AUPRC	CYP2D6	scaffold	0.988204164940098	ranksums	>=0.05
RF	MolBERT	AUPRC	CYP2D6	scaffold	0.383055045845856	ranksums	>=0.05
RF	GROVER	AUPRC	CYP2D6	scaffold	0.0413253615725104	ranksums	<0.05
RF	GROVER_RDKit	AUPRC	CYP2D6	scaffold	0.0384692450879587	ranksums	<0.05
MolBERT	RF	AUPRC	CYP2D6	scaffold	0.391170451997685	ranksums	>=0.05
MolBERT	MolBERT	AUPRC	CYP2D6	scaffold	0.976410907876082	ranksums	>=0.05
MolBERT	GROVER	AUPRC	CYP2D6	scaffold	0.0863464464119469	ranksums	>=0.05
MolBERT	GROVER_RDKit	AUPRC	CYP2D6	scaffold	0.0564958741768037	ranksums	>=0.05
GROVER	RF	AUPRC	CYP2D6	scaffold	0.0428195073176977	ranksums	<0.05
GROVER	MolBERT	AUPRC	CYP2D6	scaffold	0.0977510554485991	ranksums	>=0.05
GROVER	GROVER	AUPRC	CYP2D6	scaffold	1	ranksums	>=0.05
GROVER	GROVER_RDKit	AUPRC	CYP2D6	scaffold	0.813005287611997	ranksums	>=0.05
GROVER_RDKit	RF	AUPRC	CYP2D6	scaffold	0.0398756113944135	ranksums	<0.05
GROVER_RDKit	MolBERT	AUPRC	CYP2D6	scaffold	0.062485117816515	ranksums	>=0.05
GROVER_RDKit	GROVER	AUPRC	CYP2D6	scaffold	0.859183914274438	ranksums	>=0.05
GROVER_RDKit	GROVER_RDKit	AUPRC	CYP2D6	scaffold	1	ranksums	>=0.05
RF	RF	Precision_PPV	CYP2D6	scaffold	1	ranksums	>=0.05
RF	MolBERT	Precision_PPV	CYP2D6	scaffold	0.778783968942289	ranksums	>=0.05
RF	GROVER	Precision_PPV	CYP2D6	scaffold	0.155810161610851	ranksums	>=0.05
RF	GROVER_RDKit	Precision_PPV	CYP2D6	scaffold	0.120574992260229	ranksums	>=0.05
MolBERT	RF	Precision_PPV	CYP2D6	scaffold	0.778783968942289	ranksums	>=0.05
MolBERT	MolBERT	Precision_PPV	CYP2D6	scaffold	1	ranksums	>=0.05
MolBERT	GROVER	Precision_PPV	CYP2D6	scaffold	0.0475786020471988	ranksums	<0.05
MolBERT	GROVER_RDKit	Precision_PPV	CYP2D6	scaffold	0.0371052625532809	ranksums	<0.05
GROVER	RF	Precision_PPV	CYP2D6	scaffold	0.155810161610851	ranksums	>=0.05
GROVER	MolBERT	Precision_PPV	CYP2D6	scaffold	0.0475786020471988	ranksums	<0.05
GROVER	GROVER	Precision_PPV	CYP2D6	scaffold	1	ranksums	>=0.05
GROVER	GROVER_RDKit	Precision_PPV	CYP2D6	scaffold	0.870810804536042	ranksums	>=0.05
GROVER_RDKit	RF	Precision_PPV	CYP2D6	scaffold	0.120574992260229	ranksums	>=0.05
GROVER_RDKit	MolBERT	Precision_PPV	CYP2D6	scaffold	0.0371052625532809	ranksums	<0.05
GROVER_RDKit	GROVER	Precision_PPV	CYP2D6	scaffold	0.870810804536042	ranksums	>=0.05
GROVER_RDKit	GROVER_RDKit	Precision_PPV	CYP2D6	scaffold	1	ranksums	>=0.05
RF	RF	Precision_NPV	CYP2D6	scaffold	1	ranksums	>=0.05
RF	MolBERT	Precision_NPV	CYP2D6	scaffold	0.988204164940098	ranksums	>=0.05
RF	GROVER	Precision_NPV	CYP2D6	scaffold	0.0877103774809814	ranksums	>=0.05
RF	GROVER_RDKit	Precision_NPV	CYP2D6	scaffold	0.00333861225944254	ranksums	<0.05
MolBERT	RF	Precision_NPV	CYP2D6	scaffold	0.988204164940098	ranksums	>=0.05
MolBERT	MolBERT	Precision_NPV	CYP2D6	scaffold	1	ranksums	>=0.05
MolBERT	GROVER	Precision_NPV	CYP2D6	scaffold	0.185766856298216	ranksums	>=0.05
MolBERT	GROVER_RDKit	Precision_NPV	CYP2D6	scaffold	0.0066688764888895	ranksums	<0.05
GROVER	RF	Precision_NPV	CYP2D6	scaffold	0.0877103774809814	ranksums	>=0.05
GROVER	MolBERT	Precision_NPV	CYP2D6	scaffold	0.185766856298216	ranksums	>=0.05
GROVER	GROVER	Precision_NPV	CYP2D6	scaffold	1	ranksums	>=0.05
GROVER	GROVER_RDKit	Precision_NPV	CYP2D6	scaffold	0.0977510554485991	ranksums	>=0.05
GROVER_RDKit	RF	Precision_NPV	CYP2D6	scaffold	0.00333861225944254	ranksums	<0.05
GROVER_RDKit	MolBERT	Precision_NPV	CYP2D6	scaffold	0.0066688764888895	ranksums	<0.05
GROVER_RDKit	GROVER	Precision_NPV	CYP2D6	scaffold	0.0977510554485991	ranksums	>=0.05
GROVER_RDKit	GROVER_RDKit	Precision_NPV	CYP2D6	scaffold	1	ranksums	>=0.05
RF	RF	AUROC	CYP3A4	scaffold	1	ranksums	>=0.05
RF	MolBERT	AUROC	CYP3A4	scaffold	0.0467558423927718	ranksums	<0.05
RF	GROVER	AUROC	CYP3A4	scaffold	2.06342813021692e-05	ranksums	<0.05
RF	GROVER_RDKit	AUROC	CYP3A4	scaffold	0.0772719759293395	ranksums	>=0.05
MolBERT	RF	AUROC	CYP3A4	scaffold	0.0467558423927718	ranksums	<0.05
MolBERT	MolBERT	AUROC	CYP3A4	scaffold	1	ranksums	>=0.05
MolBERT	GROVER	AUROC	CYP3A4	scaffold	0.00282233355835756	ranksums	<0.05
MolBERT	GROVER_RDKit	AUROC	CYP3A4	scaffold	0.63087629216172	ranksums	>=0.05
GROVER	RF	AUROC	CYP3A4	scaffold	2.06342813021692e-05	ranksums	<0.05
GROVER	MolBERT	AUROC	CYP3A4	scaffold	0.00282233355835756	ranksums	<0.05
GROVER	GROVER	AUROC	CYP3A4	scaffold	1	ranksums	>=0.05
GROVER	GROVER_RDKit	AUROC	CYP3A4	scaffold	0.000556110978372401	ranksums	<0.05
GROVER_RDKit	RF	AUROC	CYP3A4	scaffold	0.0772719759293395	ranksums	>=0.05
GROVER_RDKit	MolBERT	AUROC	CYP3A4	scaffold	0.63087629216172	ranksums	>=0.05
GROVER_RDKit	GROVER	AUROC	CYP3A4	scaffold	0.000556110978372401	ranksums	<0.05
GROVER_RDKit	GROVER_RDKit	AUROC	CYP3A4	scaffold	1	ranksums	>=0.05
RF	RF	AUPRC	CYP3A4	scaffold	1	ranksums	>=0.05
RF	MolBERT	AUPRC	CYP3A4	scaffold	0.00205233387238041	ranksums	<0.05
RF	GROVER	AUPRC	CYP3A4	scaffold	3.80208787227251e-08	ranksums	<0.05
RF	GROVER_RDKit	AUPRC	CYP3A4	scaffold	0.000300588837844831	ranksums	<0.05
MolBERT	RF	AUPRC	CYP3A4	scaffold	0.00205233387238041	ranksums	<0.05
MolBERT	MolBERT	AUPRC	CYP3A4	scaffold	1	ranksums	>=0.05
MolBERT	GROVER	AUPRC	CYP3A4	scaffold	9.8453100033373e-06	ranksums	<0.05
MolBERT	GROVER_RDKit	AUPRC	CYP3A4	scaffold	0.652043622400636	ranksums	>=0.05
GROVER	RF	AUPRC	CYP3A4	scaffold	3.80208787227251e-08	ranksums	<0.05
GROVER	MolBERT	AUPRC	CYP3A4	scaffold	9.8453100033373e-06	ranksums	<0.05
GROVER	GROVER	AUPRC	CYP3A4	scaffold	1	ranksums	>=0.05
GROVER	GROVER_RDKit	AUPRC	CYP3A4	scaffold	1.80708780270684e-05	ranksums	<0.05
GROVER_RDKit	RF	AUPRC	CYP3A4	scaffold	0.000300588837844831	ranksums	<0.05
GROVER_RDKit	MolBERT	AUPRC	CYP3A4	scaffold	0.652043622400636	ranksums	>=0.05
GROVER_RDKit	GROVER	AUPRC	CYP3A4	scaffold	1.80708780270684e-05	ranksums	<0.05
GROVER_RDKit	GROVER_RDKit	AUPRC	CYP3A4	scaffold	1	ranksums	>=0.05
RF	RF	Precision_PPV	CYP3A4	scaffold	1	ranksums	>=0.05
RF	MolBERT	Precision_PPV	CYP3A4	scaffold	0.090490360906144	ranksums	>=0.05
RF	GROVER	Precision_PPV	CYP3A4	scaffold	3.44536113152082e-06	ranksums	<0.05
RF	GROVER_RDKit	Precision_PPV	CYP3A4	scaffold	0.0492606674136038	ranksums	<0.05
MolBERT	RF	Precision_PPV	CYP3A4	scaffold	0.090490360906144	ranksums	>=0.05
MolBERT	MolBERT	Precision_PPV	CYP3A4	scaffold	1	ranksums	>=0.05
MolBERT	GROVER	Precision_PPV	CYP3A4	scaffold	0.00318295916165074	ranksums	<0.05
MolBERT	GROVER_RDKit	Precision_PPV	CYP3A4	scaffold	0.899995037236364	ranksums	>=0.05
GROVER	RF	Precision_PPV	CYP3A4	scaffold	3.44536113152082e-06	ranksums	<0.05
GROVER	MolBERT	Precision_PPV	CYP3A4	scaffold	0.00318295916165074	ranksums	<0.05
GROVER	GROVER	Precision_PPV	CYP3A4	scaffold	1	ranksums	>=0.05
GROVER	GROVER_RDKit	Precision_PPV	CYP3A4	scaffold	0.000200581495782427	ranksums	<0.05
GROVER_RDKit	RF	Precision_PPV	CYP3A4	scaffold	0.0492606674136038	ranksums	<0.05
GROVER_RDKit	MolBERT	Precision_PPV	CYP3A4	scaffold	0.899995037236364	ranksums	>=0.05
GROVER_RDKit	GROVER	Precision_PPV	CYP3A4	scaffold	0.000200581495782427	ranksums	<0.05
GROVER_RDKit	GROVER_RDKit	Precision_PPV	CYP3A4	scaffold	1	ranksums	>=0.05
RF	RF	Precision_NPV	CYP3A4	scaffold	1	ranksums	>=0.05
RF	MolBERT	Precision_NPV	CYP3A4	scaffold	0.273934154452293	ranksums	>=0.05
RF	GROVER	Precision_NPV	CYP3A4	scaffold	0.0443590716039318	ranksums	<0.05
RF	GROVER_RDKit	Precision_NPV	CYP3A4	scaffold	0.579294210581981	ranksums	>=0.05
MolBERT	RF	Precision_NPV	CYP3A4	scaffold	0.273934154452293	ranksums	>=0.05
MolBERT	MolBERT	Precision_NPV	CYP3A4	scaffold	1	ranksums	>=0.05
MolBERT	GROVER	Precision_NPV	CYP3A4	scaffold	0.228230066807424	ranksums	>=0.05
MolBERT	GROVER_RDKit	Precision_NPV	CYP3A4	scaffold	0.56922016374153	ranksums	>=0.05
GROVER	RF	Precision_NPV	CYP3A4	scaffold	0.0443590716039318	ranksums	<0.05
GROVER	MolBERT	Precision_NPV	CYP3A4	scaffold	0.228230066807424	ranksums	>=0.05
GROVER	GROVER	Precision_NPV	CYP3A4	scaffold	1	ranksums	>=0.05
GROVER	GROVER_RDKit	Precision_NPV	CYP3A4	scaffold	0.0574595460285453	ranksums	>=0.05
GROVER_RDKit	RF	Precision_NPV	CYP3A4	scaffold	0.579294210581981	ranksums	>=0.05
GROVER_RDKit	MolBERT	Precision_NPV	CYP3A4	scaffold	0.56922016374153	ranksums	>=0.05
GROVER_RDKit	GROVER	Precision_NPV	CYP3A4	scaffold	0.0574595460285453	ranksums	>=0.05
GROVER_RDKit	GROVER_RDKit	Precision_NPV	CYP3A4	scaffold	1	ranksums	>=0.05
RF	RF	AUROC	MOR	scaffold	1	ranksums	>=0.05
RF	MolBERT	AUROC	MOR	scaffold	0.000710141785345457	ranksums	<0.05
RF	GROVER	AUROC	MOR	scaffold	4.21647837101288e-05	ranksums	<0.05
RF	GROVER_RDKit	AUROC	MOR	scaffold	0.000410130725819514	ranksums	<0.05
MolBERT	RF	AUROC	MOR	scaffold	0.000710141785345457	ranksums	<0.05
MolBERT	MolBERT	AUROC	MOR	scaffold	1	ranksums	>=0.05
MolBERT	GROVER	AUROC	MOR	scaffold	0.293858729054122	ranksums	>=0.05
MolBERT	GROVER_RDKit	AUROC	MOR	scaffold	0.790147056174559	ranksums	>=0.05
GROVER	RF	AUROC	MOR	scaffold	4.21647837101288e-05	ranksums	<0.05
GROVER	MolBERT	AUROC	MOR	scaffold	0.293858729054122	ranksums	>=0.05
GROVER	GROVER	AUROC	MOR	scaffold	1	ranksums	>=0.05
GROVER	GROVER_RDKit	AUROC	MOR	scaffold	0.344044940644476	ranksums	>=0.05
GROVER_RDKit	RF	AUROC	MOR	scaffold	0.000410130725819514	ranksums	<0.05
GROVER_RDKit	MolBERT	AUROC	MOR	scaffold	0.790147056174559	ranksums	>=0.05
GROVER_RDKit	GROVER	AUROC	MOR	scaffold	0.344044940644476	ranksums	>=0.05
GROVER_RDKit	GROVER_RDKit	AUROC	MOR	scaffold	1	ranksums	>=0.05
RF	RF	AUPRC	MOR	scaffold	1	ranksums	>=0.05
RF	MolBERT	AUPRC	MOR	scaffold	0.000346457398898125	ranksums	<0.05
RF	GROVER	AUPRC	MOR	scaffold	2.68360651029375e-05	ranksums	<0.05
RF	GROVER_RDKit	AUPRC	MOR	scaffold	0.00133559142592683	ranksums	<0.05
MolBERT	RF	AUPRC	MOR	scaffold	0.000346457398898125	ranksums	<0.05
MolBERT	MolBERT	AUPRC	MOR	scaffold	1	ranksums	>=0.05
MolBERT	GROVER	AUPRC	MOR	scaffold	0.416135847078279	ranksums	>=0.05
MolBERT	GROVER_RDKit	AUPRC	MOR	scaffold	0.976410907876082	ranksums	>=0.05
GROVER	RF	AUPRC	MOR	scaffold	2.68360651029375e-05	ranksums	<0.05
GROVER	MolBERT	AUPRC	MOR	scaffold	0.416135847078279	ranksums	>=0.05
GROVER	GROVER	AUPRC	MOR	scaffold	1	ranksums	>=0.05
GROVER	GROVER_RDKit	AUPRC	MOR	scaffold	0.515359797580285	ranksums	>=0.05
GROVER_RDKit	RF	AUPRC	MOR	scaffold	0.00133559142592683	ranksums	<0.05
GROVER_RDKit	MolBERT	AUPRC	MOR	scaffold	0.976410907876082	ranksums	>=0.05
GROVER_RDKit	GROVER	AUPRC	MOR	scaffold	0.515359797580285	ranksums	>=0.05
GROVER_RDKit	GROVER_RDKit	AUPRC	MOR	scaffold	1	ranksums	>=0.05
RF	RF	Precision_PPV	MOR	scaffold	1	ranksums	>=0.05
RF	MolBERT	Precision_PPV	MOR	scaffold	0.0890916344277198	ranksums	>=0.05
RF	GROVER	Precision_PPV	MOR	scaffold	0.00210389310941795	ranksums	<0.05
RF	GROVER_RDKit	Precision_PPV	MOR	scaffold	0.0584368468284206	ranksums	>=0.05
MolBERT	RF	Precision_PPV	MOR	scaffold	0.0890916344277198	ranksums	>=0.05
MolBERT	MolBERT	Precision_PPV	MOR	scaffold	1	ranksums	>=0.05
MolBERT	GROVER	Precision_PPV	MOR	scaffold	0.113664747815963	ranksums	>=0.05
MolBERT	GROVER_RDKit	Precision_PPV	MOR	scaffold	0.717188813606376	ranksums	>=0.05
GROVER	RF	Precision_PPV	MOR	scaffold	0.00210389310941795	ranksums	<0.05
GROVER	MolBERT	Precision_PPV	MOR	scaffold	0.113664747815963	ranksums	>=0.05
GROVER	GROVER	Precision_PPV	MOR	scaffold	1	ranksums	>=0.05
GROVER	GROVER_RDKit	Precision_PPV	MOR	scaffold	0.147372859549065	ranksums	>=0.05
GROVER_RDKit	RF	Precision_PPV	MOR	scaffold	0.0584368468284206	ranksums	>=0.05
GROVER_RDKit	MolBERT	Precision_PPV	MOR	scaffold	0.717188813606376	ranksums	>=0.05
GROVER_RDKit	GROVER	Precision_PPV	MOR	scaffold	0.147372859549065	ranksums	>=0.05
GROVER_RDKit	GROVER_RDKit	Precision_PPV	MOR	scaffold	1	ranksums	>=0.05
RF	RF	Precision_NPV	MOR	scaffold	1	ranksums	>=0.05
RF	MolBERT	Precision_NPV	MOR	scaffold	0.151546790758263	ranksums	>=0.05
RF	GROVER	Precision_NPV	MOR	scaffold	0.188236525377403	ranksums	>=0.05
RF	GROVER_RDKit	Precision_NPV	MOR	scaffold	0.103888659317914	ranksums	>=0.05
MolBERT	RF	Precision_NPV	MOR	scaffold	0.151546790758263	ranksums	>=0.05
MolBERT	MolBERT	Precision_NPV	MOR	scaffold	1	ranksums	>=0.05
MolBERT	GROVER	Precision_NPV	MOR	scaffold	0.917573309612805	ranksums	>=0.05
MolBERT	GROVER_RDKit	Precision_NPV	MOR	scaffold	0.935191970239339	ranksums	>=0.05
GROVER	RF	Precision_NPV	MOR	scaffold	0.188236525377403	ranksums	>=0.05
GROVER	MolBERT	Precision_NPV	MOR	scaffold	0.917573309612805	ranksums	>=0.05
GROVER	GROVER	Precision_NPV	MOR	scaffold	1	ranksums	>=0.05
GROVER	GROVER_RDKit	Precision_NPV	MOR	scaffold	0.964622805113689	ranksums	>=0.05
GROVER_RDKit	RF	Precision_NPV	MOR	scaffold	0.103888659317914	ranksums	>=0.05
GROVER_RDKit	MolBERT	Precision_NPV	MOR	scaffold	0.935191970239339	ranksums	>=0.05
GROVER_RDKit	GROVER	Precision_NPV	MOR	scaffold	0.964622805113689	ranksums	>=0.05
GROVER_RDKit	GROVER_RDKit	Precision_NPV	MOR	scaffold	1	ranksums	>=0.05
RF	RF	AUROC	DOR	scaffold	1	ranksums	>=0.05
RF	MolBERT	AUROC	DOR	scaffold	0.000163228918248559	ranksums	<0.05
RF	GROVER	AUROC	DOR	scaffold	5.30809905084803e-08	ranksums	<0.05
RF	GROVER_RDKit	AUROC	DOR	scaffold	2.06342813021692e-05	ranksums	<0.05
MolBERT	RF	AUROC	DOR	scaffold	0.000163228918248559	ranksums	<0.05
MolBERT	MolBERT	AUROC	DOR	scaffold	1	ranksums	>=0.05
MolBERT	GROVER	AUROC	DOR	scaffold	0.000710141785345457	ranksums	<0.05
MolBERT	GROVER_RDKit	AUROC	DOR	scaffold	0.66810637961831	ranksums	>=0.05
GROVER	RF	AUROC	DOR	scaffold	5.30809905084803e-08	ranksums	<0.05
GROVER	MolBERT	AUROC	DOR	scaffold	0.000710141785345457	ranksums	<0.05
GROVER	GROVER	AUROC	DOR	scaffold	1	ranksums	>=0.05
GROVER	GROVER_RDKit	AUROC	DOR	scaffold	0.00155687902927202	ranksums	<0.05
GROVER_RDKit	RF	AUROC	DOR	scaffold	2.06342813021692e-05	ranksums	<0.05
GROVER_RDKit	MolBERT	AUROC	DOR	scaffold	0.66810637961831	ranksums	>=0.05
GROVER_RDKit	GROVER	AUROC	DOR	scaffold	0.00155687902927202	ranksums	<0.05
GROVER_RDKit	GROVER_RDKit	AUROC	DOR	scaffold	1	ranksums	>=0.05
RF	RF	AUPRC	DOR	scaffold	1	ranksums	>=0.05
RF	MolBERT	AUPRC	DOR	scaffold	7.89907821375286e-05	ranksums	<0.05
RF	GROVER	AUPRC	DOR	scaffold	1.11072752878266e-07	ranksums	<0.05
RF	GROVER_RDKit	AUPRC	DOR	scaffold	9.49730301429274e-05	ranksums	<0.05
MolBERT	RF	AUPRC	DOR	scaffold	7.89907821375286e-05	ranksums	<0.05
MolBERT	MolBERT	AUPRC	DOR	scaffold	1	ranksums	>=0.05
MolBERT	GROVER	AUPRC	DOR	scaffold	0.00474542496004799	ranksums	<0.05
MolBERT	GROVER_RDKit	AUPRC	DOR	scaffold	0.929315124914634	ranksums	>=0.05
GROVER	RF	AUPRC	DOR	scaffold	1.11072752878266e-07	ranksums	<0.05
GROVER	MolBERT	AUPRC	DOR	scaffold	0.00474542496004799	ranksums	<0.05
GROVER	GROVER	AUPRC	DOR	scaffold	1	ranksums	>=0.05
GROVER	GROVER_RDKit	AUPRC	DOR	scaffold	0.0062357784513685	ranksums	<0.05
GROVER_RDKit	RF	AUPRC	DOR	scaffold	9.49730301429274e-05	ranksums	<0.05
GROVER_RDKit	MolBERT	AUPRC	DOR	scaffold	0.929315124914634	ranksums	>=0.05
GROVER_RDKit	GROVER	AUPRC	DOR	scaffold	0.0062357784513685	ranksums	<0.05
GROVER_RDKit	GROVER_RDKit	AUPRC	DOR	scaffold	1	ranksums	>=0.05
RF	RF	Precision_PPV	DOR	scaffold	1	ranksums	>=0.05
RF	MolBERT	Precision_PPV	DOR	scaffold	0.0206807491399781	ranksums	<0.05
RF	GROVER	Precision_PPV	DOR	scaffold	0.000158460939132426	ranksums	<0.05
RF	GROVER_RDKit	Precision_PPV	DOR	scaffold	0.0286626858183454	ranksums	<0.05
MolBERT	RF	Precision_PPV	DOR	scaffold	0.0206807491399781	ranksums	<0.05
MolBERT	MolBERT	Precision_PPV	DOR	scaffold	1	ranksums	>=0.05
MolBERT	GROVER	Precision_PPV	DOR	scaffold	0.079781647124981	ranksums	>=0.05
MolBERT	GROVER_RDKit	Precision_PPV	DOR	scaffold	0.917573309612805	ranksums	>=0.05
GROVER	RF	Precision_PPV	DOR	scaffold	0.000158460939132426	ranksums	<0.05
GROVER	MolBERT	Precision_PPV	DOR	scaffold	0.079781647124981	ranksums	>=0.05
GROVER	GROVER	Precision_PPV	DOR	scaffold	1	ranksums	>=0.05
GROVER	GROVER_RDKit	Precision_PPV	DOR	scaffold	0.0760414758302434	ranksums	>=0.05
GROVER_RDKit	RF	Precision_PPV	DOR	scaffold	0.0286626858183454	ranksums	<0.05
GROVER_RDKit	MolBERT	Precision_PPV	DOR	scaffold	0.917573309612805	ranksums	>=0.05
GROVER_RDKit	GROVER	Precision_PPV	DOR	scaffold	0.0760414758302434	ranksums	>=0.05
GROVER_RDKit	GROVER_RDKit	Precision_PPV	DOR	scaffold	1	ranksums	>=0.05
RF	RF	Precision_NPV	DOR	scaffold	1	ranksums	>=0.05
RF	MolBERT	Precision_NPV	DOR	scaffold	0.958731490813444	ranksums	>=0.05
RF	GROVER	Precision_NPV	DOR	scaffold	0.00967385065092029	ranksums	<0.05
RF	GROVER_RDKit	Precision_NPV	DOR	scaffold	0.81874565347658	ranksums	>=0.05
MolBERT	RF	Precision_NPV	DOR	scaffold	0.958731490813444	ranksums	>=0.05
MolBERT	MolBERT	Precision_NPV	DOR	scaffold	1	ranksums	>=0.05
MolBERT	GROVER	Precision_NPV	DOR	scaffold	0.0176490281291738	ranksums	<0.05
MolBERT	GROVER_RDKit	Precision_NPV	DOR	scaffold	0.888302842153389	ranksums	>=0.05
GROVER	RF	Precision_NPV	DOR	scaffold	0.00967385065092029	ranksums	<0.05
GROVER	MolBERT	Precision_NPV	DOR	scaffold	0.0176490281291738	ranksums	<0.05
GROVER	GROVER	Precision_NPV	DOR	scaffold	1	ranksums	>=0.05
GROVER	GROVER_RDKit	Precision_NPV	DOR	scaffold	0.0180053510254157	ranksums	<0.05
GROVER_RDKit	RF	Precision_NPV	DOR	scaffold	0.81874565347658	ranksums	>=0.05
GROVER_RDKit	MolBERT	Precision_NPV	DOR	scaffold	0.888302842153389	ranksums	>=0.05
GROVER_RDKit	GROVER	Precision_NPV	DOR	scaffold	0.0180053510254157	ranksums	<0.05
GROVER_RDKit	GROVER_RDKit	Precision_NPV	DOR	scaffold	1	ranksums	>=0.05
RF	RF	AUROC	KOR	scaffold	1	ranksums	>=0.05
RF	MolBERT	AUROC	KOR	scaffold	2.51375383338081e-05	ranksums	<0.05
RF	GROVER	AUROC	KOR	scaffold	3.26108634521542e-05	ranksums	<0.05
RF	GROVER_RDKit	AUROC	KOR	scaffold	3.05659986835938e-05	ranksums	<0.05
MolBERT	RF	AUROC	KOR	scaffold	2.51375383338081e-05	ranksums	<0.05
MolBERT	MolBERT	AUROC	KOR	scaffold	1	ranksums	>=0.05
MolBERT	GROVER	AUROC	KOR	scaffold	0.870810804536042	ranksums	>=0.05
MolBERT	GROVER_RDKit	AUROC	KOR	scaffold	0.847587480259332	ranksums	>=0.05
GROVER	RF	AUROC	KOR	scaffold	3.26108634521542e-05	ranksums	<0.05
GROVER	MolBERT	AUROC	KOR	scaffold	0.870810804536042	ranksums	>=0.05
GROVER	GROVER	AUROC	KOR	scaffold	1	ranksums	>=0.05
GROVER	GROVER_RDKit	AUROC	KOR	scaffold	0.988204164940098	ranksums	>=0.05
GROVER_RDKit	RF	AUROC	KOR	scaffold	3.05659986835938e-05	ranksums	<0.05
GROVER_RDKit	MolBERT	AUROC	KOR	scaffold	0.847587480259332	ranksums	>=0.05
GROVER_RDKit	GROVER	AUROC	KOR	scaffold	0.988204164940098	ranksums	>=0.05
GROVER_RDKit	GROVER_RDKit	AUROC	KOR	scaffold	1	ranksums	>=0.05
RF	RF	AUPRC	KOR	scaffold	1	ranksums	>=0.05
RF	MolBERT	AUPRC	KOR	scaffold	3.20704027752022e-06	ranksums	<0.05
RF	GROVER	AUPRC	KOR	scaffold	4.26655443220908e-06	ranksums	<0.05
RF	GROVER_RDKit	AUPRC	KOR	scaffold	4.78850167745837e-05	ranksums	<0.05
MolBERT	RF	AUPRC	KOR	scaffold	3.20704027752022e-06	ranksums	<0.05
MolBERT	MolBERT	AUPRC	KOR	scaffold	1	ranksums	>=0.05
MolBERT	GROVER	AUPRC	KOR	scaffold	0.929315124914634	ranksums	>=0.05
MolBERT	GROVER_RDKit	AUPRC	KOR	scaffold	0.505859178079598	ranksums	>=0.05
GROVER	RF	AUPRC	KOR	scaffold	4.26655443220908e-06	ranksums	<0.05
GROVER	MolBERT	AUPRC	KOR	scaffold	0.929315124914634	ranksums	>=0.05
GROVER	GROVER	AUPRC	KOR	scaffold	1	ranksums	>=0.05
GROVER	GROVER_RDKit	AUPRC	KOR	scaffold	0.604838651327524	ranksums	>=0.05
GROVER_RDKit	RF	AUPRC	KOR	scaffold	4.78850167745837e-05	ranksums	<0.05
GROVER_RDKit	MolBERT	AUPRC	KOR	scaffold	0.505859178079598	ranksums	>=0.05
GROVER_RDKit	GROVER	AUPRC	KOR	scaffold	0.604838651327524	ranksums	>=0.05
GROVER_RDKit	GROVER_RDKit	AUPRC	KOR	scaffold	1	ranksums	>=0.05
RF	RF	Precision_PPV	KOR	scaffold	1	ranksums	>=0.05
RF	MolBERT	Precision_PPV	KOR	scaffold	0.00375853192477805	ranksums	<0.05
RF	GROVER	Precision_PPV	KOR	scaffold	0.0849996974869641	ranksums	>=0.05
RF	GROVER_RDKit	Precision_PPV	KOR	scaffold	0.0270863183882959	ranksums	<0.05
MolBERT	RF	Precision_PPV	KOR	scaffold	0.00375853192477805	ranksums	<0.05
MolBERT	MolBERT	Precision_PPV	KOR	scaffold	1	ranksums	>=0.05
MolBERT	GROVER	Precision_PPV	KOR	scaffold	0.544407554012933	ranksums	>=0.05
MolBERT	GROVER_RDKit	Precision_PPV	KOR	scaffold	0.733825061212641	ranksums	>=0.05
GROVER	RF	Precision_PPV	KOR	scaffold	0.0849996974869641	ranksums	>=0.05
GROVER	MolBERT	Precision_PPV	KOR	scaffold	0.544407554012933	ranksums	>=0.05
GROVER	GROVER	Precision_PPV	KOR	scaffold	1	ranksums	>=0.05
GROVER	GROVER_RDKit	Precision_PPV	KOR	scaffold	0.761828345935475	ranksums	>=0.05
GROVER_RDKit	RF	Precision_PPV	KOR	scaffold	0.0270863183882959	ranksums	<0.05
GROVER_RDKit	MolBERT	Precision_PPV	KOR	scaffold	0.733825061212641	ranksums	>=0.05
GROVER_RDKit	GROVER	Precision_PPV	KOR	scaffold	0.761828345935475	ranksums	>=0.05
GROVER_RDKit	GROVER_RDKit	Precision_PPV	KOR	scaffold	1	ranksums	>=0.05
RF	RF	Precision_NPV	KOR	scaffold	1	ranksums	>=0.05
RF	MolBERT	Precision_NPV	KOR	scaffold	0.0467558423927718	ranksums	<0.05
RF	GROVER	Precision_NPV	KOR	scaffold	0.108689773214447	ranksums	>=0.05
RF	GROVER_RDKit	Precision_NPV	KOR	scaffold	0.0405950005366926	ranksums	<0.05
MolBERT	RF	Precision_NPV	KOR	scaffold	0.0467558423927718	ranksums	<0.05
MolBERT	MolBERT	Precision_NPV	KOR	scaffold	1	ranksums	>=0.05
MolBERT	GROVER	Precision_NPV	KOR	scaffold	0.882465683286275	ranksums	>=0.05
MolBERT	GROVER_RDKit	Precision_NPV	KOR	scaffold	0.988204164940098	ranksums	>=0.05
GROVER	RF	Precision_NPV	KOR	scaffold	0.108689773214447	ranksums	>=0.05
GROVER	MolBERT	Precision_NPV	KOR	scaffold	0.882465683286275	ranksums	>=0.05
GROVER	GROVER	Precision_NPV	KOR	scaffold	1	ranksums	>=0.05
GROVER	GROVER_RDKit	Precision_NPV	KOR	scaffold	0.824495751654771	ranksums	>=0.05
GROVER_RDKit	RF	Precision_NPV	KOR	scaffold	0.0405950005366926	ranksums	<0.05
GROVER_RDKit	MolBERT	Precision_NPV	KOR	scaffold	0.988204164940098	ranksums	>=0.05
GROVER_RDKit	GROVER	Precision_NPV	KOR	scaffold	0.824495751654771	ranksums	>=0.05
GROVER_RDKit	GROVER_RDKit	Precision_NPV	KOR	scaffold	1	ranksums	>=0.05
