# Supplementary material for: A systematic study of key elements underlying molecular property prediction
Source: Nat Commun. 2023 Oct 13;14:6395. doi: 10.1038/s41467-023-41948-6 (PMC10575948; doi:10.1038/s41467-023-41948-6)
Supplement: Supplementary file 4 — Source Data [file 41467_2023_41948_MOESM4_ESM.zip › SourceData/Fig6/Fig6a.txt]

mean_metric_score	std_metric_score	split_type	mol_rep	mol_prop	model_name	metric_name
0.847998101230356	0.158997647247361	Scaffold	SMILES	MDR1	MolBERT	AUROC
0.803364745309857	0.205441254927918	Scaffold	Graph	MDR1	GROVER	AUROC
0.888358505286364	0.113709489288313	Scaffold	Graph	MDR1	GROVER_RDKit	AUROC
0.936596796174329	0.152701936458739	Scaffold	rdkit2d	MDR1	RF	AUROC
0.523406165841652	0.448155985548619	Scaffold	SMILES	CYP2D6	MolBERT	AUROC
0.437135319992707	0.433203402746661	Scaffold	Graph	CYP2D6	GROVER	AUROC
0.359215336009947	0.41034041684829	Scaffold	Graph	CYP2D6	GROVER_RDKit	AUROC
0.483540439748382	0.440685578863964	Scaffold	rdkit2d	CYP2D6	RF	AUROC
0.782554185373813	0.125838133993393	Scaffold	SMILES	CYP3A4	MolBERT	AUROC
0.646635797575593	0.184304784406762	Scaffold	Graph	CYP3A4	GROVER	AUROC
0.806765207730764	0.11335802288607	Scaffold	Graph	CYP3A4	GROVER_RDKit	AUROC
0.844906697786843	0.112170197765065	Scaffold	rdkit2d	CYP3A4	RF	AUROC
0.845530906692008	0.0490660179038583	Scaffold	SMILES	MOR	MolBERT	AUROC
0.824025144264213	0.0662679162930477	Scaffold	Graph	MOR	GROVER	AUROC
0.839254031609071	0.0564829408170424	Scaffold	Graph	MOR	GROVER_RDKit	AUROC
0.890031030203798	0.0381333607608401	Scaffold	rdkit2d	MOR	RF	AUROC
0.797999085838475	0.0493971545608196	Scaffold	SMILES	DOR	MolBERT	AUROC
0.694986688440846	0.129762514129365	Scaffold	Graph	DOR	GROVER	AUROC
0.79322515008564	0.0468276434159832	Scaffold	Graph	DOR	GROVER_RDKit	AUROC
0.848755710473368	0.0434449583071733	Scaffold	rdkit2d	DOR	RF	AUROC
0.825433806171605	0.0539360790953497	Scaffold	SMILES	KOR	MolBERT	AUROC
0.828708521625276	0.0531376840082476	Scaffold	Graph	KOR	GROVER	AUROC
0.827779781132311	0.0544664278223233	Scaffold	Graph	KOR	GROVER_RDKit	AUROC
0.888299502865291	0.0412480412099236	Scaffold	rdkit2d	KOR	RF	AUROC
0.92081619809402	0.0491017480198334	Random	SMILES	MDR1	MolBERT	AUROC
0.857229648144696	0.126024311673054	Random	Graph	MDR1	GROVER	AUROC
0.934902818807234	0.0527207524023482	Random	Graph	MDR1	GROVER_RDKit	AUROC
0.978864630898545	0.0208009808251741	Random	rdkit2d	MDR1	RF	AUROC
0.590664937323058	0.355351093423574	Random	SMILES	CYP2D6	MolBERT	AUROC
0.520668341378659	0.342193082641256	Random	Graph	CYP2D6	GROVER	AUROC
0.508295791079291	0.369737533140247	Random	Graph	CYP2D6	GROVER_RDKit	AUROC
0.549152878084133	0.372700430651996	Random	rdkit2d	CYP2D6	RF	AUROC
0.813035444005863	0.0992403373068158	Random	SMILES	CYP3A4	MolBERT	AUROC
0.651094359044225	0.108611904833753	Random	Graph	CYP3A4	GROVER	AUROC
0.812974940544897	0.113587087908915	Random	Graph	CYP3A4	GROVER_RDKit	AUROC
0.925294363856375	0.0756850457656884	Random	rdkit2d	CYP3A4	RF	AUROC
0.862473859344327	0.0218521933149887	Random	SMILES	MOR	MolBERT	AUROC
0.867552938310152	0.0432521909167075	Random	Graph	MOR	GROVER	AUROC
0.857995663987105	0.0364851969497271	Random	Graph	MOR	GROVER_RDKit	AUROC
0.923318541707936	0.0150458269899846	Random	rdkit2d	MOR	RF	AUROC
0.835403643050952	0.0211684935359177	Random	SMILES	DOR	MolBERT	AUROC
0.722308852289707	0.119332839572252	Random	Graph	DOR	GROVER	AUROC
0.81267007078335	0.0468999761764603	Random	Graph	DOR	GROVER_RDKit	AUROC
0.901981056301609	0.0190294335122232	Random	rdkit2d	DOR	RF	AUROC
0.858251394323937	0.0252310498542518	Random	SMILES	KOR	MolBERT	AUROC
0.840284734560779	0.103269691004415	Random	Graph	KOR	GROVER	AUROC
0.864305056312128	0.0425664795915084	Random	Graph	KOR	GROVER_RDKit	AUROC
0.92573383400328	0.0176427104307137	Random	rdkit2d	KOR	RF	AUROC
