# Supplementary material for: A systematic study of key elements underlying molecular property prediction
Source: Nat Commun. 2023 Oct 13;14:6395. doi: 10.1038/s41467-023-41948-6 (PMC10575948; doi:10.1038/s41467-023-41948-6)
Supplement: Supplementary file 4 — Source Data [file 41467_2023_41948_MOESM4_ESM.zip › SourceData/SFig18/SFig18a.txt]

mean_metric_score	std_metric_score	split_type	mol_prop	model_name	radius	nbit	metric_name
0.885357531728234	0.0491880193993577	scaffold	BACE	RF	Radius: 2	NumBits: 1024	AUROC
0.855147127304844	0.072036946330573	scaffold	BACE	RF	Radius: 2	NumBits: 1024	AUPRC
0.796360050075132	0.0910128587070599	scaffold	BACE	RF	Radius: 2	NumBits: 1024	Precision_PPV
0.859220595793624	0.0873976950865555	scaffold	BACE	RF	Radius: 2	NumBits: 1024	Precision_NPV
0.902006470757531	0.025581684947213	scaffold	BBBP	RF	Radius: 2	NumBits: 1024	AUROC
0.9581467037264	0.014758719374513	scaffold	BBBP	RF	Radius: 2	NumBits: 1024	AUPRC
0.937780574190675	0.0275974919444016	scaffold	BBBP	RF	Radius: 2	NumBits: 1024	Precision_PPV
0.705249773634613	0.0937951720460205	scaffold	BBBP	RF	Radius: 2	NumBits: 1024	Precision_NPV
0.79205520092816	0.0317092218741755	scaffold	HIV	RF	Radius: 2	NumBits: 1024	AUROC
0.381755137003191	0.0645055475861721	scaffold	HIV	RF	Radius: 2	NumBits: 1024	AUPRC
0.226724232726978	0.079243135551707	scaffold	HIV	RF	Radius: 2	NumBits: 1024	Precision_PPV
0.983530258664936	0.0030785963792131	scaffold	HIV	RF	Radius: 2	NumBits: 1024	Precision_NPV
1.80831553086588	0.350596368159467	scaffold	ESOL	RF	Radius: 2	NumBits: 1024	RMSE
1.42900445886202	0.288742646316755	scaffold	ESOL	RF	Radius: 2	NumBits: 1024	MAE
0.295097310320649	0.160161485178568	scaffold	ESOL	RF	Radius: 2	NumBits: 1024	R2
0.655548941886851	0.0707042365673758	scaffold	ESOL	RF	Radius: 2	NumBits: 1024	Pearson_R
4.19116584623919	1.02518020860097	scaffold	FreeSolv	RF	Radius: 2	NumBits: 1024	RMSE
2.94191591636734	0.608984130877153	scaffold	FreeSolv	RF	Radius: 2	NumBits: 1024	MAE
0.0743801227298728	0.264434105023111	scaffold	FreeSolv	RF	Radius: 2	NumBits: 1024	R2
0.615318352553862	0.151895523077463	scaffold	FreeSolv	RF	Radius: 2	NumBits: 1024	Pearson_R
0.951842636687506	0.0588167714430184	scaffold	Lipop	RF	Radius: 2	NumBits: 1024	RMSE
0.744230689309936	0.0437146535785835	scaffold	Lipop	RF	Radius: 2	NumBits: 1024	MAE
0.371478266547746	0.0679276348439876	scaffold	Lipop	RF	Radius: 2	NumBits: 1024	R2
0.62317215249022	0.0566552252076593	scaffold	Lipop	RF	Radius: 2	NumBits: 1024	Pearson_R
0.888760110486358	0.0460594698937336	scaffold	BACE	RF	Radius: 2	NumBits: 2048	AUROC
0.859732195910102	0.0707275290461225	scaffold	BACE	RF	Radius: 2	NumBits: 2048	AUPRC
0.792237145683871	0.0794802696140911	scaffold	BACE	RF	Radius: 2	NumBits: 2048	Precision_PPV
0.865396840046426	0.0770672079234426	scaffold	BACE	RF	Radius: 2	NumBits: 2048	Precision_NPV
0.901194146176699	0.027804881445281	scaffold	BBBP	RF	Radius: 2	NumBits: 2048	AUROC
0.957670554642475	0.0170050858693861	scaffold	BBBP	RF	Radius: 2	NumBits: 2048	AUPRC
0.934254938949492	0.0241465593790142	scaffold	BBBP	RF	Radius: 2	NumBits: 2048	Precision_PPV
0.730947544805135	0.0947274702275957	scaffold	BBBP	RF	Radius: 2	NumBits: 2048	Precision_NPV
0.79562749467714	0.0313506405841787	scaffold	HIV	RF	Radius: 2	NumBits: 2048	AUROC
0.388146638393291	0.0632184411641125	scaffold	HIV	RF	Radius: 2	NumBits: 2048	AUPRC
0.220629875086746	0.0675808659611852	scaffold	HIV	RF	Radius: 2	NumBits: 2048	Precision_PPV
0.984076791055727	0.00293327440388148	scaffold	HIV	RF	Radius: 2	NumBits: 2048	Precision_NPV
1.7836895268147	0.365985884258602	scaffold	ESOL	RF	Radius: 2	NumBits: 2048	RMSE
1.39994757001423	0.304051096163125	scaffold	ESOL	RF	Radius: 2	NumBits: 2048	MAE
0.315807802940958	0.162132727674284	scaffold	ESOL	RF	Radius: 2	NumBits: 2048	R2
0.671015175639854	0.0569158190203426	scaffold	ESOL	RF	Radius: 2	NumBits: 2048	Pearson_R
4.20200077912927	1.01482504035507	scaffold	FreeSolv	RF	Radius: 2	NumBits: 2048	RMSE
2.9507977124827	0.540088044213059	scaffold	FreeSolv	RF	Radius: 2	NumBits: 2048	MAE
0.0712733189691581	0.252541536044181	scaffold	FreeSolv	RF	Radius: 2	NumBits: 2048	R2
0.602236219169316	0.166422321933824	scaffold	FreeSolv	RF	Radius: 2	NumBits: 2048	Pearson_R
0.917078385909264	0.0577955524533175	scaffold	Lipop	RF	Radius: 2	NumBits: 2048	RMSE
0.712129793460054	0.044913811455678	scaffold	Lipop	RF	Radius: 2	NumBits: 2048	MAE
0.417208327209823	0.0582389098190011	scaffold	Lipop	RF	Radius: 2	NumBits: 2048	R2
0.655029088178252	0.0448085102682454	scaffold	Lipop	RF	Radius: 2	NumBits: 2048	Pearson_R
0.883499325264447	0.0471152143397816	scaffold	BACE	RF	Radius: 3	NumBits: 1024	AUROC
0.851652432592804	0.0724399173632157	scaffold	BACE	RF	Radius: 3	NumBits: 1024	AUPRC
0.798775684420605	0.0868898718142627	scaffold	BACE	RF	Radius: 3	NumBits: 1024	Precision_PPV
0.853886347862689	0.084286628003751	scaffold	BACE	RF	Radius: 3	NumBits: 1024	Precision_NPV
0.89175691733118	0.025787059764028	scaffold	BBBP	RF	Radius: 3	NumBits: 1024	AUROC
0.954539143805601	0.014739620821586	scaffold	BBBP	RF	Radius: 3	NumBits: 1024	AUPRC
0.935185780663282	0.018906063608873	scaffold	BBBP	RF	Radius: 3	NumBits: 1024	Precision_PPV
0.718804237322615	0.0944300033409624	scaffold	BBBP	RF	Radius: 3	NumBits: 1024	Precision_NPV
0.775092634394133	0.0300130885649146	scaffold	HIV	RF	Radius: 3	NumBits: 1024	AUROC
0.368060022172491	0.0654403628958473	scaffold	HIV	RF	Radius: 3	NumBits: 1024	AUPRC
0.228476991765477	0.0796652039168076	scaffold	HIV	RF	Radius: 3	NumBits: 1024	Precision_PPV
0.982664502597696	0.00330209038126574	scaffold	HIV	RF	Radius: 3	NumBits: 1024	Precision_NPV
1.87590068797223	0.381697520223764	scaffold	ESOL	RF	Radius: 3	NumBits: 1024	RMSE
1.48391892582369	0.302590162262611	scaffold	ESOL	RF	Radius: 3	NumBits: 1024	MAE
0.242441890075392	0.179782098779552	scaffold	ESOL	RF	Radius: 3	NumBits: 1024	R2
0.623364020231901	0.0769484839245228	scaffold	ESOL	RF	Radius: 3	NumBits: 1024	Pearson_R
4.25338982247895	1.01162840139618	scaffold	FreeSolv	RF	Radius: 3	NumBits: 1024	RMSE
3.02609291150183	0.604083771272502	scaffold	FreeSolv	RF	Radius: 3	NumBits: 1024	MAE
0.0468452595829461	0.261527735301837	scaffold	FreeSolv	RF	Radius: 3	NumBits: 1024	R2
0.602608559047131	0.138887972983137	scaffold	FreeSolv	RF	Radius: 3	NumBits: 1024	Pearson_R
0.980990418657172	0.0602406919627159	scaffold	Lipop	RF	Radius: 3	NumBits: 1024	RMSE
0.772642202045345	0.0463059369333692	scaffold	Lipop	RF	Radius: 3	NumBits: 1024	MAE
0.33325977988906	0.0637554722178755	scaffold	Lipop	RF	Radius: 3	NumBits: 1024	R2
0.599368885317612	0.0611519306331735	scaffold	Lipop	RF	Radius: 3	NumBits: 1024	Pearson_R
0.883886198773825	0.048076627990815	scaffold	BACE	RF	Radius: 3	NumBits: 2048	AUROC
0.854121517700885	0.0711394238112077	scaffold	BACE	RF	Radius: 3	NumBits: 2048	AUPRC
0.794642839547453	0.0921430103092709	scaffold	BACE	RF	Radius: 3	NumBits: 2048	Precision_PPV
0.859041466343097	0.0783502981998319	scaffold	BACE	RF	Radius: 3	NumBits: 2048	Precision_NPV
0.893482203324285	0.0265246980236022	scaffold	BBBP	RF	Radius: 3	NumBits: 2048	AUROC
0.954569012829301	0.0160857127062271	scaffold	BBBP	RF	Radius: 3	NumBits: 2048	AUPRC
0.933474097557924	0.0199080929870841	scaffold	BBBP	RF	Radius: 3	NumBits: 2048	Precision_PPV
0.724197415409125	0.102530599518393	scaffold	BBBP	RF	Radius: 3	NumBits: 2048	Precision_NPV
0.77988872774229	0.032511114306156	scaffold	HIV	RF	Radius: 3	NumBits: 2048	AUROC
0.379115448821517	0.0646514755497139	scaffold	HIV	RF	Radius: 3	NumBits: 2048	AUPRC
0.234099881015325	0.0799505396338814	scaffold	HIV	RF	Radius: 3	NumBits: 2048	Precision_PPV
0.983215357680491	0.00311286353152978	scaffold	HIV	RF	Radius: 3	NumBits: 2048	Precision_NPV
1.83567141584573	0.394448555270711	scaffold	ESOL	RF	Radius: 3	NumBits: 2048	RMSE
1.44000130760177	0.316117831139749	scaffold	ESOL	RF	Radius: 3	NumBits: 2048	MAE
0.275014970188341	0.185192696486005	scaffold	ESOL	RF	Radius: 3	NumBits: 2048	R2
0.653152628502654	0.0696927529849012	scaffold	ESOL	RF	Radius: 3	NumBits: 2048	Pearson_R
4.25129866598548	1.01780812971329	scaffold	FreeSolv	RF	Radius: 3	NumBits: 2048	RMSE
3.032499295116	0.541155751894906	scaffold	FreeSolv	RF	Radius: 3	NumBits: 2048	MAE
0.0540230575979067	0.240041502049731	scaffold	FreeSolv	RF	Radius: 3	NumBits: 2048	R2
0.605776823271465	0.15591759536461	scaffold	FreeSolv	RF	Radius: 3	NumBits: 2048	Pearson_R
0.963150047629584	0.0653280421134298	scaffold	Lipop	RF	Radius: 3	NumBits: 2048	RMSE
0.750882946600071	0.0474116823558132	scaffold	Lipop	RF	Radius: 3	NumBits: 2048	MAE
0.357588348784087	0.0644060295117427	scaffold	Lipop	RF	Radius: 3	NumBits: 2048	R2
0.612272886140863	0.0532806023582504	scaffold	Lipop	RF	Radius: 3	NumBits: 2048	Pearson_R
