# Supplementary material for: A systematic study of key elements underlying molecular property prediction
Source: Nat Commun. 2023 Oct 13;14:6395. doi: 10.1038/s41467-023-41948-6 (PMC10575948; doi:10.1038/s41467-023-41948-6)
Supplement: Supplementary file 4 — Source Data [file 41467_2023_41948_MOESM4_ESM.zip › SourceData/SFig20/SFig20-cd.txt]

split_type	mol_rep	mol_prop	model_name	mean_metric_score.AUROC	std_metric_score.AUROC	mean_metric_score.AUPRC	std_metric_score.AUPRC	mean_metric_score.Precision_PPV	std_metric_score.Precision_PPV	mean_metric_score.Precision_NPV	std_metric_score.Precision_NPV
Scaffold	1. MorganBits	MDR1	RF	0.927562629360465	0.157090046540353	0.831098311828829	0.21815433811549	0.704945240158467	0.322234356684471	0.984604350905955	0.0091907571117188
Scaffold	2. MorganCounts	MDR1	RF	0.94821380431531	0.117527818663006	0.829080276319386	0.216063970786968	0.714056898267425	0.303725599704465	0.986423149837425	0.006777003179111
Scaffold	3. MACCS	MDR1	RF	0.913374470372458	0.166501094590347	0.806543469916165	0.220334551925504	0.692525117324784	0.323198429278317	0.979340983790516	0.0197278983219553
Scaffold	0. RDKit Descriptors	MDR1	RF	0.936596796174329	0.152701936458739	0.819624643314722	0.223855347889322	0.664296847334639	0.331466588456345	0.984725535955965	0.0119253379864696
Scaffold	5. PhysChem Descriptors	MDR1	RF	0.898153755281113	0.138848524936664	0.715513015288304	0.240366849259318	0.514695063304608	0.304626955842546	0.976391597848111	0.0202334067157805
Scaffold	4. AtomPairs	MDR1	RF	0.946258795726994	0.09031220221589	0.822356553520061	0.220706861194506	0.757585318448321	0.321095303600071	0.981976106058423	0.0181541429930382
Scaffold	1. MorganBits	MDR1	SVM	0.935849116653802	0.103066942777492	0.804885985078436	0.223304617457457	0.646301338765331	0.30808553344485	0.986388845498684	0.0073117561817146
Scaffold	2. MorganCounts	MDR1	SVM	0.920245063709159	0.137473521216671	0.778495252845661	0.230552980082466	0.59713734830928	0.308791008097578	0.983475355753773	0.010670738571764
Scaffold	3. MACCS	MDR1	SVM	0.91883694780064	0.132147626369801	0.741021716982636	0.227680478259656	0.63735200610625	0.296885529138778	0.983614703383957	0.0109109316294322
Scaffold	0. RDKit Descriptors	MDR1	SVM	0.945045486432443	0.0854085975730135	0.801963809300581	0.223301232368666	0.665424721518235	0.326738160898434	0.984913657881044	0.0088357269100802
Scaffold	5. PhysChem Descriptors	MDR1	SVM	0.83272586230643	0.12772747604464	0.580187076441384	0.224155891298481	0.487552370695167	0.313554594998481	0.965922677079713	0.0225153690205335
Scaffold	4. AtomPairs	MDR1	SVM	0.92468624510942	0.109764877827728	0.733772833013666	0.234516219274351	0.550010887626391	0.26963863325196	0.982584397302836	0.0135736258602241
Scaffold	1. MorganBits	MDR1	XGBoost	0.906611743000759	0.163177966393813	0.802735836387087	0.225017551762592	0.756953008261104	0.261870651874114	0.981914317670331	0.0164363018841173
Scaffold	2. MorganCounts	MDR1	XGBoost	0.944912047800194	0.109185345391781	0.808643936479501	0.227470360113967	0.671399007576412	0.296514272485339	0.985065574479195	0.0149083822380176
Scaffold	3. MACCS	MDR1	XGBoost	0.941286640084462	0.0894571784860908	0.783711443182882	0.220093603979927	0.643994862227689	0.318886772243642	0.983747206436054	0.0100765632302006
Scaffold	0. RDKit Descriptors	MDR1	XGBoost	0.929458637405716	0.113754627182273	0.784788013766849	0.240104743178766	0.598593414329348	0.327199717754882	0.985879514243313	0.0072353829043205
Scaffold	5. PhysChem Descriptors	MDR1	XGBoost	0.881853476603724	0.13742668544201	0.693032702629227	0.23985117298767	0.533265100805189	0.293504420241915	0.977400250544311	0.0134198550327732
Scaffold	4. AtomPairs	MDR1	XGBoost	0.944741354267122	0.0787973068104745	0.789941401208067	0.224990501913916	0.628916386636717	0.325254786470758	0.98454192887821	0.0149539873701698
Scaffold	1. MorganBits	CYP2D6	RF	0.52011271223434	0.474157593242368	0.246648537945468	0.248851162516075	0.0674092088078482	0.188665469091989	0.988431296094527	0.0070343336997698
Scaffold	2. MorganCounts	CYP2D6	RF	0.494087454898455	0.451451100571585	0.124219420585428	0.16460540962287	0.0260280609475679	0.0393045306216794	0.988461592516071	0.0062654179248087
Scaffold	3. MACCS	CYP2D6	RF	0.468050398893947	0.438985294125068	0.149041547463241	0.17682931315398	0.0436063687270459	0.105724189799011	0.987122905002399	0.0075089363746849
Scaffold	0. RDKit Descriptors	CYP2D6	RF	0.483540439748382	0.440685578863964	0.0853777759317885	0.125897421558591	0.0551031751179833	0.180976852703526	0.988143320551774	0.0065252229753733
Scaffold	5. PhysChem Descriptors	CYP2D6	RF	0.446597745757596	0.446694884234833	0.070628176805935	0.122306890494645	0.0178467969422425	0.0258294807134424	0.985646431816555	0.0090435814151042
Scaffold	4. AtomPairs	CYP2D6	RF	0.463787988406666	0.44051229269476	0.0960226083860446	0.143925544919274	0.0509782429702345	0.181491799430677	0.985666297299394	0.0091476664146943
Scaffold	1. MorganBits	CYP2D6	SVM	0.423279810323856	0.436830518839942	0.136208285478978	0.217496058642591	0.0319664498747814	0.0777099046597656	0.96087827630079	0.0704972012486291
Scaffold	2. MorganCounts	CYP2D6	SVM	0.449217291696391	0.438044695784232	0.139934102025364	0.21753586146775	0.03136698974845	0.0675474326598791	0.981786910687656	0.0180230469512343
Scaffold	3. MACCS	CYP2D6	SVM	0.469300232344608	0.439694319286178	0.0619182586499779	0.0858391458425553	0.0341480887637964	0.0914946648792814	0.969719922870668	0.0893452621691419
Scaffold	0. RDKit Descriptors	CYP2D6	SVM	0.411193603318337	0.40454380081107	0.0427088673602252	0.0757812174934611	0.0197542493946187	0.0429333847198413	0.955175517976326	0.0930248855335656
Scaffold	5. PhysChem Descriptors	CYP2D6	SVM	0.355510604647184	0.403941749676833	0.0412183486168136	0.1037551432879	0.0073518366052995	0.0087762533361448	0.959497570144312	0.0885939561859574
Scaffold	4. AtomPairs	CYP2D6	SVM	0.475341806397074	0.44758161078249	0.10453858863532	0.165311054947688	0.0231985950747339	0.0382561725310419	0.984147442628739	0.0187230648812802
Scaffold	1. MorganBits	CYP2D6	XGBoost	0.472517024243772	0.438625690446879	0.11801819968261	0.175909060019363	0.0420385234135234	0.126111242224984	0.982532407528978	0.0289819317714838
Scaffold	2. MorganCounts	CYP2D6	XGBoost	0.452827481166933	0.410364221911691	0.0629403575077135	0.0935165698368977	0.0164929480564155	0.0620569487504635	0.987456031880347	0.0071012938039108
Scaffold	3. MACCS	CYP2D6	XGBoost	0.472452769422988	0.427514136345701	0.0982834464390103	0.143257656015522	0.0273219642876481	0.058204946151305	0.982556598826964	0.0163816035635671
Scaffold	0. RDKit Descriptors	CYP2D6	XGBoost	0.47100440707818	0.436346877141418	0.0723643310620433	0.102244404942187	0.0313454322998636	0.0535802792520598	0.981842204625046	0.021684842642243
Scaffold	5. PhysChem Descriptors	CYP2D6	XGBoost	0.476396844728965	0.453559712096978	0.0558898352149523	0.078164483037718	0.0224980195197643	0.0394729023571045	0.981299645928889	0.0254131044831064
Scaffold	4. AtomPairs	CYP2D6	XGBoost	0.470585252806573	0.437558918321534	0.06827599503434	0.113333433370627	0.0536363964345081	0.182523278772438	0.968404397010186	0.0718960136026204
Scaffold	1. MorganBits	CYP3A4	RF	0.831656079085412	0.13243479541056	0.537383774253488	0.275444003166808	0.395231659416647	0.375823032645761	0.989638735036193	0.0115142557929247
Scaffold	2. MorganCounts	CYP3A4	RF	0.844107442656189	0.140017476429992	0.525892881105117	0.275793564680306	0.382224746425678	0.37025136789611	0.990566196192285	0.0094885857247907
Scaffold	3. MACCS	CYP3A4	RF	0.799458212040887	0.143541263571015	0.433768952618507	0.28574533092973	0.406998809096171	0.374498115463445	0.990717155910454	0.0080790045137266
Scaffold	0. RDKit Descriptors	CYP3A4	RF	0.844906697786843	0.112170197765065	0.487543126027825	0.252018794523472	0.346199254043436	0.344951189895779	0.991837817768543	0.0060368434981289
Scaffold	5. PhysChem Descriptors	CYP3A4	RF	0.78949750814796	0.122943348716983	0.245842965835822	0.20702070935228	0.134875012541096	0.1969689550676	0.990095891701857	0.010687546597393
Scaffold	4. AtomPairs	CYP3A4	RF	0.883075449585606	0.102297964500739	0.521542083319077	0.254337674991457	0.389281416197507	0.357417068280554	0.992107951834314	0.0071514066940466
Scaffold	1. MorganBits	CYP3A4	SVM	0.845223966588397	0.136127149814186	0.4606368178153	0.253245046586737	0.304698754465139	0.296337430976945	0.991153336595553	0.0093101054068636
Scaffold	2. MorganCounts	CYP3A4	SVM	0.809565755173107	0.164248442980176	0.426800392202329	0.257432068665059	0.294184660077295	0.317184814423782	0.98780637233823	0.0182920168714737
Scaffold	3. MACCS	CYP3A4	SVM	0.762856800515035	0.159754449928132	0.265011971484072	0.19778378145286	0.197392832441508	0.229300937761377	0.988521139841522	0.0108318253290214
Scaffold	0. RDKit Descriptors	CYP3A4	SVM	0.814262369184376	0.122503252670079	0.335476746965421	0.20963089152469	0.17780459705494	0.259539986638455	0.988065564035707	0.0173634359909247
Scaffold	5. PhysChem Descriptors	CYP3A4	SVM	0.561682311888756	0.207456216321503	0.051224072166758	0.0537704626261696	0.0678871134754473	0.142387624584363	0.975118425767981	0.0210310609607241
Scaffold	4. AtomPairs	CYP3A4	SVM	0.782760332244123	0.181765076549257	0.341006895750063	0.231088578081362	0.223418827408432	0.23290145338346	0.985698582653437	0.0220934102979588
Scaffold	1. MorganBits	CYP3A4	XGBoost	0.814078392238538	0.12495317455093	0.404872548671228	0.231294514890429	0.351175248092269	0.374926074621532	0.988978988432349	0.008777470456379
Scaffold	2. MorganCounts	CYP3A4	XGBoost	0.761546604993387	0.168450484910895	0.434397357412127	0.254526510222689	0.303477250920747	0.325380827372128	0.986573327257087	0.0103676399351326
Scaffold	3. MACCS	CYP3A4	XGBoost	0.75186093283911	0.175572978483135	0.404978051445463	0.244419144871997	0.343242160928895	0.340511206201549	0.987267896027313	0.0161346702642393
Scaffold	0. RDKit Descriptors	CYP3A4	XGBoost	0.805965374716332	0.141393481503897	0.354604057358783	0.199864881129531	0.254990991027786	0.268461055063362	0.991028283002195	0.0060505709607143
Scaffold	5. PhysChem Descriptors	CYP3A4	XGBoost	0.78008291426908	0.12925372929566	0.206241644974156	0.218764365822319	0.141386333470205	0.199810891215008	0.990143295450712	0.007929802049695
Scaffold	4. AtomPairs	CYP3A4	XGBoost	0.811813283544867	0.136533651457472	0.262719631798378	0.18119794306534	0.164337771371863	0.174380501030061	0.988603111995582	0.0095137261264448
Scaffold	1. MorganBits	MOR	RF	0.912695457972375	0.0332412458406193	0.822849118440397	0.0854659497631689	0.649243837941301	0.127268444556516	0.945429449541444	0.0326728423329102
Scaffold	2. MorganCounts	MOR	RF	0.914061949333889	0.03230676266894	0.825691222737792	0.0827457082859119	0.666188034041307	0.118201844468897	0.942268941605072	0.0289006356542225
Scaffold	3. MACCS	MOR	RF	0.883761589105804	0.034532114487105	0.764625575293707	0.0960396193153973	0.641527280111908	0.121177932187681	0.927670054088972	0.0386203162578659
Scaffold	0. RDKit Descriptors	MOR	RF	0.890031030203798	0.0381333607608401	0.792391326237301	0.0840132315334692	0.684175142783324	0.116345912062338	0.914383037004124	0.0304148226365903
Scaffold	5. PhysChem Descriptors	MOR	RF	0.793671608389932	0.0366885877676287	0.654907535586229	0.0867313732507776	0.566883741755729	0.101363409963836	0.862566727303231	0.0410112156660176
Scaffold	4. AtomPairs	MOR	RF	0.90490888966968	0.036580875415372	0.811661660424271	0.0867187087914998	0.665111088170634	0.117322209902436	0.92654267644825	0.0295301172673884
Scaffold	1. MorganBits	MOR	SVM	0.884869108771716	0.0383437519780057	0.773899841031257	0.0913298757998124	0.633532313421723	0.108954112597151	0.920163848400218	0.0355825740163252
Scaffold	2. MorganCounts	MOR	SVM	0.879317234096394	0.03780701641041	0.757274798703565	0.0935083857190751	0.625017656230837	0.12949855456136	0.916994097261295	0.037448906359791
Scaffold	3. MACCS	MOR	SVM	0.799187851415821	0.0508697778492107	0.640116347299514	0.115159572399313	0.564091549510451	0.123767044194868	0.87001685336471	0.0448463235923299
Scaffold	0. RDKit Descriptors	MOR	SVM	0.838610753876913	0.0452074878153114	0.679857873333703	0.0991168063592653	0.588685169870436	0.118141965445688	0.893145325347657	0.0449667832370871
Scaffold	5. PhysChem Descriptors	MOR	SVM	0.734157435512709	0.057571195812111	0.49124602039673	0.114628455449589	0.480732577686262	0.0999830142024457	0.854286486696913	0.0422919948338975
Scaffold	4. AtomPairs	MOR	SVM	0.836567688586795	0.0465482588186686	0.702689926489156	0.111094520931571	0.593885149880213	0.126208592460926	0.893608081616913	0.0353622180748756
Scaffold	1. MorganBits	MOR	XGBoost	0.892292709037131	0.0392076905828353	0.785752636567532	0.100185284596955	0.632467908617145	0.125681960931149	0.930129181283835	0.0366038333216585
Scaffold	2. MorganCounts	MOR	XGBoost	0.89290364322723	0.0380801935307345	0.788957473068117	0.0984760139375421	0.63539299366442	0.108742241531794	0.93207945726565	0.0247105503595421
Scaffold	3. MACCS	MOR	XGBoost	0.861032054721776	0.0405735383763754	0.73504024867358	0.100277190004581	0.613516695494628	0.12489185461699	0.907423939834592	0.0391353203017314
Scaffold	0. RDKit Descriptors	MOR	XGBoost	0.878354756086914	0.0398377791883894	0.762942642207992	0.0832090830142626	0.634341280933711	0.116715249033739	0.920273225911435	0.0348345266761943
Scaffold	5. PhysChem Descriptors	MOR	XGBoost	0.770943763640981	0.0454841664146606	0.597814255524703	0.110575509685881	0.521618008917228	0.120409632865887	0.862984364470835	0.0370123131812449
Scaffold	4. AtomPairs	MOR	XGBoost	0.891342684356206	0.0386029091346828	0.790568269204697	0.0949257919131253	0.645402548006788	0.131049161660815	0.921492172104163	0.0386133409208195
Scaffold	1. MorganBits	DOR	RF	0.866095260162413	0.0402724696273915	0.64163257817101	0.0855071663795201	0.508324056412981	0.0946213074376832	0.947772233470834	0.027195965278114
Scaffold	2. MorganCounts	DOR	RF	0.867872149270851	0.0389465127478023	0.656100684011164	0.0937722168223869	0.515174152475983	0.109362248352617	0.947237834818551	0.0296327647147565
Scaffold	3. MACCS	DOR	RF	0.818353125488975	0.0438011141398408	0.541334441193726	0.0821532121758103	0.481409553730541	0.105511800653887	0.925844122364955	0.0337313292428207
Scaffold	0. RDKit Descriptors	DOR	RF	0.848755710473368	0.0434449583071733	0.615349352331428	0.0945166292251818	0.514608032265097	0.120488552824817	0.932991338088247	0.0341818741195107
Scaffold	5. PhysChem Descriptors	DOR	RF	0.755662807179343	0.0536314680213422	0.510888083217056	0.103794544837398	0.452264214940942	0.105242366522934	0.883276627115622	0.043227092693865
Scaffold	4. AtomPairs	DOR	RF	0.861195883529199	0.0396882804478993	0.651973512679775	0.101826567076352	0.516824247223129	0.127072117678272	0.940562195730183	0.0308205431777175
Scaffold	1. MorganBits	DOR	SVM	0.837147910381883	0.0379451798828471	0.598230587187021	0.106286924972247	0.506287770494148	0.120008862430557	0.924803756861307	0.0384468188026887
Scaffold	2. MorganCounts	DOR	SVM	0.820950409619581	0.0380720506838873	0.55327607324264	0.103647919485538	0.463847161141221	0.112397310131844	0.925544439520586	0.0337314337350163
Scaffold	3. MACCS	DOR	SVM	0.787355732070277	0.0468813609516115	0.474082470723722	0.116707009890691	0.443573024616647	0.098688553695362	0.915982091758246	0.0371480356670611
Scaffold	0. RDKit Descriptors	DOR	SVM	0.818090000840667	0.0417476853176404	0.536907385207346	0.102419221916229	0.470228911471576	0.0959782293716908	0.926131657093828	0.0351458484078417
Scaffold	5. PhysChem Descriptors	DOR	SVM	0.642477692463519	0.0769963012687396	0.343379228033938	0.105095504676496	0.371759513266535	0.115895253853041	0.85273758951092	0.0612506388400548
Scaffold	4. AtomPairs	DOR	SVM	0.810080024382234	0.0310759794104914	0.524181840480329	0.108458887339035	0.461043655171674	0.113461720575302	0.921567673766835	0.0380688924367448
Scaffold	1. MorganBits	DOR	XGBoost	0.853486174954835	0.0451518621936583	0.628918048404461	0.0836466611276179	0.534898303065086	0.121092577265331	0.933894340928745	0.0312951218516186
Scaffold	2. MorganCounts	DOR	XGBoost	0.852344235128574	0.0467403783868569	0.630899817366461	0.0906418564148234	0.526478985590585	0.138119374111763	0.931473487761933	0.0366074849752676
Scaffold	3. MACCS	DOR	XGBoost	0.822893069041883	0.0453623677327393	0.526425080721641	0.115545809696214	0.473635508198044	0.116116450487022	0.926542529187058	0.0419246690103425
Scaffold	0. RDKit Descriptors	DOR	XGBoost	0.827900196002072	0.0483597820194155	0.569685765474326	0.0984758972506743	0.478361358545315	0.124066080122306	0.931380883574763	0.0374643592020964
Scaffold	5. PhysChem Descriptors	DOR	XGBoost	0.723078013620825	0.0644830676891709	0.464933511664966	0.106033635588985	0.438083809439871	0.109250429829848	0.880824023640587	0.0485084269201142
Scaffold	4. AtomPairs	DOR	XGBoost	0.85555037538664	0.0421192398744113	0.631455863251831	0.0969276723105641	0.494260581860018	0.116179985009005	0.942928471305201	0.0355389843549541
Scaffold	1. MorganBits	KOR	RF	0.901385996243694	0.0341910170964342	0.799656671981843	0.0667655251740981	0.681775683443246	0.0787404966187891	0.929611735063024	0.0296889419929989
Scaffold	2. MorganCounts	KOR	RF	0.902771963582725	0.036105568990074	0.807500647101606	0.0705946672036492	0.681187411224534	0.0908984294969112	0.930238277199246	0.030486508653222
Scaffold	3. MACCS	KOR	RF	0.876072378542817	0.037718220784096	0.752177457430533	0.0742287712140754	0.656878499026027	0.0986035281751462	0.912121692272806	0.0303623199154206
Scaffold	0. RDKit Descriptors	KOR	RF	0.888299502865291	0.0412480412099236	0.789059103093049	0.0722567534997365	0.652284175103511	0.105689544506614	0.920797303960138	0.0423834238380876
Scaffold	5. PhysChem Descriptors	KOR	RF	0.820998451513018	0.0561277155260465	0.693608678496425	0.097411508744482	0.596395276675891	0.113804150006031	0.885901947934017	0.0407367133784133
Scaffold	4. AtomPairs	KOR	RF	0.897800924918172	0.0391912520990168	0.806546391354085	0.0732351344773595	0.688317833784589	0.101184287766263	0.925611670751732	0.0450542670419127
Scaffold	1. MorganBits	KOR	SVM	0.86032001810675	0.0375036790446591	0.730594589447766	0.0694238245582167	0.635496274726565	0.0965271616523014	0.895090769770391	0.0430897149990043
Scaffold	2. MorganCounts	KOR	SVM	0.863624331000698	0.035427009791448	0.722224674196734	0.0768736000596742	0.614507707671691	0.0863655719103046	0.907900532056472	0.0421983150782478
Scaffold	3. MACCS	KOR	SVM	0.820931308305885	0.0409482871976741	0.642286772856207	0.0951588775883318	0.567861899144072	0.0782864268000192	0.90093634143524	0.0403381843984016
Scaffold	0. RDKit Descriptors	KOR	SVM	0.831708327313298	0.043058974773596	0.667466990816811	0.0995453792228049	0.571332136823835	0.0984497838357823	0.901711264632987	0.0386771941533091
Scaffold	5. PhysChem Descriptors	KOR	SVM	0.721132155725899	0.0751310543807838	0.490072326746279	0.10336708245821	0.489883051385104	0.105579118271014	0.844823682218628	0.0659642271826635
Scaffold	4. AtomPairs	KOR	SVM	0.840432469043116	0.0349445911591372	0.672805914415088	0.0824297295616606	0.618859326170744	0.0854241909155763	0.889656333885776	0.0374459690873044
Scaffold	1. MorganBits	KOR	XGBoost	0.881517443134292	0.037711488345174	0.76162645208253	0.0774410114302414	0.67927270303672	0.0919038014191043	0.918312237636944	0.0425627516271339
Scaffold	2. MorganCounts	KOR	XGBoost	0.883705952749127	0.0350906132845464	0.760343769242059	0.0794279827922225	0.663322465188518	0.0755347795730508	0.921264180675068	0.0360557184916606
Scaffold	3. MACCS	KOR	XGBoost	0.851178414799906	0.0439361211622241	0.69323387802696	0.0924985455024349	0.604405138769215	0.089991195536826	0.915583925312413	0.0399753312778162
Scaffold	0. RDKit Descriptors	KOR	XGBoost	0.861476583753992	0.047828790287905	0.736747400342551	0.0898689568970227	0.624760180539023	0.0997838397182994	0.906705206010628	0.0406070091033205
Scaffold	5. PhysChem Descriptors	KOR	XGBoost	0.787667178121567	0.0598695293247459	0.642035709879233	0.101547619799799	0.575778678523476	0.0991596861550804	0.864826259781182	0.0490591514249645
Scaffold	4. AtomPairs	KOR	XGBoost	0.882591654237785	0.0415345460840981	0.778766160140542	0.0726824281140728	0.671694661708558	0.0766347295562571	0.915418478047789	0.0417240058364967
Random	1. MorganBits	MDR1	RF	0.978479992414224	0.0234482578872275	0.909159057209458	0.0687863899085338	0.782836174575339	0.177909579325058	0.988487973491832	0.004384345619833
Random	2. MorganCounts	MDR1	RF	0.981282718295816	0.0234996288155969	0.912175498065807	0.0646861837978002	0.787855599375207	0.136420478883954	0.988813226093948	0.0044841694187967
Random	3. MACCS	MDR1	RF	0.972837073624329	0.0321743686186122	0.881593885939574	0.0889981983854031	0.67477523739429	0.158352955694715	0.986808753789136	0.0093145097541612
Random	0. RDKit Descriptors	MDR1	RF	0.978864630898545	0.0208009808251741	0.914415807742779	0.0636077419225485	0.717603910388133	0.171713045191937	0.987425508982941	0.0055766855566551
Random	5. PhysChem Descriptors	MDR1	RF	0.953917855791322	0.0334539041801712	0.803156689278678	0.112838624467541	0.524104693007188	0.169980358818986	0.983081678533107	0.0085048594672516
Random	4. AtomPairs	MDR1	RF	0.980924028157467	0.0154657379837589	0.917676613053758	0.0594123865406528	0.823560382567483	0.159245818727787	0.987344985453397	0.005871811715779
Random	1. MorganBits	MDR1	SVM	0.979230954120148	0.0192610387346354	0.899591535064449	0.058742912234207	0.77231925814622	0.16323430780254	0.987227144994907	0.0047335549886876
Random	2. MorganCounts	MDR1	SVM	0.979530780500976	0.0201108102591527	0.903955925506866	0.0685808013238878	0.735255474544948	0.168752308322212	0.987461974578026	0.0054347045513892
Random	3. MACCS	MDR1	SVM	0.964382303678531	0.0291832125426274	0.850812201169821	0.0876920046825453	0.640971153185617	0.23013409760636	0.985492597351163	0.0072329481739171
Random	0. RDKit Descriptors	MDR1	SVM	0.977119830039524	0.0218963227385963	0.903416657333368	0.0647005008358128	0.640527359235856	0.165708134035159	0.988549582360403	0.0046472933929456
Random	5. PhysChem Descriptors	MDR1	SVM	0.829523013845808	0.0613407267849756	0.575515330880857	0.141142197205896	0.513789706136421	0.223903536619726	0.961920974780871	0.0160856424224732
Random	4. AtomPairs	MDR1	SVM	0.971800623174072	0.0256279016835656	0.881319221843263	0.0842238858558324	0.720605238987592	0.197078095775618	0.985777834324625	0.0062802721662469
Random	1. MorganBits	MDR1	XGBoost	0.971230820745109	0.0316064867976834	0.88190402355017	0.0720916400371011	0.754334460060163	0.163057192793598	0.986683363233274	0.005804533683149
Random	2. MorganCounts	MDR1	XGBoost	0.979772495283623	0.0224988907809416	0.906388828756199	0.0640875610307365	0.753740914056222	0.185787960759603	0.988766213318316	0.0041750903168065
Random	3. MACCS	MDR1	XGBoost	0.980072756042635	0.0163325599205985	0.888019923177636	0.0696135340392846	0.682684581328598	0.151811990878407	0.988078775961165	0.0048175395108666
Random	0. RDKit Descriptors	MDR1	XGBoost	0.974183727934992	0.022031029873867	0.886847252960598	0.0726407406855859	0.717551449843885	0.189780918839483	0.985628195547694	0.0063931743924709
Random	5. PhysChem Descriptors	MDR1	XGBoost	0.934826232537845	0.0424212043482022	0.783295241512354	0.115747176734506	0.503238960709695	0.171504639365277	0.980640251216032	0.0086432137639406
Random	4. AtomPairs	MDR1	XGBoost	0.979084863935459	0.0185198983951671	0.892663766252849	0.0855308311143643	0.738894106763436	0.19409007188902	0.98584104240845	0.0074471435548332
Random	1. MorganBits	CYP2D6	RF	0.605952412411463	0.390333161090383	0.188884964694232	0.22004317078018	0.0805502402940711	0.190844228718912	0.990362665918463	0.0046980792226686
Random	2. MorganCounts	CYP2D6	RF	0.608939511832267	0.368439915210803	0.165376484447763	0.223956526071176	0.0797927407390062	0.192483705497851	0.98937329599923	0.005004928221369
Random	3. MACCS	CYP2D6	RF	0.578229645349501	0.390408587350675	0.165770494734914	0.218725727387547	0.125733436430989	0.26641313401777	0.9889457630953	0.0065832079883368
Random	0. RDKit Descriptors	CYP2D6	RF	0.549152878084133	0.372700430651996	0.0997266991567757	0.198615374976008	0.0533505600726075	0.104973392065343	0.987835269642183	0.0077018926794321
Random	5. PhysChem Descriptors	CYP2D6	RF	0.500043834072736	0.360238585610924	0.107325477219358	0.211984724876712	0.0642973232064505	0.201040016993032	0.98661471382063	0.0079947996094027
Random	4. AtomPairs	CYP2D6	RF	0.544405313907421	0.375272846249974	0.132368098495453	0.135567373207582	0.0597281415045354	0.114320280307659	0.988090926409561	0.0067903455161746
Random	1. MorganBits	CYP2D6	SVM	0.581540160342177	0.393264719571006	0.18866811186697	0.237029116995918	0.117278029416213	0.257602348002585	0.983526188694669	0.0199474745802402
Random	2. MorganCounts	CYP2D6	SVM	0.609616691158798	0.391113401619018	0.169612425454389	0.233053744551369	0.0827123650592192	0.200304694397626	0.986185703302198	0.0135590885074646
Random	3. MACCS	CYP2D6	SVM	0.544555229487069	0.385274782120778	0.0744821683060325	0.0957721879585087	0.0493164378607857	0.124530995756349	0.98461205357493	0.0128363036928976
Random	0. RDKit Descriptors	CYP2D6	SVM	0.539395843170042	0.37524104126188	0.0988109313607392	0.132051514536535	0.0290052620157971	0.0620708728511301	0.961999790894574	0.0761333500224986
Random	5. PhysChem Descriptors	CYP2D6	SVM	0.385541342222632	0.319317867446778	0.0580812939584738	0.114175480759331	0.006194672635721	0.009090379679575	0.968848923787299	0.0331864404433462
Random	4. AtomPairs	CYP2D6	SVM	0.601925839049879	0.36755588213971	0.157303231872855	0.167401064341417	0.03804406155247	0.0735482693550739	0.989005770891268	0.0060125352511831
Random	1. MorganBits	CYP2D6	XGBoost	0.549682912935614	0.357951063468286	0.134195601561939	0.155235307359918	0.0657805591150521	0.189990522805998	0.985048654246798	0.0246238772121011
Random	2. MorganCounts	CYP2D6	XGBoost	0.520952084176058	0.349223613639383	0.128386764254079	0.191196362587022	0.0668602811494968	0.191694432019705	0.97882678202495	0.0398532415540004
Random	3. MACCS	CYP2D6	XGBoost	0.598666210214587	0.39773474664572	0.160558424185963	0.226451966513364	0.0585179302451023	0.107725116087058	0.979921199073866	0.0363582224169834
Random	0. RDKit Descriptors	CYP2D6	XGBoost	0.579376909385362	0.372324360495747	0.0810714945202251	0.117797721008502	0.0217133268749191	0.0333811680755997	0.98684799782264	0.0092673652570207
Random	5. PhysChem Descriptors	CYP2D6	XGBoost	0.479041147966307	0.368478355698331	0.082532580761366	0.200418322688012	0.0129898196112809	0.0244842479144267	0.977827009900104	0.020712308397731
Random	4. AtomPairs	CYP2D6	XGBoost	0.580451029603769	0.3800975514128	0.11016313568589	0.121645255351074	0.0352328321322983	0.0544604703020998	0.985090115699341	0.0154997725856528
Random	1. MorganBits	CYP3A4	RF	0.919130946643449	0.0740452713729681	0.663588536593076	0.189033518515509	0.50151712119232	0.277145335207368	0.993723472444414	0.0025720346848525
Random	2. MorganCounts	CYP3A4	RF	0.918299210397396	0.0663814247056641	0.667162421866007	0.184655784533142	0.472319004194478	0.278597798221775	0.994019552633396	0.0026962287031637
Random	3. MACCS	CYP3A4	RF	0.904802963758366	0.0808169222241113	0.535961905721361	0.174715841560524	0.379458796130722	0.163190490838374	0.99391701384585	0.002752157744098
Random	0. RDKit Descriptors	CYP3A4	RF	0.925294363856375	0.0756850457656884	0.624996447164811	0.179157054471697	0.397065962725524	0.233552340291422	0.994222728525159	0.0023529729347801
Random	5. PhysChem Descriptors	CYP3A4	RF	0.883290046480826	0.0649325720366022	0.426955973422365	0.153793048615154	0.169779288143554	0.129021274115045	0.993151142566218	0.0023112136766082
Random	4. AtomPairs	CYP3A4	RF	0.936431510198044	0.0609453988789592	0.636512220596319	0.182028994173901	0.340915193948498	0.226605180608644	0.99446060610022	0.0024902918247274
Random	1. MorganBits	CYP3A4	SVM	0.912702449408844	0.0762288386881544	0.635224445878906	0.173544538635429	0.350445610143699	0.225232688227185	0.993941356673786	0.0026239425875276
Random	2. MorganCounts	CYP3A4	SVM	0.903570410357943	0.0736266925429963	0.605827032875054	0.184634849707139	0.298187554979661	0.196951179228585	0.993871243553269	0.0024624456332062
Random	3. MACCS	CYP3A4	SVM	0.872382266428698	0.0966780590833597	0.41472360228953	0.202219531135659	0.17525589483591	0.1283105119471	0.992711222608809	0.0030507221498486
Random	0. RDKit Descriptors	CYP3A4	SVM	0.86067768039662	0.0795081417030959	0.394124166790654	0.215927349384865	0.227812161488338	0.166524904629256	0.992205165059027	0.0031597642828934
Random	5. PhysChem Descriptors	CYP3A4	SVM	0.623974970201664	0.118633754759904	0.065067882301767	0.0489835117512041	0.0609906277542206	0.0460826036018495	0.981892492793242	0.0189522933550396
Random	4. AtomPairs	CYP3A4	SVM	0.898686945238023	0.0818990928754462	0.535270665745224	0.178206500391557	0.359678910014839	0.204706876398596	0.993782599533328	0.0023619922301308
Random	1. MorganBits	CYP3A4	XGBoost	0.871422952411175	0.0795504225417703	0.530284579125821	0.166215822492331	0.381510143310053	0.296168063567517	0.992104276333721	0.0038239059794217
Random	2. MorganCounts	CYP3A4	XGBoost	0.850568294213559	0.0810898446441278	0.504624229900717	0.199296378349132	0.447161992959003	0.336750137106177	0.991212547678857	0.0038921090466739
Random	3. MACCS	CYP3A4	XGBoost	0.875065737771116	0.094693122046395	0.512725462113315	0.165808658167566	0.285532948341809	0.189429119278114	0.993242823935862	0.0031426006471478
Random	0. RDKit Descriptors	CYP3A4	XGBoost	0.87164317478842	0.091161009806735	0.448750162507386	0.194421090751413	0.35250372559525	0.262655434272027	0.992206846867204	0.0032896137574713
Random	5. PhysChem Descriptors	CYP3A4	XGBoost	0.843919679343172	0.071522976268337	0.333581712935274	0.159147665259388	0.142214209618728	0.111157939633075	0.99179575639883	0.0032165243068869
Random	4. AtomPairs	CYP3A4	XGBoost	0.82057824818571	0.101982448868883	0.439819141584311	0.177849286718555	0.358329263311517	0.250135441826396	0.990919873728366	0.0032889730307744
Random	1. MorganBits	MOR	RF	0.937256326065109	0.0122380774518496	0.883591293351154	0.0265927401606445	0.735854700294759	0.0632118416214009	0.941208858806779	0.0178425823011754
Random	2. MorganCounts	MOR	RF	0.939727738652746	0.012440437673435	0.886525331374456	0.0275663972792512	0.751062195347334	0.0735930728379819	0.938335921922475	0.0191567261787021
Random	3. MACCS	MOR	RF	0.912854685297275	0.0176024659430556	0.826505229888741	0.0385750005519471	0.717243995268226	0.0693193541432579	0.925255487284219	0.0191993165160077
Random	0. RDKit Descriptors	MOR	RF	0.923318541707936	0.0150458269899846	0.85557996902949	0.0344654800580819	0.734005311630599	0.0560999320075959	0.932017604664348	0.0170166157995245
Random	5. PhysChem Descriptors	MOR	RF	0.859405810422034	0.0232912285051768	0.756805234242658	0.0486314104395422	0.655555322719444	0.0745479288369182	0.893224605276247	0.0237325497856961
Random	4. AtomPairs	MOR	RF	0.936528520728466	0.0112831319796585	0.880448618177642	0.0271922504320662	0.74336683801833	0.0592588415446494	0.938655257586207	0.017645426067419
Random	1. MorganBits	MOR	SVM	0.91204004018514	0.0129739274398246	0.84181052555975	0.0329300843863332	0.692866684826944	0.0664226929512153	0.928692688432358	0.0184542539917526
Random	2. MorganCounts	MOR	SVM	0.907254775555044	0.0124222147648783	0.828643072114433	0.0325696560041884	0.70261807103258	0.0562231193787649	0.920401153300394	0.0175831430134105
Random	3. MACCS	MOR	SVM	0.830494809171447	0.0214548286312852	0.697418051622805	0.0474333828445917	0.603082159573974	0.055975247044741	0.885554154758179	0.021821441091804
Random	0. RDKit Descriptors	MOR	SVM	0.871594851902685	0.0181932280153428	0.749612883318531	0.0500448762756863	0.643016405312026	0.0583074157329913	0.902306368872858	0.0232348512647938
Random	5. PhysChem Descriptors	MOR	SVM	0.724851012553872	0.0399161415287989	0.487977520195916	0.0624859940595327	0.489446168897351	0.0689309321941564	0.837876311701092	0.0242952038228289
Random	4. AtomPairs	MOR	SVM	0.877390616045767	0.0201626165274086	0.786631979973002	0.0363417302605079	0.666423371282924	0.0662234719437016	0.907041166276356	0.0217930189836911
Random	1. MorganBits	MOR	XGBoost	0.91529956790138	0.0163799695153038	0.846226862633712	0.0341501634865862	0.679426966501307	0.0443091739345842	0.937926458613042	0.0192544634707713
Random	2. MorganCounts	MOR	XGBoost	0.917552802098598	0.0172974323879626	0.85022805183485	0.0334822963532854	0.708268902206094	0.0569225515988062	0.931013984211977	0.0188247219209674
Random	3. MACCS	MOR	XGBoost	0.880913085093943	0.0166832759030661	0.782196065468401	0.0389514895479301	0.646450322304257	0.0549550269645047	0.914840393291808	0.0186725890043851
Random	0. RDKit Descriptors	MOR	XGBoost	0.907619852202125	0.0170072999231003	0.828668634763664	0.039289929395591	0.683916430880111	0.0603669371962546	0.928385521353874	0.0184883359562753
Random	5. PhysChem Descriptors	MOR	XGBoost	0.808967568800581	0.0224671925932132	0.670691911820685	0.0486904775507295	0.597582290536358	0.062988257195585	0.870203683467114	0.0280410733324099
Random	4. AtomPairs	MOR	XGBoost	0.917758848735682	0.0146956952016527	0.849039230370289	0.0310408443785397	0.695309030991517	0.0592979253170856	0.930637901048325	0.0170317716162673
Random	1. MorganBits	DOR	RF	0.916605244644048	0.0203186849559147	0.779774734110161	0.0462296047454322	0.640120465565521	0.0697483542429131	0.946554592822622	0.0181091507346615
Random	2. MorganCounts	DOR	RF	0.920023460196096	0.0203754690443196	0.800976764544533	0.0403087367485969	0.621213006009767	0.0785348286754327	0.951637523741393	0.017830594592512
Random	3. MACCS	DOR	RF	0.880736967921385	0.02315427937812	0.693650839770848	0.0578071677282751	0.546280971090493	0.0588056724574265	0.943524742985197	0.0182148004454398
Random	0. RDKit Descriptors	DOR	RF	0.901981056301609	0.0190294335122232	0.748313052295135	0.0482698606387101	0.597249351361882	0.0750555035495207	0.943611892106492	0.0226488410031267
Random	5. PhysChem Descriptors	DOR	RF	0.818822039245027	0.0284307486567468	0.624763538673291	0.0617624768640381	0.501028357545279	0.0713165664322202	0.907269497067399	0.0229369635818989
Random	4. AtomPairs	DOR	RF	0.911765980062906	0.021215192488917	0.783465756731627	0.0423906512547228	0.63994699312685	0.0703405863282146	0.943422294686392	0.0184102671667663
Random	1. MorganBits	DOR	SVM	0.896478595355652	0.0206629170637436	0.73533604139479	0.0474032120824382	0.579607557211872	0.0566349677145676	0.950348221490254	0.0152475834897337
Random	2. MorganCounts	DOR	SVM	0.883055277006692	0.0226061993230175	0.695618017168216	0.0563554092614375	0.555327085966288	0.0598653739951109	0.941992574976111	0.0176153913686123
Random	3. MACCS	DOR	SVM	0.821987336741269	0.0262215436659287	0.541622350085744	0.0562965992542549	0.456203179040611	0.0526693423663745	0.924876461874784	0.0186954686049129
Random	0. RDKit Descriptors	DOR	SVM	0.865570312767143	0.0257820661724634	0.656043415666444	0.0526215852434002	0.528837924564082	0.0745927650636242	0.931342946557377	0.0235288284875948
Random	5. PhysChem Descriptors	DOR	SVM	0.621310001317752	0.0349407217733758	0.335845740509843	0.058939862944979	0.3680250161023	0.0691496977053235	0.836565579641508	0.0305901684469183
Random	4. AtomPairs	DOR	SVM	0.864351354318578	0.0253732882676199	0.656892167576736	0.0502354036184731	0.548588951430726	0.0764253641835385	0.929912852492086	0.023907322506833
Random	1. MorganBits	DOR	XGBoost	0.903457666609687	0.0233214588093282	0.757673280542699	0.0466045532777661	0.61174777001902	0.0674686886545945	0.943253481049521	0.0216435264938539
Random	2. MorganCounts	DOR	XGBoost	0.902119866074469	0.0254128255772212	0.758426552221859	0.0468555261882653	0.613529655368795	0.0747719609272026	0.939735024324921	0.0239941306913986
Random	3. MACCS	DOR	XGBoost	0.869109566196396	0.0266995907167416	0.647841937258982	0.058746192709369	0.525370164695426	0.0642119629722438	0.937694909148177	0.0193930428261252
Random	0. RDKit Descriptors	DOR	XGBoost	0.890335673703713	0.0255474490026395	0.719491952319608	0.0513352248447667	0.578778465560593	0.0702649078581069	0.939707869950342	0.0224365240110137
Random	5. PhysChem Descriptors	DOR	XGBoost	0.777099626447229	0.0328375431037387	0.546222645068262	0.0653745782463138	0.469282755214936	0.0811641708326121	0.889323682738425	0.0208773775913717
Random	4. AtomPairs	DOR	XGBoost	0.90438006370878	0.0226182557815498	0.758896507501779	0.0462485083738432	0.597512103648416	0.0846479809385396	0.945405249106274	0.0222057672359234
Random	1. MorganBits	KOR	RF	0.930917209444336	0.0149156922142563	0.86218249907197	0.0290593669551395	0.715047659329831	0.0640476816110043	0.949790975039184	0.0124431424042581
Random	2. MorganCounts	KOR	RF	0.933851769878203	0.01491935284213	0.867173335735125	0.0301951086719675	0.732054395577259	0.0661226085317777	0.947672949793116	0.0100148265751736
Random	3. MACCS	KOR	RF	0.913150553304845	0.0209473201206283	0.830732920960693	0.0375608754583391	0.710255824033741	0.0645062580610712	0.93326174691439	0.0172965409701247
Random	0. RDKit Descriptors	KOR	RF	0.92573383400328	0.0176427104307137	0.85210526521532	0.0400936914193016	0.727478550252865	0.0634571060095515	0.937000079971471	0.017209685332294
Random	5. PhysChem Descriptors	KOR	RF	0.881875214145324	0.0239040750158146	0.7854449017823	0.0453478322108166	0.649530183391964	0.0655137276479636	0.91359304586413	0.0224138207178378
Random	4. AtomPairs	KOR	RF	0.92949096479848	0.0175355263573664	0.863512654650565	0.0370895792535519	0.725613810795994	0.0728777892617471	0.943568824530967	0.0096310487582341
Random	1. MorganBits	KOR	SVM	0.906402894105574	0.017083059369536	0.799634574986309	0.0382799217149637	0.681432196106768	0.0514314423561665	0.932754534334707	0.019514458568528
Random	2. MorganCounts	KOR	SVM	0.907210491348198	0.0181347163282895	0.799447574301222	0.0460402758283538	0.697581351934713	0.0486659026049897	0.92897933813857	0.0181615933993228
Random	3. MACCS	KOR	SVM	0.853270656639662	0.0218061286751672	0.702235386706089	0.0491870199927232	0.602957755574756	0.052001715299341	0.914269915660556	0.0162699593371138
Random	0. RDKit Descriptors	KOR	SVM	0.868019337124983	0.0265336658908604	0.729273553329155	0.0615225088929389	0.601153888147624	0.0534369799186522	0.92019567338999	0.0207037707929199
Random	5. PhysChem Descriptors	KOR	SVM	0.737480077706793	0.0388441573487613	0.508804289821903	0.0548693651601228	0.508825282128882	0.056988983276707	0.842536419737373	0.0257587445734589
Random	4. AtomPairs	KOR	SVM	0.888304738140096	0.0206105455391561	0.754829656989267	0.0490430501188171	0.648581946299989	0.0697051010287148	0.92286235634358	0.0175121507830462
Random	1. MorganBits	KOR	XGBoost	0.912975566226991	0.0215526583026348	0.820066089579238	0.0434784473008222	0.688940943202393	0.0672998012966029	0.93882458969496	0.0169235422085592
Random	2. MorganCounts	KOR	XGBoost	0.914238692613857	0.0206840887416111	0.823461126907105	0.0420465722722203	0.686210115513347	0.0721194101874787	0.942988317584911	0.0163299754917976
Random	3. MACCS	KOR	XGBoost	0.887687826398815	0.0225920755349279	0.767896011012846	0.0478649961226418	0.642872124068847	0.0594570602208055	0.929839064435033	0.0150683262239377
Random	0. RDKit Descriptors	KOR	XGBoost	0.906487284785504	0.0208456789543746	0.810414903750818	0.0397261750601672	0.681213426800144	0.059251137339758	0.932434936266352	0.0199098899006305
Random	5. PhysChem Descriptors	KOR	XGBoost	0.835669832090916	0.0332034735353993	0.710924680063804	0.0600169941046578	0.602486652414987	0.071089384743909	0.884633081396453	0.026911656524844
Random	4. AtomPairs	KOR	XGBoost	0.917518264265899	0.0191627363178011	0.831476215816013	0.0414044413572626	0.703186165068323	0.0814061200864935	0.939343033837122	0.0203905457441959
