# Supplementary material for: A systematic study of key elements underlying molecular property prediction
Source: Nat Commun. 2023 Oct 13;14:6395. doi: 10.1038/s41467-023-41948-6 (PMC10575948; doi:10.1038/s41467-023-41948-6)
Supplement: Supplementary file 4 — Source Data [file 41467_2023_41948_MOESM4_ESM.zip › SourceData/SFig20/SFig20-ab.txt]

split_type	mol_rep	mol_prop	model_name	mean_metric_score.RMSE	std_metric_score.RMSE	mean_metric_score.MAE	std_metric_score.MAE	mean_metric_score.R2	std_metric_score.R2	mean_metric_score.Pearson_R	std_metric_score.Pearson_R
Scaffold	1. MorganBits	MDR1	RF	1.81757606166105	0.322142077336772	1.31975453556189	0.212491536073597	0.684374475397608	0.159460202015558	0.827754341806623	0.104074941137811
Scaffold	2. MorganCounts	MDR1	RF	1.74590356075038	0.353157966942646	1.25663835296874	0.243176493549939	0.706364206251018	0.161143060392877	0.842635581687964	0.0986471083179843
Scaffold	3. MACCS	MDR1	RF	1.90717011172361	0.267825073304492	1.40051381097889	0.17563006589965	0.648573417914147	0.167298505633006	0.810219948865667	0.100793309170976
Scaffold	0. RDKit Descriptors	MDR1	RF	1.78494449242913	0.279067091148148	1.30100190842213	0.217992756758337	0.696029108893543	0.139687164953142	0.840175192710548	0.0827351194618284
Scaffold	5. PhysChem Descriptors	MDR1	RF	2.12087384751833	0.364497060282102	1.51186852859199	0.258059286811718	0.581216394756935	0.180593122247741	0.773013202351844	0.107402638875753
Scaffold	4. AtomPairs	MDR1	RF	1.75207398529265	0.2982099660934	1.29967088907453	0.215289954065294	0.705490882395808	0.153561976223038	0.842500705489331	0.0944437538692072
Scaffold	1. MorganBits	MDR1	SVM	2.23085147636511	0.29787604552986	1.69833458052639	0.235739721408108	0.520144063835384	0.258689871079985	0.764541920859356	0.13973448605745
Scaffold	2. MorganCounts	MDR1	SVM	2.22328324755994	0.270461380816092	1.68250159615452	0.210076490437845	0.516660883310151	0.272609887807937	0.766067149098175	0.137449586913986
Scaffold	3. MACCS	MDR1	SVM	2.34965701586702	0.272834000942951	1.81616262490241	0.212763545580168	0.454580981561109	0.285719272484972	0.720143387773123	0.144857966274236
Scaffold	0. RDKit Descriptors	MDR1	SVM	2.00918461675375	0.28841943333331	1.49697481983706	0.236432991121685	0.604761456965913	0.218080372804551	0.801757233369612	0.102664296647922
Scaffold	5. PhysChem Descriptors	MDR1	SVM	4.20889266375419	1.39338802046714	3.36589636935318	1.3004364289319	-0.815244150801603	1.9174651379881	0.403750654938975	0.138395364964714
Scaffold	4. AtomPairs	MDR1	SVM	3.69090562525783	0.985316055622524	2.5063412814566	0.479098684023013	-0.499901240730023	1.34997946240483	0.600740212260788	0.175548286441292
Scaffold	1. MorganBits	MDR1	XGBoost	1.89362332475866	0.265572060730541	1.43295415696343	0.185546979605392	0.655752334294839	0.163018325687362	0.811370746338165	0.107684008147573
Scaffold	2. MorganCounts	MDR1	XGBoost	1.82693188369258	0.291367346064306	1.36994304018519	0.199209330883514	0.676954499470123	0.166157197099504	0.825021421902575	0.10864722323429
Scaffold	3. MACCS	MDR1	XGBoost	1.9128467341117	0.233256366323199	1.44230721275621	0.163255318740579	0.648523826389846	0.161439478828464	0.80871851177369	0.0994863928740775
Scaffold	0. RDKit Descriptors	MDR1	XGBoost	1.79337740619157	0.284947456148097	1.31002196287302	0.190558497959951	0.689970333869659	0.151839279426481	0.835016937780429	0.0903108244095775
Scaffold	5. PhysChem Descriptors	MDR1	XGBoost	2.33209697736031	0.405742817134673	1.72693684884002	0.287392693613721	0.502815657564386	0.197829088750012	0.728856076148546	0.118664196563492
Scaffold	4. AtomPairs	MDR1	XGBoost	1.75041189152097	0.263120019221602	1.29987299966912	0.179375600156461	0.706902860922628	0.143132218212213	0.844025923409675	0.0889859097940766
Scaffold	1. MorganBits	CYP2D6	RF	1.67634816887714	0.131635417111518	1.2583655419107	0.0796113838771964	0.277717993214267	0.0584761600503566	0.535934621875481	0.0554256147448444
Scaffold	2. MorganCounts	CYP2D6	RF	1.68101219131876	0.131685154499946	1.25663641226913	0.0801791217828914	0.274319106300958	0.049157135974885	0.532210691073707	0.0484788583684078
Scaffold	3. MACCS	CYP2D6	RF	1.75232611473807	0.124201019013825	1.33401498547553	0.0953608921105611	0.204257931327128	0.12576136795103	0.486156468981923	0.0844002110116109
Scaffold	0. RDKit Descriptors	CYP2D6	RF	1.66788029097495	0.128534934618313	1.26909065600986	0.0757643604218667	0.284872586809544	0.0549382682842398	0.544260547496918	0.0525111929650119
Scaffold	5. PhysChem Descriptors	CYP2D6	RF	1.80233401014793	0.146446299187848	1.36676004212508	0.0987750636244346	0.165280238626978	0.0668334080059547	0.426947809545877	0.0600879622057128
Scaffold	4. AtomPairs	CYP2D6	RF	1.68422157134235	0.139728214796736	1.2774428165582	0.0863278442039638	0.270932926832666	0.0656571124013048	0.531962151479805	0.0655862824334812
Scaffold	1. MorganBits	CYP2D6	SVM	2.33221289779201	0.174283270795427	1.75485753526337	0.116858894710287	-0.406069992106018	0.187936535457801	0.33651121564471	0.075785781938571
Scaffold	2. MorganCounts	CYP2D6	SVM	2.34273496624747	0.178559289776926	1.76803156998804	0.121386757053128	-0.421171302950322	0.222507577639893	0.348952124605637	0.06461523954757
Scaffold	3. MACCS	CYP2D6	SVM	1.8753208747942	0.132141220048899	1.42097171573406	0.101018613934935	0.0917380273967008	0.108791262686339	0.387046962825058	0.0848558149623269
Scaffold	0. RDKit Descriptors	CYP2D6	SVM	1.86930476870754	0.178846932310086	1.40332166621104	0.115834816963838	0.101312883593787	0.101564430338655	0.396262259821468	0.0891968195995617
Scaffold	5. PhysChem Descriptors	CYP2D6	SVM	2.79359923086708	1.06926102235953	2.31627376562883	1.05608933719954	-1.35322893529909	2.13418572280866	0.242325387592282	0.0879138411189111
Scaffold	4. AtomPairs	CYP2D6	SVM	3.45148508082165	0.410228932965227	2.45742634706886	0.205180138094066	-2.12986654690081	0.835045748049996	0.243125926933793	0.0787656765295384
Scaffold	1. MorganBits	CYP2D6	XGBoost	1.7640817744555	0.125193194455277	1.3535206337731	0.0837964943504642	0.198854471865141	0.0704026107602244	0.45538413852727	0.0822996951853977
Scaffold	2. MorganCounts	CYP2D6	XGBoost	1.77840515931794	0.132930423465416	1.36191527418347	0.0840064892350944	0.186188495144068	0.0716235999852131	0.442643302470845	0.083618621684273
Scaffold	3. MACCS	CYP2D6	XGBoost	1.8171794539379	0.122345517054334	1.38897105165211	0.0889919403558552	0.147388335453104	0.0975899339229363	0.407619600405976	0.0856315106640308
Scaffold	0. RDKit Descriptors	CYP2D6	XGBoost	1.71437064424062	0.135882240725059	1.29499234948249	0.0879936997517503	0.244642966882907	0.0580535798645721	0.500927549467883	0.0571446568171201
Scaffold	5. PhysChem Descriptors	CYP2D6	XGBoost	1.82153659626424	0.149567280581241	1.39434348302943	0.0979660135146822	0.148130501277535	0.0605760050623405	0.396037666778132	0.0687525287918504
Scaffold	4. AtomPairs	CYP2D6	XGBoost	1.75789896836455	0.14495686137477	1.34243172448785	0.099682288457485	0.205345904522205	0.0724303655998852	0.461061077643551	0.0792235628334631
Scaffold	1. MorganBits	CYP3A4	RF	1.59417603782484	0.213224870804254	1.15183886415694	0.142442185334644	0.39511236240677	0.143619342185899	0.644686177577033	0.0830086104827678
Scaffold	2. MorganCounts	CYP3A4	RF	1.5497896360074	0.188871723579944	1.12270846124222	0.131815964678401	0.431340023189786	0.107376092127832	0.665778639369858	0.0740944947232162
Scaffold	3. MACCS	CYP3A4	RF	1.6452644233114	0.172120559696128	1.21427923525821	0.12194734953679	0.35960098875542	0.102754024283211	0.60973770903379	0.0723123449191315
Scaffold	0. RDKit Descriptors	CYP3A4	RF	1.64970329767987	0.183745291956488	1.2165079726363	0.133729795114257	0.357206347719489	0.099922219312151	0.604127431321296	0.0794156591931847
Scaffold	5. PhysChem Descriptors	CYP3A4	RF	1.83326066496067	0.190975609070541	1.36270522996917	0.134861738722209	0.208863034835601	0.0949445436405169	0.47556139384678	0.0821778850764308
Scaffold	4. AtomPairs	CYP3A4	RF	1.56307495956267	0.176441205258788	1.14680696616615	0.131348244006814	0.421970066255308	0.0988598802568339	0.653200471220349	0.0759055456433043
Scaffold	1. MorganBits	CYP3A4	SVM	2.28409013458167	0.25556346680662	1.70063726980438	0.185064172061427	-0.255653898394442	0.335748405918178	0.445136636447461	0.0817924027068112
Scaffold	2. MorganCounts	CYP3A4	SVM	2.36494319504994	0.215685915225318	1.7608335216052	0.146053792839409	-0.340367716610625	0.299842096732207	0.429502975205289	0.0659523508062909
Scaffold	3. MACCS	CYP3A4	SVM	1.92856534785911	0.213738511385418	1.43815686802673	0.145722821256386	0.124062876697772	0.116683543175892	0.398752913500916	0.110933591394109
Scaffold	0. RDKit Descriptors	CYP3A4	SVM	1.83877941840494	0.201473917679756	1.33756688347185	0.141648618739318	0.201791437281443	0.117434120098267	0.483182632447995	0.101160606270658
Scaffold	5. PhysChem Descriptors	CYP3A4	SVM	2.83075187800486	0.950217154850439	2.31514498049387	0.914136040790136	-1.04120696852348	1.31222911020909	0.26176944686158	0.131431045573828
Scaffold	4. AtomPairs	CYP3A4	SVM	2.73722763719054	0.232584056697932	2.01488555654	0.153652711479117	-0.808927904248264	0.437772992186702	0.404052473555052	0.0957657273557652
Scaffold	1. MorganBits	CYP3A4	XGBoost	1.7130258727989	0.168701361687427	1.29999208646379	0.111702511100301	0.306504590300656	0.0988453019754367	0.565860724567033	0.0910574458118567
Scaffold	2. MorganCounts	CYP3A4	XGBoost	1.67988193694001	0.160099998362176	1.27469079335839	0.105111066591905	0.332294381690263	0.0978650869242853	0.587556117630596	0.0893267411594327
Scaffold	3. MACCS	CYP3A4	XGBoost	1.76067370587125	0.190723225657738	1.33680482736502	0.129049445415534	0.269905406882877	0.0959273453297868	0.524474117006667	0.0907929946158667
Scaffold	0. RDKit Descriptors	CYP3A4	XGBoost	1.73089246607561	0.175936487927314	1.30061874065691	0.134274701855343	0.292289052064941	0.100484006427575	0.546990258678661	0.089236341549396
Scaffold	5. PhysChem Descriptors	CYP3A4	XGBoost	1.90453788044995	0.184677042805036	1.44593904695286	0.113848132784487	0.147733151920959	0.0763743533042166	0.403933768760211	0.083263750631895
Scaffold	4. AtomPairs	CYP3A4	XGBoost	1.66033446292758	0.165705488550895	1.25521701425704	0.130692478950946	0.348931299343184	0.0923119965022939	0.596165161516756	0.0787951619429317
Scaffold	1. MorganBits	MOR	RF	1.95384741690146	0.272247944582247	1.41330184207697	0.183237576229955	0.556470452093565	0.115632589309757	0.751909150374095	0.0713590627563857
Scaffold	2. MorganCounts	MOR	RF	1.94692690012289	0.234954334596251	1.41122739717879	0.163020119950119	0.56112603464429	0.0960430722643694	0.753263208285629	0.0619241522497965
Scaffold	3. MACCS	MOR	RF	2.0960754781356	0.206652728634306	1.56780908050435	0.137467963717812	0.49378225974848	0.0854860155529745	0.709342004176787	0.0580031783440361
Scaffold	0. RDKit Descriptors	MOR	RF	2.05329324817493	0.198471392556142	1.53859135999268	0.133780959734384	0.514000780856736	0.0815612255776413	0.723447516851468	0.0585256758655379
Scaffold	5. PhysChem Descriptors	MOR	RF	2.48739998826924	0.201085926669433	1.91626937235427	0.155989369914229	0.291122357072217	0.0731577676812181	0.550458976529192	0.0578349674348081
Scaffold	4. AtomPairs	MOR	RF	1.94341629907485	0.206311321237271	1.4395755467211	0.154027334246254	0.564799502859233	0.0767341435161541	0.757730821503852	0.0527308211943405
Scaffold	1. MorganBits	MOR	SVM	2.36914586230709	0.17849233945137	1.78545779012006	0.115103625881919	0.350631351382253	0.110930574366811	0.674026840049096	0.0472215022547813
Scaffold	2. MorganCounts	MOR	SVM	2.42499777615765	0.189422606497603	1.8263708638337	0.124398644834269	0.316433570096945	0.137837159508558	0.65996947466004	0.0586254256765674
Scaffold	3. MACCS	MOR	SVM	2.63314855982041	0.243858813760252	2.0521015866011	0.1751869325756	0.202926017277402	0.116367709841042	0.503863525561131	0.085270825628275
Scaffold	0. RDKit Descriptors	MOR	SVM	2.44578705346522	0.225748177708605	1.86269053056548	0.175492339094361	0.312001193859309	0.103313587412055	0.588172498633064	0.0724248074497004
Scaffold	5. PhysChem Descriptors	MOR	SVM	4.22773897567051	1.720820776862	3.36856701711993	1.50063056957899	-1.39681679868637	2.19769462399263	0.307664178646259	0.102412640078939
Scaffold	4. AtomPairs	MOR	SVM	3.53907585761855	0.316886184452441	2.50334624724291	0.194042328287119	-0.462895303950393	0.347955026908309	0.494291772751858	0.0854843933525922
Scaffold	1. MorganBits	MOR	XGBoost	2.14266009977985	0.207677260725599	1.65406294378109	0.165711003827074	0.47275582193574	0.0762382696663606	0.701053339199613	0.060196213652022
Scaffold	2. MorganCounts	MOR	XGBoost	2.1149914624953	0.185197886301327	1.62620966712463	0.144253448073411	0.486649624618331	0.0655455865877125	0.710644304096254	0.0510261938645896
Scaffold	3. MACCS	MOR	XGBoost	2.33137369921797	0.186642748250472	1.83014631402354	0.138772925695868	0.375554745767548	0.0784313881953672	0.624260510644961	0.0648676388974027
Scaffold	0. RDKit Descriptors	MOR	XGBoost	2.22425267215526	0.207815783970734	1.72059814021047	0.144634408787548	0.431241693199688	0.0842092103805553	0.666228761401019	0.0663241090036833
Scaffold	5. PhysChem Descriptors	MOR	XGBoost	2.61454226972098	0.183777793243052	2.08418491558117	0.140765209221386	0.217766355104505	0.0571495018273863	0.480150775989935	0.0598835219770932
Scaffold	4. AtomPairs	MOR	XGBoost	2.06613618745612	0.194039483892904	1.57566413882284	0.149552820286276	0.509432141945268	0.0713178254001556	0.722847614839877	0.0523403062357013
Scaffold	1. MorganBits	DOR	RF	1.94192681882938	0.221099455444656	1.42692550383745	0.170665758105174	0.585108542925467	0.0959207829023396	0.772054366482636	0.0583220545777913
Scaffold	2. MorganCounts	DOR	RF	1.94784349357692	0.224365776608633	1.43257632488612	0.174654723266241	0.581387384048053	0.10289528859163	0.769203962052406	0.0628067740531448
Scaffold	3. MACCS	DOR	RF	2.18042881814174	0.200343208104059	1.64208051565248	0.157810409926888	0.478628457605887	0.10400827832738	0.701315122267206	0.0676016536964787
Scaffold	0. RDKit Descriptors	DOR	RF	2.12459316148105	0.24874915588344	1.60829694696299	0.189548888095941	0.502377562062655	0.123360089996027	0.714865421012449	0.0844235382835924
Scaffold	5. PhysChem Descriptors	DOR	RF	2.59485028018038	0.210092068408932	1.99819999206236	0.197593381253758	0.265712647879134	0.112886831621678	0.539686281994154	0.0854998204032232
Scaffold	4. AtomPairs	DOR	RF	1.9336736075734	0.162414189073811	1.47299515913084	0.146763884665755	0.590303839970783	0.0743563949920838	0.775098735989259	0.0478937559202464
Scaffold	1. MorganBits	DOR	SVM	2.30928791971365	0.251846979835215	1.74140804306453	0.136716170796777	0.410809519000841	0.150023632776435	0.714505093227581	0.0609160927358082
Scaffold	2. MorganCounts	DOR	SVM	2.47628680717486	0.274700430687936	1.84693150373864	0.173483709378371	0.323628383730064	0.169345973099779	0.678904868085935	0.0658312532189499
Scaffold	3. MACCS	DOR	SVM	2.56423822208971	0.227232846948409	2.01533251308571	0.178549061137108	0.28166257729445	0.126305126718126	0.564146777616516	0.084112893283625
Scaffold	0. RDKit Descriptors	DOR	SVM	2.31076472653531	0.210663862933401	1.78202489261298	0.170833357533271	0.413716538324684	0.116440027657248	0.654929057564933	0.0782389069380072
Scaffold	5. PhysChem Descriptors	DOR	SVM	4.2211031689963	1.88775569257177	3.36824558555883	1.5987769860981	-1.31331024960577	2.80765701039649	0.275314099038599	0.147566345586098
Scaffold	4. AtomPairs	DOR	SVM	3.89690279243528	0.790609784118935	2.57762801597166	0.360076155630616	-0.703656611925501	0.689389494736851	0.487548501021335	0.110136205722811
Scaffold	1. MorganBits	DOR	XGBoost	2.07610597774579	0.201758066652734	1.60921534097238	0.155394175373279	0.527869017338028	0.0941172858615961	0.737559733970449	0.0672477896322155
Scaffold	2. MorganCounts	DOR	XGBoost	2.07555270285915	0.199463127661503	1.60702706467794	0.148468775865627	0.527139045844871	0.0983579762108347	0.736117678572969	0.0694915659038962
Scaffold	3. MACCS	DOR	XGBoost	2.26137411178198	0.21653539022052	1.76011851523819	0.165251476290562	0.440794654895603	0.104320641834827	0.672776870774213	0.075876349259076
Scaffold	0. RDKit Descriptors	DOR	XGBoost	2.18879241824933	0.204301851346767	1.6946537732002	0.172325043906782	0.473793201794777	0.107674742394001	0.695294313173099	0.0749634504025743
Scaffold	5. PhysChem Descriptors	DOR	XGBoost	2.69273776369542	0.162169807204673	2.12436214376633	0.153406342158953	0.210431444044509	0.0976422690944382	0.482403557840129	0.0907884737555275
Scaffold	4. AtomPairs	DOR	XGBoost	2.06187125971715	0.195588376230062	1.61095366121478	0.170167434615467	0.534373458251476	0.0880192138774186	0.738711194310353	0.0581130656063601
Scaffold	1. MorganBits	KOR	RF	2.04224868408089	0.188397707581078	1.53183860458801	0.138492693810131	0.591829592975782	0.0693684556321628	0.774426219657911	0.0436735567078313
Scaffold	2. MorganCounts	KOR	RF	2.03015300969903	0.204275239637707	1.52269374524112	0.146781519124093	0.596449658833886	0.0736794725818967	0.776843769718959	0.0461065155601266
Scaffold	3. MACCS	KOR	RF	2.29729918681577	0.203868835908055	1.73657006915993	0.15005993745577	0.483235347076675	0.0882550794721762	0.702496824711934	0.0612670386140854
Scaffold	0. RDKit Descriptors	KOR	RF	2.18638156247588	0.213711665461658	1.66535394129865	0.152090649035209	0.529805256038166	0.098233167628991	0.73563108376221	0.0683053332703888
Scaffold	5. PhysChem Descriptors	KOR	RF	2.53810379466253	0.167399205374471	1.97146602959136	0.124248552929455	0.368768763844043	0.0994041224798663	0.614100521782961	0.0830900982975755
Scaffold	4. AtomPairs	KOR	RF	2.06203415062513	0.198957441795733	1.56357577537064	0.151192289842578	0.58242317652232	0.082779937571268	0.770995989640078	0.0523008127158479
Scaffold	1. MorganBits	KOR	SVM	2.53690131326872	0.243916218092978	1.90732189661062	0.128600633094122	0.365620986593319	0.145592173955529	0.682875013995462	0.0613360173572757
Scaffold	2. MorganCounts	KOR	SVM	2.61278809615977	0.23582576498964	1.94384131680804	0.136987381820022	0.326720321244169	0.147855777644958	0.670629244071815	0.0637995254959858
Scaffold	3. MACCS	KOR	SVM	2.65130624415097	0.253882388056076	2.05532860071334	0.174947650043132	0.312123709155122	0.118676855250599	0.583661893705759	0.079768545848593
Scaffold	0. RDKit Descriptors	KOR	SVM	2.62147086789803	0.268345004290558	2.03377775381403	0.18886932996858	0.325737495249356	0.129205688964445	0.592714116350221	0.087547373902917
Scaffold	5. PhysChem Descriptors	KOR	SVM	4.34764273253844	1.70406103685611	3.52072369834314	1.51841109673259	-1.11084620718464	1.82723913217968	0.349306864227062	0.143115275683052
Scaffold	4. AtomPairs	KOR	SVM	3.88915277509681	0.65443063021288	2.59533841640795	0.245607797988984	-0.511851408386786	0.521888362691661	0.483917416983634	0.103448336236474
Scaffold	1. MorganBits	KOR	XGBoost	2.21330267511263	0.193448953163941	1.72096534534503	0.139994737682161	0.521179303897198	0.0752561817714864	0.732555172916342	0.0519904394976659
Scaffold	2. MorganCounts	KOR	XGBoost	2.22068490756287	0.216286986623377	1.72464695636308	0.153188524007777	0.517525738564134	0.0837316091839195	0.729947860314361	0.0577103521599654
Scaffold	3. MACCS	KOR	XGBoost	2.4488326466481	0.238998266096245	1.89754039041037	0.168527550826871	0.414173837391405	0.095816085209018	0.654085765694798	0.0735516411256566
Scaffold	0. RDKit Descriptors	KOR	XGBoost	2.30669806437954	0.236661580497497	1.78227679120074	0.164549930420527	0.477383535039124	0.10602358746727	0.69835416870917	0.0751062929276091
Scaffold	5. PhysChem Descriptors	KOR	XGBoost	2.67173004439906	0.185370270214675	2.11728643337474	0.146343711769024	0.301541308365034	0.107275526210194	0.559608572046713	0.102834988947034
Scaffold	4. AtomPairs	KOR	XGBoost	2.17348705497059	0.190019510357313	1.6744108310143	0.140232124500133	0.537179666736652	0.0806526666457448	0.742257192862826	0.055220020178578
Random	1. MorganBits	MDR1	RF	1.45398805657816	0.189874511803638	0.95239487922611	0.0884200321747909	0.825425465050124	0.0534285032964432	0.91252261933225	0.0255708729461053
Random	2. MorganCounts	MDR1	RF	1.41479880252536	0.18436054355615	0.915974258677195	0.0731549557856658	0.83533444032154	0.047496692988449	0.917469181453802	0.0237819824653762
Random	3. MACCS	MDR1	RF	1.55463661460094	0.15233100025168	1.06324366820125	0.0727139963976674	0.80229458747102	0.0482467666940384	0.899454863725372	0.0233094580547301
Random	0. RDKit Descriptors	MDR1	RF	1.4503399495493	0.112311932588935	0.964197643828028	0.0635183415370188	0.828766920579061	0.0361505794560973	0.914337747342106	0.0200142411365683
Random	5. PhysChem Descriptors	MDR1	RF	1.84246064829744	0.204278168603197	1.21966985304337	0.0919984275414508	0.720020523951929	0.077360586015267	0.851137678804679	0.0452513005454882
Random	4. AtomPairs	MDR1	RF	1.40781418396564	0.178642338240607	0.944195489403052	0.080328419393932	0.836365055942416	0.0488639079825594	0.917293978680195	0.0249062912778507
Random	1. MorganBits	MDR1	SVM	1.74961942190282	0.173812551324866	1.21468563673502	0.0910233802979421	0.747392252276727	0.0715575381755155	0.877547466803357	0.0291205829976318
Random	2. MorganCounts	MDR1	SVM	1.71500613824559	0.179274349335844	1.17191365464392	0.0894207684677818	0.756702660195886	0.0695067031641594	0.884017368278682	0.0274938617034884
Random	3. MACCS	MDR1	SVM	2.05624264772331	0.145172454090635	1.52835815227221	0.0920006743668263	0.654472371375261	0.0725469209679506	0.816077505109337	0.0400942254268844
Random	0. RDKit Descriptors	MDR1	SVM	1.79230104562859	0.131129511687525	1.28641655299611	0.0944242921405478	0.739088833745562	0.0508072708688547	0.86392652002605	0.027812367982252
Random	5. PhysChem Descriptors	MDR1	SVM	4.61354817215531	1.71478291773929	3.61096950705092	1.54507866437026	-1.01158531173938	1.8477062899047	0.382460601174748	0.121801761225808
Random	4. AtomPairs	MDR1	SVM	3.02947702006939	0.430235417040638	1.84283496359252	0.157952997785235	0.237379104055535	0.255686663011646	0.724051749378491	0.0585589758730936
Random	1. MorganBits	MDR1	XGBoost	1.66210703665617	0.165597351854362	1.22454169696948	0.0869333360588567	0.77310996224312	0.0576092508122311	0.884621055224108	0.0324401802407284
Random	2. MorganCounts	MDR1	XGBoost	1.58530834699661	0.163006872692941	1.15897029585563	0.0751233432367608	0.794069685236561	0.0514574929724442	0.895783851573194	0.0293764575544934
Random	3. MACCS	MDR1	XGBoost	1.68479892563879	0.11815887815068	1.25037456227537	0.0680428259411326	0.767850466502934	0.0494487717190498	0.880945003947404	0.0273093190813647
Random	0. RDKit Descriptors	MDR1	XGBoost	1.50847060950127	0.142676152203497	1.0752126202584	0.0804203510060097	0.813623413546142	0.0474638153743801	0.905696621616523	0.0254353583783839
Random	5. PhysChem Descriptors	MDR1	XGBoost	2.01910484764443	0.1690881069545	1.46051495647676	0.0924196222080075	0.667538084436483	0.0716613148281735	0.822287849126549	0.0455526137075093
Random	4. AtomPairs	MDR1	XGBoost	1.52164183951298	0.166418216675492	1.09647891068067	0.0804165648481635	0.809466956979809	0.0514440706179124	0.903453677022655	0.0284069838590699
Random	1. MorganBits	CYP2D6	RF	1.54854119766039	0.075056921551574	1.13228844115211	0.0481082069696606	0.397601037668823	0.0495054782752428	0.634077629756278	0.0392139001373495
Random	2. MorganCounts	CYP2D6	RF	1.54127383834457	0.0789358447078478	1.122548806232	0.0524755588640832	0.403189240305797	0.0520028496787001	0.639087754973361	0.0425664427570257
Random	3. MACCS	CYP2D6	RF	1.56410224672715	0.0835102224724947	1.16290915198457	0.0621380821720114	0.384706861031107	0.0623396547152534	0.624979732013834	0.0473163349332569
Random	0. RDKit Descriptors	CYP2D6	RF	1.57284446254524	0.0788233234036672	1.16919128618153	0.0512492856273945	0.379106633563349	0.0454860557332264	0.621487287588457	0.0396209817981662
Random	5. PhysChem Descriptors	CYP2D6	RF	1.6969619577521	0.0783225652415921	1.28185598711863	0.046842881135427	0.27652089418338	0.0593718756160613	0.534806596818845	0.0476777811702766
Random	4. AtomPairs	CYP2D6	RF	1.54562645852993	0.0831253168565081	1.1404967003143	0.0524612955571459	0.399872680099282	0.0531044349154285	0.639009346993944	0.0463466476670457
Random	1. MorganBits	CYP2D6	SVM	2.08941687127084	0.133132306247682	1.5286072576346	0.0860499336008173	-0.100199200880114	0.14188961456709	0.465263784793005	0.0506608252683239
Random	2. MorganCounts	CYP2D6	SVM	2.09794131501804	0.120488299463511	1.5485110738319	0.0800210439308142	-0.110723120978312	0.147584231442748	0.474500685899525	0.0550814525709629
Random	3. MACCS	CYP2D6	SVM	1.78912496146388	0.0858303807350731	1.34487047836841	0.0680129395211579	0.195417333106498	0.0714506057119226	0.467610718709315	0.0646713077833423
Random	0. RDKit Descriptors	CYP2D6	SVM	1.80509775875035	0.088609870394323	1.34122592485084	0.0641706347038381	0.181551480318922	0.0665651442857727	0.455027796505587	0.0589916262479635
Random	5. PhysChem Descriptors	CYP2D6	SVM	2.43788591177267	0.540492490839574	1.97500203155989	0.511112940804083	-0.556385623029055	0.714382635602653	0.281593331028338	0.063141983049365
Random	4. AtomPairs	CYP2D6	SVM	3.03214214863424	0.301997333442225	2.11067767012782	0.088068606846666	-1.33536965956385	0.504033961187621	0.348238200616395	0.0734954041475185
Random	1. MorganBits	CYP2D6	XGBoost	1.68786441213196	0.0797807832951667	1.28716351014077	0.0536499510555343	0.285167989115245	0.0457340025411761	0.54852173380218	0.0499647820196053
Random	2. MorganCounts	CYP2D6	XGBoost	1.6953913283587	0.0743452985860431	1.28852942695299	0.0504347573192643	0.27855144468482	0.0461650021220346	0.540949839702816	0.0503819854088991
Random	3. MACCS	CYP2D6	XGBoost	1.70404961927717	0.0786188106618751	1.30027726980565	0.0632431464629108	0.270635574292849	0.0566439291232219	0.524041652218451	0.0569092191060747
Random	0. RDKit Descriptors	CYP2D6	XGBoost	1.6401308103753	0.0754536106754511	1.23336287585003	0.0607138739514286	0.324433894189741	0.0518626936845177	0.575929287961773	0.0497200579036624
Random	5. PhysChem Descriptors	CYP2D6	XGBoost	1.78344718530157	0.0753568862321389	1.36366264261584	0.0506047228177472	0.20196802103554	0.0440326233234996	0.454376744731061	0.0473191316850514
Random	4. AtomPairs	CYP2D6	XGBoost	1.65597784851164	0.0772264291515002	1.25186762119011	0.0519291533459797	0.311520715040348	0.0497545774661438	0.567587233227245	0.0510651888774017
Random	1. MorganBits	CYP3A4	RF	1.37820104829707	0.0954744737150874	0.966134848637664	0.0458859935077739	0.570995507323705	0.052788202322838	0.756934179488345	0.0353446608118013
Random	2. MorganCounts	CYP3A4	RF	1.35409107145153	0.087761016605845	0.952354662319111	0.0407306574362592	0.585617915116708	0.0511044162075059	0.767014292373195	0.0341953485804373
Random	3. MACCS	CYP3A4	RF	1.51491618753558	0.0846440994370652	1.08218039790451	0.0466866751297459	0.481743825510184	0.056724155371397	0.69647773781875	0.0398123804579966
Random	0. RDKit Descriptors	CYP3A4	RF	1.48079817018543	0.0945946148366626	1.06588147075821	0.0562738335452781	0.50495029871174	0.0556086164400808	0.714855501226401	0.040802864930424
Random	5. PhysChem Descriptors	CYP3A4	RF	1.69310791762758	0.0926747014549427	1.23289625460555	0.0623092492642595	0.353350082446869	0.0609095156286625	0.596637836766327	0.0490323078598112
Random	4. AtomPairs	CYP3A4	RF	1.37785757728156	0.091953056999644	0.981988606326709	0.0499814663297548	0.570597071816525	0.0562550361185701	0.758282013371183	0.0385218461122345
Random	1. MorganBits	CYP3A4	SVM	1.93021937385551	0.111597165153542	1.39039583814061	0.0633802660703685	0.156061278913761	0.113024919824603	0.583664413601464	0.0501163724132582
Random	2. MorganCounts	CYP3A4	SVM	1.95391834046031	0.12178295058319	1.39903683181461	0.0681586766070381	0.134189568555727	0.124085539451142	0.584017429525152	0.048538520396957
Random	3. MACCS	CYP3A4	SVM	1.9121759451564	0.0944208037212287	1.39256274938799	0.0605200280857123	0.176688170313686	0.0541411492953834	0.446712729948566	0.0506179840099522
Random	0. RDKit Descriptors	CYP3A4	SVM	1.8303007054769	0.0958031270722302	1.31405769413428	0.0610912312413205	0.246193271291094	0.0437105114179263	0.517099029512778	0.0375369182624351
Random	5. PhysChem Descriptors	CYP3A4	SVM	2.46131388451581	0.538622064790895	1.94925678020937	0.502537169102707	-0.41439349105649	0.632115868941999	0.305312466819178	0.0817125013303606
Random	4. AtomPairs	CYP3A4	SVM	2.35854684228491	0.213911913649163	1.68665673215299	0.108433937576353	-0.271809257951685	0.277080916428295	0.517133692482598	0.063539866494714
Random	1. MorganBits	CYP3A4	XGBoost	1.60622929843734	0.0901999086476939	1.20912854906206	0.0523496501599392	0.418314735981428	0.0528798137492019	0.660886581162874	0.0455578034833023
Random	2. MorganCounts	CYP3A4	XGBoost	1.57313596471974	0.0892980135114107	1.18495958469727	0.0544919226901819	0.442094639426383	0.0499897786795764	0.679527489939027	0.0404303854763445
Random	3. MACCS	CYP3A4	XGBoost	1.6955386932299	0.0841080276990154	1.27456863371512	0.0514848572857027	0.352222081289151	0.0493954823580314	0.600004757928262	0.0464188180317074
Random	0. RDKit Descriptors	CYP3A4	XGBoost	1.63950398289138	0.0847004437985777	1.22379668444581	0.0530920044374648	0.394077480345192	0.0496775976332225	0.633432493367286	0.0422296747264992
Random	5. PhysChem Descriptors	CYP3A4	XGBoost	1.8317780277035	0.0826604565419473	1.37880613039746	0.054314760781311	0.244516367661242	0.0419345836401185	0.497181828404687	0.0428933108361402
Random	4. AtomPairs	CYP3A4	XGBoost	1.5399596398527	0.0810264314579978	1.15643018730196	0.0520026049594397	0.464843347013476	0.0508889265415096	0.690087464246292	0.0390838894970779
Random	1. MorganBits	MOR	RF	1.71786518256813	0.0905678799486066	1.21762148667837	0.0556873853754155	0.671975572263798	0.031701592381803	0.820752052667181	0.0191258622987737
Random	2. MorganCounts	MOR	RF	1.70189379410835	0.0859281777635891	1.21037994205014	0.0511945177527536	0.677923163377687	0.0320170441217999	0.824294191989098	0.019547560474525
Random	3. MACCS	MOR	RF	1.87798657787066	0.0910410925518732	1.36825130260387	0.0556677349843249	0.607903389206551	0.037334874919037	0.781347068261158	0.0234242127284496
Random	0. RDKit Descriptors	MOR	RF	1.84252538587288	0.0989160764465112	1.32986591811884	0.0620579393732544	0.622604509124507	0.0373582356686762	0.792117409709922	0.024359612485064
Random	5. PhysChem Descriptors	MOR	RF	2.20286826058816	0.110568653544441	1.65967229783892	0.070296539604442	0.460978725309692	0.0468736696822976	0.680900772955864	0.0332973521284801
Random	4. AtomPairs	MOR	RF	1.7321867775546	0.0911698198836896	1.24884308027559	0.0497128149211795	0.666691745611874	0.0307785508817874	0.819237560442443	0.0194299422107812
Random	1. MorganBits	MOR	SVM	2.09194427099476	0.114019241354548	1.53494316186525	0.0727215996499578	0.513263689972754	0.0506302456944982	0.74461655696628	0.0282005125385545
Random	2. MorganCounts	MOR	SVM	2.19933392237082	0.1102731969759	1.58904196711634	0.0666927267533217	0.461746466068637	0.0569684468331574	0.723510003214622	0.0284545069975252
Random	3. MACCS	MOR	SVM	2.52295449715681	0.117513280925117	1.92069335534353	0.0869190830035746	0.293166649321445	0.0567852010749481	0.560350129124606	0.0390856771263017
Random	0. RDKit Descriptors	MOR	SVM	2.35880590673336	0.100626170051469	1.77411788003849	0.0736298455790275	0.382039687566315	0.0485879172011745	0.626884417122406	0.0339708116862986
Random	5. PhysChem Descriptors	MOR	SVM	4.36168886346153	1.52351023232071	3.53437029054082	1.31743345417488	-1.34325335207323	1.94018228096503	0.317423872845184	0.0667106499307022
Random	4. AtomPairs	MOR	SVM	3.18121593303393	0.444102961714427	2.1438019997586	0.171416209339449	-0.148565203764558	0.375312064365881	0.572335318851328	0.0654209144997414
Random	1. MorganBits	MOR	XGBoost	2.01586030232538	0.0761158139202179	1.54999100062499	0.0567415052420319	0.548959611026831	0.0283919020032427	0.75517509520361	0.0230278148351828
Random	2. MorganCounts	MOR	XGBoost	1.98798217678169	0.0719720221051325	1.52260644966091	0.0525168542026115	0.561307529305397	0.0274916543069214	0.762074970561911	0.0214745231328573
Random	3. MACCS	MOR	XGBoost	2.22632546669598	0.0941272507017966	1.72819806682358	0.0680579035755603	0.449993655252112	0.0358333197069097	0.67932255116922	0.0298858389269373
Random	0. RDKit Descriptors	MOR	XGBoost	2.06643992680846	0.0945525833680219	1.56456789572298	0.0677100625098016	0.526235769947297	0.0313787780876571	0.731507218197953	0.0234876041018684
Random	5. PhysChem Descriptors	MOR	XGBoost	2.51269067293178	0.0932391936055245	1.99738397200458	0.0744630399430426	0.299487650111815	0.0387769540775382	0.555513783956573	0.0387040182029026
Random	4. AtomPairs	MOR	XGBoost	1.92350166837344	0.076846621604286	1.45544480373541	0.0590644671152151	0.589374588862595	0.02649192906334	0.776017441198706	0.0191473195906232
Random	1. MorganBits	DOR	RF	1.59633951003975	0.103636166528176	1.15942355146055	0.0690933440573394	0.727705137228951	0.0334500498730311	0.854184318943257	0.0199845407968869
Random	2. MorganCounts	DOR	RF	1.57999953318727	0.103726422787664	1.14464172778051	0.0680179226736484	0.73330062661796	0.0325003302159589	0.857615688064045	0.0194473176542173
Random	3. MACCS	DOR	RF	1.82060080360367	0.0873365248611708	1.35415997261016	0.0630416105406425	0.646377852940923	0.0304092309564877	0.8058898698991	0.0186998668272595
Random	0. RDKit Descriptors	DOR	RF	1.71464588143724	0.0821905010424318	1.2687858852434	0.0605572849588185	0.68642572956534	0.0259459773146297	0.833044680516742	0.0164942948338118
Random	5. PhysChem Descriptors	DOR	RF	2.23974871929703	0.103821982789594	1.66710653035586	0.0833890607148039	0.464899243056577	0.0440778983436974	0.683966923408055	0.0322477168913402
Random	4. AtomPairs	DOR	RF	1.63405096560808	0.074970109760105	1.20210402361464	0.0581593750632632	0.715297207139339	0.0217352288672158	0.849451473953115	0.0133741529021844
Random	1. MorganBits	DOR	SVM	1.90034352762563	0.0847495927643978	1.4074761605282	0.0575158955924975	0.614307065465012	0.0362379359052935	0.802806684999527	0.0174802262257714
Random	2. MorganCounts	DOR	SVM	1.99666108274814	0.108087858546697	1.46127976902074	0.0631800514082761	0.57455681897569	0.0407165803811332	0.783367204134445	0.0200973264544458
Random	3. MACCS	DOR	SVM	2.38586870303137	0.0869545237764766	1.84487563389735	0.0760710998654648	0.393126504388601	0.0380772533164363	0.633820897931628	0.0256280171435317
Random	0. RDKit Descriptors	DOR	SVM	2.13330146709187	0.0959054631426548	1.6340111379498	0.0754696163479973	0.514303923500625	0.0424118634540599	0.720457097805081	0.0274641177468712
Random	5. PhysChem Descriptors	DOR	SVM	3.78429678896847	0.984910527603085	2.99459916487699	0.806386845458014	-0.604648475842344	0.870929190065585	0.307337265111679	0.0636830538811715
Random	4. AtomPairs	DOR	SVM	3.02400620413504	0.339404459956514	2.08064990635247	0.141396655125181	0.0101772431845456	0.251833270724569	0.630967167555793	0.049308301337152
Random	1. MorganBits	DOR	XGBoost	1.84627659366665	0.096391287501545	1.43002707712669	0.0817336584856115	0.636635878320035	0.0297554336524218	0.810125939649549	0.0196037705460643
Random	2. MorganCounts	DOR	XGBoost	1.83613592972646	0.0956410454702709	1.42083354710112	0.0786775739604664	0.640610817496573	0.02961142758294	0.812905191526012	0.0201235161973031
Random	3. MACCS	DOR	XGBoost	2.10223156332677	0.0744464129735676	1.62469326903811	0.0667463903505042	0.528799856255674	0.0297360038036364	0.732587494092539	0.0211044364515433
Random	0. RDKit Descriptors	DOR	XGBoost	1.9147151726654	0.0851235535178805	1.46793602449531	0.070807628363256	0.609155771552845	0.0284184531065728	0.786619232426115	0.0194906242908937
Random	5. PhysChem Descriptors	DOR	XGBoost	2.5221940431934	0.0974379794791397	1.98454204541397	0.085583061267528	0.322309695181349	0.0357371336419148	0.577148521232234	0.0355223037139324
Random	4. AtomPairs	DOR	XGBoost	1.8102623617503	0.0768013590681684	1.39244673875116	0.0646140474087904	0.65059059516151	0.0253679114081219	0.813349435392595	0.0174612641724631
Random	1. MorganBits	KOR	RF	1.71759594134521	0.0849591769727887	1.25882274393585	0.0563948644244433	0.711659321647155	0.0368685733807782	0.844572616293238	0.0214789441036814
Random	2. MorganCounts	KOR	RF	1.69694447287902	0.0800125674195614	1.24246639312011	0.0513680874578192	0.718714359053471	0.0338728016258865	0.848651988576824	0.0198570600262837
Random	3. MACCS	KOR	RF	1.90626449021943	0.0889514725366152	1.41224583822349	0.0538741070909122	0.64512191797292	0.0419528076975941	0.804574345080997	0.0250608075543834
Random	0. RDKit Descriptors	KOR	RF	1.81297833398806	0.0847490305088586	1.35348885503517	0.0533485550356352	0.679127404257931	0.0366381679443269	0.827836932823362	0.023152005044554
Random	5. PhysChem Descriptors	KOR	RF	2.21886031596418	0.106034734893035	1.68392616350494	0.0757966763382768	0.519530318986785	0.0548538741461386	0.722354019762692	0.0372798804215413
Random	4. AtomPairs	KOR	RF	1.72820843683939	0.0857039115855493	1.28438829928824	0.0581050674343833	0.708168886407256	0.036293174518243	0.843696159860212	0.0219830978837477
Random	1. MorganBits	KOR	SVM	2.14439333624206	0.126423187305053	1.60168113450763	0.0731776084796075	0.550475157310541	0.0623140284184338	0.768813311241397	0.0279776102311316
Random	2. MorganCounts	KOR	SVM	2.20599872655912	0.120636729140682	1.62598342674083	0.0730388861054426	0.524509437886784	0.0612154139119215	0.759640813300879	0.0268765853785647
Random	3. MACCS	KOR	SVM	2.48829544228803	0.107475683776042	1.90302402403365	0.0760868123348211	0.397622579155141	0.0445453055090829	0.638022876785574	0.0304259411828544
Random	0. RDKit Descriptors	KOR	SVM	2.41997931652932	0.0978865384244621	1.86500001289441	0.0790017604681209	0.429508923817032	0.0512455289087874	0.658465146201702	0.0371552993056766
Random	5. PhysChem Descriptors	KOR	SVM	4.38912533570602	1.60269806172899	3.51978279772886	1.42658545214985	-1.10082927873207	1.56384472913587	0.346421480138839	0.109872487912524
Random	4. AtomPairs	KOR	SVM	3.38330530643974	0.453945526406803	2.2155438617551	0.160773093206392	-0.142434083290672	0.352059023249648	0.586951801801021	0.0709925012042721
Random	1. MorganBits	KOR	XGBoost	2.00879048864536	0.0868613437218645	1.56356060713953	0.0666357731448138	0.606764573883701	0.037378064405766	0.787609304487121	0.0278084078162702
Random	2. MorganCounts	KOR	XGBoost	2.00272644529511	0.0944080412174646	1.55641138431966	0.0677238664142065	0.608941632788176	0.0407446335331291	0.78894751547967	0.0297588744935103
Random	3. MACCS	KOR	XGBoost	2.25422487331577	0.085158105965159	1.73916319878314	0.0676286680667347	0.505523016373679	0.0353829751607783	0.717213767543004	0.0280137316796968
Random	0. RDKit Descriptors	KOR	XGBoost	2.04188217385043	0.0850383356509335	1.57473030094297	0.0633273310158377	0.593563949152285	0.0398449710415354	0.77555919340977	0.0281971827950306
Random	5. PhysChem Descriptors	KOR	XGBoost	2.50299232756663	0.0921571963494013	1.97178278897899	0.0773962904870251	0.389919595646034	0.0489697710180371	0.634130669519887	0.0451657529015767
Random	4. AtomPairs	KOR	XGBoost	1.93744614855049	0.0939004511612945	1.48876906610043	0.0697370543015534	0.634012722033143	0.0388840420997958	0.802476216559587	0.0260451981625898
