# Supplementary material for: A systematic study of key elements underlying molecular property prediction
Source: Nat Commun. 2023 Oct 13;14:6395. doi: 10.1038/s41467-023-41948-6 (PMC10575948; doi:10.1038/s41467-023-41948-6)
Supplement: Supplementary file 4 — Source Data [file 41467_2023_41948_MOESM4_ESM.zip › SourceData/Fig7/Fig7a.txt]

X	metric_score	metric_name	mol_prop	model_name	fold	split_type	task	edge_removed	edge_pct
0	0.992592592592593	AUROC	MDR1	RF	0	Scaffold	Cutoff value: 6	N	6.20689655172414
4	0.991794871794872	AUROC	MDR1	RF	0	Scaffold	Cutoff value: 5	N	6.20689655172414
6	1	AUROC	MDR1	RF	0	Scaffold	Cutoff value: 7	N	6.20689655172414
8	0.997474747474747	AUROC	MDR1	RF	0	Random	Cutoff value: 6	N	5.55555555555556
12	0.989894736842105	AUROC	MDR1	RF	0	Random	Cutoff value: 5	N	5.55555555555556
14	1	AUROC	MDR1	RF	0	Random	Cutoff value: 7	N	5.55555555555556
16	0.985823336968375	AUROC	MDR1	RF	1	Scaffold	Cutoff value: 6	N	2.75862068965517
20	0.985797827903091	AUROC	MDR1	RF	1	Scaffold	Cutoff value: 5	N	2.75862068965517
22	1	AUROC	MDR1	RF	1	Scaffold	Cutoff value: 7	N	2.75862068965517
24	0.944223985890652	AUROC	MDR1	RF	1	Random	Cutoff value: 6	N	5.55555555555556
28	0.991935483870968	AUROC	MDR1	RF	1	Random	Cutoff value: 5	N	5.55555555555556
30	0.993004115226338	AUROC	MDR1	RF	1	Random	Cutoff value: 7	N	5.55555555555556
32	0.918249660786974	AUROC	MDR1	RF	2	Scaffold	Cutoff value: 6	N	4.13793103448276
36	0.948461538461538	AUROC	MDR1	RF	2	Scaffold	Cutoff value: 5	N	4.13793103448276
38	0.903740875912409	AUROC	MDR1	RF	2	Scaffold	Cutoff value: 7	N	4.13793103448276
40	0.960858585858586	AUROC	MDR1	RF	2	Random	Cutoff value: 6	N	4.16666666666667
44	0.97707271885132	AUROC	MDR1	RF	2	Random	Cutoff value: 5	N	4.16666666666667
46	0.913143382352941	AUROC	MDR1	RF	2	Random	Cutoff value: 7	N	4.16666666666667
48	0.994444444444444	AUROC	MDR1	RF	3	Scaffold	Cutoff value: 6	N	1.37931034482759
52	1	AUROC	MDR1	RF	3	Scaffold	Cutoff value: 5	N	1.37931034482759
54	1	AUROC	MDR1	RF	3	Scaffold	Cutoff value: 7	N	1.37931034482759
56	0.927572016460905	AUROC	MDR1	RF	3	Random	Cutoff value: 6	N	1.38888888888889
60	0.920434527304756	AUROC	MDR1	RF	3	Random	Cutoff value: 5	N	1.38888888888889
62	0.913143382352941	AUROC	MDR1	RF	3	Random	Cutoff value: 7	N	1.38888888888889
64	0.9934	AUROC	MDR1	RF	4	Scaffold	Cutoff value: 6	N	0
68	0.966386554621849	AUROC	MDR1	RF	4	Scaffold	Cutoff value: 5	N	0
70	0.993875765529309	AUROC	MDR1	RF	4	Scaffold	Cutoff value: 7	N	0
72	1	AUROC	MDR1	RF	4	Random	Cutoff value: 6	N	2.08333333333333
76	0.998147290412228	AUROC	MDR1	RF	4	Random	Cutoff value: 5	N	2.08333333333333
78	1	AUROC	MDR1	RF	4	Random	Cutoff value: 7	N	2.08333333333333
80	0.995859213250518	AUROC	MDR1	RF	5	Scaffold	Cutoff value: 6	N	0
84	0.99543795620438	AUROC	MDR1	RF	5	Scaffold	Cutoff value: 5	N	0
86	0.997929606625259	AUROC	MDR1	RF	5	Scaffold	Cutoff value: 7	N	0
88	1	AUROC	MDR1	RF	5	Random	Cutoff value: 6	N	4.16666666666667
92	0.947157894736842	AUROC	MDR1	RF	5	Random	Cutoff value: 5	N	4.16666666666667
94	1	AUROC	MDR1	RF	5	Random	Cutoff value: 7	N	4.16666666666667
96	0.954225352112676	AUROC	MDR1	RF	6	Scaffold	Cutoff value: 6	N	2.75862068965517
100	0.940047961630696	AUROC	MDR1	RF	6	Scaffold	Cutoff value: 5	N	2.75862068965517
102	1	AUROC	MDR1	RF	6	Scaffold	Cutoff value: 7	N	2.75862068965517
104	0.995865633074936	AUROC	MDR1	RF	6	Random	Cutoff value: 6	N	3.47222222222222
108	0.995741385985288	AUROC	MDR1	RF	6	Random	Cutoff value: 5	N	3.47222222222222
110	0.940656565656566	AUROC	MDR1	RF	6	Random	Cutoff value: 7	N	3.47222222222222
112	0.995196324143693	AUROC	MDR1	RF	7	Scaffold	Cutoff value: 6	N	0
116	0.947196620583717	AUROC	MDR1	RF	7	Scaffold	Cutoff value: 5	N	0
118	0.994152046783626	AUROC	MDR1	RF	7	Scaffold	Cutoff value: 7	N	0
120	0.990604815032296	AUROC	MDR1	RF	7	Random	Cutoff value: 6	N	0.694444444444444
124	0.961757105943152	AUROC	MDR1	RF	7	Random	Cutoff value: 5	N	0.694444444444444
126	0.923295454545454	AUROC	MDR1	RF	7	Random	Cutoff value: 7	N	0.694444444444444
128	1	AUROC	MDR1	RF	8	Scaffold	Cutoff value: 6	N	0
132	0.996927803379416	AUROC	MDR1	RF	8	Scaffold	Cutoff value: 5	N	0
134	1	AUROC	MDR1	RF	8	Scaffold	Cutoff value: 7	N	0
136	1	AUROC	MDR1	RF	8	Random	Cutoff value: 6	N	2.08333333333333
140	0.972209356183418	AUROC	MDR1	RF	8	Random	Cutoff value: 5	N	2.08333333333333
142	1	AUROC	MDR1	RF	8	Random	Cutoff value: 7	N	2.08333333333333
144	0.984155844155844	AUROC	MDR1	RF	9	Scaffold	Cutoff value: 6	N	2.06896551724138
148	0.985235235235235	AUROC	MDR1	RF	9	Scaffold	Cutoff value: 5	N	2.06896551724138
150	0.96939736346516	AUROC	MDR1	RF	9	Scaffold	Cutoff value: 7	N	2.06896551724138
152	0.973367299675776	AUROC	MDR1	RF	9	Random	Cutoff value: 6	N	4.86111111111111
156	0.917361111111111	AUROC	MDR1	RF	9	Random	Cutoff value: 5	N	4.86111111111111
158	0.91440329218107	AUROC	MDR1	RF	9	Random	Cutoff value: 7	N	4.86111111111111
160	0.989963503649635	AUROC	MDR1	RF	10	Scaffold	Cutoff value: 6	N	7.58620689655172
164	0.967692307692308	AUROC	MDR1	RF	10	Scaffold	Cutoff value: 5	N	7.58620689655172
166	1	AUROC	MDR1	RF	10	Scaffold	Cutoff value: 7	N	7.58620689655172
168	0.98062015503876	AUROC	MDR1	RF	10	Random	Cutoff value: 6	N	1.38888888888889
172	0.974293654469662	AUROC	MDR1	RF	10	Random	Cutoff value: 5	N	1.38888888888889
174	1	AUROC	MDR1	RF	10	Random	Cutoff value: 7	N	1.38888888888889
176	0.981123662306778	AUROC	MDR1	RF	11	Scaffold	Cutoff value: 6	N	1.37931034482759
180	0.963633849557522	AUROC	MDR1	RF	11	Scaffold	Cutoff value: 5	N	1.37931034482759
182	1	AUROC	MDR1	RF	11	Scaffold	Cutoff value: 7	N	1.37931034482759
184	0.973643410852713	AUROC	MDR1	RF	11	Random	Cutoff value: 6	N	5.55555555555556
188	0.999157894736842	AUROC	MDR1	RF	11	Random	Cutoff value: 5	N	5.55555555555556
190	1	AUROC	MDR1	RF	11	Random	Cutoff value: 7	N	5.55555555555556
192	0.825273722627737	AUROC	MDR1	RF	12	Scaffold	Cutoff value: 6	N	7.58620689655172
196	0.903762268266085	AUROC	MDR1	RF	12	Scaffold	Cutoff value: 5	N	7.58620689655172
198	0.766431924882629	AUROC	MDR1	RF	12	Scaffold	Cutoff value: 7	N	7.58620689655172
200	0.94140625	AUROC	MDR1	RF	12	Random	Cutoff value: 6	N	6.25
204	0.953542392566783	AUROC	MDR1	RF	12	Random	Cutoff value: 5	N	6.25
206	0.925746268656716	AUROC	MDR1	RF	12	Random	Cutoff value: 7	N	6.25
208	0.15625	AUROC	MDR1	RF	13	Scaffold	Cutoff value: 6	N	0
212	0.435314685314685	AUROC	MDR1	RF	13	Scaffold	Cutoff value: 5	N	0
214	0.315972222222222	AUROC	MDR1	RF	13	Scaffold	Cutoff value: 7	N	0
216	0.9921875	AUROC	MDR1	RF	13	Random	Cutoff value: 6	N	3.47222222222222
220	0.98991935483871	AUROC	MDR1	RF	13	Random	Cutoff value: 5	N	3.47222222222222
222	0.992739898989899	AUROC	MDR1	RF	13	Random	Cutoff value: 7	N	3.47222222222222
224	0.824979114452799	AUROC	MDR1	RF	14	Scaffold	Cutoff value: 6	N	12.4137931034483
228	0.879120879120879	AUROC	MDR1	RF	14	Scaffold	Cutoff value: 5	N	12.4137931034483
230	0.868613138686131	AUROC	MDR1	RF	14	Scaffold	Cutoff value: 7	N	12.4137931034483
232	0.976119402985075	AUROC	MDR1	RF	14	Random	Cutoff value: 6	N	2.08333333333333
236	0.977519379844961	AUROC	MDR1	RF	14	Random	Cutoff value: 5	N	2.08333333333333
238	0.980246913580247	AUROC	MDR1	RF	14	Random	Cutoff value: 7	N	2.08333333333333
240	0.945736434108527	AUROC	MDR1	RF	15	Scaffold	Cutoff value: 6	N	0
244	0.942694663167104	AUROC	MDR1	RF	15	Scaffold	Cutoff value: 5	N	0
246	0.942307692307692	AUROC	MDR1	RF	15	Scaffold	Cutoff value: 7	N	0
248	1	AUROC	MDR1	RF	15	Random	Cutoff value: 6	N	5.55555555555556
252	0.994105263157895	AUROC	MDR1	RF	15	Random	Cutoff value: 5	N	5.55555555555556
254	0.999253731343284	AUROC	MDR1	RF	15	Random	Cutoff value: 7	N	5.55555555555556
256	0.90962441314554	AUROC	MDR1	RF	16	Scaffold	Cutoff value: 6	N	0
260	0.810719131614654	AUROC	MDR1	RF	16	Scaffold	Cutoff value: 5	N	0
262	0.931924882629108	AUROC	MDR1	RF	16	Scaffold	Cutoff value: 7	N	0
264	0.999316473000684	AUROC	MDR1	RF	16	Random	Cutoff value: 6	N	2.08333333333333
268	0.981009726725336	AUROC	MDR1	RF	16	Random	Cutoff value: 5	N	2.08333333333333
270	0.995061728395062	AUROC	MDR1	RF	16	Random	Cutoff value: 7	N	2.08333333333333
272	0.996296296296296	AUROC	MDR1	RF	17	Scaffold	Cutoff value: 6	N	1.37931034482759
276	0.911668484187568	AUROC	MDR1	RF	17	Scaffold	Cutoff value: 5	N	1.37931034482759
278	0.995915032679739	AUROC	MDR1	RF	17	Scaffold	Cutoff value: 7	N	1.37931034482759
280	0.907835820895522	AUROC	MDR1	RF	17	Random	Cutoff value: 6	N	5.55555555555556
284	0.93701171875	AUROC	MDR1	RF	17	Random	Cutoff value: 5	N	5.55555555555556
286	0.847482014388489	AUROC	MDR1	RF	17	Random	Cutoff value: 7	N	5.55555555555556
288	0.99874686716792	AUROC	MDR1	RF	18	Scaffold	Cutoff value: 6	N	5.51724137931035
292	0.994485294117647	AUROC	MDR1	RF	18	Scaffold	Cutoff value: 5	N	5.51724137931035
294	0.995203836930456	AUROC	MDR1	RF	18	Scaffold	Cutoff value: 7	N	5.51724137931035
296	0.993406593406593	AUROC	MDR1	RF	18	Random	Cutoff value: 6	N	3.47222222222222
300	0.956521739130435	AUROC	MDR1	RF	18	Random	Cutoff value: 5	N	3.47222222222222
302	0.993004115226338	AUROC	MDR1	RF	18	Random	Cutoff value: 7	N	3.47222222222222
304	0.992319508448541	AUROC	MDR1	RF	19	Scaffold	Cutoff value: 6	N	4.82758620689655
308	0.945539754363284	AUROC	MDR1	RF	19	Scaffold	Cutoff value: 5	N	4.82758620689655
310	0.996500437445319	AUROC	MDR1	RF	19	Scaffold	Cutoff value: 7	N	4.82758620689655
312	0.990273274664196	AUROC	MDR1	RF	19	Random	Cutoff value: 6	N	4.16666666666667
316	0.989236111111111	AUROC	MDR1	RF	19	Random	Cutoff value: 5	N	4.16666666666667
318	0.988636363636364	AUROC	MDR1	RF	19	Random	Cutoff value: 7	N	4.16666666666667
320	0.944111232279171	AUROC	MDR1	RF	20	Scaffold	Cutoff value: 6	N	4.13793103448276
324	0.968671679197995	AUROC	MDR1	RF	20	Scaffold	Cutoff value: 5	N	4.13793103448276
326	0.96037037037037	AUROC	MDR1	RF	20	Scaffold	Cutoff value: 7	N	4.13793103448276
328	0.970643939393939	AUROC	MDR1	RF	20	Random	Cutoff value: 6	N	2.08333333333333
332	0.992248062015504	AUROC	MDR1	RF	20	Random	Cutoff value: 5	N	2.08333333333333
334	0.978102189781022	AUROC	MDR1	RF	20	Random	Cutoff value: 7	N	2.08333333333333
336	0.899592944369064	AUROC	MDR1	RF	21	Scaffold	Cutoff value: 6	N	1.37931034482759
340	0.921037296037296	AUROC	MDR1	RF	21	Scaffold	Cutoff value: 5	N	1.37931034482759
342	0.800182481751825	AUROC	MDR1	RF	21	Scaffold	Cutoff value: 7	N	1.37931034482759
344	0.984145625367	AUROC	MDR1	RF	21	Random	Cutoff value: 6	N	3.47222222222222
348	0.979056437389771	AUROC	MDR1	RF	21	Random	Cutoff value: 5	N	3.47222222222222
350	0.849253731343284	AUROC	MDR1	RF	21	Random	Cutoff value: 7	N	3.47222222222222
352	0.781428571428571	AUROC	MDR1	RF	22	Scaffold	Cutoff value: 6	N	1.37931034482759
356	0.903333333333333	AUROC	MDR1	RF	22	Scaffold	Cutoff value: 5	N	1.37931034482759
358	0.940559440559441	AUROC	MDR1	RF	22	Scaffold	Cutoff value: 7	N	1.37931034482759
360	0.996212121212121	AUROC	MDR1	RF	22	Random	Cutoff value: 6	N	2.77777777777778
364	0.985529715762274	AUROC	MDR1	RF	22	Random	Cutoff value: 5	N	2.77777777777778
366	0.998161764705882	AUROC	MDR1	RF	22	Random	Cutoff value: 7	N	2.77777777777778
368	1	AUROC	MDR1	RF	23	Scaffold	Cutoff value: 6	N	0
372	0.977342549923195	AUROC	MDR1	RF	23	Scaffold	Cutoff value: 5	N	0
374	1	AUROC	MDR1	RF	23	Scaffold	Cutoff value: 7	N	0
376	0.956298828125	AUROC	MDR1	RF	23	Random	Cutoff value: 6	N	2.08333333333333
380	0.972672533580361	AUROC	MDR1	RF	23	Random	Cutoff value: 5	N	2.08333333333333
382	1	AUROC	MDR1	RF	23	Random	Cutoff value: 7	N	2.08333333333333
384	0.903955808980755	AUROC	MDR1	RF	24	Scaffold	Cutoff value: 6	N	2.06896551724138
388	0.920869565217391	AUROC	MDR1	RF	24	Scaffold	Cutoff value: 5	N	2.06896551724138
390	0.922722868217054	AUROC	MDR1	RF	24	Scaffold	Cutoff value: 7	N	2.06896551724138
392	0.972988843217851	AUROC	MDR1	RF	24	Random	Cutoff value: 6	N	3.47222222222222
396	0.989473684210526	AUROC	MDR1	RF	24	Random	Cutoff value: 5	N	3.47222222222222
398	1	AUROC	MDR1	RF	24	Random	Cutoff value: 7	N	3.47222222222222
400	0.996296296296296	AUROC	MDR1	RF	25	Scaffold	Cutoff value: 6	N	1.37931034482759
404	0.953412073490814	AUROC	MDR1	RF	25	Scaffold	Cutoff value: 5	N	1.37931034482759
406	0.996350364963504	AUROC	MDR1	RF	25	Scaffold	Cutoff value: 7	N	1.37931034482759
408	0.990430622009569	AUROC	MDR1	RF	25	Random	Cutoff value: 6	N	3.47222222222222
412	0.988095238095238	AUROC	MDR1	RF	25	Random	Cutoff value: 5	N	3.47222222222222
414	0.995884773662552	AUROC	MDR1	RF	25	Random	Cutoff value: 7	N	3.47222222222222
416	1	AUROC	MDR1	RF	26	Scaffold	Cutoff value: 6	N	2.06896551724138
420	0.979312354312354	AUROC	MDR1	RF	26	Scaffold	Cutoff value: 5	N	2.06896551724138
422	0.99645390070922	AUROC	MDR1	RF	26	Scaffold	Cutoff value: 7	N	2.06896551724138
424	0.998901098901099	AUROC	MDR1	RF	26	Random	Cutoff value: 6	N	1.38888888888889
428	0.995564516129032	AUROC	MDR1	RF	26	Random	Cutoff value: 5	N	1.38888888888889
430	0.919343814080656	AUROC	MDR1	RF	26	Random	Cutoff value: 7	N	1.38888888888889
432	0.99896480331263	AUROC	MDR1	RF	27	Scaffold	Cutoff value: 6	N	2.06896551724138
436	0.986431478968792	AUROC	MDR1	RF	27	Scaffold	Cutoff value: 5	N	2.06896551724138
438	0.796099290780142	AUROC	MDR1	RF	27	Scaffold	Cutoff value: 7	N	2.06896551724138
440	0.974116161616162	AUROC	MDR1	RF	27	Random	Cutoff value: 6	N	2.77777777777778
444	0.954395604395604	AUROC	MDR1	RF	27	Random	Cutoff value: 5	N	2.77777777777778
446	0.995828988529718	AUROC	MDR1	RF	27	Random	Cutoff value: 7	N	2.77777777777778
448	0.938757655293088	AUROC	MDR1	RF	28	Scaffold	Cutoff value: 6	N	9.6551724137931
452	0.959274673008324	AUROC	MDR1	RF	28	Scaffold	Cutoff value: 5	N	9.6551724137931
454	0.912962962962963	AUROC	MDR1	RF	28	Scaffold	Cutoff value: 7	N	9.6551724137931
456	0.994105263157895	AUROC	MDR1	RF	28	Random	Cutoff value: 6	N	4.16666666666667
460	0.994784876140808	AUROC	MDR1	RF	28	Random	Cutoff value: 5	N	4.16666666666667
462	1	AUROC	MDR1	RF	28	Random	Cutoff value: 7	N	4.16666666666667
464	0.929511278195489	AUROC	MDR1	RF	29	Scaffold	Cutoff value: 6	N	0
468	0.88468992248062	AUROC	MDR1	RF	29	Scaffold	Cutoff value: 5	N	0
470	0.919259259259259	AUROC	MDR1	RF	29	Scaffold	Cutoff value: 7	N	0
472	0.971781305114638	AUROC	MDR1	RF	29	Random	Cutoff value: 6	N	2.08333333333333
476	0.974193548387097	AUROC	MDR1	RF	29	Random	Cutoff value: 5	N	2.08333333333333
478	1	AUROC	MDR1	RF	29	Random	Cutoff value: 7	N	2.08333333333333
4	0.93969298245614	AUROC	CYP2D6	RF	0	Scaffold	Cutoff value: 5	N	0
8	0.59679203539823	AUROC	CYP2D6	RF	0	Random	Cutoff value: 6	N	0
12	0.631475225225225	AUROC	CYP2D6	RF	0	Random	Cutoff value: 5	N	0
16	0.732456140350877	AUROC	CYP2D6	RF	1	Scaffold	Cutoff value: 6	N	0
20	0.604444444444445	AUROC	CYP2D6	RF	1	Scaffold	Cutoff value: 5	N	0
24	0.284875183553598	AUROC	CYP2D6	RF	1	Random	Cutoff value: 6	N	0.869565217391304
28	0.762387387387387	AUROC	CYP2D6	RF	1	Random	Cutoff value: 5	N	0.869565217391304
30	0.7117903930131	AUROC	CYP2D6	RF	1	Random	Cutoff value: 7	N	0.869565217391304
32	0.853891336270191	AUROC	CYP2D6	RF	2	Scaffold	Cutoff value: 6	N	0
36	0.788444444444444	AUROC	CYP2D6	RF	2	Scaffold	Cutoff value: 5	N	0
38	0.337719298245614	AUROC	CYP2D6	RF	2	Scaffold	Cutoff value: 7	N	0
40	0.688693098384728	AUROC	CYP2D6	RF	2	Random	Cutoff value: 6	N	0.869565217391304
44	0.855282738095238	AUROC	CYP2D6	RF	2	Random	Cutoff value: 5	N	0.869565217391304
46	0.970394736842105	AUROC	CYP2D6	RF	2	Random	Cutoff value: 7	N	0.869565217391304
48	0.470631424375918	AUROC	CYP2D6	RF	3	Scaffold	Cutoff value: 6	N	1.73913043478261
52	0.538006756756757	AUROC	CYP2D6	RF	3	Scaffold	Cutoff value: 5	N	1.73913043478261
54	0.938864628820961	AUROC	CYP2D6	RF	3	Scaffold	Cutoff value: 7	N	1.73913043478261
56	0.396929824561403	AUROC	CYP2D6	RF	3	Random	Cutoff value: 6	N	1.30434782608696
60	0.947544642857143	AUROC	CYP2D6	RF	3	Random	Cutoff value: 5	N	1.30434782608696
64	0.703947368421053	AUROC	CYP2D6	RF	4	Scaffold	Cutoff value: 6	N	1.73913043478261
68	0.595720720720721	AUROC	CYP2D6	RF	4	Scaffold	Cutoff value: 5	N	1.73913043478261
72	0.989035087719298	AUROC	CYP2D6	RF	4	Random	Cutoff value: 6	N	0
76	0.894144144144144	AUROC	CYP2D6	RF	4	Random	Cutoff value: 5	N	0
78	0.995633187772926	AUROC	CYP2D6	RF	4	Random	Cutoff value: 7	N	0
80	0.835730088495575	AUROC	CYP2D6	RF	5	Scaffold	Cutoff value: 6	N	0
84	0.83445945945946	AUROC	CYP2D6	RF	5	Scaffold	Cutoff value: 5	N	0
86	1	AUROC	CYP2D6	RF	5	Scaffold	Cutoff value: 7	N	0
88	0.853891336270191	AUROC	CYP2D6	RF	5	Random	Cutoff value: 6	N	0.434782608695652
92	0.95045045045045	AUROC	CYP2D6	RF	5	Random	Cutoff value: 5	N	0.434782608695652
94	0.6875	AUROC	CYP2D6	RF	5	Random	Cutoff value: 7	N	0.434782608695652
100	0.598684210526316	AUROC	CYP2D6	RF	6	Scaffold	Cutoff value: 5	N	0
104	0.591042584434655	AUROC	CYP2D6	RF	6	Random	Cutoff value: 6	N	1.30434782608696
108	0.559895833333333	AUROC	CYP2D6	RF	6	Random	Cutoff value: 5	N	1.30434782608696
110	0.609397944199706	AUROC	CYP2D6	RF	6	Random	Cutoff value: 7	N	1.30434782608696
112	0.717920353982301	AUROC	CYP2D6	RF	7	Scaffold	Cutoff value: 6	N	0
116	0.855227272727273	AUROC	CYP2D6	RF	7	Scaffold	Cutoff value: 5	N	0
118	0.324561403508772	AUROC	CYP2D6	RF	7	Scaffold	Cutoff value: 7	N	0
120	0.715124816446402	AUROC	CYP2D6	RF	7	Random	Cutoff value: 6	N	0
124	0.775297619047619	AUROC	CYP2D6	RF	7	Random	Cutoff value: 5	N	0
126	0.373362445414847	AUROC	CYP2D6	RF	7	Random	Cutoff value: 7	N	0
128	1	AUROC	CYP2D6	RF	8	Scaffold	Cutoff value: 6	N	0
132	0.573464912280702	AUROC	CYP2D6	RF	8	Scaffold	Cutoff value: 5	N	0
136	0.97503671071953	AUROC	CYP2D6	RF	8	Random	Cutoff value: 6	N	0
140	0.964766175528507	AUROC	CYP2D6	RF	8	Random	Cutoff value: 5	N	0
144	0.131578947368421	AUROC	CYP2D6	RF	9	Scaffold	Cutoff value: 6	N	0
148	0.551991150442478	AUROC	CYP2D6	RF	9	Scaffold	Cutoff value: 5	N	0
150	0.314410480349345	AUROC	CYP2D6	RF	9	Scaffold	Cutoff value: 7	N	0
152	0.911504424778761	AUROC	CYP2D6	RF	9	Random	Cutoff value: 6	N	0
156	0.827380952380952	AUROC	CYP2D6	RF	9	Random	Cutoff value: 5	N	0
158	0.698689956331878	AUROC	CYP2D6	RF	9	Random	Cutoff value: 7	N	0
160	0.49890350877193	AUROC	CYP2D6	RF	10	Scaffold	Cutoff value: 6	N	0
164	0.570175438596491	AUROC	CYP2D6	RF	10	Scaffold	Cutoff value: 5	N	0
168	0.801777777777778	AUROC	CYP2D6	RF	10	Random	Cutoff value: 6	N	0
172	0.821266968325792	AUROC	CYP2D6	RF	10	Random	Cutoff value: 5	N	0
174	0.995633187772926	AUROC	CYP2D6	RF	10	Random	Cutoff value: 7	N	0
176	0.560205580029368	AUROC	CYP2D6	RF	11	Scaffold	Cutoff value: 6	N	0
180	0.752	AUROC	CYP2D6	RF	11	Scaffold	Cutoff value: 5	N	0
182	0.644736842105263	AUROC	CYP2D6	RF	11	Scaffold	Cutoff value: 7	N	0
184	0.910087719298246	AUROC	CYP2D6	RF	11	Random	Cutoff value: 6	N	0.434782608695652
188	0.643906020558003	AUROC	CYP2D6	RF	11	Random	Cutoff value: 5	N	0.434782608695652
190	0.844978165938865	AUROC	CYP2D6	RF	11	Random	Cutoff value: 7	N	0.434782608695652
192	0.589777777777778	AUROC	CYP2D6	RF	12	Scaffold	Cutoff value: 6	N	0
196	0.845681818181818	AUROC	CYP2D6	RF	12	Scaffold	Cutoff value: 5	N	0
200	0.973799126637555	AUROC	CYP2D6	RF	12	Random	Cutoff value: 6	N	0.869565217391304
204	0.888888888888889	AUROC	CYP2D6	RF	12	Random	Cutoff value: 5	N	0.869565217391304
208	0.79662261380323	AUROC	CYP2D6	RF	13	Scaffold	Cutoff value: 6	N	1.73913043478261
212	0.614990390775144	AUROC	CYP2D6	RF	13	Scaffold	Cutoff value: 5	N	1.73913043478261
216	0.425764192139738	AUROC	CYP2D6	RF	13	Random	Cutoff value: 6	N	0.434782608695652
220	0.860491071428571	AUROC	CYP2D6	RF	13	Random	Cutoff value: 5	N	0.434782608695652
224	0.398026315789474	AUROC	CYP2D6	RF	14	Scaffold	Cutoff value: 6	N	1.73913043478261
228	0.434657270980141	AUROC	CYP2D6	RF	14	Scaffold	Cutoff value: 5	N	1.73913043478261
236	0.760508849557522	AUROC	CYP2D6	RF	14	Random	Cutoff value: 5	N	0
240	0.269736842105263	AUROC	CYP2D6	RF	15	Scaffold	Cutoff value: 6	N	0
244	0.606194690265487	AUROC	CYP2D6	RF	15	Scaffold	Cutoff value: 5	N	0
248	0.787077826725404	AUROC	CYP2D6	RF	15	Random	Cutoff value: 6	N	0.434782608695652
252	0.83079954954955	AUROC	CYP2D6	RF	15	Random	Cutoff value: 5	N	0.434782608695652
254	0.662280701754386	AUROC	CYP2D6	RF	15	Random	Cutoff value: 7	N	0.434782608695652
256	0.885964912280702	AUROC	CYP2D6	RF	16	Scaffold	Cutoff value: 6	N	0
260	0.892146017699115	AUROC	CYP2D6	RF	16	Scaffold	Cutoff value: 5	N	0
262	0.825327510917031	AUROC	CYP2D6	RF	16	Scaffold	Cutoff value: 7	N	0
264	0.646017699115044	AUROC	CYP2D6	RF	16	Random	Cutoff value: 6	N	0.869565217391304
268	0.670758928571428	AUROC	CYP2D6	RF	16	Random	Cutoff value: 5	N	0.869565217391304
270	1	AUROC	CYP2D6	RF	16	Random	Cutoff value: 7	N	0.869565217391304
272	0.904314159292035	AUROC	CYP2D6	RF	17	Scaffold	Cutoff value: 6	N	0
276	0.887090078870901	AUROC	CYP2D6	RF	17	Scaffold	Cutoff value: 5	N	0
278	0.950657894736842	AUROC	CYP2D6	RF	17	Scaffold	Cutoff value: 7	N	0
280	0.436681222707424	AUROC	CYP2D6	RF	17	Random	Cutoff value: 6	N	0
284	0.825892857142857	AUROC	CYP2D6	RF	17	Random	Cutoff value: 5	N	0
288	0.730301089045484	AUROC	CYP2D6	RF	18	Scaffold	Cutoff value: 6	N	0
292	0.838955026455026	AUROC	CYP2D6	RF	18	Scaffold	Cutoff value: 5	N	0
294	0.492256637168142	AUROC	CYP2D6	RF	18	Scaffold	Cutoff value: 7	N	0
296	0.176855895196506	AUROC	CYP2D6	RF	18	Random	Cutoff value: 6	N	0
300	0.765350877192983	AUROC	CYP2D6	RF	18	Random	Cutoff value: 5	N	0
302	0.362445414847162	AUROC	CYP2D6	RF	18	Random	Cutoff value: 7	N	0
304	0.916666666666667	AUROC	CYP2D6	RF	19	Scaffold	Cutoff value: 6	N	0
308	0.873715124816446	AUROC	CYP2D6	RF	19	Scaffold	Cutoff value: 5	N	0
312	0.78928046989721	AUROC	CYP2D6	RF	19	Random	Cutoff value: 6	N	0.434782608695652
316	0.817849099099099	AUROC	CYP2D6	RF	19	Random	Cutoff value: 5	N	0.434782608695652
318	0.37280701754386	AUROC	CYP2D6	RF	19	Random	Cutoff value: 7	N	0.434782608695652
320	0.0960698689956331	AUROC	CYP2D6	RF	20	Scaffold	Cutoff value: 6	N	0
324	0.618942731277533	AUROC	CYP2D6	RF	20	Scaffold	Cutoff value: 5	N	0
328	0.196506550218341	AUROC	CYP2D6	RF	20	Random	Cutoff value: 6	N	0
332	0.816924778761062	AUROC	CYP2D6	RF	20	Random	Cutoff value: 5	N	0
336	0.663716814159292	AUROC	CYP2D6	RF	21	Scaffold	Cutoff value: 6	N	0
340	0.839090909090909	AUROC	CYP2D6	RF	21	Scaffold	Cutoff value: 5	N	0
342	0.968201754385965	AUROC	CYP2D6	RF	21	Scaffold	Cutoff value: 7	N	0
344	1	AUROC	CYP2D6	RF	21	Random	Cutoff value: 6	N	0
348	0.839111111111111	AUROC	CYP2D6	RF	21	Random	Cutoff value: 5	N	0
350	1	AUROC	CYP2D6	RF	21	Random	Cutoff value: 7	N	0
352	0.80641592920354	AUROC	CYP2D6	RF	22	Scaffold	Cutoff value: 6	N	0
356	0.900454545454546	AUROC	CYP2D6	RF	22	Scaffold	Cutoff value: 5	N	0
358	0.277292576419214	AUROC	CYP2D6	RF	22	Scaffold	Cutoff value: 7	N	0
360	0.756637168141593	AUROC	CYP2D6	RF	22	Random	Cutoff value: 6	N	1.30434782608696
364	0.889717125382263	AUROC	CYP2D6	RF	22	Random	Cutoff value: 5	N	1.30434782608696
366	0.927631578947368	AUROC	CYP2D6	RF	22	Random	Cutoff value: 7	N	1.30434782608696
368	0.172489082969432	AUROC	CYP2D6	RF	23	Scaffold	Cutoff value: 6	N	0.869565217391304
372	0.547566371681416	AUROC	CYP2D6	RF	23	Scaffold	Cutoff value: 5	N	0.869565217391304
376	0.691885964912281	AUROC	CYP2D6	RF	23	Random	Cutoff value: 6	N	0
380	0.78856981981982	AUROC	CYP2D6	RF	23	Random	Cutoff value: 5	N	0
384	0.589912280701754	AUROC	CYP2D6	RF	24	Scaffold	Cutoff value: 6	N	0
388	0.518640350877193	AUROC	CYP2D6	RF	24	Scaffold	Cutoff value: 5	N	0
392	0.789823008849557	AUROC	CYP2D6	RF	24	Random	Cutoff value: 6	N	0.869565217391304
396	0.898222222222222	AUROC	CYP2D6	RF	24	Random	Cutoff value: 5	N	0.869565217391304
398	0.995633187772926	AUROC	CYP2D6	RF	24	Random	Cutoff value: 7	N	0.869565217391304
400	0.821349557522124	AUROC	CYP2D6	RF	25	Scaffold	Cutoff value: 6	N	0
404	0.772240990990991	AUROC	CYP2D6	RF	25	Scaffold	Cutoff value: 5	N	0
408	0.198689956331878	AUROC	CYP2D6	RF	25	Random	Cutoff value: 6	N	0.434782608695652
412	0.875553097345133	AUROC	CYP2D6	RF	25	Random	Cutoff value: 5	N	0.434782608695652
416	0.65929203539823	AUROC	CYP2D6	RF	26	Scaffold	Cutoff value: 6	N	0
420	0.427544247787611	AUROC	CYP2D6	RF	26	Scaffold	Cutoff value: 5	N	0
422	0.329694323144105	AUROC	CYP2D6	RF	26	Scaffold	Cutoff value: 7	N	0
424	0.422149122807017	AUROC	CYP2D6	RF	26	Random	Cutoff value: 6	N	1.30434782608696
428	0.867072389493914	AUROC	CYP2D6	RF	26	Random	Cutoff value: 5	N	1.30434782608696
432	0.64712389380531	AUROC	CYP2D6	RF	27	Scaffold	Cutoff value: 6	N	2.60869565217391
436	0.635118306351183	AUROC	CYP2D6	RF	27	Scaffold	Cutoff value: 5	N	2.60869565217391
440	0.846238938053097	AUROC	CYP2D6	RF	27	Random	Cutoff value: 6	N	0
444	0.873029279279279	AUROC	CYP2D6	RF	27	Random	Cutoff value: 5	N	0
448	0.548363095238095	AUROC	CYP2D6	RF	28	Scaffold	Cutoff value: 6	N	0
452	0.892408245349422	AUROC	CYP2D6	RF	28	Scaffold	Cutoff value: 5	N	0
454	0.349557522123894	AUROC	CYP2D6	RF	28	Scaffold	Cutoff value: 7	N	0
456	0.71570796460177	AUROC	CYP2D6	RF	28	Random	Cutoff value: 6	N	1.73913043478261
460	0.75840597758406	AUROC	CYP2D6	RF	28	Random	Cutoff value: 5	N	1.73913043478261
464	0.601973684210526	AUROC	CYP2D6	RF	29	Scaffold	Cutoff value: 6	N	0
468	0.814545454545454	AUROC	CYP2D6	RF	29	Scaffold	Cutoff value: 5	N	0
470	0.529605263157895	AUROC	CYP2D6	RF	29	Scaffold	Cutoff value: 7	N	0
472	0.610666666666667	AUROC	CYP2D6	RF	29	Random	Cutoff value: 6	N	0.434782608695652
476	0.827272727272727	AUROC	CYP2D6	RF	29	Random	Cutoff value: 5	N	0.434782608695652
478	0.667763157894737	AUROC	CYP2D6	RF	29	Random	Cutoff value: 7	N	0.434782608695652
0	0.885645604395604	AUROC	CYP3A4	RF	0	Scaffold	Cutoff value: 6	N	0.543478260869565
4	0.800738477209066	AUROC	CYP3A4	RF	0	Scaffold	Cutoff value: 5	N	0.543478260869565
6	0.810792349726776	AUROC	CYP3A4	RF	0	Scaffold	Cutoff value: 7	N	0.543478260869565
8	0.927582113177681	AUROC	CYP3A4	RF	0	Random	Cutoff value: 6	N	0.271739130434783
12	0.898525222054634	AUROC	CYP3A4	RF	0	Random	Cutoff value: 5	N	0.271739130434783
14	0.851790633608815	AUROC	CYP3A4	RF	0	Random	Cutoff value: 7	N	0.271739130434783
16	0.634668508287293	AUROC	CYP3A4	RF	1	Scaffold	Cutoff value: 6	N	1.08695652173913
20	0.580173347778982	AUROC	CYP3A4	RF	1	Scaffold	Cutoff value: 5	N	1.08695652173913
22	0.604566210045662	AUROC	CYP3A4	RF	1	Scaffold	Cutoff value: 7	N	1.08695652173913
24	0.770604395604396	AUROC	CYP3A4	RF	1	Random	Cutoff value: 6	N	0.271739130434783
28	0.742042271454036	AUROC	CYP3A4	RF	1	Random	Cutoff value: 5	N	0.271739130434783
30	0.675342465753425	AUROC	CYP3A4	RF	1	Random	Cutoff value: 7	N	0.271739130434783
32	0.868461776539771	AUROC	CYP3A4	RF	2	Scaffold	Cutoff value: 6	N	0
36	0.722916666666667	AUROC	CYP3A4	RF	2	Scaffold	Cutoff value: 5	N	0
38	0.823140495867769	AUROC	CYP3A4	RF	2	Scaffold	Cutoff value: 7	N	0
40	0.950732093391373	AUROC	CYP3A4	RF	2	Random	Cutoff value: 6	N	0.815217391304348
44	0.904767063921994	AUROC	CYP3A4	RF	2	Random	Cutoff value: 5	N	0.815217391304348
46	0.947115384615385	AUROC	CYP3A4	RF	2	Random	Cutoff value: 7	N	0.815217391304348
48	0.989871086556169	AUROC	CYP3A4	RF	3	Scaffold	Cutoff value: 6	N	0.815217391304348
52	0.921933520599251	AUROC	CYP3A4	RF	3	Scaffold	Cutoff value: 5	N	0.815217391304348
54	0.999543378995434	AUROC	CYP3A4	RF	3	Scaffold	Cutoff value: 7	N	0.815217391304348
56	0.910220994475138	AUROC	CYP3A4	RF	3	Random	Cutoff value: 6	N	0.271739130434783
60	0.913494274218508	AUROC	CYP3A4	RF	3	Random	Cutoff value: 5	N	0.271739130434783
62	0.987214611872146	AUROC	CYP3A4	RF	3	Random	Cutoff value: 7	N	0.271739130434783
64	0.788286505738029	AUROC	CYP3A4	RF	4	Scaffold	Cutoff value: 6	N	0
68	0.83257790368272	AUROC	CYP3A4	RF	4	Scaffold	Cutoff value: 5	N	0
70	0.779889807162534	AUROC	CYP3A4	RF	4	Scaffold	Cutoff value: 7	N	0
72	0.810543278084715	AUROC	CYP3A4	RF	4	Random	Cutoff value: 6	N	0.815217391304348
76	0.945395449620802	AUROC	CYP3A4	RF	4	Random	Cutoff value: 5	N	0.815217391304348
78	1	AUROC	CYP3A4	RF	4	Random	Cutoff value: 7	N	0.815217391304348
80	0.842376373626374	AUROC	CYP3A4	RF	5	Scaffold	Cutoff value: 6	N	0.543478260869565
84	0.890445402298851	AUROC	CYP3A4	RF	5	Scaffold	Cutoff value: 5	N	0.543478260869565
86	0.73013698630137	AUROC	CYP3A4	RF	5	Scaffold	Cutoff value: 7	N	0.543478260869565
88	0.926493345713401	AUROC	CYP3A4	RF	5	Random	Cutoff value: 6	N	1.6304347826087
92	0.946466619318182	AUROC	CYP3A4	RF	5	Random	Cutoff value: 5	N	1.6304347826087
94	0.852617079889807	AUROC	CYP3A4	RF	5	Random	Cutoff value: 7	N	1.6304347826087
96	0.998633879781421	AUROC	CYP3A4	RF	6	Scaffold	Cutoff value: 6	N	0
100	0.757291666666667	AUROC	CYP3A4	RF	6	Scaffold	Cutoff value: 5	N	0
102	1	AUROC	CYP3A4	RF	6	Scaffold	Cutoff value: 7	N	0
104	0.999208547685002	AUROC	CYP3A4	RF	6	Random	Cutoff value: 6	N	0.815217391304348
108	0.974520596590909	AUROC	CYP3A4	RF	6	Random	Cutoff value: 5	N	0.815217391304348
110	0.997796143250689	AUROC	CYP3A4	RF	6	Random	Cutoff value: 7	N	0.815217391304348
112	0.665660511363636	AUROC	CYP3A4	RF	7	Scaffold	Cutoff value: 6	N	1.90217391304348
116	0.857277882797732	AUROC	CYP3A4	RF	7	Scaffold	Cutoff value: 5	N	1.90217391304348
118	0.645027624309392	AUROC	CYP3A4	RF	7	Scaffold	Cutoff value: 7	N	1.90217391304348
120	0.950162513542795	AUROC	CYP3A4	RF	7	Random	Cutoff value: 6	N	0.815217391304348
124	0.895134137069621	AUROC	CYP3A4	RF	7	Random	Cutoff value: 5	N	0.815217391304348
126	0.993272655322517	AUROC	CYP3A4	RF	7	Random	Cutoff value: 7	N	0.815217391304348
128	0.765013774104683	AUROC	CYP3A4	RF	8	Scaffold	Cutoff value: 6	N	0.543478260869565
132	0.913692162417375	AUROC	CYP3A4	RF	8	Scaffold	Cutoff value: 5	N	0.543478260869565
134	0.889344262295082	AUROC	CYP3A4	RF	8	Scaffold	Cutoff value: 7	N	0.543478260869565
136	0.997214484679666	AUROC	CYP3A4	RF	8	Random	Cutoff value: 6	N	0.815217391304348
140	0.925555555555556	AUROC	CYP3A4	RF	8	Random	Cutoff value: 5	N	0.815217391304348
142	0.966391184573003	AUROC	CYP3A4	RF	8	Random	Cutoff value: 7	N	0.815217391304348
144	0.703296703296703	AUROC	CYP3A4	RF	9	Scaffold	Cutoff value: 6	N	0
148	0.837847222222222	AUROC	CYP3A4	RF	9	Scaffold	Cutoff value: 5	N	0
150	0.622950819672131	AUROC	CYP3A4	RF	9	Scaffold	Cutoff value: 7	N	0
152	0.787217579696688	AUROC	CYP3A4	RF	9	Random	Cutoff value: 6	N	0
156	0.807533964594483	AUROC	CYP3A4	RF	9	Random	Cutoff value: 5	N	0
158	0.982965009208103	AUROC	CYP3A4	RF	9	Random	Cutoff value: 7	N	0
160	0.995535714285714	AUROC	CYP3A4	RF	10	Scaffold	Cutoff value: 6	N	0
164	0.925874769797422	AUROC	CYP3A4	RF	10	Scaffold	Cutoff value: 5	N	0
166	0.997596153846154	AUROC	CYP3A4	RF	10	Scaffold	Cutoff value: 7	N	0
168	0.811979166666667	AUROC	CYP3A4	RF	10	Random	Cutoff value: 6	N	0.815217391304348
172	0.963579499596449	AUROC	CYP3A4	RF	10	Random	Cutoff value: 5	N	0.815217391304348
174	0.817651098901099	AUROC	CYP3A4	RF	10	Random	Cutoff value: 7	N	0.815217391304348
176	0.954297820823244	AUROC	CYP3A4	RF	11	Scaffold	Cutoff value: 6	N	0
180	0.864347468093866	AUROC	CYP3A4	RF	11	Scaffold	Cutoff value: 5	N	0
182	0.970742534301856	AUROC	CYP3A4	RF	11	Scaffold	Cutoff value: 7	N	0
184	0.999313186813187	AUROC	CYP3A4	RF	11	Random	Cutoff value: 6	N	0.543478260869565
188	0.948212351029252	AUROC	CYP3A4	RF	11	Random	Cutoff value: 5	N	0.543478260869565
190	1	AUROC	CYP3A4	RF	11	Random	Cutoff value: 7	N	0.543478260869565
192	0.513317191283293	AUROC	CYP3A4	RF	12	Scaffold	Cutoff value: 6	N	2.44565217391304
196	0.80046511627907	AUROC	CYP3A4	RF	12	Scaffold	Cutoff value: 5	N	2.44565217391304
198	0.244505494505494	AUROC	CYP3A4	RF	12	Scaffold	Cutoff value: 7	N	2.44565217391304
200	0.97075208913649	AUROC	CYP3A4	RF	12	Random	Cutoff value: 6	N	0.815217391304348
204	0.922096317280453	AUROC	CYP3A4	RF	12	Random	Cutoff value: 5	N	0.815217391304348
206	0.997245179063361	AUROC	CYP3A4	RF	12	Random	Cutoff value: 7	N	0.815217391304348
208	0.952054794520548	AUROC	CYP3A4	RF	13	Scaffold	Cutoff value: 6	N	0
212	0.82544103992572	AUROC	CYP3A4	RF	13	Scaffold	Cutoff value: 5	N	0
214	0.920081967213115	AUROC	CYP3A4	RF	13	Scaffold	Cutoff value: 7	N	0
216	0.970133085731972	AUROC	CYP3A4	RF	13	Random	Cutoff value: 6	N	0.271739130434783
220	0.930992736077482	AUROC	CYP3A4	RF	13	Random	Cutoff value: 5	N	0.271739130434783
222	0.995251286110012	AUROC	CYP3A4	RF	13	Random	Cutoff value: 7	N	0.271739130434783
224	1	AUROC	CYP3A4	RF	14	Scaffold	Cutoff value: 6	N	0.543478260869565
228	0.870833333333333	AUROC	CYP3A4	RF	14	Scaffold	Cutoff value: 5	N	0.543478260869565
230	0.998633879781421	AUROC	CYP3A4	RF	14	Scaffold	Cutoff value: 7	N	0.543478260869565
232	0.996316758747698	AUROC	CYP3A4	RF	14	Random	Cutoff value: 6	N	0
236	0.868744098205855	AUROC	CYP3A4	RF	14	Random	Cutoff value: 5	N	0
238	0.999313186813187	AUROC	CYP3A4	RF	14	Random	Cutoff value: 7	N	0
240	0.81257957728546	AUROC	CYP3A4	RF	15	Scaffold	Cutoff value: 6	N	1.08695652173913
244	0.750431034482759	AUROC	CYP3A4	RF	15	Scaffold	Cutoff value: 5	N	1.08695652173913
246	0.872485298669143	AUROC	CYP3A4	RF	15	Scaffold	Cutoff value: 7	N	1.08695652173913
248	0.94622905027933	AUROC	CYP3A4	RF	15	Random	Cutoff value: 6	N	1.35869565217391
252	0.898046628859483	AUROC	CYP3A4	RF	15	Random	Cutoff value: 5	N	1.35869565217391
254	0.943830570902394	AUROC	CYP3A4	RF	15	Random	Cutoff value: 7	N	1.35869565217391
256	0.71038715769594	AUROC	CYP3A4	RF	16	Scaffold	Cutoff value: 6	N	1.6304347826087
260	0.776148582600195	AUROC	CYP3A4	RF	16	Scaffold	Cutoff value: 5	N	1.6304347826087
262	0.845138888888889	AUROC	CYP3A4	RF	16	Scaffold	Cutoff value: 7	N	1.6304347826087
264	0.999208547685002	AUROC	CYP3A4	RF	16	Random	Cutoff value: 6	N	0.271739130434783
268	0.935458096590909	AUROC	CYP3A4	RF	16	Random	Cutoff value: 5	N	0.271739130434783
270	1	AUROC	CYP3A4	RF	16	Random	Cutoff value: 7	N	0.271739130434783
272	0.913498622589532	AUROC	CYP3A4	RF	17	Scaffold	Cutoff value: 6	N	0
276	0.692361111111111	AUROC	CYP3A4	RF	17	Scaffold	Cutoff value: 5	N	0
278	0.929258241758242	AUROC	CYP3A4	RF	17	Scaffold	Cutoff value: 7	N	0
280	0.913804945054945	AUROC	CYP3A4	RF	17	Random	Cutoff value: 6	N	0
284	0.941620111731844	AUROC	CYP3A4	RF	17	Random	Cutoff value: 5	N	0
286	0.758904109589041	AUROC	CYP3A4	RF	17	Random	Cutoff value: 7	N	0
288	0.704109589041096	AUROC	CYP3A4	RF	18	Scaffold	Cutoff value: 6	N	0
292	0.841709537000396	AUROC	CYP3A4	RF	18	Scaffold	Cutoff value: 5	N	0
294	1	AUROC	CYP3A4	RF	18	Scaffold	Cutoff value: 7	N	0
296	0.975558659217877	AUROC	CYP3A4	RF	18	Random	Cutoff value: 6	N	0.543478260869565
300	0.842887931034483	AUROC	CYP3A4	RF	18	Random	Cutoff value: 5	N	0.543478260869565
302	1	AUROC	CYP3A4	RF	18	Random	Cutoff value: 7	N	0.543478260869565
304	0.717847249703205	AUROC	CYP3A4	RF	19	Scaffold	Cutoff value: 6	N	0
308	0.739080255681818	AUROC	CYP3A4	RF	19	Scaffold	Cutoff value: 5	N	0
310	0.948145604395604	AUROC	CYP3A4	RF	19	Scaffold	Cutoff value: 7	N	0
312	0.93213296398892	AUROC	CYP3A4	RF	19	Random	Cutoff value: 6	N	1.35869565217391
316	0.893329981565276	AUROC	CYP3A4	RF	19	Random	Cutoff value: 5	N	1.35869565217391
318	0.948484848484848	AUROC	CYP3A4	RF	19	Random	Cutoff value: 7	N	1.35869565217391
320	0.85199841709537	AUROC	CYP3A4	RF	20	Scaffold	Cutoff value: 6	N	0
324	0.766381766381766	AUROC	CYP3A4	RF	20	Scaffold	Cutoff value: 5	N	0
326	0.95564738292011	AUROC	CYP3A4	RF	20	Scaffold	Cutoff value: 7	N	0
328	0.739090064995357	AUROC	CYP3A4	RF	20	Random	Cutoff value: 6	N	0.271739130434783
332	0.845720476706392	AUROC	CYP3A4	RF	20	Random	Cutoff value: 5	N	0.271739130434783
334	0.852670349907919	AUROC	CYP3A4	RF	20	Random	Cutoff value: 7	N	0.271739130434783
336	0.732965009208103	AUROC	CYP3A4	RF	21	Scaffold	Cutoff value: 6	N	0.543478260869565
340	0.768375468164794	AUROC	CYP3A4	RF	21	Scaffold	Cutoff value: 5	N	0.543478260869565
342	0.706849315068493	AUROC	CYP3A4	RF	21	Scaffold	Cutoff value: 7	N	0.543478260869565
344	0.876335575781559	AUROC	CYP3A4	RF	21	Random	Cutoff value: 6	N	0.543478260869565
348	0.877219460227273	AUROC	CYP3A4	RF	21	Random	Cutoff value: 5	N	0.543478260869565
350	0.820741758241758	AUROC	CYP3A4	RF	21	Random	Cutoff value: 7	N	0.543478260869565
352	0.646575342465753	AUROC	CYP3A4	RF	22	Scaffold	Cutoff value: 6	N	0
356	0.7890625	AUROC	CYP3A4	RF	22	Scaffold	Cutoff value: 5	N	0
358	0.828337874659401	AUROC	CYP3A4	RF	22	Scaffold	Cutoff value: 7	N	0
360	0.994214876033058	AUROC	CYP3A4	RF	22	Random	Cutoff value: 6	N	0.543478260869565
364	0.942178770949721	AUROC	CYP3A4	RF	22	Random	Cutoff value: 5	N	0.543478260869565
366	0.998633879781421	AUROC	CYP3A4	RF	22	Random	Cutoff value: 7	N	0.543478260869565
368	0.769885239414325	AUROC	CYP3A4	RF	23	Scaffold	Cutoff value: 6	N	0
372	0.795197740112994	AUROC	CYP3A4	RF	23	Scaffold	Cutoff value: 5	N	0
374	0.800824175824176	AUROC	CYP3A4	RF	23	Scaffold	Cutoff value: 7	N	0
376	0.890581717451524	AUROC	CYP3A4	RF	23	Random	Cutoff value: 6	N	0.543478260869565
380	0.926136363636364	AUROC	CYP3A4	RF	23	Random	Cutoff value: 5	N	0.543478260869565
382	1	AUROC	CYP3A4	RF	23	Random	Cutoff value: 7	N	0.543478260869565
384	0.998010299625468	AUROC	CYP3A4	RF	24	Scaffold	Cutoff value: 6	N	0
388	0.88243626062323	AUROC	CYP3A4	RF	24	Scaffold	Cutoff value: 5	N	0
390	0.988647003745318	AUROC	CYP3A4	RF	24	Scaffold	Cutoff value: 7	N	0
392	0.932528690146419	AUROC	CYP3A4	RF	24	Random	Cutoff value: 6	N	0.271739130434783
396	0.942493946731235	AUROC	CYP3A4	RF	24	Random	Cutoff value: 5	N	0.271739130434783
398	0.998173515981735	AUROC	CYP3A4	RF	24	Random	Cutoff value: 7	N	0.271739130434783
400	0.884027777777778	AUROC	CYP3A4	RF	25	Scaffold	Cutoff value: 6	N	0.543478260869565
404	0.757601510859301	AUROC	CYP3A4	RF	25	Scaffold	Cutoff value: 5	N	0.543478260869565
406	0.889394538979027	AUROC	CYP3A4	RF	25	Scaffold	Cutoff value: 7	N	0.543478260869565
408	0.950977653631285	AUROC	CYP3A4	RF	25	Random	Cutoff value: 6	N	0.543478260869565
412	0.89047619047619	AUROC	CYP3A4	RF	25	Random	Cutoff value: 5	N	0.543478260869565
414	0.939456721915285	AUROC	CYP3A4	RF	25	Random	Cutoff value: 7	N	0.543478260869565
416	0.801826484018265	AUROC	CYP3A4	RF	26	Scaffold	Cutoff value: 6	N	0
420	0.787297190344282	AUROC	CYP3A4	RF	26	Scaffold	Cutoff value: 5	N	0
422	1	AUROC	CYP3A4	RF	26	Scaffold	Cutoff value: 7	N	0
424	0.947384710615908	AUROC	CYP3A4	RF	26	Random	Cutoff value: 6	N	0.271739130434783
428	0.924157303370786	AUROC	CYP3A4	RF	26	Random	Cutoff value: 5	N	0.271739130434783
430	0.88385437277404	AUROC	CYP3A4	RF	26	Random	Cutoff value: 7	N	0.271739130434783
432	0.928374655647383	AUROC	CYP3A4	RF	27	Scaffold	Cutoff value: 6	N	1.08695652173913
436	0.795136236312707	AUROC	CYP3A4	RF	27	Scaffold	Cutoff value: 5	N	1.08695652173913
438	0.998633879781421	AUROC	CYP3A4	RF	27	Scaffold	Cutoff value: 7	N	1.08695652173913
440	0.872774040364068	AUROC	CYP3A4	RF	27	Random	Cutoff value: 6	N	0.271739130434783
444	0.872143531633617	AUROC	CYP3A4	RF	27	Random	Cutoff value: 5	N	0.271739130434783
446	0.811126373626374	AUROC	CYP3A4	RF	27	Random	Cutoff value: 7	N	0.271739130434783
448	1	AUROC	CYP3A4	RF	28	Scaffold	Cutoff value: 6	N	0
452	0.841511673921646	AUROC	CYP3A4	RF	28	Scaffold	Cutoff value: 5	N	0
454	1	AUROC	CYP3A4	RF	28	Scaffold	Cutoff value: 7	N	0
456	0.847222222222222	AUROC	CYP3A4	RF	28	Random	Cutoff value: 6	N	0
460	0.939416792357969	AUROC	CYP3A4	RF	28	Random	Cutoff value: 5	N	0
462	0.91390423572744	AUROC	CYP3A4	RF	28	Random	Cutoff value: 7	N	0
464	0.920476706392199	AUROC	CYP3A4	RF	29	Scaffold	Cutoff value: 6	N	0.543478260869565
468	0.885852451641925	AUROC	CYP3A4	RF	29	Scaffold	Cutoff value: 5	N	0.543478260869565
470	0.971479500891266	AUROC	CYP3A4	RF	29	Scaffold	Cutoff value: 7	N	0.543478260869565
472	0.977411048689138	AUROC	CYP3A4	RF	29	Random	Cutoff value: 6	N	1.6304347826087
476	0.910428779069767	AUROC	CYP3A4	RF	29	Random	Cutoff value: 5	N	1.6304347826087
478	0.993818681318681	AUROC	CYP3A4	RF	29	Random	Cutoff value: 7	N	1.6304347826087
0	0.924032027230882	AUROC	MOR	RF	0	Scaffold	Cutoff value: 6	N	9.03954802259887
4	0.923172159946461	AUROC	MOR	RF	0	Scaffold	Cutoff value: 5	N	9.03954802259887
6	0.910627485638533	AUROC	MOR	RF	0	Scaffold	Cutoff value: 7	N	9.03954802259887
8	0.958680555555556	AUROC	MOR	RF	0	Random	Cutoff value: 6	N	5.36723163841808
12	0.949441553706957	AUROC	MOR	RF	0	Random	Cutoff value: 5	N	5.36723163841808
14	0.959600075220962	AUROC	MOR	RF	0	Random	Cutoff value: 7	N	5.36723163841808
16	0.907488822652757	AUROC	MOR	RF	1	Scaffold	Cutoff value: 6	N	6.77966101694915
20	0.938800652615456	AUROC	MOR	RF	1	Scaffold	Cutoff value: 5	N	6.77966101694915
22	0.895954218791589	AUROC	MOR	RF	1	Scaffold	Cutoff value: 7	N	6.77966101694915
24	0.925521609538003	AUROC	MOR	RF	1	Random	Cutoff value: 6	N	6.49717514124294
28	0.928331783151741	AUROC	MOR	RF	1	Random	Cutoff value: 5	N	6.49717514124294
30	0.904676870748299	AUROC	MOR	RF	1	Random	Cutoff value: 7	N	6.49717514124294
32	0.919452887537994	AUROC	MOR	RF	2	Scaffold	Cutoff value: 6	N	3.10734463276836
36	0.92650462962963	AUROC	MOR	RF	2	Scaffold	Cutoff value: 5	N	3.10734463276836
38	0.886268248175182	AUROC	MOR	RF	2	Scaffold	Cutoff value: 7	N	3.10734463276836
40	0.938459866705303	AUROC	MOR	RF	2	Random	Cutoff value: 6	N	2.82485875706215
44	0.934143518518518	AUROC	MOR	RF	2	Random	Cutoff value: 5	N	2.82485875706215
46	0.902238430583501	AUROC	MOR	RF	2	Random	Cutoff value: 7	N	2.82485875706215
48	0.934141791044776	AUROC	MOR	RF	3	Scaffold	Cutoff value: 6	N	7.06214689265537
52	0.937179075738126	AUROC	MOR	RF	3	Scaffold	Cutoff value: 5	N	7.06214689265537
54	0.864758979502288	AUROC	MOR	RF	3	Scaffold	Cutoff value: 7	N	7.06214689265537
56	0.939695247933884	AUROC	MOR	RF	3	Random	Cutoff value: 6	N	6.49717514124294
60	0.940790343915344	AUROC	MOR	RF	3	Random	Cutoff value: 5	N	6.49717514124294
62	0.915165995975855	AUROC	MOR	RF	3	Random	Cutoff value: 7	N	6.49717514124294
64	0.940873015873016	AUROC	MOR	RF	4	Scaffold	Cutoff value: 6	N	7.06214689265537
68	0.911067921440262	AUROC	MOR	RF	4	Scaffold	Cutoff value: 5	N	7.06214689265537
70	0.93421052631579	AUROC	MOR	RF	4	Scaffold	Cutoff value: 7	N	7.06214689265537
72	0.925277128980833	AUROC	MOR	RF	4	Random	Cutoff value: 6	N	7.90960451977401
76	0.9175773986233	AUROC	MOR	RF	4	Random	Cutoff value: 5	N	7.90960451977401
78	0.919934821034026	AUROC	MOR	RF	4	Random	Cutoff value: 7	N	7.90960451977401
80	0.94203428115865	AUROC	MOR	RF	5	Scaffold	Cutoff value: 6	N	10.7344632768362
84	0.943852145045965	AUROC	MOR	RF	5	Scaffold	Cutoff value: 5	N	10.7344632768362
86	0.873692161360712	AUROC	MOR	RF	5	Scaffold	Cutoff value: 7	N	10.7344632768362
88	0.934576400841461	AUROC	MOR	RF	5	Random	Cutoff value: 6	N	6.21468926553672
92	0.948807037962551	AUROC	MOR	RF	5	Random	Cutoff value: 5	N	6.21468926553672
94	0.931577941925624	AUROC	MOR	RF	5	Random	Cutoff value: 7	N	6.21468926553672
96	0.905182713302847	AUROC	MOR	RF	6	Scaffold	Cutoff value: 6	N	3.95480225988701
100	0.903138827433628	AUROC	MOR	RF	6	Scaffold	Cutoff value: 5	N	3.95480225988701
102	0.880363135186961	AUROC	MOR	RF	6	Scaffold	Cutoff value: 7	N	3.95480225988701
104	0.936599836333879	AUROC	MOR	RF	6	Random	Cutoff value: 6	N	4.23728813559322
108	0.923626508992363	AUROC	MOR	RF	6	Random	Cutoff value: 5	N	4.23728813559322
110	0.860778536952297	AUROC	MOR	RF	6	Random	Cutoff value: 7	N	4.23728813559322
112	0.888273278061224	AUROC	MOR	RF	7	Scaffold	Cutoff value: 6	N	6.49717514124294
116	0.88640826873385	AUROC	MOR	RF	7	Scaffold	Cutoff value: 5	N	6.49717514124294
118	0.835534045767359	AUROC	MOR	RF	7	Scaffold	Cutoff value: 7	N	6.49717514124294
120	0.938471594120972	AUROC	MOR	RF	7	Random	Cutoff value: 6	N	5.08474576271187
124	0.935860010495933	AUROC	MOR	RF	7	Random	Cutoff value: 5	N	5.08474576271187
126	0.934565505490345	AUROC	MOR	RF	7	Random	Cutoff value: 7	N	5.08474576271187
128	0.882612844341188	AUROC	MOR	RF	8	Scaffold	Cutoff value: 6	N	4.80225988700565
132	0.911133345461161	AUROC	MOR	RF	8	Scaffold	Cutoff value: 5	N	4.80225988700565
134	0.844818376068376	AUROC	MOR	RF	8	Scaffold	Cutoff value: 7	N	4.80225988700565
136	0.953980769230769	AUROC	MOR	RF	8	Random	Cutoff value: 6	N	3.67231638418079
140	0.919522130558313	AUROC	MOR	RF	8	Random	Cutoff value: 5	N	3.67231638418079
142	0.936598349747139	AUROC	MOR	RF	8	Random	Cutoff value: 7	N	3.67231638418079
144	0.879460699942628	AUROC	MOR	RF	9	Scaffold	Cutoff value: 6	N	7.90960451977401
148	0.872785829307569	AUROC	MOR	RF	9	Scaffold	Cutoff value: 5	N	7.90960451977401
150	0.879884821061292	AUROC	MOR	RF	9	Scaffold	Cutoff value: 7	N	7.90960451977401
152	0.91785111028715	AUROC	MOR	RF	9	Random	Cutoff value: 6	N	5.64971751412429
156	0.924572479100905	AUROC	MOR	RF	9	Random	Cutoff value: 5	N	5.64971751412429
158	0.88236546062633	AUROC	MOR	RF	9	Random	Cutoff value: 7	N	5.64971751412429
160	0.887147266313933	AUROC	MOR	RF	10	Scaffold	Cutoff value: 6	N	7.06214689265537
164	0.901392029395138	AUROC	MOR	RF	10	Scaffold	Cutoff value: 5	N	7.06214689265537
166	0.867730095990966	AUROC	MOR	RF	10	Scaffold	Cutoff value: 7	N	7.06214689265537
168	0.947400284900285	AUROC	MOR	RF	10	Random	Cutoff value: 6	N	6.49717514124294
172	0.932630896417572	AUROC	MOR	RF	10	Random	Cutoff value: 5	N	6.49717514124294
174	0.935628447596533	AUROC	MOR	RF	10	Random	Cutoff value: 7	N	6.49717514124294
176	0.90440852019736	AUROC	MOR	RF	11	Scaffold	Cutoff value: 6	N	5.36723163841808
180	0.90500591916117	AUROC	MOR	RF	11	Scaffold	Cutoff value: 5	N	5.36723163841808
182	0.884307335395493	AUROC	MOR	RF	11	Scaffold	Cutoff value: 7	N	5.36723163841808
184	0.913425925925926	AUROC	MOR	RF	11	Random	Cutoff value: 6	N	5.93220338983051
188	0.918370658876988	AUROC	MOR	RF	11	Random	Cutoff value: 5	N	5.93220338983051
190	0.909290626591951	AUROC	MOR	RF	11	Random	Cutoff value: 7	N	5.93220338983051
192	0.952166977902272	AUROC	MOR	RF	12	Scaffold	Cutoff value: 6	N	7.34463276836158
196	0.934917030567686	AUROC	MOR	RF	12	Scaffold	Cutoff value: 5	N	7.34463276836158
198	0.925653547831083	AUROC	MOR	RF	12	Scaffold	Cutoff value: 7	N	7.34463276836158
200	0.933881886087768	AUROC	MOR	RF	12	Random	Cutoff value: 6	N	6.77966101694915
204	0.928346534981606	AUROC	MOR	RF	12	Random	Cutoff value: 5	N	6.77966101694915
206	0.933274414494034	AUROC	MOR	RF	12	Random	Cutoff value: 7	N	6.77966101694915
208	0.858800876201244	AUROC	MOR	RF	13	Scaffold	Cutoff value: 6	N	3.95480225988701
212	0.857140514300708	AUROC	MOR	RF	13	Scaffold	Cutoff value: 5	N	3.95480225988701
214	0.82487917146145	AUROC	MOR	RF	13	Scaffold	Cutoff value: 7	N	3.95480225988701
216	0.934570906877663	AUROC	MOR	RF	13	Random	Cutoff value: 6	N	4.80225988700565
220	0.927318628753654	AUROC	MOR	RF	13	Random	Cutoff value: 5	N	4.80225988700565
222	0.913864488334359	AUROC	MOR	RF	13	Random	Cutoff value: 7	N	4.80225988700565
224	0.920195065978198	AUROC	MOR	RF	14	Scaffold	Cutoff value: 6	N	4.51977401129944
228	0.907818402590394	AUROC	MOR	RF	14	Scaffold	Cutoff value: 5	N	4.51977401129944
230	0.863545150501672	AUROC	MOR	RF	14	Scaffold	Cutoff value: 7	N	4.51977401129944
232	0.946609538002981	AUROC	MOR	RF	14	Random	Cutoff value: 6	N	4.23728813559322
236	0.943424566088117	AUROC	MOR	RF	14	Random	Cutoff value: 5	N	4.23728813559322
238	0.888239243551726	AUROC	MOR	RF	14	Random	Cutoff value: 7	N	4.23728813559322
240	0.901403846153846	AUROC	MOR	RF	15	Scaffold	Cutoff value: 6	N	4.23728813559322
244	0.880003392130258	AUROC	MOR	RF	15	Scaffold	Cutoff value: 5	N	4.23728813559322
246	0.919964028776978	AUROC	MOR	RF	15	Scaffold	Cutoff value: 7	N	4.23728813559322
248	0.942941898527005	AUROC	MOR	RF	15	Random	Cutoff value: 6	N	3.67231638418079
252	0.927176538631647	AUROC	MOR	RF	15	Random	Cutoff value: 5	N	3.67231638418079
254	0.912414965986395	AUROC	MOR	RF	15	Random	Cutoff value: 7	N	3.67231638418079
256	0.935064935064935	AUROC	MOR	RF	16	Scaffold	Cutoff value: 6	N	8.47457627118644
260	0.90296644512887	AUROC	MOR	RF	16	Scaffold	Cutoff value: 5	N	8.47457627118644
262	0.778637770897833	AUROC	MOR	RF	16	Scaffold	Cutoff value: 7	N	8.47457627118644
264	0.927887481371088	AUROC	MOR	RF	16	Random	Cutoff value: 6	N	5.93220338983051
268	0.924750604845392	AUROC	MOR	RF	16	Random	Cutoff value: 5	N	5.93220338983051
270	0.926861167002012	AUROC	MOR	RF	16	Random	Cutoff value: 7	N	5.93220338983051
272	0.947649572649573	AUROC	MOR	RF	17	Scaffold	Cutoff value: 6	N	7.6271186440678
276	0.92039641943734	AUROC	MOR	RF	17	Scaffold	Cutoff value: 5	N	7.6271186440678
278	0.847824784276127	AUROC	MOR	RF	17	Scaffold	Cutoff value: 7	N	7.6271186440678
280	0.918872386325921	AUROC	MOR	RF	17	Random	Cutoff value: 6	N	6.77966101694915
284	0.90384748340708	AUROC	MOR	RF	17	Random	Cutoff value: 5	N	6.77966101694915
286	0.901344514519371	AUROC	MOR	RF	17	Random	Cutoff value: 7	N	6.77966101694915
288	0.931570512820513	AUROC	MOR	RF	18	Scaffold	Cutoff value: 6	N	6.77966101694915
292	0.925097402597403	AUROC	MOR	RF	18	Scaffold	Cutoff value: 5	N	6.77966101694915
294	0.893611670020121	AUROC	MOR	RF	18	Scaffold	Cutoff value: 7	N	6.77966101694915
296	0.936641081871345	AUROC	MOR	RF	18	Random	Cutoff value: 6	N	7.90960451977401
300	0.934555573743657	AUROC	MOR	RF	18	Random	Cutoff value: 5	N	7.90960451977401
302	0.927912272291467	AUROC	MOR	RF	18	Random	Cutoff value: 7	N	7.90960451977401
304	0.903752994410434	AUROC	MOR	RF	19	Scaffold	Cutoff value: 6	N	2.82485875706215
308	0.890001235941169	AUROC	MOR	RF	19	Scaffold	Cutoff value: 5	N	2.82485875706215
310	0.871868191721133	AUROC	MOR	RF	19	Scaffold	Cutoff value: 7	N	2.82485875706215
312	0.925040168087999	AUROC	MOR	RF	19	Random	Cutoff value: 6	N	5.36723163841808
316	0.921226677805625	AUROC	MOR	RF	19	Random	Cutoff value: 5	N	5.36723163841808
318	0.926357341616514	AUROC	MOR	RF	19	Random	Cutoff value: 7	N	5.36723163841808
320	0.840061228952548	AUROC	MOR	RF	20	Scaffold	Cutoff value: 6	N	7.06214689265537
324	0.870065789473684	AUROC	MOR	RF	20	Scaffold	Cutoff value: 5	N	7.06214689265537
326	0.821890261419132	AUROC	MOR	RF	20	Scaffold	Cutoff value: 7	N	7.06214689265537
328	0.956031375874496	AUROC	MOR	RF	20	Random	Cutoff value: 6	N	4.80225988700565
332	0.932865237743287	AUROC	MOR	RF	20	Random	Cutoff value: 5	N	4.80225988700565
334	0.911241217798595	AUROC	MOR	RF	20	Random	Cutoff value: 7	N	4.80225988700565
336	0.975308641975309	AUROC	MOR	RF	21	Scaffold	Cutoff value: 6	N	3.38983050847458
340	0.976403725898906	AUROC	MOR	RF	21	Scaffold	Cutoff value: 5	N	3.38983050847458
342	0.897862301957129	AUROC	MOR	RF	21	Scaffold	Cutoff value: 7	N	3.38983050847458
344	0.931892996329789	AUROC	MOR	RF	21	Random	Cutoff value: 6	N	5.64971751412429
348	0.91996087425796	AUROC	MOR	RF	21	Random	Cutoff value: 5	N	5.64971751412429
350	0.926320496632997	AUROC	MOR	RF	21	Random	Cutoff value: 7	N	5.64971751412429
352	0.933801627172898	AUROC	MOR	RF	22	Scaffold	Cutoff value: 6	N	5.93220338983051
356	0.917503561253561	AUROC	MOR	RF	22	Scaffold	Cutoff value: 5	N	5.93220338983051
358	0.896986166007905	AUROC	MOR	RF	22	Scaffold	Cutoff value: 7	N	5.93220338983051
360	0.941655000189186	AUROC	MOR	RF	22	Random	Cutoff value: 6	N	6.49717514124294
364	0.940556072282753	AUROC	MOR	RF	22	Random	Cutoff value: 5	N	6.49717514124294
366	0.891775352675007	AUROC	MOR	RF	22	Random	Cutoff value: 7	N	6.49717514124294
368	0.961452233561988	AUROC	MOR	RF	23	Scaffold	Cutoff value: 6	N	6.21468926553672
372	0.936442578825942	AUROC	MOR	RF	23	Scaffold	Cutoff value: 5	N	6.21468926553672
374	0.917999330879893	AUROC	MOR	RF	23	Scaffold	Cutoff value: 7	N	6.21468926553672
376	0.916694472250028	AUROC	MOR	RF	23	Random	Cutoff value: 6	N	7.34463276836158
380	0.91487842147223	AUROC	MOR	RF	23	Random	Cutoff value: 5	N	7.34463276836158
382	0.92226817334576	AUROC	MOR	RF	23	Random	Cutoff value: 7	N	7.34463276836158
384	0.929501656127672	AUROC	MOR	RF	24	Scaffold	Cutoff value: 6	N	6.21468926553672
388	0.923631411108158	AUROC	MOR	RF	24	Scaffold	Cutoff value: 5	N	6.21468926553672
390	0.891352370689655	AUROC	MOR	RF	24	Scaffold	Cutoff value: 7	N	6.21468926553672
392	0.949616053317879	AUROC	MOR	RF	24	Random	Cutoff value: 6	N	7.06214689265537
396	0.935762364647352	AUROC	MOR	RF	24	Random	Cutoff value: 5	N	7.06214689265537
398	0.911955899942795	AUROC	MOR	RF	24	Random	Cutoff value: 7	N	7.06214689265537
400	0.943653846153846	AUROC	MOR	RF	25	Scaffold	Cutoff value: 6	N	2.25988700564972
404	0.951442850785609	AUROC	MOR	RF	25	Scaffold	Cutoff value: 5	N	2.25988700564972
406	0.890544181034483	AUROC	MOR	RF	25	Scaffold	Cutoff value: 7	N	2.25988700564972
408	0.958962170726876	AUROC	MOR	RF	25	Random	Cutoff value: 6	N	5.36723163841808
412	0.950549450549451	AUROC	MOR	RF	25	Random	Cutoff value: 5	N	5.36723163841808
414	0.935998783824871	AUROC	MOR	RF	25	Random	Cutoff value: 7	N	5.36723163841808
416	0.873015510948905	AUROC	MOR	RF	26	Scaffold	Cutoff value: 6	N	10.4519774011299
420	0.877962833099579	AUROC	MOR	RF	26	Scaffold	Cutoff value: 5	N	10.4519774011299
422	0.872161172161172	AUROC	MOR	RF	26	Scaffold	Cutoff value: 7	N	10.4519774011299
424	0.93834974214721	AUROC	MOR	RF	26	Random	Cutoff value: 6	N	6.49717514124294
428	0.917811762423616	AUROC	MOR	RF	26	Random	Cutoff value: 5	N	6.49717514124294
430	0.906980752657282	AUROC	MOR	RF	26	Random	Cutoff value: 7	N	6.49717514124294
432	0.846424680983505	AUROC	MOR	RF	27	Scaffold	Cutoff value: 6	N	13.5593220338983
436	0.876696572348746	AUROC	MOR	RF	27	Scaffold	Cutoff value: 5	N	13.5593220338983
438	0.83876917103475	AUROC	MOR	RF	27	Scaffold	Cutoff value: 7	N	13.5593220338983
440	0.944551573585592	AUROC	MOR	RF	27	Random	Cutoff value: 6	N	5.08474576271187
444	0.932501341921632	AUROC	MOR	RF	27	Random	Cutoff value: 5	N	5.08474576271187
446	0.91541123236625	AUROC	MOR	RF	27	Random	Cutoff value: 7	N	5.08474576271187
448	0.916531817187842	AUROC	MOR	RF	28	Scaffold	Cutoff value: 6	N	2.54237288135593
452	0.923503537961369	AUROC	MOR	RF	28	Scaffold	Cutoff value: 5	N	2.54237288135593
454	0.87151362195043	AUROC	MOR	RF	28	Scaffold	Cutoff value: 7	N	2.54237288135593
456	0.943052685950413	AUROC	MOR	RF	28	Random	Cutoff value: 6	N	5.64971751412429
460	0.932975122416116	AUROC	MOR	RF	28	Random	Cutoff value: 5	N	5.64971751412429
462	0.912326388888889	AUROC	MOR	RF	28	Random	Cutoff value: 7	N	5.64971751412429
464	0.895399567268471	AUROC	MOR	RF	29	Scaffold	Cutoff value: 6	N	7.06214689265537
468	0.910293402496353	AUROC	MOR	RF	29	Scaffold	Cutoff value: 5	N	7.06214689265537
470	0.844160231660232	AUROC	MOR	RF	29	Scaffold	Cutoff value: 7	N	7.06214689265537
472	0.940498034076016	AUROC	MOR	RF	29	Random	Cutoff value: 6	N	6.21468926553672
476	0.943825100133511	AUROC	MOR	RF	29	Random	Cutoff value: 5	N	6.21468926553672
478	0.925912094225797	AUROC	MOR	RF	29	Random	Cutoff value: 7	N	6.21468926553672
0	0.883741781231321	AUROC	DOR	RF	0	Scaffold	Cutoff value: 6	N	2.1671826625387
4	0.882327586206897	AUROC	DOR	RF	0	Scaffold	Cutoff value: 5	N	2.1671826625387
6	0.856071913161465	AUROC	DOR	RF	0	Scaffold	Cutoff value: 7	N	2.1671826625387
8	0.91870777027027	AUROC	DOR	RF	0	Random	Cutoff value: 6	N	4.95356037151703
12	0.921672077922078	AUROC	DOR	RF	0	Random	Cutoff value: 5	N	4.95356037151703
14	0.916055718475073	AUROC	DOR	RF	0	Random	Cutoff value: 7	N	4.95356037151703
16	0.943819128171763	AUROC	DOR	RF	1	Scaffold	Cutoff value: 6	N	3.09597523219814
20	0.919974422129594	AUROC	DOR	RF	1	Scaffold	Cutoff value: 5	N	3.09597523219814
22	0.929877570240151	AUROC	DOR	RF	1	Scaffold	Cutoff value: 7	N	3.09597523219814
24	0.916737694438526	AUROC	DOR	RF	1	Random	Cutoff value: 6	N	5.26315789473684
28	0.934613743064447	AUROC	DOR	RF	1	Random	Cutoff value: 5	N	5.26315789473684
30	0.913530853517878	AUROC	DOR	RF	1	Random	Cutoff value: 7	N	5.26315789473684
32	0.929692652684342	AUROC	DOR	RF	2	Scaffold	Cutoff value: 6	N	4.02476780185759
36	0.932301740812379	AUROC	DOR	RF	2	Scaffold	Cutoff value: 5	N	4.02476780185759
38	0.925198627663416	AUROC	DOR	RF	2	Scaffold	Cutoff value: 7	N	4.02476780185759
40	0.946006274131274	AUROC	DOR	RF	2	Random	Cutoff value: 6	N	6.5015479876161
44	0.948545541249404	AUROC	DOR	RF	2	Random	Cutoff value: 5	N	6.5015479876161
46	0.935340531561462	AUROC	DOR	RF	2	Random	Cutoff value: 7	N	6.5015479876161
48	0.769557737071147	AUROC	DOR	RF	3	Scaffold	Cutoff value: 6	N	4.3343653250774
52	0.789471384884229	AUROC	DOR	RF	3	Scaffold	Cutoff value: 5	N	4.3343653250774
54	0.817654267589389	AUROC	DOR	RF	3	Scaffold	Cutoff value: 7	N	4.3343653250774
56	0.901129426129426	AUROC	DOR	RF	3	Random	Cutoff value: 6	N	9.59752321981424
60	0.895965050930804	AUROC	DOR	RF	3	Random	Cutoff value: 5	N	9.59752321981424
62	0.930344889851932	AUROC	DOR	RF	3	Random	Cutoff value: 7	N	9.59752321981424
64	0.861911177181083	AUROC	DOR	RF	4	Scaffold	Cutoff value: 6	N	6.5015479876161
68	0.890465704265557	AUROC	DOR	RF	4	Scaffold	Cutoff value: 5	N	6.5015479876161
70	0.830020352781547	AUROC	DOR	RF	4	Scaffold	Cutoff value: 7	N	6.5015479876161
72	0.923548387096774	AUROC	DOR	RF	4	Random	Cutoff value: 6	N	6.19195046439629
76	0.918072862582208	AUROC	DOR	RF	4	Random	Cutoff value: 5	N	6.19195046439629
78	0.895698427382054	AUROC	DOR	RF	4	Random	Cutoff value: 7	N	6.19195046439629
80	0.802768166089965	AUROC	DOR	RF	5	Scaffold	Cutoff value: 6	N	11.1455108359133
84	0.830213903743315	AUROC	DOR	RF	5	Scaffold	Cutoff value: 5	N	11.1455108359133
86	0.73925855513308	AUROC	DOR	RF	5	Scaffold	Cutoff value: 7	N	11.1455108359133
88	0.912152745517049	AUROC	DOR	RF	5	Random	Cutoff value: 6	N	7.12074303405573
92	0.928918787485816	AUROC	DOR	RF	5	Random	Cutoff value: 5	N	7.12074303405573
94	0.924145299145299	AUROC	DOR	RF	5	Random	Cutoff value: 7	N	7.12074303405573
96	0.842579015966113	AUROC	DOR	RF	6	Scaffold	Cutoff value: 6	N	2.47678018575851
100	0.891096579476861	AUROC	DOR	RF	6	Scaffold	Cutoff value: 5	N	2.47678018575851
102	0.848244147157191	AUROC	DOR	RF	6	Scaffold	Cutoff value: 7	N	2.47678018575851
104	0.934931506849315	AUROC	DOR	RF	6	Random	Cutoff value: 6	N	3.71517027863777
108	0.936142983230362	AUROC	DOR	RF	6	Random	Cutoff value: 5	N	3.71517027863777
110	0.928669261822376	AUROC	DOR	RF	6	Random	Cutoff value: 7	N	3.71517027863777
112	0.865591397849462	AUROC	DOR	RF	7	Scaffold	Cutoff value: 6	N	4.95356037151703
116	0.868141374196738	AUROC	DOR	RF	7	Scaffold	Cutoff value: 5	N	4.95356037151703
118	0.902892069171139	AUROC	DOR	RF	7	Scaffold	Cutoff value: 7	N	4.95356037151703
120	0.936342592592592	AUROC	DOR	RF	7	Random	Cutoff value: 6	N	4.3343653250774
124	0.921195652173913	AUROC	DOR	RF	7	Random	Cutoff value: 5	N	4.3343653250774
126	0.906219426974144	AUROC	DOR	RF	7	Random	Cutoff value: 7	N	4.3343653250774
128	0.826630036630037	AUROC	DOR	RF	8	Scaffold	Cutoff value: 6	N	6.19195046439629
132	0.848522416759438	AUROC	DOR	RF	8	Scaffold	Cutoff value: 5	N	6.19195046439629
134	0.805367867867868	AUROC	DOR	RF	8	Scaffold	Cutoff value: 7	N	6.19195046439629
136	0.930136373798346	AUROC	DOR	RF	8	Random	Cutoff value: 6	N	4.64396284829721
140	0.937687074829932	AUROC	DOR	RF	8	Random	Cutoff value: 5	N	4.64396284829721
142	0.913749441382392	AUROC	DOR	RF	8	Random	Cutoff value: 7	N	4.64396284829721
144	0.904829840215812	AUROC	DOR	RF	9	Scaffold	Cutoff value: 6	N	5.88235294117647
148	0.900182926829268	AUROC	DOR	RF	9	Scaffold	Cutoff value: 5	N	5.88235294117647
150	0.901119402985074	AUROC	DOR	RF	9	Scaffold	Cutoff value: 7	N	5.88235294117647
152	0.928796266145664	AUROC	DOR	RF	9	Random	Cutoff value: 6	N	5.57275541795666
156	0.942000351246927	AUROC	DOR	RF	9	Random	Cutoff value: 5	N	5.57275541795666
158	0.951124567474048	AUROC	DOR	RF	9	Random	Cutoff value: 7	N	5.57275541795666
160	0.880985358132172	AUROC	DOR	RF	10	Scaffold	Cutoff value: 6	N	6.5015479876161
164	0.890844062947067	AUROC	DOR	RF	10	Scaffold	Cutoff value: 5	N	6.5015479876161
166	0.86606648199446	AUROC	DOR	RF	10	Scaffold	Cutoff value: 7	N	6.5015479876161
168	0.94066722972973	AUROC	DOR	RF	10	Random	Cutoff value: 6	N	4.64396284829721
172	0.937233560090703	AUROC	DOR	RF	10	Random	Cutoff value: 5	N	4.64396284829721
174	0.96374584717608	AUROC	DOR	RF	10	Random	Cutoff value: 7	N	4.64396284829721
176	0.844109589041096	AUROC	DOR	RF	11	Scaffold	Cutoff value: 6	N	7.73993808049536
180	0.861636057137787	AUROC	DOR	RF	11	Scaffold	Cutoff value: 5	N	7.73993808049536
182	0.84180216802168	AUROC	DOR	RF	11	Scaffold	Cutoff value: 7	N	7.73993808049536
184	0.920892154038221	AUROC	DOR	RF	11	Random	Cutoff value: 6	N	5.88235294117647
188	0.925237701529558	AUROC	DOR	RF	11	Random	Cutoff value: 5	N	5.88235294117647
190	0.917377332838957	AUROC	DOR	RF	11	Random	Cutoff value: 7	N	5.88235294117647
192	0.847608453837597	AUROC	DOR	RF	12	Scaffold	Cutoff value: 6	N	4.02476780185759
196	0.858835904628331	AUROC	DOR	RF	12	Scaffold	Cutoff value: 5	N	4.02476780185759
198	0.856166753156893	AUROC	DOR	RF	12	Scaffold	Cutoff value: 7	N	4.02476780185759
200	0.867477692467317	AUROC	DOR	RF	12	Random	Cutoff value: 6	N	7.73993808049536
204	0.916316526610644	AUROC	DOR	RF	12	Random	Cutoff value: 5	N	7.73993808049536
206	0.859897635524798	AUROC	DOR	RF	12	Random	Cutoff value: 7	N	7.73993808049536
208	0.837596899224806	AUROC	DOR	RF	13	Scaffold	Cutoff value: 6	N	14.8606811145511
212	0.871231447124304	AUROC	DOR	RF	13	Scaffold	Cutoff value: 5	N	14.8606811145511
214	0.82627397260274	AUROC	DOR	RF	13	Scaffold	Cutoff value: 7	N	14.8606811145511
216	0.945080787959274	AUROC	DOR	RF	13	Random	Cutoff value: 6	N	4.95356037151703
220	0.93847637869377	AUROC	DOR	RF	13	Random	Cutoff value: 5	N	4.95356037151703
222	0.938848920863309	AUROC	DOR	RF	13	Random	Cutoff value: 7	N	4.95356037151703
224	0.875739408473221	AUROC	DOR	RF	14	Scaffold	Cutoff value: 6	N	5.88235294117647
228	0.895753424657534	AUROC	DOR	RF	14	Scaffold	Cutoff value: 5	N	5.88235294117647
230	0.822691117984976	AUROC	DOR	RF	14	Scaffold	Cutoff value: 7	N	5.88235294117647
232	0.92576447625244	AUROC	DOR	RF	14	Random	Cutoff value: 6	N	6.5015479876161
236	0.924240362811791	AUROC	DOR	RF	14	Random	Cutoff value: 5	N	6.5015479876161
238	0.929442036836403	AUROC	DOR	RF	14	Random	Cutoff value: 7	N	6.5015479876161
240	0.897388279684	AUROC	DOR	RF	15	Scaffold	Cutoff value: 6	N	5.88235294117647
244	0.890386787125918	AUROC	DOR	RF	15	Scaffold	Cutoff value: 5	N	5.88235294117647
246	0.92008303061754	AUROC	DOR	RF	15	Scaffold	Cutoff value: 7	N	5.88235294117647
248	0.908384778868536	AUROC	DOR	RF	15	Random	Cutoff value: 6	N	8.97832817337461
252	0.931626254180602	AUROC	DOR	RF	15	Random	Cutoff value: 5	N	8.97832817337461
254	0.884758602978942	AUROC	DOR	RF	15	Random	Cutoff value: 7	N	8.97832817337461
256	0.836178414096916	AUROC	DOR	RF	16	Scaffold	Cutoff value: 6	N	8.35913312693498
260	0.89240404040404	AUROC	DOR	RF	16	Scaffold	Cutoff value: 5	N	8.35913312693498
262	0.859272510435301	AUROC	DOR	RF	16	Scaffold	Cutoff value: 7	N	8.35913312693498
264	0.924928729806779	AUROC	DOR	RF	16	Random	Cutoff value: 6	N	6.81114551083591
268	0.937546027330006	AUROC	DOR	RF	16	Random	Cutoff value: 5	N	6.81114551083591
270	0.92845723421263	AUROC	DOR	RF	16	Random	Cutoff value: 7	N	6.81114551083591
272	0.849599662873999	AUROC	DOR	RF	17	Scaffold	Cutoff value: 6	N	8.04953560371517
276	0.902829313543599	AUROC	DOR	RF	17	Scaffold	Cutoff value: 5	N	8.04953560371517
278	0.787267596281541	AUROC	DOR	RF	17	Scaffold	Cutoff value: 7	N	8.04953560371517
280	0.929619271906584	AUROC	DOR	RF	17	Random	Cutoff value: 6	N	6.5015479876161
284	0.921556283052128	AUROC	DOR	RF	17	Random	Cutoff value: 5	N	6.5015479876161
286	0.921925829538061	AUROC	DOR	RF	17	Random	Cutoff value: 7	N	6.5015479876161
288	0.893097876269621	AUROC	DOR	RF	18	Scaffold	Cutoff value: 6	N	7.12074303405573
292	0.929051530993278	AUROC	DOR	RF	18	Scaffold	Cutoff value: 5	N	7.12074303405573
294	0.84314251639833	AUROC	DOR	RF	18	Scaffold	Cutoff value: 7	N	7.12074303405573
296	0.909189222593005	AUROC	DOR	RF	18	Random	Cutoff value: 6	N	6.19195046439629
300	0.910548503220917	AUROC	DOR	RF	18	Random	Cutoff value: 5	N	6.19195046439629
302	0.953125	AUROC	DOR	RF	18	Random	Cutoff value: 7	N	6.19195046439629
304	0.870894341115948	AUROC	DOR	RF	19	Scaffold	Cutoff value: 6	N	3.40557275541796
308	0.875389635690629	AUROC	DOR	RF	19	Scaffold	Cutoff value: 5	N	3.40557275541796
310	0.87848565031549	AUROC	DOR	RF	19	Scaffold	Cutoff value: 7	N	3.40557275541796
312	0.941146881287726	AUROC	DOR	RF	19	Random	Cutoff value: 6	N	5.57275541795666
316	0.95397480259072	AUROC	DOR	RF	19	Random	Cutoff value: 5	N	5.57275541795666
318	0.936202422145329	AUROC	DOR	RF	19	Random	Cutoff value: 7	N	5.57275541795666
320	0.848430141287284	AUROC	DOR	RF	20	Scaffold	Cutoff value: 6	N	9.90712074303406
324	0.850469524389184	AUROC	DOR	RF	20	Scaffold	Cutoff value: 5	N	9.90712074303406
326	0.875539623805119	AUROC	DOR	RF	20	Scaffold	Cutoff value: 7	N	9.90712074303406
328	0.896555301929861	AUROC	DOR	RF	20	Random	Cutoff value: 6	N	5.88235294117647
332	0.932564520277802	AUROC	DOR	RF	20	Random	Cutoff value: 5	N	5.88235294117647
334	0.913479853479854	AUROC	DOR	RF	20	Random	Cutoff value: 7	N	5.88235294117647
336	0.901234567901235	AUROC	DOR	RF	21	Scaffold	Cutoff value: 6	N	11.4551083591331
340	0.882902298850575	AUROC	DOR	RF	21	Scaffold	Cutoff value: 5	N	11.4551083591331
342	0.88970695970696	AUROC	DOR	RF	21	Scaffold	Cutoff value: 7	N	11.4551083591331
344	0.883453824626866	AUROC	DOR	RF	21	Random	Cutoff value: 6	N	5.57275541795666
348	0.892973505959016	AUROC	DOR	RF	21	Random	Cutoff value: 5	N	5.57275541795666
350	0.939149560117302	AUROC	DOR	RF	21	Random	Cutoff value: 7	N	5.57275541795666
352	0.891610659120387	AUROC	DOR	RF	22	Scaffold	Cutoff value: 6	N	0
356	0.873880532127641	AUROC	DOR	RF	22	Scaffold	Cutoff value: 5	N	0
358	0.844804583267933	AUROC	DOR	RF	22	Scaffold	Cutoff value: 7	N	0
360	0.910219178082192	AUROC	DOR	RF	22	Random	Cutoff value: 6	N	5.26315789473684
364	0.933627552786431	AUROC	DOR	RF	22	Random	Cutoff value: 5	N	5.26315789473684
366	0.936451448906965	AUROC	DOR	RF	22	Random	Cutoff value: 7	N	5.26315789473684
368	0.927897681854516	AUROC	DOR	RF	23	Scaffold	Cutoff value: 6	N	3.40557275541796
372	0.933917808219178	AUROC	DOR	RF	23	Scaffold	Cutoff value: 5	N	3.40557275541796
374	0.906376811594203	AUROC	DOR	RF	23	Scaffold	Cutoff value: 7	N	3.40557275541796
376	0.906209677419355	AUROC	DOR	RF	23	Random	Cutoff value: 6	N	4.64396284829721
380	0.89529028436019	AUROC	DOR	RF	23	Random	Cutoff value: 5	N	4.64396284829721
382	0.918890150439966	AUROC	DOR	RF	23	Random	Cutoff value: 7	N	4.64396284829721
384	0.828925084678223	AUROC	DOR	RF	24	Scaffold	Cutoff value: 6	N	7.73993808049536
388	0.857943143812709	AUROC	DOR	RF	24	Scaffold	Cutoff value: 5	N	7.73993808049536
390	0.817148207597646	AUROC	DOR	RF	24	Scaffold	Cutoff value: 7	N	7.73993808049536
392	0.910331156716418	AUROC	DOR	RF	24	Random	Cutoff value: 6	N	4.95356037151703
396	0.928991031390135	AUROC	DOR	RF	24	Random	Cutoff value: 5	N	4.95356037151703
398	0.933674242424242	AUROC	DOR	RF	24	Random	Cutoff value: 7	N	4.95356037151703
400	0.921868017279904	AUROC	DOR	RF	25	Scaffold	Cutoff value: 6	N	3.09597523219814
404	0.925313743495562	AUROC	DOR	RF	25	Scaffold	Cutoff value: 5	N	3.09597523219814
406	0.910978184377199	AUROC	DOR	RF	25	Scaffold	Cutoff value: 7	N	3.09597523219814
408	0.894610151753009	AUROC	DOR	RF	25	Random	Cutoff value: 6	N	5.88235294117647
412	0.924589127686473	AUROC	DOR	RF	25	Random	Cutoff value: 5	N	5.88235294117647
414	0.933717679944095	AUROC	DOR	RF	25	Random	Cutoff value: 7	N	5.88235294117647
416	0.839495798319328	AUROC	DOR	RF	26	Scaffold	Cutoff value: 6	N	5.57275541795666
420	0.891387959866221	AUROC	DOR	RF	26	Scaffold	Cutoff value: 5	N	5.57275541795666
422	0.840846750149076	AUROC	DOR	RF	26	Scaffold	Cutoff value: 7	N	5.57275541795666
424	0.930500894454383	AUROC	DOR	RF	26	Random	Cutoff value: 6	N	5.26315789473684
428	0.94563943001443	AUROC	DOR	RF	26	Random	Cutoff value: 5	N	5.26315789473684
430	0.941229891022314	AUROC	DOR	RF	26	Random	Cutoff value: 7	N	5.26315789473684
432	0.822693351424695	AUROC	DOR	RF	27	Scaffold	Cutoff value: 6	N	2.1671826625387
436	0.880690737833595	AUROC	DOR	RF	27	Scaffold	Cutoff value: 5	N	2.1671826625387
438	0.777437714776632	AUROC	DOR	RF	27	Scaffold	Cutoff value: 7	N	2.1671826625387
440	0.904983309489747	AUROC	DOR	RF	27	Random	Cutoff value: 6	N	6.19195046439629
444	0.92736282330191	AUROC	DOR	RF	27	Random	Cutoff value: 5	N	6.19195046439629
446	0.895194593918158	AUROC	DOR	RF	27	Random	Cutoff value: 7	N	6.19195046439629
448	0.838878143133462	AUROC	DOR	RF	28	Scaffold	Cutoff value: 6	N	3.40557275541796
452	0.885605817130002	AUROC	DOR	RF	28	Scaffold	Cutoff value: 5	N	3.40557275541796
454	0.914957264957265	AUROC	DOR	RF	28	Scaffold	Cutoff value: 7	N	3.40557275541796
456	0.869778806584362	AUROC	DOR	RF	28	Random	Cutoff value: 6	N	5.88235294117647
460	0.906152958921125	AUROC	DOR	RF	28	Random	Cutoff value: 5	N	5.88235294117647
462	0.92673834562863	AUROC	DOR	RF	28	Random	Cutoff value: 7	N	5.88235294117647
464	0.897505144032922	AUROC	DOR	RF	29	Scaffold	Cutoff value: 6	N	3.40557275541796
468	0.884785218211438	AUROC	DOR	RF	29	Scaffold	Cutoff value: 5	N	3.40557275541796
470	0.872260668973472	AUROC	DOR	RF	29	Scaffold	Cutoff value: 7	N	3.40557275541796
472	0.929874776386404	AUROC	DOR	RF	29	Random	Cutoff value: 6	N	5.57275541795666
476	0.931925207756233	AUROC	DOR	RF	29	Random	Cutoff value: 5	N	5.57275541795666
478	0.946237925775292	AUROC	DOR	RF	29	Random	Cutoff value: 7	N	5.57275541795666
0	0.895289575289575	AUROC	KOR	RF	0	Scaffold	Cutoff value: 6	N	4.49101796407186
4	0.854248607014094	AUROC	KOR	RF	0	Scaffold	Cutoff value: 5	N	4.49101796407186
6	0.911665037471489	AUROC	KOR	RF	0	Scaffold	Cutoff value: 7	N	4.49101796407186
8	0.917068645640074	AUROC	KOR	RF	0	Random	Cutoff value: 6	N	7.20720720720721
12	0.929531504933572	AUROC	KOR	RF	0	Random	Cutoff value: 5	N	7.20720720720721
14	0.940542676501581	AUROC	KOR	RF	0	Random	Cutoff value: 7	N	7.20720720720721
16	0.859564623786408	AUROC	KOR	RF	1	Scaffold	Cutoff value: 6	N	9.88023952095808
20	0.835717871485944	AUROC	KOR	RF	1	Scaffold	Cutoff value: 5	N	9.88023952095808
22	0.883206560999447	AUROC	KOR	RF	1	Scaffold	Cutoff value: 7	N	9.88023952095808
24	0.920515394912985	AUROC	KOR	RF	1	Random	Cutoff value: 6	N	5.40540540540541
28	0.907051282051282	AUROC	KOR	RF	1	Random	Cutoff value: 5	N	5.40540540540541
30	0.922832443427409	AUROC	KOR	RF	1	Random	Cutoff value: 7	N	5.40540540540541
32	0.942086043592377	AUROC	KOR	RF	2	Scaffold	Cutoff value: 6	N	9.88023952095808
36	0.926749639249639	AUROC	KOR	RF	2	Scaffold	Cutoff value: 5	N	9.88023952095808
38	0.925123576187406	AUROC	KOR	RF	2	Scaffold	Cutoff value: 7	N	9.88023952095808
40	0.927156592183744	AUROC	KOR	RF	2	Random	Cutoff value: 6	N	8.40840840840841
44	0.921359629122967	AUROC	KOR	RF	2	Random	Cutoff value: 5	N	8.40840840840841
46	0.95897190293742	AUROC	KOR	RF	2	Random	Cutoff value: 7	N	8.40840840840841
48	0.913693302582192	AUROC	KOR	RF	3	Scaffold	Cutoff value: 6	N	4.79041916167665
52	0.872211228805339	AUROC	KOR	RF	3	Scaffold	Cutoff value: 5	N	4.79041916167665
54	0.927861077111383	AUROC	KOR	RF	3	Scaffold	Cutoff value: 7	N	4.79041916167665
56	0.925694569727584	AUROC	KOR	RF	3	Random	Cutoff value: 6	N	6.60660660660661
60	0.910251296370164	AUROC	KOR	RF	3	Random	Cutoff value: 5	N	6.60660660660661
62	0.933460302344959	AUROC	KOR	RF	3	Random	Cutoff value: 7	N	6.60660660660661
64	0.92087619928332	AUROC	KOR	RF	4	Scaffold	Cutoff value: 6	N	8.08383233532934
68	0.902394340649374	AUROC	KOR	RF	4	Scaffold	Cutoff value: 5	N	8.08383233532934
70	0.919957167715165	AUROC	KOR	RF	4	Scaffold	Cutoff value: 7	N	8.08383233532934
72	0.890464473797807	AUROC	KOR	RF	4	Random	Cutoff value: 6	N	5.70570570570571
76	0.897580460209464	AUROC	KOR	RF	4	Random	Cutoff value: 5	N	5.70570570570571
78	0.900213068181818	AUROC	KOR	RF	4	Random	Cutoff value: 7	N	5.70570570570571
80	0.898436244845499	AUROC	KOR	RF	5	Scaffold	Cutoff value: 6	N	3.2934131736527
84	0.881953680348544	AUROC	KOR	RF	5	Scaffold	Cutoff value: 5	N	3.2934131736527
86	0.925958994708995	AUROC	KOR	RF	5	Scaffold	Cutoff value: 7	N	3.2934131736527
88	0.939609053497942	AUROC	KOR	RF	5	Random	Cutoff value: 6	N	3.9039039039039
92	0.933702698628072	AUROC	KOR	RF	5	Random	Cutoff value: 5	N	3.9039039039039
94	0.95124287449771	AUROC	KOR	RF	5	Random	Cutoff value: 7	N	3.9039039039039
96	0.915558510638298	AUROC	KOR	RF	6	Scaffold	Cutoff value: 6	N	8.38323353293413
100	0.913748079877112	AUROC	KOR	RF	6	Scaffold	Cutoff value: 5	N	8.38323353293413
102	0.947090390742915	AUROC	KOR	RF	6	Scaffold	Cutoff value: 7	N	8.38323353293413
104	0.951061477222468	AUROC	KOR	RF	6	Random	Cutoff value: 6	N	3.6036036036036
108	0.946368981407914	AUROC	KOR	RF	6	Random	Cutoff value: 5	N	3.6036036036036
110	0.959459459459459	AUROC	KOR	RF	6	Random	Cutoff value: 7	N	3.6036036036036
112	0.934904761904762	AUROC	KOR	RF	7	Scaffold	Cutoff value: 6	N	4.79041916167665
116	0.869899954712009	AUROC	KOR	RF	7	Scaffold	Cutoff value: 5	N	4.79041916167665
118	0.929976851851852	AUROC	KOR	RF	7	Scaffold	Cutoff value: 7	N	4.79041916167665
120	0.914159173862726	AUROC	KOR	RF	7	Random	Cutoff value: 6	N	7.80780780780781
124	0.906021341463415	AUROC	KOR	RF	7	Random	Cutoff value: 5	N	7.80780780780781
126	0.912055109070034	AUROC	KOR	RF	7	Random	Cutoff value: 7	N	7.80780780780781
128	0.914086687306502	AUROC	KOR	RF	8	Scaffold	Cutoff value: 6	N	2.39520958083832
132	0.895279255319149	AUROC	KOR	RF	8	Scaffold	Cutoff value: 5	N	2.39520958083832
134	0.894816289825283	AUROC	KOR	RF	8	Scaffold	Cutoff value: 7	N	2.39520958083832
136	0.944925400626266	AUROC	KOR	RF	8	Random	Cutoff value: 6	N	4.2042042042042
140	0.908968609865471	AUROC	KOR	RF	8	Random	Cutoff value: 5	N	4.2042042042042
142	0.970199778024417	AUROC	KOR	RF	8	Random	Cutoff value: 7	N	4.2042042042042
144	0.906329690346084	AUROC	KOR	RF	9	Scaffold	Cutoff value: 6	N	6.88622754491018
148	0.892577507118001	AUROC	KOR	RF	9	Scaffold	Cutoff value: 5	N	6.88622754491018
150	0.892881355932203	AUROC	KOR	RF	9	Scaffold	Cutoff value: 7	N	6.88622754491018
152	0.935931393834129	AUROC	KOR	RF	9	Random	Cutoff value: 6	N	5.70570570570571
156	0.92265161878705	AUROC	KOR	RF	9	Random	Cutoff value: 5	N	5.70570570570571
158	0.900638179800222	AUROC	KOR	RF	9	Random	Cutoff value: 7	N	5.70570570570571
160	0.913941756477872	AUROC	KOR	RF	10	Scaffold	Cutoff value: 6	N	3.59281437125748
164	0.90401354917484	AUROC	KOR	RF	10	Scaffold	Cutoff value: 5	N	3.59281437125748
166	0.936664989658449	AUROC	KOR	RF	10	Scaffold	Cutoff value: 7	N	3.59281437125748
168	0.926686812195562	AUROC	KOR	RF	10	Random	Cutoff value: 6	N	7.80780780780781
172	0.91991392801252	AUROC	KOR	RF	10	Random	Cutoff value: 5	N	7.80780780780781
174	0.949397244546498	AUROC	KOR	RF	10	Random	Cutoff value: 7	N	7.80780780780781
176	0.897752808988764	AUROC	KOR	RF	11	Scaffold	Cutoff value: 6	N	3.89221556886228
180	0.883285070785071	AUROC	KOR	RF	11	Scaffold	Cutoff value: 5	N	3.89221556886228
182	0.895779220779221	AUROC	KOR	RF	11	Scaffold	Cutoff value: 7	N	3.89221556886228
184	0.959899405578418	AUROC	KOR	RF	11	Random	Cutoff value: 6	N	7.20720720720721
188	0.921133174081816	AUROC	KOR	RF	11	Random	Cutoff value: 5	N	7.20720720720721
190	0.940330268981954	AUROC	KOR	RF	11	Random	Cutoff value: 7	N	7.20720720720721
192	0.816535046624727	AUROC	KOR	RF	12	Scaffold	Cutoff value: 6	N	13.1736526946108
196	0.831946909198462	AUROC	KOR	RF	12	Scaffold	Cutoff value: 5	N	13.1736526946108
198	0.811222627737226	AUROC	KOR	RF	12	Scaffold	Cutoff value: 7	N	13.1736526946108
200	0.942564745196324	AUROC	KOR	RF	12	Random	Cutoff value: 6	N	4.5045045045045
204	0.915853567704454	AUROC	KOR	RF	12	Random	Cutoff value: 5	N	4.5045045045045
206	0.925100457901131	AUROC	KOR	RF	12	Random	Cutoff value: 7	N	4.5045045045045
208	0.900406504065041	AUROC	KOR	RF	13	Scaffold	Cutoff value: 6	N	6.58682634730539
212	0.90195150067932	AUROC	KOR	RF	13	Scaffold	Cutoff value: 5	N	6.58682634730539
214	0.894232649071359	AUROC	KOR	RF	13	Scaffold	Cutoff value: 7	N	6.58682634730539
216	0.947339681984973	AUROC	KOR	RF	13	Random	Cutoff value: 6	N	4.2042042042042
220	0.94347758526921	AUROC	KOR	RF	13	Random	Cutoff value: 5	N	4.2042042042042
222	0.944150499706055	AUROC	KOR	RF	13	Random	Cutoff value: 7	N	4.2042042042042
224	0.862270066889632	AUROC	KOR	RF	14	Scaffold	Cutoff value: 6	N	10.4790419161677
228	0.852435686918446	AUROC	KOR	RF	14	Scaffold	Cutoff value: 5	N	10.4790419161677
230	0.881225393700787	AUROC	KOR	RF	14	Scaffold	Cutoff value: 7	N	10.4790419161677
232	0.928550543024227	AUROC	KOR	RF	14	Random	Cutoff value: 6	N	6.60660660660661
236	0.929162572745824	AUROC	KOR	RF	14	Random	Cutoff value: 5	N	6.60660660660661
238	0.918268733850129	AUROC	KOR	RF	14	Random	Cutoff value: 7	N	6.60660660660661
240	0.888763197586727	AUROC	KOR	RF	15	Scaffold	Cutoff value: 6	N	7.78443113772455
244	0.854447632711621	AUROC	KOR	RF	15	Scaffold	Cutoff value: 5	N	7.78443113772455
246	0.888165859564165	AUROC	KOR	RF	15	Scaffold	Cutoff value: 7	N	7.78443113772455
248	0.937716336006754	AUROC	KOR	RF	15	Random	Cutoff value: 6	N	4.5045045045045
252	0.938715513342379	AUROC	KOR	RF	15	Random	Cutoff value: 5	N	4.5045045045045
254	0.936215415019763	AUROC	KOR	RF	15	Random	Cutoff value: 7	N	4.5045045045045
256	0.95009842519685	AUROC	KOR	RF	16	Scaffold	Cutoff value: 6	N	1.79640718562874
260	0.895041006246547	AUROC	KOR	RF	16	Scaffold	Cutoff value: 5	N	1.79640718562874
262	0.945331278890601	AUROC	KOR	RF	16	Scaffold	Cutoff value: 7	N	1.79640718562874
264	0.909024573957254	AUROC	KOR	RF	16	Random	Cutoff value: 6	N	4.5045045045045
268	0.901025744167337	AUROC	KOR	RF	16	Random	Cutoff value: 5	N	4.5045045045045
270	0.909802404475658	AUROC	KOR	RF	16	Random	Cutoff value: 7	N	4.5045045045045
272	0.920955882352941	AUROC	KOR	RF	17	Scaffold	Cutoff value: 6	N	5.68862275449102
276	0.885099846390169	AUROC	KOR	RF	17	Scaffold	Cutoff value: 5	N	5.68862275449102
278	0.941081081081081	AUROC	KOR	RF	17	Scaffold	Cutoff value: 7	N	5.68862275449102
280	0.932665260196906	AUROC	KOR	RF	17	Random	Cutoff value: 6	N	4.5045045045045
284	0.940707929445416	AUROC	KOR	RF	17	Random	Cutoff value: 5	N	4.5045045045045
286	0.928952445806378	AUROC	KOR	RF	17	Random	Cutoff value: 7	N	4.5045045045045
288	0.943379790940766	AUROC	KOR	RF	18	Scaffold	Cutoff value: 6	N	3.2934131736527
292	0.894063706563706	AUROC	KOR	RF	18	Scaffold	Cutoff value: 5	N	3.2934131736527
294	0.970560592658116	AUROC	KOR	RF	18	Scaffold	Cutoff value: 7	N	3.2934131736527
296	0.954465541490858	AUROC	KOR	RF	18	Random	Cutoff value: 6	N	6.60660660660661
300	0.929003759398496	AUROC	KOR	RF	18	Random	Cutoff value: 5	N	6.60660660660661
302	0.960633413336116	AUROC	KOR	RF	18	Random	Cutoff value: 7	N	6.60660660660661
304	0.893625315294657	AUROC	KOR	RF	19	Scaffold	Cutoff value: 6	N	4.19161676646707
308	0.856172248803828	AUROC	KOR	RF	19	Scaffold	Cutoff value: 5	N	4.19161676646707
310	0.910391225689733	AUROC	KOR	RF	19	Scaffold	Cutoff value: 7	N	4.19161676646707
312	0.945869544902346	AUROC	KOR	RF	19	Random	Cutoff value: 6	N	5.10510510510511
316	0.92181789289687	AUROC	KOR	RF	19	Random	Cutoff value: 5	N	5.10510510510511
318	0.955510907003444	AUROC	KOR	RF	19	Random	Cutoff value: 7	N	5.10510510510511
320	0.941450103950104	AUROC	KOR	RF	20	Scaffold	Cutoff value: 6	N	2.9940119760479
324	0.892542735042735	AUROC	KOR	RF	20	Scaffold	Cutoff value: 5	N	2.9940119760479
326	0.942903287098613	AUROC	KOR	RF	20	Scaffold	Cutoff value: 7	N	2.9940119760479
328	0.939550395256917	AUROC	KOR	RF	20	Random	Cutoff value: 6	N	2.4024024024024
332	0.906990068754774	AUROC	KOR	RF	20	Random	Cutoff value: 5	N	2.4024024024024
334	0.944238683127572	AUROC	KOR	RF	20	Random	Cutoff value: 7	N	2.4024024024024
336	0.881452802359882	AUROC	KOR	RF	21	Scaffold	Cutoff value: 6	N	5.68862275449102
340	0.882878838888265	AUROC	KOR	RF	21	Scaffold	Cutoff value: 5	N	5.68862275449102
342	0.851389622233956	AUROC	KOR	RF	21	Scaffold	Cutoff value: 7	N	5.68862275449102
344	0.925400091449474	AUROC	KOR	RF	21	Random	Cutoff value: 6	N	5.10510510510511
348	0.93000545766412	AUROC	KOR	RF	21	Random	Cutoff value: 5	N	5.10510510510511
350	0.943835616438356	AUROC	KOR	RF	21	Random	Cutoff value: 7	N	5.10510510510511
352	0.919514291854717	AUROC	KOR	RF	22	Scaffold	Cutoff value: 6	N	5.38922155688623
356	0.895343137254902	AUROC	KOR	RF	22	Scaffold	Cutoff value: 5	N	5.38922155688623
358	0.931173988582775	AUROC	KOR	RF	22	Scaffold	Cutoff value: 7	N	5.38922155688623
360	0.927377266696152	AUROC	KOR	RF	22	Random	Cutoff value: 6	N	6.90690690690691
364	0.906997674941874	AUROC	KOR	RF	22	Random	Cutoff value: 5	N	6.90690690690691
366	0.922467007237122	AUROC	KOR	RF	22	Random	Cutoff value: 7	N	6.90690690690691
368	0.927982695810565	AUROC	KOR	RF	23	Scaffold	Cutoff value: 6	N	2.69461077844311
372	0.886509137469445	AUROC	KOR	RF	23	Scaffold	Cutoff value: 5	N	2.69461077844311
374	0.961082244265995	AUROC	KOR	RF	23	Scaffold	Cutoff value: 7	N	2.69461077844311
376	0.925055874064717	AUROC	KOR	RF	23	Random	Cutoff value: 6	N	5.70570570570571
380	0.893082404980341	AUROC	KOR	RF	23	Random	Cutoff value: 5	N	5.70570570570571
382	0.956482741556353	AUROC	KOR	RF	23	Random	Cutoff value: 7	N	5.70570570570571
384	0.831547053769276	AUROC	KOR	RF	24	Scaffold	Cutoff value: 6	N	9.88023952095808
388	0.867793629079539	AUROC	KOR	RF	24	Scaffold	Cutoff value: 5	N	9.88023952095808
390	0.832696456086287	AUROC	KOR	RF	24	Scaffold	Cutoff value: 7	N	9.88023952095808
392	0.92215621177704	AUROC	KOR	RF	24	Random	Cutoff value: 6	N	6.90690690690691
396	0.894541701704763	AUROC	KOR	RF	24	Random	Cutoff value: 5	N	6.90690690690691
398	0.940439723320158	AUROC	KOR	RF	24	Random	Cutoff value: 7	N	6.90690690690691
400	0.884365671641791	AUROC	KOR	RF	25	Scaffold	Cutoff value: 6	N	8.98203592814371
404	0.899942629710639	AUROC	KOR	RF	25	Scaffold	Cutoff value: 5	N	8.98203592814371
406	0.903163252939038	AUROC	KOR	RF	25	Scaffold	Cutoff value: 7	N	8.98203592814371
408	0.909638282518492	AUROC	KOR	RF	25	Random	Cutoff value: 6	N	4.2042042042042
412	0.890147647844184	AUROC	KOR	RF	25	Random	Cutoff value: 5	N	4.2042042042042
414	0.938980486277784	AUROC	KOR	RF	25	Random	Cutoff value: 7	N	4.2042042042042
416	0.884228761040355	AUROC	KOR	RF	26	Scaffold	Cutoff value: 6	N	3.59281437125748
420	0.882240979808011	AUROC	KOR	RF	26	Scaffold	Cutoff value: 5	N	3.59281437125748
422	0.899300486618005	AUROC	KOR	RF	26	Scaffold	Cutoff value: 7	N	3.59281437125748
424	0.924209330770575	AUROC	KOR	RF	26	Random	Cutoff value: 6	N	7.50750750750751
428	0.90967987804878	AUROC	KOR	RF	26	Random	Cutoff value: 5	N	7.50750750750751
430	0.924187527448397	AUROC	KOR	RF	26	Random	Cutoff value: 7	N	7.50750750750751
432	0.842579431438127	AUROC	KOR	RF	27	Scaffold	Cutoff value: 6	N	4.49101796407186
436	0.844899773981993	AUROC	KOR	RF	27	Scaffold	Cutoff value: 5	N	4.49101796407186
438	0.871980676328502	AUROC	KOR	RF	27	Scaffold	Cutoff value: 7	N	4.49101796407186
440	0.942097676044033	AUROC	KOR	RF	27	Random	Cutoff value: 6	N	6.30630630630631
444	0.923367803673406	AUROC	KOR	RF	27	Random	Cutoff value: 5	N	6.30630630630631
446	0.955539591315453	AUROC	KOR	RF	27	Random	Cutoff value: 7	N	6.30630630630631
448	0.887388695315525	AUROC	KOR	RF	28	Scaffold	Cutoff value: 6	N	5.98802395209581
452	0.874655193709086	AUROC	KOR	RF	28	Scaffold	Cutoff value: 5	N	5.98802395209581
454	0.877980535279805	AUROC	KOR	RF	28	Scaffold	Cutoff value: 7	N	5.98802395209581
456	0.935939643347051	AUROC	KOR	RF	28	Random	Cutoff value: 6	N	5.40540540540541
460	0.907721098935021	AUROC	KOR	RF	28	Random	Cutoff value: 5	N	5.40540540540541
462	0.918851435705368	AUROC	KOR	RF	28	Random	Cutoff value: 7	N	5.40540540540541
464	0.952515946137491	AUROC	KOR	RF	29	Scaffold	Cutoff value: 6	N	1.49700598802395
468	0.928132387706856	AUROC	KOR	RF	29	Scaffold	Cutoff value: 5	N	1.49700598802395
470	0.939460003354016	AUROC	KOR	RF	29	Scaffold	Cutoff value: 7	N	1.49700598802395
472	0.924722891566265	AUROC	KOR	RF	29	Random	Cutoff value: 6	N	5.40540540540541
476	0.9157441822883	AUROC	KOR	RF	29	Random	Cutoff value: 5	N	5.40540540540541
478	0.913479623824452	AUROC	KOR	RF	29	Random	Cutoff value: 7	N	5.40540540540541
