# Supplementary material for: A systematic study of key elements underlying molecular property prediction
Source: Nat Commun. 2023 Oct 13;14:6395. doi: 10.1038/s41467-023-41948-6 (PMC10575948; doi:10.1038/s41467-023-41948-6)
Supplement: Supplementary file 4 — Source Data [file 41467_2023_41948_MOESM4_ESM.zip › SourceData/Fig7/Fig7c.txt]

X	metric_score	metric_name	mol_prop	model_name	fold	split_type	task	edge_removed	edge_pct
0	0.992592592592593	AUROC	MDR1	RF	0	Scaffold	cutoff6	Original	6.20689655172414
1	1	AUROC	MDR1	RF	0	Scaffold	cutoff6	Edge Cases Removed	6.20689655172414
8	0.997474747474747	AUROC	MDR1	RF	0	Random	cutoff6	Original	5.55555555555556
9	1	AUROC	MDR1	RF	0	Random	cutoff6	Edge Cases Removed	5.55555555555556
16	0.985823336968375	AUROC	MDR1	RF	1	Scaffold	cutoff6	Original	2.75862068965517
17	1	AUROC	MDR1	RF	1	Scaffold	cutoff6	Edge Cases Removed	2.75862068965517
24	0.944223985890652	AUROC	MDR1	RF	1	Random	cutoff6	Original	5.55555555555556
25	0.942909090909091	AUROC	MDR1	RF	1	Random	cutoff6	Edge Cases Removed	5.55555555555556
32	0.918249660786974	AUROC	MDR1	RF	2	Scaffold	cutoff6	Original	4.13793103448276
33	0.904103053435114	AUROC	MDR1	RF	2	Scaffold	cutoff6	Edge Cases Removed	4.13793103448276
40	0.960858585858586	AUROC	MDR1	RF	2	Random	cutoff6	Original	4.16666666666667
41	0.9578125	AUROC	MDR1	RF	2	Random	cutoff6	Edge Cases Removed	4.16666666666667
48	0.994444444444444	AUROC	MDR1	RF	3	Scaffold	cutoff6	Original	1.37931034482759
49	0.996268656716418	AUROC	MDR1	RF	3	Scaffold	cutoff6	Edge Cases Removed	1.37931034482759
56	0.927572016460905	AUROC	MDR1	RF	3	Random	cutoff6	Original	1.38888888888889
57	0.922574626865672	AUROC	MDR1	RF	3	Random	cutoff6	Edge Cases Removed	1.38888888888889
64	0.9934	AUROC	MDR1	RF	4	Scaffold	cutoff6	Original	0
65	0.9934	AUROC	MDR1	RF	4	Scaffold	cutoff6	Edge Cases Removed	0
72	1	AUROC	MDR1	RF	4	Random	cutoff6	Original	2.08333333333333
73	1	AUROC	MDR1	RF	4	Random	cutoff6	Edge Cases Removed	2.08333333333333
80	0.995859213250518	AUROC	MDR1	RF	5	Scaffold	cutoff6	Original	0
81	0.995859213250518	AUROC	MDR1	RF	5	Scaffold	cutoff6	Edge Cases Removed	0
88	1	AUROC	MDR1	RF	5	Random	cutoff6	Original	4.16666666666667
89	1	AUROC	MDR1	RF	5	Random	cutoff6	Edge Cases Removed	4.16666666666667
96	0.954225352112676	AUROC	MDR1	RF	6	Scaffold	cutoff6	Original	2.75862068965517
97	0.987410071942446	AUROC	MDR1	RF	6	Scaffold	cutoff6	Edge Cases Removed	2.75862068965517
104	0.995865633074936	AUROC	MDR1	RF	6	Random	cutoff6	Original	3.47222222222222
105	1	AUROC	MDR1	RF	6	Random	cutoff6	Edge Cases Removed	3.47222222222222
112	0.995196324143693	AUROC	MDR1	RF	7	Scaffold	cutoff6	Original	0
113	0.995196324143693	AUROC	MDR1	RF	7	Scaffold	cutoff6	Edge Cases Removed	0
120	0.990604815032296	AUROC	MDR1	RF	7	Random	cutoff6	Original	0.694444444444444
121	0.992307692307692	AUROC	MDR1	RF	7	Random	cutoff6	Edge Cases Removed	0.694444444444444
128	1	AUROC	MDR1	RF	8	Scaffold	cutoff6	Original	0
129	1	AUROC	MDR1	RF	8	Scaffold	cutoff6	Edge Cases Removed	0
136	1	AUROC	MDR1	RF	8	Random	cutoff6	Original	2.08333333333333
137	1	AUROC	MDR1	RF	8	Random	cutoff6	Edge Cases Removed	2.08333333333333
144	0.984155844155844	AUROC	MDR1	RF	9	Scaffold	cutoff6	Original	2.06896551724138
145	0.988601612454823	AUROC	MDR1	RF	9	Scaffold	cutoff6	Edge Cases Removed	2.06896551724138
152	0.973367299675776	AUROC	MDR1	RF	9	Random	cutoff6	Original	4.86111111111111
153	0.974333333333333	AUROC	MDR1	RF	9	Random	cutoff6	Edge Cases Removed	4.86111111111111
160	0.989963503649635	AUROC	MDR1	RF	10	Scaffold	cutoff6	Original	7.58620689655172
161	1	AUROC	MDR1	RF	10	Scaffold	cutoff6	Edge Cases Removed	7.58620689655172
168	0.98062015503876	AUROC	MDR1	RF	10	Random	cutoff6	Original	1.38888888888889
169	1	AUROC	MDR1	RF	10	Random	cutoff6	Edge Cases Removed	1.38888888888889
176	0.981123662306778	AUROC	MDR1	RF	11	Scaffold	cutoff6	Original	1.37931034482759
177	0.98804347826087	AUROC	MDR1	RF	11	Scaffold	cutoff6	Edge Cases Removed	1.37931034482759
184	0.973643410852713	AUROC	MDR1	RF	11	Random	cutoff6	Original	5.55555555555556
185	0.996825396825397	AUROC	MDR1	RF	11	Random	cutoff6	Edge Cases Removed	5.55555555555556
192	0.825273722627737	AUROC	MDR1	RF	12	Scaffold	cutoff6	Original	7.58620689655172
193	0.683206106870229	AUROC	MDR1	RF	12	Scaffold	cutoff6	Edge Cases Removed	7.58620689655172
200	0.94140625	AUROC	MDR1	RF	12	Random	cutoff6	Original	6.25
201	0.923020527859238	AUROC	MDR1	RF	12	Random	cutoff6	Edge Cases Removed	6.25
208	0.15625	AUROC	MDR1	RF	13	Scaffold	cutoff6	Original	0
209	0.15625	AUROC	MDR1	RF	13	Scaffold	cutoff6	Edge Cases Removed	0
216	0.9921875	AUROC	MDR1	RF	13	Random	cutoff6	Original	3.47222222222222
217	0.993714285714286	AUROC	MDR1	RF	13	Random	cutoff6	Edge Cases Removed	3.47222222222222
224	0.824979114452799	AUROC	MDR1	RF	14	Scaffold	cutoff6	Original	12.4137931034483
225	0.944915254237288	AUROC	MDR1	RF	14	Scaffold	cutoff6	Edge Cases Removed	12.4137931034483
232	0.976119402985075	AUROC	MDR1	RF	14	Random	cutoff6	Original	2.08333333333333
233	0.977862595419847	AUROC	MDR1	RF	14	Random	cutoff6	Edge Cases Removed	2.08333333333333
240	0.945736434108527	AUROC	MDR1	RF	15	Scaffold	cutoff6	Original	0
241	0.945736434108527	AUROC	MDR1	RF	15	Scaffold	cutoff6	Edge Cases Removed	0
248	1	AUROC	MDR1	RF	15	Random	cutoff6	Original	5.55555555555556
249	1	AUROC	MDR1	RF	15	Random	cutoff6	Edge Cases Removed	5.55555555555556
256	0.90962441314554	AUROC	MDR1	RF	16	Scaffold	cutoff6	Original	0
257	0.90962441314554	AUROC	MDR1	RF	16	Scaffold	cutoff6	Edge Cases Removed	0
264	0.999316473000684	AUROC	MDR1	RF	16	Random	cutoff6	Original	2.08333333333333
265	1	AUROC	MDR1	RF	16	Random	cutoff6	Edge Cases Removed	2.08333333333333
272	0.996296296296296	AUROC	MDR1	RF	17	Scaffold	cutoff6	Original	1.37931034482759
273	0.996683250414594	AUROC	MDR1	RF	17	Scaffold	cutoff6	Edge Cases Removed	1.37931034482759
280	0.907835820895522	AUROC	MDR1	RF	17	Random	cutoff6	Original	5.55555555555556
281	0.857051282051282	AUROC	MDR1	RF	17	Random	cutoff6	Edge Cases Removed	5.55555555555556
288	0.99874686716792	AUROC	MDR1	RF	18	Scaffold	cutoff6	Original	5.51724137931035
289	1	AUROC	MDR1	RF	18	Scaffold	cutoff6	Edge Cases Removed	5.51724137931035
296	0.993406593406593	AUROC	MDR1	RF	18	Random	cutoff6	Original	3.47222222222222
297	0.993438320209974	AUROC	MDR1	RF	18	Random	cutoff6	Edge Cases Removed	3.47222222222222
304	0.992319508448541	AUROC	MDR1	RF	19	Scaffold	cutoff6	Original	4.82758620689655
305	0.99537037037037	AUROC	MDR1	RF	19	Scaffold	cutoff6	Edge Cases Removed	4.82758620689655
312	0.990273274664196	AUROC	MDR1	RF	19	Random	cutoff6	Original	4.16666666666667
313	0.991803278688525	AUROC	MDR1	RF	19	Random	cutoff6	Edge Cases Removed	4.16666666666667
320	0.944111232279171	AUROC	MDR1	RF	20	Scaffold	cutoff6	Original	4.13793103448276
321	0.927519379844961	AUROC	MDR1	RF	20	Scaffold	cutoff6	Edge Cases Removed	4.13793103448276
328	0.970643939393939	AUROC	MDR1	RF	20	Random	cutoff6	Original	2.08333333333333
329	0.979007633587786	AUROC	MDR1	RF	20	Random	cutoff6	Edge Cases Removed	2.08333333333333
336	0.899592944369064	AUROC	MDR1	RF	21	Scaffold	cutoff6	Original	1.37931034482759
337	0.908270676691729	AUROC	MDR1	RF	21	Scaffold	cutoff6	Edge Cases Removed	1.37931034482759
344	0.984145625367	AUROC	MDR1	RF	21	Random	cutoff6	Original	3.47222222222222
345	0.984375	AUROC	MDR1	RF	21	Random	cutoff6	Edge Cases Removed	3.47222222222222
352	0.781428571428571	AUROC	MDR1	RF	22	Scaffold	cutoff6	Original	1.37931034482759
353	0.826438848920863	AUROC	MDR1	RF	22	Scaffold	cutoff6	Edge Cases Removed	1.37931034482759
360	0.996212121212121	AUROC	MDR1	RF	22	Random	cutoff6	Original	2.77777777777778
361	0.997455470737914	AUROC	MDR1	RF	22	Random	cutoff6	Edge Cases Removed	2.77777777777778
368	1	AUROC	MDR1	RF	23	Scaffold	cutoff6	Original	0
369	1	AUROC	MDR1	RF	23	Scaffold	cutoff6	Edge Cases Removed	0
376	0.956298828125	AUROC	MDR1	RF	23	Random	cutoff6	Original	2.08333333333333
377	0.953599550056243	AUROC	MDR1	RF	23	Random	cutoff6	Edge Cases Removed	2.08333333333333
384	0.903955808980755	AUROC	MDR1	RF	24	Scaffold	cutoff6	Original	2.06896551724138
385	0.899055489964581	AUROC	MDR1	RF	24	Scaffold	cutoff6	Edge Cases Removed	2.06896551724138
392	0.972988843217851	AUROC	MDR1	RF	24	Random	cutoff6	Original	3.47222222222222
393	1	AUROC	MDR1	RF	24	Random	cutoff6	Edge Cases Removed	3.47222222222222
400	0.996296296296296	AUROC	MDR1	RF	25	Scaffold	cutoff6	Original	1.37931034482759
401	0.996683250414594	AUROC	MDR1	RF	25	Scaffold	cutoff6	Edge Cases Removed	1.37931034482759
408	0.990430622009569	AUROC	MDR1	RF	25	Random	cutoff6	Original	3.47222222222222
409	0.993023255813954	AUROC	MDR1	RF	25	Random	cutoff6	Edge Cases Removed	3.47222222222222
416	1	AUROC	MDR1	RF	26	Scaffold	cutoff6	Original	2.06896551724138
417	1	AUROC	MDR1	RF	26	Scaffold	cutoff6	Edge Cases Removed	2.06896551724138
424	0.998901098901099	AUROC	MDR1	RF	26	Random	cutoff6	Original	1.38888888888889
425	0.999441964285714	AUROC	MDR1	RF	26	Random	cutoff6	Edge Cases Removed	1.38888888888889
432	0.99896480331263	AUROC	MDR1	RF	27	Scaffold	cutoff6	Original	2.06896551724138
433	1	AUROC	MDR1	RF	27	Scaffold	cutoff6	Edge Cases Removed	2.06896551724138
440	0.974116161616162	AUROC	MDR1	RF	27	Random	cutoff6	Original	2.77777777777778
441	0.964962121212121	AUROC	MDR1	RF	27	Random	cutoff6	Edge Cases Removed	2.77777777777778
448	0.938757655293088	AUROC	MDR1	RF	28	Scaffold	cutoff6	Original	9.6551724137931
449	0.932575757575758	AUROC	MDR1	RF	28	Scaffold	cutoff6	Edge Cases Removed	9.6551724137931
456	0.994105263157895	AUROC	MDR1	RF	28	Random	cutoff6	Original	4.16666666666667
457	0.998055420515314	AUROC	MDR1	RF	28	Random	cutoff6	Edge Cases Removed	4.16666666666667
464	0.929511278195489	AUROC	MDR1	RF	29	Scaffold	cutoff6	Original	0
465	0.929511278195489	AUROC	MDR1	RF	29	Scaffold	cutoff6	Edge Cases Removed	0
472	0.971781305114638	AUROC	MDR1	RF	29	Random	cutoff6	Original	2.08333333333333
473	0.969	AUROC	MDR1	RF	29	Random	cutoff6	Edge Cases Removed	2.08333333333333
8	0.59679203539823	AUROC	CYP2D6	RF	0	Random	cutoff6	Original	0
9	0.59679203539823	AUROC	CYP2D6	RF	0	Random	cutoff6	Edge Cases Removed	0
16	0.732456140350877	AUROC	CYP2D6	RF	1	Scaffold	cutoff6	Original	0
17	0.732456140350877	AUROC	CYP2D6	RF	1	Scaffold	cutoff6	Edge Cases Removed	0
24	0.284875183553598	AUROC	CYP2D6	RF	1	Random	cutoff6	Original	0.869565217391304
25	0.332964601769911	AUROC	CYP2D6	RF	1	Random	cutoff6	Edge Cases Removed	0.869565217391304
32	0.853891336270191	AUROC	CYP2D6	RF	2	Scaffold	cutoff6	Original	0
33	0.853891336270191	AUROC	CYP2D6	RF	2	Scaffold	cutoff6	Edge Cases Removed	0
40	0.688693098384728	AUROC	CYP2D6	RF	2	Random	cutoff6	Original	0.869565217391304
41	0.939159292035398	AUROC	CYP2D6	RF	2	Random	cutoff6	Edge Cases Removed	0.869565217391304
48	0.470631424375918	AUROC	CYP2D6	RF	3	Scaffold	cutoff6	Original	1.73913043478261
49	0.516741071428571	AUROC	CYP2D6	RF	3	Scaffold	cutoff6	Edge Cases Removed	1.73913043478261
56	0.396929824561403	AUROC	CYP2D6	RF	3	Random	cutoff6	Original	1.30434782608696
57	0.584070796460177	AUROC	CYP2D6	RF	3	Random	cutoff6	Edge Cases Removed	1.30434782608696
64	0.703947368421053	AUROC	CYP2D6	RF	4	Scaffold	cutoff6	Original	1.73913043478261
65	1	AUROC	CYP2D6	RF	4	Scaffold	cutoff6	Edge Cases Removed	1.73913043478261
72	0.989035087719298	AUROC	CYP2D6	RF	4	Random	cutoff6	Original	0
73	0.989035087719298	AUROC	CYP2D6	RF	4	Random	cutoff6	Edge Cases Removed	0
80	0.835730088495575	AUROC	CYP2D6	RF	5	Scaffold	cutoff6	Original	0
81	0.835730088495575	AUROC	CYP2D6	RF	5	Scaffold	cutoff6	Edge Cases Removed	0
88	0.853891336270191	AUROC	CYP2D6	RF	5	Random	cutoff6	Original	0.434782608695652
89	0.856194690265487	AUROC	CYP2D6	RF	5	Random	cutoff6	Edge Cases Removed	0.434782608695652
104	0.591042584434655	AUROC	CYP2D6	RF	6	Random	cutoff6	Original	1.30434782608696
105	0.592261904761905	AUROC	CYP2D6	RF	6	Random	cutoff6	Edge Cases Removed	1.30434782608696
112	0.717920353982301	AUROC	CYP2D6	RF	7	Scaffold	cutoff6	Original	0
113	0.717920353982301	AUROC	CYP2D6	RF	7	Scaffold	cutoff6	Edge Cases Removed	0
120	0.715124816446402	AUROC	CYP2D6	RF	7	Random	cutoff6	Original	0
121	0.715124816446402	AUROC	CYP2D6	RF	7	Random	cutoff6	Edge Cases Removed	0
128	1	AUROC	CYP2D6	RF	8	Scaffold	cutoff6	Original	0
129	1	AUROC	CYP2D6	RF	8	Scaffold	cutoff6	Edge Cases Removed	0
136	0.97503671071953	AUROC	CYP2D6	RF	8	Random	cutoff6	Original	0
137	0.97503671071953	AUROC	CYP2D6	RF	8	Random	cutoff6	Edge Cases Removed	0
144	0.131578947368421	AUROC	CYP2D6	RF	9	Scaffold	cutoff6	Original	0
145	0.131578947368421	AUROC	CYP2D6	RF	9	Scaffold	cutoff6	Edge Cases Removed	0
152	0.911504424778761	AUROC	CYP2D6	RF	9	Random	cutoff6	Original	0
153	0.911504424778761	AUROC	CYP2D6	RF	9	Random	cutoff6	Edge Cases Removed	0
160	0.49890350877193	AUROC	CYP2D6	RF	10	Scaffold	cutoff6	Original	0
161	0.49890350877193	AUROC	CYP2D6	RF	10	Scaffold	cutoff6	Edge Cases Removed	0
168	0.801777777777778	AUROC	CYP2D6	RF	10	Random	cutoff6	Original	0
169	0.801777777777778	AUROC	CYP2D6	RF	10	Random	cutoff6	Edge Cases Removed	0
176	0.560205580029368	AUROC	CYP2D6	RF	11	Scaffold	cutoff6	Original	0
177	0.560205580029368	AUROC	CYP2D6	RF	11	Scaffold	cutoff6	Edge Cases Removed	0
184	0.910087719298246	AUROC	CYP2D6	RF	11	Random	cutoff6	Original	0.434782608695652
185	0.909691629955947	AUROC	CYP2D6	RF	11	Random	cutoff6	Edge Cases Removed	0.434782608695652
192	0.589777777777778	AUROC	CYP2D6	RF	12	Scaffold	cutoff6	Original	0
193	0.589777777777778	AUROC	CYP2D6	RF	12	Scaffold	cutoff6	Edge Cases Removed	0
200	0.973799126637555	AUROC	CYP2D6	RF	12	Random	cutoff6	Original	0.869565217391304
201	0.977973568281938	AUROC	CYP2D6	RF	12	Random	cutoff6	Edge Cases Removed	0.869565217391304
208	0.79662261380323	AUROC	CYP2D6	RF	13	Scaffold	cutoff6	Original	1.73913043478261
209	0.991071428571429	AUROC	CYP2D6	RF	13	Scaffold	cutoff6	Edge Cases Removed	1.73913043478261
216	0.425764192139738	AUROC	CYP2D6	RF	13	Random	cutoff6	Original	0.434782608695652
217	0.427631578947368	AUROC	CYP2D6	RF	13	Random	cutoff6	Edge Cases Removed	0.434782608695652
224	0.398026315789474	AUROC	CYP2D6	RF	14	Scaffold	cutoff6	Original	1.73913043478261
225	0.644444444444444	AUROC	CYP2D6	RF	14	Scaffold	cutoff6	Edge Cases Removed	1.73913043478261
240	0.269736842105263	AUROC	CYP2D6	RF	15	Scaffold	cutoff6	Original	0
241	0.269736842105263	AUROC	CYP2D6	RF	15	Scaffold	cutoff6	Edge Cases Removed	0
248	0.787077826725404	AUROC	CYP2D6	RF	15	Random	cutoff6	Original	0.434782608695652
249	0.789085545722714	AUROC	CYP2D6	RF	15	Random	cutoff6	Edge Cases Removed	0.434782608695652
256	0.885964912280702	AUROC	CYP2D6	RF	16	Scaffold	cutoff6	Original	0
257	0.885964912280702	AUROC	CYP2D6	RF	16	Scaffold	cutoff6	Edge Cases Removed	0
264	0.646017699115044	AUROC	CYP2D6	RF	16	Random	cutoff6	Original	0.869565217391304
265	0.725925925925926	AUROC	CYP2D6	RF	16	Random	cutoff6	Edge Cases Removed	0.869565217391304
272	0.904314159292035	AUROC	CYP2D6	RF	17	Scaffold	cutoff6	Original	0
273	0.904314159292035	AUROC	CYP2D6	RF	17	Scaffold	cutoff6	Edge Cases Removed	0
280	0.436681222707424	AUROC	CYP2D6	RF	17	Random	cutoff6	Original	0
281	0.436681222707424	AUROC	CYP2D6	RF	17	Random	cutoff6	Edge Cases Removed	0
288	0.730301089045484	AUROC	CYP2D6	RF	18	Scaffold	cutoff6	Original	0
289	0.730301089045484	AUROC	CYP2D6	RF	18	Scaffold	cutoff6	Edge Cases Removed	0
296	0.176855895196506	AUROC	CYP2D6	RF	18	Random	cutoff6	Original	0
297	0.176855895196506	AUROC	CYP2D6	RF	18	Random	cutoff6	Edge Cases Removed	0
304	0.916666666666667	AUROC	CYP2D6	RF	19	Scaffold	cutoff6	Original	0
305	0.916666666666667	AUROC	CYP2D6	RF	19	Scaffold	cutoff6	Edge Cases Removed	0
312	0.78928046989721	AUROC	CYP2D6	RF	19	Random	cutoff6	Original	0.434782608695652
313	0.791297935103245	AUROC	CYP2D6	RF	19	Random	cutoff6	Edge Cases Removed	0.434782608695652
320	0.0960698689956331	AUROC	CYP2D6	RF	20	Scaffold	cutoff6	Original	0
321	0.0960698689956331	AUROC	CYP2D6	RF	20	Scaffold	cutoff6	Edge Cases Removed	0
328	0.196506550218341	AUROC	CYP2D6	RF	20	Random	cutoff6	Original	0
329	0.196506550218341	AUROC	CYP2D6	RF	20	Random	cutoff6	Edge Cases Removed	0
336	0.663716814159292	AUROC	CYP2D6	RF	21	Scaffold	cutoff6	Original	0
337	0.663716814159292	AUROC	CYP2D6	RF	21	Scaffold	cutoff6	Edge Cases Removed	0
344	1	AUROC	CYP2D6	RF	21	Random	cutoff6	Original	0
345	1	AUROC	CYP2D6	RF	21	Random	cutoff6	Edge Cases Removed	0
352	0.80641592920354	AUROC	CYP2D6	RF	22	Scaffold	cutoff6	Original	0
353	0.80641592920354	AUROC	CYP2D6	RF	22	Scaffold	cutoff6	Edge Cases Removed	0
360	0.756637168141593	AUROC	CYP2D6	RF	22	Random	cutoff6	Original	1.30434782608696
361	0.938988095238095	AUROC	CYP2D6	RF	22	Random	cutoff6	Edge Cases Removed	1.30434782608696
368	0.172489082969432	AUROC	CYP2D6	RF	23	Scaffold	cutoff6	Original	0.869565217391304
376	0.691885964912281	AUROC	CYP2D6	RF	23	Random	cutoff6	Original	0
377	0.691885964912281	AUROC	CYP2D6	RF	23	Random	cutoff6	Edge Cases Removed	0
384	0.589912280701754	AUROC	CYP2D6	RF	24	Scaffold	cutoff6	Original	0
385	0.589912280701754	AUROC	CYP2D6	RF	24	Scaffold	cutoff6	Edge Cases Removed	0
392	0.789823008849557	AUROC	CYP2D6	RF	24	Random	cutoff6	Original	0.869565217391304
393	0.891111111111111	AUROC	CYP2D6	RF	24	Random	cutoff6	Edge Cases Removed	0.869565217391304
400	0.821349557522124	AUROC	CYP2D6	RF	25	Scaffold	cutoff6	Original	0
401	0.821349557522124	AUROC	CYP2D6	RF	25	Scaffold	cutoff6	Edge Cases Removed	0
408	0.198689956331878	AUROC	CYP2D6	RF	25	Random	cutoff6	Original	0.434782608695652
416	0.65929203539823	AUROC	CYP2D6	RF	26	Scaffold	cutoff6	Original	0
417	0.65929203539823	AUROC	CYP2D6	RF	26	Scaffold	cutoff6	Edge Cases Removed	0
424	0.422149122807017	AUROC	CYP2D6	RF	26	Random	cutoff6	Original	1.30434782608696
425	0.634955752212389	AUROC	CYP2D6	RF	26	Random	cutoff6	Edge Cases Removed	1.30434782608696
432	0.64712389380531	AUROC	CYP2D6	RF	27	Scaffold	cutoff6	Original	2.60869565217391
433	1	AUROC	CYP2D6	RF	27	Scaffold	cutoff6	Edge Cases Removed	2.60869565217391
440	0.846238938053097	AUROC	CYP2D6	RF	27	Random	cutoff6	Original	0
441	0.846238938053097	AUROC	CYP2D6	RF	27	Random	cutoff6	Edge Cases Removed	0
448	0.548363095238095	AUROC	CYP2D6	RF	28	Scaffold	cutoff6	Original	0
449	0.548363095238095	AUROC	CYP2D6	RF	28	Scaffold	cutoff6	Edge Cases Removed	0
456	0.71570796460177	AUROC	CYP2D6	RF	28	Random	cutoff6	Original	1.73913043478261
457	0.724099099099099	AUROC	CYP2D6	RF	28	Random	cutoff6	Edge Cases Removed	1.73913043478261
464	0.601973684210526	AUROC	CYP2D6	RF	29	Scaffold	cutoff6	Original	0
465	0.601973684210526	AUROC	CYP2D6	RF	29	Scaffold	cutoff6	Edge Cases Removed	0
472	0.610666666666667	AUROC	CYP2D6	RF	29	Random	cutoff6	Original	0.434782608695652
473	0.724444444444444	AUROC	CYP2D6	RF	29	Random	cutoff6	Edge Cases Removed	0.434782608695652
0	0.885645604395604	AUROC	CYP3A4	RF	0	Scaffold	cutoff6	Original	0.543478260869565
1	0.900367309458219	AUROC	CYP3A4	RF	0	Scaffold	cutoff6	Edge Cases Removed	0.543478260869565
8	0.927582113177681	AUROC	CYP3A4	RF	0	Random	cutoff6	Original	0.271739130434783
9	0.915512465373961	AUROC	CYP3A4	RF	0	Random	cutoff6	Edge Cases Removed	0.271739130434783
16	0.634668508287293	AUROC	CYP3A4	RF	1	Scaffold	cutoff6	Original	1.08695652173913
17	0.723955431754875	AUROC	CYP3A4	RF	1	Scaffold	cutoff6	Edge Cases Removed	1.08695652173913
24	0.770604395604396	AUROC	CYP3A4	RF	1	Random	cutoff6	Original	0.271739130434783
25	0.695970695970696	AUROC	CYP3A4	RF	1	Random	cutoff6	Edge Cases Removed	0.271739130434783
32	0.868461776539771	AUROC	CYP3A4	RF	2	Scaffold	cutoff6	Original	0
33	0.868461776539771	AUROC	CYP3A4	RF	2	Scaffold	cutoff6	Edge Cases Removed	0
40	0.950732093391373	AUROC	CYP3A4	RF	2	Random	cutoff6	Original	0.815217391304348
41	0.947771587743733	AUROC	CYP3A4	RF	2	Random	cutoff6	Edge Cases Removed	0.815217391304348
48	0.989871086556169	AUROC	CYP3A4	RF	3	Scaffold	cutoff6	Original	0.815217391304348
49	0.999307479224377	AUROC	CYP3A4	RF	3	Scaffold	cutoff6	Edge Cases Removed	0.815217391304348
56	0.910220994475138	AUROC	CYP3A4	RF	3	Random	cutoff6	Original	0.271739130434783
57	0.896961325966851	AUROC	CYP3A4	RF	3	Random	cutoff6	Edge Cases Removed	0.271739130434783
64	0.788286505738029	AUROC	CYP3A4	RF	4	Scaffold	cutoff6	Original	0
65	0.788286505738029	AUROC	CYP3A4	RF	4	Scaffold	cutoff6	Edge Cases Removed	0
72	0.810543278084715	AUROC	CYP3A4	RF	4	Random	cutoff6	Original	0.815217391304348
73	0.934166666666667	AUROC	CYP3A4	RF	4	Random	cutoff6	Edge Cases Removed	0.815217391304348
80	0.842376373626374	AUROC	CYP3A4	RF	5	Scaffold	cutoff6	Original	0.543478260869565
81	0.7910927456382	AUROC	CYP3A4	RF	5	Scaffold	cutoff6	Edge Cases Removed	0.543478260869565
88	0.926493345713401	AUROC	CYP3A4	RF	5	Random	cutoff6	Original	1.6304347826087
89	0.971629778672032	AUROC	CYP3A4	RF	5	Random	cutoff6	Edge Cases Removed	1.6304347826087
96	0.998633879781421	AUROC	CYP3A4	RF	6	Scaffold	cutoff6	Original	0
97	0.998633879781421	AUROC	CYP3A4	RF	6	Scaffold	cutoff6	Edge Cases Removed	0
104	0.999208547685002	AUROC	CYP3A4	RF	6	Random	cutoff6	Original	0.815217391304348
105	0.999201915403033	AUROC	CYP3A4	RF	6	Random	cutoff6	Edge Cases Removed	0.815217391304348
112	0.665660511363636	AUROC	CYP3A4	RF	7	Scaffold	cutoff6	Original	1.90217391304348
113	0.663801337153773	AUROC	CYP3A4	RF	7	Scaffold	cutoff6	Edge Cases Removed	1.90217391304348
120	0.950162513542795	AUROC	CYP3A4	RF	7	Random	cutoff6	Original	0.815217391304348
121	0.943502824858757	AUROC	CYP3A4	RF	7	Random	cutoff6	Edge Cases Removed	0.815217391304348
128	0.765013774104683	AUROC	CYP3A4	RF	8	Scaffold	cutoff6	Original	0.543478260869565
129	0.908494475138122	AUROC	CYP3A4	RF	8	Scaffold	cutoff6	Edge Cases Removed	0.543478260869565
136	0.997214484679666	AUROC	CYP3A4	RF	8	Random	cutoff6	Original	0.815217391304348
137	1	AUROC	CYP3A4	RF	8	Random	cutoff6	Edge Cases Removed	0.815217391304348
144	0.703296703296703	AUROC	CYP3A4	RF	9	Scaffold	cutoff6	Original	0
145	0.703296703296703	AUROC	CYP3A4	RF	9	Scaffold	cutoff6	Edge Cases Removed	0
152	0.787217579696688	AUROC	CYP3A4	RF	9	Random	cutoff6	Original	0
153	0.787217579696688	AUROC	CYP3A4	RF	9	Random	cutoff6	Edge Cases Removed	0
160	0.995535714285714	AUROC	CYP3A4	RF	10	Scaffold	cutoff6	Original	0
161	0.995535714285714	AUROC	CYP3A4	RF	10	Scaffold	cutoff6	Edge Cases Removed	0
168	0.811979166666667	AUROC	CYP3A4	RF	10	Random	cutoff6	Original	0.815217391304348
169	0.847493036211699	AUROC	CYP3A4	RF	10	Random	cutoff6	Edge Cases Removed	0.815217391304348
176	0.954297820823244	AUROC	CYP3A4	RF	11	Scaffold	cutoff6	Original	0
177	0.954297820823244	AUROC	CYP3A4	RF	11	Scaffold	cutoff6	Edge Cases Removed	0
184	0.999313186813187	AUROC	CYP3A4	RF	11	Random	cutoff6	Original	0.543478260869565
185	1	AUROC	CYP3A4	RF	11	Random	cutoff6	Edge Cases Removed	0.543478260869565
192	0.513317191283293	AUROC	CYP3A4	RF	12	Scaffold	cutoff6	Original	2.44565217391304
193	0.468767908309456	AUROC	CYP3A4	RF	12	Scaffold	cutoff6	Edge Cases Removed	2.44565217391304
200	0.97075208913649	AUROC	CYP3A4	RF	12	Random	cutoff6	Original	0.815217391304348
201	0.969473264166002	AUROC	CYP3A4	RF	12	Random	cutoff6	Edge Cases Removed	0.815217391304348
208	0.952054794520548	AUROC	CYP3A4	RF	13	Scaffold	cutoff6	Original	0
209	0.952054794520548	AUROC	CYP3A4	RF	13	Scaffold	cutoff6	Edge Cases Removed	0
216	0.970133085731972	AUROC	CYP3A4	RF	13	Random	cutoff6	Original	0.271739130434783
217	0.97284295468653	AUROC	CYP3A4	RF	13	Random	cutoff6	Edge Cases Removed	0.271739130434783
224	1	AUROC	CYP3A4	RF	14	Scaffold	cutoff6	Original	0.543478260869565
225	1	AUROC	CYP3A4	RF	14	Scaffold	cutoff6	Edge Cases Removed	0.543478260869565
232	0.996316758747698	AUROC	CYP3A4	RF	14	Random	cutoff6	Original	0
233	0.996316758747698	AUROC	CYP3A4	RF	14	Random	cutoff6	Edge Cases Removed	0
240	0.81257957728546	AUROC	CYP3A4	RF	15	Scaffold	cutoff6	Original	1.08695652173913
241	0.82566510172144	AUROC	CYP3A4	RF	15	Scaffold	cutoff6	Edge Cases Removed	1.08695652173913
248	0.94622905027933	AUROC	CYP3A4	RF	15	Random	cutoff6	Original	1.35869565217391
249	0.967094703049759	AUROC	CYP3A4	RF	15	Random	cutoff6	Edge Cases Removed	1.35869565217391
256	0.71038715769594	AUROC	CYP3A4	RF	16	Scaffold	cutoff6	Original	1.6304347826087
257	0.717142857142857	AUROC	CYP3A4	RF	16	Scaffold	cutoff6	Edge Cases Removed	1.6304347826087
264	0.999208547685002	AUROC	CYP3A4	RF	16	Random	cutoff6	Original	0.271739130434783
265	0.999206349206349	AUROC	CYP3A4	RF	16	Random	cutoff6	Edge Cases Removed	0.271739130434783
272	0.913498622589532	AUROC	CYP3A4	RF	17	Scaffold	cutoff6	Original	0
273	0.913498622589532	AUROC	CYP3A4	RF	17	Scaffold	cutoff6	Edge Cases Removed	0
280	0.913804945054945	AUROC	CYP3A4	RF	17	Random	cutoff6	Original	0
281	0.913804945054945	AUROC	CYP3A4	RF	17	Random	cutoff6	Edge Cases Removed	0
288	0.704109589041096	AUROC	CYP3A4	RF	18	Scaffold	cutoff6	Original	0
289	0.704109589041096	AUROC	CYP3A4	RF	18	Scaffold	cutoff6	Edge Cases Removed	0
296	0.975558659217877	AUROC	CYP3A4	RF	18	Random	cutoff6	Original	0.543478260869565
297	0.971892458100559	AUROC	CYP3A4	RF	18	Random	cutoff6	Edge Cases Removed	0.543478260869565
304	0.717847249703205	AUROC	CYP3A4	RF	19	Scaffold	cutoff6	Original	0
305	0.717847249703205	AUROC	CYP3A4	RF	19	Scaffold	cutoff6	Edge Cases Removed	0
312	0.93213296398892	AUROC	CYP3A4	RF	19	Random	cutoff6	Original	1.35869565217391
313	0.924301675977654	AUROC	CYP3A4	RF	19	Random	cutoff6	Edge Cases Removed	1.35869565217391
320	0.85199841709537	AUROC	CYP3A4	RF	20	Scaffold	cutoff6	Original	0
321	0.85199841709537	AUROC	CYP3A4	RF	20	Scaffold	cutoff6	Edge Cases Removed	0
328	0.739090064995357	AUROC	CYP3A4	RF	20	Random	cutoff6	Original	0.271739130434783
329	0.706476323119777	AUROC	CYP3A4	RF	20	Random	cutoff6	Edge Cases Removed	0.271739130434783
336	0.732965009208103	AUROC	CYP3A4	RF	21	Scaffold	cutoff6	Original	0.543478260869565
337	0.681440443213296	AUROC	CYP3A4	RF	21	Scaffold	cutoff6	Edge Cases Removed	0.543478260869565
344	0.876335575781559	AUROC	CYP3A4	RF	21	Random	cutoff6	Original	0.543478260869565
345	0.832409972299169	AUROC	CYP3A4	RF	21	Random	cutoff6	Edge Cases Removed	0.543478260869565
352	0.646575342465753	AUROC	CYP3A4	RF	22	Scaffold	cutoff6	Original	0
353	0.646575342465753	AUROC	CYP3A4	RF	22	Scaffold	cutoff6	Edge Cases Removed	0
360	0.994214876033058	AUROC	CYP3A4	RF	22	Random	cutoff6	Original	0.543478260869565
361	1	AUROC	CYP3A4	RF	22	Random	cutoff6	Edge Cases Removed	0.543478260869565
368	0.769885239414325	AUROC	CYP3A4	RF	23	Scaffold	cutoff6	Original	0
369	0.769885239414325	AUROC	CYP3A4	RF	23	Scaffold	cutoff6	Edge Cases Removed	0
376	0.890581717451524	AUROC	CYP3A4	RF	23	Random	cutoff6	Original	0.543478260869565
377	0.943213296398892	AUROC	CYP3A4	RF	23	Random	cutoff6	Edge Cases Removed	0.543478260869565
384	0.998010299625468	AUROC	CYP3A4	RF	24	Scaffold	cutoff6	Original	0
385	0.998010299625468	AUROC	CYP3A4	RF	24	Scaffold	cutoff6	Edge Cases Removed	0
392	0.932528690146419	AUROC	CYP3A4	RF	24	Random	cutoff6	Original	0.271739130434783
393	0.921283471837488	AUROC	CYP3A4	RF	24	Random	cutoff6	Edge Cases Removed	0.271739130434783
400	0.884027777777778	AUROC	CYP3A4	RF	25	Scaffold	cutoff6	Original	0.543478260869565
401	0.869478710704337	AUROC	CYP3A4	RF	25	Scaffold	cutoff6	Edge Cases Removed	0.543478260869565
408	0.950977653631285	AUROC	CYP3A4	RF	25	Random	cutoff6	Original	0.543478260869565
409	0.946623093681917	AUROC	CYP3A4	RF	25	Random	cutoff6	Edge Cases Removed	0.543478260869565
416	0.801826484018265	AUROC	CYP3A4	RF	26	Scaffold	cutoff6	Original	0
417	0.801826484018265	AUROC	CYP3A4	RF	26	Scaffold	cutoff6	Edge Cases Removed	0
424	0.947384710615908	AUROC	CYP3A4	RF	26	Random	cutoff6	Original	0.271739130434783
425	0.941852367688022	AUROC	CYP3A4	RF	26	Random	cutoff6	Edge Cases Removed	0.271739130434783
432	0.928374655647383	AUROC	CYP3A4	RF	27	Scaffold	cutoff6	Original	1.08695652173913
433	0.988194444444444	AUROC	CYP3A4	RF	27	Scaffold	cutoff6	Edge Cases Removed	1.08695652173913
440	0.872774040364068	AUROC	CYP3A4	RF	27	Random	cutoff6	Original	0.271739130434783
441	0.85387811634349	AUROC	CYP3A4	RF	27	Random	cutoff6	Edge Cases Removed	0.271739130434783
448	1	AUROC	CYP3A4	RF	28	Scaffold	cutoff6	Original	0
449	1	AUROC	CYP3A4	RF	28	Scaffold	cutoff6	Edge Cases Removed	0
456	0.847222222222222	AUROC	CYP3A4	RF	28	Random	cutoff6	Original	0
457	0.847222222222222	AUROC	CYP3A4	RF	28	Random	cutoff6	Edge Cases Removed	0
464	0.920476706392199	AUROC	CYP3A4	RF	29	Scaffold	cutoff6	Original	0.543478260869565
465	0.915018832391714	AUROC	CYP3A4	RF	29	Scaffold	cutoff6	Edge Cases Removed	0.543478260869565
472	0.977411048689138	AUROC	CYP3A4	RF	29	Random	cutoff6	Original	1.6304347826087
473	0.997175141242938	AUROC	CYP3A4	RF	29	Random	cutoff6	Edge Cases Removed	1.6304347826087
0	0.924032027230882	AUROC	MOR	RF	0	Scaffold	cutoff6	Original	9.03954802259887
1	0.93993890421758	AUROC	MOR	RF	0	Scaffold	cutoff6	Edge Cases Removed	9.03954802259887
8	0.958680555555556	AUROC	MOR	RF	0	Random	cutoff6	Original	5.36723163841808
9	0.966872340425532	AUROC	MOR	RF	0	Random	cutoff6	Edge Cases Removed	5.36723163841808
16	0.907488822652757	AUROC	MOR	RF	1	Scaffold	cutoff6	Original	6.77966101694915
17	0.933565531475748	AUROC	MOR	RF	1	Scaffold	cutoff6	Edge Cases Removed	6.77966101694915
24	0.925521609538003	AUROC	MOR	RF	1	Random	cutoff6	Original	6.49717514124294
25	0.942572274468826	AUROC	MOR	RF	1	Random	cutoff6	Edge Cases Removed	6.49717514124294
32	0.919452887537994	AUROC	MOR	RF	2	Scaffold	cutoff6	Original	3.10734463276836
33	0.924102982292637	AUROC	MOR	RF	2	Scaffold	cutoff6	Edge Cases Removed	3.10734463276836
40	0.938459866705303	AUROC	MOR	RF	2	Random	cutoff6	Original	2.82485875706215
41	0.947025092364532	AUROC	MOR	RF	2	Random	cutoff6	Edge Cases Removed	2.82485875706215
48	0.934141791044776	AUROC	MOR	RF	3	Scaffold	cutoff6	Original	7.06214689265537
49	0.942230527143981	AUROC	MOR	RF	3	Scaffold	cutoff6	Edge Cases Removed	7.06214689265537
56	0.939695247933884	AUROC	MOR	RF	3	Random	cutoff6	Original	6.49717514124294
57	0.949921170184812	AUROC	MOR	RF	3	Random	cutoff6	Edge Cases Removed	6.49717514124294
64	0.940873015873016	AUROC	MOR	RF	4	Scaffold	cutoff6	Original	7.06214689265537
65	0.959691070672873	AUROC	MOR	RF	4	Scaffold	cutoff6	Edge Cases Removed	7.06214689265537
72	0.925277128980833	AUROC	MOR	RF	4	Random	cutoff6	Original	7.90960451977401
73	0.948315756685801	AUROC	MOR	RF	4	Random	cutoff6	Edge Cases Removed	7.90960451977401
80	0.94203428115865	AUROC	MOR	RF	5	Scaffold	cutoff6	Original	10.7344632768362
81	0.9697265625	AUROC	MOR	RF	5	Scaffold	cutoff6	Edge Cases Removed	10.7344632768362
88	0.934576400841461	AUROC	MOR	RF	5	Random	cutoff6	Original	6.21468926553672
89	0.951005533810231	AUROC	MOR	RF	5	Random	cutoff6	Edge Cases Removed	6.21468926553672
96	0.905182713302847	AUROC	MOR	RF	6	Scaffold	cutoff6	Original	3.95480225988701
97	0.913361501067648	AUROC	MOR	RF	6	Scaffold	cutoff6	Edge Cases Removed	3.95480225988701
104	0.936599836333879	AUROC	MOR	RF	6	Random	cutoff6	Original	4.23728813559322
105	0.942547969656403	AUROC	MOR	RF	6	Random	cutoff6	Edge Cases Removed	4.23728813559322
112	0.888273278061224	AUROC	MOR	RF	7	Scaffold	cutoff6	Original	6.49717514124294
113	0.908944213923467	AUROC	MOR	RF	7	Scaffold	cutoff6	Edge Cases Removed	6.49717514124294
120	0.938471594120972	AUROC	MOR	RF	7	Random	cutoff6	Original	5.08474576271187
121	0.947636810984563	AUROC	MOR	RF	7	Random	cutoff6	Edge Cases Removed	5.08474576271187
128	0.882612844341188	AUROC	MOR	RF	8	Scaffold	cutoff6	Original	4.80225988700565
129	0.900436391234228	AUROC	MOR	RF	8	Scaffold	cutoff6	Edge Cases Removed	4.80225988700565
136	0.953980769230769	AUROC	MOR	RF	8	Random	cutoff6	Original	3.67231638418079
137	0.957579854656076	AUROC	MOR	RF	8	Random	cutoff6	Edge Cases Removed	3.67231638418079
144	0.879460699942628	AUROC	MOR	RF	9	Scaffold	cutoff6	Original	7.90960451977401
145	0.90163972500929	AUROC	MOR	RF	9	Scaffold	cutoff6	Edge Cases Removed	7.90960451977401
152	0.91785111028715	AUROC	MOR	RF	9	Random	cutoff6	Original	5.64971751412429
153	0.92490157480315	AUROC	MOR	RF	9	Random	cutoff6	Edge Cases Removed	5.64971751412429
160	0.887147266313933	AUROC	MOR	RF	10	Scaffold	cutoff6	Original	7.06214689265537
161	0.900937672366244	AUROC	MOR	RF	10	Scaffold	cutoff6	Edge Cases Removed	7.06214689265537
168	0.947400284900285	AUROC	MOR	RF	10	Random	cutoff6	Original	6.49717514124294
169	0.961907756813417	AUROC	MOR	RF	10	Random	cutoff6	Edge Cases Removed	6.49717514124294
176	0.90440852019736	AUROC	MOR	RF	11	Scaffold	cutoff6	Original	5.36723163841808
177	0.91863644790508	AUROC	MOR	RF	11	Scaffold	cutoff6	Edge Cases Removed	5.36723163841808
184	0.913425925925926	AUROC	MOR	RF	11	Random	cutoff6	Original	5.93220338983051
185	0.929731884780225	AUROC	MOR	RF	11	Random	cutoff6	Edge Cases Removed	5.93220338983051
192	0.952166977902272	AUROC	MOR	RF	12	Scaffold	cutoff6	Original	7.34463276836158
193	0.970477416893213	AUROC	MOR	RF	12	Scaffold	cutoff6	Edge Cases Removed	7.34463276836158
200	0.933881886087768	AUROC	MOR	RF	12	Random	cutoff6	Original	6.77966101694915
201	0.950637448391634	AUROC	MOR	RF	12	Random	cutoff6	Edge Cases Removed	6.77966101694915
208	0.858800876201244	AUROC	MOR	RF	13	Scaffold	cutoff6	Original	3.95480225988701
209	0.8658924533364	AUROC	MOR	RF	13	Scaffold	cutoff6	Edge Cases Removed	3.95480225988701
216	0.934570906877663	AUROC	MOR	RF	13	Random	cutoff6	Original	4.80225988700565
217	0.934249850567842	AUROC	MOR	RF	13	Random	cutoff6	Edge Cases Removed	4.80225988700565
224	0.920195065978198	AUROC	MOR	RF	14	Scaffold	cutoff6	Original	4.51977401129944
225	0.926748971193416	AUROC	MOR	RF	14	Scaffold	cutoff6	Edge Cases Removed	4.51977401129944
232	0.946609538002981	AUROC	MOR	RF	14	Random	cutoff6	Original	4.23728813559322
233	0.95347280334728	AUROC	MOR	RF	14	Random	cutoff6	Edge Cases Removed	4.23728813559322
240	0.901403846153846	AUROC	MOR	RF	15	Scaffold	cutoff6	Original	4.23728813559322
241	0.910475419613189	AUROC	MOR	RF	15	Scaffold	cutoff6	Edge Cases Removed	4.23728813559322
248	0.942941898527005	AUROC	MOR	RF	15	Random	cutoff6	Original	3.67231638418079
249	0.941657749242019	AUROC	MOR	RF	15	Random	cutoff6	Edge Cases Removed	3.67231638418079
256	0.935064935064935	AUROC	MOR	RF	16	Scaffold	cutoff6	Original	8.47457627118644
257	0.953189300411523	AUROC	MOR	RF	16	Scaffold	cutoff6	Edge Cases Removed	8.47457627118644
264	0.927887481371088	AUROC	MOR	RF	16	Random	cutoff6	Original	5.93220338983051
265	0.928940512375163	AUROC	MOR	RF	16	Random	cutoff6	Edge Cases Removed	5.93220338983051
272	0.947649572649573	AUROC	MOR	RF	17	Scaffold	cutoff6	Original	7.6271186440678
273	0.96061160680241	AUROC	MOR	RF	17	Scaffold	cutoff6	Edge Cases Removed	7.6271186440678
280	0.918872386325921	AUROC	MOR	RF	17	Random	cutoff6	Original	6.77966101694915
281	0.930564362714014	AUROC	MOR	RF	17	Random	cutoff6	Edge Cases Removed	6.77966101694915
288	0.931570512820513	AUROC	MOR	RF	18	Scaffold	cutoff6	Original	6.77966101694915
289	0.94383967300634	AUROC	MOR	RF	18	Scaffold	cutoff6	Edge Cases Removed	6.77966101694915
296	0.936641081871345	AUROC	MOR	RF	18	Random	cutoff6	Original	7.90960451977401
297	0.955973597359736	AUROC	MOR	RF	18	Random	cutoff6	Edge Cases Removed	7.90960451977401
304	0.903752994410434	AUROC	MOR	RF	19	Scaffold	cutoff6	Original	2.82485875706215
305	0.913108961362452	AUROC	MOR	RF	19	Scaffold	cutoff6	Edge Cases Removed	2.82485875706215
312	0.925040168087999	AUROC	MOR	RF	19	Random	cutoff6	Original	5.36723163841808
313	0.939525544036612	AUROC	MOR	RF	19	Random	cutoff6	Edge Cases Removed	5.36723163841808
320	0.840061228952548	AUROC	MOR	RF	20	Scaffold	cutoff6	Original	7.06214689265537
321	0.85516693163752	AUROC	MOR	RF	20	Scaffold	cutoff6	Edge Cases Removed	7.06214689265537
328	0.956031375874496	AUROC	MOR	RF	20	Random	cutoff6	Original	4.80225988700565
329	0.962119020061728	AUROC	MOR	RF	20	Random	cutoff6	Edge Cases Removed	4.80225988700565
336	0.975308641975309	AUROC	MOR	RF	21	Scaffold	cutoff6	Original	3.38983050847458
337	0.978184580876235	AUROC	MOR	RF	21	Scaffold	cutoff6	Edge Cases Removed	3.38983050847458
344	0.931892996329789	AUROC	MOR	RF	21	Random	cutoff6	Original	5.64971751412429
345	0.94990328820116	AUROC	MOR	RF	21	Random	cutoff6	Edge Cases Removed	5.64971751412429
352	0.933801627172898	AUROC	MOR	RF	22	Scaffold	cutoff6	Original	5.93220338983051
353	0.954625322997416	AUROC	MOR	RF	22	Scaffold	cutoff6	Edge Cases Removed	5.93220338983051
360	0.941655000189186	AUROC	MOR	RF	22	Random	cutoff6	Original	6.49717514124294
361	0.947032947302271	AUROC	MOR	RF	22	Random	cutoff6	Edge Cases Removed	6.49717514124294
368	0.961452233561988	AUROC	MOR	RF	23	Scaffold	cutoff6	Original	6.21468926553672
369	0.971836954846664	AUROC	MOR	RF	23	Scaffold	cutoff6	Edge Cases Removed	6.21468926553672
376	0.916694472250028	AUROC	MOR	RF	23	Random	cutoff6	Original	7.34463276836158
377	0.941945043103448	AUROC	MOR	RF	23	Random	cutoff6	Edge Cases Removed	7.34463276836158
384	0.929501656127672	AUROC	MOR	RF	24	Scaffold	cutoff6	Original	6.21468926553672
385	0.945777582803246	AUROC	MOR	RF	24	Scaffold	cutoff6	Edge Cases Removed	6.21468926553672
392	0.949616053317879	AUROC	MOR	RF	24	Random	cutoff6	Original	7.06214689265537
393	0.958071999312656	AUROC	MOR	RF	24	Random	cutoff6	Edge Cases Removed	7.06214689265537
400	0.943653846153846	AUROC	MOR	RF	25	Scaffold	cutoff6	Original	2.25988700564972
401	0.945937103831841	AUROC	MOR	RF	25	Scaffold	cutoff6	Edge Cases Removed	2.25988700564972
408	0.958962170726876	AUROC	MOR	RF	25	Random	cutoff6	Original	5.36723163841808
409	0.968986048164934	AUROC	MOR	RF	25	Random	cutoff6	Edge Cases Removed	5.36723163841808
416	0.873015510948905	AUROC	MOR	RF	26	Scaffold	cutoff6	Original	10.4519774011299
417	0.902349228611501	AUROC	MOR	RF	26	Scaffold	cutoff6	Edge Cases Removed	10.4519774011299
424	0.93834974214721	AUROC	MOR	RF	26	Random	cutoff6	Original	6.49717514124294
425	0.954909352761776	AUROC	MOR	RF	26	Random	cutoff6	Edge Cases Removed	6.49717514124294
432	0.846424680983505	AUROC	MOR	RF	27	Scaffold	cutoff6	Original	13.5593220338983
433	0.889031394635588	AUROC	MOR	RF	27	Scaffold	cutoff6	Edge Cases Removed	13.5593220338983
440	0.944551573585592	AUROC	MOR	RF	27	Random	cutoff6	Original	5.08474576271187
441	0.950758818703856	AUROC	MOR	RF	27	Random	cutoff6	Edge Cases Removed	5.08474576271187
448	0.916531817187842	AUROC	MOR	RF	28	Scaffold	cutoff6	Original	2.54237288135593
449	0.917617924528302	AUROC	MOR	RF	28	Scaffold	cutoff6	Edge Cases Removed	2.54237288135593
456	0.943052685950413	AUROC	MOR	RF	28	Random	cutoff6	Original	5.64971751412429
457	0.953037073816617	AUROC	MOR	RF	28	Random	cutoff6	Edge Cases Removed	5.64971751412429
464	0.895399567268471	AUROC	MOR	RF	29	Scaffold	cutoff6	Original	7.06214689265537
465	0.910298307357131	AUROC	MOR	RF	29	Scaffold	cutoff6	Edge Cases Removed	7.06214689265537
472	0.940498034076016	AUROC	MOR	RF	29	Random	cutoff6	Original	6.21468926553672
473	0.964998234463277	AUROC	MOR	RF	29	Random	cutoff6	Edge Cases Removed	6.21468926553672
0	0.883741781231321	AUROC	DOR	RF	0	Scaffold	cutoff6	Original	2.1671826625387
1	0.8926451273969	AUROC	DOR	RF	0	Scaffold	cutoff6	Edge Cases Removed	2.1671826625387
8	0.91870777027027	AUROC	DOR	RF	0	Random	cutoff6	Original	4.95356037151703
9	0.942459493144994	AUROC	DOR	RF	0	Random	cutoff6	Edge Cases Removed	4.95356037151703
16	0.943819128171763	AUROC	DOR	RF	1	Scaffold	cutoff6	Original	3.09597523219814
17	0.952254641909814	AUROC	DOR	RF	1	Scaffold	cutoff6	Edge Cases Removed	3.09597523219814
24	0.916737694438526	AUROC	DOR	RF	1	Random	cutoff6	Original	5.26315789473684
25	0.930476475876536	AUROC	DOR	RF	1	Random	cutoff6	Edge Cases Removed	5.26315789473684
32	0.929692652684342	AUROC	DOR	RF	2	Scaffold	cutoff6	Original	4.02476780185759
33	0.937845408433644	AUROC	DOR	RF	2	Scaffold	cutoff6	Edge Cases Removed	4.02476780185759
40	0.946006274131274	AUROC	DOR	RF	2	Random	cutoff6	Original	6.5015479876161
41	0.956055854241338	AUROC	DOR	RF	2	Random	cutoff6	Edge Cases Removed	6.5015479876161
48	0.769557737071147	AUROC	DOR	RF	3	Scaffold	cutoff6	Original	4.3343653250774
49	0.788140608356019	AUROC	DOR	RF	3	Scaffold	cutoff6	Edge Cases Removed	4.3343653250774
56	0.901129426129426	AUROC	DOR	RF	3	Random	cutoff6	Original	9.59752321981424
57	0.923751628310899	AUROC	DOR	RF	3	Random	cutoff6	Edge Cases Removed	9.59752321981424
64	0.861911177181083	AUROC	DOR	RF	4	Scaffold	cutoff6	Original	6.5015479876161
65	0.884259522052563	AUROC	DOR	RF	4	Scaffold	cutoff6	Edge Cases Removed	6.5015479876161
72	0.923548387096774	AUROC	DOR	RF	4	Random	cutoff6	Original	6.19195046439629
73	0.92962962962963	AUROC	DOR	RF	4	Random	cutoff6	Edge Cases Removed	6.19195046439629
80	0.802768166089965	AUROC	DOR	RF	5	Scaffold	cutoff6	Original	11.1455108359133
81	0.826321467098166	AUROC	DOR	RF	5	Scaffold	cutoff6	Edge Cases Removed	11.1455108359133
88	0.912152745517049	AUROC	DOR	RF	5	Random	cutoff6	Original	7.12074303405573
89	0.935779816513762	AUROC	DOR	RF	5	Random	cutoff6	Edge Cases Removed	7.12074303405573
96	0.842579015966113	AUROC	DOR	RF	6	Scaffold	cutoff6	Original	2.47678018575851
97	0.848896207940182	AUROC	DOR	RF	6	Scaffold	cutoff6	Edge Cases Removed	2.47678018575851
104	0.934931506849315	AUROC	DOR	RF	6	Random	cutoff6	Original	3.71517027863777
105	0.946876932591218	AUROC	DOR	RF	6	Random	cutoff6	Edge Cases Removed	3.71517027863777
112	0.865591397849462	AUROC	DOR	RF	7	Scaffold	cutoff6	Original	4.95356037151703
113	0.882299947005829	AUROC	DOR	RF	7	Scaffold	cutoff6	Edge Cases Removed	4.95356037151703
120	0.936342592592592	AUROC	DOR	RF	7	Random	cutoff6	Original	4.3343653250774
121	0.941055258880892	AUROC	DOR	RF	7	Random	cutoff6	Edge Cases Removed	4.3343653250774
128	0.826630036630037	AUROC	DOR	RF	8	Scaffold	cutoff6	Original	6.19195046439629
129	0.857652091254753	AUROC	DOR	RF	8	Scaffold	cutoff6	Edge Cases Removed	6.19195046439629
136	0.930136373798346	AUROC	DOR	RF	8	Random	cutoff6	Original	4.64396284829721
137	0.932899714608084	AUROC	DOR	RF	8	Random	cutoff6	Edge Cases Removed	4.64396284829721
144	0.904829840215812	AUROC	DOR	RF	9	Scaffold	cutoff6	Original	5.88235294117647
145	0.915643302474967	AUROC	DOR	RF	9	Scaffold	cutoff6	Edge Cases Removed	5.88235294117647
152	0.928796266145664	AUROC	DOR	RF	9	Random	cutoff6	Original	5.57275541795666
153	0.95030101592876	AUROC	DOR	RF	9	Random	cutoff6	Edge Cases Removed	5.57275541795666
160	0.880985358132172	AUROC	DOR	RF	10	Scaffold	cutoff6	Original	6.5015479876161
161	0.902503128911139	AUROC	DOR	RF	10	Scaffold	cutoff6	Edge Cases Removed	6.5015479876161
168	0.94066722972973	AUROC	DOR	RF	10	Random	cutoff6	Original	4.64396284829721
169	0.954187925170068	AUROC	DOR	RF	10	Random	cutoff6	Edge Cases Removed	4.64396284829721
176	0.844109589041096	AUROC	DOR	RF	11	Scaffold	cutoff6	Original	7.73993808049536
177	0.85266106442577	AUROC	DOR	RF	11	Scaffold	cutoff6	Edge Cases Removed	7.73993808049536
184	0.920892154038221	AUROC	DOR	RF	11	Random	cutoff6	Original	5.88235294117647
185	0.934765625	AUROC	DOR	RF	11	Random	cutoff6	Edge Cases Removed	5.88235294117647
192	0.847608453837597	AUROC	DOR	RF	12	Scaffold	cutoff6	Original	4.02476780185759
193	0.872398762654668	AUROC	DOR	RF	12	Scaffold	cutoff6	Edge Cases Removed	4.02476780185759
200	0.867477692467317	AUROC	DOR	RF	12	Random	cutoff6	Original	7.73993808049536
201	0.899205807532419	AUROC	DOR	RF	12	Random	cutoff6	Edge Cases Removed	7.73993808049536
208	0.837596899224806	AUROC	DOR	RF	13	Scaffold	cutoff6	Original	14.8606811145511
209	0.887457044673539	AUROC	DOR	RF	13	Scaffold	cutoff6	Edge Cases Removed	14.8606811145511
216	0.945080787959274	AUROC	DOR	RF	13	Random	cutoff6	Original	4.95356037151703
217	0.955084632813541	AUROC	DOR	RF	13	Random	cutoff6	Edge Cases Removed	4.95356037151703
224	0.875739408473221	AUROC	DOR	RF	14	Scaffold	cutoff6	Original	5.88235294117647
225	0.885666565441846	AUROC	DOR	RF	14	Scaffold	cutoff6	Edge Cases Removed	5.88235294117647
232	0.92576447625244	AUROC	DOR	RF	14	Random	cutoff6	Original	6.5015479876161
233	0.930981954534802	AUROC	DOR	RF	14	Random	cutoff6	Edge Cases Removed	6.5015479876161
240	0.897388279684	AUROC	DOR	RF	15	Scaffold	cutoff6	Original	5.88235294117647
241	0.908105147864184	AUROC	DOR	RF	15	Scaffold	cutoff6	Edge Cases Removed	5.88235294117647
248	0.908384778868536	AUROC	DOR	RF	15	Random	cutoff6	Original	8.97832817337461
249	0.924945755802485	AUROC	DOR	RF	15	Random	cutoff6	Edge Cases Removed	8.97832817337461
256	0.836178414096916	AUROC	DOR	RF	16	Scaffold	cutoff6	Original	8.35913312693498
257	0.870833333333333	AUROC	DOR	RF	16	Scaffold	cutoff6	Edge Cases Removed	8.35913312693498
264	0.924928729806779	AUROC	DOR	RF	16	Random	cutoff6	Original	6.81114551083591
265	0.943136879704044	AUROC	DOR	RF	16	Random	cutoff6	Edge Cases Removed	6.81114551083591
272	0.849599662873999	AUROC	DOR	RF	17	Scaffold	cutoff6	Original	8.04953560371517
273	0.881950729009553	AUROC	DOR	RF	17	Scaffold	cutoff6	Edge Cases Removed	8.04953560371517
280	0.929619271906584	AUROC	DOR	RF	17	Random	cutoff6	Original	6.5015479876161
281	0.929015700483092	AUROC	DOR	RF	17	Random	cutoff6	Edge Cases Removed	6.5015479876161
288	0.893097876269621	AUROC	DOR	RF	18	Scaffold	cutoff6	Original	7.12074303405573
289	0.915892817185053	AUROC	DOR	RF	18	Scaffold	cutoff6	Edge Cases Removed	7.12074303405573
296	0.909189222593005	AUROC	DOR	RF	18	Random	cutoff6	Original	6.19195046439629
297	0.919361017468587	AUROC	DOR	RF	18	Random	cutoff6	Edge Cases Removed	6.19195046439629
304	0.870894341115948	AUROC	DOR	RF	19	Scaffold	cutoff6	Original	3.40557275541796
305	0.884732824427481	AUROC	DOR	RF	19	Scaffold	cutoff6	Edge Cases Removed	3.40557275541796
312	0.941146881287726	AUROC	DOR	RF	19	Random	cutoff6	Original	5.57275541795666
313	0.965573132780083	AUROC	DOR	RF	19	Random	cutoff6	Edge Cases Removed	5.57275541795666
320	0.848430141287284	AUROC	DOR	RF	20	Scaffold	cutoff6	Original	9.90712074303406
321	0.874159848042081	AUROC	DOR	RF	20	Scaffold	cutoff6	Edge Cases Removed	9.90712074303406
328	0.896555301929861	AUROC	DOR	RF	20	Random	cutoff6	Original	5.88235294117647
329	0.913876040703053	AUROC	DOR	RF	20	Random	cutoff6	Edge Cases Removed	5.88235294117647
336	0.901234567901235	AUROC	DOR	RF	21	Scaffold	cutoff6	Original	11.4551083591331
337	0.938287795992714	AUROC	DOR	RF	21	Scaffold	cutoff6	Edge Cases Removed	11.4551083591331
344	0.883453824626866	AUROC	DOR	RF	21	Random	cutoff6	Original	5.57275541795666
345	0.894965986394558	AUROC	DOR	RF	21	Random	cutoff6	Edge Cases Removed	5.57275541795666
352	0.891610659120387	AUROC	DOR	RF	22	Scaffold	cutoff6	Original	0
353	0.891610659120387	AUROC	DOR	RF	22	Scaffold	cutoff6	Edge Cases Removed	0
360	0.910219178082192	AUROC	DOR	RF	22	Random	cutoff6	Original	5.26315789473684
361	0.914998708677686	AUROC	DOR	RF	22	Random	cutoff6	Edge Cases Removed	5.26315789473684
368	0.927897681854516	AUROC	DOR	RF	23	Scaffold	cutoff6	Original	3.40557275541796
369	0.936899731079524	AUROC	DOR	RF	23	Scaffold	cutoff6	Edge Cases Removed	3.40557275541796
376	0.906209677419355	AUROC	DOR	RF	23	Random	cutoff6	Original	4.64396284829721
377	0.912346128191134	AUROC	DOR	RF	23	Random	cutoff6	Edge Cases Removed	4.64396284829721
384	0.828925084678223	AUROC	DOR	RF	24	Scaffold	cutoff6	Original	7.73993808049536
385	0.838183284730409	AUROC	DOR	RF	24	Scaffold	cutoff6	Edge Cases Removed	7.73993808049536
392	0.910331156716418	AUROC	DOR	RF	24	Random	cutoff6	Original	4.95356037151703
393	0.918531928900593	AUROC	DOR	RF	24	Random	cutoff6	Edge Cases Removed	4.95356037151703
400	0.921868017279904	AUROC	DOR	RF	25	Scaffold	cutoff6	Original	3.09597523219814
401	0.939635157545605	AUROC	DOR	RF	25	Scaffold	cutoff6	Edge Cases Removed	3.09597523219814
408	0.894610151753009	AUROC	DOR	RF	25	Random	cutoff6	Original	5.88235294117647
409	0.920056821616394	AUROC	DOR	RF	25	Random	cutoff6	Edge Cases Removed	5.88235294117647
416	0.839495798319328	AUROC	DOR	RF	26	Scaffold	cutoff6	Original	5.57275541795666
417	0.864348370927318	AUROC	DOR	RF	26	Scaffold	cutoff6	Edge Cases Removed	5.57275541795666
424	0.930500894454383	AUROC	DOR	RF	26	Random	cutoff6	Original	5.26315789473684
425	0.947826393292468	AUROC	DOR	RF	26	Random	cutoff6	Edge Cases Removed	5.26315789473684
432	0.822693351424695	AUROC	DOR	RF	27	Scaffold	cutoff6	Original	2.1671826625387
433	0.82317162004662	AUROC	DOR	RF	27	Scaffold	cutoff6	Edge Cases Removed	2.1671826625387
440	0.904983309489747	AUROC	DOR	RF	27	Random	cutoff6	Original	6.19195046439629
441	0.915800180831826	AUROC	DOR	RF	27	Random	cutoff6	Edge Cases Removed	6.19195046439629
448	0.838878143133462	AUROC	DOR	RF	28	Scaffold	cutoff6	Original	3.40557275541796
449	0.857560568086884	AUROC	DOR	RF	28	Scaffold	cutoff6	Edge Cases Removed	3.40557275541796
456	0.869778806584362	AUROC	DOR	RF	28	Random	cutoff6	Original	5.88235294117647
457	0.898859081097749	AUROC	DOR	RF	28	Random	cutoff6	Edge Cases Removed	5.88235294117647
464	0.897505144032922	AUROC	DOR	RF	29	Scaffold	cutoff6	Original	3.40557275541796
465	0.901012658227848	AUROC	DOR	RF	29	Scaffold	cutoff6	Edge Cases Removed	3.40557275541796
472	0.929874776386404	AUROC	DOR	RF	29	Random	cutoff6	Original	5.57275541795666
473	0.939905206564799	AUROC	DOR	RF	29	Random	cutoff6	Edge Cases Removed	5.57275541795666
0	0.895289575289575	AUROC	KOR	RF	0	Scaffold	cutoff6	Original	4.49101796407186
1	0.919835347074153	AUROC	KOR	RF	0	Scaffold	cutoff6	Edge Cases Removed	4.49101796407186
8	0.917068645640074	AUROC	KOR	RF	0	Random	cutoff6	Original	7.20720720720721
9	0.953384279475983	AUROC	KOR	RF	0	Random	cutoff6	Edge Cases Removed	7.20720720720721
16	0.859564623786408	AUROC	KOR	RF	1	Scaffold	cutoff6	Original	9.88023952095808
17	0.883269871489767	AUROC	KOR	RF	1	Scaffold	cutoff6	Edge Cases Removed	9.88023952095808
24	0.920515394912985	AUROC	KOR	RF	1	Random	cutoff6	Original	5.40540540540541
25	0.932194444444444	AUROC	KOR	RF	1	Random	cutoff6	Edge Cases Removed	5.40540540540541
32	0.942086043592377	AUROC	KOR	RF	2	Scaffold	cutoff6	Original	9.88023952095808
33	0.961637315564017	AUROC	KOR	RF	2	Scaffold	cutoff6	Edge Cases Removed	9.88023952095808
40	0.927156592183744	AUROC	KOR	RF	2	Random	cutoff6	Original	8.40840840840841
41	0.955144903940085	AUROC	KOR	RF	2	Random	cutoff6	Edge Cases Removed	8.40840840840841
48	0.913693302582192	AUROC	KOR	RF	3	Scaffold	cutoff6	Original	4.79041916167665
49	0.933734939759036	AUROC	KOR	RF	3	Scaffold	cutoff6	Edge Cases Removed	4.79041916167665
56	0.925694569727584	AUROC	KOR	RF	3	Random	cutoff6	Original	6.60660660660661
57	0.94340816551117	AUROC	KOR	RF	3	Random	cutoff6	Edge Cases Removed	6.60660660660661
64	0.92087619928332	AUROC	KOR	RF	4	Scaffold	cutoff6	Original	8.08383233532934
65	0.943654822335025	AUROC	KOR	RF	4	Scaffold	cutoff6	Edge Cases Removed	8.08383233532934
72	0.890464473797807	AUROC	KOR	RF	4	Random	cutoff6	Original	5.70570570570571
73	0.913440265486726	AUROC	KOR	RF	4	Random	cutoff6	Edge Cases Removed	5.70570570570571
80	0.898436244845499	AUROC	KOR	RF	5	Scaffold	cutoff6	Original	3.2934131736527
81	0.907637548262548	AUROC	KOR	RF	5	Scaffold	cutoff6	Edge Cases Removed	3.2934131736527
88	0.939609053497942	AUROC	KOR	RF	5	Random	cutoff6	Original	3.9039039039039
89	0.954863636363636	AUROC	KOR	RF	5	Random	cutoff6	Edge Cases Removed	3.9039039039039
96	0.915558510638298	AUROC	KOR	RF	6	Scaffold	cutoff6	Original	8.38323353293413
97	0.933113854595336	AUROC	KOR	RF	6	Scaffold	cutoff6	Edge Cases Removed	8.38323353293413
104	0.951061477222468	AUROC	KOR	RF	6	Random	cutoff6	Original	3.6036036036036
105	0.971717171717172	AUROC	KOR	RF	6	Random	cutoff6	Edge Cases Removed	3.6036036036036
112	0.934904761904762	AUROC	KOR	RF	7	Scaffold	cutoff6	Original	4.79041916167665
113	0.95582318399304	AUROC	KOR	RF	7	Scaffold	cutoff6	Edge Cases Removed	4.79041916167665
120	0.914159173862726	AUROC	KOR	RF	7	Random	cutoff6	Original	7.80780780780781
121	0.936646475770925	AUROC	KOR	RF	7	Random	cutoff6	Edge Cases Removed	7.80780780780781
128	0.914086687306502	AUROC	KOR	RF	8	Scaffold	cutoff6	Original	2.39520958083832
129	0.920984379605069	AUROC	KOR	RF	8	Scaffold	cutoff6	Edge Cases Removed	2.39520958083832
136	0.944925400626266	AUROC	KOR	RF	8	Random	cutoff6	Original	4.2042042042042
137	0.949450836820084	AUROC	KOR	RF	8	Random	cutoff6	Edge Cases Removed	4.2042042042042
144	0.906329690346084	AUROC	KOR	RF	9	Scaffold	cutoff6	Original	6.88622754491018
145	0.922741161065037	AUROC	KOR	RF	9	Scaffold	cutoff6	Edge Cases Removed	6.88622754491018
152	0.935931393834129	AUROC	KOR	RF	9	Random	cutoff6	Original	5.70570570570571
153	0.938325991189427	AUROC	KOR	RF	9	Random	cutoff6	Edge Cases Removed	5.70570570570571
160	0.913941756477872	AUROC	KOR	RF	10	Scaffold	cutoff6	Original	3.59281437125748
161	0.920543217286915	AUROC	KOR	RF	10	Scaffold	cutoff6	Edge Cases Removed	3.59281437125748
168	0.926686812195562	AUROC	KOR	RF	10	Random	cutoff6	Original	7.80780780780781
169	0.954331913033978	AUROC	KOR	RF	10	Random	cutoff6	Edge Cases Removed	7.80780780780781
176	0.897752808988764	AUROC	KOR	RF	11	Scaffold	cutoff6	Original	3.89221556886228
177	0.909148892744158	AUROC	KOR	RF	11	Scaffold	cutoff6	Edge Cases Removed	3.89221556886228
184	0.959899405578418	AUROC	KOR	RF	11	Random	cutoff6	Original	7.20720720720721
185	0.971553669281186	AUROC	KOR	RF	11	Random	cutoff6	Edge Cases Removed	7.20720720720721
192	0.816535046624727	AUROC	KOR	RF	12	Scaffold	cutoff6	Original	13.1736526946108
193	0.847932342915943	AUROC	KOR	RF	12	Scaffold	cutoff6	Edge Cases Removed	13.1736526946108
200	0.942564745196324	AUROC	KOR	RF	12	Random	cutoff6	Original	4.5045045045045
201	0.947567290199188	AUROC	KOR	RF	12	Random	cutoff6	Edge Cases Removed	4.5045045045045
208	0.900406504065041	AUROC	KOR	RF	13	Scaffold	cutoff6	Original	6.58682634730539
209	0.903687686283677	AUROC	KOR	RF	13	Scaffold	cutoff6	Edge Cases Removed	6.58682634730539
216	0.947339681984973	AUROC	KOR	RF	13	Random	cutoff6	Original	4.2042042042042
217	0.957962872496336	AUROC	KOR	RF	13	Random	cutoff6	Edge Cases Removed	4.2042042042042
224	0.862270066889632	AUROC	KOR	RF	14	Scaffold	cutoff6	Original	10.4790419161677
225	0.887741270873997	AUROC	KOR	RF	14	Scaffold	cutoff6	Edge Cases Removed	10.4790419161677
232	0.928550543024227	AUROC	KOR	RF	14	Random	cutoff6	Original	6.60660660660661
233	0.948489278752437	AUROC	KOR	RF	14	Random	cutoff6	Edge Cases Removed	6.60660660660661
240	0.888763197586727	AUROC	KOR	RF	15	Scaffold	cutoff6	Original	7.78443113772455
241	0.91227010336958	AUROC	KOR	RF	15	Scaffold	cutoff6	Edge Cases Removed	7.78443113772455
248	0.937716336006754	AUROC	KOR	RF	15	Random	cutoff6	Original	4.5045045045045
249	0.95258437573755	AUROC	KOR	RF	15	Random	cutoff6	Edge Cases Removed	4.5045045045045
256	0.95009842519685	AUROC	KOR	RF	16	Scaffold	cutoff6	Original	1.79640718562874
257	0.952153846153846	AUROC	KOR	RF	16	Scaffold	cutoff6	Edge Cases Removed	1.79640718562874
264	0.909024573957254	AUROC	KOR	RF	16	Random	cutoff6	Original	4.5045045045045
265	0.92900641025641	AUROC	KOR	RF	16	Random	cutoff6	Edge Cases Removed	4.5045045045045
272	0.920955882352941	AUROC	KOR	RF	17	Scaffold	cutoff6	Original	5.68862275449102
273	0.93114889082631	AUROC	KOR	RF	17	Scaffold	cutoff6	Edge Cases Removed	5.68862275449102
280	0.932665260196906	AUROC	KOR	RF	17	Random	cutoff6	Original	4.5045045045045
281	0.951754607422368	AUROC	KOR	RF	17	Random	cutoff6	Edge Cases Removed	4.5045045045045
288	0.943379790940766	AUROC	KOR	RF	18	Scaffold	cutoff6	Original	3.2934131736527
289	0.963335445042762	AUROC	KOR	RF	18	Scaffold	cutoff6	Edge Cases Removed	3.2934131736527
296	0.954465541490858	AUROC	KOR	RF	18	Random	cutoff6	Original	6.60660660660661
297	0.969986840773358	AUROC	KOR	RF	18	Random	cutoff6	Edge Cases Removed	6.60660660660661
304	0.893625315294657	AUROC	KOR	RF	19	Scaffold	cutoff6	Original	4.19161676646707
305	0.903551251008878	AUROC	KOR	RF	19	Scaffold	cutoff6	Edge Cases Removed	4.19161676646707
312	0.945869544902346	AUROC	KOR	RF	19	Random	cutoff6	Original	5.10510510510511
313	0.95518880521284	AUROC	KOR	RF	19	Random	cutoff6	Edge Cases Removed	5.10510510510511
320	0.941450103950104	AUROC	KOR	RF	20	Scaffold	cutoff6	Original	2.9940119760479
321	0.945836885478829	AUROC	KOR	RF	20	Scaffold	cutoff6	Edge Cases Removed	2.9940119760479
328	0.939550395256917	AUROC	KOR	RF	20	Random	cutoff6	Original	2.4024024024024
329	0.942321919255971	AUROC	KOR	RF	20	Random	cutoff6	Edge Cases Removed	2.4024024024024
336	0.881452802359882	AUROC	KOR	RF	21	Scaffold	cutoff6	Original	5.68862275449102
337	0.896552539487374	AUROC	KOR	RF	21	Scaffold	cutoff6	Edge Cases Removed	5.68862275449102
344	0.925400091449474	AUROC	KOR	RF	21	Random	cutoff6	Original	5.10510510510511
345	0.937115839243499	AUROC	KOR	RF	21	Random	cutoff6	Edge Cases Removed	5.10510510510511
352	0.919514291854717	AUROC	KOR	RF	22	Scaffold	cutoff6	Original	5.38922155688623
353	0.938534798534799	AUROC	KOR	RF	22	Scaffold	cutoff6	Edge Cases Removed	5.38922155688623
360	0.927377266696152	AUROC	KOR	RF	22	Random	cutoff6	Original	6.90690690690691
361	0.94529603876949	AUROC	KOR	RF	22	Random	cutoff6	Edge Cases Removed	6.90690690690691
368	0.927982695810565	AUROC	KOR	RF	23	Scaffold	cutoff6	Original	2.69461077844311
369	0.939111608446045	AUROC	KOR	RF	23	Scaffold	cutoff6	Edge Cases Removed	2.69461077844311
376	0.925055874064717	AUROC	KOR	RF	23	Random	cutoff6	Original	5.70570570570571
377	0.953805135338782	AUROC	KOR	RF	23	Random	cutoff6	Edge Cases Removed	5.70570570570571
384	0.831547053769276	AUROC	KOR	RF	24	Scaffold	cutoff6	Original	9.88023952095808
385	0.839041095890411	AUROC	KOR	RF	24	Scaffold	cutoff6	Edge Cases Removed	9.88023952095808
392	0.92215621177704	AUROC	KOR	RF	24	Random	cutoff6	Original	6.90690690690691
393	0.952682851399412	AUROC	KOR	RF	24	Random	cutoff6	Edge Cases Removed	6.90690690690691
400	0.884365671641791	AUROC	KOR	RF	25	Scaffold	cutoff6	Original	8.98203592814371
401	0.909558957535994	AUROC	KOR	RF	25	Scaffold	cutoff6	Edge Cases Removed	8.98203592814371
408	0.909638282518492	AUROC	KOR	RF	25	Random	cutoff6	Original	4.2042042042042
409	0.926377328577091	AUROC	KOR	RF	25	Random	cutoff6	Edge Cases Removed	4.2042042042042
416	0.884228761040355	AUROC	KOR	RF	26	Scaffold	cutoff6	Original	3.59281437125748
417	0.890529642545772	AUROC	KOR	RF	26	Scaffold	cutoff6	Edge Cases Removed	3.59281437125748
424	0.924209330770575	AUROC	KOR	RF	26	Random	cutoff6	Original	7.50750750750751
425	0.948607568027211	AUROC	KOR	RF	26	Random	cutoff6	Edge Cases Removed	7.50750750750751
432	0.842579431438127	AUROC	KOR	RF	27	Scaffold	cutoff6	Original	4.49101796407186
433	0.855177304964539	AUROC	KOR	RF	27	Scaffold	cutoff6	Edge Cases Removed	4.49101796407186
440	0.942097676044033	AUROC	KOR	RF	27	Random	cutoff6	Original	6.30630630630631
441	0.96002435064935	AUROC	KOR	RF	27	Random	cutoff6	Edge Cases Removed	6.30630630630631
448	0.887388695315525	AUROC	KOR	RF	28	Scaffold	cutoff6	Original	5.98802395209581
449	0.914048423423424	AUROC	KOR	RF	28	Scaffold	cutoff6	Edge Cases Removed	5.98802395209581
456	0.935939643347051	AUROC	KOR	RF	28	Random	cutoff6	Original	5.40540540540541
457	0.945684288276881	AUROC	KOR	RF	28	Random	cutoff6	Edge Cases Removed	5.40540540540541
464	0.952515946137491	AUROC	KOR	RF	29	Scaffold	cutoff6	Original	1.49700598802395
465	0.957761429841019	AUROC	KOR	RF	29	Scaffold	cutoff6	Edge Cases Removed	1.49700598802395
472	0.924722891566265	AUROC	KOR	RF	29	Random	cutoff6	Original	5.40540540540541
473	0.940787260289335	AUROC	KOR	RF	29	Random	cutoff6	Edge Cases Removed	5.40540540540541
