# Supplementary material for: A systematic study of key elements underlying molecular property prediction
Source: Nat Commun. 2023 Oct 13;14:6395. doi: 10.1038/s41467-023-41948-6 (PMC10575948; doi:10.1038/s41467-023-41948-6)
Supplement: Supplementary file 4 — Source Data [file 41467_2023_41948_MOESM4_ESM.zip › SourceData/Fig7/Fig7b.txt]

X	metric_score	metric_name	mol_prop	model_name	fold	split_type	task	edge_removed	edge_pct
0	0.992592592592593	AUROC	MDR1	RF	0	Scaffold	cutoff6	N	6.20689655172414
1	1	AUROC	MDR1	RF	0	Scaffold	cutoff6	Y	6.20689655172414
4	0.991794871794872	AUROC	MDR1	RF	0	Scaffold	cutoff5	N	6.20689655172414
5	0.994871794871795	AUROC	MDR1	RF	0	Scaffold	cutoff5	Y	6.20689655172414
6	1	AUROC	MDR1	RF	0	Scaffold	cutoff7	N	6.20689655172414
7	1	AUROC	MDR1	RF	0	Scaffold	cutoff7	Y	6.20689655172414
8	0.997474747474747	AUROC	MDR1	RF	0	Random	cutoff6	N	5.55555555555556
9	1	AUROC	MDR1	RF	0	Random	cutoff6	Y	5.55555555555556
12	0.989894736842105	AUROC	MDR1	RF	0	Random	cutoff5	N	5.55555555555556
13	0.982545454545454	AUROC	MDR1	RF	0	Random	cutoff5	Y	5.55555555555556
14	1	AUROC	MDR1	RF	0	Random	cutoff7	N	5.55555555555556
15	1	AUROC	MDR1	RF	0	Random	cutoff7	Y	5.55555555555556
16	0.985823336968375	AUROC	MDR1	RF	1	Scaffold	cutoff6	N	2.75862068965517
17	1	AUROC	MDR1	RF	1	Scaffold	cutoff6	Y	2.75862068965517
20	0.985797827903091	AUROC	MDR1	RF	1	Scaffold	cutoff5	N	2.75862068965517
21	0.9994708994709	AUROC	MDR1	RF	1	Scaffold	cutoff5	Y	2.75862068965517
22	1	AUROC	MDR1	RF	1	Scaffold	cutoff7	N	2.75862068965517
23	1	AUROC	MDR1	RF	1	Scaffold	cutoff7	Y	2.75862068965517
24	0.944223985890652	AUROC	MDR1	RF	1	Random	cutoff6	N	5.55555555555556
25	0.942909090909091	AUROC	MDR1	RF	1	Random	cutoff6	Y	5.55555555555556
28	0.991935483870968	AUROC	MDR1	RF	1	Random	cutoff5	N	5.55555555555556
29	0.991935483870968	AUROC	MDR1	RF	1	Random	cutoff5	Y	5.55555555555556
30	0.993004115226338	AUROC	MDR1	RF	1	Random	cutoff7	N	5.55555555555556
31	0.993438320209974	AUROC	MDR1	RF	1	Random	cutoff7	Y	5.55555555555556
32	0.918249660786974	AUROC	MDR1	RF	2	Scaffold	cutoff6	N	4.13793103448276
33	0.904103053435114	AUROC	MDR1	RF	2	Scaffold	cutoff6	Y	4.13793103448276
36	0.948461538461538	AUROC	MDR1	RF	2	Scaffold	cutoff5	N	4.13793103448276
37	0.919230769230769	AUROC	MDR1	RF	2	Scaffold	cutoff5	Y	4.13793103448276
38	0.903740875912409	AUROC	MDR1	RF	2	Scaffold	cutoff7	N	4.13793103448276
39	0.904580152671756	AUROC	MDR1	RF	2	Scaffold	cutoff7	Y	4.13793103448276
40	0.960858585858586	AUROC	MDR1	RF	2	Random	cutoff6	N	4.16666666666667
41	0.9578125	AUROC	MDR1	RF	2	Random	cutoff6	Y	4.16666666666667
44	0.97707271885132	AUROC	MDR1	RF	2	Random	cutoff5	N	4.16666666666667
45	0.965998568360773	AUROC	MDR1	RF	2	Random	cutoff5	Y	4.16666666666667
46	0.913143382352941	AUROC	MDR1	RF	2	Random	cutoff7	N	4.16666666666667
47	0.913942307692308	AUROC	MDR1	RF	2	Random	cutoff7	Y	4.16666666666667
48	0.994444444444444	AUROC	MDR1	RF	3	Scaffold	cutoff6	N	1.37931034482759
49	0.996268656716418	AUROC	MDR1	RF	3	Scaffold	cutoff6	Y	1.37931034482759
52	1	AUROC	MDR1	RF	3	Scaffold	cutoff5	N	1.37931034482759
53	1	AUROC	MDR1	RF	3	Scaffold	cutoff5	Y	1.37931034482759
54	1	AUROC	MDR1	RF	3	Scaffold	cutoff7	N	1.37931034482759
55	1	AUROC	MDR1	RF	3	Scaffold	cutoff7	Y	1.37931034482759
56	0.927572016460905	AUROC	MDR1	RF	3	Random	cutoff6	N	1.38888888888889
57	0.922574626865672	AUROC	MDR1	RF	3	Random	cutoff6	Y	1.38888888888889
60	0.920434527304756	AUROC	MDR1	RF	3	Random	cutoff5	N	1.38888888888889
61	0.905968077723803	AUROC	MDR1	RF	3	Random	cutoff5	Y	1.38888888888889
62	0.913143382352941	AUROC	MDR1	RF	3	Random	cutoff7	N	1.38888888888889
63	0.913712686567164	AUROC	MDR1	RF	3	Random	cutoff7	Y	1.38888888888889
64	0.9934	AUROC	MDR1	RF	4	Scaffold	cutoff6	N	0
65	0.9934	AUROC	MDR1	RF	4	Scaffold	cutoff6	Y	0
68	0.966386554621849	AUROC	MDR1	RF	4	Scaffold	cutoff5	N	0
69	0.966386554621849	AUROC	MDR1	RF	4	Scaffold	cutoff5	Y	0
70	0.993875765529309	AUROC	MDR1	RF	4	Scaffold	cutoff7	N	0
71	0.993875765529309	AUROC	MDR1	RF	4	Scaffold	cutoff7	Y	0
72	1	AUROC	MDR1	RF	4	Random	cutoff6	N	2.08333333333333
73	1	AUROC	MDR1	RF	4	Random	cutoff6	Y	2.08333333333333
76	0.998147290412228	AUROC	MDR1	RF	4	Random	cutoff5	N	2.08333333333333
77	0.998875140607424	AUROC	MDR1	RF	4	Random	cutoff5	Y	2.08333333333333
78	1	AUROC	MDR1	RF	4	Random	cutoff7	N	2.08333333333333
79	1	AUROC	MDR1	RF	4	Random	cutoff7	Y	2.08333333333333
80	0.995859213250518	AUROC	MDR1	RF	5	Scaffold	cutoff6	N	0
81	0.995859213250518	AUROC	MDR1	RF	5	Scaffold	cutoff6	Y	0
84	0.99543795620438	AUROC	MDR1	RF	5	Scaffold	cutoff5	N	0
85	0.99543795620438	AUROC	MDR1	RF	5	Scaffold	cutoff5	Y	0
86	0.997929606625259	AUROC	MDR1	RF	5	Scaffold	cutoff7	N	0
87	0.997929606625259	AUROC	MDR1	RF	5	Scaffold	cutoff7	Y	0
88	1	AUROC	MDR1	RF	5	Random	cutoff6	N	4.16666666666667
89	1	AUROC	MDR1	RF	5	Random	cutoff6	Y	4.16666666666667
92	0.947157894736842	AUROC	MDR1	RF	5	Random	cutoff5	N	4.16666666666667
93	0.922769230769231	AUROC	MDR1	RF	5	Random	cutoff5	Y	4.16666666666667
94	1	AUROC	MDR1	RF	5	Random	cutoff7	N	4.16666666666667
95	1	AUROC	MDR1	RF	5	Random	cutoff7	Y	4.16666666666667
96	0.954225352112676	AUROC	MDR1	RF	6	Scaffold	cutoff6	N	2.75862068965517
97	0.987410071942446	AUROC	MDR1	RF	6	Scaffold	cutoff6	Y	2.75862068965517
100	0.940047961630696	AUROC	MDR1	RF	6	Scaffold	cutoff5	N	2.75862068965517
101	0.983812949640288	AUROC	MDR1	RF	6	Scaffold	cutoff5	Y	2.75862068965517
102	1	AUROC	MDR1	RF	6	Scaffold	cutoff7	N	2.75862068965517
103	1	AUROC	MDR1	RF	6	Scaffold	cutoff7	Y	2.75862068965517
104	0.995865633074936	AUROC	MDR1	RF	6	Random	cutoff6	N	3.47222222222222
105	1	AUROC	MDR1	RF	6	Random	cutoff6	Y	3.47222222222222
108	0.995741385985288	AUROC	MDR1	RF	6	Random	cutoff5	N	3.47222222222222
109	0.996443089430894	AUROC	MDR1	RF	6	Random	cutoff5	Y	3.47222222222222
110	0.940656565656566	AUROC	MDR1	RF	6	Random	cutoff7	N	3.47222222222222
111	0.940944881889764	AUROC	MDR1	RF	6	Random	cutoff7	Y	3.47222222222222
112	0.995196324143693	AUROC	MDR1	RF	7	Scaffold	cutoff6	N	0
113	0.995196324143693	AUROC	MDR1	RF	7	Scaffold	cutoff6	Y	0
116	0.947196620583717	AUROC	MDR1	RF	7	Scaffold	cutoff5	N	0
117	0.947196620583717	AUROC	MDR1	RF	7	Scaffold	cutoff5	Y	0
118	0.994152046783626	AUROC	MDR1	RF	7	Scaffold	cutoff7	N	0
119	0.994152046783626	AUROC	MDR1	RF	7	Scaffold	cutoff7	Y	0
120	0.990604815032296	AUROC	MDR1	RF	7	Random	cutoff6	N	0.694444444444444
121	0.992307692307692	AUROC	MDR1	RF	7	Random	cutoff6	Y	0.694444444444444
124	0.961757105943152	AUROC	MDR1	RF	7	Random	cutoff5	N	0.694444444444444
125	0.959579180509413	AUROC	MDR1	RF	7	Random	cutoff5	Y	0.694444444444444
126	0.923295454545454	AUROC	MDR1	RF	7	Random	cutoff7	N	0.694444444444444
127	0.923346055979644	AUROC	MDR1	RF	7	Random	cutoff7	Y	0.694444444444444
128	1	AUROC	MDR1	RF	8	Scaffold	cutoff6	N	0
129	1	AUROC	MDR1	RF	8	Scaffold	cutoff6	Y	0
132	0.996927803379416	AUROC	MDR1	RF	8	Scaffold	cutoff5	N	0
133	0.996927803379416	AUROC	MDR1	RF	8	Scaffold	cutoff5	Y	0
134	1	AUROC	MDR1	RF	8	Scaffold	cutoff7	N	0
135	1	AUROC	MDR1	RF	8	Scaffold	cutoff7	Y	0
136	1	AUROC	MDR1	RF	8	Random	cutoff6	N	2.08333333333333
137	1	AUROC	MDR1	RF	8	Random	cutoff6	Y	2.08333333333333
140	0.972209356183418	AUROC	MDR1	RF	8	Random	cutoff5	N	2.08333333333333
141	0.966254218222722	AUROC	MDR1	RF	8	Random	cutoff5	Y	2.08333333333333
142	1	AUROC	MDR1	RF	8	Random	cutoff7	N	2.08333333333333
143	1	AUROC	MDR1	RF	8	Random	cutoff7	Y	2.08333333333333
144	0.984155844155844	AUROC	MDR1	RF	9	Scaffold	cutoff6	N	2.06896551724138
145	0.988601612454823	AUROC	MDR1	RF	9	Scaffold	cutoff6	Y	2.06896551724138
148	0.985235235235235	AUROC	MDR1	RF	9	Scaffold	cutoff5	N	2.06896551724138
149	0.983932461873638	AUROC	MDR1	RF	9	Scaffold	cutoff5	Y	2.06896551724138
150	0.96939736346516	AUROC	MDR1	RF	9	Scaffold	cutoff7	N	2.06896551724138
151	0.969404186795491	AUROC	MDR1	RF	9	Scaffold	cutoff7	Y	2.06896551724138
152	0.973367299675776	AUROC	MDR1	RF	9	Random	cutoff6	N	4.86111111111111
153	0.974333333333333	AUROC	MDR1	RF	9	Random	cutoff6	Y	4.86111111111111
156	0.917361111111111	AUROC	MDR1	RF	9	Random	cutoff5	N	4.86111111111111
157	0.887745098039216	AUROC	MDR1	RF	9	Random	cutoff5	Y	4.86111111111111
158	0.91440329218107	AUROC	MDR1	RF	9	Random	cutoff7	N	4.86111111111111
159	0.913194444444444	AUROC	MDR1	RF	9	Random	cutoff7	Y	4.86111111111111
160	0.989963503649635	AUROC	MDR1	RF	10	Scaffold	cutoff6	N	7.58620689655172
161	1	AUROC	MDR1	RF	10	Scaffold	cutoff6	Y	7.58620689655172
164	0.967692307692308	AUROC	MDR1	RF	10	Scaffold	cutoff5	N	7.58620689655172
165	0.919230769230769	AUROC	MDR1	RF	10	Scaffold	cutoff5	Y	7.58620689655172
166	1	AUROC	MDR1	RF	10	Scaffold	cutoff7	N	7.58620689655172
167	1	AUROC	MDR1	RF	10	Scaffold	cutoff7	Y	7.58620689655172
168	0.98062015503876	AUROC	MDR1	RF	10	Random	cutoff6	N	1.38888888888889
169	1	AUROC	MDR1	RF	10	Random	cutoff6	Y	1.38888888888889
172	0.974293654469662	AUROC	MDR1	RF	10	Random	cutoff5	N	1.38888888888889
173	0.9750656167979	AUROC	MDR1	RF	10	Random	cutoff5	Y	1.38888888888889
174	1	AUROC	MDR1	RF	10	Random	cutoff7	N	1.38888888888889
175	1	AUROC	MDR1	RF	10	Random	cutoff7	Y	1.38888888888889
176	0.981123662306778	AUROC	MDR1	RF	11	Scaffold	cutoff6	N	1.37931034482759
177	0.98804347826087	AUROC	MDR1	RF	11	Scaffold	cutoff6	Y	1.37931034482759
180	0.963633849557522	AUROC	MDR1	RF	11	Scaffold	cutoff5	N	1.37931034482759
181	0.962979351032448	AUROC	MDR1	RF	11	Scaffold	cutoff5	Y	1.37931034482759
182	1	AUROC	MDR1	RF	11	Scaffold	cutoff7	N	1.37931034482759
183	1	AUROC	MDR1	RF	11	Scaffold	cutoff7	Y	1.37931034482759
184	0.973643410852713	AUROC	MDR1	RF	11	Random	cutoff6	N	5.55555555555556
185	0.996825396825397	AUROC	MDR1	RF	11	Random	cutoff6	Y	5.55555555555556
188	0.999157894736842	AUROC	MDR1	RF	11	Random	cutoff5	N	5.55555555555556
189	1	AUROC	MDR1	RF	11	Random	cutoff5	Y	5.55555555555556
190	1	AUROC	MDR1	RF	11	Random	cutoff7	N	5.55555555555556
191	1	AUROC	MDR1	RF	11	Random	cutoff7	Y	5.55555555555556
192	0.825273722627737	AUROC	MDR1	RF	12	Scaffold	cutoff6	N	7.58620689655172
193	0.683206106870229	AUROC	MDR1	RF	12	Scaffold	cutoff6	Y	7.58620689655172
196	0.903762268266085	AUROC	MDR1	RF	12	Scaffold	cutoff5	N	7.58620689655172
197	0.648854961832061	AUROC	MDR1	RF	12	Scaffold	cutoff5	Y	7.58620689655172
198	0.766431924882629	AUROC	MDR1	RF	12	Scaffold	cutoff7	N	7.58620689655172
199	0.772264631043257	AUROC	MDR1	RF	12	Scaffold	cutoff7	Y	7.58620689655172
200	0.94140625	AUROC	MDR1	RF	12	Random	cutoff6	N	6.25
201	0.923020527859238	AUROC	MDR1	RF	12	Random	cutoff6	Y	6.25
204	0.953542392566783	AUROC	MDR1	RF	12	Random	cutoff5	N	6.25
205	0.91869918699187	AUROC	MDR1	RF	12	Random	cutoff5	Y	6.25
206	0.925746268656716	AUROC	MDR1	RF	12	Random	cutoff7	N	6.25
207	0.926	AUROC	MDR1	RF	12	Random	cutoff7	Y	6.25
208	0.15625	AUROC	MDR1	RF	13	Scaffold	cutoff6	N	0
209	0.15625	AUROC	MDR1	RF	13	Scaffold	cutoff6	Y	0
212	0.435314685314685	AUROC	MDR1	RF	13	Scaffold	cutoff5	N	0
213	0.435314685314685	AUROC	MDR1	RF	13	Scaffold	cutoff5	Y	0
214	0.315972222222222	AUROC	MDR1	RF	13	Scaffold	cutoff7	N	0
215	0.315972222222222	AUROC	MDR1	RF	13	Scaffold	cutoff7	Y	0
216	0.9921875	AUROC	MDR1	RF	13	Random	cutoff6	N	3.47222222222222
217	0.993714285714286	AUROC	MDR1	RF	13	Random	cutoff6	Y	3.47222222222222
220	0.98991935483871	AUROC	MDR1	RF	13	Random	cutoff5	N	3.47222222222222
221	0.991935483870968	AUROC	MDR1	RF	13	Random	cutoff5	Y	3.47222222222222
222	0.992739898989899	AUROC	MDR1	RF	13	Random	cutoff7	N	3.47222222222222
223	0.99245406824147	AUROC	MDR1	RF	13	Random	cutoff7	Y	3.47222222222222
224	0.824979114452799	AUROC	MDR1	RF	14	Scaffold	cutoff6	N	12.4137931034483
225	0.944915254237288	AUROC	MDR1	RF	14	Scaffold	cutoff6	Y	12.4137931034483
228	0.879120879120879	AUROC	MDR1	RF	14	Scaffold	cutoff5	N	12.4137931034483
229	0.905555555555555	AUROC	MDR1	RF	14	Scaffold	cutoff5	Y	12.4137931034483
230	0.868613138686131	AUROC	MDR1	RF	14	Scaffold	cutoff7	N	12.4137931034483
231	0.86922268907563	AUROC	MDR1	RF	14	Scaffold	cutoff7	Y	12.4137931034483
232	0.976119402985075	AUROC	MDR1	RF	14	Random	cutoff6	N	2.08333333333333
233	0.977862595419847	AUROC	MDR1	RF	14	Random	cutoff6	Y	2.08333333333333
236	0.977519379844961	AUROC	MDR1	RF	14	Random	cutoff5	N	2.08333333333333
237	0.974483204134367	AUROC	MDR1	RF	14	Random	cutoff5	Y	2.08333333333333
238	0.980246913580247	AUROC	MDR1	RF	14	Random	cutoff7	N	2.08333333333333
239	0.97979797979798	AUROC	MDR1	RF	14	Random	cutoff7	Y	2.08333333333333
240	0.945736434108527	AUROC	MDR1	RF	15	Scaffold	cutoff6	N	0
241	0.945736434108527	AUROC	MDR1	RF	15	Scaffold	cutoff6	Y	0
244	0.942694663167104	AUROC	MDR1	RF	15	Scaffold	cutoff5	N	0
245	0.942694663167104	AUROC	MDR1	RF	15	Scaffold	cutoff5	Y	0
246	0.942307692307692	AUROC	MDR1	RF	15	Scaffold	cutoff7	N	0
247	0.942307692307692	AUROC	MDR1	RF	15	Scaffold	cutoff7	Y	0
248	1	AUROC	MDR1	RF	15	Random	cutoff6	N	5.55555555555556
249	1	AUROC	MDR1	RF	15	Random	cutoff6	Y	5.55555555555556
252	0.994105263157895	AUROC	MDR1	RF	15	Random	cutoff5	N	5.55555555555556
253	0.994909090909091	AUROC	MDR1	RF	15	Random	cutoff5	Y	5.55555555555556
254	0.999253731343284	AUROC	MDR1	RF	15	Random	cutoff7	N	5.55555555555556
255	1	AUROC	MDR1	RF	15	Random	cutoff7	Y	5.55555555555556
256	0.90962441314554	AUROC	MDR1	RF	16	Scaffold	cutoff6	N	0
257	0.90962441314554	AUROC	MDR1	RF	16	Scaffold	cutoff6	Y	0
260	0.810719131614654	AUROC	MDR1	RF	16	Scaffold	cutoff5	N	0
261	0.810719131614654	AUROC	MDR1	RF	16	Scaffold	cutoff5	Y	0
262	0.931924882629108	AUROC	MDR1	RF	16	Scaffold	cutoff7	N	0
263	0.931924882629108	AUROC	MDR1	RF	16	Scaffold	cutoff7	Y	0
264	0.999316473000684	AUROC	MDR1	RF	16	Random	cutoff6	N	2.08333333333333
265	1	AUROC	MDR1	RF	16	Random	cutoff6	Y	2.08333333333333
268	0.981009726725336	AUROC	MDR1	RF	16	Random	cutoff5	N	2.08333333333333
269	0.978065241844769	AUROC	MDR1	RF	16	Random	cutoff5	Y	2.08333333333333
270	0.995061728395062	AUROC	MDR1	RF	16	Random	cutoff7	N	2.08333333333333
271	0.994949494949495	AUROC	MDR1	RF	16	Random	cutoff7	Y	2.08333333333333
272	0.996296296296296	AUROC	MDR1	RF	17	Scaffold	cutoff6	N	1.37931034482759
273	0.996683250414594	AUROC	MDR1	RF	17	Scaffold	cutoff6	Y	1.37931034482759
276	0.911668484187568	AUROC	MDR1	RF	17	Scaffold	cutoff5	N	1.37931034482759
277	0.896946564885496	AUROC	MDR1	RF	17	Scaffold	cutoff5	Y	1.37931034482759
278	0.995915032679739	AUROC	MDR1	RF	17	Scaffold	cutoff7	N	1.37931034482759
279	0.995854063018242	AUROC	MDR1	RF	17	Scaffold	cutoff7	Y	1.37931034482759
280	0.907835820895522	AUROC	MDR1	RF	17	Random	cutoff6	N	5.55555555555556
281	0.857051282051282	AUROC	MDR1	RF	17	Random	cutoff6	Y	5.55555555555556
284	0.93701171875	AUROC	MDR1	RF	17	Random	cutoff5	N	5.55555555555556
285	0.8876953125	AUROC	MDR1	RF	17	Random	cutoff5	Y	5.55555555555556
286	0.847482014388489	AUROC	MDR1	RF	17	Random	cutoff7	N	5.55555555555556
287	0.848091603053435	AUROC	MDR1	RF	17	Random	cutoff7	Y	5.55555555555556
288	0.99874686716792	AUROC	MDR1	RF	18	Scaffold	cutoff6	N	5.51724137931035
289	1	AUROC	MDR1	RF	18	Scaffold	cutoff6	Y	5.51724137931035
292	0.994485294117647	AUROC	MDR1	RF	18	Scaffold	cutoff5	N	5.51724137931035
293	0.993055555555556	AUROC	MDR1	RF	18	Scaffold	cutoff5	Y	5.51724137931035
294	0.995203836930456	AUROC	MDR1	RF	18	Scaffold	cutoff7	N	5.51724137931035
295	0.994910941475827	AUROC	MDR1	RF	18	Scaffold	cutoff7	Y	5.51724137931035
296	0.993406593406593	AUROC	MDR1	RF	18	Random	cutoff6	N	3.47222222222222
297	0.993438320209974	AUROC	MDR1	RF	18	Random	cutoff6	Y	3.47222222222222
300	0.956521739130435	AUROC	MDR1	RF	18	Random	cutoff5	N	3.47222222222222
301	0.950872359963269	AUROC	MDR1	RF	18	Random	cutoff5	Y	3.47222222222222
302	0.993004115226338	AUROC	MDR1	RF	18	Random	cutoff7	N	3.47222222222222
303	0.992735042735043	AUROC	MDR1	RF	18	Random	cutoff7	Y	3.47222222222222
304	0.992319508448541	AUROC	MDR1	RF	19	Scaffold	cutoff6	N	4.82758620689655
305	0.99537037037037	AUROC	MDR1	RF	19	Scaffold	cutoff6	Y	4.82758620689655
308	0.945539754363284	AUROC	MDR1	RF	19	Scaffold	cutoff5	N	4.82758620689655
309	0.945378151260504	AUROC	MDR1	RF	19	Scaffold	cutoff5	Y	4.82758620689655
310	0.996500437445319	AUROC	MDR1	RF	19	Scaffold	cutoff7	N	4.82758620689655
311	0.996296296296296	AUROC	MDR1	RF	19	Scaffold	cutoff7	Y	4.82758620689655
312	0.990273274664196	AUROC	MDR1	RF	19	Random	cutoff6	N	4.16666666666667
313	0.991803278688525	AUROC	MDR1	RF	19	Random	cutoff6	Y	4.16666666666667
316	0.989236111111111	AUROC	MDR1	RF	19	Random	cutoff5	N	4.16666666666667
317	0.990277777777778	AUROC	MDR1	RF	19	Random	cutoff5	Y	4.16666666666667
318	0.988636363636364	AUROC	MDR1	RF	19	Random	cutoff7	N	4.16666666666667
319	0.988095238095238	AUROC	MDR1	RF	19	Random	cutoff7	Y	4.16666666666667
320	0.944111232279171	AUROC	MDR1	RF	20	Scaffold	cutoff6	N	4.13793103448276
321	0.927519379844961	AUROC	MDR1	RF	20	Scaffold	cutoff6	Y	4.13793103448276
324	0.968671679197995	AUROC	MDR1	RF	20	Scaffold	cutoff5	N	4.13793103448276
325	0.966422466422466	AUROC	MDR1	RF	20	Scaffold	cutoff5	Y	4.13793103448276
326	0.96037037037037	AUROC	MDR1	RF	20	Scaffold	cutoff7	N	4.13793103448276
327	0.961240310077519	AUROC	MDR1	RF	20	Scaffold	cutoff7	Y	4.13793103448276
328	0.970643939393939	AUROC	MDR1	RF	20	Random	cutoff6	N	2.08333333333333
329	0.979007633587786	AUROC	MDR1	RF	20	Random	cutoff6	Y	2.08333333333333
332	0.992248062015504	AUROC	MDR1	RF	20	Random	cutoff5	N	2.08333333333333
333	0.992248062015504	AUROC	MDR1	RF	20	Random	cutoff5	Y	2.08333333333333
334	0.978102189781022	AUROC	MDR1	RF	20	Random	cutoff7	N	2.08333333333333
335	0.978678038379531	AUROC	MDR1	RF	20	Random	cutoff7	Y	2.08333333333333
336	0.899592944369064	AUROC	MDR1	RF	21	Scaffold	cutoff6	N	1.37931034482759
337	0.908270676691729	AUROC	MDR1	RF	21	Scaffold	cutoff6	Y	1.37931034482759
340	0.921037296037296	AUROC	MDR1	RF	21	Scaffold	cutoff5	N	1.37931034482759
341	0.917699724517906	AUROC	MDR1	RF	21	Scaffold	cutoff5	Y	1.37931034482759
342	0.800182481751825	AUROC	MDR1	RF	21	Scaffold	cutoff7	N	1.37931034482759
343	0.800925925925926	AUROC	MDR1	RF	21	Scaffold	cutoff7	Y	1.37931034482759
344	0.984145625367	AUROC	MDR1	RF	21	Random	cutoff6	N	3.47222222222222
345	0.984375	AUROC	MDR1	RF	21	Random	cutoff6	Y	3.47222222222222
348	0.979056437389771	AUROC	MDR1	RF	21	Random	cutoff5	N	3.47222222222222
349	0.988705738705739	AUROC	MDR1	RF	21	Random	cutoff5	Y	3.47222222222222
350	0.849253731343284	AUROC	MDR1	RF	21	Random	cutoff7	N	3.47222222222222
351	0.849612403100775	AUROC	MDR1	RF	21	Random	cutoff7	Y	3.47222222222222
352	0.781428571428571	AUROC	MDR1	RF	22	Scaffold	cutoff6	N	1.37931034482759
353	0.826438848920863	AUROC	MDR1	RF	22	Scaffold	cutoff6	Y	1.37931034482759
356	0.903333333333333	AUROC	MDR1	RF	22	Scaffold	cutoff5	N	1.37931034482759
357	0.894907407407407	AUROC	MDR1	RF	22	Scaffold	cutoff5	Y	1.37931034482759
358	0.940559440559441	AUROC	MDR1	RF	22	Scaffold	cutoff7	N	1.37931034482759
359	0.939716312056738	AUROC	MDR1	RF	22	Scaffold	cutoff7	Y	1.37931034482759
360	0.996212121212121	AUROC	MDR1	RF	22	Random	cutoff6	N	2.77777777777778
361	0.997455470737914	AUROC	MDR1	RF	22	Random	cutoff6	Y	2.77777777777778
364	0.985529715762274	AUROC	MDR1	RF	22	Random	cutoff5	N	2.77777777777778
365	0.985905567300916	AUROC	MDR1	RF	22	Random	cutoff5	Y	2.77777777777778
366	0.998161764705882	AUROC	MDR1	RF	22	Random	cutoff7	N	2.77777777777778
367	0.99810606060606	AUROC	MDR1	RF	22	Random	cutoff7	Y	2.77777777777778
368	1	AUROC	MDR1	RF	23	Scaffold	cutoff6	N	0
369	1	AUROC	MDR1	RF	23	Scaffold	cutoff6	Y	0
372	0.977342549923195	AUROC	MDR1	RF	23	Scaffold	cutoff5	N	0
373	0.977342549923195	AUROC	MDR1	RF	23	Scaffold	cutoff5	Y	0
374	1	AUROC	MDR1	RF	23	Scaffold	cutoff7	N	0
375	1	AUROC	MDR1	RF	23	Scaffold	cutoff7	Y	0
376	0.956298828125	AUROC	MDR1	RF	23	Random	cutoff6	N	2.08333333333333
377	0.953599550056243	AUROC	MDR1	RF	23	Random	cutoff6	Y	2.08333333333333
380	0.972672533580361	AUROC	MDR1	RF	23	Random	cutoff5	N	2.08333333333333
381	0.968503937007874	AUROC	MDR1	RF	23	Random	cutoff5	Y	2.08333333333333
382	1	AUROC	MDR1	RF	23	Random	cutoff7	N	2.08333333333333
383	1	AUROC	MDR1	RF	23	Random	cutoff7	Y	2.08333333333333
384	0.903955808980755	AUROC	MDR1	RF	24	Scaffold	cutoff6	N	2.06896551724138
385	0.899055489964581	AUROC	MDR1	RF	24	Scaffold	cutoff6	Y	2.06896551724138
388	0.920869565217391	AUROC	MDR1	RF	24	Scaffold	cutoff5	N	2.06896551724138
389	0.91207729468599	AUROC	MDR1	RF	24	Scaffold	cutoff5	Y	2.06896551724138
390	0.922722868217054	AUROC	MDR1	RF	24	Scaffold	cutoff7	N	2.06896551724138
391	0.921626984126984	AUROC	MDR1	RF	24	Scaffold	cutoff7	Y	2.06896551724138
392	0.972988843217851	AUROC	MDR1	RF	24	Random	cutoff6	N	3.47222222222222
393	1	AUROC	MDR1	RF	24	Random	cutoff6	Y	3.47222222222222
396	0.989473684210526	AUROC	MDR1	RF	24	Random	cutoff5	N	3.47222222222222
397	0.993714285714286	AUROC	MDR1	RF	24	Random	cutoff5	Y	3.47222222222222
398	1	AUROC	MDR1	RF	24	Random	cutoff7	N	3.47222222222222
399	1	AUROC	MDR1	RF	24	Random	cutoff7	Y	3.47222222222222
400	0.996296296296296	AUROC	MDR1	RF	25	Scaffold	cutoff6	N	1.37931034482759
401	0.996683250414594	AUROC	MDR1	RF	25	Scaffold	cutoff6	Y	1.37931034482759
404	0.953412073490814	AUROC	MDR1	RF	25	Scaffold	cutoff5	N	1.37931034482759
405	0.948080708661417	AUROC	MDR1	RF	25	Scaffold	cutoff5	Y	1.37931034482759
406	0.996350364963504	AUROC	MDR1	RF	25	Scaffold	cutoff7	N	1.37931034482759
407	0.996296296296296	AUROC	MDR1	RF	25	Scaffold	cutoff7	Y	1.37931034482759
408	0.990430622009569	AUROC	MDR1	RF	25	Random	cutoff6	N	3.47222222222222
409	0.993023255813954	AUROC	MDR1	RF	25	Random	cutoff6	Y	3.47222222222222
412	0.988095238095238	AUROC	MDR1	RF	25	Random	cutoff5	N	3.47222222222222
413	0.99023199023199	AUROC	MDR1	RF	25	Random	cutoff5	Y	3.47222222222222
414	0.995884773662552	AUROC	MDR1	RF	25	Random	cutoff7	N	3.47222222222222
415	0.995726495726496	AUROC	MDR1	RF	25	Random	cutoff7	Y	3.47222222222222
416	1	AUROC	MDR1	RF	26	Scaffold	cutoff6	N	2.06896551724138
417	1	AUROC	MDR1	RF	26	Scaffold	cutoff6	Y	2.06896551724138
420	0.979312354312354	AUROC	MDR1	RF	26	Scaffold	cutoff5	N	2.06896551724138
421	0.985227272727273	AUROC	MDR1	RF	26	Scaffold	cutoff5	Y	2.06896551724138
422	0.99645390070922	AUROC	MDR1	RF	26	Scaffold	cutoff7	N	2.06896551724138
423	0.996376811594203	AUROC	MDR1	RF	26	Scaffold	cutoff7	Y	2.06896551724138
424	0.998901098901099	AUROC	MDR1	RF	26	Random	cutoff6	N	1.38888888888889
425	0.999441964285714	AUROC	MDR1	RF	26	Random	cutoff6	Y	1.38888888888889
428	0.995564516129032	AUROC	MDR1	RF	26	Random	cutoff5	N	1.38888888888889
429	0.996415770609319	AUROC	MDR1	RF	26	Random	cutoff5	Y	1.38888888888889
430	0.919343814080656	AUROC	MDR1	RF	26	Random	cutoff7	N	1.38888888888889
431	0.919847328244275	AUROC	MDR1	RF	26	Random	cutoff7	Y	1.38888888888889
432	0.99896480331263	AUROC	MDR1	RF	27	Scaffold	cutoff6	N	2.06896551724138
433	1	AUROC	MDR1	RF	27	Scaffold	cutoff6	Y	2.06896551724138
436	0.986431478968792	AUROC	MDR1	RF	27	Scaffold	cutoff5	N	2.06896551724138
437	0.98134328358209	AUROC	MDR1	RF	27	Scaffold	cutoff5	Y	2.06896551724138
438	0.796099290780142	AUROC	MDR1	RF	27	Scaffold	cutoff7	N	2.06896551724138
439	0.797101449275362	AUROC	MDR1	RF	27	Scaffold	cutoff7	Y	2.06896551724138
440	0.974116161616162	AUROC	MDR1	RF	27	Random	cutoff6	N	2.77777777777778
441	0.964962121212121	AUROC	MDR1	RF	27	Random	cutoff6	Y	2.77777777777778
444	0.954395604395604	AUROC	MDR1	RF	27	Random	cutoff5	N	2.77777777777778
445	0.938461538461538	AUROC	MDR1	RF	27	Random	cutoff5	Y	2.77777777777778
446	0.995828988529718	AUROC	MDR1	RF	27	Random	cutoff7	N	2.77777777777778
447	0.996777658431794	AUROC	MDR1	RF	27	Random	cutoff7	Y	2.77777777777778
448	0.938757655293088	AUROC	MDR1	RF	28	Scaffold	cutoff6	N	9.6551724137931
449	0.932575757575758	AUROC	MDR1	RF	28	Scaffold	cutoff6	Y	9.6551724137931
452	0.959274673008324	AUROC	MDR1	RF	28	Scaffold	cutoff5	N	9.6551724137931
453	0.945977011494253	AUROC	MDR1	RF	28	Scaffold	cutoff5	Y	9.6551724137931
454	0.912962962962963	AUROC	MDR1	RF	28	Scaffold	cutoff7	N	9.6551724137931
455	0.924380165289256	AUROC	MDR1	RF	28	Scaffold	cutoff7	Y	9.6551724137931
456	0.994105263157895	AUROC	MDR1	RF	28	Random	cutoff6	N	4.16666666666667
457	0.998055420515314	AUROC	MDR1	RF	28	Random	cutoff6	Y	4.16666666666667
460	0.994784876140808	AUROC	MDR1	RF	28	Random	cutoff5	N	4.16666666666667
461	0.995338983050848	AUROC	MDR1	RF	28	Random	cutoff5	Y	4.16666666666667
462	1	AUROC	MDR1	RF	28	Random	cutoff7	N	4.16666666666667
463	1	AUROC	MDR1	RF	28	Random	cutoff7	Y	4.16666666666667
464	0.929511278195489	AUROC	MDR1	RF	29	Scaffold	cutoff6	N	0
465	0.929511278195489	AUROC	MDR1	RF	29	Scaffold	cutoff6	Y	0
468	0.88468992248062	AUROC	MDR1	RF	29	Scaffold	cutoff5	N	0
469	0.88468992248062	AUROC	MDR1	RF	29	Scaffold	cutoff5	Y	0
470	0.919259259259259	AUROC	MDR1	RF	29	Scaffold	cutoff7	N	0
471	0.919259259259259	AUROC	MDR1	RF	29	Scaffold	cutoff7	Y	0
472	0.971781305114638	AUROC	MDR1	RF	29	Random	cutoff6	N	2.08333333333333
473	0.969	AUROC	MDR1	RF	29	Random	cutoff6	Y	2.08333333333333
476	0.974193548387097	AUROC	MDR1	RF	29	Random	cutoff5	N	2.08333333333333
477	0.972011385199241	AUROC	MDR1	RF	29	Random	cutoff5	Y	2.08333333333333
478	1	AUROC	MDR1	RF	29	Random	cutoff7	N	2.08333333333333
479	1	AUROC	MDR1	RF	29	Random	cutoff7	Y	2.08333333333333
4	0.93969298245614	AUROC	CYP2D6	RF	0	Scaffold	cutoff5	N	0
5	0.93969298245614	AUROC	CYP2D6	RF	0	Scaffold	cutoff5	Y	0
8	0.59679203539823	AUROC	CYP2D6	RF	0	Random	cutoff6	N	0
9	0.59679203539823	AUROC	CYP2D6	RF	0	Random	cutoff6	Y	0
12	0.631475225225225	AUROC	CYP2D6	RF	0	Random	cutoff5	N	0
13	0.631475225225225	AUROC	CYP2D6	RF	0	Random	cutoff5	Y	0
16	0.732456140350877	AUROC	CYP2D6	RF	1	Scaffold	cutoff6	N	0
17	0.732456140350877	AUROC	CYP2D6	RF	1	Scaffold	cutoff6	Y	0
20	0.604444444444445	AUROC	CYP2D6	RF	1	Scaffold	cutoff5	N	0
21	0.604444444444445	AUROC	CYP2D6	RF	1	Scaffold	cutoff5	Y	0
24	0.284875183553598	AUROC	CYP2D6	RF	1	Random	cutoff6	N	0.869565217391304
25	0.332964601769911	AUROC	CYP2D6	RF	1	Random	cutoff6	Y	0.869565217391304
28	0.762387387387387	AUROC	CYP2D6	RF	1	Random	cutoff5	N	0.869565217391304
29	0.728978978978979	AUROC	CYP2D6	RF	1	Random	cutoff5	Y	0.869565217391304
30	0.7117903930131	AUROC	CYP2D6	RF	1	Random	cutoff7	N	0.869565217391304
31	0.709251101321586	AUROC	CYP2D6	RF	1	Random	cutoff7	Y	0.869565217391304
32	0.853891336270191	AUROC	CYP2D6	RF	2	Scaffold	cutoff6	N	0
33	0.853891336270191	AUROC	CYP2D6	RF	2	Scaffold	cutoff6	Y	0
36	0.788444444444444	AUROC	CYP2D6	RF	2	Scaffold	cutoff5	N	0
37	0.788444444444444	AUROC	CYP2D6	RF	2	Scaffold	cutoff5	Y	0
38	0.337719298245614	AUROC	CYP2D6	RF	2	Scaffold	cutoff7	N	0
39	0.337719298245614	AUROC	CYP2D6	RF	2	Scaffold	cutoff7	Y	0
40	0.688693098384728	AUROC	CYP2D6	RF	2	Random	cutoff6	N	0.869565217391304
41	0.939159292035398	AUROC	CYP2D6	RF	2	Random	cutoff6	Y	0.869565217391304
44	0.855282738095238	AUROC	CYP2D6	RF	2	Random	cutoff5	N	0.869565217391304
45	0.85546875	AUROC	CYP2D6	RF	2	Random	cutoff5	Y	0.869565217391304
46	0.970394736842105	AUROC	CYP2D6	RF	2	Random	cutoff7	N	0.869565217391304
47	0.970132743362832	AUROC	CYP2D6	RF	2	Random	cutoff7	Y	0.869565217391304
48	0.470631424375918	AUROC	CYP2D6	RF	3	Scaffold	cutoff6	N	1.73913043478261
49	0.516741071428571	AUROC	CYP2D6	RF	3	Scaffold	cutoff6	Y	1.73913043478261
52	0.538006756756757	AUROC	CYP2D6	RF	3	Scaffold	cutoff5	N	1.73913043478261
53	0.91722972972973	AUROC	CYP2D6	RF	3	Scaffold	cutoff5	Y	1.73913043478261
54	0.938864628820961	AUROC	CYP2D6	RF	3	Scaffold	cutoff7	N	1.73913043478261
55	0.937777777777778	AUROC	CYP2D6	RF	3	Scaffold	cutoff7	Y	1.73913043478261
56	0.396929824561403	AUROC	CYP2D6	RF	3	Random	cutoff6	N	1.30434782608696
57	0.584070796460177	AUROC	CYP2D6	RF	3	Random	cutoff6	Y	1.30434782608696
60	0.947544642857143	AUROC	CYP2D6	RF	3	Random	cutoff5	N	1.30434782608696
61	0.912202380952381	AUROC	CYP2D6	RF	3	Random	cutoff5	Y	1.30434782608696
64	0.703947368421053	AUROC	CYP2D6	RF	4	Scaffold	cutoff6	N	1.73913043478261
65	1	AUROC	CYP2D6	RF	4	Scaffold	cutoff6	Y	1.73913043478261
68	0.595720720720721	AUROC	CYP2D6	RF	4	Scaffold	cutoff5	N	1.73913043478261
69	0.972972972972973	AUROC	CYP2D6	RF	4	Scaffold	cutoff5	Y	1.73913043478261
72	0.989035087719298	AUROC	CYP2D6	RF	4	Random	cutoff6	N	0
73	0.989035087719298	AUROC	CYP2D6	RF	4	Random	cutoff6	Y	0
76	0.894144144144144	AUROC	CYP2D6	RF	4	Random	cutoff5	N	0
77	0.894144144144144	AUROC	CYP2D6	RF	4	Random	cutoff5	Y	0
78	0.995633187772926	AUROC	CYP2D6	RF	4	Random	cutoff7	N	0
79	0.995633187772926	AUROC	CYP2D6	RF	4	Random	cutoff7	Y	0
80	0.835730088495575	AUROC	CYP2D6	RF	5	Scaffold	cutoff6	N	0
81	0.835730088495575	AUROC	CYP2D6	RF	5	Scaffold	cutoff6	Y	0
84	0.83445945945946	AUROC	CYP2D6	RF	5	Scaffold	cutoff5	N	0
85	0.83445945945946	AUROC	CYP2D6	RF	5	Scaffold	cutoff5	Y	0
86	1	AUROC	CYP2D6	RF	5	Scaffold	cutoff7	N	0
87	1	AUROC	CYP2D6	RF	5	Scaffold	cutoff7	Y	0
88	0.853891336270191	AUROC	CYP2D6	RF	5	Random	cutoff6	N	0.434782608695652
89	0.856194690265487	AUROC	CYP2D6	RF	5	Random	cutoff6	Y	0.434782608695652
92	0.95045045045045	AUROC	CYP2D6	RF	5	Random	cutoff5	N	0.434782608695652
93	0.945945945945946	AUROC	CYP2D6	RF	5	Random	cutoff5	Y	0.434782608695652
94	0.6875	AUROC	CYP2D6	RF	5	Random	cutoff7	N	0.434782608695652
95	0.687224669603524	AUROC	CYP2D6	RF	5	Random	cutoff7	Y	0.434782608695652
100	0.598684210526316	AUROC	CYP2D6	RF	6	Scaffold	cutoff5	N	0
101	0.598684210526316	AUROC	CYP2D6	RF	6	Scaffold	cutoff5	Y	0
104	0.591042584434655	AUROC	CYP2D6	RF	6	Random	cutoff6	N	1.30434782608696
105	0.592261904761905	AUROC	CYP2D6	RF	6	Random	cutoff6	Y	1.30434782608696
108	0.559895833333333	AUROC	CYP2D6	RF	6	Random	cutoff5	N	1.30434782608696
109	0.450148809523809	AUROC	CYP2D6	RF	6	Random	cutoff5	Y	1.30434782608696
110	0.609397944199706	AUROC	CYP2D6	RF	6	Random	cutoff7	N	1.30434782608696
111	0.608630952380952	AUROC	CYP2D6	RF	6	Random	cutoff7	Y	1.30434782608696
112	0.717920353982301	AUROC	CYP2D6	RF	7	Scaffold	cutoff6	N	0
113	0.717920353982301	AUROC	CYP2D6	RF	7	Scaffold	cutoff6	Y	0
116	0.855227272727273	AUROC	CYP2D6	RF	7	Scaffold	cutoff5	N	0
117	0.855227272727273	AUROC	CYP2D6	RF	7	Scaffold	cutoff5	Y	0
118	0.324561403508772	AUROC	CYP2D6	RF	7	Scaffold	cutoff7	N	0
119	0.324561403508772	AUROC	CYP2D6	RF	7	Scaffold	cutoff7	Y	0
120	0.715124816446402	AUROC	CYP2D6	RF	7	Random	cutoff6	N	0
121	0.715124816446402	AUROC	CYP2D6	RF	7	Random	cutoff6	Y	0
124	0.775297619047619	AUROC	CYP2D6	RF	7	Random	cutoff5	N	0
125	0.775297619047619	AUROC	CYP2D6	RF	7	Random	cutoff5	Y	0
126	0.373362445414847	AUROC	CYP2D6	RF	7	Random	cutoff7	N	0
127	0.373362445414847	AUROC	CYP2D6	RF	7	Random	cutoff7	Y	0
128	1	AUROC	CYP2D6	RF	8	Scaffold	cutoff6	N	0
129	1	AUROC	CYP2D6	RF	8	Scaffold	cutoff6	Y	0
132	0.573464912280702	AUROC	CYP2D6	RF	8	Scaffold	cutoff5	N	0
133	0.573464912280702	AUROC	CYP2D6	RF	8	Scaffold	cutoff5	Y	0
136	0.97503671071953	AUROC	CYP2D6	RF	8	Random	cutoff6	N	0
137	0.97503671071953	AUROC	CYP2D6	RF	8	Random	cutoff6	Y	0
140	0.964766175528507	AUROC	CYP2D6	RF	8	Random	cutoff5	N	0
141	0.964766175528507	AUROC	CYP2D6	RF	8	Random	cutoff5	Y	0
144	0.131578947368421	AUROC	CYP2D6	RF	9	Scaffold	cutoff6	N	0
145	0.131578947368421	AUROC	CYP2D6	RF	9	Scaffold	cutoff6	Y	0
148	0.551991150442478	AUROC	CYP2D6	RF	9	Scaffold	cutoff5	N	0
149	0.551991150442478	AUROC	CYP2D6	RF	9	Scaffold	cutoff5	Y	0
150	0.314410480349345	AUROC	CYP2D6	RF	9	Scaffold	cutoff7	N	0
151	0.314410480349345	AUROC	CYP2D6	RF	9	Scaffold	cutoff7	Y	0
152	0.911504424778761	AUROC	CYP2D6	RF	9	Random	cutoff6	N	0
153	0.911504424778761	AUROC	CYP2D6	RF	9	Random	cutoff6	Y	0
156	0.827380952380952	AUROC	CYP2D6	RF	9	Random	cutoff5	N	0
157	0.827380952380952	AUROC	CYP2D6	RF	9	Random	cutoff5	Y	0
158	0.698689956331878	AUROC	CYP2D6	RF	9	Random	cutoff7	N	0
159	0.698689956331878	AUROC	CYP2D6	RF	9	Random	cutoff7	Y	0
160	0.49890350877193	AUROC	CYP2D6	RF	10	Scaffold	cutoff6	N	0
161	0.49890350877193	AUROC	CYP2D6	RF	10	Scaffold	cutoff6	Y	0
164	0.570175438596491	AUROC	CYP2D6	RF	10	Scaffold	cutoff5	N	0
165	0.570175438596491	AUROC	CYP2D6	RF	10	Scaffold	cutoff5	Y	0
168	0.801777777777778	AUROC	CYP2D6	RF	10	Random	cutoff6	N	0
169	0.801777777777778	AUROC	CYP2D6	RF	10	Random	cutoff6	Y	0
172	0.821266968325792	AUROC	CYP2D6	RF	10	Random	cutoff5	N	0
173	0.821266968325792	AUROC	CYP2D6	RF	10	Random	cutoff5	Y	0
174	0.995633187772926	AUROC	CYP2D6	RF	10	Random	cutoff7	N	0
175	0.995633187772926	AUROC	CYP2D6	RF	10	Random	cutoff7	Y	0
176	0.560205580029368	AUROC	CYP2D6	RF	11	Scaffold	cutoff6	N	0
177	0.560205580029368	AUROC	CYP2D6	RF	11	Scaffold	cutoff6	Y	0
180	0.752	AUROC	CYP2D6	RF	11	Scaffold	cutoff5	N	0
181	0.752	AUROC	CYP2D6	RF	11	Scaffold	cutoff5	Y	0
182	0.644736842105263	AUROC	CYP2D6	RF	11	Scaffold	cutoff7	N	0
183	0.644736842105263	AUROC	CYP2D6	RF	11	Scaffold	cutoff7	Y	0
184	0.910087719298246	AUROC	CYP2D6	RF	11	Random	cutoff6	N	0.434782608695652
185	0.909691629955947	AUROC	CYP2D6	RF	11	Random	cutoff6	Y	0.434782608695652
188	0.643906020558003	AUROC	CYP2D6	RF	11	Random	cutoff5	N	0.434782608695652
189	0.871145374449339	AUROC	CYP2D6	RF	11	Random	cutoff5	Y	0.434782608695652
190	0.844978165938865	AUROC	CYP2D6	RF	11	Random	cutoff7	N	0.434782608695652
191	0.844298245614035	AUROC	CYP2D6	RF	11	Random	cutoff7	Y	0.434782608695652
192	0.589777777777778	AUROC	CYP2D6	RF	12	Scaffold	cutoff6	N	0
193	0.589777777777778	AUROC	CYP2D6	RF	12	Scaffold	cutoff6	Y	0
196	0.845681818181818	AUROC	CYP2D6	RF	12	Scaffold	cutoff5	N	0
197	0.845681818181818	AUROC	CYP2D6	RF	12	Scaffold	cutoff5	Y	0
200	0.973799126637555	AUROC	CYP2D6	RF	12	Random	cutoff6	N	0.869565217391304
201	0.977973568281938	AUROC	CYP2D6	RF	12	Random	cutoff6	Y	0.869565217391304
204	0.888888888888889	AUROC	CYP2D6	RF	12	Random	cutoff5	N	0.869565217391304
205	0.882962962962963	AUROC	CYP2D6	RF	12	Random	cutoff5	Y	0.869565217391304
208	0.79662261380323	AUROC	CYP2D6	RF	13	Scaffold	cutoff6	N	1.73913043478261
209	0.991071428571429	AUROC	CYP2D6	RF	13	Scaffold	cutoff6	Y	1.73913043478261
212	0.614990390775144	AUROC	CYP2D6	RF	13	Scaffold	cutoff5	N	1.73913043478261
213	0.977578475336323	AUROC	CYP2D6	RF	13	Scaffold	cutoff5	Y	1.73913043478261
216	0.425764192139738	AUROC	CYP2D6	RF	13	Random	cutoff6	N	0.434782608695652
217	0.427631578947368	AUROC	CYP2D6	RF	13	Random	cutoff6	Y	0.434782608695652
220	0.860491071428571	AUROC	CYP2D6	RF	13	Random	cutoff5	N	0.434782608695652
221	0.835267857142857	AUROC	CYP2D6	RF	13	Random	cutoff5	Y	0.434782608695652
224	0.398026315789474	AUROC	CYP2D6	RF	14	Scaffold	cutoff6	N	1.73913043478261
225	0.644444444444444	AUROC	CYP2D6	RF	14	Scaffold	cutoff6	Y	1.73913043478261
228	0.434657270980141	AUROC	CYP2D6	RF	14	Scaffold	cutoff5	N	1.73913043478261
229	0.718236173393124	AUROC	CYP2D6	RF	14	Scaffold	cutoff5	Y	1.73913043478261
236	0.760508849557522	AUROC	CYP2D6	RF	14	Random	cutoff5	N	0
237	0.760508849557522	AUROC	CYP2D6	RF	14	Random	cutoff5	Y	0
240	0.269736842105263	AUROC	CYP2D6	RF	15	Scaffold	cutoff6	N	0
241	0.269736842105263	AUROC	CYP2D6	RF	15	Scaffold	cutoff6	Y	0
244	0.606194690265487	AUROC	CYP2D6	RF	15	Scaffold	cutoff5	N	0
245	0.606194690265487	AUROC	CYP2D6	RF	15	Scaffold	cutoff5	Y	0
248	0.787077826725404	AUROC	CYP2D6	RF	15	Random	cutoff6	N	0.434782608695652
249	0.789085545722714	AUROC	CYP2D6	RF	15	Random	cutoff6	Y	0.434782608695652
252	0.83079954954955	AUROC	CYP2D6	RF	15	Random	cutoff5	N	0.434782608695652
253	0.822715572715573	AUROC	CYP2D6	RF	15	Random	cutoff5	Y	0.434782608695652
254	0.662280701754386	AUROC	CYP2D6	RF	15	Random	cutoff7	N	0.434782608695652
255	0.661894273127753	AUROC	CYP2D6	RF	15	Random	cutoff7	Y	0.434782608695652
256	0.885964912280702	AUROC	CYP2D6	RF	16	Scaffold	cutoff6	N	0
257	0.885964912280702	AUROC	CYP2D6	RF	16	Scaffold	cutoff6	Y	0
260	0.892146017699115	AUROC	CYP2D6	RF	16	Scaffold	cutoff5	N	0
261	0.892146017699115	AUROC	CYP2D6	RF	16	Scaffold	cutoff5	Y	0
262	0.825327510917031	AUROC	CYP2D6	RF	16	Scaffold	cutoff7	N	0
263	0.825327510917031	AUROC	CYP2D6	RF	16	Scaffold	cutoff7	Y	0
264	0.646017699115044	AUROC	CYP2D6	RF	16	Random	cutoff6	N	0.869565217391304
265	0.725925925925926	AUROC	CYP2D6	RF	16	Random	cutoff6	Y	0.869565217391304
268	0.670758928571428	AUROC	CYP2D6	RF	16	Random	cutoff5	N	0.869565217391304
269	0.927455357142857	AUROC	CYP2D6	RF	16	Random	cutoff5	Y	0.869565217391304
270	1	AUROC	CYP2D6	RF	16	Random	cutoff7	N	0.869565217391304
271	1	AUROC	CYP2D6	RF	16	Random	cutoff7	Y	0.869565217391304
272	0.904314159292035	AUROC	CYP2D6	RF	17	Scaffold	cutoff6	N	0
273	0.904314159292035	AUROC	CYP2D6	RF	17	Scaffold	cutoff6	Y	0
276	0.887090078870901	AUROC	CYP2D6	RF	17	Scaffold	cutoff5	N	0
277	0.887090078870901	AUROC	CYP2D6	RF	17	Scaffold	cutoff5	Y	0
278	0.950657894736842	AUROC	CYP2D6	RF	17	Scaffold	cutoff7	N	0
279	0.950657894736842	AUROC	CYP2D6	RF	17	Scaffold	cutoff7	Y	0
280	0.436681222707424	AUROC	CYP2D6	RF	17	Random	cutoff6	N	0
281	0.436681222707424	AUROC	CYP2D6	RF	17	Random	cutoff6	Y	0
284	0.825892857142857	AUROC	CYP2D6	RF	17	Random	cutoff5	N	0
285	0.825892857142857	AUROC	CYP2D6	RF	17	Random	cutoff5	Y	0
288	0.730301089045484	AUROC	CYP2D6	RF	18	Scaffold	cutoff6	N	0
289	0.730301089045484	AUROC	CYP2D6	RF	18	Scaffold	cutoff6	Y	0
292	0.838955026455026	AUROC	CYP2D6	RF	18	Scaffold	cutoff5	N	0
293	0.838955026455026	AUROC	CYP2D6	RF	18	Scaffold	cutoff5	Y	0
294	0.492256637168142	AUROC	CYP2D6	RF	18	Scaffold	cutoff7	N	0
295	0.492256637168142	AUROC	CYP2D6	RF	18	Scaffold	cutoff7	Y	0
296	0.176855895196506	AUROC	CYP2D6	RF	18	Random	cutoff6	N	0
297	0.176855895196506	AUROC	CYP2D6	RF	18	Random	cutoff6	Y	0
300	0.765350877192983	AUROC	CYP2D6	RF	18	Random	cutoff5	N	0
301	0.765350877192983	AUROC	CYP2D6	RF	18	Random	cutoff5	Y	0
302	0.362445414847162	AUROC	CYP2D6	RF	18	Random	cutoff7	N	0
303	0.362445414847162	AUROC	CYP2D6	RF	18	Random	cutoff7	Y	0
304	0.916666666666667	AUROC	CYP2D6	RF	19	Scaffold	cutoff6	N	0
305	0.916666666666667	AUROC	CYP2D6	RF	19	Scaffold	cutoff6	Y	0
308	0.873715124816446	AUROC	CYP2D6	RF	19	Scaffold	cutoff5	N	0
309	0.873715124816446	AUROC	CYP2D6	RF	19	Scaffold	cutoff5	Y	0
312	0.78928046989721	AUROC	CYP2D6	RF	19	Random	cutoff6	N	0.434782608695652
313	0.791297935103245	AUROC	CYP2D6	RF	19	Random	cutoff6	Y	0.434782608695652
316	0.817849099099099	AUROC	CYP2D6	RF	19	Random	cutoff5	N	0.434782608695652
317	0.793758043758044	AUROC	CYP2D6	RF	19	Random	cutoff5	Y	0.434782608695652
318	0.37280701754386	AUROC	CYP2D6	RF	19	Random	cutoff7	N	0.434782608695652
319	0.372246696035242	AUROC	CYP2D6	RF	19	Random	cutoff7	Y	0.434782608695652
320	0.0960698689956331	AUROC	CYP2D6	RF	20	Scaffold	cutoff6	N	0
321	0.0960698689956331	AUROC	CYP2D6	RF	20	Scaffold	cutoff6	Y	0
324	0.618942731277533	AUROC	CYP2D6	RF	20	Scaffold	cutoff5	N	0
325	0.618942731277533	AUROC	CYP2D6	RF	20	Scaffold	cutoff5	Y	0
328	0.196506550218341	AUROC	CYP2D6	RF	20	Random	cutoff6	N	0
329	0.196506550218341	AUROC	CYP2D6	RF	20	Random	cutoff6	Y	0
332	0.816924778761062	AUROC	CYP2D6	RF	20	Random	cutoff5	N	0
333	0.816924778761062	AUROC	CYP2D6	RF	20	Random	cutoff5	Y	0
336	0.663716814159292	AUROC	CYP2D6	RF	21	Scaffold	cutoff6	N	0
337	0.663716814159292	AUROC	CYP2D6	RF	21	Scaffold	cutoff6	Y	0
340	0.839090909090909	AUROC	CYP2D6	RF	21	Scaffold	cutoff5	N	0
341	0.839090909090909	AUROC	CYP2D6	RF	21	Scaffold	cutoff5	Y	0
342	0.968201754385965	AUROC	CYP2D6	RF	21	Scaffold	cutoff7	N	0
343	0.968201754385965	AUROC	CYP2D6	RF	21	Scaffold	cutoff7	Y	0
344	1	AUROC	CYP2D6	RF	21	Random	cutoff6	N	0
345	1	AUROC	CYP2D6	RF	21	Random	cutoff6	Y	0
348	0.839111111111111	AUROC	CYP2D6	RF	21	Random	cutoff5	N	0
349	0.839111111111111	AUROC	CYP2D6	RF	21	Random	cutoff5	Y	0
350	1	AUROC	CYP2D6	RF	21	Random	cutoff7	N	0
351	1	AUROC	CYP2D6	RF	21	Random	cutoff7	Y	0
352	0.80641592920354	AUROC	CYP2D6	RF	22	Scaffold	cutoff6	N	0
353	0.80641592920354	AUROC	CYP2D6	RF	22	Scaffold	cutoff6	Y	0
356	0.900454545454546	AUROC	CYP2D6	RF	22	Scaffold	cutoff5	N	0
357	0.900454545454546	AUROC	CYP2D6	RF	22	Scaffold	cutoff5	Y	0
358	0.277292576419214	AUROC	CYP2D6	RF	22	Scaffold	cutoff7	N	0
359	0.277292576419214	AUROC	CYP2D6	RF	22	Scaffold	cutoff7	Y	0
360	0.756637168141593	AUROC	CYP2D6	RF	22	Random	cutoff6	N	1.30434782608696
361	0.938988095238095	AUROC	CYP2D6	RF	22	Random	cutoff6	Y	1.30434782608696
364	0.889717125382263	AUROC	CYP2D6	RF	22	Random	cutoff5	N	1.30434782608696
365	0.872833843017329	AUROC	CYP2D6	RF	22	Random	cutoff5	Y	1.30434782608696
366	0.927631578947368	AUROC	CYP2D6	RF	22	Random	cutoff7	N	1.30434782608696
367	0.927777777777778	AUROC	CYP2D6	RF	22	Random	cutoff7	Y	1.30434782608696
368	0.172489082969432	AUROC	CYP2D6	RF	23	Scaffold	cutoff6	N	0.869565217391304
372	0.547566371681416	AUROC	CYP2D6	RF	23	Scaffold	cutoff5	N	0.869565217391304
373	0.903761061946903	AUROC	CYP2D6	RF	23	Scaffold	cutoff5	Y	0.869565217391304
376	0.691885964912281	AUROC	CYP2D6	RF	23	Random	cutoff6	N	0
377	0.691885964912281	AUROC	CYP2D6	RF	23	Random	cutoff6	Y	0
380	0.78856981981982	AUROC	CYP2D6	RF	23	Random	cutoff5	N	0
381	0.78856981981982	AUROC	CYP2D6	RF	23	Random	cutoff5	Y	0
384	0.589912280701754	AUROC	CYP2D6	RF	24	Scaffold	cutoff6	N	0
385	0.589912280701754	AUROC	CYP2D6	RF	24	Scaffold	cutoff6	Y	0
388	0.518640350877193	AUROC	CYP2D6	RF	24	Scaffold	cutoff5	N	0
389	0.518640350877193	AUROC	CYP2D6	RF	24	Scaffold	cutoff5	Y	0
392	0.789823008849557	AUROC	CYP2D6	RF	24	Random	cutoff6	N	0.869565217391304
393	0.891111111111111	AUROC	CYP2D6	RF	24	Random	cutoff6	Y	0.869565217391304
396	0.898222222222222	AUROC	CYP2D6	RF	24	Random	cutoff5	N	0.869565217391304
397	0.845185185185185	AUROC	CYP2D6	RF	24	Random	cutoff5	Y	0.869565217391304
398	0.995633187772926	AUROC	CYP2D6	RF	24	Random	cutoff7	N	0.869565217391304
399	0.995594713656388	AUROC	CYP2D6	RF	24	Random	cutoff7	Y	0.869565217391304
400	0.821349557522124	AUROC	CYP2D6	RF	25	Scaffold	cutoff6	N	0
401	0.821349557522124	AUROC	CYP2D6	RF	25	Scaffold	cutoff6	Y	0
404	0.772240990990991	AUROC	CYP2D6	RF	25	Scaffold	cutoff5	N	0
405	0.772240990990991	AUROC	CYP2D6	RF	25	Scaffold	cutoff5	Y	0
408	0.198689956331878	AUROC	CYP2D6	RF	25	Random	cutoff6	N	0.434782608695652
412	0.875553097345133	AUROC	CYP2D6	RF	25	Random	cutoff5	N	0.434782608695652
413	0.845870206489675	AUROC	CYP2D6	RF	25	Random	cutoff5	Y	0.434782608695652
416	0.65929203539823	AUROC	CYP2D6	RF	26	Scaffold	cutoff6	N	0
417	0.65929203539823	AUROC	CYP2D6	RF	26	Scaffold	cutoff6	Y	0
420	0.427544247787611	AUROC	CYP2D6	RF	26	Scaffold	cutoff5	N	0
421	0.427544247787611	AUROC	CYP2D6	RF	26	Scaffold	cutoff5	Y	0
422	0.329694323144105	AUROC	CYP2D6	RF	26	Scaffold	cutoff7	N	0
423	0.329694323144105	AUROC	CYP2D6	RF	26	Scaffold	cutoff7	Y	0
424	0.422149122807017	AUROC	CYP2D6	RF	26	Random	cutoff6	N	1.30434782608696
425	0.634955752212389	AUROC	CYP2D6	RF	26	Random	cutoff6	Y	1.30434782608696
428	0.867072389493914	AUROC	CYP2D6	RF	26	Random	cutoff5	N	1.30434782608696
429	0.795403587443946	AUROC	CYP2D6	RF	26	Random	cutoff5	Y	1.30434782608696
432	0.64712389380531	AUROC	CYP2D6	RF	27	Scaffold	cutoff6	N	2.60869565217391
433	1	AUROC	CYP2D6	RF	27	Scaffold	cutoff6	Y	2.60869565217391
436	0.635118306351183	AUROC	CYP2D6	RF	27	Scaffold	cutoff5	N	2.60869565217391
437	0.981735159817352	AUROC	CYP2D6	RF	27	Scaffold	cutoff5	Y	2.60869565217391
440	0.846238938053097	AUROC	CYP2D6	RF	27	Random	cutoff6	N	0
441	0.846238938053097	AUROC	CYP2D6	RF	27	Random	cutoff6	Y	0
444	0.873029279279279	AUROC	CYP2D6	RF	27	Random	cutoff5	N	0
445	0.873029279279279	AUROC	CYP2D6	RF	27	Random	cutoff5	Y	0
448	0.548363095238095	AUROC	CYP2D6	RF	28	Scaffold	cutoff6	N	0
449	0.548363095238095	AUROC	CYP2D6	RF	28	Scaffold	cutoff6	Y	0
452	0.892408245349422	AUROC	CYP2D6	RF	28	Scaffold	cutoff5	N	0
453	0.892408245349422	AUROC	CYP2D6	RF	28	Scaffold	cutoff5	Y	0
454	0.349557522123894	AUROC	CYP2D6	RF	28	Scaffold	cutoff7	N	0
455	0.349557522123894	AUROC	CYP2D6	RF	28	Scaffold	cutoff7	Y	0
456	0.71570796460177	AUROC	CYP2D6	RF	28	Random	cutoff6	N	1.73913043478261
457	0.724099099099099	AUROC	CYP2D6	RF	28	Random	cutoff6	Y	1.73913043478261
460	0.75840597758406	AUROC	CYP2D6	RF	28	Random	cutoff5	N	1.73913043478261
461	0.660143509458578	AUROC	CYP2D6	RF	28	Random	cutoff5	Y	1.73913043478261
464	0.601973684210526	AUROC	CYP2D6	RF	29	Scaffold	cutoff6	N	0
465	0.601973684210526	AUROC	CYP2D6	RF	29	Scaffold	cutoff6	Y	0
468	0.814545454545454	AUROC	CYP2D6	RF	29	Scaffold	cutoff5	N	0
469	0.814545454545454	AUROC	CYP2D6	RF	29	Scaffold	cutoff5	Y	0
470	0.529605263157895	AUROC	CYP2D6	RF	29	Scaffold	cutoff7	N	0
471	0.529605263157895	AUROC	CYP2D6	RF	29	Scaffold	cutoff7	Y	0
472	0.610666666666667	AUROC	CYP2D6	RF	29	Random	cutoff6	N	0.434782608695652
473	0.724444444444444	AUROC	CYP2D6	RF	29	Random	cutoff6	Y	0.434782608695652
476	0.827272727272727	AUROC	CYP2D6	RF	29	Random	cutoff5	N	0.434782608695652
477	0.809090909090909	AUROC	CYP2D6	RF	29	Random	cutoff5	Y	0.434782608695652
478	0.667763157894737	AUROC	CYP2D6	RF	29	Random	cutoff7	N	0.434782608695652
479	0.667400881057269	AUROC	CYP2D6	RF	29	Random	cutoff7	Y	0.434782608695652
0	0.885645604395604	AUROC	CYP3A4	RF	0	Scaffold	cutoff6	N	0.543478260869565
1	0.900367309458219	AUROC	CYP3A4	RF	0	Scaffold	cutoff6	Y	0.543478260869565
4	0.800738477209066	AUROC	CYP3A4	RF	0	Scaffold	cutoff5	N	0.543478260869565
5	0.836912542794896	AUROC	CYP3A4	RF	0	Scaffold	cutoff5	Y	0.543478260869565
6	0.810792349726776	AUROC	CYP3A4	RF	0	Scaffold	cutoff7	N	0.543478260869565
7	0.811126373626374	AUROC	CYP3A4	RF	0	Scaffold	cutoff7	Y	0.543478260869565
8	0.927582113177681	AUROC	CYP3A4	RF	0	Random	cutoff6	N	0.271739130434783
9	0.915512465373961	AUROC	CYP3A4	RF	0	Random	cutoff6	Y	0.271739130434783
12	0.898525222054634	AUROC	CYP3A4	RF	0	Random	cutoff5	N	0.271739130434783
13	0.892183048433049	AUROC	CYP3A4	RF	0	Random	cutoff5	Y	0.271739130434783
14	0.851790633608815	AUROC	CYP3A4	RF	0	Random	cutoff7	N	0.271739130434783
15	0.853591160220995	AUROC	CYP3A4	RF	0	Random	cutoff7	Y	0.271739130434783
16	0.634668508287293	AUROC	CYP3A4	RF	1	Scaffold	cutoff6	N	1.08695652173913
17	0.723955431754875	AUROC	CYP3A4	RF	1	Scaffold	cutoff6	Y	1.08695652173913
20	0.580173347778982	AUROC	CYP3A4	RF	1	Scaffold	cutoff5	N	1.08695652173913
21	0.635993740219092	AUROC	CYP3A4	RF	1	Scaffold	cutoff5	Y	1.08695652173913
22	0.604566210045662	AUROC	CYP3A4	RF	1	Scaffold	cutoff7	N	1.08695652173913
23	0.602031394275162	AUROC	CYP3A4	RF	1	Scaffold	cutoff7	Y	1.08695652173913
24	0.770604395604396	AUROC	CYP3A4	RF	1	Random	cutoff6	N	0.271739130434783
25	0.695970695970696	AUROC	CYP3A4	RF	1	Random	cutoff6	Y	0.271739130434783
28	0.742042271454036	AUROC	CYP3A4	RF	1	Random	cutoff5	N	0.271739130434783
29	0.71624649859944	AUROC	CYP3A4	RF	1	Random	cutoff5	Y	0.271739130434783
30	0.675342465753425	AUROC	CYP3A4	RF	1	Random	cutoff7	N	0.271739130434783
31	0.676282051282051	AUROC	CYP3A4	RF	1	Random	cutoff7	Y	0.271739130434783
32	0.868461776539771	AUROC	CYP3A4	RF	2	Scaffold	cutoff6	N	0
33	0.868461776539771	AUROC	CYP3A4	RF	2	Scaffold	cutoff6	Y	0
36	0.722916666666667	AUROC	CYP3A4	RF	2	Scaffold	cutoff5	N	0
37	0.722916666666667	AUROC	CYP3A4	RF	2	Scaffold	cutoff5	Y	0
38	0.823140495867769	AUROC	CYP3A4	RF	2	Scaffold	cutoff7	N	0
39	0.823140495867769	AUROC	CYP3A4	RF	2	Scaffold	cutoff7	Y	0
40	0.950732093391373	AUROC	CYP3A4	RF	2	Random	cutoff6	N	0.815217391304348
41	0.947771587743733	AUROC	CYP3A4	RF	2	Random	cutoff6	Y	0.815217391304348
44	0.904767063921994	AUROC	CYP3A4	RF	2	Random	cutoff5	N	0.815217391304348
45	0.947042253521127	AUROC	CYP3A4	RF	2	Random	cutoff5	Y	0.815217391304348
46	0.947115384615385	AUROC	CYP3A4	RF	2	Random	cutoff7	N	0.815217391304348
47	0.94702216066482	AUROC	CYP3A4	RF	2	Random	cutoff7	Y	0.815217391304348
48	0.989871086556169	AUROC	CYP3A4	RF	3	Scaffold	cutoff6	N	0.815217391304348
49	0.999307479224377	AUROC	CYP3A4	RF	3	Scaffold	cutoff6	Y	0.815217391304348
52	0.921933520599251	AUROC	CYP3A4	RF	3	Scaffold	cutoff5	N	0.815217391304348
53	0.911985018726592	AUROC	CYP3A4	RF	3	Scaffold	cutoff5	Y	0.815217391304348
54	0.999543378995434	AUROC	CYP3A4	RF	3	Scaffold	cutoff7	N	0.815217391304348
55	0.999539594843462	AUROC	CYP3A4	RF	3	Scaffold	cutoff7	Y	0.815217391304348
56	0.910220994475138	AUROC	CYP3A4	RF	3	Random	cutoff6	N	0.271739130434783
57	0.896961325966851	AUROC	CYP3A4	RF	3	Random	cutoff6	Y	0.271739130434783
60	0.913494274218508	AUROC	CYP3A4	RF	3	Random	cutoff5	N	0.271739130434783
61	0.904422005571031	AUROC	CYP3A4	RF	3	Random	cutoff5	Y	0.271739130434783
62	0.987214611872146	AUROC	CYP3A4	RF	3	Random	cutoff7	N	0.271739130434783
63	0.988095238095238	AUROC	CYP3A4	RF	3	Random	cutoff7	Y	0.271739130434783
64	0.788286505738029	AUROC	CYP3A4	RF	4	Scaffold	cutoff6	N	0
65	0.788286505738029	AUROC	CYP3A4	RF	4	Scaffold	cutoff6	Y	0
68	0.83257790368272	AUROC	CYP3A4	RF	4	Scaffold	cutoff5	N	0
69	0.83257790368272	AUROC	CYP3A4	RF	4	Scaffold	cutoff5	Y	0
70	0.779889807162534	AUROC	CYP3A4	RF	4	Scaffold	cutoff7	N	0
71	0.779889807162534	AUROC	CYP3A4	RF	4	Scaffold	cutoff7	Y	0
72	0.810543278084715	AUROC	CYP3A4	RF	4	Random	cutoff6	N	0.815217391304348
73	0.934166666666667	AUROC	CYP3A4	RF	4	Random	cutoff6	Y	0.815217391304348
76	0.945395449620802	AUROC	CYP3A4	RF	4	Random	cutoff5	N	0.815217391304348
77	0.929859154929578	AUROC	CYP3A4	RF	4	Random	cutoff5	Y	0.815217391304348
78	1	AUROC	CYP3A4	RF	4	Random	cutoff7	N	0.815217391304348
79	1	AUROC	CYP3A4	RF	4	Random	cutoff7	Y	0.815217391304348
80	0.842376373626374	AUROC	CYP3A4	RF	5	Scaffold	cutoff6	N	0.543478260869565
81	0.7910927456382	AUROC	CYP3A4	RF	5	Scaffold	cutoff6	Y	0.543478260869565
84	0.890445402298851	AUROC	CYP3A4	RF	5	Scaffold	cutoff5	N	0.543478260869565
85	0.878272669220945	AUROC	CYP3A4	RF	5	Scaffold	cutoff5	Y	0.543478260869565
86	0.73013698630137	AUROC	CYP3A4	RF	5	Scaffold	cutoff7	N	0.543478260869565
87	0.732323232323232	AUROC	CYP3A4	RF	5	Scaffold	cutoff7	Y	0.543478260869565
88	0.926493345713401	AUROC	CYP3A4	RF	5	Random	cutoff6	N	1.6304347826087
89	0.971629778672032	AUROC	CYP3A4	RF	5	Random	cutoff6	Y	1.6304347826087
92	0.946466619318182	AUROC	CYP3A4	RF	5	Random	cutoff5	N	1.6304347826087
93	0.930397727272727	AUROC	CYP3A4	RF	5	Random	cutoff5	Y	1.6304347826087
94	0.852617079889807	AUROC	CYP3A4	RF	5	Random	cutoff7	N	1.6304347826087
95	0.853781512605042	AUROC	CYP3A4	RF	5	Random	cutoff7	Y	1.6304347826087
96	0.998633879781421	AUROC	CYP3A4	RF	6	Scaffold	cutoff6	N	0
97	0.998633879781421	AUROC	CYP3A4	RF	6	Scaffold	cutoff6	Y	0
100	0.757291666666667	AUROC	CYP3A4	RF	6	Scaffold	cutoff5	N	0
101	0.757291666666667	AUROC	CYP3A4	RF	6	Scaffold	cutoff5	Y	0
102	1	AUROC	CYP3A4	RF	6	Scaffold	cutoff7	N	0
103	1	AUROC	CYP3A4	RF	6	Scaffold	cutoff7	Y	0
104	0.999208547685002	AUROC	CYP3A4	RF	6	Random	cutoff6	N	0.815217391304348
105	0.999201915403033	AUROC	CYP3A4	RF	6	Random	cutoff6	Y	0.815217391304348
108	0.974520596590909	AUROC	CYP3A4	RF	6	Random	cutoff5	N	0.815217391304348
109	0.971700174825175	AUROC	CYP3A4	RF	6	Random	cutoff5	Y	0.815217391304348
110	0.997796143250689	AUROC	CYP3A4	RF	6	Random	cutoff7	N	0.815217391304348
111	0.997777777777778	AUROC	CYP3A4	RF	6	Random	cutoff7	Y	0.815217391304348
112	0.665660511363636	AUROC	CYP3A4	RF	7	Scaffold	cutoff6	N	1.90217391304348
113	0.663801337153773	AUROC	CYP3A4	RF	7	Scaffold	cutoff6	Y	1.90217391304348
116	0.857277882797732	AUROC	CYP3A4	RF	7	Scaffold	cutoff5	N	1.90217391304348
117	0.820742753623188	AUROC	CYP3A4	RF	7	Scaffold	cutoff5	Y	1.90217391304348
118	0.645027624309392	AUROC	CYP3A4	RF	7	Scaffold	cutoff7	N	1.90217391304348
119	0.645539906103286	AUROC	CYP3A4	RF	7	Scaffold	cutoff7	Y	1.90217391304348
120	0.950162513542795	AUROC	CYP3A4	RF	7	Random	cutoff6	N	0.815217391304348
121	0.943502824858757	AUROC	CYP3A4	RF	7	Random	cutoff6	Y	0.815217391304348
124	0.895134137069621	AUROC	CYP3A4	RF	7	Random	cutoff5	N	0.815217391304348
125	0.882025904203324	AUROC	CYP3A4	RF	7	Random	cutoff5	Y	0.815217391304348
126	0.993272655322517	AUROC	CYP3A4	RF	7	Random	cutoff7	N	0.815217391304348
127	0.996807661612131	AUROC	CYP3A4	RF	7	Random	cutoff7	Y	0.815217391304348
128	0.765013774104683	AUROC	CYP3A4	RF	8	Scaffold	cutoff6	N	0.543478260869565
129	0.908494475138122	AUROC	CYP3A4	RF	8	Scaffold	cutoff6	Y	0.543478260869565
132	0.913692162417375	AUROC	CYP3A4	RF	8	Scaffold	cutoff5	N	0.543478260869565
133	0.900414033558509	AUROC	CYP3A4	RF	8	Scaffold	cutoff5	Y	0.543478260869565
134	0.889344262295082	AUROC	CYP3A4	RF	8	Scaffold	cutoff7	N	0.543478260869565
135	0.888736263736264	AUROC	CYP3A4	RF	8	Scaffold	cutoff7	Y	0.543478260869565
136	0.997214484679666	AUROC	CYP3A4	RF	8	Random	cutoff6	N	0.815217391304348
137	1	AUROC	CYP3A4	RF	8	Random	cutoff6	Y	0.815217391304348
140	0.925555555555556	AUROC	CYP3A4	RF	8	Random	cutoff5	N	0.815217391304348
141	0.911619047619048	AUROC	CYP3A4	RF	8	Random	cutoff5	Y	0.815217391304348
142	0.966391184573003	AUROC	CYP3A4	RF	8	Random	cutoff7	N	0.815217391304348
143	0.967222222222222	AUROC	CYP3A4	RF	8	Random	cutoff7	Y	0.815217391304348
144	0.703296703296703	AUROC	CYP3A4	RF	9	Scaffold	cutoff6	N	0
145	0.703296703296703	AUROC	CYP3A4	RF	9	Scaffold	cutoff6	Y	0
148	0.837847222222222	AUROC	CYP3A4	RF	9	Scaffold	cutoff5	N	0
149	0.837847222222222	AUROC	CYP3A4	RF	9	Scaffold	cutoff5	Y	0
150	0.622950819672131	AUROC	CYP3A4	RF	9	Scaffold	cutoff7	N	0
151	0.622950819672131	AUROC	CYP3A4	RF	9	Scaffold	cutoff7	Y	0
152	0.787217579696688	AUROC	CYP3A4	RF	9	Random	cutoff6	N	0
153	0.787217579696688	AUROC	CYP3A4	RF	9	Random	cutoff6	Y	0
156	0.807533964594483	AUROC	CYP3A4	RF	9	Random	cutoff5	N	0
157	0.807533964594483	AUROC	CYP3A4	RF	9	Random	cutoff5	Y	0
158	0.982965009208103	AUROC	CYP3A4	RF	9	Random	cutoff7	N	0
159	0.982965009208103	AUROC	CYP3A4	RF	9	Random	cutoff7	Y	0
160	0.995535714285714	AUROC	CYP3A4	RF	10	Scaffold	cutoff6	N	0
161	0.995535714285714	AUROC	CYP3A4	RF	10	Scaffold	cutoff6	Y	0
164	0.925874769797422	AUROC	CYP3A4	RF	10	Scaffold	cutoff5	N	0
165	0.925874769797422	AUROC	CYP3A4	RF	10	Scaffold	cutoff5	Y	0
166	0.997596153846154	AUROC	CYP3A4	RF	10	Scaffold	cutoff7	N	0
167	0.997596153846154	AUROC	CYP3A4	RF	10	Scaffold	cutoff7	Y	0
168	0.811979166666667	AUROC	CYP3A4	RF	10	Random	cutoff6	N	0.815217391304348
169	0.847493036211699	AUROC	CYP3A4	RF	10	Random	cutoff6	Y	0.815217391304348
172	0.963579499596449	AUROC	CYP3A4	RF	10	Random	cutoff5	N	0.815217391304348
173	0.956343091936312	AUROC	CYP3A4	RF	10	Random	cutoff5	Y	0.815217391304348
174	0.817651098901099	AUROC	CYP3A4	RF	10	Random	cutoff7	N	0.815217391304348
175	0.819598337950138	AUROC	CYP3A4	RF	10	Random	cutoff7	Y	0.815217391304348
176	0.954297820823244	AUROC	CYP3A4	RF	11	Scaffold	cutoff6	N	0
177	0.954297820823244	AUROC	CYP3A4	RF	11	Scaffold	cutoff6	Y	0
180	0.864347468093866	AUROC	CYP3A4	RF	11	Scaffold	cutoff5	N	0
181	0.864347468093866	AUROC	CYP3A4	RF	11	Scaffold	cutoff5	Y	0
182	0.970742534301856	AUROC	CYP3A4	RF	11	Scaffold	cutoff7	N	0
183	0.970742534301856	AUROC	CYP3A4	RF	11	Scaffold	cutoff7	Y	0
184	0.999313186813187	AUROC	CYP3A4	RF	11	Random	cutoff6	N	0.543478260869565
185	1	AUROC	CYP3A4	RF	11	Random	cutoff6	Y	0.543478260869565
188	0.948212351029252	AUROC	CYP3A4	RF	11	Random	cutoff5	N	0.543478260869565
189	0.939820742637644	AUROC	CYP3A4	RF	11	Random	cutoff5	Y	0.543478260869565
190	1	AUROC	CYP3A4	RF	11	Random	cutoff7	N	0.543478260869565
191	1	AUROC	CYP3A4	RF	11	Random	cutoff7	Y	0.543478260869565
192	0.513317191283293	AUROC	CYP3A4	RF	12	Scaffold	cutoff6	N	2.44565217391304
193	0.468767908309456	AUROC	CYP3A4	RF	12	Scaffold	cutoff6	Y	2.44565217391304
196	0.80046511627907	AUROC	CYP3A4	RF	12	Scaffold	cutoff5	N	2.44565217391304
197	0.850090497737557	AUROC	CYP3A4	RF	12	Scaffold	cutoff5	Y	2.44565217391304
198	0.244505494505494	AUROC	CYP3A4	RF	12	Scaffold	cutoff7	N	2.44565217391304
199	0.24225352112676	AUROC	CYP3A4	RF	12	Scaffold	cutoff7	Y	2.44565217391304
200	0.97075208913649	AUROC	CYP3A4	RF	12	Random	cutoff6	N	0.815217391304348
201	0.969473264166002	AUROC	CYP3A4	RF	12	Random	cutoff6	Y	0.815217391304348
204	0.922096317280453	AUROC	CYP3A4	RF	12	Random	cutoff5	N	0.815217391304348
205	0.905453257790368	AUROC	CYP3A4	RF	12	Random	cutoff5	Y	0.815217391304348
206	0.997245179063361	AUROC	CYP3A4	RF	12	Random	cutoff7	N	0.815217391304348
207	0.997222222222222	AUROC	CYP3A4	RF	12	Random	cutoff7	Y	0.815217391304348
208	0.952054794520548	AUROC	CYP3A4	RF	13	Scaffold	cutoff6	N	0
209	0.952054794520548	AUROC	CYP3A4	RF	13	Scaffold	cutoff6	Y	0
212	0.82544103992572	AUROC	CYP3A4	RF	13	Scaffold	cutoff5	N	0
213	0.82544103992572	AUROC	CYP3A4	RF	13	Scaffold	cutoff5	Y	0
214	0.920081967213115	AUROC	CYP3A4	RF	13	Scaffold	cutoff7	N	0
215	0.920081967213115	AUROC	CYP3A4	RF	13	Scaffold	cutoff7	Y	0
216	0.970133085731972	AUROC	CYP3A4	RF	13	Random	cutoff6	N	0.271739130434783
217	0.97284295468653	AUROC	CYP3A4	RF	13	Random	cutoff6	Y	0.271739130434783
220	0.930992736077482	AUROC	CYP3A4	RF	13	Random	cutoff5	N	0.271739130434783
221	0.925684485006519	AUROC	CYP3A4	RF	13	Random	cutoff5	Y	0.271739130434783
222	0.995251286110012	AUROC	CYP3A4	RF	13	Random	cutoff7	N	0.271739130434783
223	0.996428571428571	AUROC	CYP3A4	RF	13	Random	cutoff7	Y	0.271739130434783
224	1	AUROC	CYP3A4	RF	14	Scaffold	cutoff6	N	0.543478260869565
225	1	AUROC	CYP3A4	RF	14	Scaffold	cutoff6	Y	0.543478260869565
228	0.870833333333333	AUROC	CYP3A4	RF	14	Scaffold	cutoff5	N	0.543478260869565
229	0.827777777777778	AUROC	CYP3A4	RF	14	Scaffold	cutoff5	Y	0.543478260869565
230	0.998633879781421	AUROC	CYP3A4	RF	14	Scaffold	cutoff7	N	0.543478260869565
231	0.998626373626374	AUROC	CYP3A4	RF	14	Scaffold	cutoff7	Y	0.543478260869565
232	0.996316758747698	AUROC	CYP3A4	RF	14	Random	cutoff6	N	0
233	0.996316758747698	AUROC	CYP3A4	RF	14	Random	cutoff6	Y	0
236	0.868744098205855	AUROC	CYP3A4	RF	14	Random	cutoff5	N	0
237	0.868744098205855	AUROC	CYP3A4	RF	14	Random	cutoff5	Y	0
238	0.999313186813187	AUROC	CYP3A4	RF	14	Random	cutoff7	N	0
239	0.999313186813187	AUROC	CYP3A4	RF	14	Random	cutoff7	Y	0
240	0.81257957728546	AUROC	CYP3A4	RF	15	Scaffold	cutoff6	N	1.08695652173913
241	0.82566510172144	AUROC	CYP3A4	RF	15	Scaffold	cutoff6	Y	1.08695652173913
244	0.750431034482759	AUROC	CYP3A4	RF	15	Scaffold	cutoff5	N	1.08695652173913
245	0.785560344827586	AUROC	CYP3A4	RF	15	Scaffold	cutoff5	Y	1.08695652173913
246	0.872485298669143	AUROC	CYP3A4	RF	15	Scaffold	cutoff7	N	1.08695652173913
247	0.874491392801252	AUROC	CYP3A4	RF	15	Scaffold	cutoff7	Y	1.08695652173913
248	0.94622905027933	AUROC	CYP3A4	RF	15	Random	cutoff6	N	1.35869565217391
249	0.967094703049759	AUROC	CYP3A4	RF	15	Random	cutoff6	Y	1.35869565217391
252	0.898046628859483	AUROC	CYP3A4	RF	15	Random	cutoff5	N	1.35869565217391
253	0.870692431561997	AUROC	CYP3A4	RF	15	Random	cutoff5	Y	1.35869565217391
254	0.943830570902394	AUROC	CYP3A4	RF	15	Random	cutoff7	N	1.35869565217391
255	0.948879551820728	AUROC	CYP3A4	RF	15	Random	cutoff7	Y	1.35869565217391
256	0.71038715769594	AUROC	CYP3A4	RF	16	Scaffold	cutoff6	N	1.6304347826087
257	0.717142857142857	AUROC	CYP3A4	RF	16	Scaffold	cutoff6	Y	1.6304347826087
260	0.776148582600195	AUROC	CYP3A4	RF	16	Scaffold	cutoff5	N	1.6304347826087
261	0.745007680491551	AUROC	CYP3A4	RF	16	Scaffold	cutoff5	Y	1.6304347826087
262	0.845138888888889	AUROC	CYP3A4	RF	16	Scaffold	cutoff7	N	1.6304347826087
263	0.844632768361582	AUROC	CYP3A4	RF	16	Scaffold	cutoff7	Y	1.6304347826087
264	0.999208547685002	AUROC	CYP3A4	RF	16	Random	cutoff6	N	0.271739130434783
265	0.999206349206349	AUROC	CYP3A4	RF	16	Random	cutoff6	Y	0.271739130434783
268	0.935458096590909	AUROC	CYP3A4	RF	16	Random	cutoff5	N	0.271739130434783
269	0.933049242424242	AUROC	CYP3A4	RF	16	Random	cutoff5	Y	0.271739130434783
270	1	AUROC	CYP3A4	RF	16	Random	cutoff7	N	0.271739130434783
271	1	AUROC	CYP3A4	RF	16	Random	cutoff7	Y	0.271739130434783
272	0.913498622589532	AUROC	CYP3A4	RF	17	Scaffold	cutoff6	N	0
273	0.913498622589532	AUROC	CYP3A4	RF	17	Scaffold	cutoff6	Y	0
276	0.692361111111111	AUROC	CYP3A4	RF	17	Scaffold	cutoff5	N	0
277	0.692361111111111	AUROC	CYP3A4	RF	17	Scaffold	cutoff5	Y	0
278	0.929258241758242	AUROC	CYP3A4	RF	17	Scaffold	cutoff7	N	0
279	0.929258241758242	AUROC	CYP3A4	RF	17	Scaffold	cutoff7	Y	0
280	0.913804945054945	AUROC	CYP3A4	RF	17	Random	cutoff6	N	0
281	0.913804945054945	AUROC	CYP3A4	RF	17	Random	cutoff6	Y	0
284	0.941620111731844	AUROC	CYP3A4	RF	17	Random	cutoff5	N	0
285	0.941620111731844	AUROC	CYP3A4	RF	17	Random	cutoff5	Y	0
286	0.758904109589041	AUROC	CYP3A4	RF	17	Random	cutoff7	N	0
287	0.758904109589041	AUROC	CYP3A4	RF	17	Random	cutoff7	Y	0
288	0.704109589041096	AUROC	CYP3A4	RF	18	Scaffold	cutoff6	N	0
289	0.704109589041096	AUROC	CYP3A4	RF	18	Scaffold	cutoff6	Y	0
292	0.841709537000396	AUROC	CYP3A4	RF	18	Scaffold	cutoff5	N	0
293	0.841709537000396	AUROC	CYP3A4	RF	18	Scaffold	cutoff5	Y	0
294	1	AUROC	CYP3A4	RF	18	Scaffold	cutoff7	N	0
295	1	AUROC	CYP3A4	RF	18	Scaffold	cutoff7	Y	0
296	0.975558659217877	AUROC	CYP3A4	RF	18	Random	cutoff6	N	0.543478260869565
297	0.971892458100559	AUROC	CYP3A4	RF	18	Random	cutoff6	Y	0.543478260869565
300	0.842887931034483	AUROC	CYP3A4	RF	18	Random	cutoff5	N	0.543478260869565
301	0.826069604086845	AUROC	CYP3A4	RF	18	Random	cutoff5	Y	0.543478260869565
302	1	AUROC	CYP3A4	RF	18	Random	cutoff7	N	0.543478260869565
303	1	AUROC	CYP3A4	RF	18	Random	cutoff7	Y	0.543478260869565
304	0.717847249703205	AUROC	CYP3A4	RF	19	Scaffold	cutoff6	N	0
305	0.717847249703205	AUROC	CYP3A4	RF	19	Scaffold	cutoff6	Y	0
308	0.739080255681818	AUROC	CYP3A4	RF	19	Scaffold	cutoff5	N	0
309	0.739080255681818	AUROC	CYP3A4	RF	19	Scaffold	cutoff5	Y	0
310	0.948145604395604	AUROC	CYP3A4	RF	19	Scaffold	cutoff7	N	0
311	0.948145604395604	AUROC	CYP3A4	RF	19	Scaffold	cutoff7	Y	0
312	0.93213296398892	AUROC	CYP3A4	RF	19	Random	cutoff6	N	1.35869565217391
313	0.924301675977654	AUROC	CYP3A4	RF	19	Random	cutoff6	Y	1.35869565217391
316	0.893329981565276	AUROC	CYP3A4	RF	19	Random	cutoff5	N	1.35869565217391
317	0.860517568850902	AUROC	CYP3A4	RF	19	Random	cutoff5	Y	1.35869565217391
318	0.948484848484848	AUROC	CYP3A4	RF	19	Random	cutoff7	N	1.35869565217391
319	0.951117318435754	AUROC	CYP3A4	RF	19	Random	cutoff7	Y	1.35869565217391
320	0.85199841709537	AUROC	CYP3A4	RF	20	Scaffold	cutoff6	N	0
321	0.85199841709537	AUROC	CYP3A4	RF	20	Scaffold	cutoff6	Y	0
324	0.766381766381766	AUROC	CYP3A4	RF	20	Scaffold	cutoff5	N	0
325	0.766381766381766	AUROC	CYP3A4	RF	20	Scaffold	cutoff5	Y	0
326	0.95564738292011	AUROC	CYP3A4	RF	20	Scaffold	cutoff7	N	0
327	0.95564738292011	AUROC	CYP3A4	RF	20	Scaffold	cutoff7	Y	0
328	0.739090064995357	AUROC	CYP3A4	RF	20	Random	cutoff6	N	0.271739130434783
329	0.706476323119777	AUROC	CYP3A4	RF	20	Random	cutoff6	Y	0.271739130434783
332	0.845720476706392	AUROC	CYP3A4	RF	20	Random	cutoff5	N	0.271739130434783
333	0.832863849765258	AUROC	CYP3A4	RF	20	Random	cutoff5	Y	0.271739130434783
334	0.852670349907919	AUROC	CYP3A4	RF	20	Random	cutoff7	N	0.271739130434783
335	0.854108956602031	AUROC	CYP3A4	RF	20	Random	cutoff7	Y	0.271739130434783
336	0.732965009208103	AUROC	CYP3A4	RF	21	Scaffold	cutoff6	N	0.543478260869565
337	0.681440443213296	AUROC	CYP3A4	RF	21	Scaffold	cutoff6	Y	0.543478260869565
340	0.768375468164794	AUROC	CYP3A4	RF	21	Scaffold	cutoff5	N	0.543478260869565
341	0.722191011235955	AUROC	CYP3A4	RF	21	Scaffold	cutoff5	Y	0.543478260869565
342	0.706849315068493	AUROC	CYP3A4	RF	21	Scaffold	cutoff7	N	0.543478260869565
343	0.710743801652892	AUROC	CYP3A4	RF	21	Scaffold	cutoff7	Y	0.543478260869565
344	0.876335575781559	AUROC	CYP3A4	RF	21	Random	cutoff6	N	0.543478260869565
345	0.832409972299169	AUROC	CYP3A4	RF	21	Random	cutoff6	Y	0.543478260869565
348	0.877219460227273	AUROC	CYP3A4	RF	21	Random	cutoff5	N	0.543478260869565
349	0.860795454545454	AUROC	CYP3A4	RF	21	Random	cutoff5	Y	0.543478260869565
350	0.820741758241758	AUROC	CYP3A4	RF	21	Random	cutoff7	N	0.543478260869565
351	0.82078729281768	AUROC	CYP3A4	RF	21	Random	cutoff7	Y	0.543478260869565
352	0.646575342465753	AUROC	CYP3A4	RF	22	Scaffold	cutoff6	N	0
353	0.646575342465753	AUROC	CYP3A4	RF	22	Scaffold	cutoff6	Y	0
356	0.7890625	AUROC	CYP3A4	RF	22	Scaffold	cutoff5	N	0
357	0.7890625	AUROC	CYP3A4	RF	22	Scaffold	cutoff5	Y	0
358	0.828337874659401	AUROC	CYP3A4	RF	22	Scaffold	cutoff7	N	0
359	0.828337874659401	AUROC	CYP3A4	RF	22	Scaffold	cutoff7	Y	0
360	0.994214876033058	AUROC	CYP3A4	RF	22	Random	cutoff6	N	0.543478260869565
361	1	AUROC	CYP3A4	RF	22	Random	cutoff6	Y	0.543478260869565
364	0.942178770949721	AUROC	CYP3A4	RF	22	Random	cutoff5	N	0.543478260869565
365	0.93086592178771	AUROC	CYP3A4	RF	22	Random	cutoff5	Y	0.543478260869565
366	0.998633879781421	AUROC	CYP3A4	RF	22	Random	cutoff7	N	0.543478260869565
367	0.998626373626374	AUROC	CYP3A4	RF	22	Random	cutoff7	Y	0.543478260869565
368	0.769885239414325	AUROC	CYP3A4	RF	23	Scaffold	cutoff6	N	0
369	0.769885239414325	AUROC	CYP3A4	RF	23	Scaffold	cutoff6	Y	0
372	0.795197740112994	AUROC	CYP3A4	RF	23	Scaffold	cutoff5	N	0
373	0.795197740112994	AUROC	CYP3A4	RF	23	Scaffold	cutoff5	Y	0
374	0.800824175824176	AUROC	CYP3A4	RF	23	Scaffold	cutoff7	N	0
375	0.800824175824176	AUROC	CYP3A4	RF	23	Scaffold	cutoff7	Y	0
376	0.890581717451524	AUROC	CYP3A4	RF	23	Random	cutoff6	N	0.543478260869565
377	0.943213296398892	AUROC	CYP3A4	RF	23	Random	cutoff6	Y	0.543478260869565
380	0.926136363636364	AUROC	CYP3A4	RF	23	Random	cutoff5	N	0.543478260869565
381	0.918425324675325	AUROC	CYP3A4	RF	23	Random	cutoff5	Y	0.543478260869565
382	1	AUROC	CYP3A4	RF	23	Random	cutoff7	N	0.543478260869565
383	1	AUROC	CYP3A4	RF	23	Random	cutoff7	Y	0.543478260869565
384	0.998010299625468	AUROC	CYP3A4	RF	24	Scaffold	cutoff6	N	0
385	0.998010299625468	AUROC	CYP3A4	RF	24	Scaffold	cutoff6	Y	0
388	0.88243626062323	AUROC	CYP3A4	RF	24	Scaffold	cutoff5	N	0
389	0.88243626062323	AUROC	CYP3A4	RF	24	Scaffold	cutoff5	Y	0
390	0.988647003745318	AUROC	CYP3A4	RF	24	Scaffold	cutoff7	N	0
391	0.988647003745318	AUROC	CYP3A4	RF	24	Scaffold	cutoff7	Y	0
392	0.932528690146419	AUROC	CYP3A4	RF	24	Random	cutoff6	N	0.271739130434783
393	0.921283471837488	AUROC	CYP3A4	RF	24	Random	cutoff6	Y	0.271739130434783
396	0.942493946731235	AUROC	CYP3A4	RF	24	Random	cutoff5	N	0.271739130434783
397	0.938070404172099	AUROC	CYP3A4	RF	24	Random	cutoff5	Y	0.271739130434783
398	0.998173515981735	AUROC	CYP3A4	RF	24	Random	cutoff7	N	0.271739130434783
399	0.999084249084249	AUROC	CYP3A4	RF	24	Random	cutoff7	Y	0.271739130434783
400	0.884027777777778	AUROC	CYP3A4	RF	25	Scaffold	cutoff6	N	0.543478260869565
401	0.869478710704337	AUROC	CYP3A4	RF	25	Scaffold	cutoff6	Y	0.543478260869565
404	0.757601510859301	AUROC	CYP3A4	RF	25	Scaffold	cutoff5	N	0.543478260869565
405	0.720309435606886	AUROC	CYP3A4	RF	25	Scaffold	cutoff5	Y	0.543478260869565
406	0.889394538979027	AUROC	CYP3A4	RF	25	Scaffold	cutoff7	N	0.543478260869565
407	0.889375248706725	AUROC	CYP3A4	RF	25	Scaffold	cutoff7	Y	0.543478260869565
408	0.950977653631285	AUROC	CYP3A4	RF	25	Random	cutoff6	N	0.543478260869565
409	0.946623093681917	AUROC	CYP3A4	RF	25	Random	cutoff6	Y	0.543478260869565
412	0.89047619047619	AUROC	CYP3A4	RF	25	Random	cutoff5	N	0.543478260869565
413	0.877857142857143	AUROC	CYP3A4	RF	25	Random	cutoff5	Y	0.543478260869565
414	0.939456721915285	AUROC	CYP3A4	RF	25	Random	cutoff7	N	0.543478260869565
415	0.940046296296296	AUROC	CYP3A4	RF	25	Random	cutoff7	Y	0.543478260869565
416	0.801826484018265	AUROC	CYP3A4	RF	26	Scaffold	cutoff6	N	0
417	0.801826484018265	AUROC	CYP3A4	RF	26	Scaffold	cutoff6	Y	0
420	0.787297190344282	AUROC	CYP3A4	RF	26	Scaffold	cutoff5	N	0
421	0.787297190344282	AUROC	CYP3A4	RF	26	Scaffold	cutoff5	Y	0
422	1	AUROC	CYP3A4	RF	26	Scaffold	cutoff7	N	0
423	1	AUROC	CYP3A4	RF	26	Scaffold	cutoff7	Y	0
424	0.947384710615908	AUROC	CYP3A4	RF	26	Random	cutoff6	N	0.271739130434783
425	0.941852367688022	AUROC	CYP3A4	RF	26	Random	cutoff6	Y	0.271739130434783
428	0.924157303370786	AUROC	CYP3A4	RF	26	Random	cutoff5	N	0.271739130434783
429	0.917262512768131	AUROC	CYP3A4	RF	26	Random	cutoff5	Y	0.271739130434783
430	0.88385437277404	AUROC	CYP3A4	RF	26	Random	cutoff7	N	0.271739130434783
431	0.883730158730159	AUROC	CYP3A4	RF	26	Random	cutoff7	Y	0.271739130434783
432	0.928374655647383	AUROC	CYP3A4	RF	27	Scaffold	cutoff6	N	1.08695652173913
433	0.988194444444444	AUROC	CYP3A4	RF	27	Scaffold	cutoff6	Y	1.08695652173913
436	0.795136236312707	AUROC	CYP3A4	RF	27	Scaffold	cutoff5	N	1.08695652173913
437	0.941176470588235	AUROC	CYP3A4	RF	27	Scaffold	cutoff5	Y	1.08695652173913
438	0.998633879781421	AUROC	CYP3A4	RF	27	Scaffold	cutoff7	N	1.08695652173913
439	0.998618784530387	AUROC	CYP3A4	RF	27	Scaffold	cutoff7	Y	1.08695652173913
440	0.872774040364068	AUROC	CYP3A4	RF	27	Random	cutoff6	N	0.271739130434783
441	0.85387811634349	AUROC	CYP3A4	RF	27	Random	cutoff6	Y	0.271739130434783
444	0.872143531633617	AUROC	CYP3A4	RF	27	Random	cutoff5	N	0.271739130434783
445	0.863820315661675	AUROC	CYP3A4	RF	27	Random	cutoff5	Y	0.271739130434783
446	0.811126373626374	AUROC	CYP3A4	RF	27	Random	cutoff7	N	0.271739130434783
447	0.81095041322314	AUROC	CYP3A4	RF	27	Random	cutoff7	Y	0.271739130434783
448	1	AUROC	CYP3A4	RF	28	Scaffold	cutoff6	N	0
449	1	AUROC	CYP3A4	RF	28	Scaffold	cutoff6	Y	0
452	0.841511673921646	AUROC	CYP3A4	RF	28	Scaffold	cutoff5	N	0
453	0.841511673921646	AUROC	CYP3A4	RF	28	Scaffold	cutoff5	Y	0
454	1	AUROC	CYP3A4	RF	28	Scaffold	cutoff7	N	0
455	1	AUROC	CYP3A4	RF	28	Scaffold	cutoff7	Y	0
456	0.847222222222222	AUROC	CYP3A4	RF	28	Random	cutoff6	N	0
457	0.847222222222222	AUROC	CYP3A4	RF	28	Random	cutoff6	Y	0
460	0.939416792357969	AUROC	CYP3A4	RF	28	Random	cutoff5	N	0
461	0.939416792357969	AUROC	CYP3A4	RF	28	Random	cutoff5	Y	0
462	0.91390423572744	AUROC	CYP3A4	RF	28	Random	cutoff7	N	0
463	0.91390423572744	AUROC	CYP3A4	RF	28	Random	cutoff7	Y	0
464	0.920476706392199	AUROC	CYP3A4	RF	29	Scaffold	cutoff6	N	0.543478260869565
465	0.915018832391714	AUROC	CYP3A4	RF	29	Scaffold	cutoff6	Y	0.543478260869565
468	0.885852451641925	AUROC	CYP3A4	RF	29	Scaffold	cutoff5	N	0.543478260869565
469	0.876340155945419	AUROC	CYP3A4	RF	29	Scaffold	cutoff5	Y	0.543478260869565
470	0.971479500891266	AUROC	CYP3A4	RF	29	Scaffold	cutoff7	N	0.543478260869565
471	0.971318822023047	AUROC	CYP3A4	RF	29	Scaffold	cutoff7	Y	0.543478260869565
472	0.977411048689138	AUROC	CYP3A4	RF	29	Random	cutoff6	N	1.6304347826087
473	0.997175141242938	AUROC	CYP3A4	RF	29	Random	cutoff6	Y	1.6304347826087
476	0.910428779069767	AUROC	CYP3A4	RF	29	Random	cutoff5	N	1.6304347826087
477	0.893653100775194	AUROC	CYP3A4	RF	29	Random	cutoff5	Y	1.6304347826087
478	0.993818681318681	AUROC	CYP3A4	RF	29	Random	cutoff7	N	1.6304347826087
479	0.995460893854749	AUROC	CYP3A4	RF	29	Random	cutoff7	Y	1.6304347826087
0	0.924032027230882	AUROC	MOR	RF	0	Scaffold	cutoff6	N	9.03954802259887
1	0.93993890421758	AUROC	MOR	RF	0	Scaffold	cutoff6	Y	9.03954802259887
4	0.923172159946461	AUROC	MOR	RF	0	Scaffold	cutoff5	N	9.03954802259887
5	0.924494675070637	AUROC	MOR	RF	0	Scaffold	cutoff5	Y	9.03954802259887
6	0.910627485638533	AUROC	MOR	RF	0	Scaffold	cutoff7	N	9.03954802259887
7	0.937437965260546	AUROC	MOR	RF	0	Scaffold	cutoff7	Y	9.03954802259887
8	0.958680555555556	AUROC	MOR	RF	0	Random	cutoff6	N	5.36723163841808
9	0.966872340425532	AUROC	MOR	RF	0	Random	cutoff6	Y	5.36723163841808
12	0.949441553706957	AUROC	MOR	RF	0	Random	cutoff5	N	5.36723163841808
13	0.950275187280232	AUROC	MOR	RF	0	Random	cutoff5	Y	5.36723163841808
14	0.959600075220962	AUROC	MOR	RF	0	Random	cutoff7	N	5.36723163841808
15	0.963067041348856	AUROC	MOR	RF	0	Random	cutoff7	Y	5.36723163841808
16	0.907488822652757	AUROC	MOR	RF	1	Scaffold	cutoff6	N	6.77966101694915
17	0.933565531475748	AUROC	MOR	RF	1	Scaffold	cutoff6	Y	6.77966101694915
20	0.938800652615456	AUROC	MOR	RF	1	Scaffold	cutoff5	N	6.77966101694915
21	0.941695758597167	AUROC	MOR	RF	1	Scaffold	cutoff5	Y	6.77966101694915
22	0.895954218791589	AUROC	MOR	RF	1	Scaffold	cutoff7	N	6.77966101694915
23	0.910130624092888	AUROC	MOR	RF	1	Scaffold	cutoff7	Y	6.77966101694915
24	0.925521609538003	AUROC	MOR	RF	1	Random	cutoff6	N	6.49717514124294
25	0.942572274468826	AUROC	MOR	RF	1	Random	cutoff6	Y	6.49717514124294
28	0.928331783151741	AUROC	MOR	RF	1	Random	cutoff5	N	6.49717514124294
29	0.941929602029491	AUROC	MOR	RF	1	Random	cutoff5	Y	6.49717514124294
30	0.904676870748299	AUROC	MOR	RF	1	Random	cutoff7	N	6.49717514124294
31	0.912853628536285	AUROC	MOR	RF	1	Random	cutoff7	Y	6.49717514124294
32	0.919452887537994	AUROC	MOR	RF	2	Scaffold	cutoff6	N	3.10734463276836
33	0.924102982292637	AUROC	MOR	RF	2	Scaffold	cutoff6	Y	3.10734463276836
36	0.92650462962963	AUROC	MOR	RF	2	Scaffold	cutoff5	N	3.10734463276836
37	0.923612602935911	AUROC	MOR	RF	2	Scaffold	cutoff5	Y	3.10734463276836
38	0.886268248175182	AUROC	MOR	RF	2	Scaffold	cutoff7	N	3.10734463276836
39	0.891872623574145	AUROC	MOR	RF	2	Scaffold	cutoff7	Y	3.10734463276836
40	0.938459866705303	AUROC	MOR	RF	2	Random	cutoff6	N	2.82485875706215
41	0.947025092364532	AUROC	MOR	RF	2	Random	cutoff6	Y	2.82485875706215
44	0.934143518518518	AUROC	MOR	RF	2	Random	cutoff5	N	2.82485875706215
45	0.94044065387349	AUROC	MOR	RF	2	Random	cutoff5	Y	2.82485875706215
46	0.902238430583501	AUROC	MOR	RF	2	Random	cutoff7	N	2.82485875706215
47	0.906386861313869	AUROC	MOR	RF	2	Random	cutoff7	Y	2.82485875706215
48	0.934141791044776	AUROC	MOR	RF	3	Scaffold	cutoff6	N	7.06214689265537
49	0.942230527143981	AUROC	MOR	RF	3	Scaffold	cutoff6	Y	7.06214689265537
52	0.937179075738126	AUROC	MOR	RF	3	Scaffold	cutoff5	N	7.06214689265537
53	0.94806891329042	AUROC	MOR	RF	3	Scaffold	cutoff5	Y	7.06214689265537
54	0.864758979502288	AUROC	MOR	RF	3	Scaffold	cutoff7	N	7.06214689265537
55	0.877631938747607	AUROC	MOR	RF	3	Scaffold	cutoff7	Y	7.06214689265537
56	0.939695247933884	AUROC	MOR	RF	3	Random	cutoff6	N	6.49717514124294
57	0.949921170184812	AUROC	MOR	RF	3	Random	cutoff6	Y	6.49717514124294
60	0.940790343915344	AUROC	MOR	RF	3	Random	cutoff5	N	6.49717514124294
61	0.949390003935458	AUROC	MOR	RF	3	Random	cutoff5	Y	6.49717514124294
62	0.915165995975855	AUROC	MOR	RF	3	Random	cutoff7	N	6.49717514124294
63	0.920388615216201	AUROC	MOR	RF	3	Random	cutoff7	Y	6.49717514124294
64	0.940873015873016	AUROC	MOR	RF	4	Scaffold	cutoff6	N	7.06214689265537
65	0.959691070672873	AUROC	MOR	RF	4	Scaffold	cutoff6	Y	7.06214689265537
68	0.911067921440262	AUROC	MOR	RF	4	Scaffold	cutoff5	N	7.06214689265537
69	0.912736900780379	AUROC	MOR	RF	4	Scaffold	cutoff5	Y	7.06214689265537
70	0.93421052631579	AUROC	MOR	RF	4	Scaffold	cutoff7	N	7.06214689265537
71	0.940586001085187	AUROC	MOR	RF	4	Scaffold	cutoff7	Y	7.06214689265537
72	0.925277128980833	AUROC	MOR	RF	4	Random	cutoff6	N	7.90960451977401
73	0.948315756685801	AUROC	MOR	RF	4	Random	cutoff6	Y	7.90960451977401
76	0.9175773986233	AUROC	MOR	RF	4	Random	cutoff5	N	7.90960451977401
77	0.919440105731106	AUROC	MOR	RF	4	Random	cutoff5	Y	7.90960451977401
78	0.919934821034026	AUROC	MOR	RF	4	Random	cutoff7	N	7.90960451977401
79	0.930229716520039	AUROC	MOR	RF	4	Random	cutoff7	Y	7.90960451977401
80	0.94203428115865	AUROC	MOR	RF	5	Scaffold	cutoff6	N	10.7344632768362
81	0.9697265625	AUROC	MOR	RF	5	Scaffold	cutoff6	Y	10.7344632768362
84	0.943852145045965	AUROC	MOR	RF	5	Scaffold	cutoff5	N	10.7344632768362
85	0.94512987012987	AUROC	MOR	RF	5	Scaffold	cutoff5	Y	10.7344632768362
86	0.873692161360712	AUROC	MOR	RF	5	Scaffold	cutoff7	N	10.7344632768362
87	0.891031822565092	AUROC	MOR	RF	5	Scaffold	cutoff7	Y	10.7344632768362
88	0.934576400841461	AUROC	MOR	RF	5	Random	cutoff6	N	6.21468926553672
89	0.951005533810231	AUROC	MOR	RF	5	Random	cutoff6	Y	6.21468926553672
92	0.948807037962551	AUROC	MOR	RF	5	Random	cutoff5	N	6.21468926553672
93	0.95161887522113	AUROC	MOR	RF	5	Random	cutoff5	Y	6.21468926553672
94	0.931577941925624	AUROC	MOR	RF	5	Random	cutoff7	N	6.21468926553672
95	0.938770604395604	AUROC	MOR	RF	5	Random	cutoff7	Y	6.21468926553672
96	0.905182713302847	AUROC	MOR	RF	6	Scaffold	cutoff6	N	3.95480225988701
97	0.913361501067648	AUROC	MOR	RF	6	Scaffold	cutoff6	Y	3.95480225988701
100	0.903138827433628	AUROC	MOR	RF	6	Scaffold	cutoff5	N	3.95480225988701
101	0.903469958081043	AUROC	MOR	RF	6	Scaffold	cutoff5	Y	3.95480225988701
102	0.880363135186961	AUROC	MOR	RF	6	Scaffold	cutoff7	N	3.95480225988701
103	0.89106514084507	AUROC	MOR	RF	6	Scaffold	cutoff7	Y	3.95480225988701
104	0.936599836333879	AUROC	MOR	RF	6	Random	cutoff6	N	4.23728813559322
105	0.942547969656403	AUROC	MOR	RF	6	Random	cutoff6	Y	4.23728813559322
108	0.923626508992363	AUROC	MOR	RF	6	Random	cutoff5	N	4.23728813559322
109	0.929793971460638	AUROC	MOR	RF	6	Random	cutoff5	Y	4.23728813559322
110	0.860778536952297	AUROC	MOR	RF	6	Random	cutoff7	N	4.23728813559322
111	0.863570391872279	AUROC	MOR	RF	6	Random	cutoff7	Y	4.23728813559322
112	0.888273278061224	AUROC	MOR	RF	7	Scaffold	cutoff6	N	6.49717514124294
113	0.908944213923467	AUROC	MOR	RF	7	Scaffold	cutoff6	Y	6.49717514124294
116	0.88640826873385	AUROC	MOR	RF	7	Scaffold	cutoff5	N	6.49717514124294
117	0.921781970649895	AUROC	MOR	RF	7	Scaffold	cutoff5	Y	6.49717514124294
118	0.835534045767359	AUROC	MOR	RF	7	Scaffold	cutoff7	N	6.49717514124294
119	0.844019429265331	AUROC	MOR	RF	7	Scaffold	cutoff7	Y	6.49717514124294
120	0.938471594120972	AUROC	MOR	RF	7	Random	cutoff6	N	5.08474576271187
121	0.947636810984563	AUROC	MOR	RF	7	Random	cutoff6	Y	5.08474576271187
124	0.935860010495933	AUROC	MOR	RF	7	Random	cutoff5	N	5.08474576271187
125	0.943707991038088	AUROC	MOR	RF	7	Random	cutoff5	Y	5.08474576271187
126	0.934565505490345	AUROC	MOR	RF	7	Random	cutoff7	N	5.08474576271187
127	0.937171052631579	AUROC	MOR	RF	7	Random	cutoff7	Y	5.08474576271187
128	0.882612844341188	AUROC	MOR	RF	8	Scaffold	cutoff6	N	4.80225988700565
129	0.900436391234228	AUROC	MOR	RF	8	Scaffold	cutoff6	Y	4.80225988700565
132	0.911133345461161	AUROC	MOR	RF	8	Scaffold	cutoff5	N	4.80225988700565
133	0.908974468448467	AUROC	MOR	RF	8	Scaffold	cutoff5	Y	4.80225988700565
134	0.844818376068376	AUROC	MOR	RF	8	Scaffold	cutoff7	N	4.80225988700565
135	0.854358353510896	AUROC	MOR	RF	8	Scaffold	cutoff7	Y	4.80225988700565
136	0.953980769230769	AUROC	MOR	RF	8	Random	cutoff6	N	3.67231638418079
137	0.957579854656076	AUROC	MOR	RF	8	Random	cutoff6	Y	3.67231638418079
140	0.919522130558313	AUROC	MOR	RF	8	Random	cutoff5	N	3.67231638418079
141	0.922512730865699	AUROC	MOR	RF	8	Random	cutoff5	Y	3.67231638418079
142	0.936598349747139	AUROC	MOR	RF	8	Random	cutoff7	N	3.67231638418079
143	0.937736900780379	AUROC	MOR	RF	8	Random	cutoff7	Y	3.67231638418079
144	0.879460699942628	AUROC	MOR	RF	9	Scaffold	cutoff6	N	7.90960451977401
145	0.90163972500929	AUROC	MOR	RF	9	Scaffold	cutoff6	Y	7.90960451977401
148	0.872785829307569	AUROC	MOR	RF	9	Scaffold	cutoff5	N	7.90960451977401
149	0.895601851851852	AUROC	MOR	RF	9	Scaffold	cutoff5	Y	7.90960451977401
150	0.879884821061292	AUROC	MOR	RF	9	Scaffold	cutoff7	N	7.90960451977401
151	0.880386456908345	AUROC	MOR	RF	9	Scaffold	cutoff7	Y	7.90960451977401
152	0.91785111028715	AUROC	MOR	RF	9	Random	cutoff6	N	5.64971751412429
153	0.92490157480315	AUROC	MOR	RF	9	Random	cutoff6	Y	5.64971751412429
156	0.924572479100905	AUROC	MOR	RF	9	Random	cutoff5	N	5.64971751412429
157	0.923133928939026	AUROC	MOR	RF	9	Random	cutoff5	Y	5.64971751412429
158	0.88236546062633	AUROC	MOR	RF	9	Random	cutoff7	N	5.64971751412429
159	0.897914630172695	AUROC	MOR	RF	9	Random	cutoff7	Y	5.64971751412429
160	0.887147266313933	AUROC	MOR	RF	10	Scaffold	cutoff6	N	7.06214689265537
161	0.900937672366244	AUROC	MOR	RF	10	Scaffold	cutoff6	Y	7.06214689265537
164	0.901392029395138	AUROC	MOR	RF	10	Scaffold	cutoff5	N	7.06214689265537
165	0.922213828652684	AUROC	MOR	RF	10	Scaffold	cutoff5	Y	7.06214689265537
166	0.867730095990966	AUROC	MOR	RF	10	Scaffold	cutoff7	N	7.06214689265537
167	0.880281149178061	AUROC	MOR	RF	10	Scaffold	cutoff7	Y	7.06214689265537
168	0.947400284900285	AUROC	MOR	RF	10	Random	cutoff6	N	6.49717514124294
169	0.961907756813417	AUROC	MOR	RF	10	Random	cutoff6	Y	6.49717514124294
172	0.932630896417572	AUROC	MOR	RF	10	Random	cutoff5	N	6.49717514124294
173	0.930086036241815	AUROC	MOR	RF	10	Random	cutoff5	Y	6.49717514124294
174	0.935628447596533	AUROC	MOR	RF	10	Random	cutoff7	N	6.49717514124294
175	0.939913127413127	AUROC	MOR	RF	10	Random	cutoff7	Y	6.49717514124294
176	0.90440852019736	AUROC	MOR	RF	11	Scaffold	cutoff6	N	5.36723163841808
177	0.91863644790508	AUROC	MOR	RF	11	Scaffold	cutoff6	Y	5.36723163841808
180	0.90500591916117	AUROC	MOR	RF	11	Scaffold	cutoff5	N	5.36723163841808
181	0.915564478034955	AUROC	MOR	RF	11	Scaffold	cutoff5	Y	5.36723163841808
182	0.884307335395493	AUROC	MOR	RF	11	Scaffold	cutoff7	N	5.36723163841808
183	0.887303556658395	AUROC	MOR	RF	11	Scaffold	cutoff7	Y	5.36723163841808
184	0.913425925925926	AUROC	MOR	RF	11	Random	cutoff6	N	5.93220338983051
185	0.929731884780225	AUROC	MOR	RF	11	Random	cutoff6	Y	5.93220338983051
188	0.918370658876988	AUROC	MOR	RF	11	Random	cutoff5	N	5.93220338983051
189	0.927610759493671	AUROC	MOR	RF	11	Random	cutoff5	Y	5.93220338983051
190	0.909290626591951	AUROC	MOR	RF	11	Random	cutoff7	N	5.93220338983051
191	0.916951820421571	AUROC	MOR	RF	11	Random	cutoff7	Y	5.93220338983051
192	0.952166977902272	AUROC	MOR	RF	12	Scaffold	cutoff6	N	7.34463276836158
193	0.970477416893213	AUROC	MOR	RF	12	Scaffold	cutoff6	Y	7.34463276836158
196	0.934917030567686	AUROC	MOR	RF	12	Scaffold	cutoff5	N	7.34463276836158
197	0.939570376251599	AUROC	MOR	RF	12	Scaffold	cutoff5	Y	7.34463276836158
198	0.925653547831083	AUROC	MOR	RF	12	Scaffold	cutoff7	N	7.34463276836158
199	0.931132253796232	AUROC	MOR	RF	12	Scaffold	cutoff7	Y	7.34463276836158
200	0.933881886087768	AUROC	MOR	RF	12	Random	cutoff6	N	6.77966101694915
201	0.950637448391634	AUROC	MOR	RF	12	Random	cutoff6	Y	6.77966101694915
204	0.928346534981606	AUROC	MOR	RF	12	Random	cutoff5	N	6.77966101694915
205	0.926440718467482	AUROC	MOR	RF	12	Random	cutoff5	Y	6.77966101694915
206	0.933274414494034	AUROC	MOR	RF	12	Random	cutoff7	N	6.77966101694915
207	0.939847135291286	AUROC	MOR	RF	12	Random	cutoff7	Y	6.77966101694915
208	0.858800876201244	AUROC	MOR	RF	13	Scaffold	cutoff6	N	3.95480225988701
209	0.8658924533364	AUROC	MOR	RF	13	Scaffold	cutoff6	Y	3.95480225988701
212	0.857140514300708	AUROC	MOR	RF	13	Scaffold	cutoff5	N	3.95480225988701
213	0.857466309230546	AUROC	MOR	RF	13	Scaffold	cutoff5	Y	3.95480225988701
214	0.82487917146145	AUROC	MOR	RF	13	Scaffold	cutoff7	N	3.95480225988701
215	0.833842572384694	AUROC	MOR	RF	13	Scaffold	cutoff7	Y	3.95480225988701
216	0.934570906877663	AUROC	MOR	RF	13	Random	cutoff6	N	4.80225988700565
217	0.934249850567842	AUROC	MOR	RF	13	Random	cutoff6	Y	4.80225988700565
220	0.927318628753654	AUROC	MOR	RF	13	Random	cutoff5	N	4.80225988700565
221	0.930528301886792	AUROC	MOR	RF	13	Random	cutoff5	Y	4.80225988700565
222	0.913864488334359	AUROC	MOR	RF	13	Random	cutoff7	N	4.80225988700565
223	0.915775718698028	AUROC	MOR	RF	13	Random	cutoff7	Y	4.80225988700565
224	0.920195065978198	AUROC	MOR	RF	14	Scaffold	cutoff6	N	4.51977401129944
225	0.926748971193416	AUROC	MOR	RF	14	Scaffold	cutoff6	Y	4.51977401129944
228	0.907818402590394	AUROC	MOR	RF	14	Scaffold	cutoff5	N	4.51977401129944
229	0.909308103975535	AUROC	MOR	RF	14	Scaffold	cutoff5	Y	4.51977401129944
230	0.863545150501672	AUROC	MOR	RF	14	Scaffold	cutoff7	N	4.51977401129944
231	0.87414070028911	AUROC	MOR	RF	14	Scaffold	cutoff7	Y	4.51977401129944
232	0.946609538002981	AUROC	MOR	RF	14	Random	cutoff6	N	4.23728813559322
233	0.95347280334728	AUROC	MOR	RF	14	Random	cutoff6	Y	4.23728813559322
236	0.943424566088117	AUROC	MOR	RF	14	Random	cutoff5	N	4.23728813559322
237	0.946766355140187	AUROC	MOR	RF	14	Random	cutoff5	Y	4.23728813559322
238	0.888239243551726	AUROC	MOR	RF	14	Random	cutoff7	N	4.23728813559322
239	0.891968392499116	AUROC	MOR	RF	14	Random	cutoff7	Y	4.23728813559322
240	0.901403846153846	AUROC	MOR	RF	15	Scaffold	cutoff6	N	4.23728813559322
241	0.910475419613189	AUROC	MOR	RF	15	Scaffold	cutoff6	Y	4.23728813559322
244	0.880003392130258	AUROC	MOR	RF	15	Scaffold	cutoff5	N	4.23728813559322
245	0.890106951871658	AUROC	MOR	RF	15	Scaffold	cutoff5	Y	4.23728813559322
246	0.919964028776978	AUROC	MOR	RF	15	Scaffold	cutoff7	N	4.23728813559322
247	0.92490494296578	AUROC	MOR	RF	15	Scaffold	cutoff7	Y	4.23728813559322
248	0.942941898527005	AUROC	MOR	RF	15	Random	cutoff6	N	3.67231638418079
249	0.941657749242019	AUROC	MOR	RF	15	Random	cutoff6	Y	3.67231638418079
252	0.927176538631647	AUROC	MOR	RF	15	Random	cutoff5	N	3.67231638418079
253	0.933069381598793	AUROC	MOR	RF	15	Random	cutoff5	Y	3.67231638418079
254	0.912414965986395	AUROC	MOR	RF	15	Random	cutoff7	N	3.67231638418079
255	0.916103202846975	AUROC	MOR	RF	15	Random	cutoff7	Y	3.67231638418079
256	0.935064935064935	AUROC	MOR	RF	16	Scaffold	cutoff6	N	8.47457627118644
257	0.953189300411523	AUROC	MOR	RF	16	Scaffold	cutoff6	Y	8.47457627118644
260	0.90296644512887	AUROC	MOR	RF	16	Scaffold	cutoff5	N	8.47457627118644
261	0.922633165829146	AUROC	MOR	RF	16	Scaffold	cutoff5	Y	8.47457627118644
262	0.778637770897833	AUROC	MOR	RF	16	Scaffold	cutoff7	N	8.47457627118644
263	0.793019927336783	AUROC	MOR	RF	16	Scaffold	cutoff7	Y	8.47457627118644
264	0.927887481371088	AUROC	MOR	RF	16	Random	cutoff6	N	5.93220338983051
265	0.928940512375163	AUROC	MOR	RF	16	Random	cutoff6	Y	5.93220338983051
268	0.924750604845392	AUROC	MOR	RF	16	Random	cutoff5	N	5.93220338983051
269	0.920247067049957	AUROC	MOR	RF	16	Random	cutoff5	Y	5.93220338983051
270	0.926861167002012	AUROC	MOR	RF	16	Random	cutoff7	N	5.93220338983051
271	0.931558935361217	AUROC	MOR	RF	16	Random	cutoff7	Y	5.93220338983051
272	0.947649572649573	AUROC	MOR	RF	17	Scaffold	cutoff6	N	7.6271186440678
273	0.96061160680241	AUROC	MOR	RF	17	Scaffold	cutoff6	Y	7.6271186440678
276	0.92039641943734	AUROC	MOR	RF	17	Scaffold	cutoff5	N	7.6271186440678
277	0.942375421506182	AUROC	MOR	RF	17	Scaffold	cutoff5	Y	7.6271186440678
278	0.847824784276127	AUROC	MOR	RF	17	Scaffold	cutoff7	N	7.6271186440678
279	0.855956773853453	AUROC	MOR	RF	17	Scaffold	cutoff7	Y	7.6271186440678
280	0.918872386325921	AUROC	MOR	RF	17	Random	cutoff6	N	6.77966101694915
281	0.930564362714014	AUROC	MOR	RF	17	Random	cutoff6	Y	6.77966101694915
284	0.90384748340708	AUROC	MOR	RF	17	Random	cutoff5	N	6.77966101694915
285	0.917928863172226	AUROC	MOR	RF	17	Random	cutoff5	Y	6.77966101694915
286	0.901344514519371	AUROC	MOR	RF	17	Random	cutoff7	N	6.77966101694915
287	0.902939628599354	AUROC	MOR	RF	17	Random	cutoff7	Y	6.77966101694915
288	0.931570512820513	AUROC	MOR	RF	18	Scaffold	cutoff6	N	6.77966101694915
289	0.94383967300634	AUROC	MOR	RF	18	Scaffold	cutoff6	Y	6.77966101694915
292	0.925097402597403	AUROC	MOR	RF	18	Scaffold	cutoff5	N	6.77966101694915
293	0.915615384615384	AUROC	MOR	RF	18	Scaffold	cutoff5	Y	6.77966101694915
294	0.893611670020121	AUROC	MOR	RF	18	Scaffold	cutoff7	N	6.77966101694915
295	0.91532967032967	AUROC	MOR	RF	18	Scaffold	cutoff7	Y	6.77966101694915
296	0.936641081871345	AUROC	MOR	RF	18	Random	cutoff6	N	7.90960451977401
297	0.955973597359736	AUROC	MOR	RF	18	Random	cutoff6	Y	7.90960451977401
300	0.934555573743657	AUROC	MOR	RF	18	Random	cutoff5	N	7.90960451977401
301	0.9443660552308	AUROC	MOR	RF	18	Random	cutoff5	Y	7.90960451977401
302	0.927912272291467	AUROC	MOR	RF	18	Random	cutoff7	N	7.90960451977401
303	0.931580687830688	AUROC	MOR	RF	18	Random	cutoff7	Y	7.90960451977401
304	0.903752994410434	AUROC	MOR	RF	19	Scaffold	cutoff6	N	2.82485875706215
305	0.913108961362452	AUROC	MOR	RF	19	Scaffold	cutoff6	Y	2.82485875706215
308	0.890001235941169	AUROC	MOR	RF	19	Scaffold	cutoff5	N	2.82485875706215
309	0.894266722060656	AUROC	MOR	RF	19	Scaffold	cutoff5	Y	2.82485875706215
310	0.871868191721133	AUROC	MOR	RF	19	Scaffold	cutoff7	N	2.82485875706215
311	0.885135135135135	AUROC	MOR	RF	19	Scaffold	cutoff7	Y	2.82485875706215
312	0.925040168087999	AUROC	MOR	RF	19	Random	cutoff6	N	5.36723163841808
313	0.939525544036612	AUROC	MOR	RF	19	Random	cutoff6	Y	5.36723163841808
316	0.921226677805625	AUROC	MOR	RF	19	Random	cutoff5	N	5.36723163841808
317	0.913592392195442	AUROC	MOR	RF	19	Random	cutoff5	Y	5.36723163841808
318	0.926357341616514	AUROC	MOR	RF	19	Random	cutoff7	N	5.36723163841808
319	0.93396161281414	AUROC	MOR	RF	19	Random	cutoff7	Y	5.36723163841808
320	0.840061228952548	AUROC	MOR	RF	20	Scaffold	cutoff6	N	7.06214689265537
321	0.85516693163752	AUROC	MOR	RF	20	Scaffold	cutoff6	Y	7.06214689265537
324	0.870065789473684	AUROC	MOR	RF	20	Scaffold	cutoff5	N	7.06214689265537
325	0.86065074906367	AUROC	MOR	RF	20	Scaffold	cutoff5	Y	7.06214689265537
326	0.821890261419132	AUROC	MOR	RF	20	Scaffold	cutoff7	N	7.06214689265537
327	0.838512241054614	AUROC	MOR	RF	20	Scaffold	cutoff7	Y	7.06214689265537
328	0.956031375874496	AUROC	MOR	RF	20	Random	cutoff6	N	4.80225988700565
329	0.962119020061728	AUROC	MOR	RF	20	Random	cutoff6	Y	4.80225988700565
332	0.932865237743287	AUROC	MOR	RF	20	Random	cutoff5	N	4.80225988700565
333	0.930184595278935	AUROC	MOR	RF	20	Random	cutoff5	Y	4.80225988700565
334	0.911241217798595	AUROC	MOR	RF	20	Random	cutoff7	N	4.80225988700565
335	0.916347789115646	AUROC	MOR	RF	20	Random	cutoff7	Y	4.80225988700565
336	0.975308641975309	AUROC	MOR	RF	21	Scaffold	cutoff6	N	3.38983050847458
337	0.978184580876235	AUROC	MOR	RF	21	Scaffold	cutoff6	Y	3.38983050847458
340	0.976403725898906	AUROC	MOR	RF	21	Scaffold	cutoff5	N	3.38983050847458
341	0.985484441301273	AUROC	MOR	RF	21	Scaffold	cutoff5	Y	3.38983050847458
342	0.897862301957129	AUROC	MOR	RF	21	Scaffold	cutoff7	N	3.38983050847458
343	0.903442204953861	AUROC	MOR	RF	21	Scaffold	cutoff7	Y	3.38983050847458
344	0.931892996329789	AUROC	MOR	RF	21	Random	cutoff6	N	5.64971751412429
345	0.94990328820116	AUROC	MOR	RF	21	Random	cutoff6	Y	5.64971751412429
348	0.91996087425796	AUROC	MOR	RF	21	Random	cutoff5	N	5.64971751412429
349	0.924628282189181	AUROC	MOR	RF	21	Random	cutoff5	Y	5.64971751412429
350	0.926320496632997	AUROC	MOR	RF	21	Random	cutoff7	N	5.64971751412429
351	0.932411804613297	AUROC	MOR	RF	21	Random	cutoff7	Y	5.64971751412429
352	0.933801627172898	AUROC	MOR	RF	22	Scaffold	cutoff6	N	5.93220338983051
353	0.954625322997416	AUROC	MOR	RF	22	Scaffold	cutoff6	Y	5.93220338983051
356	0.917503561253561	AUROC	MOR	RF	22	Scaffold	cutoff5	N	5.93220338983051
357	0.901860485193819	AUROC	MOR	RF	22	Scaffold	cutoff5	Y	5.93220338983051
358	0.896986166007905	AUROC	MOR	RF	22	Scaffold	cutoff7	N	5.93220338983051
359	0.901416452052719	AUROC	MOR	RF	22	Scaffold	cutoff7	Y	5.93220338983051
360	0.941655000189186	AUROC	MOR	RF	22	Random	cutoff6	N	6.49717514124294
361	0.947032947302271	AUROC	MOR	RF	22	Random	cutoff6	Y	6.49717514124294
364	0.940556072282753	AUROC	MOR	RF	22	Random	cutoff5	N	6.49717514124294
365	0.935805454257174	AUROC	MOR	RF	22	Random	cutoff5	Y	6.49717514124294
366	0.891775352675007	AUROC	MOR	RF	22	Random	cutoff7	N	6.49717514124294
367	0.905754771544245	AUROC	MOR	RF	22	Random	cutoff7	Y	6.49717514124294
368	0.961452233561988	AUROC	MOR	RF	23	Scaffold	cutoff6	N	6.21468926553672
369	0.971836954846664	AUROC	MOR	RF	23	Scaffold	cutoff6	Y	6.21468926553672
372	0.936442578825942	AUROC	MOR	RF	23	Scaffold	cutoff5	N	6.21468926553672
373	0.945515661938534	AUROC	MOR	RF	23	Scaffold	cutoff5	Y	6.21468926553672
374	0.917999330879893	AUROC	MOR	RF	23	Scaffold	cutoff7	N	6.21468926553672
375	0.926263791735775	AUROC	MOR	RF	23	Scaffold	cutoff7	Y	6.21468926553672
376	0.916694472250028	AUROC	MOR	RF	23	Random	cutoff6	N	7.34463276836158
377	0.941945043103448	AUROC	MOR	RF	23	Random	cutoff6	Y	7.34463276836158
380	0.91487842147223	AUROC	MOR	RF	23	Random	cutoff5	N	7.34463276836158
381	0.925524560832791	AUROC	MOR	RF	23	Random	cutoff5	Y	7.34463276836158
382	0.92226817334576	AUROC	MOR	RF	23	Random	cutoff7	N	7.34463276836158
383	0.928799489144317	AUROC	MOR	RF	23	Random	cutoff7	Y	7.34463276836158
384	0.929501656127672	AUROC	MOR	RF	24	Scaffold	cutoff6	N	6.21468926553672
385	0.945777582803246	AUROC	MOR	RF	24	Scaffold	cutoff6	Y	6.21468926553672
388	0.923631411108158	AUROC	MOR	RF	24	Scaffold	cutoff5	N	6.21468926553672
389	0.925471698113208	AUROC	MOR	RF	24	Scaffold	cutoff5	Y	6.21468926553672
390	0.891352370689655	AUROC	MOR	RF	24	Scaffold	cutoff7	N	6.21468926553672
391	0.896834188432836	AUROC	MOR	RF	24	Scaffold	cutoff7	Y	6.21468926553672
392	0.949616053317879	AUROC	MOR	RF	24	Random	cutoff6	N	7.06214689265537
393	0.958071999312656	AUROC	MOR	RF	24	Random	cutoff6	Y	7.06214689265537
396	0.935762364647352	AUROC	MOR	RF	24	Random	cutoff5	N	7.06214689265537
397	0.938452269900498	AUROC	MOR	RF	24	Random	cutoff5	Y	7.06214689265537
398	0.911955899942795	AUROC	MOR	RF	24	Random	cutoff7	N	7.06214689265537
399	0.920758801412783	AUROC	MOR	RF	24	Random	cutoff7	Y	7.06214689265537
400	0.943653846153846	AUROC	MOR	RF	25	Scaffold	cutoff6	N	2.25988700564972
401	0.945937103831841	AUROC	MOR	RF	25	Scaffold	cutoff6	Y	2.25988700564972
404	0.951442850785609	AUROC	MOR	RF	25	Scaffold	cutoff5	N	2.25988700564972
405	0.951091910022239	AUROC	MOR	RF	25	Scaffold	cutoff5	Y	2.25988700564972
406	0.890544181034483	AUROC	MOR	RF	25	Scaffold	cutoff7	N	2.25988700564972
407	0.898631427304964	AUROC	MOR	RF	25	Scaffold	cutoff7	Y	2.25988700564972
408	0.958962170726876	AUROC	MOR	RF	25	Random	cutoff6	N	5.36723163841808
409	0.968986048164934	AUROC	MOR	RF	25	Random	cutoff6	Y	5.36723163841808
412	0.950549450549451	AUROC	MOR	RF	25	Random	cutoff5	N	5.36723163841808
413	0.957370802572041	AUROC	MOR	RF	25	Random	cutoff5	Y	5.36723163841808
414	0.935998783824871	AUROC	MOR	RF	25	Random	cutoff7	N	5.36723163841808
415	0.941136363636364	AUROC	MOR	RF	25	Random	cutoff7	Y	5.36723163841808
416	0.873015510948905	AUROC	MOR	RF	26	Scaffold	cutoff6	N	10.4519774011299
417	0.902349228611501	AUROC	MOR	RF	26	Scaffold	cutoff6	Y	10.4519774011299
420	0.877962833099579	AUROC	MOR	RF	26	Scaffold	cutoff5	N	10.4519774011299
421	0.878885557221389	AUROC	MOR	RF	26	Scaffold	cutoff5	Y	10.4519774011299
422	0.872161172161172	AUROC	MOR	RF	26	Scaffold	cutoff7	N	10.4519774011299
423	0.890656705404907	AUROC	MOR	RF	26	Scaffold	cutoff7	Y	10.4519774011299
424	0.93834974214721	AUROC	MOR	RF	26	Random	cutoff6	N	6.49717514124294
425	0.954909352761776	AUROC	MOR	RF	26	Random	cutoff6	Y	6.49717514124294
428	0.917811762423616	AUROC	MOR	RF	26	Random	cutoff5	N	6.49717514124294
429	0.930600803091143	AUROC	MOR	RF	26	Random	cutoff5	Y	6.49717514124294
430	0.906980752657282	AUROC	MOR	RF	26	Random	cutoff7	N	6.49717514124294
431	0.914973828514457	AUROC	MOR	RF	26	Random	cutoff7	Y	6.49717514124294
432	0.846424680983505	AUROC	MOR	RF	27	Scaffold	cutoff6	N	13.5593220338983
433	0.889031394635588	AUROC	MOR	RF	27	Scaffold	cutoff6	Y	13.5593220338983
436	0.876696572348746	AUROC	MOR	RF	27	Scaffold	cutoff5	N	13.5593220338983
437	0.870077587468892	AUROC	MOR	RF	27	Scaffold	cutoff5	Y	13.5593220338983
438	0.83876917103475	AUROC	MOR	RF	27	Scaffold	cutoff7	N	13.5593220338983
439	0.859707804690504	AUROC	MOR	RF	27	Scaffold	cutoff7	Y	13.5593220338983
440	0.944551573585592	AUROC	MOR	RF	27	Random	cutoff6	N	5.08474576271187
441	0.950758818703856	AUROC	MOR	RF	27	Random	cutoff6	Y	5.08474576271187
444	0.932501341921632	AUROC	MOR	RF	27	Random	cutoff5	N	5.08474576271187
445	0.937635030864198	AUROC	MOR	RF	27	Random	cutoff5	Y	5.08474576271187
446	0.91541123236625	AUROC	MOR	RF	27	Random	cutoff7	N	5.08474576271187
447	0.92029520295203	AUROC	MOR	RF	27	Random	cutoff7	Y	5.08474576271187
448	0.916531817187842	AUROC	MOR	RF	28	Scaffold	cutoff6	N	2.54237288135593
449	0.917617924528302	AUROC	MOR	RF	28	Scaffold	cutoff6	Y	2.54237288135593
452	0.923503537961369	AUROC	MOR	RF	28	Scaffold	cutoff5	N	2.54237288135593
453	0.922690763052209	AUROC	MOR	RF	28	Scaffold	cutoff5	Y	2.54237288135593
454	0.87151362195043	AUROC	MOR	RF	28	Scaffold	cutoff7	N	2.54237288135593
455	0.874016273175937	AUROC	MOR	RF	28	Scaffold	cutoff7	Y	2.54237288135593
456	0.943052685950413	AUROC	MOR	RF	28	Random	cutoff6	N	5.64971751412429
457	0.953037073816617	AUROC	MOR	RF	28	Random	cutoff6	Y	5.64971751412429
460	0.932975122416116	AUROC	MOR	RF	28	Random	cutoff5	N	5.64971751412429
461	0.947982045722546	AUROC	MOR	RF	28	Random	cutoff5	Y	5.64971751412429
462	0.912326388888889	AUROC	MOR	RF	28	Random	cutoff7	N	5.64971751412429
463	0.911521935775667	AUROC	MOR	RF	28	Random	cutoff7	Y	5.64971751412429
464	0.895399567268471	AUROC	MOR	RF	29	Scaffold	cutoff6	N	7.06214689265537
465	0.910298307357131	AUROC	MOR	RF	29	Scaffold	cutoff6	Y	7.06214689265537
468	0.910293402496353	AUROC	MOR	RF	29	Scaffold	cutoff5	N	7.06214689265537
469	0.906938538848087	AUROC	MOR	RF	29	Scaffold	cutoff5	Y	7.06214689265537
470	0.844160231660232	AUROC	MOR	RF	29	Scaffold	cutoff7	N	7.06214689265537
471	0.859353471118177	AUROC	MOR	RF	29	Scaffold	cutoff7	Y	7.06214689265537
472	0.940498034076016	AUROC	MOR	RF	29	Random	cutoff6	N	6.21468926553672
473	0.964998234463277	AUROC	MOR	RF	29	Random	cutoff6	Y	6.21468926553672
476	0.943825100133511	AUROC	MOR	RF	29	Random	cutoff5	N	6.21468926553672
477	0.948598130841121	AUROC	MOR	RF	29	Random	cutoff5	Y	6.21468926553672
478	0.925912094225797	AUROC	MOR	RF	29	Random	cutoff7	N	6.21468926553672
479	0.930278760787236	AUROC	MOR	RF	29	Random	cutoff7	Y	6.21468926553672
0	0.883741781231321	AUROC	DOR	RF	0	Scaffold	cutoff6	N	2.1671826625387
1	0.8926451273969	AUROC	DOR	RF	0	Scaffold	cutoff6	Y	2.1671826625387
4	0.882327586206897	AUROC	DOR	RF	0	Scaffold	cutoff5	N	2.1671826625387
5	0.875910022232879	AUROC	DOR	RF	0	Scaffold	cutoff5	Y	2.1671826625387
6	0.856071913161465	AUROC	DOR	RF	0	Scaffold	cutoff7	N	2.1671826625387
7	0.864681295715778	AUROC	DOR	RF	0	Scaffold	cutoff7	Y	2.1671826625387
8	0.91870777027027	AUROC	DOR	RF	0	Random	cutoff6	N	4.95356037151703
9	0.942459493144994	AUROC	DOR	RF	0	Random	cutoff6	Y	4.95356037151703
12	0.921672077922078	AUROC	DOR	RF	0	Random	cutoff5	N	4.95356037151703
13	0.920019363166954	AUROC	DOR	RF	0	Random	cutoff5	Y	4.95356037151703
14	0.916055718475073	AUROC	DOR	RF	0	Random	cutoff7	N	4.95356037151703
15	0.927108537849983	AUROC	DOR	RF	0	Random	cutoff7	Y	4.95356037151703
16	0.943819128171763	AUROC	DOR	RF	1	Scaffold	cutoff6	N	3.09597523219814
17	0.952254641909814	AUROC	DOR	RF	1	Scaffold	cutoff6	Y	3.09597523219814
20	0.919974422129594	AUROC	DOR	RF	1	Scaffold	cutoff5	N	3.09597523219814
21	0.922067901234568	AUROC	DOR	RF	1	Scaffold	cutoff5	Y	3.09597523219814
22	0.929877570240151	AUROC	DOR	RF	1	Scaffold	cutoff7	N	3.09597523219814
23	0.932828529555447	AUROC	DOR	RF	1	Scaffold	cutoff7	Y	3.09597523219814
24	0.916737694438526	AUROC	DOR	RF	1	Random	cutoff6	N	5.26315789473684
25	0.930476475876536	AUROC	DOR	RF	1	Random	cutoff6	Y	5.26315789473684
28	0.934613743064447	AUROC	DOR	RF	1	Random	cutoff5	N	5.26315789473684
29	0.93250542682619	AUROC	DOR	RF	1	Random	cutoff5	Y	5.26315789473684
30	0.913530853517878	AUROC	DOR	RF	1	Random	cutoff7	N	5.26315789473684
31	0.916916570549789	AUROC	DOR	RF	1	Random	cutoff7	Y	5.26315789473684
32	0.929692652684342	AUROC	DOR	RF	2	Scaffold	cutoff6	N	4.02476780185759
33	0.937845408433644	AUROC	DOR	RF	2	Scaffold	cutoff6	Y	4.02476780185759
36	0.932301740812379	AUROC	DOR	RF	2	Scaffold	cutoff5	N	4.02476780185759
37	0.941418439716312	AUROC	DOR	RF	2	Scaffold	cutoff5	Y	4.02476780185759
38	0.925198627663416	AUROC	DOR	RF	2	Scaffold	cutoff7	N	4.02476780185759
39	0.929463525404485	AUROC	DOR	RF	2	Scaffold	cutoff7	Y	4.02476780185759
40	0.946006274131274	AUROC	DOR	RF	2	Random	cutoff6	N	6.5015479876161
41	0.956055854241338	AUROC	DOR	RF	2	Random	cutoff6	Y	6.5015479876161
44	0.948545541249404	AUROC	DOR	RF	2	Random	cutoff5	N	6.5015479876161
45	0.947564844187348	AUROC	DOR	RF	2	Random	cutoff5	Y	6.5015479876161
46	0.935340531561462	AUROC	DOR	RF	2	Random	cutoff7	N	6.5015479876161
47	0.95187213791865	AUROC	DOR	RF	2	Random	cutoff7	Y	6.5015479876161
48	0.769557737071147	AUROC	DOR	RF	3	Scaffold	cutoff6	N	4.3343653250774
49	0.788140608356019	AUROC	DOR	RF	3	Scaffold	cutoff6	Y	4.3343653250774
52	0.789471384884229	AUROC	DOR	RF	3	Scaffold	cutoff5	N	4.3343653250774
53	0.817874785764694	AUROC	DOR	RF	3	Scaffold	cutoff5	Y	4.3343653250774
54	0.817654267589389	AUROC	DOR	RF	3	Scaffold	cutoff7	N	4.3343653250774
55	0.817145462836297	AUROC	DOR	RF	3	Scaffold	cutoff7	Y	4.3343653250774
56	0.901129426129426	AUROC	DOR	RF	3	Random	cutoff6	N	9.59752321981424
57	0.923751628310899	AUROC	DOR	RF	3	Random	cutoff6	Y	9.59752321981424
60	0.895965050930804	AUROC	DOR	RF	3	Random	cutoff5	N	9.59752321981424
61	0.88193532244949	AUROC	DOR	RF	3	Random	cutoff5	Y	9.59752321981424
62	0.930344889851932	AUROC	DOR	RF	3	Random	cutoff7	N	9.59752321981424
63	0.945677510894902	AUROC	DOR	RF	3	Random	cutoff7	Y	9.59752321981424
64	0.861911177181083	AUROC	DOR	RF	4	Scaffold	cutoff6	N	6.5015479876161
65	0.884259522052563	AUROC	DOR	RF	4	Scaffold	cutoff6	Y	6.5015479876161
68	0.890465704265557	AUROC	DOR	RF	4	Scaffold	cutoff5	N	6.5015479876161
69	0.89140929018275	AUROC	DOR	RF	4	Scaffold	cutoff5	Y	6.5015479876161
70	0.830020352781547	AUROC	DOR	RF	4	Scaffold	cutoff7	N	6.5015479876161
71	0.840706661759293	AUROC	DOR	RF	4	Scaffold	cutoff7	Y	6.5015479876161
72	0.923548387096774	AUROC	DOR	RF	4	Random	cutoff6	N	6.19195046439629
73	0.92962962962963	AUROC	DOR	RF	4	Random	cutoff6	Y	6.19195046439629
76	0.918072862582208	AUROC	DOR	RF	4	Random	cutoff5	N	6.19195046439629
77	0.908657939548744	AUROC	DOR	RF	4	Random	cutoff5	Y	6.19195046439629
78	0.895698427382054	AUROC	DOR	RF	4	Random	cutoff7	N	6.19195046439629
79	0.905044880319149	AUROC	DOR	RF	4	Random	cutoff7	Y	6.19195046439629
80	0.802768166089965	AUROC	DOR	RF	5	Scaffold	cutoff6	N	11.1455108359133
81	0.826321467098166	AUROC	DOR	RF	5	Scaffold	cutoff6	Y	11.1455108359133
84	0.830213903743315	AUROC	DOR	RF	5	Scaffold	cutoff5	N	11.1455108359133
85	0.841122994652406	AUROC	DOR	RF	5	Scaffold	cutoff5	Y	11.1455108359133
86	0.73925855513308	AUROC	DOR	RF	5	Scaffold	cutoff7	N	11.1455108359133
87	0.749449339207048	AUROC	DOR	RF	5	Scaffold	cutoff7	Y	11.1455108359133
88	0.912152745517049	AUROC	DOR	RF	5	Random	cutoff6	N	7.12074303405573
89	0.935779816513762	AUROC	DOR	RF	5	Random	cutoff6	Y	7.12074303405573
92	0.928918787485816	AUROC	DOR	RF	5	Random	cutoff5	N	7.12074303405573
93	0.925394298223792	AUROC	DOR	RF	5	Random	cutoff5	Y	7.12074303405573
94	0.924145299145299	AUROC	DOR	RF	5	Random	cutoff7	N	7.12074303405573
95	0.93834974214721	AUROC	DOR	RF	5	Random	cutoff7	Y	7.12074303405573
96	0.842579015966113	AUROC	DOR	RF	6	Scaffold	cutoff6	N	2.47678018575851
97	0.848896207940182	AUROC	DOR	RF	6	Scaffold	cutoff6	Y	2.47678018575851
100	0.891096579476861	AUROC	DOR	RF	6	Scaffold	cutoff5	N	2.47678018575851
101	0.889140841521794	AUROC	DOR	RF	6	Scaffold	cutoff5	Y	2.47678018575851
102	0.848244147157191	AUROC	DOR	RF	6	Scaffold	cutoff7	N	2.47678018575851
103	0.853808705612829	AUROC	DOR	RF	6	Scaffold	cutoff7	Y	2.47678018575851
104	0.934931506849315	AUROC	DOR	RF	6	Random	cutoff6	N	3.71517027863777
105	0.946876932591218	AUROC	DOR	RF	6	Random	cutoff6	Y	3.71517027863777
108	0.936142983230362	AUROC	DOR	RF	6	Random	cutoff5	N	3.71517027863777
109	0.934415584415584	AUROC	DOR	RF	6	Random	cutoff5	Y	3.71517027863777
110	0.928669261822376	AUROC	DOR	RF	6	Random	cutoff7	N	3.71517027863777
111	0.934276018099548	AUROC	DOR	RF	6	Random	cutoff7	Y	3.71517027863777
112	0.865591397849462	AUROC	DOR	RF	7	Scaffold	cutoff6	N	4.95356037151703
113	0.882299947005829	AUROC	DOR	RF	7	Scaffold	cutoff6	Y	4.95356037151703
116	0.868141374196738	AUROC	DOR	RF	7	Scaffold	cutoff5	N	4.95356037151703
117	0.88356653340948	AUROC	DOR	RF	7	Scaffold	cutoff5	Y	4.95356037151703
118	0.902892069171139	AUROC	DOR	RF	7	Scaffold	cutoff7	N	4.95356037151703
119	0.903591862682772	AUROC	DOR	RF	7	Scaffold	cutoff7	Y	4.95356037151703
120	0.936342592592592	AUROC	DOR	RF	7	Random	cutoff6	N	4.3343653250774
121	0.941055258880892	AUROC	DOR	RF	7	Random	cutoff6	Y	4.3343653250774
124	0.921195652173913	AUROC	DOR	RF	7	Random	cutoff5	N	4.3343653250774
125	0.919483054074638	AUROC	DOR	RF	7	Random	cutoff5	Y	4.3343653250774
126	0.906219426974144	AUROC	DOR	RF	7	Random	cutoff7	N	4.3343653250774
127	0.918263561320754	AUROC	DOR	RF	7	Random	cutoff7	Y	4.3343653250774
128	0.826630036630037	AUROC	DOR	RF	8	Scaffold	cutoff6	N	6.19195046439629
129	0.857652091254753	AUROC	DOR	RF	8	Scaffold	cutoff6	Y	6.19195046439629
132	0.848522416759438	AUROC	DOR	RF	8	Scaffold	cutoff5	N	6.19195046439629
133	0.879868826127694	AUROC	DOR	RF	8	Scaffold	cutoff5	Y	6.19195046439629
134	0.805367867867868	AUROC	DOR	RF	8	Scaffold	cutoff7	N	6.19195046439629
135	0.80877616747182	AUROC	DOR	RF	8	Scaffold	cutoff7	Y	6.19195046439629
136	0.930136373798346	AUROC	DOR	RF	8	Random	cutoff6	N	4.64396284829721
137	0.932899714608084	AUROC	DOR	RF	8	Random	cutoff6	Y	4.64396284829721
140	0.937687074829932	AUROC	DOR	RF	8	Random	cutoff5	N	4.64396284829721
141	0.933119143239625	AUROC	DOR	RF	8	Random	cutoff5	Y	4.64396284829721
142	0.913749441382392	AUROC	DOR	RF	8	Random	cutoff7	N	4.64396284829721
143	0.926877314632417	AUROC	DOR	RF	8	Random	cutoff7	Y	4.64396284829721
144	0.904829840215812	AUROC	DOR	RF	9	Scaffold	cutoff6	N	5.88235294117647
145	0.915643302474967	AUROC	DOR	RF	9	Scaffold	cutoff6	Y	5.88235294117647
148	0.900182926829268	AUROC	DOR	RF	9	Scaffold	cutoff5	N	5.88235294117647
149	0.906899038461538	AUROC	DOR	RF	9	Scaffold	cutoff5	Y	5.88235294117647
150	0.901119402985074	AUROC	DOR	RF	9	Scaffold	cutoff7	N	5.88235294117647
151	0.914968966776196	AUROC	DOR	RF	9	Scaffold	cutoff7	Y	5.88235294117647
152	0.928796266145664	AUROC	DOR	RF	9	Random	cutoff6	N	5.57275541795666
153	0.95030101592876	AUROC	DOR	RF	9	Random	cutoff6	Y	5.57275541795666
156	0.942000351246927	AUROC	DOR	RF	9	Random	cutoff5	N	5.57275541795666
157	0.935064245513433	AUROC	DOR	RF	9	Random	cutoff5	Y	5.57275541795666
158	0.951124567474048	AUROC	DOR	RF	9	Random	cutoff7	N	5.57275541795666
159	0.965879265091864	AUROC	DOR	RF	9	Random	cutoff7	Y	5.57275541795666
160	0.880985358132172	AUROC	DOR	RF	10	Scaffold	cutoff6	N	6.5015479876161
161	0.902503128911139	AUROC	DOR	RF	10	Scaffold	cutoff6	Y	6.5015479876161
164	0.890844062947067	AUROC	DOR	RF	10	Scaffold	cutoff5	N	6.5015479876161
165	0.89702680848417	AUROC	DOR	RF	10	Scaffold	cutoff5	Y	6.5015479876161
166	0.86606648199446	AUROC	DOR	RF	10	Scaffold	cutoff7	N	6.5015479876161
167	0.865530303030303	AUROC	DOR	RF	10	Scaffold	cutoff7	Y	6.5015479876161
168	0.94066722972973	AUROC	DOR	RF	10	Random	cutoff6	N	4.64396284829721
169	0.954187925170068	AUROC	DOR	RF	10	Random	cutoff6	Y	4.64396284829721
172	0.937233560090703	AUROC	DOR	RF	10	Random	cutoff5	N	4.64396284829721
173	0.936010709504685	AUROC	DOR	RF	10	Random	cutoff5	Y	4.64396284829721
174	0.96374584717608	AUROC	DOR	RF	10	Random	cutoff7	N	4.64396284829721
175	0.969591926283458	AUROC	DOR	RF	10	Random	cutoff7	Y	4.64396284829721
176	0.844109589041096	AUROC	DOR	RF	11	Scaffold	cutoff6	N	7.73993808049536
177	0.85266106442577	AUROC	DOR	RF	11	Scaffold	cutoff6	Y	7.73993808049536
180	0.861636057137787	AUROC	DOR	RF	11	Scaffold	cutoff5	N	7.73993808049536
181	0.853998942234236	AUROC	DOR	RF	11	Scaffold	cutoff5	Y	7.73993808049536
182	0.84180216802168	AUROC	DOR	RF	11	Scaffold	cutoff7	N	7.73993808049536
183	0.858354537743851	AUROC	DOR	RF	11	Scaffold	cutoff7	Y	7.73993808049536
184	0.920892154038221	AUROC	DOR	RF	11	Random	cutoff6	N	5.88235294117647
185	0.934765625	AUROC	DOR	RF	11	Random	cutoff6	Y	5.88235294117647
188	0.925237701529558	AUROC	DOR	RF	11	Random	cutoff5	N	5.88235294117647
189	0.93059866962306	AUROC	DOR	RF	11	Random	cutoff5	Y	5.88235294117647
190	0.917377332838957	AUROC	DOR	RF	11	Random	cutoff7	N	5.88235294117647
191	0.924420154625433	AUROC	DOR	RF	11	Random	cutoff7	Y	5.88235294117647
192	0.847608453837597	AUROC	DOR	RF	12	Scaffold	cutoff6	N	4.02476780185759
193	0.872398762654668	AUROC	DOR	RF	12	Scaffold	cutoff6	Y	4.02476780185759
196	0.858835904628331	AUROC	DOR	RF	12	Scaffold	cutoff5	N	4.02476780185759
197	0.861385869565217	AUROC	DOR	RF	12	Scaffold	cutoff5	Y	4.02476780185759
198	0.856166753156893	AUROC	DOR	RF	12	Scaffold	cutoff7	N	4.02476780185759
199	0.857965364040258	AUROC	DOR	RF	12	Scaffold	cutoff7	Y	4.02476780185759
200	0.867477692467317	AUROC	DOR	RF	12	Random	cutoff6	N	7.73993808049536
201	0.899205807532419	AUROC	DOR	RF	12	Random	cutoff6	Y	7.73993808049536
204	0.916316526610644	AUROC	DOR	RF	12	Random	cutoff5	N	7.73993808049536
205	0.90485502711723	AUROC	DOR	RF	12	Random	cutoff5	Y	7.73993808049536
206	0.859897635524798	AUROC	DOR	RF	12	Random	cutoff7	N	7.73993808049536
207	0.87389854727316	AUROC	DOR	RF	12	Random	cutoff7	Y	7.73993808049536
208	0.837596899224806	AUROC	DOR	RF	13	Scaffold	cutoff6	N	14.8606811145511
209	0.887457044673539	AUROC	DOR	RF	13	Scaffold	cutoff6	Y	14.8606811145511
212	0.871231447124304	AUROC	DOR	RF	13	Scaffold	cutoff5	N	14.8606811145511
213	0.888974977043159	AUROC	DOR	RF	13	Scaffold	cutoff5	Y	14.8606811145511
214	0.82627397260274	AUROC	DOR	RF	13	Scaffold	cutoff7	N	14.8606811145511
215	0.850739183507392	AUROC	DOR	RF	13	Scaffold	cutoff7	Y	14.8606811145511
216	0.945080787959274	AUROC	DOR	RF	13	Random	cutoff6	N	4.95356037151703
217	0.955084632813541	AUROC	DOR	RF	13	Random	cutoff6	Y	4.95356037151703
220	0.93847637869377	AUROC	DOR	RF	13	Random	cutoff5	N	4.95356037151703
221	0.934694691273639	AUROC	DOR	RF	13	Random	cutoff5	Y	4.95356037151703
222	0.938848920863309	AUROC	DOR	RF	13	Random	cutoff7	N	4.95356037151703
223	0.943044953350297	AUROC	DOR	RF	13	Random	cutoff7	Y	4.95356037151703
224	0.875739408473221	AUROC	DOR	RF	14	Scaffold	cutoff6	N	5.88235294117647
225	0.885666565441846	AUROC	DOR	RF	14	Scaffold	cutoff6	Y	5.88235294117647
228	0.895753424657534	AUROC	DOR	RF	14	Scaffold	cutoff5	N	5.88235294117647
229	0.88637037037037	AUROC	DOR	RF	14	Scaffold	cutoff5	Y	5.88235294117647
230	0.822691117984976	AUROC	DOR	RF	14	Scaffold	cutoff7	N	5.88235294117647
231	0.841900035448423	AUROC	DOR	RF	14	Scaffold	cutoff7	Y	5.88235294117647
232	0.92576447625244	AUROC	DOR	RF	14	Random	cutoff6	N	6.5015479876161
233	0.930981954534802	AUROC	DOR	RF	14	Random	cutoff6	Y	6.5015479876161
236	0.924240362811791	AUROC	DOR	RF	14	Random	cutoff5	N	6.5015479876161
237	0.924069264069264	AUROC	DOR	RF	14	Random	cutoff5	Y	6.5015479876161
238	0.929442036836403	AUROC	DOR	RF	14	Random	cutoff7	N	6.5015479876161
239	0.940284683630691	AUROC	DOR	RF	14	Random	cutoff7	Y	6.5015479876161
240	0.897388279684	AUROC	DOR	RF	15	Scaffold	cutoff6	N	5.88235294117647
241	0.908105147864184	AUROC	DOR	RF	15	Scaffold	cutoff6	Y	5.88235294117647
244	0.890386787125918	AUROC	DOR	RF	15	Scaffold	cutoff5	N	5.88235294117647
245	0.892634762497776	AUROC	DOR	RF	15	Scaffold	cutoff5	Y	5.88235294117647
246	0.92008303061754	AUROC	DOR	RF	15	Scaffold	cutoff7	N	5.88235294117647
247	0.930260595381619	AUROC	DOR	RF	15	Scaffold	cutoff7	Y	5.88235294117647
248	0.908384778868536	AUROC	DOR	RF	15	Random	cutoff6	N	8.97832817337461
249	0.924945755802485	AUROC	DOR	RF	15	Random	cutoff6	Y	8.97832817337461
252	0.931626254180602	AUROC	DOR	RF	15	Random	cutoff5	N	8.97832817337461
253	0.929841234347048	AUROC	DOR	RF	15	Random	cutoff5	Y	8.97832817337461
254	0.884758602978942	AUROC	DOR	RF	15	Random	cutoff7	N	8.97832817337461
255	0.899783627839885	AUROC	DOR	RF	15	Random	cutoff7	Y	8.97832817337461
256	0.836178414096916	AUROC	DOR	RF	16	Scaffold	cutoff6	N	8.35913312693498
257	0.870833333333333	AUROC	DOR	RF	16	Scaffold	cutoff6	Y	8.35913312693498
260	0.89240404040404	AUROC	DOR	RF	16	Scaffold	cutoff5	N	8.35913312693498
261	0.8896361574933	AUROC	DOR	RF	16	Scaffold	cutoff5	Y	8.35913312693498
262	0.859272510435301	AUROC	DOR	RF	16	Scaffold	cutoff7	N	8.35913312693498
263	0.88038628038628	AUROC	DOR	RF	16	Scaffold	cutoff7	Y	8.35913312693498
264	0.924928729806779	AUROC	DOR	RF	16	Random	cutoff6	N	6.81114551083591
265	0.943136879704044	AUROC	DOR	RF	16	Random	cutoff6	Y	6.81114551083591
268	0.937546027330006	AUROC	DOR	RF	16	Random	cutoff5	N	6.81114551083591
269	0.93016801680168	AUROC	DOR	RF	16	Random	cutoff5	Y	6.81114551083591
270	0.92845723421263	AUROC	DOR	RF	16	Random	cutoff7	N	6.81114551083591
271	0.942491319444444	AUROC	DOR	RF	16	Random	cutoff7	Y	6.81114551083591
272	0.849599662873999	AUROC	DOR	RF	17	Scaffold	cutoff6	N	8.04953560371517
273	0.881950729009553	AUROC	DOR	RF	17	Scaffold	cutoff6	Y	8.04953560371517
276	0.902829313543599	AUROC	DOR	RF	17	Scaffold	cutoff5	N	8.04953560371517
277	0.896647257700977	AUROC	DOR	RF	17	Scaffold	cutoff5	Y	8.04953560371517
278	0.787267596281541	AUROC	DOR	RF	17	Scaffold	cutoff7	N	8.04953560371517
279	0.811296296296296	AUROC	DOR	RF	17	Scaffold	cutoff7	Y	8.04953560371517
280	0.929619271906584	AUROC	DOR	RF	17	Random	cutoff6	N	6.5015479876161
281	0.929015700483092	AUROC	DOR	RF	17	Random	cutoff6	Y	6.5015479876161
284	0.921556283052128	AUROC	DOR	RF	17	Random	cutoff5	N	6.5015479876161
285	0.912306425888769	AUROC	DOR	RF	17	Random	cutoff5	Y	6.5015479876161
286	0.921925829538061	AUROC	DOR	RF	17	Random	cutoff7	N	6.5015479876161
287	0.937853306953081	AUROC	DOR	RF	17	Random	cutoff7	Y	6.5015479876161
288	0.893097876269621	AUROC	DOR	RF	18	Scaffold	cutoff6	N	7.12074303405573
289	0.915892817185053	AUROC	DOR	RF	18	Scaffold	cutoff6	Y	7.12074303405573
292	0.929051530993278	AUROC	DOR	RF	18	Scaffold	cutoff5	N	7.12074303405573
293	0.924163395992564	AUROC	DOR	RF	18	Scaffold	cutoff5	Y	7.12074303405573
294	0.84314251639833	AUROC	DOR	RF	18	Scaffold	cutoff7	N	7.12074303405573
295	0.859247135842881	AUROC	DOR	RF	18	Scaffold	cutoff7	Y	7.12074303405573
296	0.909189222593005	AUROC	DOR	RF	18	Random	cutoff6	N	6.19195046439629
297	0.919361017468587	AUROC	DOR	RF	18	Random	cutoff6	Y	6.19195046439629
300	0.910548503220917	AUROC	DOR	RF	18	Random	cutoff5	N	6.19195046439629
301	0.904990286546867	AUROC	DOR	RF	18	Random	cutoff5	Y	6.19195046439629
302	0.953125	AUROC	DOR	RF	18	Random	cutoff7	N	6.19195046439629
303	0.961140724946695	AUROC	DOR	RF	18	Random	cutoff7	Y	6.19195046439629
304	0.870894341115948	AUROC	DOR	RF	19	Scaffold	cutoff6	N	3.40557275541796
305	0.884732824427481	AUROC	DOR	RF	19	Scaffold	cutoff6	Y	3.40557275541796
308	0.875389635690629	AUROC	DOR	RF	19	Scaffold	cutoff5	N	3.40557275541796
309	0.889579616413916	AUROC	DOR	RF	19	Scaffold	cutoff5	Y	3.40557275541796
310	0.87848565031549	AUROC	DOR	RF	19	Scaffold	cutoff7	N	3.40557275541796
311	0.884468895471858	AUROC	DOR	RF	19	Scaffold	cutoff7	Y	3.40557275541796
312	0.941146881287726	AUROC	DOR	RF	19	Random	cutoff6	N	5.57275541795666
313	0.965573132780083	AUROC	DOR	RF	19	Random	cutoff6	Y	5.57275541795666
316	0.95397480259072	AUROC	DOR	RF	19	Random	cutoff5	N	5.57275541795666
317	0.961996336996337	AUROC	DOR	RF	19	Random	cutoff5	Y	5.57275541795666
318	0.936202422145329	AUROC	DOR	RF	19	Random	cutoff7	N	5.57275541795666
319	0.94569245020843	AUROC	DOR	RF	19	Random	cutoff7	Y	5.57275541795666
320	0.848430141287284	AUROC	DOR	RF	20	Scaffold	cutoff6	N	9.90712074303406
321	0.874159848042081	AUROC	DOR	RF	20	Scaffold	cutoff6	Y	9.90712074303406
324	0.850469524389184	AUROC	DOR	RF	20	Scaffold	cutoff5	N	9.90712074303406
325	0.865767841574293	AUROC	DOR	RF	20	Scaffold	cutoff5	Y	9.90712074303406
326	0.875539623805119	AUROC	DOR	RF	20	Scaffold	cutoff7	N	9.90712074303406
327	0.883371119637251	AUROC	DOR	RF	20	Scaffold	cutoff7	Y	9.90712074303406
328	0.896555301929861	AUROC	DOR	RF	20	Random	cutoff6	N	5.88235294117647
329	0.913876040703053	AUROC	DOR	RF	20	Random	cutoff6	Y	5.88235294117647
332	0.932564520277802	AUROC	DOR	RF	20	Random	cutoff5	N	5.88235294117647
333	0.924818276220145	AUROC	DOR	RF	20	Random	cutoff5	Y	5.88235294117647
334	0.913479853479854	AUROC	DOR	RF	20	Random	cutoff7	N	5.88235294117647
335	0.92251968503937	AUROC	DOR	RF	20	Random	cutoff7	Y	5.88235294117647
336	0.901234567901235	AUROC	DOR	RF	21	Scaffold	cutoff6	N	11.4551083591331
337	0.938287795992714	AUROC	DOR	RF	21	Scaffold	cutoff6	Y	11.4551083591331
340	0.882902298850575	AUROC	DOR	RF	21	Scaffold	cutoff5	N	11.4551083591331
341	0.880853463113538	AUROC	DOR	RF	21	Scaffold	cutoff5	Y	11.4551083591331
342	0.88970695970696	AUROC	DOR	RF	21	Scaffold	cutoff7	N	11.4551083591331
343	0.90521186440678	AUROC	DOR	RF	21	Scaffold	cutoff7	Y	11.4551083591331
344	0.883453824626866	AUROC	DOR	RF	21	Random	cutoff6	N	5.57275541795666
345	0.894965986394558	AUROC	DOR	RF	21	Random	cutoff6	Y	5.57275541795666
348	0.892973505959016	AUROC	DOR	RF	21	Random	cutoff5	N	5.57275541795666
349	0.882330286535894	AUROC	DOR	RF	21	Random	cutoff5	Y	5.57275541795666
350	0.939149560117302	AUROC	DOR	RF	21	Random	cutoff7	N	5.57275541795666
351	0.945619993033786	AUROC	DOR	RF	21	Random	cutoff7	Y	5.57275541795666
352	0.891610659120387	AUROC	DOR	RF	22	Scaffold	cutoff6	N	0
353	0.891610659120387	AUROC	DOR	RF	22	Scaffold	cutoff6	Y	0
356	0.873880532127641	AUROC	DOR	RF	22	Scaffold	cutoff5	N	0
357	0.873880532127641	AUROC	DOR	RF	22	Scaffold	cutoff5	Y	0
358	0.844804583267933	AUROC	DOR	RF	22	Scaffold	cutoff7	N	0
359	0.844804583267933	AUROC	DOR	RF	22	Scaffold	cutoff7	Y	0
360	0.910219178082192	AUROC	DOR	RF	22	Random	cutoff6	N	5.26315789473684
361	0.914998708677686	AUROC	DOR	RF	22	Random	cutoff6	Y	5.26315789473684
364	0.933627552786431	AUROC	DOR	RF	22	Random	cutoff5	N	5.26315789473684
365	0.935236625514403	AUROC	DOR	RF	22	Random	cutoff5	Y	5.26315789473684
366	0.936451448906965	AUROC	DOR	RF	22	Random	cutoff7	N	5.26315789473684
367	0.94760101010101	AUROC	DOR	RF	22	Random	cutoff7	Y	5.26315789473684
368	0.927897681854516	AUROC	DOR	RF	23	Scaffold	cutoff6	N	3.40557275541796
369	0.936899731079524	AUROC	DOR	RF	23	Scaffold	cutoff6	Y	3.40557275541796
372	0.933917808219178	AUROC	DOR	RF	23	Scaffold	cutoff5	N	3.40557275541796
373	0.934387096774194	AUROC	DOR	RF	23	Scaffold	cutoff5	Y	3.40557275541796
374	0.906376811594203	AUROC	DOR	RF	23	Scaffold	cutoff7	N	3.40557275541796
375	0.919738227771927	AUROC	DOR	RF	23	Scaffold	cutoff7	Y	3.40557275541796
376	0.906209677419355	AUROC	DOR	RF	23	Random	cutoff6	N	4.64396284829721
377	0.912346128191134	AUROC	DOR	RF	23	Random	cutoff6	Y	4.64396284829721
380	0.89529028436019	AUROC	DOR	RF	23	Random	cutoff5	N	4.64396284829721
381	0.88708652953535	AUROC	DOR	RF	23	Random	cutoff5	Y	4.64396284829721
382	0.918890150439966	AUROC	DOR	RF	23	Random	cutoff7	N	4.64396284829721
383	0.928786057692308	AUROC	DOR	RF	23	Random	cutoff7	Y	4.64396284829721
384	0.828925084678223	AUROC	DOR	RF	24	Scaffold	cutoff6	N	7.73993808049536
385	0.838183284730409	AUROC	DOR	RF	24	Scaffold	cutoff6	Y	7.73993808049536
388	0.857943143812709	AUROC	DOR	RF	24	Scaffold	cutoff5	N	7.73993808049536
389	0.861645299145299	AUROC	DOR	RF	24	Scaffold	cutoff5	Y	7.73993808049536
390	0.817148207597646	AUROC	DOR	RF	24	Scaffold	cutoff7	N	7.73993808049536
391	0.826778335301063	AUROC	DOR	RF	24	Scaffold	cutoff7	Y	7.73993808049536
392	0.910331156716418	AUROC	DOR	RF	24	Random	cutoff6	N	4.95356037151703
393	0.918531928900593	AUROC	DOR	RF	24	Random	cutoff6	Y	4.95356037151703
396	0.928991031390135	AUROC	DOR	RF	24	Random	cutoff5	N	4.95356037151703
397	0.923900277599829	AUROC	DOR	RF	24	Random	cutoff5	Y	4.95356037151703
398	0.933674242424242	AUROC	DOR	RF	24	Random	cutoff7	N	4.95356037151703
399	0.941964285714286	AUROC	DOR	RF	24	Random	cutoff7	Y	4.95356037151703
400	0.921868017279904	AUROC	DOR	RF	25	Scaffold	cutoff6	N	3.09597523219814
401	0.939635157545605	AUROC	DOR	RF	25	Scaffold	cutoff6	Y	3.09597523219814
404	0.925313743495562	AUROC	DOR	RF	25	Scaffold	cutoff5	N	3.09597523219814
405	0.938860435339309	AUROC	DOR	RF	25	Scaffold	cutoff5	Y	3.09597523219814
406	0.910978184377199	AUROC	DOR	RF	25	Scaffold	cutoff7	N	3.09597523219814
407	0.913368139873725	AUROC	DOR	RF	25	Scaffold	cutoff7	Y	3.09597523219814
408	0.894610151753009	AUROC	DOR	RF	25	Random	cutoff6	N	5.88235294117647
409	0.920056821616394	AUROC	DOR	RF	25	Random	cutoff6	Y	5.88235294117647
412	0.924589127686473	AUROC	DOR	RF	25	Random	cutoff5	N	5.88235294117647
413	0.925405268490375	AUROC	DOR	RF	25	Random	cutoff5	Y	5.88235294117647
414	0.933717679944095	AUROC	DOR	RF	25	Random	cutoff7	N	5.88235294117647
415	0.938171840938134	AUROC	DOR	RF	25	Random	cutoff7	Y	5.88235294117647
416	0.839495798319328	AUROC	DOR	RF	26	Scaffold	cutoff6	N	5.57275541795666
417	0.864348370927318	AUROC	DOR	RF	26	Scaffold	cutoff6	Y	5.57275541795666
420	0.891387959866221	AUROC	DOR	RF	26	Scaffold	cutoff5	N	5.57275541795666
421	0.901962727993656	AUROC	DOR	RF	26	Scaffold	cutoff5	Y	5.57275541795666
422	0.840846750149076	AUROC	DOR	RF	26	Scaffold	cutoff7	N	5.57275541795666
423	0.844583333333333	AUROC	DOR	RF	26	Scaffold	cutoff7	Y	5.57275541795666
424	0.930500894454383	AUROC	DOR	RF	26	Random	cutoff6	N	5.26315789473684
425	0.947826393292468	AUROC	DOR	RF	26	Random	cutoff6	Y	5.26315789473684
428	0.94563943001443	AUROC	DOR	RF	26	Random	cutoff5	N	5.26315789473684
429	0.942998693379791	AUROC	DOR	RF	26	Random	cutoff5	Y	5.26315789473684
430	0.941229891022314	AUROC	DOR	RF	26	Random	cutoff7	N	5.26315789473684
431	0.951127473538886	AUROC	DOR	RF	26	Random	cutoff7	Y	5.26315789473684
432	0.822693351424695	AUROC	DOR	RF	27	Scaffold	cutoff6	N	2.1671826625387
433	0.82317162004662	AUROC	DOR	RF	27	Scaffold	cutoff6	Y	2.1671826625387
436	0.880690737833595	AUROC	DOR	RF	27	Scaffold	cutoff5	N	2.1671826625387
437	0.881575165277379	AUROC	DOR	RF	27	Scaffold	cutoff5	Y	2.1671826625387
438	0.777437714776632	AUROC	DOR	RF	27	Scaffold	cutoff7	N	2.1671826625387
439	0.783505721830986	AUROC	DOR	RF	27	Scaffold	cutoff7	Y	2.1671826625387
440	0.904983309489747	AUROC	DOR	RF	27	Random	cutoff6	N	6.19195046439629
441	0.915800180831826	AUROC	DOR	RF	27	Random	cutoff6	Y	6.19195046439629
444	0.92736282330191	AUROC	DOR	RF	27	Random	cutoff5	N	6.19195046439629
445	0.920218369887942	AUROC	DOR	RF	27	Random	cutoff5	Y	6.19195046439629
446	0.895194593918158	AUROC	DOR	RF	27	Random	cutoff7	N	6.19195046439629
447	0.903671589215553	AUROC	DOR	RF	27	Random	cutoff7	Y	6.19195046439629
448	0.838878143133462	AUROC	DOR	RF	28	Scaffold	cutoff6	N	3.40557275541796
449	0.857560568086884	AUROC	DOR	RF	28	Scaffold	cutoff6	Y	3.40557275541796
452	0.885605817130002	AUROC	DOR	RF	28	Scaffold	cutoff5	N	3.40557275541796
453	0.883730647431386	AUROC	DOR	RF	28	Scaffold	cutoff5	Y	3.40557275541796
454	0.914957264957265	AUROC	DOR	RF	28	Scaffold	cutoff7	N	3.40557275541796
455	0.924300376107605	AUROC	DOR	RF	28	Scaffold	cutoff7	Y	3.40557275541796
456	0.869778806584362	AUROC	DOR	RF	28	Random	cutoff6	N	5.88235294117647
457	0.898859081097749	AUROC	DOR	RF	28	Random	cutoff6	Y	5.88235294117647
460	0.906152958921125	AUROC	DOR	RF	28	Random	cutoff5	N	5.88235294117647
461	0.90358719947664	AUROC	DOR	RF	28	Random	cutoff5	Y	5.88235294117647
462	0.92673834562863	AUROC	DOR	RF	28	Random	cutoff7	N	5.88235294117647
463	0.932549713515335	AUROC	DOR	RF	28	Random	cutoff7	Y	5.88235294117647
464	0.897505144032922	AUROC	DOR	RF	29	Scaffold	cutoff6	N	3.40557275541796
465	0.901012658227848	AUROC	DOR	RF	29	Scaffold	cutoff6	Y	3.40557275541796
468	0.884785218211438	AUROC	DOR	RF	29	Scaffold	cutoff5	N	3.40557275541796
469	0.884441159641427	AUROC	DOR	RF	29	Scaffold	cutoff5	Y	3.40557275541796
470	0.872260668973472	AUROC	DOR	RF	29	Scaffold	cutoff7	N	3.40557275541796
471	0.878822026895049	AUROC	DOR	RF	29	Scaffold	cutoff7	Y	3.40557275541796
472	0.929874776386404	AUROC	DOR	RF	29	Random	cutoff6	N	5.57275541795666
473	0.939905206564799	AUROC	DOR	RF	29	Random	cutoff6	Y	5.57275541795666
476	0.931925207756233	AUROC	DOR	RF	29	Random	cutoff5	N	5.57275541795666
477	0.926891091364776	AUROC	DOR	RF	29	Random	cutoff5	Y	5.57275541795666
478	0.946237925775292	AUROC	DOR	RF	29	Random	cutoff7	N	5.57275541795666
479	0.958401231214919	AUROC	DOR	RF	29	Random	cutoff7	Y	5.57275541795666
0	0.895289575289575	AUROC	KOR	RF	0	Scaffold	cutoff6	N	4.49101796407186
1	0.919835347074153	AUROC	KOR	RF	0	Scaffold	cutoff6	Y	4.49101796407186
4	0.854248607014094	AUROC	KOR	RF	0	Scaffold	cutoff5	N	4.49101796407186
5	0.867018745836902	AUROC	KOR	RF	0	Scaffold	cutoff5	Y	4.49101796407186
6	0.911665037471489	AUROC	KOR	RF	0	Scaffold	cutoff7	N	4.49101796407186
7	0.915874655647383	AUROC	KOR	RF	0	Scaffold	cutoff7	Y	4.49101796407186
8	0.917068645640074	AUROC	KOR	RF	0	Random	cutoff6	N	7.20720720720721
9	0.953384279475983	AUROC	KOR	RF	0	Random	cutoff6	Y	7.20720720720721
12	0.929531504933572	AUROC	KOR	RF	0	Random	cutoff5	N	7.20720720720721
13	0.942354192861979	AUROC	KOR	RF	0	Random	cutoff5	Y	7.20720720720721
14	0.940542676501581	AUROC	KOR	RF	0	Random	cutoff7	N	7.20720720720721
15	0.956872533085674	AUROC	KOR	RF	0	Random	cutoff7	Y	7.20720720720721
16	0.859564623786408	AUROC	KOR	RF	1	Scaffold	cutoff6	N	9.88023952095808
17	0.883269871489767	AUROC	KOR	RF	1	Scaffold	cutoff6	Y	9.88023952095808
20	0.835717871485944	AUROC	KOR	RF	1	Scaffold	cutoff5	N	9.88023952095808
21	0.863945578231292	AUROC	KOR	RF	1	Scaffold	cutoff5	Y	9.88023952095808
22	0.883206560999447	AUROC	KOR	RF	1	Scaffold	cutoff7	N	9.88023952095808
23	0.891212871287129	AUROC	KOR	RF	1	Scaffold	cutoff7	Y	9.88023952095808
24	0.920515394912985	AUROC	KOR	RF	1	Random	cutoff6	N	5.40540540540541
25	0.932194444444444	AUROC	KOR	RF	1	Random	cutoff6	Y	5.40540540540541
28	0.907051282051282	AUROC	KOR	RF	1	Random	cutoff5	N	5.40540540540541
29	0.907758136924804	AUROC	KOR	RF	1	Random	cutoff5	Y	5.40540540540541
30	0.922832443427409	AUROC	KOR	RF	1	Random	cutoff7	N	5.40540540540541
31	0.929076567387461	AUROC	KOR	RF	1	Random	cutoff7	Y	5.40540540540541
32	0.942086043592377	AUROC	KOR	RF	2	Scaffold	cutoff6	N	9.88023952095808
33	0.961637315564017	AUROC	KOR	RF	2	Scaffold	cutoff6	Y	9.88023952095808
36	0.926749639249639	AUROC	KOR	RF	2	Scaffold	cutoff5	N	9.88023952095808
37	0.937924701561065	AUROC	KOR	RF	2	Scaffold	cutoff5	Y	9.88023952095808
38	0.925123576187406	AUROC	KOR	RF	2	Scaffold	cutoff7	N	9.88023952095808
39	0.950795079507951	AUROC	KOR	RF	2	Scaffold	cutoff7	Y	9.88023952095808
40	0.927156592183744	AUROC	KOR	RF	2	Random	cutoff6	N	8.40840840840841
41	0.955144903940085	AUROC	KOR	RF	2	Random	cutoff6	Y	8.40840840840841
44	0.921359629122967	AUROC	KOR	RF	2	Random	cutoff5	N	8.40840840840841
45	0.934672879052611	AUROC	KOR	RF	2	Random	cutoff5	Y	8.40840840840841
46	0.95897190293742	AUROC	KOR	RF	2	Random	cutoff7	N	8.40840840840841
47	0.962029089175012	AUROC	KOR	RF	2	Random	cutoff7	Y	8.40840840840841
48	0.913693302582192	AUROC	KOR	RF	3	Scaffold	cutoff6	N	4.79041916167665
49	0.933734939759036	AUROC	KOR	RF	3	Scaffold	cutoff6	Y	4.79041916167665
52	0.872211228805339	AUROC	KOR	RF	3	Scaffold	cutoff5	N	4.79041916167665
53	0.889224234294657	AUROC	KOR	RF	3	Scaffold	cutoff5	Y	4.79041916167665
54	0.927861077111383	AUROC	KOR	RF	3	Scaffold	cutoff7	N	4.79041916167665
55	0.935053284036538	AUROC	KOR	RF	3	Scaffold	cutoff7	Y	4.79041916167665
56	0.925694569727584	AUROC	KOR	RF	3	Random	cutoff6	N	6.60660660660661
57	0.94340816551117	AUROC	KOR	RF	3	Random	cutoff6	Y	6.60660660660661
60	0.910251296370164	AUROC	KOR	RF	3	Random	cutoff5	N	6.60660660660661
61	0.908207556476275	AUROC	KOR	RF	3	Random	cutoff5	Y	6.60660660660661
62	0.933460302344959	AUROC	KOR	RF	3	Random	cutoff7	N	6.60660660660661
63	0.944487627931079	AUROC	KOR	RF	3	Random	cutoff7	Y	6.60660660660661
64	0.92087619928332	AUROC	KOR	RF	4	Scaffold	cutoff6	N	8.08383233532934
65	0.943654822335025	AUROC	KOR	RF	4	Scaffold	cutoff6	Y	8.08383233532934
68	0.902394340649374	AUROC	KOR	RF	4	Scaffold	cutoff5	N	8.08383233532934
69	0.907709348692955	AUROC	KOR	RF	4	Scaffold	cutoff5	Y	8.08383233532934
70	0.919957167715165	AUROC	KOR	RF	4	Scaffold	cutoff7	N	8.08383233532934
71	0.946035574314139	AUROC	KOR	RF	4	Scaffold	cutoff7	Y	8.08383233532934
72	0.890464473797807	AUROC	KOR	RF	4	Random	cutoff6	N	5.70570570570571
73	0.913440265486726	AUROC	KOR	RF	4	Random	cutoff6	Y	5.70570570570571
76	0.897580460209464	AUROC	KOR	RF	4	Random	cutoff5	N	5.70570570570571
77	0.896957029845379	AUROC	KOR	RF	4	Random	cutoff5	Y	5.70570570570571
78	0.900213068181818	AUROC	KOR	RF	4	Random	cutoff7	N	5.70570570570571
79	0.913282919612034	AUROC	KOR	RF	4	Random	cutoff7	Y	5.70570570570571
80	0.898436244845499	AUROC	KOR	RF	5	Scaffold	cutoff6	N	3.2934131736527
81	0.907637548262548	AUROC	KOR	RF	5	Scaffold	cutoff6	Y	3.2934131736527
84	0.881953680348544	AUROC	KOR	RF	5	Scaffold	cutoff5	N	3.2934131736527
85	0.89403453689168	AUROC	KOR	RF	5	Scaffold	cutoff5	Y	3.2934131736527
86	0.925958994708995	AUROC	KOR	RF	5	Scaffold	cutoff7	N	3.2934131736527
87	0.931364449951811	AUROC	KOR	RF	5	Scaffold	cutoff7	Y	3.2934131736527
88	0.939609053497942	AUROC	KOR	RF	5	Random	cutoff6	N	3.9039039039039
89	0.954863636363636	AUROC	KOR	RF	5	Random	cutoff6	Y	3.9039039039039
92	0.933702698628072	AUROC	KOR	RF	5	Random	cutoff5	N	3.9039039039039
93	0.93294034031523	AUROC	KOR	RF	5	Random	cutoff5	Y	3.9039039039039
94	0.95124287449771	AUROC	KOR	RF	5	Random	cutoff7	N	3.9039039039039
95	0.955354940555473	AUROC	KOR	RF	5	Random	cutoff7	Y	3.9039039039039
96	0.915558510638298	AUROC	KOR	RF	6	Scaffold	cutoff6	N	8.38323353293413
97	0.933113854595336	AUROC	KOR	RF	6	Scaffold	cutoff6	Y	8.38323353293413
100	0.913748079877112	AUROC	KOR	RF	6	Scaffold	cutoff5	N	8.38323353293413
101	0.922321428571428	AUROC	KOR	RF	6	Scaffold	cutoff5	Y	8.38323353293413
102	0.947090390742915	AUROC	KOR	RF	6	Scaffold	cutoff7	N	8.38323353293413
103	0.962124523824393	AUROC	KOR	RF	6	Scaffold	cutoff7	Y	8.38323353293413
104	0.951061477222468	AUROC	KOR	RF	6	Random	cutoff6	N	3.6036036036036
105	0.971717171717172	AUROC	KOR	RF	6	Random	cutoff6	Y	3.6036036036036
108	0.946368981407914	AUROC	KOR	RF	6	Random	cutoff5	N	3.6036036036036
109	0.949663239985821	AUROC	KOR	RF	6	Random	cutoff5	Y	3.6036036036036
110	0.959459459459459	AUROC	KOR	RF	6	Random	cutoff7	N	3.6036036036036
111	0.965696465696466	AUROC	KOR	RF	6	Random	cutoff7	Y	3.6036036036036
112	0.934904761904762	AUROC	KOR	RF	7	Scaffold	cutoff6	N	4.79041916167665
113	0.95582318399304	AUROC	KOR	RF	7	Scaffold	cutoff6	Y	4.79041916167665
116	0.869899954712009	AUROC	KOR	RF	7	Scaffold	cutoff5	N	4.79041916167665
117	0.89652418066515	AUROC	KOR	RF	7	Scaffold	cutoff5	Y	4.79041916167665
118	0.929976851851852	AUROC	KOR	RF	7	Scaffold	cutoff7	N	4.79041916167665
119	0.933439960629921	AUROC	KOR	RF	7	Scaffold	cutoff7	Y	4.79041916167665
120	0.914159173862726	AUROC	KOR	RF	7	Random	cutoff6	N	7.80780780780781
121	0.936646475770925	AUROC	KOR	RF	7	Random	cutoff6	Y	7.80780780780781
124	0.906021341463415	AUROC	KOR	RF	7	Random	cutoff5	N	7.80780780780781
125	0.90856049736968	AUROC	KOR	RF	7	Random	cutoff5	Y	7.80780780780781
126	0.912055109070034	AUROC	KOR	RF	7	Random	cutoff7	N	7.80780780780781
127	0.921233312142403	AUROC	KOR	RF	7	Random	cutoff7	Y	7.80780780780781
128	0.914086687306502	AUROC	KOR	RF	8	Scaffold	cutoff6	N	2.39520958083832
129	0.920984379605069	AUROC	KOR	RF	8	Scaffold	cutoff6	Y	2.39520958083832
132	0.895279255319149	AUROC	KOR	RF	8	Scaffold	cutoff5	N	2.39520958083832
133	0.912475775193798	AUROC	KOR	RF	8	Scaffold	cutoff5	Y	2.39520958083832
134	0.894816289825283	AUROC	KOR	RF	8	Scaffold	cutoff7	N	2.39520958083832
135	0.895502645502646	AUROC	KOR	RF	8	Scaffold	cutoff7	Y	2.39520958083832
136	0.944925400626266	AUROC	KOR	RF	8	Random	cutoff6	N	4.2042042042042
137	0.949450836820084	AUROC	KOR	RF	8	Random	cutoff6	Y	4.2042042042042
140	0.908968609865471	AUROC	KOR	RF	8	Random	cutoff5	N	4.2042042042042
141	0.907698056801196	AUROC	KOR	RF	8	Random	cutoff5	Y	4.2042042042042
142	0.970199778024417	AUROC	KOR	RF	8	Random	cutoff7	N	4.2042042042042
143	0.977443168502461	AUROC	KOR	RF	8	Random	cutoff7	Y	4.2042042042042
144	0.906329690346084	AUROC	KOR	RF	9	Scaffold	cutoff6	N	6.88622754491018
145	0.922741161065037	AUROC	KOR	RF	9	Scaffold	cutoff6	Y	6.88622754491018
148	0.892577507118001	AUROC	KOR	RF	9	Scaffold	cutoff5	N	6.88622754491018
149	0.891092039064812	AUROC	KOR	RF	9	Scaffold	cutoff5	Y	6.88622754491018
150	0.892881355932203	AUROC	KOR	RF	9	Scaffold	cutoff7	N	6.88622754491018
151	0.911891310196395	AUROC	KOR	RF	9	Scaffold	cutoff7	Y	6.88622754491018
152	0.935931393834129	AUROC	KOR	RF	9	Random	cutoff6	N	5.70570570570571
153	0.938325991189427	AUROC	KOR	RF	9	Random	cutoff6	Y	5.70570570570571
156	0.92265161878705	AUROC	KOR	RF	9	Random	cutoff5	N	5.70570570570571
157	0.92569073083779	AUROC	KOR	RF	9	Random	cutoff5	Y	5.70570570570571
158	0.900638179800222	AUROC	KOR	RF	9	Random	cutoff7	N	5.70570570570571
159	0.907849115255858	AUROC	KOR	RF	9	Random	cutoff7	Y	5.70570570570571
160	0.913941756477872	AUROC	KOR	RF	10	Scaffold	cutoff6	N	3.59281437125748
161	0.920543217286915	AUROC	KOR	RF	10	Scaffold	cutoff6	Y	3.59281437125748
164	0.90401354917484	AUROC	KOR	RF	10	Scaffold	cutoff5	N	3.59281437125748
165	0.904015799868334	AUROC	KOR	RF	10	Scaffold	cutoff5	Y	3.59281437125748
166	0.936664989658449	AUROC	KOR	RF	10	Scaffold	cutoff7	N	3.59281437125748
167	0.949839040093649	AUROC	KOR	RF	10	Scaffold	cutoff7	Y	3.59281437125748
168	0.926686812195562	AUROC	KOR	RF	10	Random	cutoff6	N	7.80780780780781
169	0.954331913033978	AUROC	KOR	RF	10	Random	cutoff6	Y	7.80780780780781
172	0.91991392801252	AUROC	KOR	RF	10	Random	cutoff5	N	7.80780780780781
173	0.935296174208371	AUROC	KOR	RF	10	Random	cutoff5	Y	7.80780780780781
174	0.949397244546498	AUROC	KOR	RF	10	Random	cutoff7	N	7.80780780780781
175	0.956420851875397	AUROC	KOR	RF	10	Random	cutoff7	Y	7.80780780780781
176	0.897752808988764	AUROC	KOR	RF	11	Scaffold	cutoff6	N	3.89221556886228
177	0.909148892744158	AUROC	KOR	RF	11	Scaffold	cutoff6	Y	3.89221556886228
180	0.883285070785071	AUROC	KOR	RF	11	Scaffold	cutoff5	N	3.89221556886228
181	0.895554645554646	AUROC	KOR	RF	11	Scaffold	cutoff5	Y	3.89221556886228
182	0.895779220779221	AUROC	KOR	RF	11	Scaffold	cutoff7	N	3.89221556886228
183	0.897609561752988	AUROC	KOR	RF	11	Scaffold	cutoff7	Y	3.89221556886228
184	0.959899405578418	AUROC	KOR	RF	11	Random	cutoff6	N	7.20720720720721
185	0.971553669281186	AUROC	KOR	RF	11	Random	cutoff6	Y	7.20720720720721
188	0.921133174081816	AUROC	KOR	RF	11	Random	cutoff5	N	7.20720720720721
189	0.92063995649021	AUROC	KOR	RF	11	Random	cutoff5	Y	7.20720720720721
190	0.940330268981954	AUROC	KOR	RF	11	Random	cutoff7	N	7.20720720720721
191	0.946470881656067	AUROC	KOR	RF	11	Random	cutoff7	Y	7.20720720720721
192	0.816535046624727	AUROC	KOR	RF	12	Scaffold	cutoff6	N	13.1736526946108
193	0.847932342915943	AUROC	KOR	RF	12	Scaffold	cutoff6	Y	13.1736526946108
196	0.831946909198462	AUROC	KOR	RF	12	Scaffold	cutoff5	N	13.1736526946108
197	0.82547221016066	AUROC	KOR	RF	12	Scaffold	cutoff5	Y	13.1736526946108
198	0.811222627737226	AUROC	KOR	RF	12	Scaffold	cutoff7	N	13.1736526946108
199	0.848623188405797	AUROC	KOR	RF	12	Scaffold	cutoff7	Y	13.1736526946108
200	0.942564745196324	AUROC	KOR	RF	12	Random	cutoff6	N	4.5045045045045
201	0.947567290199188	AUROC	KOR	RF	12	Random	cutoff6	Y	4.5045045045045
204	0.915853567704454	AUROC	KOR	RF	12	Random	cutoff5	N	4.5045045045045
205	0.912512546002007	AUROC	KOR	RF	12	Random	cutoff5	Y	4.5045045045045
206	0.925100457901131	AUROC	KOR	RF	12	Random	cutoff7	N	4.5045045045045
207	0.929491963974723	AUROC	KOR	RF	12	Random	cutoff7	Y	4.5045045045045
208	0.900406504065041	AUROC	KOR	RF	13	Scaffold	cutoff6	N	6.58682634730539
209	0.903687686283677	AUROC	KOR	RF	13	Scaffold	cutoff6	Y	6.58682634730539
212	0.90195150067932	AUROC	KOR	RF	13	Scaffold	cutoff5	N	6.58682634730539
213	0.887017362010884	AUROC	KOR	RF	13	Scaffold	cutoff5	Y	6.58682634730539
214	0.894232649071359	AUROC	KOR	RF	13	Scaffold	cutoff7	N	6.58682634730539
215	0.916873010258224	AUROC	KOR	RF	13	Scaffold	cutoff7	Y	6.58682634730539
216	0.947339681984973	AUROC	KOR	RF	13	Random	cutoff6	N	4.2042042042042
217	0.957962872496336	AUROC	KOR	RF	13	Random	cutoff6	Y	4.2042042042042
220	0.94347758526921	AUROC	KOR	RF	13	Random	cutoff5	N	4.2042042042042
221	0.938695804809549	AUROC	KOR	RF	13	Random	cutoff5	Y	4.2042042042042
222	0.944150499706055	AUROC	KOR	RF	13	Random	cutoff7	N	4.2042042042042
223	0.951187882560432	AUROC	KOR	RF	13	Random	cutoff7	Y	4.2042042042042
224	0.862270066889632	AUROC	KOR	RF	14	Scaffold	cutoff6	N	10.4790419161677
225	0.887741270873997	AUROC	KOR	RF	14	Scaffold	cutoff6	Y	10.4790419161677
228	0.852435686918446	AUROC	KOR	RF	14	Scaffold	cutoff5	N	10.4790419161677
229	0.87970177970178	AUROC	KOR	RF	14	Scaffold	cutoff5	Y	10.4790419161677
230	0.881225393700787	AUROC	KOR	RF	14	Scaffold	cutoff7	N	10.4790419161677
231	0.8900399543379	AUROC	KOR	RF	14	Scaffold	cutoff7	Y	10.4790419161677
232	0.928550543024227	AUROC	KOR	RF	14	Random	cutoff6	N	6.60660660660661
233	0.948489278752437	AUROC	KOR	RF	14	Random	cutoff6	Y	6.60660660660661
236	0.929162572745824	AUROC	KOR	RF	14	Random	cutoff5	N	6.60660660660661
237	0.931056408393133	AUROC	KOR	RF	14	Random	cutoff5	Y	6.60660660660661
238	0.918268733850129	AUROC	KOR	RF	14	Random	cutoff7	N	6.60660660660661
239	0.930536723163842	AUROC	KOR	RF	14	Random	cutoff7	Y	6.60660660660661
240	0.888763197586727	AUROC	KOR	RF	15	Scaffold	cutoff6	N	7.78443113772455
241	0.91227010336958	AUROC	KOR	RF	15	Scaffold	cutoff6	Y	7.78443113772455
244	0.854447632711621	AUROC	KOR	RF	15	Scaffold	cutoff5	N	7.78443113772455
245	0.870652173913043	AUROC	KOR	RF	15	Scaffold	cutoff5	Y	7.78443113772455
246	0.888165859564165	AUROC	KOR	RF	15	Scaffold	cutoff7	N	7.78443113772455
247	0.896622934888241	AUROC	KOR	RF	15	Scaffold	cutoff7	Y	7.78443113772455
248	0.937716336006754	AUROC	KOR	RF	15	Random	cutoff6	N	4.5045045045045
249	0.95258437573755	AUROC	KOR	RF	15	Random	cutoff6	Y	4.5045045045045
252	0.938715513342379	AUROC	KOR	RF	15	Random	cutoff5	N	4.5045045045045
253	0.941467874303695	AUROC	KOR	RF	15	Random	cutoff5	Y	4.5045045045045
254	0.936215415019763	AUROC	KOR	RF	15	Random	cutoff7	N	4.5045045045045
255	0.943382352941176	AUROC	KOR	RF	15	Random	cutoff7	Y	4.5045045045045
256	0.95009842519685	AUROC	KOR	RF	16	Scaffold	cutoff6	N	1.79640718562874
257	0.952153846153846	AUROC	KOR	RF	16	Scaffold	cutoff6	Y	1.79640718562874
260	0.895041006246547	AUROC	KOR	RF	16	Scaffold	cutoff5	N	1.79640718562874
261	0.891800316241247	AUROC	KOR	RF	16	Scaffold	cutoff5	Y	1.79640718562874
262	0.945331278890601	AUROC	KOR	RF	16	Scaffold	cutoff7	N	1.79640718562874
263	0.950570222418247	AUROC	KOR	RF	16	Scaffold	cutoff7	Y	1.79640718562874
264	0.909024573957254	AUROC	KOR	RF	16	Random	cutoff6	N	4.5045045045045
265	0.92900641025641	AUROC	KOR	RF	16	Random	cutoff6	Y	4.5045045045045
268	0.901025744167337	AUROC	KOR	RF	16	Random	cutoff5	N	4.5045045045045
269	0.903988868274583	AUROC	KOR	RF	16	Random	cutoff5	Y	4.5045045045045
270	0.909802404475658	AUROC	KOR	RF	16	Random	cutoff7	N	4.5045045045045
271	0.912707913306452	AUROC	KOR	RF	16	Random	cutoff7	Y	4.5045045045045
272	0.920955882352941	AUROC	KOR	RF	17	Scaffold	cutoff6	N	5.68862275449102
273	0.93114889082631	AUROC	KOR	RF	17	Scaffold	cutoff6	Y	5.68862275449102
276	0.885099846390169	AUROC	KOR	RF	17	Scaffold	cutoff5	N	5.68862275449102
277	0.90297052154195	AUROC	KOR	RF	17	Scaffold	cutoff5	Y	5.68862275449102
278	0.941081081081081	AUROC	KOR	RF	17	Scaffold	cutoff7	N	5.68862275449102
279	0.941166666666667	AUROC	KOR	RF	17	Scaffold	cutoff7	Y	5.68862275449102
280	0.932665260196906	AUROC	KOR	RF	17	Random	cutoff6	N	4.5045045045045
281	0.951754607422368	AUROC	KOR	RF	17	Random	cutoff6	Y	4.5045045045045
284	0.940707929445416	AUROC	KOR	RF	17	Random	cutoff5	N	4.5045045045045
285	0.937810831774422	AUROC	KOR	RF	17	Random	cutoff5	Y	4.5045045045045
286	0.928952445806378	AUROC	KOR	RF	17	Random	cutoff7	N	4.5045045045045
287	0.934373496873497	AUROC	KOR	RF	17	Random	cutoff7	Y	4.5045045045045
288	0.943379790940766	AUROC	KOR	RF	18	Scaffold	cutoff6	N	3.2934131736527
289	0.963335445042762	AUROC	KOR	RF	18	Scaffold	cutoff6	Y	3.2934131736527
292	0.894063706563706	AUROC	KOR	RF	18	Scaffold	cutoff5	N	3.2934131736527
293	0.90950851841941	AUROC	KOR	RF	18	Scaffold	cutoff5	Y	3.2934131736527
294	0.970560592658116	AUROC	KOR	RF	18	Scaffold	cutoff7	N	3.2934131736527
295	0.969290657439446	AUROC	KOR	RF	18	Scaffold	cutoff7	Y	3.2934131736527
296	0.954465541490858	AUROC	KOR	RF	18	Random	cutoff6	N	6.60660660660661
297	0.969986840773358	AUROC	KOR	RF	18	Random	cutoff6	Y	6.60660660660661
300	0.929003759398496	AUROC	KOR	RF	18	Random	cutoff5	N	6.60660660660661
301	0.935247747747748	AUROC	KOR	RF	18	Random	cutoff5	Y	6.60660660660661
302	0.960633413336116	AUROC	KOR	RF	18	Random	cutoff7	N	6.60660660660661
303	0.967242559014711	AUROC	KOR	RF	18	Random	cutoff7	Y	6.60660660660661
304	0.893625315294657	AUROC	KOR	RF	19	Scaffold	cutoff6	N	4.19161676646707
305	0.903551251008878	AUROC	KOR	RF	19	Scaffold	cutoff6	Y	4.19161676646707
308	0.856172248803828	AUROC	KOR	RF	19	Scaffold	cutoff5	N	4.19161676646707
309	0.862968231389284	AUROC	KOR	RF	19	Scaffold	cutoff5	Y	4.19161676646707
310	0.910391225689733	AUROC	KOR	RF	19	Scaffold	cutoff7	N	4.19161676646707
311	0.915264853256979	AUROC	KOR	RF	19	Scaffold	cutoff7	Y	4.19161676646707
312	0.945869544902346	AUROC	KOR	RF	19	Random	cutoff6	N	5.10510510510511
313	0.95518880521284	AUROC	KOR	RF	19	Random	cutoff6	Y	5.10510510510511
316	0.92181789289687	AUROC	KOR	RF	19	Random	cutoff5	N	5.10510510510511
317	0.922077922077922	AUROC	KOR	RF	19	Random	cutoff5	Y	5.10510510510511
318	0.955510907003444	AUROC	KOR	RF	19	Random	cutoff7	N	5.10510510510511
319	0.962151394422311	AUROC	KOR	RF	19	Random	cutoff7	Y	5.10510510510511
320	0.941450103950104	AUROC	KOR	RF	20	Scaffold	cutoff6	N	2.9940119760479
321	0.945836885478829	AUROC	KOR	RF	20	Scaffold	cutoff6	Y	2.9940119760479
324	0.892542735042735	AUROC	KOR	RF	20	Scaffold	cutoff5	N	2.9940119760479
325	0.896320037986705	AUROC	KOR	RF	20	Scaffold	cutoff5	Y	2.9940119760479
326	0.942903287098613	AUROC	KOR	RF	20	Scaffold	cutoff7	N	2.9940119760479
327	0.945002956830278	AUROC	KOR	RF	20	Scaffold	cutoff7	Y	2.9940119760479
328	0.939550395256917	AUROC	KOR	RF	20	Random	cutoff6	N	2.4024024024024
329	0.942321919255971	AUROC	KOR	RF	20	Random	cutoff6	Y	2.4024024024024
332	0.906990068754774	AUROC	KOR	RF	20	Random	cutoff5	N	2.4024024024024
333	0.90697246016395	AUROC	KOR	RF	20	Random	cutoff5	Y	2.4024024024024
334	0.944238683127572	AUROC	KOR	RF	20	Random	cutoff7	N	2.4024024024024
335	0.946655761541258	AUROC	KOR	RF	20	Random	cutoff7	Y	2.4024024024024
336	0.881452802359882	AUROC	KOR	RF	21	Scaffold	cutoff6	N	5.68862275449102
337	0.896552539487374	AUROC	KOR	RF	21	Scaffold	cutoff6	Y	5.68862275449102
340	0.882878838888265	AUROC	KOR	RF	21	Scaffold	cutoff5	N	5.68862275449102
341	0.894802304268133	AUROC	KOR	RF	21	Scaffold	cutoff5	Y	5.68862275449102
342	0.851389622233956	AUROC	KOR	RF	21	Scaffold	cutoff7	N	5.68862275449102
343	0.86622351474865	AUROC	KOR	RF	21	Scaffold	cutoff7	Y	5.68862275449102
344	0.925400091449474	AUROC	KOR	RF	21	Random	cutoff6	N	5.10510510510511
345	0.937115839243499	AUROC	KOR	RF	21	Random	cutoff6	Y	5.10510510510511
348	0.93000545766412	AUROC	KOR	RF	21	Random	cutoff5	N	5.10510510510511
349	0.932714985486212	AUROC	KOR	RF	21	Random	cutoff5	Y	5.10510510510511
350	0.943835616438356	AUROC	KOR	RF	21	Random	cutoff7	N	5.10510510510511
351	0.952449405265235	AUROC	KOR	RF	21	Random	cutoff7	Y	5.10510510510511
352	0.919514291854717	AUROC	KOR	RF	22	Scaffold	cutoff6	N	5.38922155688623
[truncated: 95 more rows]
