# Supplementary material for: A systematic study of key elements underlying molecular property prediction
Source: Nat Commun. 2023 Oct 13;14:6395. doi: 10.1038/s41467-023-41948-6 (PMC10575948; doi:10.1038/s41467-023-41948-6)
Supplement: Supplementary file 4 — Source Data [file 41467_2023_41948_MOESM4_ESM.zip › SourceData/Fig7/Fig7e.txt]

X	preds	labels	SMILES	mol_prop	model_name	split_type	fold	mol_rep	edge_case	task	pred_error
21291	0.69	6.31419540784511	N/C(=N/Cc1ccc(O)cc1)Nc1ccc2[nH]c3c(c2c1)C[C@@]1(O)[C@H]2Cc4ccc(O)c5c4[C@@]1(CCN2CC1CC1)[C@H]3O5	MOR	RF	Scaffold	0	morganBits	Edge-Case Molecules	Cutoff value: 6	-0.31
21292	0.688	6.93440386514222	N/C(=N/Cc1ccc(N)cc1)Nc1ccc2[nH]c3c(c2c1)C[C@@]1(O)[C@H]2Cc4ccc(O)c5c4[C@@]1(CCN2CC1CC1)[C@H]3O5	MOR	RF	Scaffold	0	morganBits	Edge-Case Molecules	Cutoff value: 6	-0.312
21293	0.696	6.65148597511755	N/C(=N/Cc1ccccc1)Nc1ccc2[nH]c3c(c2c1)C[C@@]1(O)[C@H]2Cc4ccc(O)c5c4[C@@]1(CCN2CC1CC1)[C@H]3O5	MOR	RF	Scaffold	0	morganBits	Edge-Case Molecules	Cutoff value: 6	-0.304
21294	0.678	5.60616297274414	N/C(=N/Cc1ccc(Cl)cc1)Nc1ccc2[nH]c3c(c2c1)C[C@@]1(O)[C@H]2Cc4ccc(O)c5c4[C@@]1(CCN2CC1CC1)[C@H]3O5	MOR	RF	Scaffold	0	morganBits	Edge-Case Molecules	Cutoff value: 6	0.678
21295	0.706	6.34957891173443	N/C(=N/Cc1cccc(O)c1)Nc1ccc2[nH]c3c(c2c1)C[C@@]1(O)[C@H]2Cc4ccc(O)c5c4[C@@]1(CCN2CC1CC1)[C@H]3O5	MOR	RF	Scaffold	0	morganBits	Edge-Case Molecules	Cutoff value: 6	-0.294
21296	0.644	5.73119180638359	N/C(=N/Cc1ccc([N+](=O)[O-])cc1)Nc1ccc2[nH]c3c(c2c1)C[C@@]1(O)[C@H]2Cc4ccc(O)c5c4[C@@]1(CCN2CC1CC1)[C@H]3O5	MOR	RF	Scaffold	0	morganBits	Edge-Case Molecules	Cutoff value: 6	0.644
21298	0.678	5.96025084102923	O=C1/C(=C/c2ccc(F)cc2)C[C@@]2(O)[C@H]3Cc4ccc(O)c5c4[C@@]2(CCN3CC2CC2)[C@H]1O5	MOR	RF	Scaffold	0	morganBits	Edge-Case Molecules	Cutoff value: 6	0.678
21300	0.656	6.00928026826955	O=C1/C(=C/c2ccc(I)cc2)C[C@@]2(O)[C@H]3Cc4ccc(O)c5c4[C@@]2(CCN3CC2CC2)[C@H]1O5	MOR	RF	Scaffold	0	morganBits	Edge-Case Molecules	Cutoff value: 6	-0.344
21302	0.612	6.62975625853214	O=C1/C(=C/c2cccc(F)c2)C[C@@]2(O)[C@H]3Cc4ccc(O)c5c4[C@@]2(CCN3CC2CC2)[C@H]1O5	MOR	RF	Scaffold	0	morganBits	Edge-Case Molecules	Cutoff value: 6	-0.388
21303	0.704	6.45055482907443	O=C1/C(=C/c2ccccc2F)C[C@@]2(O)[C@H]3Cc4ccc(O)c5c4[C@@]2(CCN3CC2CC2)[C@H]1O5	MOR	RF	Scaffold	0	morganBits	Edge-Case Molecules	Cutoff value: 6	-0.296
21304	0.682	5.51262492209679	N#Cc1ccc(/C=C2\C[C@@]3(O)[C@H]4Cc5ccc(O)c6c5[C@@]3(CCN4CC3CC3)[C@@H](O6)C2=O)cc1	MOR	RF	Scaffold	0	morganBits	Edge-Case Molecules	Cutoff value: 6	0.682
21309	0.624	6.15509061618059	CN(C)c1ccc(/C=C2\C[C@@]3(O)[C@H]4Cc5ccc(O)c6c5[C@@]3(CCN4CC3CC3)[C@@H](O6)C2=O)cc1	MOR	RF	Scaffold	0	morganBits	Edge-Case Molecules	Cutoff value: 6	-0.376
21350	0.126	5.41648106154389	CC(C)C1CCC(N2CCC(O)(c3cccc(C(F)(F)F)c3)CC2)CC1	MOR	RF	Scaffold	0	morganBits	Edge-Case Molecules	Cutoff value: 6	0.126
21351	0.092	6.92055845832016	CC(C)C1CCC(N2CCC(O)(c3ccc(Cl)c(C(F)(F)F)c3)CC2)CC1	MOR	RF	Scaffold	0	morganBits	Edge-Case Molecules	Cutoff value: 6	-0.908
21352	0.124	5.1713586035109	CCCC1CCC(N2CCC(O)(c3cccc(C(F)(F)F)c3)CC2)CC1	MOR	RF	Scaffold	0	morganBits	Edge-Case Molecules	Cutoff value: 6	0.124
21419	0.389986002886003	6.92055845832016	C[C@@H]1[C@@H]2CCC[C@@]1(c1cccc(O)c1)CCN2CCc1ccccc1	MOR	RF	Scaffold	0	morganBits	Edge-Case Molecules	Cutoff value: 6	-0.610013997113997
21420	0.426295526695527	5.01101595343573	Oc1cccc([C@@]23CCC[C@@H]([C@@H]2O)N(CCc2ccccc2)CC3)c1	MOR	RF	Scaffold	0	morganBits	Edge-Case Molecules	Cutoff value: 6	0.426295526695527
21423	0.426295526695527	5.19333751022968	Oc1cccc([C@@]23CCC[C@@H]([C@H]2O)N(CCc2ccccc2)CC3)c1	MOR	RF	Scaffold	0	morganBits	Edge-Case Molecules	Cutoff value: 6	0.426295526695527
21436	0.9225	6.99851999978988	CCCCCCCCC(O)COc1ccc2c(c1)[C@@]13CCCC[C@H]1[C@@H](C2)N(CC1CCC1)CC3	MOR	RF	Scaffold	0	morganBits	Edge-Case Molecules	Cutoff value: 6	-0.0775
21440	0.842	5.90895754664168	CNC(=O)Nc1ccc2c(c1)[C@@]13CCCC[C@H]1[C@@H](C2)N(CC1CCC1)CC3	MOR	RF	Scaffold	0	morganBits	Edge-Case Molecules	Cutoff value: 6	0.842
21446	0.758	5.14985239828994	CC(C)(CCCCCCC(C)(C)C(=O)Oc1ccc2c(c1)[C@@]13CCCC[C@H]1[C@@H](C2)N(CC1CCC1)CC3)C(=O)O	MOR	RF	Scaffold	0	morganBits	Edge-Case Molecules	Cutoff value: 6	0.758
21448	0.1085	6.16678665594378	CCCCC(O)c1cc2c(cc1O)[C@@]13CCCC[C@H]1[C@@H](C2)N(CC1CCC1)CC3	MOR	RF	Scaffold	0	morganBits	Edge-Case Molecules	Cutoff value: 6	-0.8915
21449	0.0645	5.41648106154389	CCCCCCCCCC(O)c1cc2c(cc1O)[C@@]13CCCC[C@H]1[C@@H](C2)N(CC1CCC1)CC3	MOR	RF	Scaffold	0	morganBits	Edge-Case Molecules	Cutoff value: 6	0.0645
21450	0.038	5.41648106154389	OCCCCCCCCCCC(O)c1cc2c(cc1O)[C@@]13CCCC[C@H]1[C@@H](C2)N(CC1CCC1)CC3	MOR	RF	Scaffold	0	morganBits	Edge-Case Molecules	Cutoff value: 6	0.038
21466	0.6275	6.16678665594378	CN(Cc1cccc(O)c1)c1ccc2c(c1)[C@@]13CCCC[C@H]1[C@@H](C2)N(CC1CCC1)CC3	MOR	RF	Scaffold	0	morganBits	Edge-Case Molecules	Cutoff value: 6	-0.3725
21467	0.808	5.74190346197852	CN(Cc1ccc(Cl)cc1)c1ccc2c(c1)[C@@]13CCCC[C@H]1[C@@H](C2)N(CC1CCC1)CC3	MOR	RF	Scaffold	0	morganBits	Edge-Case Molecules	Cutoff value: 6	0.808
21468	0.868	6.74870820139351	COc1ccc(CN(C)c2ccc3c(c2)[C@@]24CCCC[C@H]2[C@@H](C3)N(CC2CCC2)CC4)cc1	MOR	RF	Scaffold	0	morganBits	Edge-Case Molecules	Cutoff value: 6	-0.132
21469	0.794	6.43505064253846	COc1cccc(CN(C)c2ccc3c(c2)[C@@]24CCCC[C@H]2[C@@H](C3)N(CC2CCC2)CC4)c1	MOR	RF	Scaffold	0	morganBits	Edge-Case Molecules	Cutoff value: 6	-0.206
21470	0.788	6.36094267038474	COc1ccccc1CN(C)c1ccc2c(c1)[C@@]13CCCC[C@H]1[C@@H](C2)N(CC1CCC1)CC3	MOR	RF	Scaffold	0	morganBits	Edge-Case Molecules	Cutoff value: 6	-0.212
21578	0.389	5.21581036608174	CN1CC[C@]23c4c5ccc(NCc6ccc(O)cc6)c4O[C@H]2[C@@H](O)C=C[C@H]3[C@H]1C5	MOR	RF	Scaffold	0	morganBits	Edge-Case Molecules	Cutoff value: 6	0.389
21579	0.354	6.43505064253846	CN1CC[C@]23c4c5ccc(NCc6ccccc6O)c4O[C@H]2[C@@H](O)C=C[C@H]3[C@H]1C5	MOR	RF	Scaffold	0	morganBits	Edge-Case Molecules	Cutoff value: 6	-0.646
21581	0.246	5.19333751022968	COc1cccc(CNc2ccc3c4c2O[C@H]2[C@@H](O)C=C[C@H]5[C@@H](C3)N(C)CC[C@]425)c1	MOR	RF	Scaffold	0	morganBits	Edge-Case Molecules	Cutoff value: 6	0.246
22020	0.024	5.7763356584	NC(=O)c1ccc2c(c1)CCCN2c1ccc(CNCCC2=CCCCC2)cc1	MOR	RF	Scaffold	1	morganBits	Edge-Case Molecules	Cutoff value: 6	0.024
22021	0.14	6.46709715194374	Cc1cc(CNCCC2=CCCCC2)ccc1N1CCCc2cc(C(N)=O)ccc21	MOR	RF	Scaffold	1	morganBits	Edge-Case Molecules	Cutoff value: 6	-0.86
22170	0.3842	6.92055845832016	C[C@@H]1[C@@H]2CCC[C@@]1(c1cccc(O)c1)CCN2CCc1ccccc1	MOR	RF	Scaffold	1	morganBits	Edge-Case Molecules	Cutoff value: 6	-0.6158
22171	0.4207	5.01101595343573	Oc1cccc([C@@]23CCC[C@@H]([C@@H]2O)N(CCc2ccccc2)CC3)c1	MOR	RF	Scaffold	1	morganBits	Edge-Case Molecules	Cutoff value: 6	0.4207
22174	0.4207	5.19333751022968	Oc1cccc([C@@]23CCC[C@@H]([C@H]2O)N(CCc2ccccc2)CC3)c1	MOR	RF	Scaffold	1	morganBits	Edge-Case Molecules	Cutoff value: 6	0.4207
22190	0.0313333333333333	5.31864881230686	CN(C/C=C/c1ccccc1)C1CCc2ccc(O)cc2C1(C)C	MOR	RF	Scaffold	1	morganBits	Edge-Case Molecules	Cutoff value: 6	0.0313333333333333
22192	0.0698333333333333	6.62975625853214	CC1(C)c2cc(O)ccc2CCC1NC/C=C/c1ccccc1	MOR	RF	Scaffold	1	morganBits	Edge-Case Molecules	Cutoff value: 6	-0.930166666666667
22222	0.536	5.1713586035109	NC(=O)c1ccc2c3c1O[C@H]1c4[nH]c5ccccc5c4C[C@@]4(O)[C@@H](C2)N(CC2CC2)CC[C@]314	MOR	RF	Scaffold	1	morganBits	Edge-Case Molecules	Cutoff value: 6	0.536
22224	0.5845	5.86581098329899	CCC(=O)NCCc1ccc2[nH]c3c(c2c1)C[C@@]1(O)C2Cc4ccc(O)c5c4[C@@]1(CCN2CC1CC1)[C@H]3O5	MOR	RF	Scaffold	1	morganBits	Edge-Case Molecules	Cutoff value: 6	0.5845
22227	0.605166666666667	5.72853172501263	CCC(=N)NCCc1ccc2[nH]c3c(c2c1)C[C@@]1(O)C2Cc4ccc(O)c5c4[C@@]1(CCN2CC1CC1)[C@H]3O5	MOR	RF	Scaffold	1	morganBits	Edge-Case Molecules	Cutoff value: 6	0.605166666666667
22228	0.5685	5.54715938518601	CCCCC(=O)NCCc1ccc2[nH]c3c(c2c1)C[C@@]1(O)C2Cc4ccc(O)c5c4[C@@]1(CCN2CC1CC1)[C@H]3O5	MOR	RF	Scaffold	1	morganBits	Edge-Case Molecules	Cutoff value: 6	0.5685
22229	0.593166666666667	5.29156304667053	CCCC(=N)NCCc1ccc2[nH]c3c(c2c1)C[C@@]1(O)C2Cc4ccc(O)c5c4[C@@]1(CCN2CC1CC1)[C@H]3O5	MOR	RF	Scaffold	1	morganBits	Edge-Case Molecules	Cutoff value: 6	0.593166666666667
22230	0.6405	6.39879289451584	CCC/N=C(\N)Cc1ccc2[nH]c3c(c2c1)C[C@@]1(O)C2Cc4ccc(O)c5c4[C@@]1(CCN2CC1CC1)[C@H]3O5	MOR	RF	Scaffold	1	morganBits	Edge-Case Molecules	Cutoff value: 6	-0.3595
22231	0.605166666666667	5.14137777129897	CC(C)CC(=N)NCCc1ccc2[nH]c3c(c2c1)C[C@@]1(O)C2Cc4ccc(O)c5c4[C@@]1(CCN2CC1CC1)[C@H]3O5	MOR	RF	Scaffold	1	morganBits	Edge-Case Molecules	Cutoff value: 6	0.605166666666667
22232	0.5285	6.39140187786945	CCCCCCNC(=O)NCCc1ccc2[nH]c3c(c2c1)C[C@@]1(O)C2Cc4ccc(O)c5c4[C@@]1(CCN2CC1CC1)[C@H]3O5	MOR	RF	Scaffold	1	morganBits	Edge-Case Molecules	Cutoff value: 6	-0.4715
22234	0.607166666666667	5.89451686248689	CC(=N)NCCc1ccc2[nH]c3c(c2c1)C[C@@]1(O)C2Cc4ccc(O)c5c4[C@@]1(CCN2CC1CC1)[C@H]3O5	MOR	RF	Scaffold	1	morganBits	Edge-Case Molecules	Cutoff value: 6	0.607166666666667
22236	0.5805	5.56698100601489	CCCC(=O)NCCc1ccc2[nH]c3c(c2c1)C[C@@]1(O)C2Cc4ccc(O)c5c4[C@@]1(CCN2CC1CC1)[C@H]3O5	MOR	RF	Scaffold	1	morganBits	Edge-Case Molecules	Cutoff value: 6	0.5805
22237	0.6205	5.76959093931813	CCCCC/N=C(\N)Cc1ccc2[nH]c3c(c2c1)C[C@@]1(O)C2Cc4ccc(O)c5c4[C@@]1(CCN2CC1CC1)[C@H]3O5	MOR	RF	Scaffold	1	morganBits	Edge-Case Molecules	Cutoff value: 6	0.6205
22238	0.5785	5.37193268528282	CCNC(=O)NCCc1ccc2[nH]c3c(c2c1)C[C@@]1(O)C2Cc4ccc(O)c5c4[C@@]1(CCN2CC1CC1)[C@H]3O5	MOR	RF	Scaffold	1	morganBits	Edge-Case Molecules	Cutoff value: 6	0.5785
22240	0.363166666666667	6.09473962961008	CCCC/N=C(\NCCCC)Nc1ccc2[nH]c3c(c2c1)C[C@@]1(O)[C@H]2Cc4ccc(O)c5c4[C@@]1(CCN2CC1CC1)[C@H]3O5	MOR	RF	Scaffold	1	morganBits	Edge-Case Molecules	Cutoff value: 6	-0.636833333333333
22241	0.752	5.39178844895352	N=C(N)NCc1ccc2[nH]c3c(c2c1)C[C@@]1(O)[C@H]2Cc4ccc(O)c5c4[C@@]1(CCN2CC1CC1)[C@H]3O5	MOR	RF	Scaffold	1	morganBits	Edge-Case Molecules	Cutoff value: 6	0.752
22242	0.533166666666667	6.93440386514222	CCCC/N=C(\NCCCC)NCCc1ccc2[nH]c3c(c2c1)C[C@@]1(O)[C@H]2Cc4ccc(O)c5c4[C@@]1(CCN2CC1CC1)[C@H]3O5	MOR	RF	Scaffold	1	morganBits	Edge-Case Molecules	Cutoff value: 6	-0.466833333333333
22243	0.3245	6.71456106584093	CCC/N=C(\NCCC)Nc1ccc2[nH]c3c(c2c1)C[C@@]1(O)[C@H]2Cc4ccc(O)c5c4[C@@]1(CCN2CC1CC1)[C@H]3O5	MOR	RF	Scaffold	1	morganBits	Edge-Case Molecules	Cutoff value: 6	-0.6755
22244	0.8685	5.33132325320358	[11CH3]n1c2c(c3ccccc31)C[C@@]1(O)[C@H]3Cc4ccc(O)c5c4[C@@]1(CCN3CC1CC1)[C@H]2O5	MOR	RF	Scaffold	1	morganBits	Edge-Case Molecules	Cutoff value: 6	0.8685
22657	0.681	6.16678665594378	CN(Cc1cccc(O)c1)c1ccc2c(c1)[C@@]13CCCC[C@H]1[C@@H](C2)N(CC1CCC1)CC3	MOR	RF	Scaffold	2	morganBits	Edge-Case Molecules	Cutoff value: 6	-0.319
22658	0.760666666666667	5.74190346197852	CN(Cc1ccc(Cl)cc1)c1ccc2c(c1)[C@@]13CCCC[C@H]1[C@@H](C2)N(CC1CCC1)CC3	MOR	RF	Scaffold	2	morganBits	Edge-Case Molecules	Cutoff value: 6	0.760666666666667
22659	0.766666666666667	6.74870820139351	COc1ccc(CN(C)c2ccc3c(c2)[C@@]24CCCC[C@H]2[C@@H](C3)N(CC2CCC2)CC4)cc1	MOR	RF	Scaffold	2	morganBits	Edge-Case Molecules	Cutoff value: 6	-0.233333333333333
22660	0.736666666666667	6.43505064253846	COc1cccc(CN(C)c2ccc3c(c2)[C@@]24CCCC[C@H]2[C@@H](C3)N(CC2CCC2)CC4)c1	MOR	RF	Scaffold	2	morganBits	Edge-Case Molecules	Cutoff value: 6	-0.263333333333333
22661	0.714666666666667	6.36094267038474	COc1ccccc1CN(C)c1ccc2c(c1)[C@@]13CCCC[C@H]1[C@@H](C2)N(CC1CCC1)CC3	MOR	RF	Scaffold	2	morganBits	Edge-Case Molecules	Cutoff value: 6	-0.285333333333333
22875	0.166	5.7763356584	NC(=O)c1ccc2c(c1)CCCN2c1cc(F)c(CNC2Cc3ccccc3C2)c(F)c1	MOR	RF	Scaffold	2	morganBits	Edge-Case Molecules	Cutoff value: 6	0.166
22876	0.22	5.08557986997213	NC(=O)c1ccc2c(c1)CCCN2c1ccc(CNC2Cc3ccccc3C2)c(C(F)(F)F)c1	MOR	RF	Scaffold	2	morganBits	Edge-Case Molecules	Cutoff value: 6	0.22
22877	0.199	6.23683049967671	NC(=O)c1ccc2c(c1)CCCN2c1ccc(CNC2Cc3ccccc3C2)c(Cl)c1	MOR	RF	Scaffold	2	morganBits	Edge-Case Molecules	Cutoff value: 6	-0.801
22880	0.2162	6.46709715194374	NC(=O)c1ccc2c(c1)CCCN2c1ccc(CNC2Cc3ccc(F)cc3C2)cc1	MOR	RF	Scaffold	2	morganBits	Edge-Case Molecules	Cutoff value: 6	-0.7838
22881	0.207	6.927708962349	Cc1cc(N2CCCc3cc(C(N)=O)ccc32)ccc1CNC1Cc2ccccc2C1	MOR	RF	Scaffold	2	morganBits	Edge-Case Molecules	Cutoff value: 6	-0.793
22882	0.167	6.927708962349	NC(=O)c1ccc2c(c1)CCCN2c1ccc(CNC2Cc3ccccc3C2)c(F)c1	MOR	RF	Scaffold	2	morganBits	Edge-Case Molecules	Cutoff value: 6	-0.833
23404	0.656	5.96025084102923	O=C1/C(=C/c2ccc(F)cc2)C[C@@]2(O)[C@H]3Cc4ccc(O)c5c4[C@@]2(CCN3CC2CC2)[C@H]1O5	MOR	RF	Scaffold	3	morganBits	Edge-Case Molecules	Cutoff value: 6	0.656
23406	0.644	6.00928026826955	O=C1/C(=C/c2ccc(I)cc2)C[C@@]2(O)[C@H]3Cc4ccc(O)c5c4[C@@]2(CCN3CC2CC2)[C@H]1O5	MOR	RF	Scaffold	3	morganBits	Edge-Case Molecules	Cutoff value: 6	-0.356
23408	0.592	6.62975625853214	O=C1/C(=C/c2cccc(F)c2)C[C@@]2(O)[C@H]3Cc4ccc(O)c5c4[C@@]2(CCN3CC2CC2)[C@H]1O5	MOR	RF	Scaffold	3	morganBits	Edge-Case Molecules	Cutoff value: 6	-0.408
23409	0.698	6.45055482907443	O=C1/C(=C/c2ccccc2F)C[C@@]2(O)[C@H]3Cc4ccc(O)c5c4[C@@]2(CCN3CC2CC2)[C@H]1O5	MOR	RF	Scaffold	3	morganBits	Edge-Case Molecules	Cutoff value: 6	-0.302
23410	0.656	5.51262492209679	N#Cc1ccc(/C=C2\C[C@@]3(O)[C@H]4Cc5ccc(O)c6c5[C@@]3(CCN4CC3CC3)[C@@H](O6)C2=O)cc1	MOR	RF	Scaffold	3	morganBits	Edge-Case Molecules	Cutoff value: 6	0.656
23415	0.626	6.15509061618059	CN(C)c1ccc(/C=C2\C[C@@]3(O)[C@H]4Cc5ccc(O)c6c5[C@@]3(CCN4CC3CC3)[C@@H](O6)C2=O)cc1	MOR	RF	Scaffold	3	morganBits	Edge-Case Molecules	Cutoff value: 6	-0.374
23437	0.123333333333333	5.36241384027361	Cc1cc(F)ccc1OC(CCN1CCC(n2c(O)nc3ccccc32)CC1)C(C)C	MOR	RF	Scaffold	3	morganBits	Edge-Case Molecules	Cutoff value: 6	0.123333333333333
23440	0.0736666666666666	5.19333751022968	CCC(Oc1cc(C)ccc1Cl)C(O)CN1CCC(n2c(O)nc3ccccc32)CC1	MOR	RF	Scaffold	3	morganBits	Edge-Case Molecules	Cutoff value: 6	0.0736666666666666
23441	0.0706666666666666	5.70416313399567	CCCC(Oc1cc(C)ccc1Cl)C(O)CN1CCC(n2c(O)nc3ccccc32)CC1	MOR	RF	Scaffold	3	morganBits	Edge-Case Molecules	Cutoff value: 6	0.0706666666666666
23444	0.101	5.95547756227658	Cc1ccccc1OC(CCN1CCC(n2c(O)nc3ccccc32)CC1)C(C)C	MOR	RF	Scaffold	3	morganBits	Edge-Case Molecules	Cutoff value: 6	0.101
23445	0.115	5.86450578407085	CCc1ccccc1OC(CCN1CCC(n2c(O)nc3ccccc32)CC1)C(C)C	MOR	RF	Scaffold	3	morganBits	Edge-Case Molecules	Cutoff value: 6	0.115
23446	0.136333333333333	5.82194616965205	CC(C)C(CCN1CCC(n2c(O)nc3ccccc32)CC1)Oc1ccccc1C(F)(F)F	MOR	RF	Scaffold	3	morganBits	Edge-Case Molecules	Cutoff value: 6	0.136333333333333
23447	0.101	6.00426772644601	CC(C)c1ccccc1OC(CCN1CCC(n2c(O)nc3ccccc32)CC1)C(C)C	MOR	RF	Scaffold	3	morganBits	Edge-Case Molecules	Cutoff value: 6	-0.899
23451	0.121	5.14985239828994	Cc1ccc(N)cc1OC(CCN1CCC(n2c(O)nc3ccccc32)CC1)C(C)C	MOR	RF	Scaffold	3	morganBits	Edge-Case Molecules	Cutoff value: 6	0.121
23607	0.87	6.13551601305596	COCCOCCOCCOCCO[C@H]1CC[C@@]2(O)[C@H]3Cc4ccc(O)c5c4[C@@]2(CCN3CC2CCC2)C1O5	MOR	RF	Scaffold	3	morganBits	Edge-Case Molecules	Cutoff value: 6	-0.13
23608	0.87	5.44208381040488	COCCOCCOCCOCCOCCO[C@H]1CC[C@@]2(O)[C@H]3Cc4ccc(O)c5c4[C@@]2(CCN3CC2CCC2)C1O5	MOR	RF	Scaffold	3	morganBits	Edge-Case Molecules	Cutoff value: 6	0.87
23613	0.311166666666667	6.29194979889779	CC(=O)Nc1nc2cc3c(cc2s1)C[C@@H]1[C@@H]2CCCC[C@]32CCN1CCCF	MOR	RF	Scaffold	3	morganBits	Edge-Case Molecules	Cutoff value: 6	-0.688833333333333
23614	0.536566666666667	5.82194616965205	CCCNc1nc2cc3c(cc2s1)C[C@@H]1[C@@H]2CCCC[C@]32CCN1CCCF	MOR	RF	Scaffold	3	morganBits	Edge-Case Molecules	Cutoff value: 6	0.536566666666667
23694	0.094	5.48250216264168	N#Cc1ccc(CN2CCC[C@@H]2CNC(=S)N2Cc3ccccc3C[C@H]2CNC(=O)Nc2ccccc2)cc1	MOR	RF	Scaffold	3	morganBits	Edge-Case Molecules	Cutoff value: 6	0.094
23695	0.117333333333333	5.08000882492268	N#Cc1cccc(CN2CCC[C@@H]2CNC(=S)N2Cc3ccccc3C[C@H]2CNC(=O)Nc2ccccc2)c1	MOR	RF	Scaffold	3	morganBits	Edge-Case Molecules	Cutoff value: 6	0.117333333333333
23696	0.204	6.30537281922993	N#Cc1ccccc1CN1CCC[C@@H]1CNC(=S)N1Cc2ccccc2C[C@H]1CNC(=O)Nc1ccccc1	MOR	RF	Scaffold	3	morganBits	Edge-Case Molecules	Cutoff value: 6	-0.796
23697	0.0693333333333333	5.56279218081481	O=C(NC[C@@H]1Cc2ccccc2CN1C(=S)NC[C@H]1CCCN1Cc1ccccc1)Nc1ccccc1	MOR	RF	Scaffold	3	morganBits	Edge-Case Molecules	Cutoff value: 6	0.0693333333333333
23715	0.64	5.95547756227658	Oc1ccc2c3c1O[C@H]1c4[nH]cc(-c5ccccc5)c4C[C@@]4(O)C(C2)N(CC2CC2)CC[C@]314	MOR	RF	Scaffold	3	morganBits	Edge-Case Molecules	Cutoff value: 6	0.64
23716	0.736	6.83094629963048	CCn1cc(-c2ccccc2)c2c1[C@@H]1Oc3c(O)ccc4c3[C@@]13CCN(CC1CC1)C(C4)[C@]3(O)C2	MOR	RF	Scaffold	3	morganBits	Edge-Case Molecules	Cutoff value: 6	-0.264
23717	0.7	6.97185175270771	Cn1cc(-c2ccccc2)c2c1[C@@H]1Oc3c(O)ccc4c3[C@@]13CCN(CC1CC1)C(C4)[C@]3(O)C2	MOR	RF	Scaffold	3	morganBits	Edge-Case Molecules	Cutoff value: 6	-0.3
24085	0.8	5.70416313399567	Oc1ccc2c(c1)[C@]1(CCCc3ccccc3)CCN(CCc3ccc(C(F)(F)F)cc3)C[C@@H]1O2	MOR	RF	Scaffold	4	morganBits	Edge-Case Molecules	Cutoff value: 6	0.8
24086	0.714	6.16678665594378	Oc1ccc2c(c1)[C@]1(CCCc3ccccc3)CCN(CCc3ccccc3F)C[C@@H]1O2	MOR	RF	Scaffold	4	morganBits	Edge-Case Molecules	Cutoff value: 6	-0.286
24087	0.522	5.14985239828994	Oc1ccc2c(c1)[C@]1(CCCc3ccccc3)CCN(CCc3ccc(F)cc3)C[C@@H]1O2	MOR	RF	Scaffold	4	morganBits	Edge-Case Molecules	Cutoff value: 6	0.522
24088	0.578	6.36094267038474	Oc1ccc2c(c1)[C@]1(CCCc3ccccc3)CCN(CCc3ccccc3)C[C@@H]1O2	MOR	RF	Scaffold	4	morganBits	Edge-Case Molecules	Cutoff value: 6	-0.422
24201	0.524555555555556	5.38908208735578	C[N+]1(CC2CC2)CC[C@]23c4c5ccc(C(N)=O)c4O[C@H]2C(=O)CC[C@@]3(O)[C@H]1C5.[I-]	MOR	RF	Scaffold	4	morganBits	Edge-Case Molecules	Cutoff value: 6	0.524555555555556
24202	0.657	6.927708962349	C[N+]1(CC2CC2)CC[C@]23c4c5ccc(O)c4O[C@H]2C(=O)CC[C@@]3(O)[C@H]1C5	MOR	RF	Scaffold	4	morganBits	Edge-Case Molecules	Cutoff value: 6	-0.343
24216	0.388	5.25143754372489	CCNC(=O)c1ccc(/C(=C2\C[C@@H]3CC[C@H](C2)N3C)c2ccccc2)cc1	MOR	RF	Scaffold	4	morganBits	Edge-Case Molecules	Cutoff value: 6	0.388
24226	0.514	6.64672179269044	C=CCN1[C@H]2CC[C@@H]1C/C(=C(\c1ccccc1)c1ccc(C(=O)NCC)cc1)C2	MOR	RF	Scaffold	4	morganBits	Edge-Case Molecules	Cutoff value: 6	-0.486
24229	0.514	6.05083536226234	C=CCN1[C@H]2CC[C@@H]1C/C(=C(/c1ccccc1)c1ccc(C(=O)NCC)cc1)C2	MOR	RF	Scaffold	4	morganBits	Edge-Case Molecules	Cutoff value: 6	-0.486
24285	0.0286666666666666	5.48250216264168	N#Cc1ccc(CN2CCC[C@@H]2CNC(=S)N2Cc3ccccc3C[C@H]2CNC(=O)Nc2ccccc2)cc1	MOR	RF	Scaffold	4	morganBits	Edge-Case Molecules	Cutoff value: 6	0.0286666666666666
24286	0.0776666666666666	5.08000882492268	N#Cc1cccc(CN2CCC[C@@H]2CNC(=S)N2Cc3ccccc3C[C@H]2CNC(=O)Nc2ccccc2)c1	MOR	RF	Scaffold	4	morganBits	Edge-Case Molecules	Cutoff value: 6	0.0776666666666666
24287	0.064	6.30537281922993	N#Cc1ccccc1CN1CCC[C@@H]1CNC(=S)N1Cc2ccccc2C[C@H]1CNC(=O)Nc1ccccc1	MOR	RF	Scaffold	4	morganBits	Edge-Case Molecules	Cutoff value: 6	-0.936
24288	0.014	5.56279218081481	O=C(NC[C@@H]1Cc2ccccc2CN1C(=S)NC[C@H]1CCCN1Cc1ccccc1)Nc1ccccc1	MOR	RF	Scaffold	4	morganBits	Edge-Case Molecules	Cutoff value: 6	0.014
24314	0.323	5.36241384027361	Cc1cc(F)ccc1OC(CCN1CCC(n2c(O)nc3ccccc32)CC1)C(C)C	MOR	RF	Scaffold	4	morganBits	Edge-Case Molecules	Cutoff value: 6	0.323
24317	0.382	5.19333751022968	CCC(Oc1cc(C)ccc1Cl)C(O)CN1CCC(n2c(O)nc3ccccc32)CC1	MOR	RF	Scaffold	4	morganBits	Edge-Case Molecules	Cutoff value: 6	0.382
24318	0.4	5.70416313399567	CCCC(Oc1cc(C)ccc1Cl)C(O)CN1CCC(n2c(O)nc3ccccc32)CC1	MOR	RF	Scaffold	4	morganBits	Edge-Case Molecules	Cutoff value: 6	0.4
24321	0.275	5.95547756227658	Cc1ccccc1OC(CCN1CCC(n2c(O)nc3ccccc32)CC1)C(C)C	MOR	RF	Scaffold	4	morganBits	Edge-Case Molecules	Cutoff value: 6	0.275
24322	0.283	5.86450578407085	CCc1ccccc1OC(CCN1CCC(n2c(O)nc3ccccc32)CC1)C(C)C	MOR	RF	Scaffold	4	morganBits	Edge-Case Molecules	Cutoff value: 6	0.283
24323	0.275	5.82194616965205	CC(C)C(CCN1CCC(n2c(O)nc3ccccc32)CC1)Oc1ccccc1C(F)(F)F	MOR	RF	Scaffold	4	morganBits	Edge-Case Molecules	Cutoff value: 6	0.275
24324	0.265	6.00426772644601	CC(C)c1ccccc1OC(CCN1CCC(n2c(O)nc3ccccc32)CC1)C(C)C	MOR	RF	Scaffold	4	morganBits	Edge-Case Molecules	Cutoff value: 6	-0.735
24328	0.313	5.14985239828994	Cc1ccc(N)cc1OC(CCN1CCC(n2c(O)nc3ccccc32)CC1)C(C)C	MOR	RF	Scaffold	4	morganBits	Edge-Case Molecules	Cutoff value: 6	0.313
24374	0.202247619047619	5.31864881230686	CN(C/C=C/c1ccccc1)C1CCc2ccc(O)cc2C1(C)C	MOR	RF	Scaffold	4	morganBits	Edge-Case Molecules	Cutoff value: 6	0.202247619047619
24376	0.295097619047619	6.62975625853214	CC1(C)c2cc(O)ccc2CCC1NC/C=C/c1ccccc1	MOR	RF	Scaffold	4	morganBits	Edge-Case Molecules	Cutoff value: 6	-0.704902380952381
24397	0.275965079365079	6.05556102083356	C=C(C)n1c(=O)n(CCN2CCC(N(C(=O)CC)c3cc(Cl)ccc3Cl)CC2)c2ccccc21	MOR	RF	Scaffold	4	morganBits	Edge-Case Molecules	Cutoff value: 6	-0.724034920634921
24398	0.270655555555555	5.38908208735578	C=C(C)n1c(=O)n(CCN2CCC(N(C(=O)CC)c3cccc(Cl)c3)CC2)c2ccccc21	MOR	RF	Scaffold	4	morganBits	Edge-Case Molecules	Cutoff value: 6	0.270655555555555
24864	0.198	6.22741127776022	CNC(=O)CN1CN(c2ccccc2)C2(CCN(CCC(Oc3cc(OC)ccc3C)C(C)C)CC2)C1=O	MOR	RF	Scaffold	5	morganBits	Edge-Case Molecules	Cutoff value: 6	-0.802
24865	0.098	5.47363947538384	COc1ccc(C)c(OC(CCN2CCC3(CC2)C(=O)NCN3c2ccccc2)C(C)C)c1	MOR	RF	Scaffold	5	morganBits	Edge-Case Molecules	Cutoff value: 6	0.098
24901	0.79	5.41648106154389	Cc1cc(O)cc(C)c1C[C@H](N)C(=O)N1Cc2ccccc2C[C@H]1C/N=C(/S)NC(C)(C)C	MOR	RF	Scaffold	5	morganBits	Edge-Case Molecules	Cutoff value: 6	0.79
24907	0.741333333333333	6.45055482907443	Cc1cc(O)cc(C)c1C[C@H](N)C(=O)N1Cc2ccccc2C[C@H]1CN=C(N)N	MOR	RF	Scaffold	5	morganBits	Edge-Case Molecules	Cutoff value: 6	-0.258666666666667
24908	0.798	5.76919560426653	Cc1cc(O)cc(C)c1C[C@H](N)C(=O)N1Cc2ccccc2C[C@H]1CNC(=O)C(C)(C)C	MOR	RF	Scaffold	5	morganBits	Edge-Case Molecules	Cutoff value: 6	0.798
24910	0.826	6.22118072800958	CC(=O)NC[C@@H]1Cc2ccccc2CN1C(=O)[C@@H](N)Cc1c(C)cc(O)cc1C	MOR	RF	Scaffold	5	morganBits	Edge-Case Molecules	Cutoff value: 6	-0.174
24912	0.818	5.49745012407756	CC(=N)NC[C@@H]1Cc2ccccc2CN1C(=O)[C@@H](N)Cc1c(C)cc(O)cc1C	MOR	RF	Scaffold	5	morganBits	Edge-Case Molecules	Cutoff value: 6	0.818
24920	0.361659523809524	6.78079651594501	CN1c2ccccc2C(c2ccccc2)=NC[C@@H]1CCNC(=O)c1cccs1	MOR	RF	Scaffold	5	morganBits	Edge-Case Molecules	Cutoff value: 6	-0.638340476190476
24921	0.336073809523809	5.73043106081628	CN1c2ccc(Cl)cc2C(c2ccccc2)=NCC1CCNC(=O)c1cccs1	MOR	RF	Scaffold	5	morganBits	Edge-Case Molecules	Cutoff value: 6	0.336073809523809
24922	0.336073809523809	5.68945698660598	CN1c2ccc(Cl)cc2C(c2ccccc2)=NC[C@@H]1CCNC(=O)c1cccs1	MOR	RF	Scaffold	5	morganBits	Edge-Case Molecules	Cutoff value: 6	0.336073809523809
24923	0.361659523809524	6.75929031072404	CN1c2ccccc2C(c2ccccc2)=NCC1CCNC(=O)c1cccs1	MOR	RF	Scaffold	5	morganBits	Edge-Case Molecules	Cutoff value: 6	-0.638340476190476
24976	0.909333333333333	6.99851999978988	CCCCCCCCC(O)COc1ccc2c(c1)[C@@]13CCCC[C@H]1[C@@H](C2)N(CC1CCC1)CC3	MOR	RF	Scaffold	5	morganBits	Edge-Case Molecules	Cutoff value: 6	-0.0906666666666667
24980	0.946	5.90895754664168	CNC(=O)Nc1ccc2c(c1)[C@@]13CCCC[C@H]1[C@@H](C2)N(CC1CCC1)CC3	MOR	RF	Scaffold	5	morganBits	Edge-Case Molecules	Cutoff value: 6	0.946
24986	0.796	5.14985239828994	CC(C)(CCCCCCC(C)(C)C(=O)Oc1ccc2c(c1)[C@@]13CCCC[C@H]1[C@@H](C2)N(CC1CCC1)CC3)C(=O)O	MOR	RF	Scaffold	5	morganBits	Edge-Case Molecules	Cutoff value: 6	0.796
24988	0.306238095238095	6.16678665594378	CCCCC(O)c1cc2c(cc1O)[C@@]13CCCC[C@H]1[C@@H](C2)N(CC1CCC1)CC3	MOR	RF	Scaffold	5	morganBits	Edge-Case Molecules	Cutoff value: 6	-0.693761904761905
24989	0.202333333333333	5.41648106154389	CCCCCCCCCC(O)c1cc2c(cc1O)[C@@]13CCCC[C@H]1[C@@H](C2)N(CC1CCC1)CC3	MOR	RF	Scaffold	5	morganBits	Edge-Case Molecules	Cutoff value: 6	0.202333333333333
24990	0.187	5.41648106154389	OCCCCCCCCCCC(O)c1cc2c(cc1O)[C@@]13CCCC[C@H]1[C@@H](C2)N(CC1CCC1)CC3	MOR	RF	Scaffold	5	morganBits	Edge-Case Molecules	Cutoff value: 6	0.187
25016	0.716666666666667	6.36094267038474	NC(=O)[C@H]1Cc2ccccc2CN(C(=O)C[C@H](Cc2ccccc2)NC(=O)[C@@H]2CCCN2C(=O)[C@@H](N)Cc2ccc(O)cc2)C1.O=C(O)C(F)(F)F	MOR	RF	Scaffold	5	morganBits	Edge-Case Molecules	Cutoff value: 6	-0.283333333333333
25017	0.716666666666667	5.95547756227658	NC(=O)[C@@H]1Cc2ccccc2CN(C(=O)C[C@H](Cc2ccccc2)NC(=O)[C@@H]2CCCN2C(=O)[C@@H](N)Cc2ccc(O)cc2)C1.O=C(O)C(F)(F)F	MOR	RF	Scaffold	5	morganBits	Edge-Case Molecules	Cutoff value: 6	0.716666666666667
25046	0.516	5.1713586035109	NC(=O)c1ccc2c3c1O[C@H]1c4[nH]c5ccccc5c4C[C@@]4(O)[C@@H](C2)N(CC2CC2)CC[C@]314	MOR	RF	Scaffold	5	morganBits	Edge-Case Molecules	Cutoff value: 6	0.516
25048	0.55	5.86581098329899	CCC(=O)NCCc1ccc2[nH]c3c(c2c1)C[C@@]1(O)C2Cc4ccc(O)c5c4[C@@]1(CCN2CC1CC1)[C@H]3O5	MOR	RF	Scaffold	5	morganBits	Edge-Case Molecules	Cutoff value: 6	0.55
25051	0.59	5.72853172501263	CCC(=N)NCCc1ccc2[nH]c3c(c2c1)C[C@@]1(O)C2Cc4ccc(O)c5c4[C@@]1(CCN2CC1CC1)[C@H]3O5	MOR	RF	Scaffold	5	morganBits	Edge-Case Molecules	Cutoff value: 6	0.59
25052	0.532	5.54715938518601	CCCCC(=O)NCCc1ccc2[nH]c3c(c2c1)C[C@@]1(O)C2Cc4ccc(O)c5c4[C@@]1(CCN2CC1CC1)[C@H]3O5	MOR	RF	Scaffold	5	morganBits	Edge-Case Molecules	Cutoff value: 6	0.532
25053	0.586	5.29156304667053	CCCC(=N)NCCc1ccc2[nH]c3c(c2c1)C[C@@]1(O)C2Cc4ccc(O)c5c4[C@@]1(CCN2CC1CC1)[C@H]3O5	MOR	RF	Scaffold	5	morganBits	Edge-Case Molecules	Cutoff value: 6	0.586
25054	0.69	6.39879289451584	CCC/N=C(\N)Cc1ccc2[nH]c3c(c2c1)C[C@@]1(O)C2Cc4ccc(O)c5c4[C@@]1(CCN2CC1CC1)[C@H]3O5	MOR	RF	Scaffold	5	morganBits	Edge-Case Molecules	Cutoff value: 6	-0.31
25055	0.608	5.14137777129897	CC(C)CC(=N)NCCc1ccc2[nH]c3c(c2c1)C[C@@]1(O)C2Cc4ccc(O)c5c4[C@@]1(CCN2CC1CC1)[C@H]3O5	MOR	RF	Scaffold	5	morganBits	Edge-Case Molecules	Cutoff value: 6	0.608
25056	0.484	6.39140187786945	CCCCCCNC(=O)NCCc1ccc2[nH]c3c(c2c1)C[C@@]1(O)C2Cc4ccc(O)c5c4[C@@]1(CCN2CC1CC1)[C@H]3O5	MOR	RF	Scaffold	5	morganBits	Edge-Case Molecules	Cutoff value: 6	-0.516
25058	0.6	5.89451686248689	CC(=N)NCCc1ccc2[nH]c3c(c2c1)C[C@@]1(O)C2Cc4ccc(O)c5c4[C@@]1(CCN2CC1CC1)[C@H]3O5	MOR	RF	Scaffold	5	morganBits	Edge-Case Molecules	Cutoff value: 6	0.6
25060	0.542	5.56698100601489	CCCC(=O)NCCc1ccc2[nH]c3c(c2c1)C[C@@]1(O)C2Cc4ccc(O)c5c4[C@@]1(CCN2CC1CC1)[C@H]3O5	MOR	RF	Scaffold	5	morganBits	Edge-Case Molecules	Cutoff value: 6	0.542
25061	0.672	5.76959093931813	CCCCC/N=C(\N)Cc1ccc2[nH]c3c(c2c1)C[C@@]1(O)C2Cc4ccc(O)c5c4[C@@]1(CCN2CC1CC1)[C@H]3O5	MOR	RF	Scaffold	5	morganBits	Edge-Case Molecules	Cutoff value: 6	0.672
25062	0.556	5.37193268528282	CCNC(=O)NCCc1ccc2[nH]c3c(c2c1)C[C@@]1(O)C2Cc4ccc(O)c5c4[C@@]1(CCN2CC1CC1)[C@H]3O5	MOR	RF	Scaffold	5	morganBits	Edge-Case Molecules	Cutoff value: 6	0.556
25064	0.426	6.09473962961008	CCCC/N=C(\NCCCC)Nc1ccc2[nH]c3c(c2c1)C[C@@]1(O)[C@H]2Cc4ccc(O)c5c4[C@@]1(CCN2CC1CC1)[C@H]3O5	MOR	RF	Scaffold	5	morganBits	Edge-Case Molecules	Cutoff value: 6	-0.574
25065	0.714	5.39178844895352	N=C(N)NCc1ccc2[nH]c3c(c2c1)C[C@@]1(O)[C@H]2Cc4ccc(O)c5c4[C@@]1(CCN2CC1CC1)[C@H]3O5	MOR	RF	Scaffold	5	morganBits	Edge-Case Molecules	Cutoff value: 6	0.714
25066	0.562	6.93440386514222	CCCC/N=C(\NCCCC)NCCc1ccc2[nH]c3c(c2c1)C[C@@]1(O)[C@H]2Cc4ccc(O)c5c4[C@@]1(CCN2CC1CC1)[C@H]3O5	MOR	RF	Scaffold	5	morganBits	Edge-Case Molecules	Cutoff value: 6	-0.438
25067	0.358	6.71456106584093	CCC/N=C(\NCCC)Nc1ccc2[nH]c3c(c2c1)C[C@@]1(O)[C@H]2Cc4ccc(O)c5c4[C@@]1(CCN2CC1CC1)[C@H]3O5	MOR	RF	Scaffold	5	morganBits	Edge-Case Molecules	Cutoff value: 6	-0.642
25068	0.752	5.33132325320358	[11CH3]n1c2c(c3ccccc31)C[C@@]1(O)[C@H]3Cc4ccc(O)c5c4[C@@]1(CCN3CC1CC1)[C@H]2O5	MOR	RF	Scaffold	5	morganBits	Edge-Case Molecules	Cutoff value: 6	0.752
25075	0.198033333333333	5.89093904113901	CC(C)[C@H]1CC[C@H](N2CCC(N3C(=O)Cc4ccccc43)CC2)CC1	MOR	RF	Scaffold	5	morganBits	Edge-Case Molecules	Cutoff value: 6	0.198033333333333
25076	0.198033333333333	6.92055845832016	CC(C)[C@H]1CC[C@@H](N2CCC(N3C(=O)Cc4ccccc43)CC2)CC1	MOR	RF	Scaffold	5	morganBits	Edge-Case Molecules	Cutoff value: 6	-0.801966666666667
25526	0.157909090909091	6.05345797063678	COC(=O)COc1ccc(COC[C@H]2C[C@@]34CC[C@]2(OC)[C@@H]2Oc5c(OC)ccc6c5[C@@]23CCN(CC2CC2)[C@@H]4C6)cc1	MOR	RF	Scaffold	6	morganBits	Edge-Case Molecules	Cutoff value: 6	-0.842090909090909
25529	0.219	5.62138911701064	COc1ccc2c3c1O[C@@H]1[C@]34CCN(CC3CC3)[C@H](C2)[C@]42CC[C@@]1(OC)[C@@H](COCc1cccc(NC(N)=O)c1)C2	MOR	RF	Scaffold	6	morganBits	Edge-Case Molecules	Cutoff value: 6	0.219
25533	0.213	5.42233147522207	COc1ccc2c3c1O[C@@H]1[C@]34CCN(CC3CC3)[C@H](C2)[C@]42CC[C@@]1(OC)[C@@H](COCc1cccc(C(=N)N)c1)C2	MOR	RF	Scaffold	6	morganBits	Edge-Case Molecules	Cutoff value: 6	0.213
25540	0.352516666666667	6.78079651594501	CN1c2ccccc2C(c2ccccc2)=NC[C@@H]1CCNC(=O)c1cccs1	MOR	RF	Scaffold	6	morganBits	Edge-Case Molecules	Cutoff value: 6	-0.647483333333333
25541	0.308497619047619	5.73043106081628	CN1c2ccc(Cl)cc2C(c2ccccc2)=NCC1CCNC(=O)c1cccs1	MOR	RF	Scaffold	6	morganBits	Edge-Case Molecules	Cutoff value: 6	0.308497619047619
25542	0.308497619047619	5.68945698660598	CN1c2ccc(Cl)cc2C(c2ccccc2)=NC[C@@H]1CCNC(=O)c1cccs1	MOR	RF	Scaffold	6	morganBits	Edge-Case Molecules	Cutoff value: 6	0.308497619047619
25543	0.352516666666667	6.75929031072404	CN1c2ccccc2C(c2ccccc2)=NCC1CCNC(=O)c1cccs1	MOR	RF	Scaffold	6	morganBits	Edge-Case Molecules	Cutoff value: 6	-0.647483333333333
25618	0.380136507936508	6.92055845832016	C[C@@H]1[C@@H]2CCC[C@@]1(c1cccc(O)c1)CCN2CCc1ccccc1	MOR	RF	Scaffold	6	morganBits	Edge-Case Molecules	Cutoff value: 6	-0.619863492063492
25619	0.420469841269841	5.01101595343573	Oc1cccc([C@@]23CCC[C@@H]([C@@H]2O)N(CCc2ccccc2)CC3)c1	MOR	RF	Scaffold	6	morganBits	Edge-Case Molecules	Cutoff value: 6	0.420469841269841
25622	0.420469841269841	5.19333751022968	Oc1cccc([C@@]23CCC[C@@H]([C@H]2O)N(CCc2ccccc2)CC3)c1	MOR	RF	Scaffold	6	morganBits	Edge-Case Molecules	Cutoff value: 6	0.420469841269841
25771	0.399533333333333	6.36094267038474	NC(=O)[C@H]1Cc2ccccc2CN(C(=O)C[C@H](Cc2ccccc2)NC(=O)[C@@H]2CCCN2C(=O)[C@@H](N)Cc2ccc(O)cc2)C1.O=C(O)C(F)(F)F	MOR	RF	Scaffold	6	morganBits	Edge-Case Molecules	Cutoff value: 6	-0.600466666666667
25772	0.399533333333333	5.95547756227658	NC(=O)[C@@H]1Cc2ccccc2CN(C(=O)C[C@H](Cc2ccccc2)NC(=O)[C@@H]2CCCN2C(=O)[C@@H](N)Cc2ccc(O)cc2)C1.O=C(O)C(F)(F)F	MOR	RF	Scaffold	6	morganBits	Edge-Case Molecules	Cutoff value: 6	0.399533333333333
25825	0.082	5.7763356584	NC(=O)c1ccc2c(c1)CCCN2c1ccc(CNCCC2=CCCCC2)cc1	MOR	RF	Scaffold	6	morganBits	Edge-Case Molecules	Cutoff value: 6	0.082
25826	0.186	6.46709715194374	Cc1cc(CNCCC2=CCCCC2)ccc1N1CCCc2cc(C(N)=O)ccc21	MOR	RF	Scaffold	6	morganBits	Edge-Case Molecules	Cutoff value: 6	-0.814
26204	0.794	5.41648106154389	Cc1cc(O)cc(C)c1C[C@H](N)C(=O)N1Cc2ccccc2C[C@H]1C/N=C(/S)NC(C)(C)C	MOR	RF	Scaffold	7	morganBits	Edge-Case Molecules	Cutoff value: 6	0.794
26210	0.762	6.45055482907443	Cc1cc(O)cc(C)c1C[C@H](N)C(=O)N1Cc2ccccc2C[C@H]1CN=C(N)N	MOR	RF	Scaffold	7	morganBits	Edge-Case Molecules	Cutoff value: 6	-0.238
26211	0.766333333333333	5.76919560426653	Cc1cc(O)cc(C)c1C[C@H](N)C(=O)N1Cc2ccccc2C[C@H]1CNC(=O)C(C)(C)C	MOR	RF	Scaffold	7	morganBits	Edge-Case Molecules	Cutoff value: 6	0.766333333333333
26213	0.810333333333333	6.22118072800958	CC(=O)NC[C@@H]1Cc2ccccc2CN1C(=O)[C@@H](N)Cc1c(C)cc(O)cc1C	MOR	RF	Scaffold	7	morganBits	Edge-Case Molecules	Cutoff value: 6	-0.189666666666667
26215	0.816	5.49745012407756	CC(=N)NC[C@@H]1Cc2ccccc2CN1C(=O)[C@@H](N)Cc1c(C)cc(O)cc1C	MOR	RF	Scaffold	7	morganBits	Edge-Case Molecules	Cutoff value: 6	0.816
26223	0.02	5.01658699848518	CNC(=O)Cn1c(=O)n(C2CCN(CC[C@H](Oc3cc(OC)ccc3C)C(C)C)CC2)c2ccccc21	MOR	RF	Scaffold	7	morganBits	Edge-Case Molecules	Cutoff value: 6	0.02
26232	0.012	5.1713586035109	CNCCn1c(=O)n(C2CCN(CCC(Oc3cc(OC)ccc3C)C(C)C)CC2)c2ccccc21	MOR	RF	Scaffold	7	morganBits	Edge-Case Molecules	Cutoff value: 6	0.012
26239	0.008	5.70416313399567	COc1ccc(C)c(OC(CCN2CCC(n3c(=O)n(CCSC)c4ccccc43)CC2)C(C)C)c1	MOR	RF	Scaffold	7	morganBits	Edge-Case Molecules	Cutoff value: 6	0.008
26241	0.038	5.86450578407085	COc1ccc(C)c(OC(CCN2CCC(n3c(=O)n(CSC)c4ccccc43)CC2)C(C)C)c1	MOR	RF	Scaffold	7	morganBits	Edge-Case Molecules	Cutoff value: 6	0.038
26247	0.014	6.80277542266378	CCOCn1c(=O)n(C2CCN(CCC(Oc3cc(OC)ccc3C)C(C)C)CC2)c2ccccc21	MOR	RF	Scaffold	7	morganBits	Edge-Case Molecules	Cutoff value: 6	-0.986
26304	0.844	5.70416313399567	Oc1ccc2c(c1)[C@]1(CCCc3ccccc3)CCN(CCc3ccc(C(F)(F)F)cc3)C[C@@H]1O2	MOR	RF	Scaffold	7	morganBits	Edge-Case Molecules	Cutoff value: 6	0.844
26305	0.796	6.16678665594378	Oc1ccc2c(c1)[C@]1(CCCc3ccccc3)CCN(CCc3ccccc3F)C[C@@H]1O2	MOR	RF	Scaffold	7	morganBits	Edge-Case Molecules	Cutoff value: 6	-0.204
26306	0.614	5.14985239828994	Oc1ccc2c(c1)[C@]1(CCCc3ccccc3)CCN(CCc3ccc(F)cc3)C[C@@H]1O2	MOR	RF	Scaffold	7	morganBits	Edge-Case Molecules	Cutoff value: 6	0.614
26307	0.624	6.36094267038474	Oc1ccc2c(c1)[C@]1(CCCc3ccccc3)CCN(CCc3ccccc3)C[C@@H]1O2	MOR	RF	Scaffold	7	morganBits	Edge-Case Molecules	Cutoff value: 6	-0.376
26328	0.326	6.29194979889779	CC(=O)Nc1nc2cc3c(cc2s1)C[C@@H]1[C@@H]2CCCC[C@]32CCN1CCCF	MOR	RF	Scaffold	7	morganBits	Edge-Case Molecules	Cutoff value: 6	-0.674
26329	0.5175	5.82194616965205	CCCNc1nc2cc3c(cc2s1)C[C@@H]1[C@@H]2CCCC[C@]32CCN1CCCF	MOR	RF	Scaffold	7	morganBits	Edge-Case Molecules	Cutoff value: 6	0.5175
26414	0.0433666666666666	5.31864881230686	CN(C/C=C/c1ccccc1)C1CCc2ccc(O)cc2C1(C)C	MOR	RF	Scaffold	7	morganBits	Edge-Case Molecules	Cutoff value: 6	0.0433666666666666
26416	0.0988166666666666	6.62975625853214	CC1(C)c2cc(O)ccc2CCC1NC/C=C/c1ccccc1	MOR	RF	Scaffold	7	morganBits	Edge-Case Molecules	Cutoff value: 6	-0.901183333333333
26498	0.228	5.38908208735578	NCc1ccccc1C1(O)CCN(C(c2ccccc2F)c2ccccc2F)CC1	MOR	RF	Scaffold	7	morganBits	Edge-Case Molecules	Cutoff value: 6	0.228
26505	0.306	5.6677954898248	Cc1ccccc1C(c1ccccc1)N1CCC(O)(c2ccccc2CN)CC1	MOR	RF	Scaffold	7	morganBits	Edge-Case Molecules	Cutoff value: 6	0.306
26535	0.034	5.6677954898248	COc1ccccc1C(c1ccccc1)N1CCC(O)(c2ccccc2)CC1	MOR	RF	Scaffold	7	morganBits	Edge-Case Molecules	Cutoff value: 6	0.034
26542	0.074	6.80277542266378	CCc1ccccc1C(c1ccccc1)N1CCC(O)(c2ccccc2)CC1	MOR	RF	Scaffold	7	morganBits	Edge-Case Molecules	Cutoff value: 6	-0.926
26549	0.0415	5.44465193851059	Cc1ccccc1C(c1ccccc1)N1CCC(O)(c2ccccc2)CC1.Cl	MOR	RF	Scaffold	7	morganBits	Edge-Case Molecules	Cutoff value: 6	0.0415
26988	0.412	5.38908208735578	C[N+]1(CC2CC2)CC[C@]23c4c5ccc(C(N)=O)c4O[C@H]2C(=O)CC[C@@]3(O)[C@H]1C5.[I-]	MOR	RF	Scaffold	8	morganBits	Edge-Case Molecules	Cutoff value: 6	0.412
26989	0.402	6.927708962349	C[N+]1(CC2CC2)CC[C@]23c4c5ccc(O)c4O[C@H]2C(=O)CC[C@@]3(O)[C@H]1C5	MOR	RF	Scaffold	8	morganBits	Edge-Case Molecules	Cutoff value: 6	-0.598
27012	0.284	6.05345797063678	COC(=O)COc1ccc(COC[C@H]2C[C@@]34CC[C@]2(OC)[C@@H]2Oc5c(OC)ccc6c5[C@@]23CCN(CC2CC2)[C@@H]4C6)cc1	MOR	RF	Scaffold	8	morganBits	Edge-Case Molecules	Cutoff value: 6	-0.716
27015	0.358	5.62138911701064	COc1ccc2c3c1O[C@@H]1[C@]34CCN(CC3CC3)[C@H](C2)[C@]42CC[C@@]1(OC)[C@@H](COCc1cccc(NC(N)=O)c1)C2	MOR	RF	Scaffold	8	morganBits	Edge-Case Molecules	Cutoff value: 6	0.358
27019	0.338	5.42233147522207	COc1ccc2c3c1O[C@@H]1[C@]34CCN(CC3CC3)[C@H](C2)[C@]42CC[C@@]1(OC)[C@@H](COCc1cccc(C(=N)N)c1)C2	MOR	RF	Scaffold	8	morganBits	Edge-Case Molecules	Cutoff value: 6	0.338
27087	0.197666666666667	6.22741127776022	Oc1ccc2c(c1)[C@]1(CCc3ccccc3)CCN(CCc3cccc(C(F)(F)F)c3)C[C@@H]1O2	MOR	RF	Scaffold	8	morganBits	Edge-Case Molecules	Cutoff value: 6	-0.802333333333333
27089	0.543	6.92055845832016	Oc1ccc2c(c1)[C@]1(CCc3ccccc3)CCN(CCc3ccc(C(F)(F)F)cc3)C[C@@H]1O2	MOR	RF	Scaffold	8	morganBits	Edge-Case Molecules	Cutoff value: 6	-0.457
27091	0.525	5.90895754664168	Oc1ccc2c(c1)[C@]1(CCc3ccccc3)CCN(CCc3ccc(F)cc3)C[C@@H]1O2	MOR	RF	Scaffold	8	morganBits	Edge-Case Molecules	Cutoff value: 6	0.525
27092	0.333	6.80277542266378	Oc1ccc2c(c1)[C@]1(CCc3ccccc3)CCN(CCc3ccccc3)C[C@@H]1O2	MOR	RF	Scaffold	8	morganBits	Edge-Case Molecules	Cutoff value: 6	-0.667
27207	0.024	5.7763356584	NC(=O)c1ccc2c(c1)CCCN2c1ccc(CNCCC2=CCCCC2)cc1	MOR	RF	Scaffold	8	morganBits	Edge-Case Molecules	Cutoff value: 6	0.024
27208	0.0463333333333333	6.46709715194374	Cc1cc(CNCCC2=CCCCC2)ccc1N1CCCc2cc(C(N)=O)ccc21	MOR	RF	Scaffold	8	morganBits	Edge-Case Molecules	Cutoff value: 6	-0.953666666666667
27217	0.682	5.70416313399567	Oc1ccc2c(c1)[C@]1(CCCc3ccccc3)CCN(CCc3ccc(C(F)(F)F)cc3)C[C@@H]1O2	MOR	RF	Scaffold	8	morganBits	Edge-Case Molecules	Cutoff value: 6	0.682
27218	0.622	6.16678665594378	Oc1ccc2c(c1)[C@]1(CCCc3ccccc3)CCN(CCc3ccccc3F)C[C@@H]1O2	MOR	RF	Scaffold	8	morganBits	Edge-Case Molecules	Cutoff value: 6	-0.378
27219	0.686	5.14985239828994	Oc1ccc2c(c1)[C@]1(CCCc3ccccc3)CCN(CCc3ccc(F)cc3)C[C@@H]1O2	MOR	RF	Scaffold	8	morganBits	Edge-Case Molecules	Cutoff value: 6	0.686
27220	0.482	6.36094267038474	Oc1ccc2c(c1)[C@]1(CCCc3ccccc3)CCN(CCc3ccccc3)C[C@@H]1O2	MOR	RF	Scaffold	8	morganBits	Edge-Case Molecules	Cutoff value: 6	-0.518
27221	0.3027	6.29194979889779	CC(=O)Nc1nc2cc3c(cc2s1)C[C@@H]1[C@@H]2CCCC[C@]32CCN1CCCF	MOR	RF	Scaffold	8	morganBits	Edge-Case Molecules	Cutoff value: 6	-0.6973
27222	0.582366666666667	5.82194616965205	CCCNc1nc2cc3c(cc2s1)C[C@@H]1[C@@H]2CCCC[C@]32CCN1CCCF	MOR	RF	Scaffold	8	morganBits	Edge-Case Molecules	Cutoff value: 6	0.582366666666667
27647	0.109333333333333	5.54621016821867	O=C1NCN(c2ccc(Cl)cc2)C12CCN(C1Cc3cccc4cccc1c34)CC2	MOR	RF	Scaffold	9	morganBits	Edge-Case Molecules	Cutoff value: 6	0.109333333333333
27648	0.0733333333333333	5.08557986997213	Cc1ccc(N2CNC(=O)C23CCN(C2Cc4cccc5cccc2c45)CC3)cc1	MOR	RF	Scaffold	9	morganBits	Edge-Case Molecules	Cutoff value: 6	0.0733333333333333
27649	0.124333333333333	6.00677085666413	O=C1NCN(c2cccc(Cl)c2)C12CCN(C1Cc3cccc4cccc1c34)CC2	MOR	RF	Scaffold	9	morganBits	Edge-Case Molecules	Cutoff value: 6	-0.875666666666667
27650	0.0743333333333333	6.46709715194374	O=C1NCN(c2cccc(Br)c2)C12CCN(C1Cc3cccc4cccc1c34)CC2	MOR	RF	Scaffold	9	morganBits	Edge-Case Molecules	Cutoff value: 6	-0.925666666666667
27651	0.0743333333333333	6.69741490700595	Cc1cccc(N2CNC(=O)C23CCN(C2Cc4cccc5cccc2c45)CC3)c1	MOR	RF	Scaffold	9	morganBits	Edge-Case Molecules	Cutoff value: 6	-0.925666666666667
27653	0.086	6.00677085666413	Cc1cc(C)cc(N2CNC(=O)C23CCN(C2Cc4cccc5cccc2c45)CC3)c1	MOR	RF	Scaffold	9	morganBits	Edge-Case Molecules	Cutoff value: 6	-0.914
27656	0.0883333333333333	6.927708962349	O=C1NCN(c2cccc(C(F)(F)F)c2)C12CCN(C1Cc3cccc4cccc1c34)CC2	MOR	RF	Scaffold	9	morganBits	Edge-Case Molecules	Cutoff value: 6	-0.911666666666667
27657	0.0643333333333333	5.31588186298777	COc1cccc(N2CNC(=O)C23CCN(C2Cc4cccc5cccc2c45)CC3)c1	MOR	RF	Scaffold	9	morganBits	Edge-Case Molecules	Cutoff value: 6	0.0643333333333333
27658	0.0693333333333333	5.7763356584	O=C1NCN(c2ccc(F)cc2)C12CCN(C1Cc3cccc4cccc1c34)CC2	MOR	RF	Scaffold	9	morganBits	Edge-Case Molecules	Cutoff value: 6	0.0693333333333333
27757	0.876	5.70416313399567	Oc1ccc2c(c1)[C@]1(CCCc3ccccc3)CCN(CCc3ccc(C(F)(F)F)cc3)C[C@@H]1O2	MOR	RF	Scaffold	9	morganBits	Edge-Case Molecules	Cutoff value: 6	0.876
27758	0.861	6.16678665594378	Oc1ccc2c(c1)[C@]1(CCCc3ccccc3)CCN(CCc3ccccc3F)C[C@@H]1O2	MOR	RF	Scaffold	9	morganBits	Edge-Case Molecules	Cutoff value: 6	-0.139
27759	0.698	5.14985239828994	Oc1ccc2c(c1)[C@]1(CCCc3ccccc3)CCN(CCc3ccc(F)cc3)C[C@@H]1O2	MOR	RF	Scaffold	9	morganBits	Edge-Case Molecules	Cutoff value: 6	0.698
27760	0.81	6.36094267038474	Oc1ccc2c(c1)[C@]1(CCCc3ccccc3)CCN(CCc3ccccc3)C[C@@H]1O2	MOR	RF	Scaffold	9	morganBits	Edge-Case Molecules	Cutoff value: 6	-0.19
27796	0.406	5.95547756227658	FC(F)(F)CNc1nc2cc3c(cc2s1)C[C@@H]1[C@@H]2CCCC[C@]32CCN1CC1CC1	MOR	RF	Scaffold	9	morganBits	Edge-Case Molecules	Cutoff value: 6	0.406
27797	0.348	6.16678665594378	CCCNc1nc2cc3c(cc2s1)C[C@@H]1[C@@H]2CCCC[C@]32CCN1CC1CC1	MOR	RF	Scaffold	9	morganBits	Edge-Case Molecules	Cutoff value: 6	-0.652
27848	0.063	5.10614096519953	CC1(C)CCC(N2CCC3(CC2)C(=O)NCN3c2ccccc2)c2ccc(Cl)cc21	MOR	RF	Scaffold	9	morganBits	Edge-Case Molecules	Cutoff value: 6	0.063
27851	0.19	6.59305489168171	O=C1NCN(c2ccccc2)C12CCN(C1CCCc3cccc(Cl)c31)CC2	MOR	RF	Scaffold	9	morganBits	Edge-Case Molecules	Cutoff value: 6	-0.81
27855	0.014	5.12879898909211	CC1(C)CCC(N2CCC3(CC2)C(=O)NCN3c2ccccc2)c2ccccc21	MOR	RF	Scaffold	9	morganBits	Edge-Case Molecules	Cutoff value: 6	0.014
27857	0.03	6.36094267038474	CC(=O)CN1CN(c2ccccc2)C2(CCN(C3CCC(C)(C)c4ccccc43)CC2)C1=O	MOR	RF	Scaffold	9	morganBits	Edge-Case Molecules	Cutoff value: 6	-0.97
27859	0.022	5.44465193851059	CNCCN1CN(c2ccccc2)C2(CCN(C3CCC(C)(C)c4ccccc43)CC2)C1=O	MOR	RF	Scaffold	9	morganBits	Edge-Case Molecules	Cutoff value: 6	0.022
27860	0.007	5.38908208735578	CCNCCN1CN(c2ccccc2)C2(CCN(C3CCC(C)(C)c4ccccc43)CC2)C1=O	MOR	RF	Scaffold	9	morganBits	Edge-Case Molecules	Cutoff value: 6	0.007
27862	0.013	5.23879988430644	CCCNCCN1CN(c2ccccc2)C2(CCN(C3CCC(C)(C)c4ccccc43)CC2)C1=O	MOR	RF	Scaffold	9	morganBits	Edge-Case Molecules	Cutoff value: 6	0.013
27870	0.065	5.08797699457185	CCCCNCCN1CN(c2ccccc2)C2(CCN(C3CCC(C)(C)c4cc(Cl)ccc43)CC2)C1=O	MOR	RF	Scaffold	9	morganBits	Edge-Case Molecules	Cutoff value: 6	0.065
27889	0.0668	5.23879988430644	[2H]C([2H])([2H])N(C[C@H]1CCCC[C@]1(O)c1cccc(O)c1)C([2H])([2H])[2H]	MOR	RF	Scaffold	9	morganBits	Edge-Case Molecules	Cutoff value: 6	0.0668
27894	0.106	6.74870820139351	CN(C)C[C@H]1CCCC[C@]1(O)c1cccc(C(N)=O)c1	MOR	RF	Scaffold	9	morganBits	Edge-Case Molecules	Cutoff value: 6	-0.894
27903	0.66	5.95547756227658	Oc1ccc2c3c1O[C@H]1c4[nH]cc(-c5ccccc5)c4C[C@@]4(O)C(C2)N(CC2CC2)CC[C@]314	MOR	RF	Scaffold	9	morganBits	Edge-Case Molecules	Cutoff value: 6	0.66
27904	0.652333333333333	6.83094629963048	CCn1cc(-c2ccccc2)c2c1[C@@H]1Oc3c(O)ccc4c3[C@@]13CCN(CC1CC1)C(C4)[C@]3(O)C2	MOR	RF	Scaffold	9	morganBits	Edge-Case Molecules	Cutoff value: 6	-0.347666666666667
27905	0.678	6.97185175270771	Cn1cc(-c2ccccc2)c2c1[C@@H]1Oc3c(O)ccc4c3[C@@]13CCN(CC1CC1)C(C4)[C@]3(O)C2	MOR	RF	Scaffold	9	morganBits	Edge-Case Molecules	Cutoff value: 6	-0.322
28373	0.651142857142857	6.16678665594378	CN(Cc1cccc(O)c1)c1ccc2c(c1)[C@@]13CCCC[C@H]1[C@@H](C2)N(CC1CCC1)CC3	MOR	RF	Scaffold	10	morganBits	Edge-Case Molecules	Cutoff value: 6	-0.348857142857143
28374	0.806	5.74190346197852	CN(Cc1ccc(Cl)cc1)c1ccc2c(c1)[C@@]13CCCC[C@H]1[C@@H](C2)N(CC1CCC1)CC3	MOR	RF	Scaffold	10	morganBits	Edge-Case Molecules	Cutoff value: 6	0.806
28375	0.85	6.74870820139351	COc1ccc(CN(C)c2ccc3c(c2)[C@@]24CCCC[C@H]2[C@@H](C3)N(CC2CCC2)CC4)cc1	MOR	RF	Scaffold	10	morganBits	Edge-Case Molecules	Cutoff value: 6	-0.15
28376	0.735333333333333	6.43505064253846	COc1cccc(CN(C)c2ccc3c(c2)[C@@]24CCCC[C@H]2[C@@H](C3)N(CC2CCC2)CC4)c1	MOR	RF	Scaffold	10	morganBits	Edge-Case Molecules	Cutoff value: 6	-0.264666666666667
28377	0.716	6.36094267038474	COc1ccccc1CN(C)c1ccc2c(c1)[C@@]13CCCC[C@H]1[C@@H](C2)N(CC1CCC1)CC3	MOR	RF	Scaffold	10	morganBits	Edge-Case Molecules	Cutoff value: 6	-0.284
28518	0.168	5.10614096519953	CC1(C)CCC(N2CCC3(CC2)C(=O)NCN3c2ccccc2)c2ccc(Cl)cc21	MOR	RF	Scaffold	10	morganBits	Edge-Case Molecules	Cutoff value: 6	0.168
28521	0.292	6.59305489168171	O=C1NCN(c2ccccc2)C12CCN(C1CCCc3cccc(Cl)c31)CC2	MOR	RF	Scaffold	10	morganBits	Edge-Case Molecules	Cutoff value: 6	-0.708
28525	0.088	5.12879898909211	CC1(C)CCC(N2CCC3(CC2)C(=O)NCN3c2ccccc2)c2ccccc21	MOR	RF	Scaffold	10	morganBits	Edge-Case Molecules	Cutoff value: 6	0.088
28527	0.044	6.36094267038474	CC(=O)CN1CN(c2ccccc2)C2(CCN(C3CCC(C)(C)c4ccccc43)CC2)C1=O	MOR	RF	Scaffold	10	morganBits	Edge-Case Molecules	Cutoff value: 6	-0.956
28529	0.02	5.44465193851059	CNCCN1CN(c2ccccc2)C2(CCN(C3CCC(C)(C)c4ccccc43)CC2)C1=O	MOR	RF	Scaffold	10	morganBits	Edge-Case Molecules	Cutoff value: 6	0.02
28530	0.014	5.38908208735578	CCNCCN1CN(c2ccccc2)C2(CCN(C3CCC(C)(C)c4ccccc43)CC2)C1=O	MOR	RF	Scaffold	10	morganBits	Edge-Case Molecules	Cutoff value: 6	0.014
28532	0.028	5.23879988430644	CCCNCCN1CN(c2ccccc2)C2(CCN(C3CCC(C)(C)c4ccccc43)CC2)C1=O	MOR	RF	Scaffold	10	morganBits	Edge-Case Molecules	Cutoff value: 6	0.028
28540	0.099	5.08797699457185	CCCCNCCN1CN(c2ccccc2)C2(CCN(C3CCC(C)(C)c4cc(Cl)ccc43)CC2)C1=O	MOR	RF	Scaffold	10	morganBits	Edge-Case Molecules	Cutoff value: 6	0.099
28553	0.496	5.38908208735578	C[N+]1(CC2CC2)CC[C@]23c4c5ccc(C(N)=O)c4O[C@H]2C(=O)CC[C@@]3(O)[C@H]1C5.[I-]	MOR	RF	Scaffold	10	morganBits	Edge-Case Molecules	Cutoff value: 6	0.496
28554	0.612	6.927708962349	C[N+]1(CC2CC2)CC[C@]23c4c5ccc(O)c4O[C@H]2C(=O)CC[C@@]3(O)[C@H]1C5	MOR	RF	Scaffold	10	morganBits	Edge-Case Molecules	Cutoff value: 6	-0.388
28638	0.08	5.7763356584	NC(=O)c1ccc2c(c1)CCCN2c1cc(F)c(CNC2Cc3ccccc3C2)c(F)c1	MOR	RF	Scaffold	10	morganBits	Edge-Case Molecules	Cutoff value: 6	0.08
28639	0.138	5.08557986997213	NC(=O)c1ccc2c(c1)CCCN2c1ccc(CNC2Cc3ccccc3C2)c(C(F)(F)F)c1	MOR	RF	Scaffold	10	morganBits	Edge-Case Molecules	Cutoff value: 6	0.138
28640	0.143	6.23683049967671	NC(=O)c1ccc2c(c1)CCCN2c1ccc(CNC2Cc3ccccc3C2)c(Cl)c1	MOR	RF	Scaffold	10	morganBits	Edge-Case Molecules	Cutoff value: 6	-0.857
28643	0.073	6.46709715194374	NC(=O)c1ccc2c(c1)CCCN2c1ccc(CNC2Cc3ccc(F)cc3C2)cc1	MOR	RF	Scaffold	10	morganBits	Edge-Case Molecules	Cutoff value: 6	-0.927
28644	0.123	6.927708962349	Cc1cc(N2CCCc3cc(C(N)=O)ccc32)ccc1CNC1Cc2ccccc2C1	MOR	RF	Scaffold	10	morganBits	Edge-Case Molecules	Cutoff value: 6	-0.877
28645	0.097	6.927708962349	NC(=O)c1ccc2c(c1)CCCN2c1ccc(CNC2Cc3ccccc3C2)c(F)c1	MOR	RF	Scaffold	10	morganBits	Edge-Case Molecules	Cutoff value: 6	-0.903
28670	0.896	6.68746457615279	Oc1ccc2c(c1)[C@]1(CCCCc3ccccc3)CCN(CCc3ccccc3F)C[C@@H]1O2	MOR	RF	Scaffold	10	morganBits	Edge-Case Molecules	Cutoff value: 6	-0.104
28671	0.598	6.515093350212	Oc1ccc2c(c1)[C@]1(CCCCc3ccccc3)CCN(CCc3ccc(F)cc3)C[C@@H]1O2	MOR	RF	Scaffold	10	morganBits	Edge-Case Molecules	Cutoff value: 6	-0.402
28672	0.796	6.95877967114036	Oc1ccc2c(c1)[C@]1(CCCCc3ccccc3)CCN(CCc3ccccc3)C[C@@H]1O2	MOR	RF	Scaffold	10	morganBits	Edge-Case Molecules	Cutoff value: 6	-0.204
28673	0.426	5.36241384027361	Oc1ccc2c(c1)[C@]1(CCCCc3ccccc3)CCN(CCc3cccc(C(F)(F)F)c3)C[C@@H]1O2	MOR	RF	Scaffold	10	morganBits	Edge-Case Molecules	Cutoff value: 6	0.426
29056	0.538282051282051	6.00426772644601	C[C@H]1C2Cc3ccc(C(N)=O)c([N+](=O)[O-])c3[C@@]1(C)CCN2CC1CC1	MOR	RF	Scaffold	11	morganBits	Edge-Case Molecules	Cutoff value: 6	-0.461717948717949
29059	0.548948717948718	5.53426409720027	C[C@H]1C2Cc3ccc(O)c([N+](=O)[O-])c3[C@@]1(C)CCN2CC1CC1	MOR	RF	Scaffold	11	morganBits	Edge-Case Molecules	Cutoff value: 6	0.548948717948718
29152	0.141333333333333	5.89093904113901	CC(C)[C@H]1CC[C@H](N2CCC(N3C(=O)Cc4ccccc43)CC2)CC1	MOR	RF	Scaffold	11	morganBits	Edge-Case Molecules	Cutoff value: 6	0.141333333333333
29153	0.141333333333333	6.92055845832016	CC(C)[C@H]1CC[C@@H](N2CCC(N3C(=O)Cc4ccccc43)CC2)CC1	MOR	RF	Scaffold	11	morganBits	Edge-Case Molecules	Cutoff value: 6	-0.858666666666667
29166	0.368112698412699	6.92055845832016	C[C@@H]1[C@@H]2CCC[C@@]1(c1cccc(O)c1)CCN2CCc1ccccc1	MOR	RF	Scaffold	11	morganBits	Edge-Case Molecules	Cutoff value: 6	-0.631887301587301
29167	0.404457142857143	5.01101595343573	Oc1cccc([C@@]23CCC[C@@H]([C@@H]2O)N(CCc2ccccc2)CC3)c1	MOR	RF	Scaffold	11	morganBits	Edge-Case Molecules	Cutoff value: 6	0.404457142857143
29170	0.404457142857143	5.19333751022968	Oc1cccc([C@@]23CCC[C@@H]([C@H]2O)N(CCc2ccccc2)CC3)c1	MOR	RF	Scaffold	11	morganBits	Edge-Case Molecules	Cutoff value: 6	0.404457142857143
29198	0.206	5.54621016821867	O=C1NCN(c2ccc(Cl)cc2)C12CCN(C1Cc3cccc4cccc1c34)CC2	MOR	RF	Scaffold	11	morganBits	Edge-Case Molecules	Cutoff value: 6	0.206
29199	0.194	5.08557986997213	Cc1ccc(N2CNC(=O)C23CCN(C2Cc4cccc5cccc2c45)CC3)cc1	MOR	RF	Scaffold	11	morganBits	Edge-Case Molecules	Cutoff value: 6	0.194
29200	0.214	6.00677085666413	O=C1NCN(c2cccc(Cl)c2)C12CCN(C1Cc3cccc4cccc1c34)CC2	MOR	RF	Scaffold	11	morganBits	Edge-Case Molecules	Cutoff value: 6	-0.786
29201	0.206	6.46709715194374	O=C1NCN(c2cccc(Br)c2)C12CCN(C1Cc3cccc4cccc1c34)CC2	MOR	RF	Scaffold	11	morganBits	Edge-Case Molecules	Cutoff value: 6	-0.794
29202	0.186	6.69741490700595	Cc1cccc(N2CNC(=O)C23CCN(C2Cc4cccc5cccc2c45)CC3)c1	MOR	RF	Scaffold	11	morganBits	Edge-Case Molecules	Cutoff value: 6	-0.814
29204	0.192	6.00677085666413	Cc1cc(C)cc(N2CNC(=O)C23CCN(C2Cc4cccc5cccc2c45)CC3)c1	MOR	RF	Scaffold	11	morganBits	Edge-Case Molecules	Cutoff value: 6	-0.808
29207	0.22	6.927708962349	O=C1NCN(c2cccc(C(F)(F)F)c2)C12CCN(C1Cc3cccc4cccc1c34)CC2	MOR	RF	Scaffold	11	morganBits	Edge-Case Molecules	Cutoff value: 6	-0.78
29208	0.164	5.31588186298777	COc1cccc(N2CNC(=O)C23CCN(C2Cc4cccc5cccc2c45)CC3)c1	MOR	RF	Scaffold	11	morganBits	Edge-Case Molecules	Cutoff value: 6	0.164
29209	0.198	5.7763356584	O=C1NCN(c2ccc(F)cc2)C12CCN(C1Cc3cccc4cccc1c34)CC2	MOR	RF	Scaffold	11	morganBits	Edge-Case Molecules	Cutoff value: 6	0.198
29253	0.336666666666667	5.25143754372489	CCNC(=O)c1ccc(/C(=C2\C[C@@H]3CC[C@H](C2)N3C)c2ccccc2)cc1	MOR	RF	Scaffold	11	morganBits	Edge-Case Molecules	Cutoff value: 6	0.336666666666667
29263	0.488	6.64672179269044	C=CCN1[C@H]2CC[C@@H]1C/C(=C(\c1ccccc1)c1ccc(C(=O)NCC)cc1)C2	MOR	RF	Scaffold	11	morganBits	Edge-Case Molecules	Cutoff value: 6	-0.512
29266	0.488	6.05083536226234	C=CCN1[C@H]2CC[C@@H]1C/C(=C(/c1ccccc1)c1ccc(C(=O)NCC)cc1)C2	MOR	RF	Scaffold	11	morganBits	Edge-Case Molecules	Cutoff value: 6	-0.512
29791	0.756	6.31419540784511	N/C(=N/Cc1ccc(O)cc1)Nc1ccc2[nH]c3c(c2c1)C[C@@]1(O)[C@H]2Cc4ccc(O)c5c4[C@@]1(CCN2CC1CC1)[C@H]3O5	MOR	RF	Scaffold	12	morganBits	Edge-Case Molecules	Cutoff value: 6	-0.244
29792	0.788285714285714	6.93440386514222	N/C(=N/Cc1ccc(N)cc1)Nc1ccc2[nH]c3c(c2c1)C[C@@]1(O)[C@H]2Cc4ccc(O)c5c4[C@@]1(CCN2CC1CC1)[C@H]3O5	MOR	RF	Scaffold	12	morganBits	Edge-Case Molecules	Cutoff value: 6	-0.211714285714286
29793	0.752	6.65148597511755	N/C(=N/Cc1ccccc1)Nc1ccc2[nH]c3c(c2c1)C[C@@]1(O)[C@H]2Cc4ccc(O)c5c4[C@@]1(CCN2CC1CC1)[C@H]3O5	MOR	RF	Scaffold	12	morganBits	Edge-Case Molecules	Cutoff value: 6	-0.248
29794	0.772	5.60616297274414	N/C(=N/Cc1ccc(Cl)cc1)Nc1ccc2[nH]c3c(c2c1)C[C@@]1(O)[C@H]2Cc4ccc(O)c5c4[C@@]1(CCN2CC1CC1)[C@H]3O5	MOR	RF	Scaffold	12	morganBits	Edge-Case Molecules	Cutoff value: 6	0.772
29795	0.748	6.34957891173443	N/C(=N/Cc1cccc(O)c1)Nc1ccc2[nH]c3c(c2c1)C[C@@]1(O)[C@H]2Cc4ccc(O)c5c4[C@@]1(CCN2CC1CC1)[C@H]3O5	MOR	RF	Scaffold	12	morganBits	Edge-Case Molecules	Cutoff value: 6	-0.252
29796	0.752	5.73119180638359	N/C(=N/Cc1ccc([N+](=O)[O-])cc1)Nc1ccc2[nH]c3c(c2c1)C[C@@]1(O)[C@H]2Cc4ccc(O)c5c4[C@@]1(CCN2CC1CC1)[C@H]3O5	MOR	RF	Scaffold	12	morganBits	Edge-Case Molecules	Cutoff value: 6	0.752
29823	0.782333333333333	5.70416313399567	Oc1ccc2c(c1)[C@]1(CCCc3ccccc3)CCN(CCc3ccc(C(F)(F)F)cc3)C[C@@H]1O2	MOR	RF	Scaffold	12	morganBits	Edge-Case Molecules	Cutoff value: 6	0.782333333333333
29824	0.74	6.16678665594378	Oc1ccc2c(c1)[C@]1(CCCc3ccccc3)CCN(CCc3ccccc3F)C[C@@H]1O2	MOR	RF	Scaffold	12	morganBits	Edge-Case Molecules	Cutoff value: 6	-0.26
29825	0.581333333333333	5.14985239828994	Oc1ccc2c(c1)[C@]1(CCCc3ccccc3)CCN(CCc3ccc(F)cc3)C[C@@H]1O2	MOR	RF	Scaffold	12	morganBits	Edge-Case Molecules	Cutoff value: 6	0.581333333333333
29826	0.598333333333333	6.36094267038474	Oc1ccc2c(c1)[C@]1(CCCc3ccccc3)CCN(CCc3ccccc3)C[C@@H]1O2	MOR	RF	Scaffold	12	morganBits	Edge-Case Molecules	Cutoff value: 6	-0.401666666666667
29827	0.518166666666667	5.21581036608174	CN1CC[C@]23c4c5ccc(NCc6ccc(O)cc6)c4O[C@H]2[C@@H](O)C=C[C@H]3[C@H]1C5	MOR	RF	Scaffold	12	morganBits	Edge-Case Molecules	Cutoff value: 6	0.518166666666667
29828	0.553166666666667	6.43505064253846	CN1CC[C@]23c4c5ccc(NCc6ccccc6O)c4O[C@H]2[C@@H](O)C=C[C@H]3[C@H]1C5	MOR	RF	Scaffold	12	morganBits	Edge-Case Molecules	Cutoff value: 6	-0.446833333333333
29830	0.3055	5.19333751022968	COc1cccc(CNc2ccc3c4c2O[C@H]2[C@@H](O)C=C[C@H]5[C@@H](C3)N(C)CC[C@]425)c1	MOR	RF	Scaffold	12	morganBits	Edge-Case Molecules	Cutoff value: 6	0.3055
29931	0.0628333333333333	5.23879988430644	[2H]C([2H])([2H])N(C[C@H]1CCCC[C@]1(O)c1cccc(O)c1)C([2H])([2H])[2H]	MOR	RF	Scaffold	12	morganBits	Edge-Case Molecules	Cutoff value: 6	0.0628333333333333
29936	0.157	6.74870820139351	CN(C)C[C@H]1CCCC[C@]1(O)c1cccc(C(N)=O)c1	MOR	RF	Scaffold	12	morganBits	Edge-Case Molecules	Cutoff value: 6	-0.843
29950	0.596166666666667	6.36094267038474	NC(=O)[C@H]1Cc2ccccc2CN(C(=O)C[C@H](Cc2ccccc2)NC(=O)[C@@H]2CCCN2C(=O)[C@@H](N)Cc2ccc(O)cc2)C1.O=C(O)C(F)(F)F	MOR	RF	Scaffold	12	morganBits	Edge-Case Molecules	Cutoff value: 6	-0.403833333333333
29951	0.596166666666667	5.95547756227658	NC(=O)[C@@H]1Cc2ccccc2CN(C(=O)C[C@H](Cc2ccccc2)NC(=O)[C@@H]2CCCN2C(=O)[C@@H](N)Cc2ccc(O)cc2)C1.O=C(O)C(F)(F)F	MOR	RF	Scaffold	12	morganBits	Edge-Case Molecules	Cutoff value: 6	0.596166666666667
30068	0.148	5.80459753131744	NC(=O)c1ccc(Oc2ccc3c(c2)CCCN(CCCC(F)(F)F)C3)nc1	MOR	RF	Scaffold	12	morganBits	Edge-Case Molecules	Cutoff value: 6	0.148
30069	0.144	5.26161635098297	CCC(CC)CN1CCCc2cc(Oc3ccc(C(N)=O)cn3)ccc2C1	MOR	RF	Scaffold	12	morganBits	Edge-Case Molecules	Cutoff value: 6	0.144
30070	0.147133333333333	6.09146093814839	CC(C)(C)CCN1CCCc2cc(Oc3ccc(C(N)=O)cn3)ccc2C1	MOR	RF	Scaffold	12	morganBits	Edge-Case Molecules	Cutoff value: 6	-0.852866666666667
30071	0.15	6.52094376389018	CC(C)CCCCN1CCCc2cc(Oc3ccc(C(N)=O)cn3)ccc2C1	MOR	RF	Scaffold	12	morganBits	Edge-Case Molecules	Cutoff value: 6	-0.85
30072	0.13	6.97845243673907	CC(C)CCCN1CCCc2cc(Oc3ccc(C(N)=O)cn3)ccc2C1	MOR	RF	Scaffold	12	morganBits	Edge-Case Molecules	Cutoff value: 6	-0.87
30073	0.144	6.58945776550086	CC(C)CCN1CCCc2cc(Oc3ccc(C(N)=O)cn3)ccc2C1	MOR	RF	Scaffold	12	morganBits	Edge-Case Molecules	Cutoff value: 6	-0.856
30074	0.142	6.51259647001341	CCCCCCN1CCCc2cc(Oc3ccc(C(N)=O)cn3)ccc2C1	MOR	RF	Scaffold	12	morganBits	Edge-Case Molecules	Cutoff value: 6	-0.858
30075	0.136666666666667	6.52682860643042	CCCCCN1CCCc2cc(Oc3ccc(C(N)=O)cn3)ccc2C1	MOR	RF	Scaffold	12	morganBits	Edge-Case Molecules	Cutoff value: 6	-0.863333333333333
30076	0.134	5.96456635959446	CCCCN1CCCc2cc(Oc3ccc(C(N)=O)cn3)ccc2C1	MOR	RF	Scaffold	12	morganBits	Edge-Case Molecules	Cutoff value: 6	0.134
30475	0.92	6.99851999978988	CCCCCCCCC(O)COc1ccc2c(c1)[C@@]13CCCC[C@H]1[C@@H](C2)N(CC1CCC1)CC3	MOR	RF	Scaffold	13	morganBits	Edge-Case Molecules	Cutoff value: 6	-0.0799999999999999
30479	0.844	5.90895754664168	CNC(=O)Nc1ccc2c(c1)[C@@]13CCCC[C@H]1[C@@H](C2)N(CC1CCC1)CC3	MOR	RF	Scaffold	13	morganBits	Edge-Case Molecules	Cutoff value: 6	0.844
30485	0.902	5.14985239828994	CC(C)(CCCCCCC(C)(C)C(=O)Oc1ccc2c(c1)[C@@]13CCCC[C@H]1[C@@H](C2)N(CC1CCC1)CC3)C(=O)O	MOR	RF	Scaffold	13	morganBits	Edge-Case Molecules	Cutoff value: 6	0.902
30487	0.138666666666667	6.16678665594378	CCCCC(O)c1cc2c(cc1O)[C@@]13CCCC[C@H]1[C@@H](C2)N(CC1CCC1)CC3	MOR	RF	Scaffold	13	morganBits	Edge-Case Molecules	Cutoff value: 6	-0.861333333333333
30488	0.0746666666666666	5.41648106154389	CCCCCCCCCC(O)c1cc2c(cc1O)[C@@]13CCCC[C@H]1[C@@H](C2)N(CC1CCC1)CC3	MOR	RF	Scaffold	13	morganBits	Edge-Case Molecules	Cutoff value: 6	0.0746666666666666
30489	0.0646666666666666	5.41648106154389	OCCCCCCCCCCC(O)c1cc2c(cc1O)[C@@]13CCCC[C@H]1[C@@H](C2)N(CC1CCC1)CC3	MOR	RF	Scaffold	13	morganBits	Edge-Case Molecules	Cutoff value: 6	0.0646666666666666
30630	0.443	6.22741127776022	CCN1CC[C@]2(C)c3cc(O)ccc3CC1[C@@H]2C	MOR	RF	Scaffold	13	morganBits	Edge-Case Molecules	Cutoff value: 6	-0.557
30640	0.351	6.29194979889779	CCCCCN1CC[C@]2(C)c3cc(O)ccc3CC1[C@@H]2C	MOR	RF	Scaffold	13	morganBits	Edge-Case Molecules	Cutoff value: 6	-0.649
30641	0.142333333333333	5.01101595343573	C[C@H]1C2Cc3ccc(O)cc3[C@@]1(C)CCN2	MOR	RF	Scaffold	13	morganBits	Edge-Case Molecules	Cutoff value: 6	0.142333333333333
30642	0.349	5.33643835387035	CCCCCCN1CC[C@]2(C)c3cc(O)ccc3CC1[C@@H]2C	MOR	RF	Scaffold	13	morganBits	Edge-Case Molecules	Cutoff value: 6	0.349
30643	0.349	5.70416313399567	CCCCCCCN1CC[C@]2(C)c3cc(O)ccc3CC1[C@@H]2C	MOR	RF	Scaffold	13	morganBits	Edge-Case Molecules	Cutoff value: 6	0.349
30756	0.0476666666666666	5.41648106154389	CC(C)C1CCC(N2CCC(O)(c3cccc(C(F)(F)F)c3)CC2)CC1	MOR	RF	Scaffold	13	morganBits	Edge-Case Molecules	Cutoff value: 6	0.0476666666666666
30757	0.154	6.92055845832016	CC(C)C1CCC(N2CCC(O)(c3ccc(Cl)c(C(F)(F)F)c3)CC2)CC1	MOR	RF	Scaffold	13	morganBits	Edge-Case Molecules	Cutoff value: 6	-0.846
30758	0.039	5.1713586035109	CCCC1CCC(N2CCC(O)(c3cccc(C(F)(F)F)c3)CC2)CC1	MOR	RF	Scaffold	13	morganBits	Edge-Case Molecules	Cutoff value: 6	0.039
31232	0.17675	6.78079651594501	CN1c2ccccc2C(c2ccccc2)=NC[C@@H]1CCNC(=O)c1cccs1	MOR	RF	Scaffold	14	morganBits	Edge-Case Molecules	Cutoff value: 6	-0.82325
31233	0.184861111111111	5.73043106081628	CN1c2ccc(Cl)cc2C(c2ccccc2)=NCC1CCNC(=O)c1cccs1	MOR	RF	Scaffold	14	morganBits	Edge-Case Molecules	Cutoff value: 6	0.184861111111111
31234	0.184861111111111	5.68945698660598	CN1c2ccc(Cl)cc2C(c2ccccc2)=NC[C@@H]1CCNC(=O)c1cccs1	MOR	RF	Scaffold	14	morganBits	Edge-Case Molecules	Cutoff value: 6	0.184861111111111
31235	0.17675	6.75929031072404	CN1c2ccccc2C(c2ccccc2)=NCC1CCNC(=O)c1cccs1	MOR	RF	Scaffold	14	morganBits	Edge-Case Molecules	Cutoff value: 6	-0.82325
31280	0.916	6.68746457615279	Oc1ccc2c(c1)[C@]1(CCCCc3ccccc3)CCN(CCc3ccccc3F)C[C@@H]1O2	MOR	RF	Scaffold	14	morganBits	Edge-Case Molecules	Cutoff value: 6	-0.0839999999999999
31281	0.642	6.515093350212	Oc1ccc2c(c1)[C@]1(CCCCc3ccccc3)CCN(CCc3ccc(F)cc3)C[C@@H]1O2	MOR	RF	Scaffold	14	morganBits	Edge-Case Molecules	Cutoff value: 6	-0.358
31282	0.792	6.95877967114036	Oc1ccc2c(c1)[C@]1(CCCCc3ccccc3)CCN(CCc3ccccc3)C[C@@H]1O2	MOR	RF	Scaffold	14	morganBits	Edge-Case Molecules	Cutoff value: 6	-0.208
31283	0.442	5.36241384027361	Oc1ccc2c(c1)[C@]1(CCCCc3ccccc3)CCN(CCc3cccc(C(F)(F)F)c3)C[C@@H]1O2	MOR	RF	Scaffold	14	morganBits	Edge-Case Molecules	Cutoff value: 6	0.442
31315	0.184	5.7763356584	NC(=O)c1ccc2c(c1)CCCN2c1ccc(CNCCC2=CCCCC2)cc1	MOR	RF	Scaffold	14	morganBits	Edge-Case Molecules	Cutoff value: 6	0.184
31316	0.244	6.46709715194374	Cc1cc(CNCCC2=CCCCC2)ccc1N1CCCc2cc(C(N)=O)ccc21	MOR	RF	Scaffold	14	morganBits	Edge-Case Molecules	Cutoff value: 6	-0.756
31485	0.742	5.96025084102923	O=C1/C(=C/c2ccc(F)cc2)C[C@@]2(O)[C@H]3Cc4ccc(O)c5c4[C@@]2(CCN3CC2CC2)[C@H]1O5	MOR	RF	Scaffold	14	morganBits	Edge-Case Molecules	Cutoff value: 6	0.742
31487	0.742	6.00928026826955	O=C1/C(=C/c2ccc(I)cc2)C[C@@]2(O)[C@H]3Cc4ccc(O)c5c4[C@@]2(CCN3CC2CC2)[C@H]1O5	MOR	RF	Scaffold	14	morganBits	Edge-Case Molecules	Cutoff value: 6	-0.258
31489	0.664	6.62975625853214	O=C1/C(=C/c2cccc(F)c2)C[C@@]2(O)[C@H]3Cc4ccc(O)c5c4[C@@]2(CCN3CC2CC2)[C@H]1O5	MOR	RF	Scaffold	14	morganBits	Edge-Case Molecules	Cutoff value: 6	-0.336
31490	0.738	6.45055482907443	O=C1/C(=C/c2ccccc2F)C[C@@]2(O)[C@H]3Cc4ccc(O)c5c4[C@@]2(CCN3CC2CC2)[C@H]1O5	MOR	RF	Scaffold	14	morganBits	Edge-Case Molecules	Cutoff value: 6	-0.262
31491	0.75	5.51262492209679	N#Cc1ccc(/C=C2\C[C@@]3(O)[C@H]4Cc5ccc(O)c6c5[C@@]3(CCN4CC3CC3)[C@@H](O6)C2=O)cc1	MOR	RF	Scaffold	14	morganBits	Edge-Case Molecules	Cutoff value: 6	0.75
31496	0.699333333333333	6.15509061618059	CN(C)c1ccc(/C=C2\C[C@@]3(O)[C@H]4Cc5ccc(O)c6c5[C@@]3(CCN4CC3CC3)[C@@H](O6)C2=O)cc1	MOR	RF	Scaffold	14	morganBits	Edge-Case Molecules	Cutoff value: 6	-0.300666666666667
31860	0.671	5.95547756227658	FC(F)(F)CNc1nc2cc3c(cc2s1)C[C@@H]1[C@@H]2CCCC[C@]32CCN1CC1CC1	MOR	RF	Scaffold	15	morganBits	Edge-Case Molecules	Cutoff value: 6	0.671
31861	0.656333333333333	6.16678665594378	CCCNc1nc2cc3c(cc2s1)C[C@@H]1[C@@H]2CCCC[C@]32CCN1CC1CC1	MOR	RF	Scaffold	15	morganBits	Edge-Case Molecules	Cutoff value: 6	-0.343666666666667
31901	0.13	5.96504701329273	CC(=O)N[C@H](Cc1c[nH]c2ccc(Cl)cc12)C(=O)N[C@@H](Cc1ccccc1)C(=O)NCC(N)=O	MOR	RF	Scaffold	15	morganBits	Edge-Case Molecules	Cutoff value: 6	0.13
31904	0.154	5.05068120982816	CC(=O)N[C@H](Cc1c[nH]c2ccc([N+](=O)[O-])cc12)C(=O)N[C@@H](Cc1ccccc1)C(=O)NCC(N)=O	MOR	RF	Scaffold	15	morganBits	Edge-Case Molecules	Cutoff value: 6	0.154
31907	0.13	6.2591599760748	CC(=O)N[C@H](Cc1c[nH]c2ccccc12)C(=O)N[C@@H](Cc1ccccc1)C(N)=O	MOR	RF	Scaffold	15	morganBits	Edge-Case Molecules	Cutoff value: 6	-0.87
32084	0.378333333333333	6.29194979889779	CC(=O)Nc1nc2cc3c(cc2s1)C[C@@H]1[C@@H]2CCCC[C@]32CCN1CCCF	MOR	RF	Scaffold	15	morganBits	Edge-Case Molecules	Cutoff value: 6	-0.621666666666667
32085	0.401833333333333	5.82194616965205	CCCNc1nc2cc3c(cc2s1)C[C@@H]1[C@@H]2CCCC[C@]32CCN1CCCF	MOR	RF	Scaffold	15	morganBits	Edge-Case Molecules	Cutoff value: 6	0.401833333333333
32097	0.122	5.25143754372489	CCNC(=O)c1ccc(/C(=C2\C[C@@H]3CC[C@H](C2)N3C)c2ccccc2)cc1	MOR	RF	Scaffold	15	morganBits	Edge-Case Molecules	Cutoff value: 6	0.122
32107	0.188	6.64672179269044	C=CCN1[C@H]2CC[C@@H]1C/C(=C(\c1ccccc1)c1ccc(C(=O)NCC)cc1)C2	MOR	RF	Scaffold	15	morganBits	Edge-Case Molecules	Cutoff value: 6	-0.812
32110	0.188	6.05083536226234	C=CCN1[C@H]2CC[C@@H]1C/C(=C(/c1ccccc1)c1ccc(C(=O)NCC)cc1)C2	MOR	RF	Scaffold	15	morganBits	Edge-Case Molecules	Cutoff value: 6	-0.812
32147	0.554333333333333	5.21581036608174	CN1CC[C@]23c4c5ccc(NCc6ccc(O)cc6)c4O[C@H]2[C@@H](O)C=C[C@H]3[C@H]1C5	MOR	RF	Scaffold	15	morganBits	Edge-Case Molecules	Cutoff value: 6	0.554333333333333
32148	0.554	6.43505064253846	CN1CC[C@]23c4c5ccc(NCc6ccccc6O)c4O[C@H]2[C@@H](O)C=C[C@H]3[C@H]1C5	MOR	RF	Scaffold	15	morganBits	Edge-Case Molecules	Cutoff value: 6	-0.446
32150	0.356666666666667	5.19333751022968	COc1cccc(CNc2ccc3c4c2O[C@H]2[C@@H](O)C=C[C@H]5[C@@H](C3)N(C)CC[C@]425)c1	MOR	RF	Scaffold	15	morganBits	Edge-Case Molecules	Cutoff value: 6	0.356666666666667
32169	0.2022	6.22741127776022	CNC(=O)CN1CN(c2ccccc2)C2(CCN(CCC(Oc3cc(OC)ccc3C)C(C)C)CC2)C1=O	MOR	RF	Scaffold	15	morganBits	Edge-Case Molecules	Cutoff value: 6	-0.7978
32170	0.056	5.47363947538384	COc1ccc(C)c(OC(CCN2CCC3(CC2)C(=O)NCN3c2ccccc2)C(C)C)c1	MOR	RF	Scaffold	15	morganBits	Edge-Case Molecules	Cutoff value: 6	0.056
32621	0.720866666666667	6.36094267038474	NC(=O)[C@H]1Cc2ccccc2CN(C(=O)C[C@H](Cc2ccccc2)NC(=O)[C@@H]2CCCN2C(=O)[C@@H](N)Cc2ccc(O)cc2)C1.O=C(O)C(F)(F)F	MOR	RF	Scaffold	16	morganBits	Edge-Case Molecules	Cutoff value: 6	-0.279133333333333
32622	0.720866666666667	5.95547756227658	NC(=O)[C@@H]1Cc2ccccc2CN(C(=O)C[C@H](Cc2ccccc2)NC(=O)[C@@H]2CCCN2C(=O)[C@@H](N)Cc2ccc(O)cc2)C1.O=C(O)C(F)(F)F	MOR	RF	Scaffold	16	morganBits	Edge-Case Molecules	Cutoff value: 6	0.720866666666667
32640	0.756	5.41648106154389	Cc1cc(O)cc(C)c1C[C@H](N)C(=O)N1Cc2ccccc2C[C@H]1C/N=C(/S)NC(C)(C)C	MOR	RF	Scaffold	16	morganBits	Edge-Case Molecules	Cutoff value: 6	0.756
32646	0.716	6.45055482907443	Cc1cc(O)cc(C)c1C[C@H](N)C(=O)N1Cc2ccccc2C[C@H]1CN=C(N)N	MOR	RF	Scaffold	16	morganBits	Edge-Case Molecules	Cutoff value: 6	-0.284
32647	0.69	5.76919560426653	Cc1cc(O)cc(C)c1C[C@H](N)C(=O)N1Cc2ccccc2C[C@H]1CNC(=O)C(C)(C)C	MOR	RF	Scaffold	16	morganBits	Edge-Case Molecules	Cutoff value: 6	0.69
32649	0.714	6.22118072800958	CC(=O)NC[C@@H]1Cc2ccccc2CN1C(=O)[C@@H](N)Cc1c(C)cc(O)cc1C	MOR	RF	Scaffold	16	morganBits	Edge-Case Molecules	Cutoff value: 6	-0.286
32651	0.726	5.49745012407756	CC(=N)NC[C@@H]1Cc2ccccc2CN1C(=O)[C@@H](N)Cc1c(C)cc(O)cc1C	MOR	RF	Scaffold	16	morganBits	Edge-Case Molecules	Cutoff value: 6	0.726
32703	0.203833333333333	5.7763356584	NC(=O)c1ccc2c(c1)CCCN2c1cc(F)c(CNC2Cc3ccccc3C2)c(F)c1	MOR	RF	Scaffold	16	morganBits	Edge-Case Molecules	Cutoff value: 6	0.203833333333333
32704	0.225333333333333	5.08557986997213	NC(=O)c1ccc2c(c1)CCCN2c1ccc(CNC2Cc3ccccc3C2)c(C(F)(F)F)c1	MOR	RF	Scaffold	16	morganBits	Edge-Case Molecules	Cutoff value: 6	0.225333333333333
32705	0.18	6.23683049967671	NC(=O)c1ccc2c(c1)CCCN2c1ccc(CNC2Cc3ccccc3C2)c(Cl)c1	MOR	RF	Scaffold	16	morganBits	Edge-Case Molecules	Cutoff value: 6	-0.82
32708	0.204	6.46709715194374	NC(=O)c1ccc2c(c1)CCCN2c1ccc(CNC2Cc3ccc(F)cc3C2)cc1	MOR	RF	Scaffold	16	morganBits	Edge-Case Molecules	Cutoff value: 6	-0.796
32709	0.178	6.927708962349	Cc1cc(N2CCCc3cc(C(N)=O)ccc32)ccc1CNC1Cc2ccccc2C1	MOR	RF	Scaffold	16	morganBits	Edge-Case Molecules	Cutoff value: 6	-0.822
32710	0.155333333333333	6.927708962349	NC(=O)c1ccc2c(c1)CCCN2c1ccc(CNC2Cc3ccccc3C2)c(F)c1	MOR	RF	Scaffold	16	morganBits	Edge-Case Molecules	Cutoff value: 6	-0.844666666666667
32759	0.13	5.10614096519953	CC1(C)CCC(N2CCC3(CC2)C(=O)NCN3c2ccccc2)c2ccc(Cl)cc21	MOR	RF	Scaffold	16	morganBits	Edge-Case Molecules	Cutoff value: 6	0.13
32762	0.28	6.59305489168171	O=C1NCN(c2ccccc2)C12CCN(C1CCCc3cccc(Cl)c31)CC2	MOR	RF	Scaffold	16	morganBits	Edge-Case Molecules	Cutoff value: 6	-0.72
32766	0.0804	5.12879898909211	CC1(C)CCC(N2CCC3(CC2)C(=O)NCN3c2ccccc2)c2ccccc21	MOR	RF	Scaffold	16	morganBits	Edge-Case Molecules	Cutoff value: 6	0.0804
32768	0.0304	6.36094267038474	CC(=O)CN1CN(c2ccccc2)C2(CCN(C3CCC(C)(C)c4ccccc43)CC2)C1=O	MOR	RF	Scaffold	16	morganBits	Edge-Case Molecules	Cutoff value: 6	-0.9696
32770	0.006	5.44465193851059	CNCCN1CN(c2ccccc2)C2(CCN(C3CCC(C)(C)c4ccccc43)CC2)C1=O	MOR	RF	Scaffold	16	morganBits	Edge-Case Molecules	Cutoff value: 6	0.006
32771	0.008	5.38908208735578	CCNCCN1CN(c2ccccc2)C2(CCN(C3CCC(C)(C)c4ccccc43)CC2)C1=O	MOR	RF	Scaffold	16	morganBits	Edge-Case Molecules	Cutoff value: 6	0.008
32773	0.025	5.23879988430644	CCCNCCN1CN(c2ccccc2)C2(CCN(C3CCC(C)(C)c4ccccc43)CC2)C1=O	MOR	RF	Scaffold	16	morganBits	Edge-Case Molecules	Cutoff value: 6	0.025
32781	0.075	5.08797699457185	CCCCNCCN1CN(c2ccccc2)C2(CCN(C3CCC(C)(C)c4cc(Cl)ccc43)CC2)C1=O	MOR	RF	Scaffold	16	morganBits	Edge-Case Molecules	Cutoff value: 6	0.075
32876	0.736	6.31419540784511	N/C(=N/Cc1ccc(O)cc1)Nc1ccc2[nH]c3c(c2c1)C[C@@]1(O)[C@H]2Cc4ccc(O)c5c4[C@@]1(CCN2CC1CC1)[C@H]3O5	MOR	RF	Scaffold	16	morganBits	Edge-Case Molecules	Cutoff value: 6	-0.264
32877	0.752	6.93440386514222	N/C(=N/Cc1ccc(N)cc1)Nc1ccc2[nH]c3c(c2c1)C[C@@]1(O)[C@H]2Cc4ccc(O)c5c4[C@@]1(CCN2CC1CC1)[C@H]3O5	MOR	RF	Scaffold	16	morganBits	Edge-Case Molecules	Cutoff value: 6	-0.248
32878	0.706	6.65148597511755	N/C(=N/Cc1ccccc1)Nc1ccc2[nH]c3c(c2c1)C[C@@]1(O)[C@H]2Cc4ccc(O)c5c4[C@@]1(CCN2CC1CC1)[C@H]3O5	MOR	RF	Scaffold	16	morganBits	Edge-Case Molecules	Cutoff value: 6	-0.294
32879	0.75	5.60616297274414	N/C(=N/Cc1ccc(Cl)cc1)Nc1ccc2[nH]c3c(c2c1)C[C@@]1(O)[C@H]2Cc4ccc(O)c5c4[C@@]1(CCN2CC1CC1)[C@H]3O5	MOR	RF	Scaffold	16	morganBits	Edge-Case Molecules	Cutoff value: 6	0.75
32880	0.73	6.34957891173443	N/C(=N/Cc1cccc(O)c1)Nc1ccc2[nH]c3c(c2c1)C[C@@]1(O)[C@H]2Cc4ccc(O)c5c4[C@@]1(CCN2CC1CC1)[C@H]3O5	MOR	RF	Scaffold	16	morganBits	Edge-Case Molecules	Cutoff value: 6	-0.27
32881	0.762	5.73119180638359	N/C(=N/Cc1ccc([N+](=O)[O-])cc1)Nc1ccc2[nH]c3c(c2c1)C[C@@]1(O)[C@H]2Cc4ccc(O)c5c4[C@@]1(CCN2CC1CC1)[C@H]3O5	MOR	RF	Scaffold	16	morganBits	Edge-Case Molecules	Cutoff value: 6	0.762
32906	0.696	5.95547756227658	Oc1ccc2c3c1O[C@H]1c4[nH]cc(-c5ccccc5)c4C[C@@]4(O)C(C2)N(CC2CC2)CC[C@]314	MOR	RF	Scaffold	16	morganBits	Edge-Case Molecules	Cutoff value: 6	0.696
32907	0.664	6.83094629963048	CCn1cc(-c2ccccc2)c2c1[C@@H]1Oc3c(O)ccc4c3[C@@]13CCN(CC1CC1)C(C4)[C@]3(O)C2	MOR	RF	Scaffold	16	morganBits	Edge-Case Molecules	Cutoff value: 6	-0.336
32908	0.688	6.97185175270771	Cn1cc(-c2ccccc2)c2c1[C@@H]1Oc3c(O)ccc4c3[C@@]13CCN(CC1CC1)C(C4)[C@]3(O)C2	MOR	RF	Scaffold	16	morganBits	Edge-Case Molecules	Cutoff value: 6	-0.312
33358	0.163	6.05556102083356	C=C(C)n1c(=O)n(CCN2CCC(N(C(=O)CC)c3cc(Cl)ccc3Cl)CC2)c2ccccc21	MOR	RF	Scaffold	17	morganBits	Edge-Case Molecules	Cutoff value: 6	-0.837
33359	0.1469	5.38908208735578	C=C(C)n1c(=O)n(CCN2CCC(N(C(=O)CC)c3cccc(Cl)c3)CC2)c2ccccc21	MOR	RF	Scaffold	17	morganBits	Edge-Case Molecules	Cutoff value: 6	0.1469
33376	0.339533333333333	5.25143754372489	CCNC(=O)c1ccc(/C(=C2\C[C@@H]3CC[C@H](C2)N3C)c2ccccc2)cc1	MOR	RF	Scaffold	17	morganBits	Edge-Case Molecules	Cutoff value: 6	0.339533333333333
33386	0.485333333333333	6.64672179269044	C=CCN1[C@H]2CC[C@@H]1C/C(=C(\c1ccccc1)c1ccc(C(=O)NCC)cc1)C2	MOR	RF	Scaffold	17	morganBits	Edge-Case Molecules	Cutoff value: 6	-0.514666666666667
33389	0.485333333333333	6.05083536226234	C=CCN1[C@H]2CC[C@@H]1C/C(=C(/c1ccccc1)c1ccc(C(=O)NCC)cc1)C2	MOR	RF	Scaffold	17	morganBits	Edge-Case Molecules	Cutoff value: 6	-0.514666666666667
33438	0.026	5.7763356584	NC(=O)c1ccc2c(c1)CCCN2c1ccc(CNCCC2=CCCCC2)cc1	MOR	RF	Scaffold	17	morganBits	Edge-Case Molecules	Cutoff value: 6	0.026
33439	0.118	6.46709715194374	Cc1cc(CNCCC2=CCCCC2)ccc1N1CCCc2cc(C(N)=O)ccc21	MOR	RF	Scaffold	17	morganBits	Edge-Case Molecules	Cutoff value: 6	-0.882
33497	0.116	5.41648106154389	CC(C)C1CCC(N2CCC(O)(c3cccc(C(F)(F)F)c3)CC2)CC1	MOR	RF	Scaffold	17	morganBits	Edge-Case Molecules	Cutoff value: 6	0.116
33498	0.20875	6.92055845832016	CC(C)C1CCC(N2CCC(O)(c3ccc(Cl)c(C(F)(F)F)c3)CC2)CC1	MOR	RF	Scaffold	17	morganBits	Edge-Case Molecules	Cutoff value: 6	-0.79125
33499	0.1044	5.1713586035109	CCCC1CCC(N2CCC(O)(c3cccc(C(F)(F)F)c3)CC2)CC1	MOR	RF	Scaffold	17	morganBits	Edge-Case Molecules	Cutoff value: 6	0.1044
33509	0.2	5.54621016821867	O=C1NCN(c2ccc(Cl)cc2)C12CCN(C1Cc3cccc4cccc1c34)CC2	MOR	RF	Scaffold	17	morganBits	Edge-Case Molecules	Cutoff value: 6	0.2
33510	0.212	5.08557986997213	Cc1ccc(N2CNC(=O)C23CCN(C2Cc4cccc5cccc2c45)CC3)cc1	MOR	RF	Scaffold	17	morganBits	Edge-Case Molecules	Cutoff value: 6	0.212
33511	0.216	6.00677085666413	O=C1NCN(c2cccc(Cl)c2)C12CCN(C1Cc3cccc4cccc1c34)CC2	MOR	RF	Scaffold	17	morganBits	Edge-Case Molecules	Cutoff value: 6	-0.784
33512	0.236	6.46709715194374	O=C1NCN(c2cccc(Br)c2)C12CCN(C1Cc3cccc4cccc1c34)CC2	MOR	RF	Scaffold	17	morganBits	Edge-Case Molecules	Cutoff value: 6	-0.764
33513	0.224	6.69741490700595	Cc1cccc(N2CNC(=O)C23CCN(C2Cc4cccc5cccc2c45)CC3)c1	MOR	RF	Scaffold	17	morganBits	Edge-Case Molecules	Cutoff value: 6	-0.776
33515	0.214	6.00677085666413	Cc1cc(C)cc(N2CNC(=O)C23CCN(C2Cc4cccc5cccc2c45)CC3)c1	MOR	RF	Scaffold	17	morganBits	Edge-Case Molecules	Cutoff value: 6	-0.786
33518	0.244	6.927708962349	O=C1NCN(c2cccc(C(F)(F)F)c2)C12CCN(C1Cc3cccc4cccc1c34)CC2	MOR	RF	Scaffold	17	morganBits	Edge-Case Molecules	Cutoff value: 6	-0.756
33519	0.182	5.31588186298777	COc1cccc(N2CNC(=O)C23CCN(C2Cc4cccc5cccc2c45)CC3)c1	MOR	RF	Scaffold	17	morganBits	Edge-Case Molecules	Cutoff value: 6	0.182
33520	0.188	5.7763356584	O=C1NCN(c2ccc(F)cc2)C12CCN(C1Cc3cccc4cccc1c34)CC2	MOR	RF	Scaffold	17	morganBits	Edge-Case Molecules	Cutoff value: 6	0.188
33531	0.0924166666666666	5.23879988430644	[2H]C([2H])([2H])N(C[C@H]1CCCC[C@]1(O)c1cccc(O)c1)C([2H])([2H])[2H]	MOR	RF	Scaffold	17	morganBits	Edge-Case Molecules	Cutoff value: 6	0.0924166666666666
33536	0.136	6.74870820139351	CN(C)C[C@H]1CCCC[C@]1(O)c1cccc(C(N)=O)c1	MOR	RF	Scaffold	17	morganBits	Edge-Case Molecules	Cutoff value: 6	-0.864
33547	0.904	6.68746457615279	Oc1ccc2c(c1)[C@]1(CCCCc3ccccc3)CCN(CCc3ccccc3F)C[C@@H]1O2	MOR	RF	Scaffold	17	morganBits	Edge-Case Molecules	Cutoff value: 6	-0.0959999999999999
33548	0.604	6.515093350212	Oc1ccc2c(c1)[C@]1(CCCCc3ccccc3)CCN(CCc3ccc(F)cc3)C[C@@H]1O2	MOR	RF	Scaffold	17	morganBits	Edge-Case Molecules	Cutoff value: 6	-0.396
33549	0.8	6.95877967114036	Oc1ccc2c(c1)[C@]1(CCCCc3ccccc3)CCN(CCc3ccccc3)C[C@@H]1O2	MOR	RF	Scaffold	17	morganBits	Edge-Case Molecules	Cutoff value: 6	-0.2
33550	0.486	5.36241384027361	Oc1ccc2c(c1)[C@]1(CCCCc3ccccc3)CCN(CCc3cccc(C(F)(F)F)c3)C[C@@H]1O2	MOR	RF	Scaffold	17	morganBits	Edge-Case Molecules	Cutoff value: 6	0.486
33623	0.0415	5.31864881230686	CN(C/C=C/c1ccccc1)C1CCc2ccc(O)cc2C1(C)C	MOR	RF	Scaffold	17	morganBits	Edge-Case Molecules	Cutoff value: 6	0.0415
33625	0.0916666666666666	6.62975625853214	CC1(C)c2cc(O)ccc2CCC1NC/C=C/c1ccccc1	MOR	RF	Scaffold	17	morganBits	Edge-Case Molecules	Cutoff value: 6	-0.908333333333333
34106	0.863	6.68746457615279	Oc1ccc2c(c1)[C@]1(CCCCc3ccccc3)CCN(CCc3ccccc3F)C[C@@H]1O2	MOR	RF	Scaffold	18	morganBits	Edge-Case Molecules	Cutoff value: 6	-0.137
34107	0.76	6.515093350212	Oc1ccc2c(c1)[C@]1(CCCCc3ccccc3)CCN(CCc3ccc(F)cc3)C[C@@H]1O2	MOR	RF	Scaffold	18	morganBits	Edge-Case Molecules	Cutoff value: 6	-0.24
34108	0.808	6.95877967114036	Oc1ccc2c(c1)[C@]1(CCCCc3ccccc3)CCN(CCc3ccccc3)C[C@@H]1O2	MOR	RF	Scaffold	18	morganBits	Edge-Case Molecules	Cutoff value: 6	-0.192
34109	0.86	5.36241384027361	Oc1ccc2c(c1)[C@]1(CCCCc3ccccc3)CCN(CCc3cccc(C(F)(F)F)c3)C[C@@H]1O2	MOR	RF	Scaffold	18	morganBits	Edge-Case Molecules	Cutoff value: 6	0.86
34117	0.927333333333333	6.99851999978988	CCCCCCCCC(O)COc1ccc2c(c1)[C@@]13CCCC[C@H]1[C@@H](C2)N(CC1CCC1)CC3	MOR	RF	Scaffold	18	morganBits	Edge-Case Molecules	Cutoff value: 6	-0.0726666666666667
34121	0.856	5.90895754664168	CNC(=O)Nc1ccc2c(c1)[C@@]13CCCC[C@H]1[C@@H](C2)N(CC1CCC1)CC3	MOR	RF	Scaffold	18	morganBits	Edge-Case Molecules	Cutoff value: 6	0.856
34127	0.71425	5.14985239828994	CC(C)(CCCCCCC(C)(C)C(=O)Oc1ccc2c(c1)[C@@]13CCCC[C@H]1[C@@H](C2)N(CC1CCC1)CC3)C(=O)O	MOR	RF	Scaffold	18	morganBits	Edge-Case Molecules	Cutoff value: 6	0.71425
34129	0.107657142857143	6.16678665594378	CCCCC(O)c1cc2c(cc1O)[C@@]13CCCC[C@H]1[C@@H](C2)N(CC1CCC1)CC3	MOR	RF	Scaffold	18	morganBits	Edge-Case Molecules	Cutoff value: 6	-0.892342857142857
34130	0.08	5.41648106154389	CCCCCCCCCC(O)c1cc2c(cc1O)[C@@]13CCCC[C@H]1[C@@H](C2)N(CC1CCC1)CC3	MOR	RF	Scaffold	18	morganBits	Edge-Case Molecules	Cutoff value: 6	0.08
34131	0.062	5.41648106154389	OCCCCCCCCCCC(O)c1cc2c(cc1O)[C@@]13CCCC[C@H]1[C@@H](C2)N(CC1CCC1)CC3	MOR	RF	Scaffold	18	morganBits	Edge-Case Molecules	Cutoff value: 6	0.062
34190	0.119	5.48250216264168	N#Cc1ccc(CN2CCC[C@@H]2CNC(=S)N2Cc3ccccc3C[C@H]2CNC(=O)Nc2ccccc2)cc1	MOR	RF	Scaffold	18	morganBits	Edge-Case Molecules	Cutoff value: 6	0.119
34191	0.14	5.08000882492268	N#Cc1cccc(CN2CCC[C@@H]2CNC(=S)N2Cc3ccccc3C[C@H]2CNC(=O)Nc2ccccc2)c1	MOR	RF	Scaffold	18	morganBits	Edge-Case Molecules	Cutoff value: 6	0.14
34192	0.26	6.30537281922993	N#Cc1ccccc1CN1CCC[C@@H]1CNC(=S)N1Cc2ccccc2C[C@H]1CNC(=O)Nc1ccccc1	MOR	RF	Scaffold	18	morganBits	Edge-Case Molecules	Cutoff value: 6	-0.74
34193	0.11	5.56279218081481	O=C(NC[C@@H]1Cc2ccccc2CN1C(=S)NC[C@H]1CCCN1Cc1ccccc1)Nc1ccccc1	MOR	RF	Scaffold	18	morganBits	Edge-Case Molecules	Cutoff value: 6	0.11
34250	0.83	5.70416313399567	Oc1ccc2c(c1)[C@]1(CCCc3ccccc3)CCN(CCc3ccc(C(F)(F)F)cc3)C[C@@H]1O2	MOR	RF	Scaffold	18	morganBits	Edge-Case Molecules	Cutoff value: 6	0.83
34251	0.761	6.16678665594378	Oc1ccc2c(c1)[C@]1(CCCc3ccccc3)CCN(CCc3ccccc3F)C[C@@H]1O2	MOR	RF	Scaffold	18	morganBits	Edge-Case Molecules	Cutoff value: 6	-0.239
34252	0.53	5.14985239828994	Oc1ccc2c(c1)[C@]1(CCCc3ccccc3)CCN(CCc3ccc(F)cc3)C[C@@H]1O2	MOR	RF	Scaffold	18	morganBits	Edge-Case Molecules	Cutoff value: 6	0.53
34253	0.662	6.36094267038474	Oc1ccc2c(c1)[C@]1(CCCc3ccccc3)CCN(CCc3ccccc3)C[C@@H]1O2	MOR	RF	Scaffold	18	morganBits	Edge-Case Molecules	Cutoff value: 6	-0.338
34258	0.716	6.31419540784511	N/C(=N/Cc1ccc(O)cc1)Nc1ccc2[nH]c3c(c2c1)C[C@@]1(O)[C@H]2Cc4ccc(O)c5c4[C@@]1(CCN2CC1CC1)[C@H]3O5	MOR	RF	Scaffold	18	morganBits	Edge-Case Molecules	Cutoff value: 6	-0.284
34259	0.732	6.93440386514222	N/C(=N/Cc1ccc(N)cc1)Nc1ccc2[nH]c3c(c2c1)C[C@@]1(O)[C@H]2Cc4ccc(O)c5c4[C@@]1(CCN2CC1CC1)[C@H]3O5	MOR	RF	Scaffold	18	morganBits	Edge-Case Molecules	Cutoff value: 6	-0.268
34260	0.726	6.65148597511755	N/C(=N/Cc1ccccc1)Nc1ccc2[nH]c3c(c2c1)C[C@@]1(O)[C@H]2Cc4ccc(O)c5c4[C@@]1(CCN2CC1CC1)[C@H]3O5	MOR	RF	Scaffold	18	morganBits	Edge-Case Molecules	Cutoff value: 6	-0.274
34261	0.736	5.60616297274414	N/C(=N/Cc1ccc(Cl)cc1)Nc1ccc2[nH]c3c(c2c1)C[C@@]1(O)[C@H]2Cc4ccc(O)c5c4[C@@]1(CCN2CC1CC1)[C@H]3O5	MOR	RF	Scaffold	18	morganBits	Edge-Case Molecules	Cutoff value: 6	0.736
34262	0.73	6.34957891173443	N/C(=N/Cc1cccc(O)c1)Nc1ccc2[nH]c3c(c2c1)C[C@@]1(O)[C@H]2Cc4ccc(O)c5c4[C@@]1(CCN2CC1CC1)[C@H]3O5	MOR	RF	Scaffold	18	morganBits	Edge-Case Molecules	Cutoff value: 6	-0.27
34263	0.712	5.73119180638359	N/C(=N/Cc1ccc([N+](=O)[O-])cc1)Nc1ccc2[nH]c3c(c2c1)C[C@@]1(O)[C@H]2Cc4ccc(O)c5c4[C@@]1(CCN2CC1CC1)[C@H]3O5	MOR	RF	Scaffold	18	morganBits	Edge-Case Molecules	Cutoff value: 6	0.712
34738	0.0598166666666666	5.31864881230686	CN(C/C=C/c1ccccc1)C1CCc2ccc(O)cc2C1(C)C	MOR	RF	Scaffold	19	morganBits	Edge-Case Molecules	Cutoff value: 6	0.0598166666666666
34740	0.0994833333333333	6.62975625853214	CC1(C)c2cc(O)ccc2CCC1NC/C=C/c1ccccc1	MOR	RF	Scaffold	19	morganBits	Edge-Case Molecules	Cutoff value: 6	-0.900516666666667
34983	0.852	5.41648106154389	Cc1cc(O)cc(C)c1C[C@H](N)C(=O)N1Cc2ccccc2C[C@H]1C/N=C(/S)NC(C)(C)C	MOR	RF	Scaffold	19	morganBits	Edge-Case Molecules	Cutoff value: 6	0.852
34989	0.796	6.45055482907443	Cc1cc(O)cc(C)c1C[C@H](N)C(=O)N1Cc2ccccc2C[C@H]1CN=C(N)N	MOR	RF	Scaffold	19	morganBits	Edge-Case Molecules	Cutoff value: 6	-0.204
34990	0.828	5.76919560426653	Cc1cc(O)cc(C)c1C[C@H](N)C(=O)N1Cc2ccccc2C[C@H]1CNC(=O)C(C)(C)C	MOR	RF	Scaffold	19	morganBits	Edge-Case Molecules	Cutoff value: 6	0.828
34992	0.86	6.22118072800958	CC(=O)NC[C@@H]1Cc2ccccc2CN1C(=O)[C@@H](N)Cc1c(C)cc(O)cc1C	MOR	RF	Scaffold	19	morganBits	Edge-Case Molecules	Cutoff value: 6	-0.14
34994	0.874	5.49745012407756	CC(=N)NC[C@@H]1Cc2ccccc2CN1C(=O)[C@@H](N)Cc1c(C)cc(O)cc1C	MOR	RF	Scaffold	19	morganBits	Edge-Case Molecules	Cutoff value: 6	0.874
35025	0.526333333333333	5.21581036608174	CN1CC[C@]23c4c5ccc(NCc6ccc(O)cc6)c4O[C@H]2[C@@H](O)C=C[C@H]3[C@H]1C5	MOR	RF	Scaffold	19	morganBits	Edge-Case Molecules	Cutoff value: 6	0.526333333333333
35026	0.54	6.43505064253846	CN1CC[C@]23c4c5ccc(NCc6ccccc6O)c4O[C@H]2[C@@H](O)C=C[C@H]3[C@H]1C5	MOR	RF	Scaffold	19	morganBits	Edge-Case Molecules	Cutoff value: 6	-0.46
35028	0.338	5.19333751022968	COc1cccc(CNc2ccc3c4c2O[C@H]2[C@@H](O)C=C[C@H]5[C@@H](C3)N(C)CC[C@]425)c1	MOR	RF	Scaffold	19	morganBits	Edge-Case Molecules	Cutoff value: 6	0.338
35434	0.605952380952381	6.22741127776022	CCN1CC[C@]2(C)c3cc(O)ccc3CC1[C@@H]2C	MOR	RF	Scaffold	20	morganBits	Edge-Case Molecules	Cutoff value: 6	-0.394047619047619
35444	0.559285714285714	6.29194979889779	CCCCCN1CC[C@]2(C)c3cc(O)ccc3CC1[C@@H]2C	MOR	RF	Scaffold	20	morganBits	Edge-Case Molecules	Cutoff value: 6	-0.440714285714286
35445	0.2155	5.01101595343573	C[C@H]1C2Cc3ccc(O)cc3[C@@]1(C)CCN2	MOR	RF	Scaffold	20	morganBits	Edge-Case Molecules	Cutoff value: 6	0.2155
35446	0.549285714285714	5.33643835387035	CCCCCCN1CC[C@]2(C)c3cc(O)ccc3CC1[C@@H]2C	MOR	RF	Scaffold	20	morganBits	Edge-Case Molecules	Cutoff value: 6	0.549285714285714
35447	0.549285714285714	5.70416313399567	CCCCCCCN1CC[C@]2(C)c3cc(O)ccc3CC1[C@@H]2C	MOR	RF	Scaffold	20	morganBits	Edge-Case Molecules	Cutoff value: 6	0.549285714285714
35472	0.156	6.82524827851584	COc1ccccc1CN1CCC[C@@H]1C/N=C(\S)N1Cc2ccccc2C[C@H]1CNC(=O)Nc1ccccc1	MOR	RF	Scaffold	20	morganBits	Edge-Case Molecules	Cutoff value: 6	-0.844
35474	0.2247	6.54041115819629	O=C(NC[C@@H]1Cc2ccccc2CN1/C(S)=N/C[C@H]1CCCN1Cc1ccccc1O)Nc1ccccc1	MOR	RF	Scaffold	20	morganBits	Edge-Case Molecules	Cutoff value: 6	-0.7753
35475	0.036	5.73424058923295	O=C(NC[C@@H]1Cc2ccccc2CN1/C(S)=N/C[C@H]1CCCN1Cc1ccc(F)cc1)Nc1ccccc1	MOR	RF	Scaffold	20	morganBits	Edge-Case Molecules	Cutoff value: 6	0.036
35477	0.068	6.66785610476441	CC(=O)Nc1ccc(CN2CCC[C@@H]2C/N=C(\S)N2Cc3ccccc3C[C@H]2CNC(=O)Nc2ccccc2)cc1	MOR	RF	Scaffold	20	morganBits	Edge-Case Molecules	Cutoff value: 6	-0.932
35478	0.1422	6.12643536042022	COc1ccc(CN2CCC[C@@H]2C/N=C(\S)N2Cc3ccccc3C[C@H]2CNC(=O)Nc2ccccc2)cc1O	MOR	RF	Scaffold	20	morganBits	Edge-Case Molecules	Cutoff value: 6	-0.8578
35479	0.166	5.29869802588751	O=C(NC[C@@H]1Cc2ccccc2CN1/C(S)=N/C[C@H]1CCCN1Cc1ccccc1F)Nc1ccccc1	MOR	RF	Scaffold	20	morganBits	Edge-Case Molecules	Cutoff value: 6	0.166
35480	0.068	5.46485464582811	COc1cccc(CN2CCC[C@@H]2C/N=C(\S)N2Cc3ccccc3C[C@H]2CNC(=O)Nc2ccccc2)c1	MOR	RF	Scaffold	20	morganBits	Edge-Case Molecules	Cutoff value: 6	0.068
35481	0.044	5.8732394640396	COc1ccc(CN2CCC[C@@H]2C/N=C(\S)N2Cc3ccccc3C[C@H]2CNC(=O)Nc2ccccc2)cc1	MOR	RF	Scaffold	20	morganBits	Edge-Case Molecules	Cutoff value: 6	0.044
35486	0.1392	5.93660907797219	O=C(NC[C@@H]1Cc2ccccc2CN1/C(S)=N/C[C@H]1CCCN1Cc1ccc(O)c(O)c1)Nc1ccccc1	MOR	RF	Scaffold	20	morganBits	Edge-Case Molecules	Cutoff value: 6	0.1392
35488	0.347451948051948	6.92055845832016	C[C@@H]1[C@@H]2CCC[C@@]1(c1cccc(O)c1)CCN2CCc1ccccc1	MOR	RF	Scaffold	20	morganBits	Edge-Case Molecules	Cutoff value: 6	-0.652548051948052
35489	0.355951948051948	5.01101595343573	Oc1cccc([C@@]23CCC[C@@H]([C@@H]2O)N(CCc2ccccc2)CC3)c1	MOR	RF	Scaffold	20	morganBits	Edge-Case Molecules	Cutoff value: 6	0.355951948051948
35492	0.355951948051948	5.19333751022968	Oc1cccc([C@@]23CCC[C@@H]([C@H]2O)N(CCc2ccccc2)CC3)c1	MOR	RF	Scaffold	20	morganBits	Edge-Case Molecules	Cutoff value: 6	0.355951948051948
35558	0.862	6.13551601305596	COCCOCCOCCOCCO[C@H]1CC[C@@]2(O)[C@H]3Cc4ccc(O)c5c4[C@@]2(CCN3CC2CCC2)C1O5	MOR	RF	Scaffold	20	morganBits	Edge-Case Molecules	Cutoff value: 6	-0.138
35559	0.862	5.44208381040488	COCCOCCOCCOCCOCCO[C@H]1CC[C@@]2(O)[C@H]3Cc4ccc(O)c5c4[C@@]2(CCN3CC2CCC2)C1O5	MOR	RF	Scaffold	20	morganBits	Edge-Case Molecules	Cutoff value: 6	0.862
35681	0.592666666666667	5.95547756227658	FC(F)(F)CNc1nc2cc3c(cc2s1)C[C@@H]1[C@@H]2CCCC[C@]32CCN1CC1CC1	MOR	RF	Scaffold	20	morganBits	Edge-Case Molecules	Cutoff value: 6	0.592666666666667
35682	0.598	6.16678665594378	CCCNc1nc2cc3c(cc2s1)C[C@@H]1[C@@H]2CCCC[C@]32CCN1CC1CC1	MOR	RF	Scaffold	20	morganBits	Edge-Case Molecules	Cutoff value: 6	-0.402
35727	0.87	5.70416313399567	Oc1ccc2c(c1)[C@]1(CCCc3ccccc3)CCN(CCc3ccc(C(F)(F)F)cc3)C[C@@H]1O2	MOR	RF	Scaffold	20	morganBits	Edge-Case Molecules	Cutoff value: 6	0.87
35728	0.840666666666667	6.16678665594378	Oc1ccc2c(c1)[C@]1(CCCc3ccccc3)CCN(CCc3ccccc3F)C[C@@H]1O2	MOR	RF	Scaffold	20	morganBits	Edge-Case Molecules	Cutoff value: 6	-0.159333333333333
35729	0.666666666666667	5.14985239828994	Oc1ccc2c(c1)[C@]1(CCCc3ccccc3)CCN(CCc3ccc(F)cc3)C[C@@H]1O2	MOR	RF	Scaffold	20	morganBits	Edge-Case Molecules	Cutoff value: 6	0.666666666666667
35730	0.706666666666667	6.36094267038474	Oc1ccc2c(c1)[C@]1(CCCc3ccccc3)CCN(CCc3ccccc3)C[C@@H]1O2	MOR	RF	Scaffold	20	morganBits	Edge-Case Molecules	Cutoff value: 6	-0.293333333333333
36209	0.8	6.68746457615279	Oc1ccc2c(c1)[C@]1(CCCCc3ccccc3)CCN(CCc3ccccc3F)C[C@@H]1O2	MOR	RF	Scaffold	21	morganBits	Edge-Case Molecules	Cutoff value: 6	-0.2
36210	0.756	6.515093350212	Oc1ccc2c(c1)[C@]1(CCCCc3ccccc3)CCN(CCc3ccc(F)cc3)C[C@@H]1O2	MOR	RF	Scaffold	21	morganBits	Edge-Case Molecules	Cutoff value: 6	-0.244
36211	0.714	6.95877967114036	Oc1ccc2c(c1)[C@]1(CCCCc3ccccc3)CCN(CCc3ccccc3)C[C@@H]1O2	MOR	RF	Scaffold	21	morganBits	Edge-Case Molecules	Cutoff value: 6	-0.286
36212	0.848	5.36241384027361	Oc1ccc2c(c1)[C@]1(CCCCc3ccccc3)CCN(CCc3cccc(C(F)(F)F)c3)C[C@@H]1O2	MOR	RF	Scaffold	21	morganBits	Edge-Case Molecules	Cutoff value: 6	0.848
36283	0.245	5.36241384027361	Cc1cc(F)ccc1OC(CCN1CCC(n2c(O)nc3ccccc32)CC1)C(C)C	MOR	RF	Scaffold	21	morganBits	Edge-Case Molecules	Cutoff value: 6	0.245
36286	0.156657142857143	5.19333751022968	CCC(Oc1cc(C)ccc1Cl)C(O)CN1CCC(n2c(O)nc3ccccc32)CC1	MOR	RF	Scaffold	21	morganBits	Edge-Case Molecules	Cutoff value: 6	0.156657142857143
36287	0.1658	5.70416313399567	CCCC(Oc1cc(C)ccc1Cl)C(O)CN1CCC(n2c(O)nc3ccccc32)CC1	MOR	RF	Scaffold	21	morganBits	Edge-Case Molecules	Cutoff value: 6	0.1658
36290	0.207	5.95547756227658	Cc1ccccc1OC(CCN1CCC(n2c(O)nc3ccccc32)CC1)C(C)C	MOR	RF	Scaffold	21	morganBits	Edge-Case Molecules	Cutoff value: 6	0.207
36291	0.234	5.86450578407085	CCc1ccccc1OC(CCN1CCC(n2c(O)nc3ccccc32)CC1)C(C)C	MOR	RF	Scaffold	21	morganBits	Edge-Case Molecules	Cutoff value: 6	0.234
36292	0.219	5.82194616965205	CC(C)C(CCN1CCC(n2c(O)nc3ccccc32)CC1)Oc1ccccc1C(F)(F)F	MOR	RF	Scaffold	21	morganBits	Edge-Case Molecules	Cutoff value: 6	0.219
36293	0.203	6.00426772644601	CC(C)c1ccccc1OC(CCN1CCC(n2c(O)nc3ccccc32)CC1)C(C)C	MOR	RF	Scaffold	21	morganBits	Edge-Case Molecules	Cutoff value: 6	-0.797
36297	0.233722222222222	5.14985239828994	Cc1ccc(N)cc1OC(CCN1CCC(n2c(O)nc3ccccc32)CC1)C(C)C	MOR	RF	Scaffold	21	morganBits	Edge-Case Molecules	Cutoff value: 6	0.233722222222222
36842	0.56275	5.1713586035109	NC(=O)c1ccc2c3c1O[C@H]1c4[nH]c5ccccc5c4C[C@@]4(O)[C@@H](C2)N(CC2CC2)CC[C@]314	MOR	RF	Scaffold	22	morganBits	Edge-Case Molecules	Cutoff value: 6	0.56275
36844	0.532	5.86581098329899	CCC(=O)NCCc1ccc2[nH]c3c(c2c1)C[C@@]1(O)C2Cc4ccc(O)c5c4[C@@]1(CCN2CC1CC1)[C@H]3O5	MOR	RF	Scaffold	22	morganBits	Edge-Case Molecules	Cutoff value: 6	0.532
36847	0.57	5.72853172501263	CCC(=N)NCCc1ccc2[nH]c3c(c2c1)C[C@@]1(O)C2Cc4ccc(O)c5c4[C@@]1(CCN2CC1CC1)[C@H]3O5	MOR	RF	Scaffold	22	morganBits	Edge-Case Molecules	Cutoff value: 6	0.57
36848	0.497333333333333	5.54715938518601	CCCCC(=O)NCCc1ccc2[nH]c3c(c2c1)C[C@@]1(O)C2Cc4ccc(O)c5c4[C@@]1(CCN2CC1CC1)[C@H]3O5	MOR	RF	Scaffold	22	morganBits	Edge-Case Molecules	Cutoff value: 6	0.497333333333333
36849	0.540666666666667	5.29156304667053	CCCC(=N)NCCc1ccc2[nH]c3c(c2c1)C[C@@]1(O)C2Cc4ccc(O)c5c4[C@@]1(CCN2CC1CC1)[C@H]3O5	MOR	RF	Scaffold	22	morganBits	Edge-Case Molecules	Cutoff value: 6	0.540666666666667
36850	0.676666666666667	6.39879289451584	CCC/N=C(\N)Cc1ccc2[nH]c3c(c2c1)C[C@@]1(O)C2Cc4ccc(O)c5c4[C@@]1(CCN2CC1CC1)[C@H]3O5	MOR	RF	Scaffold	22	morganBits	Edge-Case Molecules	Cutoff value: 6	-0.323333333333333
36851	0.582	5.14137777129897	CC(C)CC(=N)NCCc1ccc2[nH]c3c(c2c1)C[C@@]1(O)C2Cc4ccc(O)c5c4[C@@]1(CCN2CC1CC1)[C@H]3O5	MOR	RF	Scaffold	22	morganBits	Edge-Case Molecules	Cutoff value: 6	0.582
36852	0.456	6.39140187786945	CCCCCCNC(=O)NCCc1ccc2[nH]c3c(c2c1)C[C@@]1(O)C2Cc4ccc(O)c5c4[C@@]1(CCN2CC1CC1)[C@H]3O5	MOR	RF	Scaffold	22	morganBits	Edge-Case Molecules	Cutoff value: 6	-0.544
36854	0.584	5.89451686248689	CC(=N)NCCc1ccc2[nH]c3c(c2c1)C[C@@]1(O)C2Cc4ccc(O)c5c4[C@@]1(CCN2CC1CC1)[C@H]3O5	MOR	RF	Scaffold	22	morganBits	Edge-Case Molecules	Cutoff value: 6	0.584
36856	0.524	5.56698100601489	CCCC(=O)NCCc1ccc2[nH]c3c(c2c1)C[C@@]1(O)C2Cc4ccc(O)c5c4[C@@]1(CCN2CC1CC1)[C@H]3O5	MOR	RF	Scaffold	22	morganBits	Edge-Case Molecules	Cutoff value: 6	0.524
36857	0.66	5.76959093931813	CCCCC/N=C(\N)Cc1ccc2[nH]c3c(c2c1)C[C@@]1(O)C2Cc4ccc(O)c5c4[C@@]1(CCN2CC1CC1)[C@H]3O5	MOR	RF	Scaffold	22	morganBits	Edge-Case Molecules	Cutoff value: 6	0.66
36858	0.524	5.37193268528282	CCNC(=O)NCCc1ccc2[nH]c3c(c2c1)C[C@@]1(O)C2Cc4ccc(O)c5c4[C@@]1(CCN2CC1CC1)[C@H]3O5	MOR	RF	Scaffold	22	morganBits	Edge-Case Molecules	Cutoff value: 6	0.524
36860	0.412	6.09473962961008	CCCC/N=C(\NCCCC)Nc1ccc2[nH]c3c(c2c1)C[C@@]1(O)[C@H]2Cc4ccc(O)c5c4[C@@]1(CCN2CC1CC1)[C@H]3O5	MOR	RF	Scaffold	22	morganBits	Edge-Case Molecules	Cutoff value: 6	-0.588
36861	0.718	5.39178844895352	N=C(N)NCc1ccc2[nH]c3c(c2c1)C[C@@]1(O)[C@H]2Cc4ccc(O)c5c4[C@@]1(CCN2CC1CC1)[C@H]3O5	MOR	RF	Scaffold	22	morganBits	Edge-Case Molecules	Cutoff value: 6	0.718
36862	0.54	6.93440386514222	CCCC/N=C(\NCCCC)NCCc1ccc2[nH]c3c(c2c1)C[C@@]1(O)[C@H]2Cc4ccc(O)c5c4[C@@]1(CCN2CC1CC1)[C@H]3O5	MOR	RF	Scaffold	22	morganBits	Edge-Case Molecules	Cutoff value: 6	-0.46
36863	0.344666666666667	6.71456106584093	CCC/N=C(\NCCC)Nc1ccc2[nH]c3c(c2c1)C[C@@]1(O)[C@H]2Cc4ccc(O)c5c4[C@@]1(CCN2CC1CC1)[C@H]3O5	MOR	RF	Scaffold	22	morganBits	Edge-Case Molecules	Cutoff value: 6	-0.655333333333333
36864	0.839090909090909	5.33132325320358	[11CH3]n1c2c(c3ccccc31)C[C@@]1(O)[C@H]3Cc4ccc(O)c5c4[C@@]1(CCN3CC1CC1)[C@H]2O5	MOR	RF	Scaffold	22	morganBits	Edge-Case Molecules	Cutoff value: 6	0.839090909090909
37076	0.102666666666667	6.22741127776022	Oc1ccc2c(c1)[C@]1(CCc3ccccc3)CCN(CCc3cccc(C(F)(F)F)c3)C[C@@H]1O2	MOR	RF	Scaffold	22	morganBits	Edge-Case Molecules	Cutoff value: 6	-0.897333333333333
37078	0.303	6.92055845832016	Oc1ccc2c(c1)[C@]1(CCc3ccccc3)CCN(CCc3ccc(C(F)(F)F)cc3)C[C@@H]1O2	MOR	RF	Scaffold	22	morganBits	Edge-Case Molecules	Cutoff value: 6	-0.697
37080	0.31	5.90895754664168	Oc1ccc2c(c1)[C@]1(CCc3ccccc3)CCN(CCc3ccc(F)cc3)C[C@@H]1O2	MOR	RF	Scaffold	22	morganBits	Edge-Case Molecules	Cutoff value: 6	0.31
37081	0.484666666666667	6.80277542266378	Oc1ccc2c(c1)[C@]1(CCc3ccccc3)CCN(CCc3ccccc3)C[C@@H]1O2	MOR	RF	Scaffold	22	morganBits	Edge-Case Molecules	Cutoff value: 6	-0.515333333333333
37541	0.614	6.60210472720163	COc1c(C(N)=O)ccc2c1[C@]13CCN(CC4CC4)[C@H](C2)[C@]1(O)CCC(=O)C3	MOR	RF	Scaffold	23	morganBits	Edge-Case Molecules	Cutoff value: 6	-0.386
37542	0.742	6.16678665594378	O=C1CC[C@@]2(O)[C@H]3Cc4ccc(O)c(O)c4[C@@]2(CCN3CC2CC2)C1	MOR	RF	Scaffold	23	morganBits	Edge-Case Molecules	Cutoff value: 6	-0.258
37547	0.64775	5.22150838719638	C[C@H](NC(=O)C[C@H]1C[C@@]2(O)[C@H]3Cc4ccc(O)cc4[C@@]2(CCN3CC2CC2)CC1=O)C(=O)O	MOR	RF	Scaffold	23	morganBits	Edge-Case Molecules	Cutoff value: 6	0.64775
37549	0.63195	5.09359273335749	CC(C)C[C@H](NC(=O)C[C@H]1C[C@@]2(O)[C@H]3Cc4ccc(O)cc4[C@@]2(CCN3CC2CC2)CC1=O)C(=O)O	MOR	RF	Scaffold	23	morganBits	Edge-Case Molecules	Cutoff value: 6	0.63195
37554	0.804	6.7371957770178	CC(C)CCC(=O)N[C@H]1C[C@@]2(O)[C@H]3Cc4ccc(O)cc4[C@@]2(CCN3CC2CC2)CC1=O	MOR	RF	Scaffold	23	morganBits	Edge-Case Molecules	Cutoff value: 6	-0.196
37555	0.787	6.7330420846491	CC(C)CCCC(=O)N[C@H]1C[C@@]2(O)[C@H]3Cc4ccc(O)cc4[C@@]2(CCN3CC2CC2)CC1=O	MOR	RF	Scaffold	23	morganBits	Edge-Case Molecules	Cutoff value: 6	-0.213
37556	0.829	6.07683841928084	CC(C)(C)C(=O)N[C@H]1C[C@@]2(O)[C@H]3Cc4ccc(O)cc4[C@@]2(CCN3CC2CC2)CC1=O	MOR	RF	Scaffold	23	morganBits	Edge-Case Molecules	Cutoff value: 6	-0.171
37634	0.684	5.95547756227658	Oc1ccc2c3c1O[C@H]1c4[nH]cc(-c5ccccc5)c4C[C@@]4(O)C(C2)N(CC2CC2)CC[C@]314	MOR	RF	Scaffold	23	morganBits	Edge-Case Molecules	Cutoff value: 6	0.684
37635	0.68	6.83094629963048	CCn1cc(-c2ccccc2)c2c1[C@@H]1Oc3c(O)ccc4c3[C@@]13CCN(CC1CC1)C(C4)[C@]3(O)C2	MOR	RF	Scaffold	23	morganBits	Edge-Case Molecules	Cutoff value: 6	-0.32
37636	0.691	6.97185175270771	Cn1cc(-c2ccccc2)c2c1[C@@H]1Oc3c(O)ccc4c3[C@@]13CCN(CC1CC1)C(C4)[C@]3(O)C2	MOR	RF	Scaffold	23	morganBits	Edge-Case Molecules	Cutoff value: 6	-0.309
37717	0.05	5.41648106154389	CC(C)C1CCC(N2CCC(O)(c3cccc(C(F)(F)F)c3)CC2)CC1	MOR	RF	Scaffold	23	morganBits	Edge-Case Molecules	Cutoff value: 6	0.05
37718	0.12	6.92055845832016	CC(C)C1CCC(N2CCC(O)(c3ccc(Cl)c(C(F)(F)F)c3)CC2)CC1	MOR	RF	Scaffold	23	morganBits	Edge-Case Molecules	Cutoff value: 6	-0.88
37719	0.0728	5.1713586035109	CCCC1CCC(N2CCC(O)(c3cccc(C(F)(F)F)c3)CC2)CC1	MOR	RF	Scaffold	23	morganBits	Edge-Case Molecules	Cutoff value: 6	0.0728
37732	0.358	5.25143754372489	CCNC(=O)c1ccc(/C(=C2\C[C@@H]3CC[C@H](C2)N3C)c2ccccc2)cc1	MOR	RF	Scaffold	23	morganBits	Edge-Case Molecules	Cutoff value: 6	0.358
37742	0.53	6.64672179269044	C=CCN1[C@H]2CC[C@@H]1C/C(=C(\c1ccccc1)c1ccc(C(=O)NCC)cc1)C2	MOR	RF	Scaffold	23	morganBits	Edge-Case Molecules	Cutoff value: 6	-0.47
37745	0.53	6.05083536226234	C=CCN1[C@H]2CC[C@@H]1C/C(=C(/c1ccccc1)c1ccc(C(=O)NCC)cc1)C2	MOR	RF	Scaffold	23	morganBits	Edge-Case Molecules	Cutoff value: 6	-0.47
37778	0.846	5.70416313399567	Oc1ccc2c(c1)[C@]1(CCCc3ccccc3)CCN(CCc3ccc(C(F)(F)F)cc3)C[C@@H]1O2	MOR	RF	Scaffold	23	morganBits	Edge-Case Molecules	Cutoff value: 6	0.846
37779	0.832	6.16678665594378	Oc1ccc2c(c1)[C@]1(CCCc3ccccc3)CCN(CCc3ccccc3F)C[C@@H]1O2	MOR	RF	Scaffold	23	morganBits	Edge-Case Molecules	Cutoff value: 6	-0.168
37780	0.652	5.14985239828994	Oc1ccc2c(c1)[C@]1(CCCc3ccccc3)CCN(CCc3ccc(F)cc3)C[C@@H]1O2	MOR	RF	Scaffold	23	morganBits	Edge-Case Molecules	Cutoff value: 6	0.652
37781	0.688	6.36094267038474	Oc1ccc2c(c1)[C@]1(CCCc3ccccc3)CCN(CCc3ccccc3)C[C@@H]1O2	MOR	RF	Scaffold	23	morganBits	Edge-Case Molecules	Cutoff value: 6	-0.312
37875	0.0458333333333333	5.31864881230686	CN(C/C=C/c1ccccc1)C1CCc2ccc(O)cc2C1(C)C	MOR	RF	Scaffold	23	morganBits	Edge-Case Molecules	Cutoff value: 6	0.0458333333333333
37877	0.0715238095238095	6.62975625853214	CC1(C)c2cc(O)ccc2CCC1NC/C=C/c1ccccc1	MOR	RF	Scaffold	23	morganBits	Edge-Case Molecules	Cutoff value: 6	-0.92847619047619
38233	0.367633333333333	6.92055845832016	C[C@@H]1[C@@H]2CCC[C@@]1(c1cccc(O)c1)CCN2CCc1ccccc1	MOR	RF	Scaffold	24	morganBits	Edge-Case Molecules	Cutoff value: 6	-0.632366666666667
38234	0.379166666666667	5.01101595343573	Oc1cccc([C@@]23CCC[C@@H]([C@@H]2O)N(CCc2ccccc2)CC3)c1	MOR	RF	Scaffold	24	morganBits	Edge-Case Molecules	Cutoff value: 6	0.379166666666667
38237	0.379166666666667	5.19333751022968	Oc1cccc([C@@]23CCC[C@@H]([C@H]2O)N(CCc2ccccc2)CC3)c1	MOR	RF	Scaffold	24	morganBits	Edge-Case Molecules	Cutoff value: 6	0.379166666666667
38286	0.6075	6.00426772644601	C[C@H]1C2Cc3ccc(C(N)=O)c([N+](=O)[O-])c3[C@@]1(C)CCN2CC1CC1	MOR	RF	Scaffold	24	morganBits	Edge-Case Molecules	Cutoff value: 6	-0.3925
38289	0.585666666666667	5.53426409720027	C[C@H]1C2Cc3ccc(O)c([N+](=O)[O-])c3[C@@]1(C)CCN2CC1CC1	MOR	RF	Scaffold	24	morganBits	Edge-Case Molecules	Cutoff value: 6	0.585666666666667
38422	0.0668571428571428	6.22741127776022	Oc1ccc2c(c1)[C@]1(CCc3ccccc3)CCN(CCc3cccc(C(F)(F)F)c3)C[C@@H]1O2	MOR	RF	Scaffold	24	morganBits	Edge-Case Molecules	Cutoff value: 6	-0.933142857142857
38424	0.292857142857143	6.92055845832016	Oc1ccc2c(c1)[C@]1(CCc3ccccc3)CCN(CCc3ccc(C(F)(F)F)cc3)C[C@@H]1O2	MOR	RF	Scaffold	24	morganBits	Edge-Case Molecules	Cutoff value: 6	-0.707142857142857
38426	0.298857142857143	5.90895754664168	Oc1ccc2c(c1)[C@]1(CCc3ccccc3)CCN(CCc3ccc(F)cc3)C[C@@H]1O2	MOR	RF	Scaffold	24	morganBits	Edge-Case Molecules	Cutoff value: 6	0.298857142857143
38427	0.434857142857143	6.80277542266378	Oc1ccc2c(c1)[C@]1(CCc3ccccc3)CCN(CCc3ccccc3)C[C@@H]1O2	MOR	RF	Scaffold	24	morganBits	Edge-Case Molecules	Cutoff value: 6	-0.565142857142857
38430	0.1	5.48250216264168	N#Cc1ccc(CN2CCC[C@@H]2CNC(=S)N2Cc3ccccc3C[C@H]2CNC(=O)Nc2ccccc2)cc1	MOR	RF	Scaffold	24	morganBits	Edge-Case Molecules	Cutoff value: 6	0.1
38431	0.1176	5.08000882492268	N#Cc1cccc(CN2CCC[C@@H]2CNC(=S)N2Cc3ccccc3C[C@H]2CNC(=O)Nc2ccccc2)c1	MOR	RF	Scaffold	24	morganBits	Edge-Case Molecules	Cutoff value: 6	0.1176
38432	0.208	6.30537281922993	N#Cc1ccccc1CN1CCC[C@@H]1CNC(=S)N1Cc2ccccc2C[C@H]1CNC(=O)Nc1ccccc1	MOR	RF	Scaffold	24	morganBits	Edge-Case Molecules	Cutoff value: 6	-0.792
38433	0.1	5.56279218081481	O=C(NC[C@@H]1Cc2ccccc2CN1C(=S)NC[C@H]1CCCN1Cc1ccccc1)Nc1ccccc1	MOR	RF	Scaffold	24	morganBits	Edge-Case Molecules	Cutoff value: 6	0.1
38484	0.228	5.54621016821867	O=C1NCN(c2ccc(Cl)cc2)C12CCN(C1Cc3cccc4cccc1c34)CC2	MOR	RF	Scaffold	24	morganBits	Edge-Case Molecules	Cutoff value: 6	0.228
38485	0.216	5.08557986997213	Cc1ccc(N2CNC(=O)C23CCN(C2Cc4cccc5cccc2c45)CC3)cc1	MOR	RF	Scaffold	24	morganBits	Edge-Case Molecules	Cutoff value: 6	0.216
38486	0.22	6.00677085666413	O=C1NCN(c2cccc(Cl)c2)C12CCN(C1Cc3cccc4cccc1c34)CC2	MOR	RF	Scaffold	24	morganBits	Edge-Case Molecules	Cutoff value: 6	-0.78
38487	0.214	6.46709715194374	O=C1NCN(c2cccc(Br)c2)C12CCN(C1Cc3cccc4cccc1c34)CC2	MOR	RF	Scaffold	24	morganBits	Edge-Case Molecules	Cutoff value: 6	-0.786
38488	0.204	6.69741490700595	Cc1cccc(N2CNC(=O)C23CCN(C2Cc4cccc5cccc2c45)CC3)c1	MOR	RF	Scaffold	24	morganBits	Edge-Case Molecules	Cutoff value: 6	-0.796
38490	0.22	6.00677085666413	Cc1cc(C)cc(N2CNC(=O)C23CCN(C2Cc4cccc5cccc2c45)CC3)c1	MOR	RF	Scaffold	24	morganBits	Edge-Case Molecules	Cutoff value: 6	-0.78
38493	0.204	6.927708962349	O=C1NCN(c2cccc(C(F)(F)F)c2)C12CCN(C1Cc3cccc4cccc1c34)CC2	MOR	RF	Scaffold	24	morganBits	Edge-Case Molecules	Cutoff value: 6	-0.796
38494	0.192	5.31588186298777	COc1cccc(N2CNC(=O)C23CCN(C2Cc4cccc5cccc2c45)CC3)c1	MOR	RF	Scaffold	24	morganBits	Edge-Case Molecules	Cutoff value: 6	0.192
38495	0.186	5.7763356584	O=C1NCN(c2ccc(F)cc2)C12CCN(C1Cc3cccc4cccc1c34)CC2	MOR	RF	Scaffold	24	morganBits	Edge-Case Molecules	Cutoff value: 6	0.186
39125	0.912	6.68746457615279	Oc1ccc2c(c1)[C@]1(CCCCc3ccccc3)CCN(CCc3ccccc3F)C[C@@H]1O2	MOR	RF	Scaffold	25	morganBits	Edge-Case Molecules	Cutoff value: 6	-0.0879999999999999
39126	0.618	6.515093350212	Oc1ccc2c(c1)[C@]1(CCCCc3ccccc3)CCN(CCc3ccc(F)cc3)C[C@@H]1O2	MOR	RF	Scaffold	25	morganBits	Edge-Case Molecules	Cutoff value: 6	-0.382
39127	0.796	6.95877967114036	Oc1ccc2c(c1)[C@]1(CCCCc3ccccc3)CCN(CCc3ccccc3)C[C@@H]1O2	MOR	RF	Scaffold	25	morganBits	Edge-Case Molecules	Cutoff value: 6	-0.204
39128	0.464	5.36241384027361	Oc1ccc2c(c1)[C@]1(CCCCc3ccccc3)CCN(CCc3cccc(C(F)(F)F)c3)C[C@@H]1O2	MOR	RF	Scaffold	25	morganBits	Edge-Case Molecules	Cutoff value: 6	0.464
39175	0.3134	6.29194979889779	CC(=O)Nc1nc2cc3c(cc2s1)C[C@@H]1[C@@H]2CCCC[C@]32CCN1CCCF	MOR	RF	Scaffold	25	morganBits	Edge-Case Molecules	Cutoff value: 6	-0.6866
39176	0.5492	5.82194616965205	CCCNc1nc2cc3c(cc2s1)C[C@@H]1[C@@H]2CCCC[C@]32CCN1CCCF	MOR	RF	Scaffold	25	morganBits	Edge-Case Molecules	Cutoff value: 6	0.5492
39190	0.473333333333333	5.38908208735578	C[N+]1(CC2CC2)CC[C@]23c4c5ccc(C(N)=O)c4O[C@H]2C(=O)CC[C@@]3(O)[C@H]1C5.[I-]	MOR	RF	Scaffold	25	morganBits	Edge-Case Molecules	Cutoff value: 6	0.473333333333333
39191	0.558666666666667	6.927708962349	C[N+]1(CC2CC2)CC[C@]23c4c5ccc(O)c4O[C@H]2C(=O)CC[C@@]3(O)[C@H]1C5	MOR	RF	Scaffold	25	morganBits	Edge-Case Molecules	Cutoff value: 6	-0.441333333333333
39656	0.720833333333333	5.41648106154389	Cc1cc(O)cc(C)c1C[C@H](N)C(=O)N1Cc2ccccc2C[C@H]1C/N=C(/S)NC(C)(C)C	MOR	RF	Scaffold	26	morganBits	Edge-Case Molecules	Cutoff value: 6	0.720833333333333
39662	0.718	6.45055482907443	Cc1cc(O)cc(C)c1C[C@H](N)C(=O)N1Cc2ccccc2C[C@H]1CN=C(N)N	MOR	RF	Scaffold	26	morganBits	Edge-Case Molecules	Cutoff value: 6	-0.282
39663	0.762	5.76919560426653	Cc1cc(O)cc(C)c1C[C@H](N)C(=O)N1Cc2ccccc2C[C@H]1CNC(=O)C(C)(C)C	MOR	RF	Scaffold	26	morganBits	Edge-Case Molecules	Cutoff value: 6	0.762
39665	0.803333333333333	6.22118072800958	CC(=O)NC[C@@H]1Cc2ccccc2CN1C(=O)[C@@H](N)Cc1c(C)cc(O)cc1C	MOR	RF	Scaffold	26	morganBits	Edge-Case Molecules	Cutoff value: 6	-0.196666666666667
39667	0.813333333333333	5.49745012407756	CC(=N)NC[C@@H]1Cc2ccccc2CN1C(=O)[C@@H](N)Cc1c(C)cc(O)cc1C	MOR	RF	Scaffold	26	morganBits	Edge-Case Molecules	Cutoff value: 6	0.813333333333333
39677	0.129285714285714	5.36241384027361	Cc1cc(F)ccc1OC(CCN1CCC(n2c(O)nc3ccccc32)CC1)C(C)C	MOR	RF	Scaffold	26	morganBits	Edge-Case Molecules	Cutoff value: 6	0.129285714285714
39680	0.0804285714285714	5.19333751022968	CCC(Oc1cc(C)ccc1Cl)C(O)CN1CCC(n2c(O)nc3ccccc32)CC1	MOR	RF	Scaffold	26	morganBits	Edge-Case Molecules	Cutoff value: 6	0.0804285714285714
39681	0.0829285714285714	5.70416313399567	CCCC(Oc1cc(C)ccc1Cl)C(O)CN1CCC(n2c(O)nc3ccccc32)CC1	MOR	RF	Scaffold	26	morganBits	Edge-Case Molecules	Cutoff value: 6	0.0829285714285714
39684	0.115285714285714	5.95547756227658	Cc1ccccc1OC(CCN1CCC(n2c(O)nc3ccccc32)CC1)C(C)C	MOR	RF	Scaffold	26	morganBits	Edge-Case Molecules	Cutoff value: 6	0.115285714285714
39685	0.138285714285714	5.86450578407085	CCc1ccccc1OC(CCN1CCC(n2c(O)nc3ccccc32)CC1)C(C)C	MOR	RF	Scaffold	26	morganBits	Edge-Case Molecules	Cutoff value: 6	0.138285714285714
39686	0.173285714285714	5.82194616965205	CC(C)C(CCN1CCC(n2c(O)nc3ccccc32)CC1)Oc1ccccc1C(F)(F)F	MOR	RF	Scaffold	26	morganBits	Edge-Case Molecules	Cutoff value: 6	0.173285714285714
39687	0.123285714285714	6.00426772644601	CC(C)c1ccccc1OC(CCN1CCC(n2c(O)nc3ccccc32)CC1)C(C)C	MOR	RF	Scaffold	26	morganBits	Edge-Case Molecules	Cutoff value: 6	-0.876714285714286
39691	0.145285714285714	5.14985239828994	Cc1ccc(N)cc1OC(CCN1CCC(n2c(O)nc3ccccc32)CC1)C(C)C	MOR	RF	Scaffold	26	morganBits	Edge-Case Molecules	Cutoff value: 6	0.145285714285714
39724	0.842	6.13551601305596	COCCOCCOCCOCCO[C@H]1CC[C@@]2(O)[C@H]3Cc4ccc(O)c5c4[C@@]2(CCN3CC2CCC2)C1O5	MOR	RF	Scaffold	26	morganBits	Edge-Case Molecules	Cutoff value: 6	-0.158
39725	0.842	5.44208381040488	COCCOCCOCCOCCOCCO[C@H]1CC[C@@]2(O)[C@H]3Cc4ccc(O)c5c4[C@@]2(CCN3CC2CCC2)C1O5	MOR	RF	Scaffold	26	morganBits	Edge-Case Molecules	Cutoff value: 6	0.842
39812	0.08	5.96504701329273	CC(=O)N[C@H](Cc1c[nH]c2ccc(Cl)cc12)C(=O)N[C@@H](Cc1ccccc1)C(=O)NCC(N)=O	MOR	RF	Scaffold	26	morganBits	Edge-Case Molecules	Cutoff value: 6	0.08
39815	0.102	5.05068120982816	CC(=O)N[C@H](Cc1c[nH]c2ccc([N+](=O)[O-])cc12)C(=O)N[C@@H](Cc1ccccc1)C(=O)NCC(N)=O	MOR	RF	Scaffold	26	morganBits	Edge-Case Molecules	Cutoff value: 6	0.102
39818	0.0476666666666666	6.2591599760748	CC(=O)N[C@H](Cc1c[nH]c2ccccc12)C(=O)N[C@@H](Cc1ccccc1)C(N)=O	MOR	RF	Scaffold	26	morganBits	Edge-Case Molecules	Cutoff value: 6	-0.952333333333333
39905	0.244123809523809	6.05556102083356	C=C(C)n1c(=O)n(CCN2CCC(N(C(=O)CC)c3cc(Cl)ccc3Cl)CC2)c2ccccc21	MOR	RF	Scaffold	26	morganBits	Edge-Case Molecules	Cutoff value: 6	-0.75587619047619
39906	0.25162380952381	5.38908208735578	C=C(C)n1c(=O)n(CCN2CCC(N(C(=O)CC)c3cccc(Cl)c3)CC2)c2ccccc21	MOR	RF	Scaffold	26	morganBits	Edge-Case Molecules	Cutoff value: 6	0.25162380952381
39917	0.61075	5.1713586035109	NC(=O)c1ccc2c3c1O[C@H]1c4[nH]c5ccccc5c4C[C@@]4(O)[C@@H](C2)N(CC2CC2)CC[C@]314	MOR	RF	Scaffold	26	morganBits	Edge-Case Molecules	Cutoff value: 6	0.61075
39919	0.734	5.86581098329899	CCC(=O)NCCc1ccc2[nH]c3c(c2c1)C[C@@]1(O)C2Cc4ccc(O)c5c4[C@@]1(CCN2CC1CC1)[C@H]3O5	MOR	RF	Scaffold	26	morganBits	Edge-Case Molecules	Cutoff value: 6	0.734
39922	0.748	5.72853172501263	CCC(=N)NCCc1ccc2[nH]c3c(c2c1)C[C@@]1(O)C2Cc4ccc(O)c5c4[C@@]1(CCN2CC1CC1)[C@H]3O5	MOR	RF	Scaffold	26	morganBits	Edge-Case Molecules	Cutoff value: 6	0.748
39923	0.702	5.54715938518601	CCCCC(=O)NCCc1ccc2[nH]c3c(c2c1)C[C@@]1(O)C2Cc4ccc(O)c5c4[C@@]1(CCN2CC1CC1)[C@H]3O5	MOR	RF	Scaffold	26	morganBits	Edge-Case Molecules	Cutoff value: 6	0.702
39924	0.732	5.29156304667053	CCCC(=N)NCCc1ccc2[nH]c3c(c2c1)C[C@@]1(O)C2Cc4ccc(O)c5c4[C@@]1(CCN2CC1CC1)[C@H]3O5	MOR	RF	Scaffold	26	morganBits	Edge-Case Molecules	Cutoff value: 6	0.732
39925	0.738	6.39879289451584	CCC/N=C(\N)Cc1ccc2[nH]c3c(c2c1)C[C@@]1(O)C2Cc4ccc(O)c5c4[C@@]1(CCN2CC1CC1)[C@H]3O5	MOR	RF	Scaffold	26	morganBits	Edge-Case Molecules	Cutoff value: 6	-0.262
39926	0.744	5.14137777129897	CC(C)CC(=N)NCCc1ccc2[nH]c3c(c2c1)C[C@@]1(O)C2Cc4ccc(O)c5c4[C@@]1(CCN2CC1CC1)[C@H]3O5	MOR	RF	Scaffold	26	morganBits	Edge-Case Molecules	Cutoff value: 6	0.744
39927	0.636	6.39140187786945	CCCCCCNC(=O)NCCc1ccc2[nH]c3c(c2c1)C[C@@]1(O)C2Cc4ccc(O)c5c4[C@@]1(CCN2CC1CC1)[C@H]3O5	MOR	RF	Scaffold	26	morganBits	Edge-Case Molecules	Cutoff value: 6	-0.364
39929	0.746	5.89451686248689	CC(=N)NCCc1ccc2[nH]c3c(c2c1)C[C@@]1(O)C2Cc4ccc(O)c5c4[C@@]1(CCN2CC1CC1)[C@H]3O5	MOR	RF	Scaffold	26	morganBits	Edge-Case Molecules	Cutoff value: 6	0.746
39931	0.728	5.56698100601489	CCCC(=O)NCCc1ccc2[nH]c3c(c2c1)C[C@@]1(O)C2Cc4ccc(O)c5c4[C@@]1(CCN2CC1CC1)[C@H]3O5	MOR	RF	Scaffold	26	morganBits	Edge-Case Molecules	Cutoff value: 6	0.728
39932	0.716	5.76959093931813	CCCCC/N=C(\N)Cc1ccc2[nH]c3c(c2c1)C[C@@]1(O)C2Cc4ccc(O)c5c4[C@@]1(CCN2CC1CC1)[C@H]3O5	MOR	RF	Scaffold	26	morganBits	Edge-Case Molecules	Cutoff value: 6	0.716
39933	0.72	5.37193268528282	CCNC(=O)NCCc1ccc2[nH]c3c(c2c1)C[C@@]1(O)C2Cc4ccc(O)c5c4[C@@]1(CCN2CC1CC1)[C@H]3O5	MOR	RF	Scaffold	26	morganBits	Edge-Case Molecules	Cutoff value: 6	0.72
39935	0.744	6.09473962961008	CCCC/N=C(\NCCCC)Nc1ccc2[nH]c3c(c2c1)C[C@@]1(O)[C@H]2Cc4ccc(O)c5c4[C@@]1(CCN2CC1CC1)[C@H]3O5	MOR	RF	Scaffold	26	morganBits	Edge-Case Molecules	Cutoff value: 6	-0.256
39936	0.782	5.39178844895352	N=C(N)NCc1ccc2[nH]c3c(c2c1)C[C@@]1(O)[C@H]2Cc4ccc(O)c5c4[C@@]1(CCN2CC1CC1)[C@H]3O5	MOR	RF	Scaffold	26	morganBits	Edge-Case Molecules	Cutoff value: 6	0.782
39937	0.746	6.93440386514222	CCCC/N=C(\NCCCC)NCCc1ccc2[nH]c3c(c2c1)C[C@@]1(O)[C@H]2Cc4ccc(O)c5c4[C@@]1(CCN2CC1CC1)[C@H]3O5	MOR	RF	Scaffold	26	morganBits	Edge-Case Molecules	Cutoff value: 6	-0.254
39938	0.776	6.71456106584093	CCC/N=C(\NCCC)Nc1ccc2[nH]c3c(c2c1)C[C@@]1(O)[C@H]2Cc4ccc(O)c5c4[C@@]1(CCN2CC1CC1)[C@H]3O5	MOR	RF	Scaffold	26	morganBits	Edge-Case Molecules	Cutoff value: 6	-0.224
39939	0.806	5.33132325320358	[11CH3]n1c2c(c3ccccc31)C[C@@]1(O)[C@H]3Cc4ccc(O)c5c4[C@@]1(CCN3CC1CC1)[C@H]2O5	MOR	RF	Scaffold	26	morganBits	Edge-Case Molecules	Cutoff value: 6	0.806
40383	0.18	5.54621016821867	O=C1NCN(c2ccc(Cl)cc2)C12CCN(C1Cc3cccc4cccc1c34)CC2	MOR	RF	Scaffold	27	morganBits	Edge-Case Molecules	Cutoff value: 6	0.18
40384	0.188	5.08557986997213	Cc1ccc(N2CNC(=O)C23CCN(C2Cc4cccc5cccc2c45)CC3)cc1	MOR	RF	Scaffold	27	morganBits	Edge-Case Molecules	Cutoff value: 6	0.188
40385	0.186	6.00677085666413	O=C1NCN(c2cccc(Cl)c2)C12CCN(C1Cc3cccc4cccc1c34)CC2	MOR	RF	Scaffold	27	morganBits	Edge-Case Molecules	Cutoff value: 6	-0.814
40386	0.2	6.46709715194374	O=C1NCN(c2cccc(Br)c2)C12CCN(C1Cc3cccc4cccc1c34)CC2	MOR	RF	Scaffold	27	morganBits	Edge-Case Molecules	Cutoff value: 6	-0.8
40387	0.192	6.69741490700595	Cc1cccc(N2CNC(=O)C23CCN(C2Cc4cccc5cccc2c45)CC3)c1	MOR	RF	Scaffold	27	morganBits	Edge-Case Molecules	Cutoff value: 6	-0.808
40389	0.198	6.00677085666413	Cc1cc(C)cc(N2CNC(=O)C23CCN(C2Cc4cccc5cccc2c45)CC3)c1	MOR	RF	Scaffold	27	morganBits	Edge-Case Molecules	Cutoff value: 6	-0.802
40392	0.185466666666667	6.927708962349	O=C1NCN(c2cccc(C(F)(F)F)c2)C12CCN(C1Cc3cccc4cccc1c34)CC2	MOR	RF	Scaffold	27	morganBits	Edge-Case Molecules	Cutoff value: 6	-0.814533333333333
40393	0.176	5.31588186298777	COc1cccc(N2CNC(=O)C23CCN(C2Cc4cccc5cccc2c45)CC3)c1	MOR	RF	Scaffold	27	morganBits	Edge-Case Molecules	Cutoff value: 6	0.176
40394	0.158	5.7763356584	O=C1NCN(c2ccc(F)cc2)C12CCN(C1Cc3cccc4cccc1c34)CC2	MOR	RF	Scaffold	27	morganBits	Edge-Case Molecules	Cutoff value: 6	0.158
40457	0.552	5.1713586035109	NC(=O)c1ccc2c3c1O[C@H]1c4[nH]c5ccccc5c4C[C@@]4(O)[C@@H](C2)N(CC2CC2)CC[C@]314	MOR	RF	Scaffold	27	morganBits	Edge-Case Molecules	Cutoff value: 6	0.552
40459	0.562	5.86581098329899	CCC(=O)NCCc1ccc2[nH]c3c(c2c1)C[C@@]1(O)C2Cc4ccc(O)c5c4[C@@]1(CCN2CC1CC1)[C@H]3O5	MOR	RF	Scaffold	27	morganBits	Edge-Case Molecules	Cutoff value: 6	0.562
40462	0.584	5.72853172501263	CCC(=N)NCCc1ccc2[nH]c3c(c2c1)C[C@@]1(O)C2Cc4ccc(O)c5c4[C@@]1(CCN2CC1CC1)[C@H]3O5	MOR	RF	Scaffold	27	morganBits	Edge-Case Molecules	Cutoff value: 6	0.584
40463	0.548	5.54715938518601	CCCCC(=O)NCCc1ccc2[nH]c3c(c2c1)C[C@@]1(O)C2Cc4ccc(O)c5c4[C@@]1(CCN2CC1CC1)[C@H]3O5	MOR	RF	Scaffold	27	morganBits	Edge-Case Molecules	Cutoff value: 6	0.548
40464	0.577	5.29156304667053	CCCC(=N)NCCc1ccc2[nH]c3c(c2c1)C[C@@]1(O)C2Cc4ccc(O)c5c4[C@@]1(CCN2CC1CC1)[C@H]3O5	MOR	RF	Scaffold	27	morganBits	Edge-Case Molecules	Cutoff value: 6	0.577
40465	0.693	6.39879289451584	CCC/N=C(\N)Cc1ccc2[nH]c3c(c2c1)C[C@@]1(O)C2Cc4ccc(O)c5c4[C@@]1(CCN2CC1CC1)[C@H]3O5	MOR	RF	Scaffold	27	morganBits	Edge-Case Molecules	Cutoff value: 6	-0.307
40466	0.604	5.14137777129897	CC(C)CC(=N)NCCc1ccc2[nH]c3c(c2c1)C[C@@]1(O)C2Cc4ccc(O)c5c4[C@@]1(CCN2CC1CC1)[C@H]3O5	MOR	RF	Scaffold	27	morganBits	Edge-Case Molecules	Cutoff value: 6	0.604
40467	0.518	6.39140187786945	CCCCCCNC(=O)NCCc1ccc2[nH]c3c(c2c1)C[C@@]1(O)C2Cc4ccc(O)c5c4[C@@]1(CCN2CC1CC1)[C@H]3O5	MOR	RF	Scaffold	27	morganBits	Edge-Case Molecules	Cutoff value: 6	-0.482
40469	0.602	5.89451686248689	CC(=N)NCCc1ccc2[nH]c3c(c2c1)C[C@@]1(O)C2Cc4ccc(O)c5c4[C@@]1(CCN2CC1CC1)[C@H]3O5	MOR	RF	Scaffold	27	morganBits	Edge-Case Molecules	Cutoff value: 6	0.602
40471	0.565	5.56698100601489	CCCC(=O)NCCc1ccc2[nH]c3c(c2c1)C[C@@]1(O)C2Cc4ccc(O)c5c4[C@@]1(CCN2CC1CC1)[C@H]3O5	MOR	RF	Scaffold	27	morganBits	Edge-Case Molecules	Cutoff value: 6	0.565
40472	0.678266666666667	5.76959093931813	CCCCC/N=C(\N)Cc1ccc2[nH]c3c(c2c1)C[C@@]1(O)C2Cc4ccc(O)c5c4[C@@]1(CCN2CC1CC1)[C@H]3O5	MOR	RF	Scaffold	27	morganBits	Edge-Case Molecules	Cutoff value: 6	0.678266666666667
40473	0.562	5.37193268528282	CCNC(=O)NCCc1ccc2[nH]c3c(c2c1)C[C@@]1(O)C2Cc4ccc(O)c5c4[C@@]1(CCN2CC1CC1)[C@H]3O5	MOR	RF	Scaffold	27	morganBits	Edge-Case Molecules	Cutoff value: 6	0.562
40475	0.418	6.09473962961008	CCCC/N=C(\NCCCC)Nc1ccc2[nH]c3c(c2c1)C[C@@]1(O)[C@H]2Cc4ccc(O)c5c4[C@@]1(CCN2CC1CC1)[C@H]3O5	MOR	RF	Scaffold	27	morganBits	Edge-Case Molecules	Cutoff value: 6	-0.582
40476	0.722	5.39178844895352	N=C(N)NCc1ccc2[nH]c3c(c2c1)C[C@@]1(O)[C@H]2Cc4ccc(O)c5c4[C@@]1(CCN2CC1CC1)[C@H]3O5	MOR	RF	Scaffold	27	morganBits	Edge-Case Molecules	Cutoff value: 6	0.722
40477	0.55	6.93440386514222	CCCC/N=C(\NCCCC)NCCc1ccc2[nH]c3c(c2c1)C[C@@]1(O)[C@H]2Cc4ccc(O)c5c4[C@@]1(CCN2CC1CC1)[C@H]3O5	MOR	RF	Scaffold	27	morganBits	Edge-Case Molecules	Cutoff value: 6	-0.45
40478	0.37	6.71456106584093	CCC/N=C(\NCCC)Nc1ccc2[nH]c3c(c2c1)C[C@@]1(O)[C@H]2Cc4ccc(O)c5c4[C@@]1(CCN2CC1CC1)[C@H]3O5	MOR	RF	Scaffold	27	morganBits	Edge-Case Molecules	Cutoff value: 6	-0.63
40479	0.826	5.33132325320358	[11CH3]n1c2c(c3ccccc31)C[C@@]1(O)[C@H]3Cc4ccc(O)c5c4[C@@]1(CCN3CC1CC1)[C@H]2O5	MOR	RF	Scaffold	27	morganBits	Edge-Case Molecules	Cutoff value: 6	0.826
40489	0.715666666666667	5.41648106154389	Cc1cc(O)cc(C)c1C[C@H](N)C(=O)N1Cc2ccccc2C[C@H]1C/N=C(/S)NC(C)(C)C	MOR	RF	Scaffold	27	morganBits	Edge-Case Molecules	Cutoff value: 6	0.715666666666667
40495	0.649	6.45055482907443	Cc1cc(O)cc(C)c1C[C@H](N)C(=O)N1Cc2ccccc2C[C@H]1CN=C(N)N	MOR	RF	Scaffold	27	morganBits	Edge-Case Molecules	Cutoff value: 6	-0.351
40496	0.666	5.76919560426653	Cc1cc(O)cc(C)c1C[C@H](N)C(=O)N1Cc2ccccc2C[C@H]1CNC(=O)C(C)(C)C	MOR	RF	Scaffold	27	morganBits	Edge-Case Molecules	Cutoff value: 6	0.666
40498	0.726	6.22118072800958	CC(=O)NC[C@@H]1Cc2ccccc2CN1C(=O)[C@@H](N)Cc1c(C)cc(O)cc1C	MOR	RF	Scaffold	27	morganBits	Edge-Case Molecules	Cutoff value: 6	-0.274
40500	0.742	5.49745012407756	CC(=N)NC[C@@H]1Cc2ccccc2CN1C(=O)[C@@H](N)Cc1c(C)cc(O)cc1C	MOR	RF	Scaffold	27	morganBits	Edge-Case Molecules	Cutoff value: 6	0.742
40603	0.611	5.1713586035109	CN(C)[C@]1(c2ccccc2)CC[C@@]2(CC1)OCCc1c3cc(F)ccc3[nH]c12.O=C(O)CC(O)(CC(=O)O)C(=O)O	MOR	RF	Scaffold	27	morganBits	Edge-Case Molecules	Cutoff value: 6	0.611
40609	0.555066666666667	6.36094267038474	Cc1ccc2[nH]c3c(c2c1)CC(C)OC31CCC(c2ccccc2)(N(C)C)CC1	MOR	RF	Scaffold	27	morganBits	Edge-Case Molecules	Cutoff value: 6	-0.444933333333333
40610	0.599666666666667	6.05556102083356	CN(C)C1(c2ccccc2)CCC2(CC1)OCCc1c2[nH]c2ccc(Br)cc12	MOR	RF	Scaffold	27	morganBits	Edge-Case Molecules	Cutoff value: 6	-0.400333333333333
40615	0.485066666666667	6.36094267038474	CC1Cc2c([nH]c3ccc(Br)cc23)C2(CCC(c3ccccc3)(N(C)C)CC2)O1	MOR	RF	Scaffold	27	morganBits	Edge-Case Molecules	Cutoff value: 6	-0.514933333333333
40647	0.241666666666667	5.80459753131744	NC(=O)c1ccc(Oc2ccc3c(c2)CCCN(CCCC(F)(F)F)C3)nc1	MOR	RF	Scaffold	27	morganBits	Edge-Case Molecules	Cutoff value: 6	0.241666666666667
40648	0.198	5.26161635098297	CCC(CC)CN1CCCc2cc(Oc3ccc(C(N)=O)cn3)ccc2C1	MOR	RF	Scaffold	27	morganBits	Edge-Case Molecules	Cutoff value: 6	0.198
40649	0.285333333333333	6.09146093814839	CC(C)(C)CCN1CCCc2cc(Oc3ccc(C(N)=O)cn3)ccc2C1	MOR	RF	Scaffold	27	morganBits	Edge-Case Molecules	Cutoff value: 6	-0.714666666666667
40650	0.23	6.52094376389018	CC(C)CCCCN1CCCc2cc(Oc3ccc(C(N)=O)cn3)ccc2C1	MOR	RF	Scaffold	27	morganBits	Edge-Case Molecules	Cutoff value: 6	-0.77
40651	0.216	6.97845243673907	CC(C)CCCN1CCCc2cc(Oc3ccc(C(N)=O)cn3)ccc2C1	MOR	RF	Scaffold	27	morganBits	Edge-Case Molecules	Cutoff value: 6	-0.784
40652	0.25	6.58945776550086	CC(C)CCN1CCCc2cc(Oc3ccc(C(N)=O)cn3)ccc2C1	MOR	RF	Scaffold	27	morganBits	Edge-Case Molecules	Cutoff value: 6	-0.75
40653	0.22	6.51259647001341	CCCCCCN1CCCc2cc(Oc3ccc(C(N)=O)cn3)ccc2C1	MOR	RF	Scaffold	27	morganBits	Edge-Case Molecules	Cutoff value: 6	-0.78
40654	0.218	6.52682860643042	CCCCCN1CCCc2cc(Oc3ccc(C(N)=O)cn3)ccc2C1	MOR	RF	Scaffold	27	morganBits	Edge-Case Molecules	Cutoff value: 6	-0.782
40655	0.215	5.96456635959446	CCCCN1CCCc2cc(Oc3ccc(C(N)=O)cn3)ccc2C1	MOR	RF	Scaffold	27	morganBits	Edge-Case Molecules	Cutoff value: 6	0.215
40667	0.848	5.70416313399567	Oc1ccc2c(c1)[C@]1(CCCc3ccccc3)CCN(CCc3ccc(C(F)(F)F)cc3)C[C@@H]1O2	MOR	RF	Scaffold	27	morganBits	Edge-Case Molecules	Cutoff value: 6	0.848
40668	0.8644	6.16678665594378	Oc1ccc2c(c1)[C@]1(CCCc3ccccc3)CCN(CCc3ccccc3F)C[C@@H]1O2	MOR	RF	Scaffold	27	morganBits	Edge-Case Molecules	Cutoff value: 6	-0.1356
40669	0.6764	5.14985239828994	Oc1ccc2c(c1)[C@]1(CCCc3ccccc3)CCN(CCc3ccc(F)cc3)C[C@@H]1O2	MOR	RF	Scaffold	27	morganBits	Edge-Case Molecules	Cutoff value: 6	0.6764
40670	0.7644	6.36094267038474	Oc1ccc2c(c1)[C@]1(CCCc3ccccc3)CCN(CCc3ccccc3)C[C@@H]1O2	MOR	RF	Scaffold	27	morganBits	Edge-Case Molecules	Cutoff value: 6	-0.2356
41369	0.440066666666667	6.00426772644601	C[C@H]1C2Cc3ccc(C(N)=O)c([N+](=O)[O-])c3[C@@]1(C)CCN2CC1CC1	MOR	RF	Scaffold	28	morganBits	Edge-Case Molecules	Cutoff value: 6	-0.559933333333333
41372	0.4942	5.53426409720027	C[C@H]1C2Cc3ccc(O)c([N+](=O)[O-])c3[C@@]1(C)CCN2CC1CC1	MOR	RF	Scaffold	28	morganBits	Edge-Case Molecules	Cutoff value: 6	0.4942
41385	0.100333333333333	5.38908208735578	CCCCCC(c1ccccc1)N1CCC(O)(c2ccccc2)CC1	MOR	RF	Scaffold	28	morganBits	Edge-Case Molecules	Cutoff value: 6	0.100333333333333
41386	0.038	5.63270417001353	CCCCC(c1ccccc1)N1CCC(O)(c2ccccc2)CC1	MOR	RF	Scaffold	28	morganBits	Edge-Case Molecules	Cutoff value: 6	0.038
41390	0.38	6.72787411449066	C[C@H]1CN(Cc2cccc(Cl)c2)CC[C@@]1(C)c1cccc(C(N)=O)c1	MOR	RF	Scaffold	28	morganBits	Edge-Case Molecules	Cutoff value: 6	-0.62
41391	0.332	6.29194979889779	COc1cccc(CN2CC[C@@](C)(c3cccc(C(N)=O)c3)[C@@H](C)C2)c1	MOR	RF	Scaffold	28	morganBits	Edge-Case Molecules	Cutoff value: 6	-0.668
41395	0.388	6.22741127776022	C[C@H]1CN(Cc2ccccc2)CC[C@@]1(C)c1cccc(C(N)=O)c1	MOR	RF	Scaffold	28	morganBits	Edge-Case Molecules	Cutoff value: 6	-0.612
41396	0.392	6.82524827851584	COc1ccc(CN2CC[C@@](C)(c3cccc(C(N)=O)c3)[C@@H](C)C2)c(OC)c1	MOR	RF	Scaffold	28	morganBits	Edge-Case Molecules	Cutoff value: 6	-0.608
41398	0.386	5.63270417001353	C[C@H]1CN(Cc2cccc(O)c2)CC[C@@]1(C)c1cccc(C(N)=O)c1	MOR	RF	Scaffold	28	morganBits	Edge-Case Molecules	Cutoff value: 6	0.386
41814	0.806	5.70416313399567	Oc1ccc2c(c1)[C@]1(CCCc3ccccc3)CCN(CCc3ccc(C(F)(F)F)cc3)C[C@@H]1O2	MOR	RF	Scaffold	29	morganBits	Edge-Case Molecules	Cutoff value: 6	0.806
41815	0.795	6.16678665594378	Oc1ccc2c(c1)[C@]1(CCCc3ccccc3)CCN(CCc3ccccc3F)C[C@@H]1O2	MOR	RF	Scaffold	29	morganBits	Edge-Case Molecules	Cutoff value: 6	-0.205
41816	0.6205	5.14985239828994	Oc1ccc2c(c1)[C@]1(CCCc3ccccc3)CCN(CCc3ccc(F)cc3)C[C@@H]1O2	MOR	RF	Scaffold	29	morganBits	Edge-Case Molecules	Cutoff value: 6	0.6205
41817	0.6245	6.36094267038474	Oc1ccc2c(c1)[C@]1(CCCc3ccccc3)CCN(CCc3ccccc3)C[C@@H]1O2	MOR	RF	Scaffold	29	morganBits	Edge-Case Molecules	Cutoff value: 6	-0.3755
41846	0.716	6.60210472720163	COc1c(C(N)=O)ccc2c1[C@]13CCN(CC4CC4)[C@H](C2)[C@]1(O)CCC(=O)C3	MOR	RF	Scaffold	29	morganBits	Edge-Case Molecules	Cutoff value: 6	-0.284
41847	0.802	6.16678665594378	O=C1CC[C@@]2(O)[C@H]3Cc4ccc(O)c(O)c4[C@@]2(CCN3CC2CC2)C1	MOR	RF	Scaffold	29	morganBits	Edge-Case Molecules	Cutoff value: 6	-0.198
41852	0.5745	5.22150838719638	C[C@H](NC(=O)C[C@H]1C[C@@]2(O)[C@H]3Cc4ccc(O)cc4[C@@]2(CCN3CC2CC2)CC1=O)C(=O)O	MOR	RF	Scaffold	29	morganBits	Edge-Case Molecules	Cutoff value: 6	0.5745
41854	0.554	5.09359273335749	CC(C)C[C@H](NC(=O)C[C@H]1C[C@@]2(O)[C@H]3Cc4ccc(O)cc4[C@@]2(CCN3CC2CC2)CC1=O)C(=O)O	MOR	RF	Scaffold	29	morganBits	Edge-Case Molecules	Cutoff value: 6	0.554
41859	0.7245	6.7371957770178	CC(C)CCC(=O)N[C@H]1C[C@@]2(O)[C@H]3Cc4ccc(O)cc4[C@@]2(CCN3CC2CC2)CC1=O	MOR	RF	Scaffold	29	morganBits	Edge-Case Molecules	Cutoff value: 6	-0.2755
41860	0.7245	6.7330420846491	CC(C)CCCC(=O)N[C@H]1C[C@@]2(O)[C@H]3Cc4ccc(O)cc4[C@@]2(CCN3CC2CC2)CC1=O	MOR	RF	Scaffold	29	morganBits	Edge-Case Molecules	Cutoff value: 6	-0.2755
41861	0.7465	6.07683841928084	CC(C)(C)C(=O)N[C@H]1C[C@@]2(O)[C@H]3Cc4ccc(O)cc4[C@@]2(CCN3CC2CC2)CC1=O	MOR	RF	Scaffold	29	morganBits	Edge-Case Molecules	Cutoff value: 6	-0.2535
41871	0.162666666666667	6.82524827851584	COc1ccccc1CN1CCC[C@@H]1C/N=C(\S)N1Cc2ccccc2C[C@H]1CNC(=O)Nc1ccccc1	MOR	RF	Scaffold	29	morganBits	Edge-Case Molecules	Cutoff value: 6	-0.837333333333333
41873	0.238	6.54041115819629	O=C(NC[C@@H]1Cc2ccccc2CN1/C(S)=N/C[C@H]1CCCN1Cc1ccccc1O)Nc1ccccc1	MOR	RF	Scaffold	29	morganBits	Edge-Case Molecules	Cutoff value: 6	-0.762
41874	0.036	5.73424058923295	O=C(NC[C@@H]1Cc2ccccc2CN1/C(S)=N/C[C@H]1CCCN1Cc1ccc(F)cc1)Nc1ccccc1	MOR	RF	Scaffold	29	morganBits	Edge-Case Molecules	Cutoff value: 6	0.036
41876	0.052	6.66785610476441	CC(=O)Nc1ccc(CN2CCC[C@@H]2C/N=C(\S)N2Cc3ccccc3C[C@H]2CNC(=O)Nc2ccccc2)cc1	MOR	RF	Scaffold	29	morganBits	Edge-Case Molecules	Cutoff value: 6	-0.948
41877	0.176666666666667	6.12643536042022	COc1ccc(CN2CCC[C@@H]2C/N=C(\S)N2Cc3ccccc3C[C@H]2CNC(=O)Nc2ccccc2)cc1O	MOR	RF	Scaffold	29	morganBits	Edge-Case Molecules	Cutoff value: 6	-0.823333333333333
41878	0.172	5.29869802588751	O=C(NC[C@@H]1Cc2ccccc2CN1/C(S)=N/C[C@H]1CCCN1Cc1ccccc1F)Nc1ccccc1	MOR	RF	Scaffold	29	morganBits	Edge-Case Molecules	Cutoff value: 6	0.172
41879	0.07275	5.46485464582811	COc1cccc(CN2CCC[C@@H]2C/N=C(\S)N2Cc3ccccc3C[C@H]2CNC(=O)Nc2ccccc2)c1	MOR	RF	Scaffold	29	morganBits	Edge-Case Molecules	Cutoff value: 6	0.07275
41880	0.055	5.8732394640396	COc1ccc(CN2CCC[C@@H]2C/N=C(\S)N2Cc3ccccc3C[C@H]2CNC(=O)Nc2ccccc2)cc1	MOR	RF	Scaffold	29	morganBits	Edge-Case Molecules	Cutoff value: 6	0.055
41885	0.18	5.93660907797219	O=C(NC[C@@H]1Cc2ccccc2CN1/C(S)=N/C[C@H]1CCCN1Cc1ccc(O)c(O)c1)Nc1ccccc1	MOR	RF	Scaffold	29	morganBits	Edge-Case Molecules	Cutoff value: 6	0.18
41917	0.106	5.96504701329273	CC(=O)N[C@H](Cc1c[nH]c2ccc(Cl)cc12)C(=O)N[C@@H](Cc1ccccc1)C(=O)NCC(N)=O	MOR	RF	Scaffold	29	morganBits	Edge-Case Molecules	Cutoff value: 6	0.106
41920	0.13	5.05068120982816	CC(=O)N[C@H](Cc1c[nH]c2ccc([N+](=O)[O-])cc12)C(=O)N[C@@H](Cc1ccccc1)C(=O)NCC(N)=O	MOR	RF	Scaffold	29	morganBits	Edge-Case Molecules	Cutoff value: 6	0.13
41923	0.084	6.2591599760748	CC(=O)N[C@H](Cc1c[nH]c2ccccc12)C(=O)N[C@@H](Cc1ccccc1)C(N)=O	MOR	RF	Scaffold	29	morganBits	Edge-Case Molecules	Cutoff value: 6	-0.916
41949	0.836888888888889	6.13551601305596	COCCOCCOCCOCCO[C@H]1CC[C@@]2(O)[C@H]3Cc4ccc(O)c5c4[C@@]2(CCN3CC2CCC2)C1O5	MOR	RF	Scaffold	29	morganBits	Edge-Case Molecules	Cutoff value: 6	-0.163111111111111
41950	0.836888888888889	5.44208381040488	COCCOCCOCCOCCOCCO[C@H]1CC[C@@]2(O)[C@H]3Cc4ccc(O)c5c4[C@@]2(CCN3CC2CCC2)C1O5	MOR	RF	Scaffold	29	morganBits	Edge-Case Molecules	Cutoff value: 6	0.836888888888889
42531	0.972	6.31419540784511	N/C(=N/Cc1ccc(O)cc1)Nc1ccc2[nH]c3c(c2c1)C[C@@]1(O)[C@H]2Cc4ccc(O)c5c4[C@@]1(CCN2CC1CC1)[C@H]3O5	MOR	RF	Scaffold	0	morganBits	Edge-Case Molecules	Cutoff value: 5	-0.028
42532	0.976	6.93440386514222	N/C(=N/Cc1ccc(N)cc1)Nc1ccc2[nH]c3c(c2c1)C[C@@]1(O)[C@H]2Cc4ccc(O)c5c4[C@@]1(CCN2CC1CC1)[C@H]3O5	MOR	RF	Scaffold	0	morganBits	Edge-Case Molecules	Cutoff value: 5	-0.024
42533	0.984	6.65148597511755	N/C(=N/Cc1ccccc1)Nc1ccc2[nH]c3c(c2c1)C[C@@]1(O)[C@H]2Cc4ccc(O)c5c4[C@@]1(CCN2CC1CC1)[C@H]3O5	MOR	RF	Scaffold	0	morganBits	Edge-Case Molecules	Cutoff value: 5	-0.016
42534	0.984	5.60616297274414	N/C(=N/Cc1ccc(Cl)cc1)Nc1ccc2[nH]c3c(c2c1)C[C@@]1(O)[C@H]2Cc4ccc(O)c5c4[C@@]1(CCN2CC1CC1)[C@H]3O5	MOR	RF	Scaffold	0	morganBits	Edge-Case Molecules	Cutoff value: 5	-0.016
42535	0.956	6.34957891173443	N/C(=N/Cc1cccc(O)c1)Nc1ccc2[nH]c3c(c2c1)C[C@@]1(O)[C@H]2Cc4ccc(O)c5c4[C@@]1(CCN2CC1CC1)[C@H]3O5	MOR	RF	Scaffold	0	morganBits	Edge-Case Molecules	Cutoff value: 5	-0.044
42536	0.926	5.73119180638359	N/C(=N/Cc1ccc([N+](=O)[O-])cc1)Nc1ccc2[nH]c3c(c2c1)C[C@@]1(O)[C@H]2Cc4ccc(O)c5c4[C@@]1(CCN2CC1CC1)[C@H]3O5	MOR	RF	Scaffold	0	morganBits	Edge-Case Molecules	Cutoff value: 5	-0.0739999999999999
42538	0.784	5.96025084102923	O=C1/C(=C/c2ccc(F)cc2)C[C@@]2(O)[C@H]3Cc4ccc(O)c5c4[C@@]2(CCN3CC2CC2)[C@H]1O5	MOR	RF	Scaffold	0	morganBits	Edge-Case Molecules	Cutoff value: 5	-0.216
42540	0.796	6.00928026826955	O=C1/C(=C/c2ccc(I)cc2)C[C@@]2(O)[C@H]3Cc4ccc(O)c5c4[C@@]2(CCN3CC2CC2)[C@H]1O5	MOR	RF	Scaffold	0	morganBits	Edge-Case Molecules	Cutoff value: 5	-0.204
42542	0.814	6.62975625853214	O=C1/C(=C/c2cccc(F)c2)C[C@@]2(O)[C@H]3Cc4ccc(O)c5c4[C@@]2(CCN3CC2CC2)[C@H]1O5	MOR	RF	Scaffold	0	morganBits	Edge-Case Molecules	Cutoff value: 5	-0.186
42543	0.834	6.45055482907443	O=C1/C(=C/c2ccccc2F)C[C@@]2(O)[C@H]3Cc4ccc(O)c5c4[C@@]2(CCN3CC2CC2)[C@H]1O5	MOR	RF	Scaffold	0	morganBits	Edge-Case Molecules	Cutoff value: 5	-0.166
42544	0.78	5.51262492209679	N#Cc1ccc(/C=C2\C[C@@]3(O)[C@H]4Cc5ccc(O)c6c5[C@@]3(CCN4CC3CC3)[C@@H](O6)C2=O)cc1	MOR	RF	Scaffold	0	morganBits	Edge-Case Molecules	Cutoff value: 5	-0.22
42549	0.772	6.15509061618059	CN(C)c1ccc(/C=C2\C[C@@]3(O)[C@H]4Cc5ccc(O)c6c5[C@@]3(CCN4CC3CC3)[C@@H](O6)C2=O)cc1	MOR	RF	Scaffold	0	morganBits	Edge-Case Molecules	Cutoff value: 5	-0.228
42590	0.135	5.41648106154389	CC(C)C1CCC(N2CCC(O)(c3cccc(C(F)(F)F)c3)CC2)CC1	MOR	RF	Scaffold	0	morganBits	Edge-Case Molecules	Cutoff value: 5	-0.865
42591	0.09	6.92055845832016	CC(C)C1CCC(N2CCC(O)(c3ccc(Cl)c(C(F)(F)F)c3)CC2)CC1	MOR	RF	Scaffold	0	morganBits	Edge-Case Molecules	Cutoff value: 5	-0.91
42592	0.153	5.1713586035109	CCCC1CCC(N2CCC(O)(c3cccc(C(F)(F)F)c3)CC2)CC1	MOR	RF	Scaffold	0	morganBits	Edge-Case Molecules	Cutoff value: 5	-0.847
42659	0.643456376956377	6.92055845832016	C[C@@H]1[C@@H]2CCC[C@@]1(c1cccc(O)c1)CCN2CCc1ccccc1	MOR	RF	Scaffold	0	morganBits	Edge-Case Molecules	Cutoff value: 5	-0.356543623043623
42660	0.680751615051615	5.01101595343573	Oc1cccc([C@@]23CCC[C@@H]([C@@H]2O)N(CCc2ccccc2)CC3)c1	MOR	RF	Scaffold	0	morganBits	Edge-Case Molecules	Cutoff value: 5	-0.319248384948385
42663	0.680751615051615	5.19333751022968	Oc1cccc([C@@]23CCC[C@@H]([C@H]2O)N(CCc2ccccc2)CC3)c1	MOR	RF	Scaffold	0	morganBits	Edge-Case Molecules	Cutoff value: 5	-0.319248384948385
42676	0.909	6.99851999978988	CCCCCCCCC(O)COc1ccc2c(c1)[C@@]13CCCC[C@H]1[C@@H](C2)N(CC1CCC1)CC3	MOR	RF	Scaffold	0	morganBits	Edge-Case Molecules	Cutoff value: 5	-0.0909999999999999
42680	0.993	5.90895754664168	CNC(=O)Nc1ccc2c(c1)[C@@]13CCCC[C@H]1[C@@H](C2)N(CC1CCC1)CC3	MOR	RF	Scaffold	0	morganBits	Edge-Case Molecules	Cutoff value: 5	-0.007
42686	0.8	5.14985239828994	CC(C)(CCCCCCC(C)(C)C(=O)Oc1ccc2c(c1)[C@@]13CCCC[C@H]1[C@@H](C2)N(CC1CCC1)CC3)C(=O)O	MOR	RF	Scaffold	0	morganBits	Edge-Case Molecules	Cutoff value: 5	-0.2
42688	0.358	6.16678665594378	CCCCC(O)c1cc2c(cc1O)[C@@]13CCCC[C@H]1[C@@H](C2)N(CC1CCC1)CC3	MOR	RF	Scaffold	0	morganBits	Edge-Case Molecules	Cutoff value: 5	-0.642
42689	0.690066666666667	5.41648106154389	CCCCCCCCCC(O)c1cc2c(cc1O)[C@@]13CCCC[C@H]1[C@@H](C2)N(CC1CCC1)CC3	MOR	RF	Scaffold	0	morganBits	Edge-Case Molecules	Cutoff value: 5	-0.309933333333333
42690	0.748733333333333	5.41648106154389	OCCCCCCCCCCC(O)c1cc2c(cc1O)[C@@]13CCCC[C@H]1[C@@H](C2)N(CC1CCC1)CC3	MOR	RF	Scaffold	0	morganBits	Edge-Case Molecules	Cutoff value: 5	-0.251266666666667
42706	0.730357142857143	6.16678665594378	CN(Cc1cccc(O)c1)c1ccc2c(c1)[C@@]13CCCC[C@H]1[C@@H](C2)N(CC1CCC1)CC3	MOR	RF	Scaffold	0	morganBits	Edge-Case Molecules	Cutoff value: 5	-0.269642857142857
42707	0.834	5.74190346197852	CN(Cc1ccc(Cl)cc1)c1ccc2c(c1)[C@@]13CCCC[C@H]1[C@@H](C2)N(CC1CCC1)CC3	MOR	RF	Scaffold	0	morganBits	Edge-Case Molecules	Cutoff value: 5	-0.166
42708	0.883333333333333	6.74870820139351	COc1ccc(CN(C)c2ccc3c(c2)[C@@]24CCCC[C@H]2[C@@H](C3)N(CC2CCC2)CC4)cc1	MOR	RF	Scaffold	0	morganBits	Edge-Case Molecules	Cutoff value: 5	-0.116666666666667
42709	0.810761904761905	6.43505064253846	COc1cccc(CN(C)c2ccc3c(c2)[C@@]24CCCC[C@H]2[C@@H](C3)N(CC2CCC2)CC4)c1	MOR	RF	Scaffold	0	morganBits	Edge-Case Molecules	Cutoff value: 5	-0.189238095238095
42710	0.851	6.36094267038474	COc1ccccc1CN(C)c1ccc2c(c1)[C@@]13CCCC[C@H]1[C@@H](C2)N(CC1CCC1)CC3	MOR	RF	Scaffold	0	morganBits	Edge-Case Molecules	Cutoff value: 5	-0.149
42818	0.519166666666667	5.21581036608174	CN1CC[C@]23c4c5ccc(NCc6ccc(O)cc6)c4O[C@H]2[C@@H](O)C=C[C@H]3[C@H]1C5	MOR	RF	Scaffold	0	morganBits	Edge-Case Molecules	Cutoff value: 5	-0.480833333333333
42819	0.445	6.43505064253846	CN1CC[C@]23c4c5ccc(NCc6ccccc6O)c4O[C@H]2[C@@H](O)C=C[C@H]3[C@H]1C5	MOR	RF	Scaffold	0	morganBits	Edge-Case Molecules	Cutoff value: 5	-0.555
42821	0.340666666666667	5.19333751022968	COc1cccc(CNc2ccc3c4c2O[C@H]2[C@@H](O)C=C[C@H]5[C@@H](C3)N(C)CC[C@]425)c1	MOR	RF	Scaffold	0	morganBits	Edge-Case Molecules	Cutoff value: 5	-0.659333333333333
43260	0.658	5.7763356584	NC(=O)c1ccc2c(c1)CCCN2c1ccc(CNCCC2=CCCCC2)cc1	MOR	RF	Scaffold	1	morganBits	Edge-Case Molecules	Cutoff value: 5	-0.342
43261	0.656	6.46709715194374	Cc1cc(CNCCC2=CCCCC2)ccc1N1CCCc2cc(C(N)=O)ccc21	MOR	RF	Scaffold	1	morganBits	Edge-Case Molecules	Cutoff value: 5	-0.344
43410	0.604166666666667	6.92055845832016	C[C@@H]1[C@@H]2CCC[C@@]1(c1cccc(O)c1)CCN2CCc1ccccc1	MOR	RF	Scaffold	1	morganBits	Edge-Case Molecules	Cutoff value: 5	-0.395833333333333
43411	0.610333333333333	5.01101595343573	Oc1cccc([C@@]23CCC[C@@H]([C@@H]2O)N(CCc2ccccc2)CC3)c1	MOR	RF	Scaffold	1	morganBits	Edge-Case Molecules	Cutoff value: 5	-0.389666666666667
43414	0.610333333333333	5.19333751022968	Oc1cccc([C@@]23CCC[C@@H]([C@H]2O)N(CCc2ccccc2)CC3)c1	MOR	RF	Scaffold	1	morganBits	Edge-Case Molecules	Cutoff value: 5	-0.389666666666667
43430	0.0378666666666666	5.31864881230686	CN(C/C=C/c1ccccc1)C1CCc2ccc(O)cc2C1(C)C	MOR	RF	Scaffold	1	morganBits	Edge-Case Molecules	Cutoff value: 5	-0.962133333333333
43432	0.116	6.62975625853214	CC1(C)c2cc(O)ccc2CCC1NC/C=C/c1ccccc1	MOR	RF	Scaffold	1	morganBits	Edge-Case Molecules	Cutoff value: 5	-0.884
43462	0.75	5.1713586035109	NC(=O)c1ccc2c3c1O[C@H]1c4[nH]c5ccccc5c4C[C@@]4(O)[C@@H](C2)N(CC2CC2)CC[C@]314	MOR	RF	Scaffold	1	morganBits	Edge-Case Molecules	Cutoff value: 5	-0.25
43464	0.958	5.86581098329899	CCC(=O)NCCc1ccc2[nH]c3c(c2c1)C[C@@]1(O)C2Cc4ccc(O)c5c4[C@@]1(CCN2CC1CC1)[C@H]3O5	MOR	RF	Scaffold	1	morganBits	Edge-Case Molecules	Cutoff value: 5	-0.042
43467	0.962	5.72853172501263	CCC(=N)NCCc1ccc2[nH]c3c(c2c1)C[C@@]1(O)C2Cc4ccc(O)c5c4[C@@]1(CCN2CC1CC1)[C@H]3O5	MOR	RF	Scaffold	1	morganBits	Edge-Case Molecules	Cutoff value: 5	-0.038
43468	0.952	5.54715938518601	CCCCC(=O)NCCc1ccc2[nH]c3c(c2c1)C[C@@]1(O)C2Cc4ccc(O)c5c4[C@@]1(CCN2CC1CC1)[C@H]3O5	MOR	RF	Scaffold	1	morganBits	Edge-Case Molecules	Cutoff value: 5	-0.048
43469	0.954	5.29156304667053	CCCC(=N)NCCc1ccc2[nH]c3c(c2c1)C[C@@]1(O)C2Cc4ccc(O)c5c4[C@@]1(CCN2CC1CC1)[C@H]3O5	MOR	RF	Scaffold	1	morganBits	Edge-Case Molecules	Cutoff value: 5	-0.046
43470	0.92	6.39879289451584	CCC/N=C(\N)Cc1ccc2[nH]c3c(c2c1)C[C@@]1(O)C2Cc4ccc(O)c5c4[C@@]1(CCN2CC1CC1)[C@H]3O5	MOR	RF	Scaffold	1	morganBits	Edge-Case Molecules	Cutoff value: 5	-0.0799999999999999
43471	0.96	5.14137777129897	CC(C)CC(=N)NCCc1ccc2[nH]c3c(c2c1)C[C@@]1(O)C2Cc4ccc(O)c5c4[C@@]1(CCN2CC1CC1)[C@H]3O5	MOR	RF	Scaffold	1	morganBits	Edge-Case Molecules	Cutoff value: 5	-0.04
43472	0.946	6.39140187786945	CCCCCCNC(=O)NCCc1ccc2[nH]c3c(c2c1)C[C@@]1(O)C2Cc4ccc(O)c5c4[C@@]1(CCN2CC1CC1)[C@H]3O5	MOR	RF	Scaffold	1	morganBits	Edge-Case Molecules	Cutoff value: 5	-0.054
43474	0.934	5.89451686248689	CC(=N)NCCc1ccc2[nH]c3c(c2c1)C[C@@]1(O)C2Cc4ccc(O)c5c4[C@@]1(CCN2CC1CC1)[C@H]3O5	MOR	RF	Scaffold	1	morganBits	Edge-Case Molecules	Cutoff value: 5	-0.0659999999999999
43476	0.956	5.56698100601489	CCCC(=O)NCCc1ccc2[nH]c3c(c2c1)C[C@@]1(O)C2Cc4ccc(O)c5c4[C@@]1(CCN2CC1CC1)[C@H]3O5	MOR	RF	Scaffold	1	morganBits	Edge-Case Molecules	Cutoff value: 5	-0.044
43477	0.912	5.76959093931813	CCCCC/N=C(\N)Cc1ccc2[nH]c3c(c2c1)C[C@@]1(O)C2Cc4ccc(O)c5c4[C@@]1(CCN2CC1CC1)[C@H]3O5	MOR	RF	Scaffold	1	morganBits	Edge-Case Molecules	Cutoff value: 5	-0.0879999999999999
43478	0.956	5.37193268528282	CCNC(=O)NCCc1ccc2[nH]c3c(c2c1)C[C@@]1(O)C2Cc4ccc(O)c5c4[C@@]1(CCN2CC1CC1)[C@H]3O5	MOR	RF	Scaffold	1	morganBits	Edge-Case Molecules	Cutoff value: 5	-0.044
43480	0.942	6.09473962961008	CCCC/N=C(\NCCCC)Nc1ccc2[nH]c3c(c2c1)C[C@@]1(O)[C@H]2Cc4ccc(O)c5c4[C@@]1(CCN2CC1CC1)[C@H]3O5	MOR	RF	Scaffold	1	morganBits	Edge-Case Molecules	Cutoff value: 5	-0.058
43481	0.972	5.39178844895352	N=C(N)NCc1ccc2[nH]c3c(c2c1)C[C@@]1(O)[C@H]2Cc4ccc(O)c5c4[C@@]1(CCN2CC1CC1)[C@H]3O5	MOR	RF	Scaffold	1	morganBits	Edge-Case Molecules	Cutoff value: 5	-0.028
43482	0.954	6.93440386514222	CCCC/N=C(\NCCCC)NCCc1ccc2[nH]c3c(c2c1)C[C@@]1(O)[C@H]2Cc4ccc(O)c5c4[C@@]1(CCN2CC1CC1)[C@H]3O5	MOR	RF	Scaffold	1	morganBits	Edge-Case Molecules	Cutoff value: 5	-0.046
43483	0.956	6.71456106584093	CCC/N=C(\NCCC)Nc1ccc2[nH]c3c(c2c1)C[C@@]1(O)[C@H]2Cc4ccc(O)c5c4[C@@]1(CCN2CC1CC1)[C@H]3O5	MOR	RF	Scaffold	1	morganBits	Edge-Case Molecules	Cutoff value: 5	-0.044
43484	0.918	5.33132325320358	[11CH3]n1c2c(c3ccccc31)C[C@@]1(O)[C@H]3Cc4ccc(O)c5c4[C@@]1(CCN3CC1CC1)[C@H]2O5	MOR	RF	Scaffold	1	morganBits	Edge-Case Molecules	Cutoff value: 5	-0.0819999999999999
43897	0.778	6.16678665594378	CN(Cc1cccc(O)c1)c1ccc2c(c1)[C@@]13CCCC[C@H]1[C@@H](C2)N(CC1CCC1)CC3	MOR	RF	Scaffold	2	morganBits	Edge-Case Molecules	Cutoff value: 5	-0.222
43898	0.848	5.74190346197852	CN(Cc1ccc(Cl)cc1)c1ccc2c(c1)[C@@]13CCCC[C@H]1[C@@H](C2)N(CC1CCC1)CC3	MOR	RF	Scaffold	2	morganBits	Edge-Case Molecules	Cutoff value: 5	-0.152
43899	0.842	6.74870820139351	COc1ccc(CN(C)c2ccc3c(c2)[C@@]24CCCC[C@H]2[C@@H](C3)N(CC2CCC2)CC4)cc1	MOR	RF	Scaffold	2	morganBits	Edge-Case Molecules	Cutoff value: 5	-0.158
43900	0.785333333333333	6.43505064253846	COc1cccc(CN(C)c2ccc3c(c2)[C@@]24CCCC[C@H]2[C@@H](C3)N(CC2CCC2)CC4)c1	MOR	RF	Scaffold	2	morganBits	Edge-Case Molecules	Cutoff value: 5	-0.214666666666667
43901	0.783333333333333	6.36094267038474	COc1ccccc1CN(C)c1ccc2c(c1)[C@@]13CCCC[C@H]1[C@@H](C2)N(CC1CCC1)CC3	MOR	RF	Scaffold	2	morganBits	Edge-Case Molecules	Cutoff value: 5	-0.216666666666667
44115	0.548	5.7763356584	NC(=O)c1ccc2c(c1)CCCN2c1cc(F)c(CNC2Cc3ccccc3C2)c(F)c1	MOR	RF	Scaffold	2	morganBits	Edge-Case Molecules	Cutoff value: 5	-0.452
44116	0.552	5.08557986997213	NC(=O)c1ccc2c(c1)CCCN2c1ccc(CNC2Cc3ccccc3C2)c(C(F)(F)F)c1	MOR	RF	Scaffold	2	morganBits	Edge-Case Molecules	Cutoff value: 5	-0.448
44117	0.528	6.23683049967671	NC(=O)c1ccc2c(c1)CCCN2c1ccc(CNC2Cc3ccccc3C2)c(Cl)c1	MOR	RF	Scaffold	2	morganBits	Edge-Case Molecules	Cutoff value: 5	-0.472
44120	0.683	6.46709715194374	NC(=O)c1ccc2c(c1)CCCN2c1ccc(CNC2Cc3ccc(F)cc3C2)cc1	MOR	RF	Scaffold	2	morganBits	Edge-Case Molecules	Cutoff value: 5	-0.317
44121	0.47	6.927708962349	Cc1cc(N2CCCc3cc(C(N)=O)ccc32)ccc1CNC1Cc2ccccc2C1	MOR	RF	Scaffold	2	morganBits	Edge-Case Molecules	Cutoff value: 5	-0.53
44122	0.526	6.927708962349	NC(=O)c1ccc2c(c1)CCCN2c1ccc(CNC2Cc3ccccc3C2)c(F)c1	MOR	RF	Scaffold	2	morganBits	Edge-Case Molecules	Cutoff value: 5	-0.474
44644	0.846	5.96025084102923	O=C1/C(=C/c2ccc(F)cc2)C[C@@]2(O)[C@H]3Cc4ccc(O)c5c4[C@@]2(CCN3CC2CC2)[C@H]1O5	MOR	RF	Scaffold	3	morganBits	Edge-Case Molecules	Cutoff value: 5	-0.154
44646	0.84	6.00928026826955	O=C1/C(=C/c2ccc(I)cc2)C[C@@]2(O)[C@H]3Cc4ccc(O)c5c4[C@@]2(CCN3CC2CC2)[C@H]1O5	MOR	RF	Scaffold	3	morganBits	Edge-Case Molecules	Cutoff value: 5	-0.16
44648	0.838	6.62975625853214	O=C1/C(=C/c2cccc(F)c2)C[C@@]2(O)[C@H]3Cc4ccc(O)c5c4[C@@]2(CCN3CC2CC2)[C@H]1O5	MOR	RF	Scaffold	3	morganBits	Edge-Case Molecules	Cutoff value: 5	-0.162
44649	0.844	6.45055482907443	O=C1/C(=C/c2ccccc2F)C[C@@]2(O)[C@H]3Cc4ccc(O)c5c4[C@@]2(CCN3CC2CC2)[C@H]1O5	MOR	RF	Scaffold	3	morganBits	Edge-Case Molecules	Cutoff value: 5	-0.156
44650	0.838	5.51262492209679	N#Cc1ccc(/C=C2\C[C@@]3(O)[C@H]4Cc5ccc(O)c6c5[C@@]3(CCN4CC3CC3)[C@@H](O6)C2=O)cc1	MOR	RF	Scaffold	3	morganBits	Edge-Case Molecules	Cutoff value: 5	-0.162
44655	0.832	6.15509061618059	CN(C)c1ccc(/C=C2\C[C@@]3(O)[C@H]4Cc5ccc(O)c6c5[C@@]3(CCN4CC3CC3)[C@@H](O6)C2=O)cc1	MOR	RF	Scaffold	3	morganBits	Edge-Case Molecules	Cutoff value: 5	-0.168
44677	0.219	5.36241384027361	Cc1cc(F)ccc1OC(CCN1CCC(n2c(O)nc3ccccc32)CC1)C(C)C	MOR	RF	Scaffold	3	morganBits	Edge-Case Molecules	Cutoff value: 5	-0.781
44680	0.0908	5.19333751022968	CCC(Oc1cc(C)ccc1Cl)C(O)CN1CCC(n2c(O)nc3ccccc32)CC1	MOR	RF	Scaffold	3	morganBits	Edge-Case Molecules	Cutoff value: 5	-0.9092
44681	0.0848	5.70416313399567	CCCC(Oc1cc(C)ccc1Cl)C(O)CN1CCC(n2c(O)nc3ccccc32)CC1	MOR	RF	Scaffold	3	morganBits	Edge-Case Molecules	Cutoff value: 5	-0.9152
44684	0.221	5.95547756227658	Cc1ccccc1OC(CCN1CCC(n2c(O)nc3ccccc32)CC1)C(C)C	MOR	RF	Scaffold	3	morganBits	Edge-Case Molecules	Cutoff value: 5	-0.779
44685	0.201	5.86450578407085	CCc1ccccc1OC(CCN1CCC(n2c(O)nc3ccccc32)CC1)C(C)C	MOR	RF	Scaffold	3	morganBits	Edge-Case Molecules	Cutoff value: 5	-0.799
44686	0.221722222222222	5.82194616965205	CC(C)C(CCN1CCC(n2c(O)nc3ccccc32)CC1)Oc1ccccc1C(F)(F)F	MOR	RF	Scaffold	3	morganBits	Edge-Case Molecules	Cutoff value: 5	-0.778277777777778
44687	0.199	6.00426772644601	CC(C)c1ccccc1OC(CCN1CCC(n2c(O)nc3ccccc32)CC1)C(C)C	MOR	RF	Scaffold	3	morganBits	Edge-Case Molecules	Cutoff value: 5	-0.801
44691	0.2455	5.14985239828994	Cc1ccc(N)cc1OC(CCN1CCC(n2c(O)nc3ccccc32)CC1)C(C)C	MOR	RF	Scaffold	3	morganBits	Edge-Case Molecules	Cutoff value: 5	-0.7545
44847	0.911833333333334	6.13551601305596	COCCOCCOCCOCCO[C@H]1CC[C@@]2(O)[C@H]3Cc4ccc(O)c5c4[C@@]2(CCN3CC2CCC2)C1O5	MOR	RF	Scaffold	3	morganBits	Edge-Case Molecules	Cutoff value: 5	-0.0881666666666664
44848	0.911833333333334	5.44208381040488	COCCOCCOCCOCCOCCO[C@H]1CC[C@@]2(O)[C@H]3Cc4ccc(O)c5c4[C@@]2(CCN3CC2CCC2)C1O5	MOR	RF	Scaffold	3	morganBits	Edge-Case Molecules	Cutoff value: 5	-0.0881666666666664
44853	0.508	6.29194979889779	CC(=O)Nc1nc2cc3c(cc2s1)C[C@@H]1[C@@H]2CCCC[C@]32CCN1CCCF	MOR	RF	Scaffold	3	morganBits	Edge-Case Molecules	Cutoff value: 5	-0.492
44854	0.747333333333333	5.82194616965205	CCCNc1nc2cc3c(cc2s1)C[C@@H]1[C@@H]2CCCC[C@]32CCN1CCCF	MOR	RF	Scaffold	3	morganBits	Edge-Case Molecules	Cutoff value: 5	-0.252666666666667
44934	0.732	5.48250216264168	N#Cc1ccc(CN2CCC[C@@H]2CNC(=S)N2Cc3ccccc3C[C@H]2CNC(=O)Nc2ccccc2)cc1	MOR	RF	Scaffold	3	morganBits	Edge-Case Molecules	Cutoff value: 5	-0.268
44935	0.566	5.08000882492268	N#Cc1cccc(CN2CCC[C@@H]2CNC(=S)N2Cc3ccccc3C[C@H]2CNC(=O)Nc2ccccc2)c1	MOR	RF	Scaffold	3	morganBits	Edge-Case Molecules	Cutoff value: 5	-0.434
44936	0.8	6.30537281922993	N#Cc1ccccc1CN1CCC[C@@H]1CNC(=S)N1Cc2ccccc2C[C@H]1CNC(=O)Nc1ccccc1	MOR	RF	Scaffold	3	morganBits	Edge-Case Molecules	Cutoff value: 5	-0.2
44937	0.76	5.56279218081481	O=C(NC[C@@H]1Cc2ccccc2CN1C(=S)NC[C@H]1CCCN1Cc1ccccc1)Nc1ccccc1	MOR	RF	Scaffold	3	morganBits	Edge-Case Molecules	Cutoff value: 5	-0.24
44955	0.952	5.95547756227658	Oc1ccc2c3c1O[C@H]1c4[nH]cc(-c5ccccc5)c4C[C@@]4(O)C(C2)N(CC2CC2)CC[C@]314	MOR	RF	Scaffold	3	morganBits	Edge-Case Molecules	Cutoff value: 5	-0.048
44956	0.962	6.83094629963048	CCn1cc(-c2ccccc2)c2c1[C@@H]1Oc3c(O)ccc4c3[C@@]13CCN(CC1CC1)C(C4)[C@]3(O)C2	MOR	RF	Scaffold	3	morganBits	Edge-Case Molecules	Cutoff value: 5	-0.038
44957	0.976	6.97185175270771	Cn1cc(-c2ccccc2)c2c1[C@@H]1Oc3c(O)ccc4c3[C@@]13CCN(CC1CC1)C(C4)[C@]3(O)C2	MOR	RF	Scaffold	3	morganBits	Edge-Case Molecules	Cutoff value: 5	-0.024
45325	0.855142857142857	5.70416313399567	Oc1ccc2c(c1)[C@]1(CCCc3ccccc3)CCN(CCc3ccc(C(F)(F)F)cc3)C[C@@H]1O2	MOR	RF	Scaffold	4	morganBits	Edge-Case Molecules	Cutoff value: 5	-0.144857142857143
45326	0.792	6.16678665594378	Oc1ccc2c(c1)[C@]1(CCCc3ccccc3)CCN(CCc3ccccc3F)C[C@@H]1O2	MOR	RF	Scaffold	4	morganBits	Edge-Case Molecules	Cutoff value: 5	-0.208
45327	0.828	5.14985239828994	Oc1ccc2c(c1)[C@]1(CCCc3ccccc3)CCN(CCc3ccc(F)cc3)C[C@@H]1O2	MOR	RF	Scaffold	4	morganBits	Edge-Case Molecules	Cutoff value: 5	-0.172
45328	0.724	6.36094267038474	Oc1ccc2c(c1)[C@]1(CCCc3ccccc3)CCN(CCc3ccccc3)C[C@@H]1O2	MOR	RF	Scaffold	4	morganBits	Edge-Case Molecules	Cutoff value: 5	-0.276
45441	0.646	5.38908208735578	C[N+]1(CC2CC2)CC[C@]23c4c5ccc(C(N)=O)c4O[C@H]2C(=O)CC[C@@]3(O)[C@H]1C5.[I-]	MOR	RF	Scaffold	4	morganBits	Edge-Case Molecules	Cutoff value: 5	-0.354
45442	0.817	6.927708962349	C[N+]1(CC2CC2)CC[C@]23c4c5ccc(O)c4O[C@H]2C(=O)CC[C@@]3(O)[C@H]1C5	MOR	RF	Scaffold	4	morganBits	Edge-Case Molecules	Cutoff value: 5	-0.183
45456	0.447	5.25143754372489	CCNC(=O)c1ccc(/C(=C2\C[C@@H]3CC[C@H](C2)N3C)c2ccccc2)cc1	MOR	RF	Scaffold	4	morganBits	Edge-Case Molecules	Cutoff value: 5	-0.553
45466	0.534	6.64672179269044	C=CCN1[C@H]2CC[C@@H]1C/C(=C(\c1ccccc1)c1ccc(C(=O)NCC)cc1)C2	MOR	RF	Scaffold	4	morganBits	Edge-Case Molecules	Cutoff value: 5	-0.466
45469	0.534	6.05083536226234	C=CCN1[C@H]2CC[C@@H]1C/C(=C(/c1ccccc1)c1ccc(C(=O)NCC)cc1)C2	MOR	RF	Scaffold	4	morganBits	Edge-Case Molecules	Cutoff value: 5	-0.466
45525	0.556	5.48250216264168	N#Cc1ccc(CN2CCC[C@@H]2CNC(=S)N2Cc3ccccc3C[C@H]2CNC(=O)Nc2ccccc2)cc1	MOR	RF	Scaffold	4	morganBits	Edge-Case Molecules	Cutoff value: 5	-0.444
45526	0.489	5.08000882492268	N#Cc1cccc(CN2CCC[C@@H]2CNC(=S)N2Cc3ccccc3C[C@H]2CNC(=O)Nc2ccccc2)c1	MOR	RF	Scaffold	4	morganBits	Edge-Case Molecules	Cutoff value: 5	-0.511
45527	0.622	6.30537281922993	N#Cc1ccccc1CN1CCC[C@@H]1CNC(=S)N1Cc2ccccc2C[C@H]1CNC(=O)Nc1ccccc1	MOR	RF	Scaffold	4	morganBits	Edge-Case Molecules	Cutoff value: 5	-0.378
45528	0.604	5.56279218081481	O=C(NC[C@@H]1Cc2ccccc2CN1C(=S)NC[C@H]1CCCN1Cc1ccccc1)Nc1ccccc1	MOR	RF	Scaffold	4	morganBits	Edge-Case Molecules	Cutoff value: 5	-0.396
45554	0.4426	5.36241384027361	Cc1cc(F)ccc1OC(CCN1CCC(n2c(O)nc3ccccc32)CC1)C(C)C	MOR	RF	Scaffold	4	morganBits	Edge-Case Molecules	Cutoff value: 5	-0.5574
45557	0.431	5.19333751022968	CCC(Oc1cc(C)ccc1Cl)C(O)CN1CCC(n2c(O)nc3ccccc32)CC1	MOR	RF	Scaffold	4	morganBits	Edge-Case Molecules	Cutoff value: 5	-0.569
45558	0.445666666666667	5.70416313399567	CCCC(Oc1cc(C)ccc1Cl)C(O)CN1CCC(n2c(O)nc3ccccc32)CC1	MOR	RF	Scaffold	4	morganBits	Edge-Case Molecules	Cutoff value: 5	-0.554333333333333
45561	0.4242	5.95547756227658	Cc1ccccc1OC(CCN1CCC(n2c(O)nc3ccccc32)CC1)C(C)C	MOR	RF	Scaffold	4	morganBits	Edge-Case Molecules	Cutoff value: 5	-0.5758
45562	0.411866666666667	5.86450578407085	CCc1ccccc1OC(CCN1CCC(n2c(O)nc3ccccc32)CC1)C(C)C	MOR	RF	Scaffold	4	morganBits	Edge-Case Molecules	Cutoff value: 5	-0.588133333333333
45563	0.3982	5.82194616965205	CC(C)C(CCN1CCC(n2c(O)nc3ccccc32)CC1)Oc1ccccc1C(F)(F)F	MOR	RF	Scaffold	4	morganBits	Edge-Case Molecules	Cutoff value: 5	-0.6018
45564	0.403533333333333	6.00426772644601	CC(C)c1ccccc1OC(CCN1CCC(n2c(O)nc3ccccc32)CC1)C(C)C	MOR	RF	Scaffold	4	morganBits	Edge-Case Molecules	Cutoff value: 5	-0.596466666666667
45568	0.419933333333333	5.14985239828994	Cc1ccc(N)cc1OC(CCN1CCC(n2c(O)nc3ccccc32)CC1)C(C)C	MOR	RF	Scaffold	4	morganBits	Edge-Case Molecules	Cutoff value: 5	-0.580066666666667
45614	0.313433333333333	5.31864881230686	CN(C/C=C/c1ccccc1)C1CCc2ccc(O)cc2C1(C)C	MOR	RF	Scaffold	4	morganBits	Edge-Case Molecules	Cutoff value: 5	-0.686566666666667
45616	0.422933333333333	6.62975625853214	CC1(C)c2cc(O)ccc2CCC1NC/C=C/c1ccccc1	MOR	RF	Scaffold	4	morganBits	Edge-Case Molecules	Cutoff value: 5	-0.577066666666667
45637	0.377	6.05556102083356	C=C(C)n1c(=O)n(CCN2CCC(N(C(=O)CC)c3cc(Cl)ccc3Cl)CC2)c2ccccc21	MOR	RF	Scaffold	4	morganBits	Edge-Case Molecules	Cutoff value: 5	-0.623
45638	0.379	5.38908208735578	C=C(C)n1c(=O)n(CCN2CCC(N(C(=O)CC)c3cccc(Cl)c3)CC2)c2ccccc21	MOR	RF	Scaffold	4	morganBits	Edge-Case Molecules	Cutoff value: 5	-0.621
46104	0.4324	6.22741127776022	CNC(=O)CN1CN(c2ccccc2)C2(CCN(CCC(Oc3cc(OC)ccc3C)C(C)C)CC2)C1=O	MOR	RF	Scaffold	5	morganBits	Edge-Case Molecules	Cutoff value: 5	-0.5676
46105	0.244166666666667	5.47363947538384	COc1ccc(C)c(OC(CCN2CCC3(CC2)C(=O)NCN3c2ccccc2)C(C)C)c1	MOR	RF	Scaffold	5	morganBits	Edge-Case Molecules	Cutoff value: 5	-0.755833333333333
46141	0.822	5.41648106154389	Cc1cc(O)cc(C)c1C[C@H](N)C(=O)N1Cc2ccccc2C[C@H]1C/N=C(/S)NC(C)(C)C	MOR	RF	Scaffold	5	morganBits	Edge-Case Molecules	Cutoff value: 5	-0.178
46147	0.841333333333333	6.45055482907443	Cc1cc(O)cc(C)c1C[C@H](N)C(=O)N1Cc2ccccc2C[C@H]1CN=C(N)N	MOR	RF	Scaffold	5	morganBits	Edge-Case Molecules	Cutoff value: 5	-0.158666666666667
46148	0.802666666666667	5.76919560426653	Cc1cc(O)cc(C)c1C[C@H](N)C(=O)N1Cc2ccccc2C[C@H]1CNC(=O)C(C)(C)C	MOR	RF	Scaffold	5	morganBits	Edge-Case Molecules	Cutoff value: 5	-0.197333333333333
46150	0.863333333333333	6.22118072800958	CC(=O)NC[C@@H]1Cc2ccccc2CN1C(=O)[C@@H](N)Cc1c(C)cc(O)cc1C	MOR	RF	Scaffold	5	morganBits	Edge-Case Molecules	Cutoff value: 5	-0.136666666666667
46152	0.878	5.49745012407756	CC(=N)NC[C@@H]1Cc2ccccc2CN1C(=O)[C@@H](N)Cc1c(C)cc(O)cc1C	MOR	RF	Scaffold	5	morganBits	Edge-Case Molecules	Cutoff value: 5	-0.122
46160	0.530333333333333	6.78079651594501	CN1c2ccccc2C(c2ccccc2)=NC[C@@H]1CCNC(=O)c1cccs1	MOR	RF	Scaffold	5	morganBits	Edge-Case Molecules	Cutoff value: 5	-0.469666666666667
46161	0.483	5.73043106081628	CN1c2ccc(Cl)cc2C(c2ccccc2)=NCC1CCNC(=O)c1cccs1	MOR	RF	Scaffold	5	morganBits	Edge-Case Molecules	Cutoff value: 5	-0.517
46162	0.483	5.68945698660598	CN1c2ccc(Cl)cc2C(c2ccccc2)=NC[C@@H]1CCNC(=O)c1cccs1	MOR	RF	Scaffold	5	morganBits	Edge-Case Molecules	Cutoff value: 5	-0.517
46163	0.530333333333333	6.75929031072404	CN1c2ccccc2C(c2ccccc2)=NCC1CCNC(=O)c1cccs1	MOR	RF	Scaffold	5	morganBits	Edge-Case Molecules	Cutoff value: 5	-0.469666666666667
46216	0.90974797979798	6.99851999978988	CCCCCCCCC(O)COc1ccc2c(c1)[C@@]13CCCC[C@H]1[C@@H](C2)N(CC1CCC1)CC3	MOR	RF	Scaffold	5	morganBits	Edge-Case Molecules	Cutoff value: 5	-0.0902520202020203
46220	0.989	5.90895754664168	CNC(=O)Nc1ccc2c(c1)[C@@]13CCCC[C@H]1[C@@H](C2)N(CC1CCC1)CC3	MOR	RF	Scaffold	5	morganBits	Edge-Case Molecules	Cutoff value: 5	-0.011
46226	0.831333333333333	5.14985239828994	CC(C)(CCCCCCC(C)(C)C(=O)Oc1ccc2c(c1)[C@@]13CCCC[C@H]1[C@@H](C2)N(CC1CCC1)CC3)C(=O)O	MOR	RF	Scaffold	5	morganBits	Edge-Case Molecules	Cutoff value: 5	-0.168666666666667
46228	0.826881818181818	6.16678665594378	CCCCC(O)c1cc2c(cc1O)[C@@]13CCCC[C@H]1[C@@H](C2)N(CC1CCC1)CC3	MOR	RF	Scaffold	5	morganBits	Edge-Case Molecules	Cutoff value: 5	-0.173118181818182
46229	0.783636868686869	5.41648106154389	CCCCCCCCCC(O)c1cc2c(cc1O)[C@@]13CCCC[C@H]1[C@@H](C2)N(CC1CCC1)CC3	MOR	RF	Scaffold	5	morganBits	Edge-Case Molecules	Cutoff value: 5	-0.216363131313131
46230	0.894633333333333	5.41648106154389	OCCCCCCCCCCC(O)c1cc2c(cc1O)[C@@]13CCCC[C@H]1[C@@H](C2)N(CC1CCC1)CC3	MOR	RF	Scaffold	5	morganBits	Edge-Case Molecules	Cutoff value: 5	-0.105366666666667
46256	0.734666666666667	6.36094267038474	NC(=O)[C@H]1Cc2ccccc2CN(C(=O)C[C@H](Cc2ccccc2)NC(=O)[C@@H]2CCCN2C(=O)[C@@H](N)Cc2ccc(O)cc2)C1.O=C(O)C(F)(F)F	MOR	RF	Scaffold	5	morganBits	Edge-Case Molecules	Cutoff value: 5	-0.265333333333333
46257	0.734666666666667	5.95547756227658	NC(=O)[C@@H]1Cc2ccccc2CN(C(=O)C[C@H](Cc2ccccc2)NC(=O)[C@@H]2CCCN2C(=O)[C@@H](N)Cc2ccc(O)cc2)C1.O=C(O)C(F)(F)F	MOR	RF	Scaffold	5	morganBits	Edge-Case Molecules	Cutoff value: 5	-0.265333333333333
46286	0.7472	5.1713586035109	NC(=O)c1ccc2c3c1O[C@H]1c4[nH]c5ccccc5c4C[C@@]4(O)[C@@H](C2)N(CC2CC2)CC[C@]314	MOR	RF	Scaffold	5	morganBits	Edge-Case Molecules	Cutoff value: 5	-0.2528
46288	0.974	5.86581098329899	CCC(=O)NCCc1ccc2[nH]c3c(c2c1)C[C@@]1(O)C2Cc4ccc(O)c5c4[C@@]1(CCN2CC1CC1)[C@H]3O5	MOR	RF	Scaffold	5	morganBits	Edge-Case Molecules	Cutoff value: 5	-0.026
46291	0.968	5.72853172501263	CCC(=N)NCCc1ccc2[nH]c3c(c2c1)C[C@@]1(O)C2Cc4ccc(O)c5c4[C@@]1(CCN2CC1CC1)[C@H]3O5	MOR	RF	Scaffold	5	morganBits	Edge-Case Molecules	Cutoff value: 5	-0.032
46292	0.957	5.54715938518601	CCCCC(=O)NCCc1ccc2[nH]c3c(c2c1)C[C@@]1(O)C2Cc4ccc(O)c5c4[C@@]1(CCN2CC1CC1)[C@H]3O5	MOR	RF	Scaffold	5	morganBits	Edge-Case Molecules	Cutoff value: 5	-0.043
46293	0.958	5.29156304667053	CCCC(=N)NCCc1ccc2[nH]c3c(c2c1)C[C@@]1(O)C2Cc4ccc(O)c5c4[C@@]1(CCN2CC1CC1)[C@H]3O5	MOR	RF	Scaffold	5	morganBits	Edge-Case Molecules	Cutoff value: 5	-0.042
46294	0.927333333333333	6.39879289451584	CCC/N=C(\N)Cc1ccc2[nH]c3c(c2c1)C[C@@]1(O)C2Cc4ccc(O)c5c4[C@@]1(CCN2CC1CC1)[C@H]3O5	MOR	RF	Scaffold	5	morganBits	Edge-Case Molecules	Cutoff value: 5	-0.0726666666666667
46295	0.976	5.14137777129897	CC(C)CC(=N)NCCc1ccc2[nH]c3c(c2c1)C[C@@]1(O)C2Cc4ccc(O)c5c4[C@@]1(CCN2CC1CC1)[C@H]3O5	MOR	RF	Scaffold	5	morganBits	Edge-Case Molecules	Cutoff value: 5	-0.024
46296	0.913444444444444	6.39140187786945	CCCCCCNC(=O)NCCc1ccc2[nH]c3c(c2c1)C[C@@]1(O)C2Cc4ccc(O)c5c4[C@@]1(CCN2CC1CC1)[C@H]3O5	MOR	RF	Scaffold	5	morganBits	Edge-Case Molecules	Cutoff value: 5	-0.0865555555555556
46298	0.962	5.89451686248689	CC(=N)NCCc1ccc2[nH]c3c(c2c1)C[C@@]1(O)C2Cc4ccc(O)c5c4[C@@]1(CCN2CC1CC1)[C@H]3O5	MOR	RF	Scaffold	5	morganBits	Edge-Case Molecules	Cutoff value: 5	-0.038
46300	0.963	5.56698100601489	CCCC(=O)NCCc1ccc2[nH]c3c(c2c1)C[C@@]1(O)C2Cc4ccc(O)c5c4[C@@]1(CCN2CC1CC1)[C@H]3O5	MOR	RF	Scaffold	5	morganBits	Edge-Case Molecules	Cutoff value: 5	-0.037
46301	0.898166666666667	5.76959093931813	CCCCC/N=C(\N)Cc1ccc2[nH]c3c(c2c1)C[C@@]1(O)C2Cc4ccc(O)c5c4[C@@]1(CCN2CC1CC1)[C@H]3O5	MOR	RF	Scaffold	5	morganBits	Edge-Case Molecules	Cutoff value: 5	-0.101833333333333
46302	0.976	5.37193268528282	CCNC(=O)NCCc1ccc2[nH]c3c(c2c1)C[C@@]1(O)C2Cc4ccc(O)c5c4[C@@]1(CCN2CC1CC1)[C@H]3O5	MOR	RF	Scaffold	5	morganBits	Edge-Case Molecules	Cutoff value: 5	-0.024
46304	0.948333333333333	6.09473962961008	CCCC/N=C(\NCCCC)Nc1ccc2[nH]c3c(c2c1)C[C@@]1(O)[C@H]2Cc4ccc(O)c5c4[C@@]1(CCN2CC1CC1)[C@H]3O5	MOR	RF	Scaffold	5	morganBits	Edge-Case Molecules	Cutoff value: 5	-0.0516666666666666
46305	0.968	5.39178844895352	N=C(N)NCc1ccc2[nH]c3c(c2c1)C[C@@]1(O)[C@H]2Cc4ccc(O)c5c4[C@@]1(CCN2CC1CC1)[C@H]3O5	MOR	RF	Scaffold	5	morganBits	Edge-Case Molecules	Cutoff value: 5	-0.032
46306	0.961	6.93440386514222	CCCC/N=C(\NCCCC)NCCc1ccc2[nH]c3c(c2c1)C[C@@]1(O)[C@H]2Cc4ccc(O)c5c4[C@@]1(CCN2CC1CC1)[C@H]3O5	MOR	RF	Scaffold	5	morganBits	Edge-Case Molecules	Cutoff value: 5	-0.039
46307	0.966	6.71456106584093	CCC/N=C(\NCCC)Nc1ccc2[nH]c3c(c2c1)C[C@@]1(O)[C@H]2Cc4ccc(O)c5c4[C@@]1(CCN2CC1CC1)[C@H]3O5	MOR	RF	Scaffold	5	morganBits	Edge-Case Molecules	Cutoff value: 5	-0.034
46308	0.928	5.33132325320358	[11CH3]n1c2c(c3ccccc31)C[C@@]1(O)[C@H]3Cc4ccc(O)c5c4[C@@]1(CCN3CC1CC1)[C@H]2O5	MOR	RF	Scaffold	5	morganBits	Edge-Case Molecules	Cutoff value: 5	-0.0719999999999999
46315	0.508333333333333	5.89093904113901	CC(C)[C@H]1CC[C@H](N2CCC(N3C(=O)Cc4ccccc43)CC2)CC1	MOR	RF	Scaffold	5	morganBits	Edge-Case Molecules	Cutoff value: 5	-0.491666666666667
46316	0.508333333333333	6.92055845832016	CC(C)[C@H]1CC[C@@H](N2CCC(N3C(=O)Cc4ccccc43)CC2)CC1	MOR	RF	Scaffold	5	morganBits	Edge-Case Molecules	Cutoff value: 5	-0.491666666666667
46766	0.28362380952381	6.05345797063678	COC(=O)COc1ccc(COC[C@H]2C[C@@]34CC[C@]2(OC)[C@@H]2Oc5c(OC)ccc6c5[C@@]23CCN(CC2CC2)[C@@H]4C6)cc1	MOR	RF	Scaffold	6	morganBits	Edge-Case Molecules	Cutoff value: 5	-0.71637619047619
46769	0.340933333333333	5.62138911701064	COc1ccc2c3c1O[C@@H]1[C@]34CCN(CC3CC3)[C@H](C2)[C@]42CC[C@@]1(OC)[C@@H](COCc1cccc(NC(N)=O)c1)C2	MOR	RF	Scaffold	6	morganBits	Edge-Case Molecules	Cutoff value: 5	-0.659066666666667
46773	0.344233333333333	5.42233147522207	COc1ccc2c3c1O[C@@H]1[C@]34CCN(CC3CC3)[C@H](C2)[C@]42CC[C@@]1(OC)[C@@H](COCc1cccc(C(=N)N)c1)C2	MOR	RF	Scaffold	6	morganBits	Edge-Case Molecules	Cutoff value: 5	-0.655766666666667
46780	0.537	6.78079651594501	CN1c2ccccc2C(c2ccccc2)=NC[C@@H]1CCNC(=O)c1cccs1	MOR	RF	Scaffold	6	morganBits	Edge-Case Molecules	Cutoff value: 5	-0.463
46781	0.483	5.73043106081628	CN1c2ccc(Cl)cc2C(c2ccccc2)=NCC1CCNC(=O)c1cccs1	MOR	RF	Scaffold	6	morganBits	Edge-Case Molecules	Cutoff value: 5	-0.517
46782	0.483	5.68945698660598	CN1c2ccc(Cl)cc2C(c2ccccc2)=NC[C@@H]1CCNC(=O)c1cccs1	MOR	RF	Scaffold	6	morganBits	Edge-Case Molecules	Cutoff value: 5	-0.517
46783	0.537	6.75929031072404	CN1c2ccccc2C(c2ccccc2)=NCC1CCNC(=O)c1cccs1	MOR	RF	Scaffold	6	morganBits	Edge-Case Molecules	Cutoff value: 5	-0.463
46858	0.617874025974026	6.92055845832016	C[C@@H]1[C@@H]2CCC[C@@]1(c1cccc(O)c1)CCN2CCc1ccccc1	MOR	RF	Scaffold	6	morganBits	Edge-Case Molecules	Cutoff value: 5	-0.382125974025974
46859	0.627607359307359	5.01101595343573	Oc1cccc([C@@]23CCC[C@@H]([C@@H]2O)N(CCc2ccccc2)CC3)c1	MOR	RF	Scaffold	6	morganBits	Edge-Case Molecules	Cutoff value: 5	-0.372392640692641
46862	0.627607359307359	5.19333751022968	Oc1cccc([C@@]23CCC[C@@H]([C@H]2O)N(CCc2ccccc2)CC3)c1	MOR	RF	Scaffold	6	morganBits	Edge-Case Molecules	Cutoff value: 5	-0.372392640692641
47011	0.436009523809524	6.36094267038474	NC(=O)[C@H]1Cc2ccccc2CN(C(=O)C[C@H](Cc2ccccc2)NC(=O)[C@@H]2CCCN2C(=O)[C@@H](N)Cc2ccc(O)cc2)C1.O=C(O)C(F)(F)F	MOR	RF	Scaffold	6	morganBits	Edge-Case Molecules	Cutoff value: 5	-0.563990476190476
47012	0.436009523809524	5.95547756227658	NC(=O)[C@@H]1Cc2ccccc2CN(C(=O)C[C@H](Cc2ccccc2)NC(=O)[C@@H]2CCCN2C(=O)[C@@H](N)Cc2ccc(O)cc2)C1.O=C(O)C(F)(F)F	MOR	RF	Scaffold	6	morganBits	Edge-Case Molecules	Cutoff value: 5	-0.563990476190476
47065	0.7	5.7763356584	NC(=O)c1ccc2c(c1)CCCN2c1ccc(CNCCC2=CCCCC2)cc1	MOR	RF	Scaffold	6	morganBits	Edge-Case Molecules	Cutoff value: 5	-0.3
47066	0.71	6.46709715194374	Cc1cc(CNCCC2=CCCCC2)ccc1N1CCCc2cc(C(N)=O)ccc21	MOR	RF	Scaffold	6	morganBits	Edge-Case Molecules	Cutoff value: 5	-0.29
47444	0.851	5.41648106154389	Cc1cc(O)cc(C)c1C[C@H](N)C(=O)N1Cc2ccccc2C[C@H]1C/N=C(/S)NC(C)(C)C	MOR	RF	Scaffold	7	morganBits	Edge-Case Molecules	Cutoff value: 5	-0.149
47450	0.849	6.45055482907443	Cc1cc(O)cc(C)c1C[C@H](N)C(=O)N1Cc2ccccc2C[C@H]1CN=C(N)N	MOR	RF	Scaffold	7	morganBits	Edge-Case Molecules	Cutoff value: 5	-0.151
47451	0.848	5.76919560426653	Cc1cc(O)cc(C)c1C[C@H](N)C(=O)N1Cc2ccccc2C[C@H]1CNC(=O)C(C)(C)C	MOR	RF	Scaffold	7	morganBits	Edge-Case Molecules	Cutoff value: 5	-0.152
47453	0.904	6.22118072800958	CC(=O)NC[C@@H]1Cc2ccccc2CN1C(=O)[C@@H](N)Cc1c(C)cc(O)cc1C	MOR	RF	Scaffold	7	morganBits	Edge-Case Molecules	Cutoff value: 5	-0.0959999999999999
47455	0.918	5.49745012407756	CC(=N)NC[C@@H]1Cc2ccccc2CN1C(=O)[C@@H](N)Cc1c(C)cc(O)cc1C	MOR	RF	Scaffold	7	morganBits	Edge-Case Molecules	Cutoff value: 5	-0.0819999999999999
47463	0.0911777777777778	5.01658699848518	CNC(=O)Cn1c(=O)n(C2CCN(CC[C@H](Oc3cc(OC)ccc3C)C(C)C)CC2)c2ccccc21	MOR	RF	Scaffold	7	morganBits	Edge-Case Molecules	Cutoff value: 5	-0.908822222222222
47472	0.162	5.1713586035109	CNCCn1c(=O)n(C2CCN(CCC(Oc3cc(OC)ccc3C)C(C)C)CC2)c2ccccc21	MOR	RF	Scaffold	7	morganBits	Edge-Case Molecules	Cutoff value: 5	-0.838
47479	0.15	5.70416313399567	COc1ccc(C)c(OC(CCN2CCC(n3c(=O)n(CCSC)c4ccccc43)CC2)C(C)C)c1	MOR	RF	Scaffold	7	morganBits	Edge-Case Molecules	Cutoff value: 5	-0.85
47481	0.122666666666667	5.86450578407085	COc1ccc(C)c(OC(CCN2CCC(n3c(=O)n(CSC)c4ccccc43)CC2)C(C)C)c1	MOR	RF	Scaffold	7	morganBits	Edge-Case Molecules	Cutoff value: 5	-0.877333333333333
47487	0.176	6.80277542266378	CCOCn1c(=O)n(C2CCN(CCC(Oc3cc(OC)ccc3C)C(C)C)CC2)c2ccccc21	MOR	RF	Scaffold	7	morganBits	Edge-Case Molecules	Cutoff value: 5	-0.824
47544	0.896	5.70416313399567	Oc1ccc2c(c1)[C@]1(CCCc3ccccc3)CCN(CCc3ccc(C(F)(F)F)cc3)C[C@@H]1O2	MOR	RF	Scaffold	7	morganBits	Edge-Case Molecules	Cutoff value: 5	-0.104
47545	0.846	6.16678665594378	Oc1ccc2c(c1)[C@]1(CCCc3ccccc3)CCN(CCc3ccccc3F)C[C@@H]1O2	MOR	RF	Scaffold	7	morganBits	Edge-Case Molecules	Cutoff value: 5	-0.154
47546	0.862	5.14985239828994	Oc1ccc2c(c1)[C@]1(CCCc3ccccc3)CCN(CCc3ccc(F)cc3)C[C@@H]1O2	MOR	RF	Scaffold	7	morganBits	Edge-Case Molecules	Cutoff value: 5	-0.138
47547	0.728	6.36094267038474	Oc1ccc2c(c1)[C@]1(CCCc3ccccc3)CCN(CCc3ccccc3)C[C@@H]1O2	MOR	RF	Scaffold	7	morganBits	Edge-Case Molecules	Cutoff value: 5	-0.272
47568	0.473461538461538	6.29194979889779	CC(=O)Nc1nc2cc3c(cc2s1)C[C@@H]1[C@@H]2CCCC[C@]32CCN1CCCF	MOR	RF	Scaffold	7	morganBits	Edge-Case Molecules	Cutoff value: 5	-0.526538461538462
47569	0.746466666666667	5.82194616965205	CCCNc1nc2cc3c(cc2s1)C[C@@H]1[C@@H]2CCCC[C@]32CCN1CCCF	MOR	RF	Scaffold	7	morganBits	Edge-Case Molecules	Cutoff value: 5	-0.253533333333333
47654	0.0553333333333333	5.31864881230686	CN(C/C=C/c1ccccc1)C1CCc2ccc(O)cc2C1(C)C	MOR	RF	Scaffold	7	morganBits	Edge-Case Molecules	Cutoff value: 5	-0.944666666666667
47656	0.142	6.62975625853214	CC1(C)c2cc(O)ccc2CCC1NC/C=C/c1ccccc1	MOR	RF	Scaffold	7	morganBits	Edge-Case Molecules	Cutoff value: 5	-0.858
47738	0.146	5.38908208735578	NCc1ccccc1C1(O)CCN(C(c2ccccc2F)c2ccccc2F)CC1	MOR	RF	Scaffold	7	morganBits	Edge-Case Molecules	Cutoff value: 5	-0.854
47745	0.196904761904762	5.6677954898248	Cc1ccccc1C(c1ccccc1)N1CCC(O)(c2ccccc2CN)CC1	MOR	RF	Scaffold	7	morganBits	Edge-Case Molecules	Cutoff value: 5	-0.803095238095238
47775	0.0573333333333333	5.6677954898248	COc1ccccc1C(c1ccccc1)N1CCC(O)(c2ccccc2)CC1	MOR	RF	Scaffold	7	morganBits	Edge-Case Molecules	Cutoff value: 5	-0.942666666666667
47782	0.0713333333333333	6.80277542266378	CCc1ccccc1C(c1ccccc1)N1CCC(O)(c2ccccc2)CC1	MOR	RF	Scaffold	7	morganBits	Edge-Case Molecules	Cutoff value: 5	-0.928666666666667
47789	0.0490714285714285	5.44465193851059	Cc1ccccc1C(c1ccccc1)N1CCC(O)(c2ccccc2)CC1.Cl	MOR	RF	Scaffold	7	morganBits	Edge-Case Molecules	Cutoff value: 5	-0.950928571428572
48228	0.615	5.38908208735578	C[N+]1(CC2CC2)CC[C@]23c4c5ccc(C(N)=O)c4O[C@H]2C(=O)CC[C@@]3(O)[C@H]1C5.[I-]	MOR	RF	Scaffold	8	morganBits	Edge-Case Molecules	Cutoff value: 5	-0.385
48229	0.709	6.927708962349	C[N+]1(CC2CC2)CC[C@]23c4c5ccc(O)c4O[C@H]2C(=O)CC[C@@]3(O)[C@H]1C5	MOR	RF	Scaffold	8	morganBits	Edge-Case Molecules	Cutoff value: 5	-0.291
48252	0.396933333333333	6.05345797063678	COC(=O)COc1ccc(COC[C@H]2C[C@@]34CC[C@]2(OC)[C@@H]2Oc5c(OC)ccc6c5[C@@]23CCN(CC2CC2)[C@@H]4C6)cc1	MOR	RF	Scaffold	8	morganBits	Edge-Case Molecules	Cutoff value: 5	-0.603066666666667
48255	0.386966666666667	5.62138911701064	COc1ccc2c3c1O[C@@H]1[C@]34CCN(CC3CC3)[C@H](C2)[C@]42CC[C@@]1(OC)[C@@H](COCc1cccc(NC(N)=O)c1)C2	MOR	RF	Scaffold	8	morganBits	Edge-Case Molecules	Cutoff value: 5	-0.613033333333333
48259	0.403266666666667	5.42233147522207	COc1ccc2c3c1O[C@@H]1[C@]34CCN(CC3CC3)[C@H](C2)[C@]42CC[C@@]1(OC)[C@@H](COCc1cccc(C(=N)N)c1)C2	MOR	RF	Scaffold	8	morganBits	Edge-Case Molecules	Cutoff value: 5	-0.596733333333333
48327	0.718666666666667	6.22741127776022	Oc1ccc2c(c1)[C@]1(CCc3ccccc3)CCN(CCc3cccc(C(F)(F)F)c3)C[C@@H]1O2	MOR	RF	Scaffold	8	morganBits	Edge-Case Molecules	Cutoff value: 5	-0.281333333333333
48329	0.742666666666667	6.92055845832016	Oc1ccc2c(c1)[C@]1(CCc3ccccc3)CCN(CCc3ccc(C(F)(F)F)cc3)C[C@@H]1O2	MOR	RF	Scaffold	8	morganBits	Edge-Case Molecules	Cutoff value: 5	-0.257333333333333
48331	0.697666666666667	5.90895754664168	Oc1ccc2c(c1)[C@]1(CCc3ccccc3)CCN(CCc3ccc(F)cc3)C[C@@H]1O2	MOR	RF	Scaffold	8	morganBits	Edge-Case Molecules	Cutoff value: 5	-0.302333333333333
48332	0.671666666666667	6.80277542266378	Oc1ccc2c(c1)[C@]1(CCc3ccccc3)CCN(CCc3ccccc3)C[C@@H]1O2	MOR	RF	Scaffold	8	morganBits	Edge-Case Molecules	Cutoff value: 5	-0.328333333333333
48447	0.622	5.7763356584	NC(=O)c1ccc2c(c1)CCCN2c1ccc(CNCCC2=CCCCC2)cc1	MOR	RF	Scaffold	8	morganBits	Edge-Case Molecules	Cutoff value: 5	-0.378
48448	0.594	6.46709715194374	Cc1cc(CNCCC2=CCCCC2)ccc1N1CCCc2cc(C(N)=O)ccc21	MOR	RF	Scaffold	8	morganBits	Edge-Case Molecules	Cutoff value: 5	-0.406
48457	0.778	5.70416313399567	Oc1ccc2c(c1)[C@]1(CCCc3ccccc3)CCN(CCc3ccc(C(F)(F)F)cc3)C[C@@H]1O2	MOR	RF	Scaffold	8	morganBits	Edge-Case Molecules	Cutoff value: 5	-0.222
48458	0.669333333333333	6.16678665594378	Oc1ccc2c(c1)[C@]1(CCCc3ccccc3)CCN(CCc3ccccc3F)C[C@@H]1O2	MOR	RF	Scaffold	8	morganBits	Edge-Case Molecules	Cutoff value: 5	-0.330666666666667
48459	0.736	5.14985239828994	Oc1ccc2c(c1)[C@]1(CCCc3ccccc3)CCN(CCc3ccc(F)cc3)C[C@@H]1O2	MOR	RF	Scaffold	8	morganBits	Edge-Case Molecules	Cutoff value: 5	-0.264
48460	0.597333333333333	6.36094267038474	Oc1ccc2c(c1)[C@]1(CCCc3ccccc3)CCN(CCc3ccccc3)C[C@@H]1O2	MOR	RF	Scaffold	8	morganBits	Edge-Case Molecules	Cutoff value: 5	-0.402666666666667
48461	0.4635	6.29194979889779	CC(=O)Nc1nc2cc3c(cc2s1)C[C@@H]1[C@@H]2CCCC[C@]32CCN1CCCF	MOR	RF	Scaffold	8	morganBits	Edge-Case Molecules	Cutoff value: 5	-0.5365
48462	0.751015151515152	5.82194616965205	CCCNc1nc2cc3c(cc2s1)C[C@@H]1[C@@H]2CCCC[C@]32CCN1CCCF	MOR	RF	Scaffold	8	morganBits	Edge-Case Molecules	Cutoff value: 5	-0.248984848484848
48887	0.2535	5.54621016821867	O=C1NCN(c2ccc(Cl)cc2)C12CCN(C1Cc3cccc4cccc1c34)CC2	MOR	RF	Scaffold	9	morganBits	Edge-Case Molecules	Cutoff value: 5	-0.7465
48888	0.24672380952381	5.08557986997213	Cc1ccc(N2CNC(=O)C23CCN(C2Cc4cccc5cccc2c45)CC3)cc1	MOR	RF	Scaffold	9	morganBits	Edge-Case Molecules	Cutoff value: 5	-0.75327619047619
48889	0.2445	6.00677085666413	O=C1NCN(c2cccc(Cl)c2)C12CCN(C1Cc3cccc4cccc1c34)CC2	MOR	RF	Scaffold	9	morganBits	Edge-Case Molecules	Cutoff value: 5	-0.7555
48890	0.2505	6.46709715194374	O=C1NCN(c2cccc(Br)c2)C12CCN(C1Cc3cccc4cccc1c34)CC2	MOR	RF	Scaffold	9	morganBits	Edge-Case Molecules	Cutoff value: 5	-0.7495
48891	0.237	6.69741490700595	Cc1cccc(N2CNC(=O)C23CCN(C2Cc4cccc5cccc2c45)CC3)c1	MOR	RF	Scaffold	9	morganBits	Edge-Case Molecules	Cutoff value: 5	-0.763
48893	0.224666666666667	6.00677085666413	Cc1cc(C)cc(N2CNC(=O)C23CCN(C2Cc4cccc5cccc2c45)CC3)c1	MOR	RF	Scaffold	9	morganBits	Edge-Case Molecules	Cutoff value: 5	-0.775333333333333
48896	0.2925	6.927708962349	O=C1NCN(c2cccc(C(F)(F)F)c2)C12CCN(C1Cc3cccc4cccc1c34)CC2	MOR	RF	Scaffold	9	morganBits	Edge-Case Molecules	Cutoff value: 5	-0.7075
48897	0.238	5.31588186298777	COc1cccc(N2CNC(=O)C23CCN(C2Cc4cccc5cccc2c45)CC3)c1	MOR	RF	Scaffold	9	morganBits	Edge-Case Molecules	Cutoff value: 5	-0.762
48898	0.24822380952381	5.7763356584	O=C1NCN(c2ccc(F)cc2)C12CCN(C1Cc3cccc4cccc1c34)CC2	MOR	RF	Scaffold	9	morganBits	Edge-Case Molecules	Cutoff value: 5	-0.75177619047619
48997	0.948	5.70416313399567	Oc1ccc2c(c1)[C@]1(CCCc3ccccc3)CCN(CCc3ccc(C(F)(F)F)cc3)C[C@@H]1O2	MOR	RF	Scaffold	9	morganBits	Edge-Case Molecules	Cutoff value: 5	-0.052
48998	0.92	6.16678665594378	Oc1ccc2c(c1)[C@]1(CCCc3ccccc3)CCN(CCc3ccccc3F)C[C@@H]1O2	MOR	RF	Scaffold	9	morganBits	Edge-Case Molecules	Cutoff value: 5	-0.0799999999999999
48999	0.956	5.14985239828994	Oc1ccc2c(c1)[C@]1(CCCc3ccccc3)CCN(CCc3ccc(F)cc3)C[C@@H]1O2	MOR	RF	Scaffold	9	morganBits	Edge-Case Molecules	Cutoff value: 5	-0.044
49000	0.918	6.36094267038474	Oc1ccc2c(c1)[C@]1(CCCc3ccccc3)CCN(CCc3ccccc3)C[C@@H]1O2	MOR	RF	Scaffold	9	morganBits	Edge-Case Molecules	Cutoff value: 5	-0.0819999999999999
49036	0.588	5.95547756227658	FC(F)(F)CNc1nc2cc3c(cc2s1)C[C@@H]1[C@@H]2CCCC[C@]32CCN1CC1CC1	MOR	RF	Scaffold	9	morganBits	Edge-Case Molecules	Cutoff value: 5	-0.412
49037	0.582	6.16678665594378	CCCNc1nc2cc3c(cc2s1)C[C@@H]1[C@@H]2CCCC[C@]32CCN1CC1CC1	MOR	RF	Scaffold	9	morganBits	Edge-Case Molecules	Cutoff value: 5	-0.418
49088	0.165	5.10614096519953	CC1(C)CCC(N2CCC3(CC2)C(=O)NCN3c2ccccc2)c2ccc(Cl)cc21	MOR	RF	Scaffold	9	morganBits	Edge-Case Molecules	Cutoff value: 5	-0.835
49091	0.449366666666667	6.59305489168171	O=C1NCN(c2ccccc2)C12CCN(C1CCCc3cccc(Cl)c31)CC2	MOR	RF	Scaffold	9	morganBits	Edge-Case Molecules	Cutoff value: 5	-0.550633333333333
49095	0.115611111111111	5.12879898909211	CC1(C)CCC(N2CCC3(CC2)C(=O)NCN3c2ccccc2)c2ccccc21	MOR	RF	Scaffold	9	morganBits	Edge-Case Molecules	Cutoff value: 5	-0.884388888888889
49097	0.0674761904761904	6.36094267038474	CC(=O)CN1CN(c2ccccc2)C2(CCN(C3CCC(C)(C)c4ccccc43)CC2)C1=O	MOR	RF	Scaffold	9	morganBits	Edge-Case Molecules	Cutoff value: 5	-0.93252380952381
49099	0.0406666666666666	5.44465193851059	CNCCN1CN(c2ccccc2)C2(CCN(C3CCC(C)(C)c4ccccc43)CC2)C1=O	MOR	RF	Scaffold	9	morganBits	Edge-Case Molecules	Cutoff value: 5	-0.959333333333333
49100	0.018	5.38908208735578	CCNCCN1CN(c2ccccc2)C2(CCN(C3CCC(C)(C)c4ccccc43)CC2)C1=O	MOR	RF	Scaffold	9	morganBits	Edge-Case Molecules	Cutoff value: 5	-0.982
49102	0.191	5.23879988430644	CCCNCCN1CN(c2ccccc2)C2(CCN(C3CCC(C)(C)c4ccccc43)CC2)C1=O	MOR	RF	Scaffold	9	morganBits	Edge-Case Molecules	Cutoff value: 5	-0.809
49110	0.26	5.08797699457185	CCCCNCCN1CN(c2ccccc2)C2(CCN(C3CCC(C)(C)c4cc(Cl)ccc43)CC2)C1=O	MOR	RF	Scaffold	9	morganBits	Edge-Case Molecules	Cutoff value: 5	-0.74
49129	0.244505555555556	5.23879988430644	[2H]C([2H])([2H])N(C[C@H]1CCCC[C@]1(O)c1cccc(O)c1)C([2H])([2H])[2H]	MOR	RF	Scaffold	9	morganBits	Edge-Case Molecules	Cutoff value: 5	-0.755494444444444
49134	0.212333333333333	6.74870820139351	CN(C)C[C@H]1CCCC[C@]1(O)c1cccc(C(N)=O)c1	MOR	RF	Scaffold	9	morganBits	Edge-Case Molecules	Cutoff value: 5	-0.787666666666667
49143	0.958	5.95547756227658	Oc1ccc2c3c1O[C@H]1c4[nH]cc(-c5ccccc5)c4C[C@@]4(O)C(C2)N(CC2CC2)CC[C@]314	MOR	RF	Scaffold	9	morganBits	Edge-Case Molecules	Cutoff value: 5	-0.042
49144	0.93	6.83094629963048	CCn1cc(-c2ccccc2)c2c1[C@@H]1Oc3c(O)ccc4c3[C@@]13CCN(CC1CC1)C(C4)[C@]3(O)C2	MOR	RF	Scaffold	9	morganBits	Edge-Case Molecules	Cutoff value: 5	-0.0699999999999999
49145	0.9752	6.97185175270771	Cn1cc(-c2ccccc2)c2c1[C@@H]1Oc3c(O)ccc4c3[C@@]13CCN(CC1CC1)C(C4)[C@]3(O)C2	MOR	RF	Scaffold	9	morganBits	Edge-Case Molecules	Cutoff value: 5	-0.0248
49613	0.735766666666667	6.16678665594378	CN(Cc1cccc(O)c1)c1ccc2c(c1)[C@@]13CCCC[C@H]1[C@@H](C2)N(CC1CCC1)CC3	MOR	RF	Scaffold	10	morganBits	Edge-Case Molecules	Cutoff value: 5	-0.264233333333333
49614	0.854	5.74190346197852	CN(Cc1ccc(Cl)cc1)c1ccc2c(c1)[C@@]13CCCC[C@H]1[C@@H](C2)N(CC1CCC1)CC3	MOR	RF	Scaffold	10	morganBits	Edge-Case Molecules	Cutoff value: 5	-0.146
49615	0.888	6.74870820139351	COc1ccc(CN(C)c2ccc3c(c2)[C@@]24CCCC[C@H]2[C@@H](C3)N(CC2CCC2)CC4)cc1	MOR	RF	Scaffold	10	morganBits	Edge-Case Molecules	Cutoff value: 5	-0.112
49616	0.815076923076923	6.43505064253846	COc1cccc(CN(C)c2ccc3c(c2)[C@@]24CCCC[C@H]2[C@@H](C3)N(CC2CCC2)CC4)c1	MOR	RF	Scaffold	10	morganBits	Edge-Case Molecules	Cutoff value: 5	-0.184923076923077
49617	0.774666666666667	6.36094267038474	COc1ccccc1CN(C)c1ccc2c(c1)[C@@]13CCCC[C@H]1[C@@H](C2)N(CC1CCC1)CC3	MOR	RF	Scaffold	10	morganBits	Edge-Case Molecules	Cutoff value: 5	-0.225333333333333
49758	0.254	5.10614096519953	CC1(C)CCC(N2CCC3(CC2)C(=O)NCN3c2ccccc2)c2ccc(Cl)cc21	MOR	RF	Scaffold	10	morganBits	Edge-Case Molecules	Cutoff value: 5	-0.746
49761	0.579333333333333	6.59305489168171	O=C1NCN(c2ccccc2)C12CCN(C1CCCc3cccc(Cl)c31)CC2	MOR	RF	Scaffold	10	morganBits	Edge-Case Molecules	Cutoff value: 5	-0.420666666666667
49765	0.188	5.12879898909211	CC1(C)CCC(N2CCC3(CC2)C(=O)NCN3c2ccccc2)c2ccccc21	MOR	RF	Scaffold	10	morganBits	Edge-Case Molecules	Cutoff value: 5	-0.812
49767	0.0935	6.36094267038474	CC(=O)CN1CN(c2ccccc2)C2(CCN(C3CCC(C)(C)c4ccccc43)CC2)C1=O	MOR	RF	Scaffold	10	morganBits	Edge-Case Molecules	Cutoff value: 5	-0.9065
49769	0.0803333333333333	5.44465193851059	CNCCN1CN(c2ccccc2)C2(CCN(C3CCC(C)(C)c4ccccc43)CC2)C1=O	MOR	RF	Scaffold	10	morganBits	Edge-Case Molecules	Cutoff value: 5	-0.919666666666667
49770	0.047	5.38908208735578	CCNCCN1CN(c2ccccc2)C2(CCN(C3CCC(C)(C)c4ccccc43)CC2)C1=O	MOR	RF	Scaffold	10	morganBits	Edge-Case Molecules	Cutoff value: 5	-0.953
49772	0.055	5.23879988430644	CCCNCCN1CN(c2ccccc2)C2(CCN(C3CCC(C)(C)c4ccccc43)CC2)C1=O	MOR	RF	Scaffold	10	morganBits	Edge-Case Molecules	Cutoff value: 5	-0.945
49780	0.143	5.08797699457185	CCCCNCCN1CN(c2ccccc2)C2(CCN(C3CCC(C)(C)c4cc(Cl)ccc43)CC2)C1=O	MOR	RF	Scaffold	10	morganBits	Edge-Case Molecules	Cutoff value: 5	-0.857
49793	0.59	5.38908208735578	C[N+]1(CC2CC2)CC[C@]23c4c5ccc(C(N)=O)c4O[C@H]2C(=O)CC[C@@]3(O)[C@H]1C5.[I-]	MOR	RF	Scaffold	10	morganBits	Edge-Case Molecules	Cutoff value: 5	-0.41
49794	0.685	6.927708962349	C[N+]1(CC2CC2)CC[C@]23c4c5ccc(O)c4O[C@H]2C(=O)CC[C@@]3(O)[C@H]1C5	MOR	RF	Scaffold	10	morganBits	Edge-Case Molecules	Cutoff value: 5	-0.315
49878	0.4088	5.7763356584	NC(=O)c1ccc2c(c1)CCCN2c1cc(F)c(CNC2Cc3ccccc3C2)c(F)c1	MOR	RF	Scaffold	10	morganBits	Edge-Case Molecules	Cutoff value: 5	-0.5912
49879	0.474876923076923	5.08557986997213	NC(=O)c1ccc2c(c1)CCCN2c1ccc(CNC2Cc3ccccc3C2)c(C(F)(F)F)c1	MOR	RF	Scaffold	10	morganBits	Edge-Case Molecules	Cutoff value: 5	-0.525123076923077
49880	0.4598	6.23683049967671	NC(=O)c1ccc2c(c1)CCCN2c1ccc(CNC2Cc3ccccc3C2)c(Cl)c1	MOR	RF	Scaffold	10	morganBits	Edge-Case Molecules	Cutoff value: 5	-0.5402
49883	0.4208	6.46709715194374	NC(=O)c1ccc2c(c1)CCCN2c1ccc(CNC2Cc3ccc(F)cc3C2)cc1	MOR	RF	Scaffold	10	morganBits	Edge-Case Molecules	Cutoff value: 5	-0.5792
49884	0.4438	6.927708962349	Cc1cc(N2CCCc3cc(C(N)=O)ccc32)ccc1CNC1Cc2ccccc2C1	MOR	RF	Scaffold	10	morganBits	Edge-Case Molecules	Cutoff value: 5	-0.5562
49885	0.4358	6.927708962349	NC(=O)c1ccc2c(c1)CCCN2c1ccc(CNC2Cc3ccccc3C2)c(F)c1	MOR	RF	Scaffold	10	morganBits	Edge-Case Molecules	Cutoff value: 5	-0.5642
49910	0.916	6.68746457615279	Oc1ccc2c(c1)[C@]1(CCCCc3ccccc3)CCN(CCc3ccccc3F)C[C@@H]1O2	MOR	RF	Scaffold	10	morganBits	Edge-Case Molecules	Cutoff value: 5	-0.0839999999999999
49911	0.95	6.515093350212	Oc1ccc2c(c1)[C@]1(CCCCc3ccccc3)CCN(CCc3ccc(F)cc3)C[C@@H]1O2	MOR	RF	Scaffold	10	morganBits	Edge-Case Molecules	Cutoff value: 5	-0.05
49912	0.836	6.95877967114036	Oc1ccc2c(c1)[C@]1(CCCCc3ccccc3)CCN(CCc3ccccc3)C[C@@H]1O2	MOR	RF	Scaffold	10	morganBits	Edge-Case Molecules	Cutoff value: 5	-0.164
49913	0.5	5.36241384027361	Oc1ccc2c(c1)[C@]1(CCCCc3ccccc3)CCN(CCc3cccc(C(F)(F)F)c3)C[C@@H]1O2	MOR	RF	Scaffold	10	morganBits	Edge-Case Molecules	Cutoff value: 5	-0.5
50296	0.739766666666667	6.00426772644601	C[C@H]1C2Cc3ccc(C(N)=O)c([N+](=O)[O-])c3[C@@]1(C)CCN2CC1CC1	MOR	RF	Scaffold	11	morganBits	Edge-Case Molecules	Cutoff value: 5	-0.260233333333333
50299	0.733761111111111	5.53426409720027	C[C@H]1C2Cc3ccc(O)c([N+](=O)[O-])c3[C@@]1(C)CCN2CC1CC1	MOR	RF	Scaffold	11	morganBits	Edge-Case Molecules	Cutoff value: 5	-0.266238888888889
50392	0.402466666666667	5.89093904113901	CC(C)[C@H]1CC[C@H](N2CCC(N3C(=O)Cc4ccccc43)CC2)CC1	MOR	RF	Scaffold	11	morganBits	Edge-Case Molecules	Cutoff value: 5	-0.597533333333333
50393	0.402466666666667	6.92055845832016	CC(C)[C@H]1CC[C@@H](N2CCC(N3C(=O)Cc4ccccc43)CC2)CC1	MOR	RF	Scaffold	11	morganBits	Edge-Case Molecules	Cutoff value: 5	-0.597533333333333
50406	0.637457575757576	6.92055845832016	C[C@@H]1[C@@H]2CCC[C@@]1(c1cccc(O)c1)CCN2CCc1ccccc1	MOR	RF	Scaffold	11	morganBits	Edge-Case Molecules	Cutoff value: 5	-0.362542424242424
50407	0.667300432900433	5.01101595343573	Oc1cccc([C@@]23CCC[C@@H]([C@@H]2O)N(CCc2ccccc2)CC3)c1	MOR	RF	Scaffold	11	morganBits	Edge-Case Molecules	Cutoff value: 5	-0.332699567099567
50410	0.667300432900433	5.19333751022968	Oc1cccc([C@@]23CCC[C@@H]([C@H]2O)N(CCc2ccccc2)CC3)c1	MOR	RF	Scaffold	11	morganBits	Edge-Case Molecules	Cutoff value: 5	-0.332699567099567
50438	0.316571428571429	5.54621016821867	O=C1NCN(c2ccc(Cl)cc2)C12CCN(C1Cc3cccc4cccc1c34)CC2	MOR	RF	Scaffold	11	morganBits	Edge-Case Molecules	Cutoff value: 5	-0.683428571428571
50439	0.347571428571428	5.08557986997213	Cc1ccc(N2CNC(=O)C23CCN(C2Cc4cccc5cccc2c45)CC3)cc1	MOR	RF	Scaffold	11	morganBits	Edge-Case Molecules	Cutoff value: 5	-0.652428571428572
50440	0.272571428571429	6.00677085666413	O=C1NCN(c2cccc(Cl)c2)C12CCN(C1Cc3cccc4cccc1c34)CC2	MOR	RF	Scaffold	11	morganBits	Edge-Case Molecules	Cutoff value: 5	-0.727428571428571
50441	0.301238095238095	6.46709715194374	O=C1NCN(c2cccc(Br)c2)C12CCN(C1Cc3cccc4cccc1c34)CC2	MOR	RF	Scaffold	11	morganBits	Edge-Case Molecules	Cutoff value: 5	-0.698761904761905
50442	0.281571428571428	6.69741490700595	Cc1cccc(N2CNC(=O)C23CCN(C2Cc4cccc5cccc2c45)CC3)c1	MOR	RF	Scaffold	11	morganBits	Edge-Case Molecules	Cutoff value: 5	-0.718428571428572
50444	0.285571428571428	6.00677085666413	Cc1cc(C)cc(N2CNC(=O)C23CCN(C2Cc4cccc5cccc2c45)CC3)c1	MOR	RF	Scaffold	11	morganBits	Edge-Case Molecules	Cutoff value: 5	-0.714428571428572
50447	0.325	6.927708962349	O=C1NCN(c2cccc(C(F)(F)F)c2)C12CCN(C1Cc3cccc4cccc1c34)CC2	MOR	RF	Scaffold	11	morganBits	Edge-Case Molecules	Cutoff value: 5	-0.675
50448	0.259038095238095	5.31588186298777	COc1cccc(N2CNC(=O)C23CCN(C2Cc4cccc5cccc2c45)CC3)c1	MOR	RF	Scaffold	11	morganBits	Edge-Case Molecules	Cutoff value: 5	-0.740961904761905
50449	0.291	5.7763356584	O=C1NCN(c2ccc(F)cc2)C12CCN(C1Cc3cccc4cccc1c34)CC2	MOR	RF	Scaffold	11	morganBits	Edge-Case Molecules	Cutoff value: 5	-0.709
50493	0.340666666666667	5.25143754372489	CCNC(=O)c1ccc(/C(=C2\C[C@@H]3CC[C@H](C2)N3C)c2ccccc2)cc1	MOR	RF	Scaffold	11	morganBits	Edge-Case Molecules	Cutoff value: 5	-0.659333333333333
50503	0.508	6.64672179269044	C=CCN1[C@H]2CC[C@@H]1C/C(=C(\c1ccccc1)c1ccc(C(=O)NCC)cc1)C2	MOR	RF	Scaffold	11	morganBits	Edge-Case Molecules	Cutoff value: 5	-0.492
50506	0.508	6.05083536226234	C=CCN1[C@H]2CC[C@@H]1C/C(=C(/c1ccccc1)c1ccc(C(=O)NCC)cc1)C2	MOR	RF	Scaffold	11	morganBits	Edge-Case Molecules	Cutoff value: 5	-0.492
51031	0.972	6.31419540784511	N/C(=N/Cc1ccc(O)cc1)Nc1ccc2[nH]c3c(c2c1)C[C@@]1(O)[C@H]2Cc4ccc(O)c5c4[C@@]1(CCN2CC1CC1)[C@H]3O5	MOR	RF	Scaffold	12	morganBits	Edge-Case Molecules	Cutoff value: 5	-0.028
51032	0.977	6.93440386514222	N/C(=N/Cc1ccc(N)cc1)Nc1ccc2[nH]c3c(c2c1)C[C@@]1(O)[C@H]2Cc4ccc(O)c5c4[C@@]1(CCN2CC1CC1)[C@H]3O5	MOR	RF	Scaffold	12	morganBits	Edge-Case Molecules	Cutoff value: 5	-0.023
51033	0.982	6.65148597511755	N/C(=N/Cc1ccccc1)Nc1ccc2[nH]c3c(c2c1)C[C@@]1(O)[C@H]2Cc4ccc(O)c5c4[C@@]1(CCN2CC1CC1)[C@H]3O5	MOR	RF	Scaffold	12	morganBits	Edge-Case Molecules	Cutoff value: 5	-0.018
51034	0.986	5.60616297274414	N/C(=N/Cc1ccc(Cl)cc1)Nc1ccc2[nH]c3c(c2c1)C[C@@]1(O)[C@H]2Cc4ccc(O)c5c4[C@@]1(CCN2CC1CC1)[C@H]3O5	MOR	RF	Scaffold	12	morganBits	Edge-Case Molecules	Cutoff value: 5	-0.014
51035	0.97	6.34957891173443	N/C(=N/Cc1cccc(O)c1)Nc1ccc2[nH]c3c(c2c1)C[C@@]1(O)[C@H]2Cc4ccc(O)c5c4[C@@]1(CCN2CC1CC1)[C@H]3O5	MOR	RF	Scaffold	12	morganBits	Edge-Case Molecules	Cutoff value: 5	-0.03
51036	0.93	5.73119180638359	N/C(=N/Cc1ccc([N+](=O)[O-])cc1)Nc1ccc2[nH]c3c(c2c1)C[C@@]1(O)[C@H]2Cc4ccc(O)c5c4[C@@]1(CCN2CC1CC1)[C@H]3O5	MOR	RF	Scaffold	12	morganBits	Edge-Case Molecules	Cutoff value: 5	-0.0699999999999999
51063	0.874	5.70416313399567	Oc1ccc2c(c1)[C@]1(CCCc3ccccc3)CCN(CCc3ccc(C(F)(F)F)cc3)C[C@@H]1O2	MOR	RF	Scaffold	12	morganBits	Edge-Case Molecules	Cutoff value: 5	-0.126
51064	0.782	6.16678665594378	Oc1ccc2c(c1)[C@]1(CCCc3ccccc3)CCN(CCc3ccccc3F)C[C@@H]1O2	MOR	RF	Scaffold	12	morganBits	Edge-Case Molecules	Cutoff value: 5	-0.218
51065	0.846	5.14985239828994	Oc1ccc2c(c1)[C@]1(CCCc3ccccc3)CCN(CCc3ccc(F)cc3)C[C@@H]1O2	MOR	RF	Scaffold	12	morganBits	Edge-Case Molecules	Cutoff value: 5	-0.154
51066	0.694	6.36094267038474	Oc1ccc2c(c1)[C@]1(CCCc3ccccc3)CCN(CCc3ccccc3)C[C@@H]1O2	MOR	RF	Scaffold	12	morganBits	Edge-Case Molecules	Cutoff value: 5	-0.306
51067	0.581266666666667	5.21581036608174	CN1CC[C@]23c4c5ccc(NCc6ccc(O)cc6)c4O[C@H]2[C@@H](O)C=C[C@H]3[C@H]1C5	MOR	RF	Scaffold	12	morganBits	Edge-Case Molecules	Cutoff value: 5	-0.418733333333333
51068	0.563333333333333	6.43505064253846	CN1CC[C@]23c4c5ccc(NCc6ccccc6O)c4O[C@H]2[C@@H](O)C=C[C@H]3[C@H]1C5	MOR	RF	Scaffold	12	morganBits	Edge-Case Molecules	Cutoff value: 5	-0.436666666666667
51070	0.3192	5.19333751022968	COc1cccc(CNc2ccc3c4c2O[C@H]2[C@@H](O)C=C[C@H]5[C@@H](C3)N(C)CC[C@]425)c1	MOR	RF	Scaffold	12	morganBits	Edge-Case Molecules	Cutoff value: 5	-0.6808
51171	0.235	5.23879988430644	[2H]C([2H])([2H])N(C[C@H]1CCCC[C@]1(O)c1cccc(O)c1)C([2H])([2H])[2H]	MOR	RF	Scaffold	12	morganBits	Edge-Case Molecules	Cutoff value: 5	-0.765
51176	0.2546	6.74870820139351	CN(C)C[C@H]1CCCC[C@]1(O)c1cccc(C(N)=O)c1	MOR	RF	Scaffold	12	morganBits	Edge-Case Molecules	Cutoff value: 5	-0.7454
51190	0.669366666666667	6.36094267038474	NC(=O)[C@H]1Cc2ccccc2CN(C(=O)C[C@H](Cc2ccccc2)NC(=O)[C@@H]2CCCN2C(=O)[C@@H](N)Cc2ccc(O)cc2)C1.O=C(O)C(F)(F)F	MOR	RF	Scaffold	12	morganBits	Edge-Case Molecules	Cutoff value: 5	-0.330633333333333
51191	0.669366666666667	5.95547756227658	NC(=O)[C@@H]1Cc2ccccc2CN(C(=O)C[C@H](Cc2ccccc2)NC(=O)[C@@H]2CCCN2C(=O)[C@@H](N)Cc2ccc(O)cc2)C1.O=C(O)C(F)(F)F	MOR	RF	Scaffold	12	morganBits	Edge-Case Molecules	Cutoff value: 5	-0.330633333333333
51308	0.346166666666667	5.80459753131744	NC(=O)c1ccc(Oc2ccc3c(c2)CCCN(CCCC(F)(F)F)C3)nc1	MOR	RF	Scaffold	12	morganBits	Edge-Case Molecules	Cutoff value: 5	-0.653833333333333
51309	0.259642857142857	5.26161635098297	CCC(CC)CN1CCCc2cc(Oc3ccc(C(N)=O)cn3)ccc2C1	MOR	RF	Scaffold	12	morganBits	Edge-Case Molecules	Cutoff value: 5	-0.740357142857143
51310	0.395541958041958	6.09146093814839	CC(C)(C)CCN1CCCc2cc(Oc3ccc(C(N)=O)cn3)ccc2C1	MOR	RF	Scaffold	12	morganBits	Edge-Case Molecules	Cutoff value: 5	-0.604458041958042
51311	0.305142857142857	6.52094376389018	CC(C)CCCCN1CCCc2cc(Oc3ccc(C(N)=O)cn3)ccc2C1	MOR	RF	Scaffold	12	morganBits	Edge-Case Molecules	Cutoff value: 5	-0.694857142857143
51312	0.297142857142857	6.97845243673907	CC(C)CCCN1CCCc2cc(Oc3ccc(C(N)=O)cn3)ccc2C1	MOR	RF	Scaffold	12	morganBits	Edge-Case Molecules	Cutoff value: 5	-0.702857142857143
51313	0.317142857142857	6.58945776550086	CC(C)CCN1CCCc2cc(Oc3ccc(C(N)=O)cn3)ccc2C1	MOR	RF	Scaffold	12	morganBits	Edge-Case Molecules	Cutoff value: 5	-0.682857142857143
51314	0.300309523809524	6.51259647001341	CCCCCCN1CCCc2cc(Oc3ccc(C(N)=O)cn3)ccc2C1	MOR	RF	Scaffold	12	morganBits	Edge-Case Molecules	Cutoff value: 5	-0.699690476190476
51315	0.303642857142857	6.52682860643042	CCCCCN1CCCc2cc(Oc3ccc(C(N)=O)cn3)ccc2C1	MOR	RF	Scaffold	12	morganBits	Edge-Case Molecules	Cutoff value: 5	-0.696357142857143
51316	0.301642857142857	5.96456635959446	CCCCN1CCCc2cc(Oc3ccc(C(N)=O)cn3)ccc2C1	MOR	RF	Scaffold	12	morganBits	Edge-Case Molecules	Cutoff value: 5	-0.698357142857143
51715	0.928	6.99851999978988	CCCCCCCCC(O)COc1ccc2c(c1)[C@@]13CCCC[C@H]1[C@@H](C2)N(CC1CCC1)CC3	MOR	RF	Scaffold	13	morganBits	Edge-Case Molecules	Cutoff value: 5	-0.0719999999999999
51719	0.988	5.90895754664168	CNC(=O)Nc1ccc2c(c1)[C@@]13CCCC[C@H]1[C@@H](C2)N(CC1CCC1)CC3	MOR	RF	Scaffold	13	morganBits	Edge-Case Molecules	Cutoff value: 5	-0.012
51725	0.8895	5.14985239828994	CC(C)(CCCCCCC(C)(C)C(=O)Oc1ccc2c(c1)[C@@]13CCCC[C@H]1[C@@H](C2)N(CC1CCC1)CC3)C(=O)O	MOR	RF	Scaffold	13	morganBits	Edge-Case Molecules	Cutoff value: 5	-0.1105
51727	0.35	6.16678665594378	CCCCC(O)c1cc2c(cc1O)[C@@]13CCCC[C@H]1[C@@H](C2)N(CC1CCC1)CC3	MOR	RF	Scaffold	13	morganBits	Edge-Case Molecules	Cutoff value: 5	-0.65
51728	0.681833333333333	5.41648106154389	CCCCCCCCCC(O)c1cc2c(cc1O)[C@@]13CCCC[C@H]1[C@@H](C2)N(CC1CCC1)CC3	MOR	RF	Scaffold	13	morganBits	Edge-Case Molecules	Cutoff value: 5	-0.318166666666667
51729	0.739433333333333	5.41648106154389	OCCCCCCCCCCC(O)c1cc2c(cc1O)[C@@]13CCCC[C@H]1[C@@H](C2)N(CC1CCC1)CC3	MOR	RF	Scaffold	13	morganBits	Edge-Case Molecules	Cutoff value: 5	-0.260566666666667
51870	0.684733333333333	6.22741127776022	CCN1CC[C@]2(C)c3cc(O)ccc3CC1[C@@H]2C	MOR	RF	Scaffold	13	morganBits	Edge-Case Molecules	Cutoff value: 5	-0.315266666666667
51880	0.6399	6.29194979889779	CCCCCN1CC[C@]2(C)c3cc(O)ccc3CC1[C@@H]2C	MOR	RF	Scaffold	13	morganBits	Edge-Case Molecules	Cutoff value: 5	-0.3601
51881	0.405033333333333	5.01101595343573	C[C@H]1C2Cc3ccc(O)cc3[C@@]1(C)CCN2	MOR	RF	Scaffold	13	morganBits	Edge-Case Molecules	Cutoff value: 5	-0.594966666666667
51882	0.6439	5.33643835387035	CCCCCCN1CC[C@]2(C)c3cc(O)ccc3CC1[C@@H]2C	MOR	RF	Scaffold	13	morganBits	Edge-Case Molecules	Cutoff value: 5	-0.3561
51883	0.6439	5.70416313399567	CCCCCCCN1CC[C@]2(C)c3cc(O)ccc3CC1[C@@H]2C	MOR	RF	Scaffold	13	morganBits	Edge-Case Molecules	Cutoff value: 5	-0.3561
51996	0.321466666666667	5.41648106154389	CC(C)C1CCC(N2CCC(O)(c3cccc(C(F)(F)F)c3)CC2)CC1	MOR	RF	Scaffold	13	morganBits	Edge-Case Molecules	Cutoff value: 5	-0.678533333333333
51997	0.214	6.92055845832016	CC(C)C1CCC(N2CCC(O)(c3ccc(Cl)c(C(F)(F)F)c3)CC2)CC1	MOR	RF	Scaffold	13	morganBits	Edge-Case Molecules	Cutoff value: 5	-0.786
51998	0.298333333333333	5.1713586035109	CCCC1CCC(N2CCC(O)(c3cccc(C(F)(F)F)c3)CC2)CC1	MOR	RF	Scaffold	13	morganBits	Edge-Case Molecules	Cutoff value: 5	-0.701666666666667
52472	0.236766666666667	6.78079651594501	CN1c2ccccc2C(c2ccccc2)=NC[C@@H]1CCNC(=O)c1cccs1	MOR	RF	Scaffold	14	morganBits	Edge-Case Molecules	Cutoff value: 5	-0.763233333333333
52473	0.230766666666667	5.73043106081628	CN1c2ccc(Cl)cc2C(c2ccccc2)=NCC1CCNC(=O)c1cccs1	MOR	RF	Scaffold	14	morganBits	Edge-Case Molecules	Cutoff value: 5	-0.769233333333333
52474	0.230766666666667	5.68945698660598	CN1c2ccc(Cl)cc2C(c2ccccc2)=NC[C@@H]1CCNC(=O)c1cccs1	MOR	RF	Scaffold	14	morganBits	Edge-Case Molecules	Cutoff value: 5	-0.769233333333333
52475	0.236766666666667	6.75929031072404	CN1c2ccccc2C(c2ccccc2)=NCC1CCNC(=O)c1cccs1	MOR	RF	Scaffold	14	morganBits	Edge-Case Molecules	Cutoff value: 5	-0.763233333333333
52520	0.914	6.68746457615279	Oc1ccc2c(c1)[C@]1(CCCCc3ccccc3)CCN(CCc3ccccc3F)C[C@@H]1O2	MOR	RF	Scaffold	14	morganBits	Edge-Case Molecules	Cutoff value: 5	-0.0859999999999999
52521	0.9565	6.515093350212	Oc1ccc2c(c1)[C@]1(CCCCc3ccccc3)CCN(CCc3ccc(F)cc3)C[C@@H]1O2	MOR	RF	Scaffold	14	morganBits	Edge-Case Molecules	Cutoff value: 5	-0.0434999999999999
52522	0.836	6.95877967114036	Oc1ccc2c(c1)[C@]1(CCCCc3ccccc3)CCN(CCc3ccccc3)C[C@@H]1O2	MOR	RF	Scaffold	14	morganBits	Edge-Case Molecules	Cutoff value: 5	-0.164
52523	0.468	5.36241384027361	Oc1ccc2c(c1)[C@]1(CCCCc3ccccc3)CCN(CCc3cccc(C(F)(F)F)c3)C[C@@H]1O2	MOR	RF	Scaffold	14	morganBits	Edge-Case Molecules	Cutoff value: 5	-0.532
52555	0.676	5.7763356584	NC(=O)c1ccc2c(c1)CCCN2c1ccc(CNCCC2=CCCCC2)cc1	MOR	RF	Scaffold	14	morganBits	Edge-Case Molecules	Cutoff value: 5	-0.324
52556	0.669333333333333	6.46709715194374	Cc1cc(CNCCC2=CCCCC2)ccc1N1CCCc2cc(C(N)=O)ccc21	MOR	RF	Scaffold	14	morganBits	Edge-Case Molecules	Cutoff value: 5	-0.330666666666667
52725	0.908	5.96025084102923	O=C1/C(=C/c2ccc(F)cc2)C[C@@]2(O)[C@H]3Cc4ccc(O)c5c4[C@@]2(CCN3CC2CC2)[C@H]1O5	MOR	RF	Scaffold	14	morganBits	Edge-Case Molecules	Cutoff value: 5	-0.0919999999999999
52727	0.9	6.00928026826955	O=C1/C(=C/c2ccc(I)cc2)C[C@@]2(O)[C@H]3Cc4ccc(O)c5c4[C@@]2(CCN3CC2CC2)[C@H]1O5	MOR	RF	Scaffold	14	morganBits	Edge-Case Molecules	Cutoff value: 5	-0.0999999999999999
52729	0.886	6.62975625853214	O=C1/C(=C/c2cccc(F)c2)C[C@@]2(O)[C@H]3Cc4ccc(O)c5c4[C@@]2(CCN3CC2CC2)[C@H]1O5	MOR	RF	Scaffold	14	morganBits	Edge-Case Molecules	Cutoff value: 5	-0.114
52730	0.902	6.45055482907443	O=C1/C(=C/c2ccccc2F)C[C@@]2(O)[C@H]3Cc4ccc(O)c5c4[C@@]2(CCN3CC2CC2)[C@H]1O5	MOR	RF	Scaffold	14	morganBits	Edge-Case Molecules	Cutoff value: 5	-0.0979999999999999
52731	0.9065	5.51262492209679	N#Cc1ccc(/C=C2\C[C@@]3(O)[C@H]4Cc5ccc(O)c6c5[C@@]3(CCN4CC3CC3)[C@@H](O6)C2=O)cc1	MOR	RF	Scaffold	14	morganBits	Edge-Case Molecules	Cutoff value: 5	-0.0935
52736	0.868	6.15509061618059	CN(C)c1ccc(/C=C2\C[C@@]3(O)[C@H]4Cc5ccc(O)c6c5[C@@]3(CCN4CC3CC3)[C@@H](O6)C2=O)cc1	MOR	RF	Scaffold	14	morganBits	Edge-Case Molecules	Cutoff value: 5	-0.132
53100	0.836	5.95547756227658	FC(F)(F)CNc1nc2cc3c(cc2s1)C[C@@H]1[C@@H]2CCCC[C@]32CCN1CC1CC1	MOR	RF	Scaffold	15	morganBits	Edge-Case Molecules	Cutoff value: 5	-0.164
53101	0.786	6.16678665594378	CCCNc1nc2cc3c(cc2s1)C[C@@H]1[C@@H]2CCCC[C@]32CCN1CC1CC1	MOR	RF	Scaffold	15	morganBits	Edge-Case Molecules	Cutoff value: 5	-0.214
53141	0.269	5.96504701329273	CC(=O)N[C@H](Cc1c[nH]c2ccc(Cl)cc12)C(=O)N[C@@H](Cc1ccccc1)C(=O)NCC(N)=O	MOR	RF	Scaffold	15	morganBits	Edge-Case Molecules	Cutoff value: 5	-0.731
53144	0.325	5.05068120982816	CC(=O)N[C@H](Cc1c[nH]c2ccc([N+](=O)[O-])cc12)C(=O)N[C@@H](Cc1ccccc1)C(=O)NCC(N)=O	MOR	RF	Scaffold	15	morganBits	Edge-Case Molecules	Cutoff value: 5	-0.675
53147	0.203	6.2591599760748	CC(=O)N[C@H](Cc1c[nH]c2ccccc12)C(=O)N[C@@H](Cc1ccccc1)C(N)=O	MOR	RF	Scaffold	15	morganBits	Edge-Case Molecules	Cutoff value: 5	-0.797
53324	0.6124	6.29194979889779	CC(=O)Nc1nc2cc3c(cc2s1)C[C@@H]1[C@@H]2CCCC[C@]32CCN1CCCF	MOR	RF	Scaffold	15	morganBits	Edge-Case Molecules	Cutoff value: 5	-0.3876
53325	0.609066666666667	5.82194616965205	CCCNc1nc2cc3c(cc2s1)C[C@@H]1[C@@H]2CCCC[C@]32CCN1CCCF	MOR	RF	Scaffold	15	morganBits	Edge-Case Molecules	Cutoff value: 5	-0.390933333333333
53337	0.1285	5.25143754372489	CCNC(=O)c1ccc(/C(=C2\C[C@@H]3CC[C@H](C2)N3C)c2ccccc2)cc1	MOR	RF	Scaffold	15	morganBits	Edge-Case Molecules	Cutoff value: 5	-0.8715
53347	0.168	6.64672179269044	C=CCN1[C@H]2CC[C@@H]1C/C(=C(\c1ccccc1)c1ccc(C(=O)NCC)cc1)C2	MOR	RF	Scaffold	15	morganBits	Edge-Case Molecules	Cutoff value: 5	-0.832
53350	0.168	6.05083536226234	C=CCN1[C@H]2CC[C@@H]1C/C(=C(/c1ccccc1)c1ccc(C(=O)NCC)cc1)C2	MOR	RF	Scaffold	15	morganBits	Edge-Case Molecules	Cutoff value: 5	-0.832
53387	0.599666666666667	5.21581036608174	CN1CC[C@]23c4c5ccc(NCc6ccc(O)cc6)c4O[C@H]2[C@@H](O)C=C[C@H]3[C@H]1C5	MOR	RF	Scaffold	15	morganBits	Edge-Case Molecules	Cutoff value: 5	-0.400333333333333
53388	0.582166666666667	6.43505064253846	CN1CC[C@]23c4c5ccc(NCc6ccccc6O)c4O[C@H]2[C@@H](O)C=C[C@H]3[C@H]1C5	MOR	RF	Scaffold	15	morganBits	Edge-Case Molecules	Cutoff value: 5	-0.417833333333333
53390	0.39947619047619	5.19333751022968	COc1cccc(CNc2ccc3c4c2O[C@H]2[C@@H](O)C=C[C@H]5[C@@H](C3)N(C)CC[C@]425)c1	MOR	RF	Scaffold	15	morganBits	Edge-Case Molecules	Cutoff value: 5	-0.600523809523809
53409	0.3998	6.22741127776022	CNC(=O)CN1CN(c2ccccc2)C2(CCN(CCC(Oc3cc(OC)ccc3C)C(C)C)CC2)C1=O	MOR	RF	Scaffold	15	morganBits	Edge-Case Molecules	Cutoff value: 5	-0.6002
53410	0.152066666666667	5.47363947538384	COc1ccc(C)c(OC(CCN2CCC3(CC2)C(=O)NCN3c2ccccc2)C(C)C)c1	MOR	RF	Scaffold	15	morganBits	Edge-Case Molecules	Cutoff value: 5	-0.847933333333333
53861	0.6781	6.36094267038474	NC(=O)[C@H]1Cc2ccccc2CN(C(=O)C[C@H](Cc2ccccc2)NC(=O)[C@@H]2CCCN2C(=O)[C@@H](N)Cc2ccc(O)cc2)C1.O=C(O)C(F)(F)F	MOR	RF	Scaffold	16	morganBits	Edge-Case Molecules	Cutoff value: 5	-0.3219
53862	0.6781	5.95547756227658	NC(=O)[C@@H]1Cc2ccccc2CN(C(=O)C[C@H](Cc2ccccc2)NC(=O)[C@@H]2CCCN2C(=O)[C@@H](N)Cc2ccc(O)cc2)C1.O=C(O)C(F)(F)F	MOR	RF	Scaffold	16	morganBits	Edge-Case Molecules	Cutoff value: 5	-0.3219
53880	0.838	5.41648106154389	Cc1cc(O)cc(C)c1C[C@H](N)C(=O)N1Cc2ccccc2C[C@H]1C/N=C(/S)NC(C)(C)C	MOR	RF	Scaffold	16	morganBits	Edge-Case Molecules	Cutoff value: 5	-0.162
53886	0.854	6.45055482907443	Cc1cc(O)cc(C)c1C[C@H](N)C(=O)N1Cc2ccccc2C[C@H]1CN=C(N)N	MOR	RF	Scaffold	16	morganBits	Edge-Case Molecules	Cutoff value: 5	-0.146
53887	0.8235	5.76919560426653	Cc1cc(O)cc(C)c1C[C@H](N)C(=O)N1Cc2ccccc2C[C@H]1CNC(=O)C(C)(C)C	MOR	RF	Scaffold	16	morganBits	Edge-Case Molecules	Cutoff value: 5	-0.1765
53889	0.868	6.22118072800958	CC(=O)NC[C@@H]1Cc2ccccc2CN1C(=O)[C@@H](N)Cc1c(C)cc(O)cc1C	MOR	RF	Scaffold	16	morganBits	Edge-Case Molecules	Cutoff value: 5	-0.132
53891	0.866	5.49745012407756	CC(=N)NC[C@@H]1Cc2ccccc2CN1C(=O)[C@@H](N)Cc1c(C)cc(O)cc1C	MOR	RF	Scaffold	16	morganBits	Edge-Case Molecules	Cutoff value: 5	-0.134
53943	0.482	5.7763356584	NC(=O)c1ccc2c(c1)CCCN2c1cc(F)c(CNC2Cc3ccccc3C2)c(F)c1	MOR	RF	Scaffold	16	morganBits	Edge-Case Molecules	Cutoff value: 5	-0.518
53944	0.491666666666667	5.08557986997213	NC(=O)c1ccc2c(c1)CCCN2c1ccc(CNC2Cc3ccccc3C2)c(C(F)(F)F)c1	MOR	RF	Scaffold	16	morganBits	Edge-Case Molecules	Cutoff value: 5	-0.508333333333333
53945	0.519166666666667	6.23683049967671	NC(=O)c1ccc2c(c1)CCCN2c1ccc(CNC2Cc3ccccc3C2)c(Cl)c1	MOR	RF	Scaffold	16	morganBits	Edge-Case Molecules	Cutoff value: 5	-0.480833333333333
53948	0.526	6.46709715194374	NC(=O)c1ccc2c(c1)CCCN2c1ccc(CNC2Cc3ccc(F)cc3C2)cc1	MOR	RF	Scaffold	16	morganBits	Edge-Case Molecules	Cutoff value: 5	-0.474
53949	0.421666666666667	6.927708962349	Cc1cc(N2CCCc3cc(C(N)=O)ccc32)ccc1CNC1Cc2ccccc2C1	MOR	RF	Scaffold	16	morganBits	Edge-Case Molecules	Cutoff value: 5	-0.578333333333333
53950	0.474	6.927708962349	NC(=O)c1ccc2c(c1)CCCN2c1ccc(CNC2Cc3ccccc3C2)c(F)c1	MOR	RF	Scaffold	16	morganBits	Edge-Case Molecules	Cutoff value: 5	-0.526
53999	0.205171428571429	5.10614096519953	CC1(C)CCC(N2CCC3(CC2)C(=O)NCN3c2ccccc2)c2ccc(Cl)cc21	MOR	RF	Scaffold	16	morganBits	Edge-Case Molecules	Cutoff value: 5	-0.794828571428571
54002	0.531133333333333	6.59305489168171	O=C1NCN(c2ccccc2)C12CCN(C1CCCc3cccc(Cl)c31)CC2	MOR	RF	Scaffold	16	morganBits	Edge-Case Molecules	Cutoff value: 5	-0.468866666666667
54006	0.121995238095238	5.12879898909211	CC1(C)CCC(N2CCC3(CC2)C(=O)NCN3c2ccccc2)c2ccccc21	MOR	RF	Scaffold	16	morganBits	Edge-Case Molecules	Cutoff value: 5	-0.878004761904762
54008	0.0536666666666666	6.36094267038474	CC(=O)CN1CN(c2ccccc2)C2(CCN(C3CCC(C)(C)c4ccccc43)CC2)C1=O	MOR	RF	Scaffold	16	morganBits	Edge-Case Molecules	Cutoff value: 5	-0.946333333333333
54010	0.0409999999999999	5.44465193851059	CNCCN1CN(c2ccccc2)C2(CCN(C3CCC(C)(C)c4ccccc43)CC2)C1=O	MOR	RF	Scaffold	16	morganBits	Edge-Case Molecules	Cutoff value: 5	-0.959
54011	0.0135	5.38908208735578	CCNCCN1CN(c2ccccc2)C2(CCN(C3CCC(C)(C)c4ccccc43)CC2)C1=O	MOR	RF	Scaffold	16	morganBits	Edge-Case Molecules	Cutoff value: 5	-0.9865
54013	0.0205	5.23879988430644	CCCNCCN1CN(c2ccccc2)C2(CCN(C3CCC(C)(C)c4ccccc43)CC2)C1=O	MOR	RF	Scaffold	16	morganBits	Edge-Case Molecules	Cutoff value: 5	-0.9795
54021	0.1125	5.08797699457185	CCCCNCCN1CN(c2ccccc2)C2(CCN(C3CCC(C)(C)c4cc(Cl)ccc43)CC2)C1=O	MOR	RF	Scaffold	16	morganBits	Edge-Case Molecules	Cutoff value: 5	-0.8875
54116	0.978	6.31419540784511	N/C(=N/Cc1ccc(O)cc1)Nc1ccc2[nH]c3c(c2c1)C[C@@]1(O)[C@H]2Cc4ccc(O)c5c4[C@@]1(CCN2CC1CC1)[C@H]3O5	MOR	RF	Scaffold	16	morganBits	Edge-Case Molecules	Cutoff value: 5	-0.022
54117	0.982	6.93440386514222	N/C(=N/Cc1ccc(N)cc1)Nc1ccc2[nH]c3c(c2c1)C[C@@]1(O)[C@H]2Cc4ccc(O)c5c4[C@@]1(CCN2CC1CC1)[C@H]3O5	MOR	RF	Scaffold	16	morganBits	Edge-Case Molecules	Cutoff value: 5	-0.018
54118	0.976	6.65148597511755	N/C(=N/Cc1ccccc1)Nc1ccc2[nH]c3c(c2c1)C[C@@]1(O)[C@H]2Cc4ccc(O)c5c4[C@@]1(CCN2CC1CC1)[C@H]3O5	MOR	RF	Scaffold	16	morganBits	Edge-Case Molecules	Cutoff value: 5	-0.024
54119	0.984	5.60616297274414	N/C(=N/Cc1ccc(Cl)cc1)Nc1ccc2[nH]c3c(c2c1)C[C@@]1(O)[C@H]2Cc4ccc(O)c5c4[C@@]1(CCN2CC1CC1)[C@H]3O5	MOR	RF	Scaffold	16	morganBits	Edge-Case Molecules	Cutoff value: 5	-0.016
54120	0.97	6.34957891173443	N/C(=N/Cc1cccc(O)c1)Nc1ccc2[nH]c3c(c2c1)C[C@@]1(O)[C@H]2Cc4ccc(O)c5c4[C@@]1(CCN2CC1CC1)[C@H]3O5	MOR	RF	Scaffold	16	morganBits	Edge-Case Molecules	Cutoff value: 5	-0.03
54121	0.982	5.73119180638359	N/C(=N/Cc1ccc([N+](=O)[O-])cc1)Nc1ccc2[nH]c3c(c2c1)C[C@@]1(O)[C@H]2Cc4ccc(O)c5c4[C@@]1(CCN2CC1CC1)[C@H]3O5	MOR	RF	Scaffold	16	morganBits	Edge-Case Molecules	Cutoff value: 5	-0.018
54146	0.97	5.95547756227658	Oc1ccc2c3c1O[C@H]1c4[nH]cc(-c5ccccc5)c4C[C@@]4(O)C(C2)N(CC2CC2)CC[C@]314	MOR	RF	Scaffold	16	morganBits	Edge-Case Molecules	Cutoff value: 5	-0.03
54147	0.94	6.83094629963048	CCn1cc(-c2ccccc2)c2c1[C@@H]1Oc3c(O)ccc4c3[C@@]13CCN(CC1CC1)C(C4)[C@]3(O)C2	MOR	RF	Scaffold	16	morganBits	Edge-Case Molecules	Cutoff value: 5	-0.06
54148	0.984	6.97185175270771	Cn1cc(-c2ccccc2)c2c1[C@@H]1Oc3c(O)ccc4c3[C@@]13CCN(CC1CC1)C(C4)[C@]3(O)C2	MOR	RF	Scaffold	16	morganBits	Edge-Case Molecules	Cutoff value: 5	-0.016
54598	0.285333333333333	6.05556102083356	C=C(C)n1c(=O)n(CCN2CCC(N(C(=O)CC)c3cc(Cl)ccc3Cl)CC2)c2ccccc21	MOR	RF	Scaffold	17	morganBits	Edge-Case Molecules	Cutoff value: 5	-0.714666666666667
54599	0.251333333333333	5.38908208735578	C=C(C)n1c(=O)n(CCN2CCC(N(C(=O)CC)c3cccc(Cl)c3)CC2)c2ccccc21	MOR	RF	Scaffold	17	morganBits	Edge-Case Molecules	Cutoff value: 5	-0.748666666666667
54616	0.334	5.25143754372489	CCNC(=O)c1ccc(/C(=C2\C[C@@H]3CC[C@H](C2)N3C)c2ccccc2)cc1	MOR	RF	Scaffold	17	morganBits	Edge-Case Molecules	Cutoff value: 5	-0.666
54626	0.468	6.64672179269044	C=CCN1[C@H]2CC[C@@H]1C/C(=C(\c1ccccc1)c1ccc(C(=O)NCC)cc1)C2	MOR	RF	Scaffold	17	morganBits	Edge-Case Molecules	Cutoff value: 5	-0.532
54629	0.468	6.05083536226234	C=CCN1[C@H]2CC[C@@H]1C/C(=C(/c1ccccc1)c1ccc(C(=O)NCC)cc1)C2	MOR	RF	Scaffold	17	morganBits	Edge-Case Molecules	Cutoff value: 5	-0.532
54678	0.738	5.7763356584	NC(=O)c1ccc2c(c1)CCCN2c1ccc(CNCCC2=CCCCC2)cc1	MOR	RF	Scaffold	17	morganBits	Edge-Case Molecules	Cutoff value: 5	-0.262
54679	0.6932	6.46709715194374	Cc1cc(CNCCC2=CCCCC2)ccc1N1CCCc2cc(C(N)=O)ccc21	MOR	RF	Scaffold	17	morganBits	Edge-Case Molecules	Cutoff value: 5	-0.3068
54737	0.342142857142857	5.41648106154389	CC(C)C1CCC(N2CCC(O)(c3cccc(C(F)(F)F)c3)CC2)CC1	MOR	RF	Scaffold	17	morganBits	Edge-Case Molecules	Cutoff value: 5	-0.657857142857143
54738	0.257	6.92055845832016	CC(C)C1CCC(N2CCC(O)(c3ccc(Cl)c(C(F)(F)F)c3)CC2)CC1	MOR	RF	Scaffold	17	morganBits	Edge-Case Molecules	Cutoff value: 5	-0.743
54739	0.305142857142857	5.1713586035109	CCCC1CCC(N2CCC(O)(c3cccc(C(F)(F)F)c3)CC2)CC1	MOR	RF	Scaffold	17	morganBits	Edge-Case Molecules	Cutoff value: 5	-0.694857142857143
54749	0.320666666666667	5.54621016821867	O=C1NCN(c2ccc(Cl)cc2)C12CCN(C1Cc3cccc4cccc1c34)CC2	MOR	RF	Scaffold	17	morganBits	Edge-Case Molecules	Cutoff value: 5	-0.679333333333333
54750	0.326666666666667	5.08557986997213	Cc1ccc(N2CNC(=O)C23CCN(C2Cc4cccc5cccc2c45)CC3)cc1	MOR	RF	Scaffold	17	morganBits	Edge-Case Molecules	Cutoff value: 5	-0.673333333333333
54751	0.311166666666667	6.00677085666413	O=C1NCN(c2cccc(Cl)c2)C12CCN(C1Cc3cccc4cccc1c34)CC2	MOR	RF	Scaffold	17	morganBits	Edge-Case Molecules	Cutoff value: 5	-0.688833333333333
54752	0.2955	6.46709715194374	O=C1NCN(c2cccc(Br)c2)C12CCN(C1Cc3cccc4cccc1c34)CC2	MOR	RF	Scaffold	17	morganBits	Edge-Case Molecules	Cutoff value: 5	-0.7045
54753	0.2995	6.69741490700595	Cc1cccc(N2CNC(=O)C23CCN(C2Cc4cccc5cccc2c45)CC3)c1	MOR	RF	Scaffold	17	morganBits	Edge-Case Molecules	Cutoff value: 5	-0.7005
54755	0.290666666666667	6.00677085666413	Cc1cc(C)cc(N2CNC(=O)C23CCN(C2Cc4cccc5cccc2c45)CC3)c1	MOR	RF	Scaffold	17	morganBits	Edge-Case Molecules	Cutoff value: 5	-0.709333333333333
54758	0.299166666666667	6.927708962349	O=C1NCN(c2cccc(C(F)(F)F)c2)C12CCN(C1Cc3cccc4cccc1c34)CC2	MOR	RF	Scaffold	17	morganBits	Edge-Case Molecules	Cutoff value: 5	-0.700833333333333
54759	0.275	5.31588186298777	COc1cccc(N2CNC(=O)C23CCN(C2Cc4cccc5cccc2c45)CC3)c1	MOR	RF	Scaffold	17	morganBits	Edge-Case Molecules	Cutoff value: 5	-0.725
54760	0.267066666666667	5.7763356584	O=C1NCN(c2ccc(F)cc2)C12CCN(C1Cc3cccc4cccc1c34)CC2	MOR	RF	Scaffold	17	morganBits	Edge-Case Molecules	Cutoff value: 5	-0.732933333333333
54771	0.26192380952381	5.23879988430644	[2H]C([2H])([2H])N(C[C@H]1CCCC[C@]1(O)c1cccc(O)c1)C([2H])([2H])[2H]	MOR	RF	Scaffold	17	morganBits	Edge-Case Molecules	Cutoff value: 5	-0.738076190476191
54776	0.204833333333333	6.74870820139351	CN(C)C[C@H]1CCCC[C@]1(O)c1cccc(C(N)=O)c1	MOR	RF	Scaffold	17	morganBits	Edge-Case Molecules	Cutoff value: 5	-0.795166666666667
54787	0.918	6.68746457615279	Oc1ccc2c(c1)[C@]1(CCCCc3ccccc3)CCN(CCc3ccccc3F)C[C@@H]1O2	MOR	RF	Scaffold	17	morganBits	Edge-Case Molecules	Cutoff value: 5	-0.0819999999999999
54788	0.942	6.515093350212	Oc1ccc2c(c1)[C@]1(CCCCc3ccccc3)CCN(CCc3ccc(F)cc3)C[C@@H]1O2	MOR	RF	Scaffold	17	morganBits	Edge-Case Molecules	Cutoff value: 5	-0.058
54789	0.842	6.95877967114036	Oc1ccc2c(c1)[C@]1(CCCCc3ccccc3)CCN(CCc3ccccc3)C[C@@H]1O2	MOR	RF	Scaffold	17	morganBits	Edge-Case Molecules	Cutoff value: 5	-0.158
54790	0.47	5.36241384027361	Oc1ccc2c(c1)[C@]1(CCCCc3ccccc3)CCN(CCc3cccc(C(F)(F)F)c3)C[C@@H]1O2	MOR	RF	Scaffold	17	morganBits	Edge-Case Molecules	Cutoff value: 5	-0.53
54863	0.063	5.31864881230686	CN(C/C=C/c1ccccc1)C1CCc2ccc(O)cc2C1(C)C	MOR	RF	Scaffold	17	morganBits	Edge-Case Molecules	Cutoff value: 5	-0.937
54865	0.120333333333333	6.62975625853214	CC1(C)c2cc(O)ccc2CCC1NC/C=C/c1ccccc1	MOR	RF	Scaffold	17	morganBits	Edge-Case Molecules	Cutoff value: 5	-0.879666666666667
55346	0.91	6.68746457615279	Oc1ccc2c(c1)[C@]1(CCCCc3ccccc3)CCN(CCc3ccccc3F)C[C@@H]1O2	MOR	RF	Scaffold	18	morganBits	Edge-Case Molecules	Cutoff value: 5	-0.0899999999999999
55347	0.972	6.515093350212	Oc1ccc2c(c1)[C@]1(CCCCc3ccccc3)CCN(CCc3ccc(F)cc3)C[C@@H]1O2	MOR	RF	Scaffold	18	morganBits	Edge-Case Molecules	Cutoff value: 5	-0.028
55348	0.9485	6.95877967114036	Oc1ccc2c(c1)[C@]1(CCCCc3ccccc3)CCN(CCc3ccccc3)C[C@@H]1O2	MOR	RF	Scaffold	18	morganBits	Edge-Case Molecules	Cutoff value: 5	-0.0514999999999999
55349	0.914333333333333	5.36241384027361	Oc1ccc2c(c1)[C@]1(CCCCc3ccccc3)CCN(CCc3cccc(C(F)(F)F)c3)C[C@@H]1O2	MOR	RF	Scaffold	18	morganBits	Edge-Case Molecules	Cutoff value: 5	-0.0856666666666667
55357	0.907042305407011	6.99851999978988	CCCCCCCCC(O)COc1ccc2c(c1)[C@@]13CCCC[C@H]1[C@@H](C2)N(CC1CCC1)CC3	MOR	RF	Scaffold	18	morganBits	Edge-Case Molecules	Cutoff value: 5	-0.0929576945929886
55361	0.992	5.90895754664168	CNC(=O)Nc1ccc2c(c1)[C@@]13CCCC[C@H]1[C@@H](C2)N(CC1CCC1)CC3	MOR	RF	Scaffold	18	morganBits	Edge-Case Molecules	Cutoff value: 5	-0.008
55367	0.7584	5.14985239828994	CC(C)(CCCCCCC(C)(C)C(=O)Oc1ccc2c(c1)[C@@]13CCCC[C@H]1[C@@H](C2)N(CC1CCC1)CC3)C(=O)O	MOR	RF	Scaffold	18	morganBits	Edge-Case Molecules	Cutoff value: 5	-0.2416
55369	0.370866666666667	6.16678665594378	CCCCC(O)c1cc2c(cc1O)[C@@]13CCCC[C@H]1[C@@H](C2)N(CC1CCC1)CC3	MOR	RF	Scaffold	18	morganBits	Edge-Case Molecules	Cutoff value: 5	-0.629133333333333
55370	0.660997716662423	5.41648106154389	CCCCCCCCCC(O)c1cc2c(cc1O)[C@@]13CCCC[C@H]1[C@@H](C2)N(CC1CCC1)CC3	MOR	RF	Scaffold	18	morganBits	Edge-Case Molecules	Cutoff value: 5	-0.339002283337577
55371	0.6992	5.41648106154389	OCCCCCCCCCCC(O)c1cc2c(cc1O)[C@@]13CCCC[C@H]1[C@@H](C2)N(CC1CCC1)CC3	MOR	RF	Scaffold	18	morganBits	Edge-Case Molecules	Cutoff value: 5	-0.3008
55430	0.873	5.48250216264168	N#Cc1ccc(CN2CCC[C@@H]2CNC(=S)N2Cc3ccccc3C[C@H]2CNC(=O)Nc2ccccc2)cc1	MOR	RF	Scaffold	18	morganBits	Edge-Case Molecules	Cutoff value: 5	-0.127
55431	0.784	5.08000882492268	N#Cc1cccc(CN2CCC[C@@H]2CNC(=S)N2Cc3ccccc3C[C@H]2CNC(=O)Nc2ccccc2)c1	MOR	RF	Scaffold	18	morganBits	Edge-Case Molecules	Cutoff value: 5	-0.216
55432	0.845	6.30537281922993	N#Cc1ccccc1CN1CCC[C@@H]1CNC(=S)N1Cc2ccccc2C[C@H]1CNC(=O)Nc1ccccc1	MOR	RF	Scaffold	18	morganBits	Edge-Case Molecules	Cutoff value: 5	-0.155
55433	0.869	5.56279218081481	O=C(NC[C@@H]1Cc2ccccc2CN1C(=S)NC[C@H]1CCCN1Cc1ccccc1)Nc1ccccc1	MOR	RF	Scaffold	18	morganBits	Edge-Case Molecules	Cutoff value: 5	-0.131
55490	0.926	5.70416313399567	Oc1ccc2c(c1)[C@]1(CCCc3ccccc3)CCN(CCc3ccc(C(F)(F)F)cc3)C[C@@H]1O2	MOR	RF	Scaffold	18	morganBits	Edge-Case Molecules	Cutoff value: 5	-0.0739999999999999
55491	0.872	6.16678665594378	Oc1ccc2c(c1)[C@]1(CCCc3ccccc3)CCN(CCc3ccccc3F)C[C@@H]1O2	MOR	RF	Scaffold	18	morganBits	Edge-Case Molecules	Cutoff value: 5	-0.128
55492	0.926	5.14985239828994	Oc1ccc2c(c1)[C@]1(CCCc3ccccc3)CCN(CCc3ccc(F)cc3)C[C@@H]1O2	MOR	RF	Scaffold	18	morganBits	Edge-Case Molecules	Cutoff value: 5	-0.0739999999999999
55493	0.8805	6.36094267038474	Oc1ccc2c(c1)[C@]1(CCCc3ccccc3)CCN(CCc3ccccc3)C[C@@H]1O2	MOR	RF	Scaffold	18	morganBits	Edge-Case Molecules	Cutoff value: 5	-0.1195
55498	0.966	6.31419540784511	N/C(=N/Cc1ccc(O)cc1)Nc1ccc2[nH]c3c(c2c1)C[C@@]1(O)[C@H]2Cc4ccc(O)c5c4[C@@]1(CCN2CC1CC1)[C@H]3O5	MOR	RF	Scaffold	18	morganBits	Edge-Case Molecules	Cutoff value: 5	-0.034
55499	0.962311111111111	6.93440386514222	N/C(=N/Cc1ccc(N)cc1)Nc1ccc2[nH]c3c(c2c1)C[C@@]1(O)[C@H]2Cc4ccc(O)c5c4[C@@]1(CCN2CC1CC1)[C@H]3O5	MOR	RF	Scaffold	18	morganBits	Edge-Case Molecules	Cutoff value: 5	-0.0376888888888887
55500	0.968	6.65148597511755	N/C(=N/Cc1ccccc1)Nc1ccc2[nH]c3c(c2c1)C[C@@]1(O)[C@H]2Cc4ccc(O)c5c4[C@@]1(CCN2CC1CC1)[C@H]3O5	MOR	RF	Scaffold	18	morganBits	Edge-Case Molecules	Cutoff value: 5	-0.032
55501	0.978	5.60616297274414	N/C(=N/Cc1ccc(Cl)cc1)Nc1ccc2[nH]c3c(c2c1)C[C@@]1(O)[C@H]2Cc4ccc(O)c5c4[C@@]1(CCN2CC1CC1)[C@H]3O5	MOR	RF	Scaffold	18	morganBits	Edge-Case Molecules	Cutoff value: 5	-0.022
55502	0.962	6.34957891173443	N/C(=N/Cc1cccc(O)c1)Nc1ccc2[nH]c3c(c2c1)C[C@@]1(O)[C@H]2Cc4ccc(O)c5c4[C@@]1(CCN2CC1CC1)[C@H]3O5	MOR	RF	Scaffold	18	morganBits	Edge-Case Molecules	Cutoff value: 5	-0.038
55503	0.932	5.73119180638359	N/C(=N/Cc1ccc([N+](=O)[O-])cc1)Nc1ccc2[nH]c3c(c2c1)C[C@@]1(O)[C@H]2Cc4ccc(O)c5c4[C@@]1(CCN2CC1CC1)[C@H]3O5	MOR	RF	Scaffold	18	morganBits	Edge-Case Molecules	Cutoff value: 5	-0.0679999999999999
55978	0.0666666666666666	5.31864881230686	CN(C/C=C/c1ccccc1)C1CCc2ccc(O)cc2C1(C)C	MOR	RF	Scaffold	19	morganBits	Edge-Case Molecules	Cutoff value: 5	-0.933333333333333
55980	0.144666666666667	6.62975625853214	CC1(C)c2cc(O)ccc2CCC1NC/C=C/c1ccccc1	MOR	RF	Scaffold	19	morganBits	Edge-Case Molecules	Cutoff value: 5	-0.855333333333333
56223	0.812	5.41648106154389	Cc1cc(O)cc(C)c1C[C@H](N)C(=O)N1Cc2ccccc2C[C@H]1C/N=C(/S)NC(C)(C)C	MOR	RF	Scaffold	19	morganBits	Edge-Case Molecules	Cutoff value: 5	-0.188
56229	0.843	6.45055482907443	Cc1cc(O)cc(C)c1C[C@H](N)C(=O)N1Cc2ccccc2C[C@H]1CN=C(N)N	MOR	RF	Scaffold	19	morganBits	Edge-Case Molecules	Cutoff value: 5	-0.157
56230	0.795666666666667	5.76919560426653	Cc1cc(O)cc(C)c1C[C@H](N)C(=O)N1Cc2ccccc2C[C@H]1CNC(=O)C(C)(C)C	MOR	RF	Scaffold	19	morganBits	Edge-Case Molecules	Cutoff value: 5	-0.204333333333333
56232	0.899666666666667	6.22118072800958	CC(=O)NC[C@@H]1Cc2ccccc2CN1C(=O)[C@@H](N)Cc1c(C)cc(O)cc1C	MOR	RF	Scaffold	19	morganBits	Edge-Case Molecules	Cutoff value: 5	-0.100333333333333
56234	0.905666666666667	5.49745012407756	CC(=N)NC[C@@H]1Cc2ccccc2CN1C(=O)[C@@H](N)Cc1c(C)cc(O)cc1C	MOR	RF	Scaffold	19	morganBits	Edge-Case Molecules	Cutoff value: 5	-0.0943333333333333
56265	0.600333333333333	5.21581036608174	CN1CC[C@]23c4c5ccc(NCc6ccc(O)cc6)c4O[C@H]2[C@@H](O)C=C[C@H]3[C@H]1C5	MOR	RF	Scaffold	19	morganBits	Edge-Case Molecules	Cutoff value: 5	-0.399666666666667
56266	0.581333333333333	6.43505064253846	CN1CC[C@]23c4c5ccc(NCc6ccccc6O)c4O[C@H]2[C@@H](O)C=C[C@H]3[C@H]1C5	MOR	RF	Scaffold	19	morganBits	Edge-Case Molecules	Cutoff value: 5	-0.418666666666667
56268	0.346366666666667	5.19333751022968	COc1cccc(CNc2ccc3c4c2O[C@H]2[C@@H](O)C=C[C@H]5[C@@H](C3)N(C)CC[C@]425)c1	MOR	RF	Scaffold	19	morganBits	Edge-Case Molecules	Cutoff value: 5	-0.653633333333333
56674	0.789266666666667	6.22741127776022	CCN1CC[C@]2(C)c3cc(O)ccc3CC1[C@@H]2C	MOR	RF	Scaffold	20	morganBits	Edge-Case Molecules	Cutoff value: 5	-0.210733333333333
56684	0.7819	6.29194979889779	CCCCCN1CC[C@]2(C)c3cc(O)ccc3CC1[C@@H]2C	MOR	RF	Scaffold	20	morganBits	Edge-Case Molecules	Cutoff value: 5	-0.2181
56685	0.5875	5.01101595343573	C[C@H]1C2Cc3ccc(O)cc3[C@@]1(C)CCN2	MOR	RF	Scaffold	20	morganBits	Edge-Case Molecules	Cutoff value: 5	-0.4125
56686	0.7919	5.33643835387035	CCCCCCN1CC[C@]2(C)c3cc(O)ccc3CC1[C@@H]2C	MOR	RF	Scaffold	20	morganBits	Edge-Case Molecules	Cutoff value: 5	-0.2081
56687	0.7919	5.70416313399567	CCCCCCCN1CC[C@]2(C)c3cc(O)ccc3CC1[C@@H]2C	MOR	RF	Scaffold	20	morganBits	Edge-Case Molecules	Cutoff value: 5	-0.2081
56712	0.6295	6.82524827851584	COc1ccccc1CN1CCC[C@@H]1C/N=C(\S)N1Cc2ccccc2C[C@H]1CNC(=O)Nc1ccccc1	MOR	RF	Scaffold	20	morganBits	Edge-Case Molecules	Cutoff value: 5	-0.3705
56714	0.659833333333333	6.54041115819629	O=C(NC[C@@H]1Cc2ccccc2CN1/C(S)=N/C[C@H]1CCCN1Cc1ccccc1O)Nc1ccccc1	MOR	RF	Scaffold	20	morganBits	Edge-Case Molecules	Cutoff value: 5	-0.340166666666667
56715	0.7	5.73424058923295	O=C(NC[C@@H]1Cc2ccccc2CN1/C(S)=N/C[C@H]1CCCN1Cc1ccc(F)cc1)Nc1ccccc1	MOR	RF	Scaffold	20	morganBits	Edge-Case Molecules	Cutoff value: 5	-0.3
56717	0.679	6.66785610476441	CC(=O)Nc1ccc(CN2CCC[C@@H]2C/N=C(\S)N2Cc3ccccc3C[C@H]2CNC(=O)Nc2ccccc2)cc1	MOR	RF	Scaffold	20	morganBits	Edge-Case Molecules	Cutoff value: 5	-0.321
56718	0.576285714285714	6.12643536042022	COc1ccc(CN2CCC[C@@H]2C/N=C(\S)N2Cc3ccccc3C[C@H]2CNC(=O)Nc2ccccc2)cc1O	MOR	RF	Scaffold	20	morganBits	Edge-Case Molecules	Cutoff value: 5	-0.423714285714286
56719	0.664	5.29869802588751	O=C(NC[C@@H]1Cc2ccccc2CN1/C(S)=N/C[C@H]1CCCN1Cc1ccccc1F)Nc1ccccc1	MOR	RF	Scaffold	20	morganBits	Edge-Case Molecules	Cutoff value: 5	-0.336
56720	0.5915	5.46485464582811	COc1cccc(CN2CCC[C@@H]2C/N=C(\S)N2Cc3ccccc3C[C@H]2CNC(=O)Nc2ccccc2)c1	MOR	RF	Scaffold	20	morganBits	Edge-Case Molecules	Cutoff value: 5	-0.4085
56721	0.643	5.8732394640396	COc1ccc(CN2CCC[C@@H]2C/N=C(\S)N2Cc3ccccc3C[C@H]2CNC(=O)Nc2ccccc2)cc1	MOR	RF	Scaffold	20	morganBits	Edge-Case Molecules	Cutoff value: 5	-0.357
56726	0.653	5.93660907797219	O=C(NC[C@@H]1Cc2ccccc2CN1/C(S)=N/C[C@H]1CCCN1Cc1ccc(O)c(O)c1)Nc1ccccc1	MOR	RF	Scaffold	20	morganBits	Edge-Case Molecules	Cutoff value: 5	-0.347
56728	0.575519047619048	6.92055845832016	C[C@@H]1[C@@H]2CCC[C@@]1(c1cccc(O)c1)CCN2CCc1ccccc1	MOR	RF	Scaffold	20	morganBits	Edge-Case Molecules	Cutoff value: 5	-0.424480952380952
56729	0.587307936507936	5.01101595343573	Oc1cccc([C@@]23CCC[C@@H]([C@@H]2O)N(CCc2ccccc2)CC3)c1	MOR	RF	Scaffold	20	morganBits	Edge-Case Molecules	Cutoff value: 5	-0.412692063492063
56732	0.587307936507936	5.19333751022968	Oc1cccc([C@@]23CCC[C@@H]([C@H]2O)N(CCc2ccccc2)CC3)c1	MOR	RF	Scaffold	20	morganBits	Edge-Case Molecules	Cutoff value: 5	-0.412692063492063
56798	0.921538095238095	6.13551601305596	COCCOCCOCCOCCO[C@H]1CC[C@@]2(O)[C@H]3Cc4ccc(O)c5c4[C@@]2(CCN3CC2CCC2)C1O5	MOR	RF	Scaffold	20	morganBits	Edge-Case Molecules	Cutoff value: 5	-0.0784619047619048
56799	0.921538095238095	5.44208381040488	COCCOCCOCCOCCOCCO[C@H]1CC[C@@]2(O)[C@H]3Cc4ccc(O)c5c4[C@@]2(CCN3CC2CCC2)C1O5	MOR	RF	Scaffold	20	morganBits	Edge-Case Molecules	Cutoff value: 5	-0.0784619047619048
56921	0.77	5.95547756227658	FC(F)(F)CNc1nc2cc3c(cc2s1)C[C@@H]1[C@@H]2CCCC[C@]32CCN1CC1CC1	MOR	RF	Scaffold	20	morganBits	Edge-Case Molecules	Cutoff value: 5	-0.23
56922	0.812	6.16678665594378	CCCNc1nc2cc3c(cc2s1)C[C@@H]1[C@@H]2CCCC[C@]32CCN1CC1CC1	MOR	RF	Scaffold	20	morganBits	Edge-Case Molecules	Cutoff value: 5	-0.188
56967	0.966	5.70416313399567	Oc1ccc2c(c1)[C@]1(CCCc3ccccc3)CCN(CCc3ccc(C(F)(F)F)cc3)C[C@@H]1O2	MOR	RF	Scaffold	20	morganBits	Edge-Case Molecules	Cutoff value: 5	-0.034
56968	0.908	6.16678665594378	Oc1ccc2c(c1)[C@]1(CCCc3ccccc3)CCN(CCc3ccccc3F)C[C@@H]1O2	MOR	RF	Scaffold	20	morganBits	Edge-Case Molecules	Cutoff value: 5	-0.0919999999999999
56969	0.94	5.14985239828994	Oc1ccc2c(c1)[C@]1(CCCc3ccccc3)CCN(CCc3ccc(F)cc3)C[C@@H]1O2	MOR	RF	Scaffold	20	morganBits	Edge-Case Molecules	Cutoff value: 5	-0.06
56970	0.902	6.36094267038474	Oc1ccc2c(c1)[C@]1(CCCc3ccccc3)CCN(CCc3ccccc3)C[C@@H]1O2	MOR	RF	Scaffold	20	morganBits	Edge-Case Molecules	Cutoff value: 5	-0.0979999999999999
57449	0.828	6.68746457615279	Oc1ccc2c(c1)[C@]1(CCCCc3ccccc3)CCN(CCc3ccccc3F)C[C@@H]1O2	MOR	RF	Scaffold	21	morganBits	Edge-Case Molecules	Cutoff value: 5	-0.172
57450	0.884	6.515093350212	Oc1ccc2c(c1)[C@]1(CCCCc3ccccc3)CCN(CCc3ccc(F)cc3)C[C@@H]1O2	MOR	RF	Scaffold	21	morganBits	Edge-Case Molecules	Cutoff value: 5	-0.116
57451	0.728	6.95877967114036	Oc1ccc2c(c1)[C@]1(CCCCc3ccccc3)CCN(CCc3ccccc3)C[C@@H]1O2	MOR	RF	Scaffold	21	morganBits	Edge-Case Molecules	Cutoff value: 5	-0.272
57452	0.8435	5.36241384027361	Oc1ccc2c(c1)[C@]1(CCCCc3ccccc3)CCN(CCc3cccc(C(F)(F)F)c3)C[C@@H]1O2	MOR	RF	Scaffold	21	morganBits	Edge-Case Molecules	Cutoff value: 5	-0.1565
57523	0.372333333333333	5.36241384027361	Cc1cc(F)ccc1OC(CCN1CCC(n2c(O)nc3ccccc32)CC1)C(C)C	MOR	RF	Scaffold	21	morganBits	Edge-Case Molecules	Cutoff value: 5	-0.627666666666667
57526	0.167333333333333	5.19333751022968	CCC(Oc1cc(C)ccc1Cl)C(O)CN1CCC(n2c(O)nc3ccccc32)CC1	MOR	RF	Scaffold	21	morganBits	Edge-Case Molecules	Cutoff value: 5	-0.832666666666667
57527	0.183333333333333	5.70416313399567	CCCC(Oc1cc(C)ccc1Cl)C(O)CN1CCC(n2c(O)nc3ccccc32)CC1	MOR	RF	Scaffold	21	morganBits	Edge-Case Molecules	Cutoff value: 5	-0.816666666666667
57530	0.3508	5.95547756227658	Cc1ccccc1OC(CCN1CCC(n2c(O)nc3ccccc32)CC1)C(C)C	MOR	RF	Scaffold	21	morganBits	Edge-Case Molecules	Cutoff value: 5	-0.6492
57531	0.347066666666667	5.86450578407085	CCc1ccccc1OC(CCN1CCC(n2c(O)nc3ccccc32)CC1)C(C)C	MOR	RF	Scaffold	21	morganBits	Edge-Case Molecules	Cutoff value: 5	-0.652933333333333
57532	0.3548	5.82194616965205	CC(C)C(CCN1CCC(n2c(O)nc3ccccc32)CC1)Oc1ccccc1C(F)(F)F	MOR	RF	Scaffold	21	morganBits	Edge-Case Molecules	Cutoff value: 5	-0.6452
57533	0.3404	6.00426772644601	CC(C)c1ccccc1OC(CCN1CCC(n2c(O)nc3ccccc32)CC1)C(C)C	MOR	RF	Scaffold	21	morganBits	Edge-Case Molecules	Cutoff value: 5	-0.6596
57537	0.3615	5.14985239828994	Cc1ccc(N)cc1OC(CCN1CCC(n2c(O)nc3ccccc32)CC1)C(C)C	MOR	RF	Scaffold	21	morganBits	Edge-Case Molecules	Cutoff value: 5	-0.6385
58082	0.736	5.1713586035109	NC(=O)c1ccc2c3c1O[C@H]1c4[nH]c5ccccc5c4C[C@@]4(O)[C@@H](C2)N(CC2CC2)CC[C@]314	MOR	RF	Scaffold	22	morganBits	Edge-Case Molecules	Cutoff value: 5	-0.264
58084	0.97	5.86581098329899	CCC(=O)NCCc1ccc2[nH]c3c(c2c1)C[C@@]1(O)C2Cc4ccc(O)c5c4[C@@]1(CCN2CC1CC1)[C@H]3O5	MOR	RF	Scaffold	22	morganBits	Edge-Case Molecules	Cutoff value: 5	-0.03
58087	0.972	5.72853172501263	CCC(=N)NCCc1ccc2[nH]c3c(c2c1)C[C@@]1(O)C2Cc4ccc(O)c5c4[C@@]1(CCN2CC1CC1)[C@H]3O5	MOR	RF	Scaffold	22	morganBits	Edge-Case Molecules	Cutoff value: 5	-0.028
58088	0.966	5.54715938518601	CCCCC(=O)NCCc1ccc2[nH]c3c(c2c1)C[C@@]1(O)C2Cc4ccc(O)c5c4[C@@]1(CCN2CC1CC1)[C@H]3O5	MOR	RF	Scaffold	22	morganBits	Edge-Case Molecules	Cutoff value: 5	-0.034
58089	0.966	5.29156304667053	CCCC(=N)NCCc1ccc2[nH]c3c(c2c1)C[C@@]1(O)C2Cc4ccc(O)c5c4[C@@]1(CCN2CC1CC1)[C@H]3O5	MOR	RF	Scaffold	22	morganBits	Edge-Case Molecules	Cutoff value: 5	-0.034
58090	0.946	6.39879289451584	CCC/N=C(\N)Cc1ccc2[nH]c3c(c2c1)C[C@@]1(O)C2Cc4ccc(O)c5c4[C@@]1(CCN2CC1CC1)[C@H]3O5	MOR	RF	Scaffold	22	morganBits	Edge-Case Molecules	Cutoff value: 5	-0.054
58091	0.973	5.14137777129897	CC(C)CC(=N)NCCc1ccc2[nH]c3c(c2c1)C[C@@]1(O)C2Cc4ccc(O)c5c4[C@@]1(CCN2CC1CC1)[C@H]3O5	MOR	RF	Scaffold	22	morganBits	Edge-Case Molecules	Cutoff value: 5	-0.027
58092	0.943216783216783	6.39140187786945	CCCCCCNC(=O)NCCc1ccc2[nH]c3c(c2c1)C[C@@]1(O)C2Cc4ccc(O)c5c4[C@@]1(CCN2CC1CC1)[C@H]3O5	MOR	RF	Scaffold	22	morganBits	Edge-Case Molecules	Cutoff value: 5	-0.0567832167832168
58094	0.948	5.89451686248689	CC(=N)NCCc1ccc2[nH]c3c(c2c1)C[C@@]1(O)C2Cc4ccc(O)c5c4[C@@]1(CCN2CC1CC1)[C@H]3O5	MOR	RF	Scaffold	22	morganBits	Edge-Case Molecules	Cutoff value: 5	-0.052
58096	0.97	5.56698100601489	CCCC(=O)NCCc1ccc2[nH]c3c(c2c1)C[C@@]1(O)C2Cc4ccc(O)c5c4[C@@]1(CCN2CC1CC1)[C@H]3O5	MOR	RF	Scaffold	22	morganBits	Edge-Case Molecules	Cutoff value: 5	-0.03
58097	0.906	5.76959093931813	CCCCC/N=C(\N)Cc1ccc2[nH]c3c(c2c1)C[C@@]1(O)C2Cc4ccc(O)c5c4[C@@]1(CCN2CC1CC1)[C@H]3O5	MOR	RF	Scaffold	22	morganBits	Edge-Case Molecules	Cutoff value: 5	-0.0939999999999999
58098	0.966	5.37193268528282	CCNC(=O)NCCc1ccc2[nH]c3c(c2c1)C[C@@]1(O)C2Cc4ccc(O)c5c4[C@@]1(CCN2CC1CC1)[C@H]3O5	MOR	RF	Scaffold	22	morganBits	Edge-Case Molecules	Cutoff value: 5	-0.034
58100	0.942	6.09473962961008	CCCC/N=C(\NCCCC)Nc1ccc2[nH]c3c(c2c1)C[C@@]1(O)[C@H]2Cc4ccc(O)c5c4[C@@]1(CCN2CC1CC1)[C@H]3O5	MOR	RF	Scaffold	22	morganBits	Edge-Case Molecules	Cutoff value: 5	-0.058
58101	0.976	5.39178844895352	N=C(N)NCc1ccc2[nH]c3c(c2c1)C[C@@]1(O)[C@H]2Cc4ccc(O)c5c4[C@@]1(CCN2CC1CC1)[C@H]3O5	MOR	RF	Scaffold	22	morganBits	Edge-Case Molecules	Cutoff value: 5	-0.024
58102	0.948	6.93440386514222	CCCC/N=C(\NCCCC)NCCc1ccc2[nH]c3c(c2c1)C[C@@]1(O)[C@H]2Cc4ccc(O)c5c4[C@@]1(CCN2CC1CC1)[C@H]3O5	MOR	RF	Scaffold	22	morganBits	Edge-Case Molecules	Cutoff value: 5	-0.052
58103	0.976	6.71456106584093	CCC/N=C(\NCCC)Nc1ccc2[nH]c3c(c2c1)C[C@@]1(O)[C@H]2Cc4ccc(O)c5c4[C@@]1(CCN2CC1CC1)[C@H]3O5	MOR	RF	Scaffold	22	morganBits	Edge-Case Molecules	Cutoff value: 5	-0.024
58104	0.937	5.33132325320358	[11CH3]n1c2c(c3ccccc31)C[C@@]1(O)[C@H]3Cc4ccc(O)c5c4[C@@]1(CCN3CC1CC1)[C@H]2O5	MOR	RF	Scaffold	22	morganBits	Edge-Case Molecules	Cutoff value: 5	-0.0629999999999999
58316	0.544	6.22741127776022	Oc1ccc2c(c1)[C@]1(CCc3ccccc3)CCN(CCc3cccc(C(F)(F)F)c3)C[C@@H]1O2	MOR	RF	Scaffold	22	morganBits	Edge-Case Molecules	Cutoff value: 5	-0.456
58318	0.85	6.92055845832016	Oc1ccc2c(c1)[C@]1(CCc3ccccc3)CCN(CCc3ccc(C(F)(F)F)cc3)C[C@@H]1O2	MOR	RF	Scaffold	22	morganBits	Edge-Case Molecules	Cutoff value: 5	-0.15
58320	0.857333333333333	5.90895754664168	Oc1ccc2c(c1)[C@]1(CCc3ccccc3)CCN(CCc3ccc(F)cc3)C[C@@H]1O2	MOR	RF	Scaffold	22	morganBits	Edge-Case Molecules	Cutoff value: 5	-0.142666666666667
58321	0.843333333333333	6.80277542266378	Oc1ccc2c(c1)[C@]1(CCc3ccccc3)CCN(CCc3ccccc3)C[C@@H]1O2	MOR	RF	Scaffold	22	morganBits	Edge-Case Molecules	Cutoff value: 5	-0.156666666666667
58781	0.71	6.60210472720163	COc1c(C(N)=O)ccc2c1[C@]13CCN(CC4CC4)[C@H](C2)[C@]1(O)CCC(=O)C3	MOR	RF	Scaffold	23	morganBits	Edge-Case Molecules	Cutoff value: 5	-0.29
58782	0.914	6.16678665594378	O=C1CC[C@@]2(O)[C@H]3Cc4ccc(O)c(O)c4[C@@]2(CCN3CC2CC2)C1	MOR	RF	Scaffold	23	morganBits	Edge-Case Molecules	Cutoff value: 5	-0.0859999999999999
58787	0.756	5.22150838719638	C[C@H](NC(=O)C[C@H]1C[C@@]2(O)[C@H]3Cc4ccc(O)cc4[C@@]2(CCN3CC2CC2)CC1=O)C(=O)O	MOR	RF	Scaffold	23	morganBits	Edge-Case Molecules	Cutoff value: 5	-0.244
58789	0.748	5.09359273335749	CC(C)C[C@H](NC(=O)C[C@H]1C[C@@]2(O)[C@H]3Cc4ccc(O)cc4[C@@]2(CCN3CC2CC2)CC1=O)C(=O)O	MOR	RF	Scaffold	23	morganBits	Edge-Case Molecules	Cutoff value: 5	-0.252
58794	0.8855	6.7371957770178	CC(C)CCC(=O)N[C@H]1C[C@@]2(O)[C@H]3Cc4ccc(O)cc4[C@@]2(CCN3CC2CC2)CC1=O	MOR	RF	Scaffold	23	morganBits	Edge-Case Molecules	Cutoff value: 5	-0.1145
58795	0.8815	6.7330420846491	CC(C)CCCC(=O)N[C@H]1C[C@@]2(O)[C@H]3Cc4ccc(O)cc4[C@@]2(CCN3CC2CC2)CC1=O	MOR	RF	Scaffold	23	morganBits	Edge-Case Molecules	Cutoff value: 5	-0.1185
58796	0.8995	6.07683841928084	CC(C)(C)C(=O)N[C@H]1C[C@@]2(O)[C@H]3Cc4ccc(O)cc4[C@@]2(CCN3CC2CC2)CC1=O	MOR	RF	Scaffold	23	morganBits	Edge-Case Molecules	Cutoff value: 5	-0.1005
58874	0.96	5.95547756227658	Oc1ccc2c3c1O[C@H]1c4[nH]cc(-c5ccccc5)c4C[C@@]4(O)C(C2)N(CC2CC2)CC[C@]314	MOR	RF	Scaffold	23	morganBits	Edge-Case Molecules	Cutoff value: 5	-0.04
58875	0.92	6.83094629963048	CCn1cc(-c2ccccc2)c2c1[C@@H]1Oc3c(O)ccc4c3[C@@]13CCN(CC1CC1)C(C4)[C@]3(O)C2	MOR	RF	Scaffold	23	morganBits	Edge-Case Molecules	Cutoff value: 5	-0.0799999999999999
58876	0.968	6.97185175270771	Cn1cc(-c2ccccc2)c2c1[C@@H]1Oc3c(O)ccc4c3[C@@]13CCN(CC1CC1)C(C4)[C@]3(O)C2	MOR	RF	Scaffold	23	morganBits	Edge-Case Molecules	Cutoff value: 5	-0.032
58957	0.293571428571428	5.41648106154389	CC(C)C1CCC(N2CCC(O)(c3cccc(C(F)(F)F)c3)CC2)CC1	MOR	RF	Scaffold	23	morganBits	Edge-Case Molecules	Cutoff value: 5	-0.706428571428572
58958	0.165666666666667	6.92055845832016	CC(C)C1CCC(N2CCC(O)(c3ccc(Cl)c(C(F)(F)F)c3)CC2)CC1	MOR	RF	Scaffold	23	morganBits	Edge-Case Molecules	Cutoff value: 5	-0.834333333333333
58959	0.274	5.1713586035109	CCCC1CCC(N2CCC(O)(c3cccc(C(F)(F)F)c3)CC2)CC1	MOR	RF	Scaffold	23	morganBits	Edge-Case Molecules	Cutoff value: 5	-0.726
58972	0.394	5.25143754372489	CCNC(=O)c1ccc(/C(=C2\C[C@@H]3CC[C@H](C2)N3C)c2ccccc2)cc1	MOR	RF	Scaffold	23	morganBits	Edge-Case Molecules	Cutoff value: 5	-0.606
58982	0.568	6.64672179269044	C=CCN1[C@H]2CC[C@@H]1C/C(=C(\c1ccccc1)c1ccc(C(=O)NCC)cc1)C2	MOR	RF	Scaffold	23	morganBits	Edge-Case Molecules	Cutoff value: 5	-0.432
58985	0.568	6.05083536226234	C=CCN1[C@H]2CC[C@@H]1C/C(=C(/c1ccccc1)c1ccc(C(=O)NCC)cc1)C2	MOR	RF	Scaffold	23	morganBits	Edge-Case Molecules	Cutoff value: 5	-0.432
59018	0.892	5.70416313399567	Oc1ccc2c(c1)[C@]1(CCCc3ccccc3)CCN(CCc3ccc(C(F)(F)F)cc3)C[C@@H]1O2	MOR	RF	Scaffold	23	morganBits	Edge-Case Molecules	Cutoff value: 5	-0.108
59019	0.83	6.16678665594378	Oc1ccc2c(c1)[C@]1(CCCc3ccccc3)CCN(CCc3ccccc3F)C[C@@H]1O2	MOR	RF	Scaffold	23	morganBits	Edge-Case Molecules	Cutoff value: 5	-0.17
59020	0.85	5.14985239828994	Oc1ccc2c(c1)[C@]1(CCCc3ccccc3)CCN(CCc3ccc(F)cc3)C[C@@H]1O2	MOR	RF	Scaffold	23	morganBits	Edge-Case Molecules	Cutoff value: 5	-0.15
59021	0.732	6.36094267038474	Oc1ccc2c(c1)[C@]1(CCCc3ccccc3)CCN(CCc3ccccc3)C[C@@H]1O2	MOR	RF	Scaffold	23	morganBits	Edge-Case Molecules	Cutoff value: 5	-0.268
59115	0.0531666666666666	5.31864881230686	CN(C/C=C/c1ccccc1)C1CCc2ccc(O)cc2C1(C)C	MOR	RF	Scaffold	23	morganBits	Edge-Case Molecules	Cutoff value: 5	-0.946833333333333
59117	0.138666666666667	6.62975625853214	CC1(C)c2cc(O)ccc2CCC1NC/C=C/c1ccccc1	MOR	RF	Scaffold	23	morganBits	Edge-Case Molecules	Cutoff value: 5	-0.861333333333333
59473	0.637966666666666	6.92055845832016	C[C@@H]1[C@@H]2CCC[C@@]1(c1cccc(O)c1)CCN2CCc1ccccc1	MOR	RF	Scaffold	24	morganBits	Edge-Case Molecules	Cutoff value: 5	-0.362033333333333
59474	0.657966666666666	5.01101595343573	Oc1cccc([C@@]23CCC[C@@H]([C@@H]2O)N(CCc2ccccc2)CC3)c1	MOR	RF	Scaffold	24	morganBits	Edge-Case Molecules	Cutoff value: 5	-0.342033333333334
59477	0.657966666666666	5.19333751022968	Oc1cccc([C@@]23CCC[C@@H]([C@H]2O)N(CCc2ccccc2)CC3)c1	MOR	RF	Scaffold	24	morganBits	Edge-Case Molecules	Cutoff value: 5	-0.342033333333334
59526	0.817	6.00426772644601	C[C@H]1C2Cc3ccc(C(N)=O)c([N+](=O)[O-])c3[C@@]1(C)CCN2CC1CC1	MOR	RF	Scaffold	24	morganBits	Edge-Case Molecules	Cutoff value: 5	-0.183
59529	0.771633333333333	5.53426409720027	C[C@H]1C2Cc3ccc(O)c([N+](=O)[O-])c3[C@@]1(C)CCN2CC1CC1	MOR	RF	Scaffold	24	morganBits	Edge-Case Molecules	Cutoff value: 5	-0.228366666666667
59662	0.508238095238095	6.22741127776022	Oc1ccc2c(c1)[C@]1(CCc3ccccc3)CCN(CCc3cccc(C(F)(F)F)c3)C[C@@H]1O2	MOR	RF	Scaffold	24	morganBits	Edge-Case Molecules	Cutoff value: 5	-0.491761904761905
59664	0.823666666666667	6.92055845832016	Oc1ccc2c(c1)[C@]1(CCc3ccccc3)CCN(CCc3ccc(C(F)(F)F)cc3)C[C@@H]1O2	MOR	RF	Scaffold	24	morganBits	Edge-Case Molecules	Cutoff value: 5	-0.176333333333333
59666	0.816666666666667	5.90895754664168	Oc1ccc2c(c1)[C@]1(CCc3ccccc3)CCN(CCc3ccc(F)cc3)C[C@@H]1O2	MOR	RF	Scaffold	24	morganBits	Edge-Case Molecules	Cutoff value: 5	-0.183333333333333
59667	0.760738095238095	6.80277542266378	Oc1ccc2c(c1)[C@]1(CCc3ccccc3)CCN(CCc3ccccc3)C[C@@H]1O2	MOR	RF	Scaffold	24	morganBits	Edge-Case Molecules	Cutoff value: 5	-0.239261904761905
59670	0.656	5.48250216264168	N#Cc1ccc(CN2CCC[C@@H]2CNC(=S)N2Cc3ccccc3C[C@H]2CNC(=O)Nc2ccccc2)cc1	MOR	RF	Scaffold	24	morganBits	Edge-Case Molecules	Cutoff value: 5	-0.344
59671	0.548	5.08000882492268	N#Cc1cccc(CN2CCC[C@@H]2CNC(=S)N2Cc3ccccc3C[C@H]2CNC(=O)Nc2ccccc2)c1	MOR	RF	Scaffold	24	morganBits	Edge-Case Molecules	Cutoff value: 5	-0.452
59672	0.734	6.30537281922993	N#Cc1ccccc1CN1CCC[C@@H]1CNC(=S)N1Cc2ccccc2C[C@H]1CNC(=O)Nc1ccccc1	MOR	RF	Scaffold	24	morganBits	Edge-Case Molecules	Cutoff value: 5	-0.266
59673	0.662	5.56279218081481	O=C(NC[C@@H]1Cc2ccccc2CN1C(=S)NC[C@H]1CCCN1Cc1ccccc1)Nc1ccccc1	MOR	RF	Scaffold	24	morganBits	Edge-Case Molecules	Cutoff value: 5	-0.338
59724	0.354	5.54621016821867	O=C1NCN(c2ccc(Cl)cc2)C12CCN(C1Cc3cccc4cccc1c34)CC2	MOR	RF	Scaffold	24	morganBits	Edge-Case Molecules	Cutoff value: 5	-0.646
59725	0.356	5.08557986997213	Cc1ccc(N2CNC(=O)C23CCN(C2Cc4cccc5cccc2c45)CC3)cc1	MOR	RF	Scaffold	24	morganBits	Edge-Case Molecules	Cutoff value: 5	-0.644
59726	0.335	6.00677085666413	O=C1NCN(c2cccc(Cl)c2)C12CCN(C1Cc3cccc4cccc1c34)CC2	MOR	RF	Scaffold	24	morganBits	Edge-Case Molecules	Cutoff value: 5	-0.665
59727	0.351	6.46709715194374	O=C1NCN(c2cccc(Br)c2)C12CCN(C1Cc3cccc4cccc1c34)CC2	MOR	RF	Scaffold	24	morganBits	Edge-Case Molecules	Cutoff value: 5	-0.649
59728	0.323	6.69741490700595	Cc1cccc(N2CNC(=O)C23CCN(C2Cc4cccc5cccc2c45)CC3)c1	MOR	RF	Scaffold	24	morganBits	Edge-Case Molecules	Cutoff value: 5	-0.677
59730	0.306	6.00677085666413	Cc1cc(C)cc(N2CNC(=O)C23CCN(C2Cc4cccc5cccc2c45)CC3)c1	MOR	RF	Scaffold	24	morganBits	Edge-Case Molecules	Cutoff value: 5	-0.694
59733	0.357	6.927708962349	O=C1NCN(c2cccc(C(F)(F)F)c2)C12CCN(C1Cc3cccc4cccc1c34)CC2	MOR	RF	Scaffold	24	morganBits	Edge-Case Molecules	Cutoff value: 5	-0.643
59734	0.314	5.31588186298777	COc1cccc(N2CNC(=O)C23CCN(C2Cc4cccc5cccc2c45)CC3)c1	MOR	RF	Scaffold	24	morganBits	Edge-Case Molecules	Cutoff value: 5	-0.686
59735	0.32	5.7763356584	O=C1NCN(c2ccc(F)cc2)C12CCN(C1Cc3cccc4cccc1c34)CC2	MOR	RF	Scaffold	24	morganBits	Edge-Case Molecules	Cutoff value: 5	-0.68
60365	0.912	6.68746457615279	Oc1ccc2c(c1)[C@]1(CCCCc3ccccc3)CCN(CCc3ccccc3F)C[C@@H]1O2	MOR	RF	Scaffold	25	morganBits	Edge-Case Molecules	Cutoff value: 5	-0.0879999999999999
60366	0.932	6.515093350212	Oc1ccc2c(c1)[C@]1(CCCCc3ccccc3)CCN(CCc3ccc(F)cc3)C[C@@H]1O2	MOR	RF	Scaffold	25	morganBits	Edge-Case Molecules	Cutoff value: 5	-0.0679999999999999
60367	0.846	6.95877967114036	Oc1ccc2c(c1)[C@]1(CCCCc3ccccc3)CCN(CCc3ccccc3)C[C@@H]1O2	MOR	RF	Scaffold	25	morganBits	Edge-Case Molecules	Cutoff value: 5	-0.154
60368	0.457333333333333	5.36241384027361	Oc1ccc2c(c1)[C@]1(CCCCc3ccccc3)CCN(CCc3cccc(C(F)(F)F)c3)C[C@@H]1O2	MOR	RF	Scaffold	25	morganBits	Edge-Case Molecules	Cutoff value: 5	-0.542666666666667
60415	0.4646	6.29194979889779	CC(=O)Nc1nc2cc3c(cc2s1)C[C@@H]1[C@@H]2CCCC[C@]32CCN1CCCF	MOR	RF	Scaffold	25	morganBits	Edge-Case Molecules	Cutoff value: 5	-0.5354
60416	0.753933333333333	5.82194616965205	CCCNc1nc2cc3c(cc2s1)C[C@@H]1[C@@H]2CCCC[C@]32CCN1CCCF	MOR	RF	Scaffold	25	morganBits	Edge-Case Molecules	Cutoff value: 5	-0.246066666666667
60430	0.618666666666667	5.38908208735578	C[N+]1(CC2CC2)CC[C@]23c4c5ccc(C(N)=O)c4O[C@H]2C(=O)CC[C@@]3(O)[C@H]1C5.[I-]	MOR	RF	Scaffold	25	morganBits	Edge-Case Molecules	Cutoff value: 5	-0.381333333333333
60431	0.788	6.927708962349	C[N+]1(CC2CC2)CC[C@]23c4c5ccc(O)c4O[C@H]2C(=O)CC[C@@]3(O)[C@H]1C5	MOR	RF	Scaffold	25	morganBits	Edge-Case Molecules	Cutoff value: 5	-0.212
60896	0.754666666666667	5.41648106154389	Cc1cc(O)cc(C)c1C[C@H](N)C(=O)N1Cc2ccccc2C[C@H]1C/N=C(/S)NC(C)(C)C	MOR	RF	Scaffold	26	morganBits	Edge-Case Molecules	Cutoff value: 5	-0.245333333333333
60902	0.807666666666667	6.45055482907443	Cc1cc(O)cc(C)c1C[C@H](N)C(=O)N1Cc2ccccc2C[C@H]1CN=C(N)N	MOR	RF	Scaffold	26	morganBits	Edge-Case Molecules	Cutoff value: 5	-0.192333333333333
60903	0.828	5.76919560426653	Cc1cc(O)cc(C)c1C[C@H](N)C(=O)N1Cc2ccccc2C[C@H]1CNC(=O)C(C)(C)C	MOR	RF	Scaffold	26	morganBits	Edge-Case Molecules	Cutoff value: 5	-0.172
60905	0.882	6.22118072800958	CC(=O)NC[C@@H]1Cc2ccccc2CN1C(=O)[C@@H](N)Cc1c(C)cc(O)cc1C	MOR	RF	Scaffold	26	morganBits	Edge-Case Molecules	Cutoff value: 5	-0.118
60907	0.884	5.49745012407756	CC(=N)NC[C@@H]1Cc2ccccc2CN1C(=O)[C@@H](N)Cc1c(C)cc(O)cc1C	MOR	RF	Scaffold	26	morganBits	Edge-Case Molecules	Cutoff value: 5	-0.116
60917	0.24905	5.36241384027361	Cc1cc(F)ccc1OC(CCN1CCC(n2c(O)nc3ccccc32)CC1)C(C)C	MOR	RF	Scaffold	26	morganBits	Edge-Case Molecules	Cutoff value: 5	-0.75095
60920	0.148666666666667	5.19333751022968	CCC(Oc1cc(C)ccc1Cl)C(O)CN1CCC(n2c(O)nc3ccccc32)CC1	MOR	RF	Scaffold	26	morganBits	Edge-Case Molecules	Cutoff value: 5	-0.851333333333333
60921	0.157166666666667	5.70416313399567	CCCC(Oc1cc(C)ccc1Cl)C(O)CN1CCC(n2c(O)nc3ccccc32)CC1	MOR	RF	Scaffold	26	morganBits	Edge-Case Molecules	Cutoff value: 5	-0.842833333333333
60924	0.24855	5.95547756227658	Cc1ccccc1OC(CCN1CCC(n2c(O)nc3ccccc32)CC1)C(C)C	MOR	RF	Scaffold	26	morganBits	Edge-Case Molecules	Cutoff value: 5	-0.75145
60925	0.258835714285714	5.86450578407085	CCc1ccccc1OC(CCN1CCC(n2c(O)nc3ccccc32)CC1)C(C)C	MOR	RF	Scaffold	26	morganBits	Edge-Case Molecules	Cutoff value: 5	-0.741164285714286
60926	0.245483333333333	5.82194616965205	CC(C)C(CCN1CCC(n2c(O)nc3ccccc32)CC1)Oc1ccccc1C(F)(F)F	MOR	RF	Scaffold	26	morganBits	Edge-Case Molecules	Cutoff value: 5	-0.754516666666667
60927	0.25595	6.00426772644601	CC(C)c1ccccc1OC(CCN1CCC(n2c(O)nc3ccccc32)CC1)C(C)C	MOR	RF	Scaffold	26	morganBits	Edge-Case Molecules	Cutoff value: 5	-0.74405
60931	0.2533	5.14985239828994	Cc1ccc(N)cc1OC(CCN1CCC(n2c(O)nc3ccccc32)CC1)C(C)C	MOR	RF	Scaffold	26	morganBits	Edge-Case Molecules	Cutoff value: 5	-0.7467
60964	0.908353846153846	6.13551601305596	COCCOCCOCCOCCO[C@H]1CC[C@@]2(O)[C@H]3Cc4ccc(O)c5c4[C@@]2(CCN3CC2CCC2)C1O5	MOR	RF	Scaffold	26	morganBits	Edge-Case Molecules	Cutoff value: 5	-0.0916461538461536
60965	0.908353846153846	5.44208381040488	COCCOCCOCCOCCOCCO[C@H]1CC[C@@]2(O)[C@H]3Cc4ccc(O)c5c4[C@@]2(CCN3CC2CCC2)C1O5	MOR	RF	Scaffold	26	morganBits	Edge-Case Molecules	Cutoff value: 5	-0.0916461538461536
61052	0.184	5.96504701329273	CC(=O)N[C@H](Cc1c[nH]c2ccc(Cl)cc12)C(=O)N[C@@H](Cc1ccccc1)C(=O)NCC(N)=O	MOR	RF	Scaffold	26	morganBits	Edge-Case Molecules	Cutoff value: 5	-0.816
61055	0.228	5.05068120982816	CC(=O)N[C@H](Cc1c[nH]c2ccc([N+](=O)[O-])cc12)C(=O)N[C@@H](Cc1ccccc1)C(=O)NCC(N)=O	MOR	RF	Scaffold	26	morganBits	Edge-Case Molecules	Cutoff value: 5	-0.772
61058	0.11	6.2591599760748	CC(=O)N[C@H](Cc1c[nH]c2ccccc12)C(=O)N[C@@H](Cc1ccccc1)C(N)=O	MOR	RF	Scaffold	26	morganBits	Edge-Case Molecules	Cutoff value: 5	-0.89
61145	0.365819047619048	6.05556102083356	C=C(C)n1c(=O)n(CCN2CCC(N(C(=O)CC)c3cc(Cl)ccc3Cl)CC2)c2ccccc21	MOR	RF	Scaffold	26	morganBits	Edge-Case Molecules	Cutoff value: 5	-0.634180952380952
61146	0.407152380952381	5.38908208735578	C=C(C)n1c(=O)n(CCN2CCC(N(C(=O)CC)c3cccc(Cl)c3)CC2)c2ccccc21	MOR	RF	Scaffold	26	morganBits	Edge-Case Molecules	Cutoff value: 5	-0.592847619047619
61157	0.76	5.1713586035109	NC(=O)c1ccc2c3c1O[C@H]1c4[nH]c5ccccc5c4C[C@@]4(O)[C@@H](C2)N(CC2CC2)CC[C@]314	MOR	RF	Scaffold	26	morganBits	Edge-Case Molecules	Cutoff value: 5	-0.24
61159	0.958	5.86581098329899	CCC(=O)NCCc1ccc2[nH]c3c(c2c1)C[C@@]1(O)C2Cc4ccc(O)c5c4[C@@]1(CCN2CC1CC1)[C@H]3O5	MOR	RF	Scaffold	26	morganBits	Edge-Case Molecules	Cutoff value: 5	-0.042
61162	0.95	5.72853172501263	CCC(=N)NCCc1ccc2[nH]c3c(c2c1)C[C@@]1(O)C2Cc4ccc(O)c5c4[C@@]1(CCN2CC1CC1)[C@H]3O5	MOR	RF	Scaffold	26	morganBits	Edge-Case Molecules	Cutoff value: 5	-0.05
61163	0.95	5.54715938518601	CCCCC(=O)NCCc1ccc2[nH]c3c(c2c1)C[C@@]1(O)C2Cc4ccc(O)c5c4[C@@]1(CCN2CC1CC1)[C@H]3O5	MOR	RF	Scaffold	26	morganBits	Edge-Case Molecules	Cutoff value: 5	-0.05
61164	0.928	5.29156304667053	CCCC(=N)NCCc1ccc2[nH]c3c(c2c1)C[C@@]1(O)C2Cc4ccc(O)c5c4[C@@]1(CCN2CC1CC1)[C@H]3O5	MOR	RF	Scaffold	26	morganBits	Edge-Case Molecules	Cutoff value: 5	-0.0719999999999999
61165	0.928	6.39879289451584	CCC/N=C(\N)Cc1ccc2[nH]c3c(c2c1)C[C@@]1(O)C2Cc4ccc(O)c5c4[C@@]1(CCN2CC1CC1)[C@H]3O5	MOR	RF	Scaffold	26	morganBits	Edge-Case Molecules	Cutoff value: 5	-0.0719999999999999
61166	0.968	5.14137777129897	CC(C)CC(=N)NCCc1ccc2[nH]c3c(c2c1)C[C@@]1(O)C2Cc4ccc(O)c5c4[C@@]1(CCN2CC1CC1)[C@H]3O5	MOR	RF	Scaffold	26	morganBits	Edge-Case Molecules	Cutoff value: 5	-0.032
61167	0.9406	6.39140187786945	CCCCCCNC(=O)NCCc1ccc2[nH]c3c(c2c1)C[C@@]1(O)C2Cc4ccc(O)c5c4[C@@]1(CCN2CC1CC1)[C@H]3O5	MOR	RF	Scaffold	26	morganBits	Edge-Case Molecules	Cutoff value: 5	-0.0594
61169	0.944	5.89451686248689	CC(=N)NCCc1ccc2[nH]c3c(c2c1)C[C@@]1(O)C2Cc4ccc(O)c5c4[C@@]1(CCN2CC1CC1)[C@H]3O5	MOR	RF	Scaffold	26	morganBits	Edge-Case Molecules	Cutoff value: 5	-0.056
61171	0.948	5.56698100601489	CCCC(=O)NCCc1ccc2[nH]c3c(c2c1)C[C@@]1(O)C2Cc4ccc(O)c5c4[C@@]1(CCN2CC1CC1)[C@H]3O5	MOR	RF	Scaffold	26	morganBits	Edge-Case Molecules	Cutoff value: 5	-0.052
61172	0.918333333333333	5.76959093931813	CCCCC/N=C(\N)Cc1ccc2[nH]c3c(c2c1)C[C@@]1(O)C2Cc4ccc(O)c5c4[C@@]1(CCN2CC1CC1)[C@H]3O5	MOR	RF	Scaffold	26	morganBits	Edge-Case Molecules	Cutoff value: 5	-0.0816666666666667
61173	0.962	5.37193268528282	CCNC(=O)NCCc1ccc2[nH]c3c(c2c1)C[C@@]1(O)C2Cc4ccc(O)c5c4[C@@]1(CCN2CC1CC1)[C@H]3O5	MOR	RF	Scaffold	26	morganBits	Edge-Case Molecules	Cutoff value: 5	-0.038
61175	0.9208	6.09473962961008	CCCC/N=C(\NCCCC)Nc1ccc2[nH]c3c(c2c1)C[C@@]1(O)[C@H]2Cc4ccc(O)c5c4[C@@]1(CCN2CC1CC1)[C@H]3O5	MOR	RF	Scaffold	26	morganBits	Edge-Case Molecules	Cutoff value: 5	-0.0792
61176	0.976	5.39178844895352	N=C(N)NCc1ccc2[nH]c3c(c2c1)C[C@@]1(O)[C@H]2Cc4ccc(O)c5c4[C@@]1(CCN2CC1CC1)[C@H]3O5	MOR	RF	Scaffold	26	morganBits	Edge-Case Molecules	Cutoff value: 5	-0.024
61177	0.93	6.93440386514222	CCCC/N=C(\NCCCC)NCCc1ccc2[nH]c3c(c2c1)C[C@@]1(O)[C@H]2Cc4ccc(O)c5c4[C@@]1(CCN2CC1CC1)[C@H]3O5	MOR	RF	Scaffold	26	morganBits	Edge-Case Molecules	Cutoff value: 5	-0.0699999999999999
61178	0.93	6.71456106584093	CCC/N=C(\NCCC)Nc1ccc2[nH]c3c(c2c1)C[C@@]1(O)[C@H]2Cc4ccc(O)c5c4[C@@]1(CCN2CC1CC1)[C@H]3O5	MOR	RF	Scaffold	26	morganBits	Edge-Case Molecules	Cutoff value: 5	-0.0699999999999999
61179	0.932	5.33132325320358	[11CH3]n1c2c(c3ccccc31)C[C@@]1(O)[C@H]3Cc4ccc(O)c5c4[C@@]1(CCN3CC1CC1)[C@H]2O5	MOR	RF	Scaffold	26	morganBits	Edge-Case Molecules	Cutoff value: 5	-0.0679999999999999
61623	0.321666666666667	5.54621016821867	O=C1NCN(c2ccc(Cl)cc2)C12CCN(C1Cc3cccc4cccc1c34)CC2	MOR	RF	Scaffold	27	morganBits	Edge-Case Molecules	Cutoff value: 5	-0.678333333333333
61624	0.341938095238095	5.08557986997213	Cc1ccc(N2CNC(=O)C23CCN(C2Cc4cccc5cccc2c45)CC3)cc1	MOR	RF	Scaffold	27	morganBits	Edge-Case Molecules	Cutoff value: 5	-0.658061904761905
61625	0.327666666666667	6.00677085666413	O=C1NCN(c2cccc(Cl)c2)C12CCN(C1Cc3cccc4cccc1c34)CC2	MOR	RF	Scaffold	27	morganBits	Edge-Case Molecules	Cutoff value: 5	-0.672333333333333
61626	0.342238095238095	6.46709715194374	O=C1NCN(c2cccc(Br)c2)C12CCN(C1Cc3cccc4cccc1c34)CC2	MOR	RF	Scaffold	27	morganBits	Edge-Case Molecules	Cutoff value: 5	-0.657761904761905
61627	0.326238095238095	6.69741490700595	Cc1cccc(N2CNC(=O)C23CCN(C2Cc4cccc5cccc2c45)CC3)c1	MOR	RF	Scaffold	27	morganBits	Edge-Case Molecules	Cutoff value: 5	-0.673761904761905
61629	0.316238095238095	6.00677085666413	Cc1cc(C)cc(N2CNC(=O)C23CCN(C2Cc4cccc5cccc2c45)CC3)c1	MOR	RF	Scaffold	27	morganBits	Edge-Case Molecules	Cutoff value: 5	-0.683761904761905
61632	0.359666666666667	6.927708962349	O=C1NCN(c2cccc(C(F)(F)F)c2)C12CCN(C1Cc3cccc4cccc1c34)CC2	MOR	RF	Scaffold	27	morganBits	Edge-Case Molecules	Cutoff value: 5	-0.640333333333333
61633	0.272238095238095	5.31588186298777	COc1cccc(N2CNC(=O)C23CCN(C2Cc4cccc5cccc2c45)CC3)c1	MOR	RF	Scaffold	27	morganBits	Edge-Case Molecules	Cutoff value: 5	-0.727761904761905
61634	0.301366666666667	5.7763356584	O=C1NCN(c2ccc(F)cc2)C12CCN(C1Cc3cccc4cccc1c34)CC2	MOR	RF	Scaffold	27	morganBits	Edge-Case Molecules	Cutoff value: 5	-0.698633333333333
61697	0.741	5.1713586035109	NC(=O)c1ccc2c3c1O[C@H]1c4[nH]c5ccccc5c4C[C@@]4(O)[C@@H](C2)N(CC2CC2)CC[C@]314	MOR	RF	Scaffold	27	morganBits	Edge-Case Molecules	Cutoff value: 5	-0.259
61699	0.98	5.86581098329899	CCC(=O)NCCc1ccc2[nH]c3c(c2c1)C[C@@]1(O)C2Cc4ccc(O)c5c4[C@@]1(CCN2CC1CC1)[C@H]3O5	MOR	RF	Scaffold	27	morganBits	Edge-Case Molecules	Cutoff value: 5	-0.02
61702	0.974	5.72853172501263	CCC(=N)NCCc1ccc2[nH]c3c(c2c1)C[C@@]1(O)C2Cc4ccc(O)c5c4[C@@]1(CCN2CC1CC1)[C@H]3O5	MOR	RF	Scaffold	27	morganBits	Edge-Case Molecules	Cutoff value: 5	-0.026
61703	0.982	5.54715938518601	CCCCC(=O)NCCc1ccc2[nH]c3c(c2c1)C[C@@]1(O)C2Cc4ccc(O)c5c4[C@@]1(CCN2CC1CC1)[C@H]3O5	MOR	RF	Scaffold	27	morganBits	Edge-Case Molecules	Cutoff value: 5	-0.018
61704	0.974	5.29156304667053	CCCC(=N)NCCc1ccc2[nH]c3c(c2c1)C[C@@]1(O)C2Cc4ccc(O)c5c4[C@@]1(CCN2CC1CC1)[C@H]3O5	MOR	RF	Scaffold	27	morganBits	Edge-Case Molecules	Cutoff value: 5	-0.026
61705	0.954	6.39879289451584	CCC/N=C(\N)Cc1ccc2[nH]c3c(c2c1)C[C@@]1(O)C2Cc4ccc(O)c5c4[C@@]1(CCN2CC1CC1)[C@H]3O5	MOR	RF	Scaffold	27	morganBits	Edge-Case Molecules	Cutoff value: 5	-0.046
61706	0.976	5.14137777129897	CC(C)CC(=N)NCCc1ccc2[nH]c3c(c2c1)C[C@@]1(O)C2Cc4ccc(O)c5c4[C@@]1(CCN2CC1CC1)[C@H]3O5	MOR	RF	Scaffold	27	morganBits	Edge-Case Molecules	Cutoff value: 5	-0.024
61707	0.944181818181818	6.39140187786945	CCCCCCNC(=O)NCCc1ccc2[nH]c3c(c2c1)C[C@@]1(O)C2Cc4ccc(O)c5c4[C@@]1(CCN2CC1CC1)[C@H]3O5	MOR	RF	Scaffold	27	morganBits	Edge-Case Molecules	Cutoff value: 5	-0.0558181818181819
61709	0.948	5.89451686248689	CC(=N)NCCc1ccc2[nH]c3c(c2c1)C[C@@]1(O)C2Cc4ccc(O)c5c4[C@@]1(CCN2CC1CC1)[C@H]3O5	MOR	RF	Scaffold	27	morganBits	Edge-Case Molecules	Cutoff value: 5	-0.052
61711	0.982	5.56698100601489	CCCC(=O)NCCc1ccc2[nH]c3c(c2c1)C[C@@]1(O)C2Cc4ccc(O)c5c4[C@@]1(CCN2CC1CC1)[C@H]3O5	MOR	RF	Scaffold	27	morganBits	Edge-Case Molecules	Cutoff value: 5	-0.018
61712	0.912181818181818	5.76959093931813	CCCCC/N=C(\N)Cc1ccc2[nH]c3c(c2c1)C[C@@]1(O)C2Cc4ccc(O)c5c4[C@@]1(CCN2CC1CC1)[C@H]3O5	MOR	RF	Scaffold	27	morganBits	Edge-Case Molecules	Cutoff value: 5	-0.087818181818182
61713	0.978	5.37193268528282	CCNC(=O)NCCc1ccc2[nH]c3c(c2c1)C[C@@]1(O)C2Cc4ccc(O)c5c4[C@@]1(CCN2CC1CC1)[C@H]3O5	MOR	RF	Scaffold	27	morganBits	Edge-Case Molecules	Cutoff value: 5	-0.022
61715	0.962	6.09473962961008	CCCC/N=C(\NCCCC)Nc1ccc2[nH]c3c(c2c1)C[C@@]1(O)[C@H]2Cc4ccc(O)c5c4[C@@]1(CCN2CC1CC1)[C@H]3O5	MOR	RF	Scaffold	27	morganBits	Edge-Case Molecules	Cutoff value: 5	-0.038
61716	0.982	5.39178844895352	N=C(N)NCc1ccc2[nH]c3c(c2c1)C[C@@]1(O)[C@H]2Cc4ccc(O)c5c4[C@@]1(CCN2CC1CC1)[C@H]3O5	MOR	RF	Scaffold	27	morganBits	Edge-Case Molecules	Cutoff value: 5	-0.018
61717	0.962	6.93440386514222	CCCC/N=C(\NCCCC)NCCc1ccc2[nH]c3c(c2c1)C[C@@]1(O)[C@H]2Cc4ccc(O)c5c4[C@@]1(CCN2CC1CC1)[C@H]3O5	MOR	RF	Scaffold	27	morganBits	Edge-Case Molecules	Cutoff value: 5	-0.038
61718	0.974	6.71456106584093	CCC/N=C(\NCCC)Nc1ccc2[nH]c3c(c2c1)C[C@@]1(O)[C@H]2Cc4ccc(O)c5c4[C@@]1(CCN2CC1CC1)[C@H]3O5	MOR	RF	Scaffold	27	morganBits	Edge-Case Molecules	Cutoff value: 5	-0.026
61719	0.918	5.33132325320358	[11CH3]n1c2c(c3ccccc31)C[C@@]1(O)[C@H]3Cc4ccc(O)c5c4[C@@]1(CCN3CC1CC1)[C@H]2O5	MOR	RF	Scaffold	27	morganBits	Edge-Case Molecules	Cutoff value: 5	-0.0819999999999999
61729	0.826	5.41648106154389	Cc1cc(O)cc(C)c1C[C@H](N)C(=O)N1Cc2ccccc2C[C@H]1C/N=C(/S)NC(C)(C)C	MOR	RF	Scaffold	27	morganBits	Edge-Case Molecules	Cutoff value: 5	-0.174
61735	0.798666666666667	6.45055482907443	Cc1cc(O)cc(C)c1C[C@H](N)C(=O)N1Cc2ccccc2C[C@H]1CN=C(N)N	MOR	RF	Scaffold	27	morganBits	Edge-Case Molecules	Cutoff value: 5	-0.201333333333333
61736	0.788	5.76919560426653	Cc1cc(O)cc(C)c1C[C@H](N)C(=O)N1Cc2ccccc2C[C@H]1CNC(=O)C(C)(C)C	MOR	RF	Scaffold	27	morganBits	Edge-Case Molecules	Cutoff value: 5	-0.212
61738	0.84	6.22118072800958	CC(=O)NC[C@@H]1Cc2ccccc2CN1C(=O)[C@@H](N)Cc1c(C)cc(O)cc1C	MOR	RF	Scaffold	27	morganBits	Edge-Case Molecules	Cutoff value: 5	-0.16
61740	0.832	5.49745012407756	CC(=N)NC[C@@H]1Cc2ccccc2CN1C(=O)[C@@H](N)Cc1c(C)cc(O)cc1C	MOR	RF	Scaffold	27	morganBits	Edge-Case Molecules	Cutoff value: 5	-0.168
61843	0.666333333333333	5.1713586035109	CN(C)[C@]1(c2ccccc2)CC[C@@]2(CC1)OCCc1c3cc(F)ccc3[nH]c12.O=C(O)CC(O)(CC(=O)O)C(=O)O	MOR	RF	Scaffold	27	morganBits	Edge-Case Molecules	Cutoff value: 5	-0.333666666666667
61849	0.5794	6.36094267038474	Cc1ccc2[nH]c3c(c2c1)CC(C)OC31CCC(c2ccccc2)(N(C)C)CC1	MOR	RF	Scaffold	27	morganBits	Edge-Case Molecules	Cutoff value: 5	-0.4206
61850	0.592266666666667	6.05556102083356	CN(C)C1(c2ccccc2)CCC2(CC1)OCCc1c2[nH]c2ccc(Br)cc12	MOR	RF	Scaffold	27	morganBits	Edge-Case Molecules	Cutoff value: 5	-0.407733333333333
61855	0.535733333333333	6.36094267038474	CC1Cc2c([nH]c3ccc(Br)cc23)C2(CCC(c3ccccc3)(N(C)C)CC2)O1	MOR	RF	Scaffold	27	morganBits	Edge-Case Molecules	Cutoff value: 5	-0.464266666666667
61887	0.294333333333333	5.80459753131744	NC(=O)c1ccc(Oc2ccc3c(c2)CCCN(CCCC(F)(F)F)C3)nc1	MOR	RF	Scaffold	27	morganBits	Edge-Case Molecules	Cutoff value: 5	-0.705666666666667
61888	0.270333333333333	5.26161635098297	CCC(CC)CN1CCCc2cc(Oc3ccc(C(N)=O)cn3)ccc2C1	MOR	RF	Scaffold	27	morganBits	Edge-Case Molecules	Cutoff value: 5	-0.729666666666667
61889	0.366333333333333	6.09146093814839	CC(C)(C)CCN1CCCc2cc(Oc3ccc(C(N)=O)cn3)ccc2C1	MOR	RF	Scaffold	27	morganBits	Edge-Case Molecules	Cutoff value: 5	-0.633666666666667
61890	0.271333333333333	6.52094376389018	CC(C)CCCCN1CCCc2cc(Oc3ccc(C(N)=O)cn3)ccc2C1	MOR	RF	Scaffold	27	morganBits	Edge-Case Molecules	Cutoff value: 5	-0.728666666666667
61891	0.267333333333333	6.97845243673907	CC(C)CCCN1CCCc2cc(Oc3ccc(C(N)=O)cn3)ccc2C1	MOR	RF	Scaffold	27	morganBits	Edge-Case Molecules	Cutoff value: 5	-0.732666666666667
61892	0.319333333333333	6.58945776550086	CC(C)CCN1CCCc2cc(Oc3ccc(C(N)=O)cn3)ccc2C1	MOR	RF	Scaffold	27	morganBits	Edge-Case Molecules	Cutoff value: 5	-0.680666666666667
61893	0.316666666666667	6.51259647001341	CCCCCCN1CCCc2cc(Oc3ccc(C(N)=O)cn3)ccc2C1	MOR	RF	Scaffold	27	morganBits	Edge-Case Molecules	Cutoff value: 5	-0.683333333333333
61894	0.312666666666667	6.52682860643042	CCCCCN1CCCc2cc(Oc3ccc(C(N)=O)cn3)ccc2C1	MOR	RF	Scaffold	27	morganBits	Edge-Case Molecules	Cutoff value: 5	-0.687333333333333
61895	0.314666666666667	5.96456635959446	CCCCN1CCCc2cc(Oc3ccc(C(N)=O)cn3)ccc2C1	MOR	RF	Scaffold	27	morganBits	Edge-Case Molecules	Cutoff value: 5	-0.685333333333333
61907	0.929	5.70416313399567	Oc1ccc2c(c1)[C@]1(CCCc3ccccc3)CCN(CCc3ccc(C(F)(F)F)cc3)C[C@@H]1O2	MOR	RF	Scaffold	27	morganBits	Edge-Case Molecules	Cutoff value: 5	-0.0709999999999999
61908	0.905	6.16678665594378	Oc1ccc2c(c1)[C@]1(CCCc3ccccc3)CCN(CCc3ccccc3F)C[C@@H]1O2	MOR	RF	Scaffold	27	morganBits	Edge-Case Molecules	Cutoff value: 5	-0.0949999999999999
61909	0.935	5.14985239828994	Oc1ccc2c(c1)[C@]1(CCCc3ccccc3)CCN(CCc3ccc(F)cc3)C[C@@H]1O2	MOR	RF	Scaffold	27	morganBits	Edge-Case Molecules	Cutoff value: 5	-0.0649999999999999
61910	0.901	6.36094267038474	Oc1ccc2c(c1)[C@]1(CCCc3ccccc3)CCN(CCc3ccccc3)C[C@@H]1O2	MOR	RF	Scaffold	27	morganBits	Edge-Case Molecules	Cutoff value: 5	-0.0989999999999999
62609	0.697583333333333	6.00426772644601	C[C@H]1C2Cc3ccc(C(N)=O)c([N+](=O)[O-])c3[C@@]1(C)CCN2CC1CC1	MOR	RF	Scaffold	28	morganBits	Edge-Case Molecules	Cutoff value: 5	-0.302416666666667
62612	0.701083333333333	5.53426409720027	C[C@H]1C2Cc3ccc(O)c([N+](=O)[O-])c3[C@@]1(C)CCN2CC1CC1	MOR	RF	Scaffold	28	morganBits	Edge-Case Molecules	Cutoff value: 5	-0.298916666666667
62625	0.352666666666667	5.38908208735578	CCCCCC(c1ccccc1)N1CCC(O)(c2ccccc2)CC1	MOR	RF	Scaffold	28	morganBits	Edge-Case Molecules	Cutoff value: 5	-0.647333333333333
62626	0.338666666666667	5.63270417001353	CCCCC(c1ccccc1)N1CCC(O)(c2ccccc2)CC1	MOR	RF	Scaffold	28	morganBits	Edge-Case Molecules	Cutoff value: 5	-0.661333333333333
62630	0.584666666666667	6.72787411449066	C[C@H]1CN(Cc2cccc(Cl)c2)CC[C@@]1(C)c1cccc(C(N)=O)c1	MOR	RF	Scaffold	28	morganBits	Edge-Case Molecules	Cutoff value: 5	-0.415333333333333
62631	0.489333333333333	6.29194979889779	COc1cccc(CN2CC[C@@](C)(c3cccc(C(N)=O)c3)[C@@H](C)C2)c1	MOR	RF	Scaffold	28	morganBits	Edge-Case Molecules	Cutoff value: 5	-0.510666666666667
62635	0.556666666666667	6.22741127776022	C[C@H]1CN(Cc2ccccc2)CC[C@@]1(C)c1cccc(C(N)=O)c1	MOR	RF	Scaffold	28	morganBits	Edge-Case Molecules	Cutoff value: 5	-0.443333333333333
62636	0.584	6.82524827851584	COc1ccc(CN2CC[C@@](C)(c3cccc(C(N)=O)c3)[C@@H](C)C2)c(OC)c1	MOR	RF	Scaffold	28	morganBits	Edge-Case Molecules	Cutoff value: 5	-0.416
62638	0.579333333333333	5.63270417001353	C[C@H]1CN(Cc2cccc(O)c2)CC[C@@]1(C)c1cccc(C(N)=O)c1	MOR	RF	Scaffold	28	morganBits	Edge-Case Molecules	Cutoff value: 5	-0.420666666666667
63054	0.882	5.70416313399567	Oc1ccc2c(c1)[C@]1(CCCc3ccccc3)CCN(CCc3ccc(C(F)(F)F)cc3)C[C@@H]1O2	MOR	RF	Scaffold	29	morganBits	Edge-Case Molecules	Cutoff value: 5	-0.118
63055	0.8145	6.16678665594378	Oc1ccc2c(c1)[C@]1(CCCc3ccccc3)CCN(CCc3ccccc3F)C[C@@H]1O2	MOR	RF	Scaffold	29	morganBits	Edge-Case Molecules	Cutoff value: 5	-0.1855
63056	0.864	5.14985239828994	Oc1ccc2c(c1)[C@]1(CCCc3ccccc3)CCN(CCc3ccc(F)cc3)C[C@@H]1O2	MOR	RF	Scaffold	29	morganBits	Edge-Case Molecules	Cutoff value: 5	-0.136
63057	0.7	6.36094267038474	Oc1ccc2c(c1)[C@]1(CCCc3ccccc3)CCN(CCc3ccccc3)C[C@@H]1O2	MOR	RF	Scaffold	29	morganBits	Edge-Case Molecules	Cutoff value: 5	-0.3
63086	0.79	6.60210472720163	COc1c(C(N)=O)ccc2c1[C@]13CCN(CC4CC4)[C@H](C2)[C@]1(O)CCC(=O)C3	MOR	RF	Scaffold	29	morganBits	Edge-Case Molecules	Cutoff value: 5	-0.21
63087	0.896	6.16678665594378	O=C1CC[C@@]2(O)[C@H]3Cc4ccc(O)c(O)c4[C@@]2(CCN3CC2CC2)C1	MOR	RF	Scaffold	29	morganBits	Edge-Case Molecules	Cutoff value: 5	-0.104
63092	0.5855	5.22150838719638	C[C@H](NC(=O)C[C@H]1C[C@@]2(O)[C@H]3Cc4ccc(O)cc4[C@@]2(CCN3CC2CC2)CC1=O)C(=O)O	MOR	RF	Scaffold	29	morganBits	Edge-Case Molecules	Cutoff value: 5	-0.4145
63094	0.5605	5.09359273335749	CC(C)C[C@H](NC(=O)C[C@H]1C[C@@]2(O)[C@H]3Cc4ccc(O)cc4[C@@]2(CCN3CC2CC2)CC1=O)C(=O)O	MOR	RF	Scaffold	29	morganBits	Edge-Case Molecules	Cutoff value: 5	-0.4395
63099	0.8213	6.7371957770178	CC(C)CCC(=O)N[C@H]1C[C@@]2(O)[C@H]3Cc4ccc(O)cc4[C@@]2(CCN3CC2CC2)CC1=O	MOR	RF	Scaffold	29	morganBits	Edge-Case Molecules	Cutoff value: 5	-0.1787
63100	0.8108	6.7330420846491	CC(C)CCCC(=O)N[C@H]1C[C@@]2(O)[C@H]3Cc4ccc(O)cc4[C@@]2(CCN3CC2CC2)CC1=O	MOR	RF	Scaffold	29	morganBits	Edge-Case Molecules	Cutoff value: 5	-0.1892
63101	0.8305	6.07683841928084	CC(C)(C)C(=O)N[C@H]1C[C@@]2(O)[C@H]3Cc4ccc(O)cc4[C@@]2(CCN3CC2CC2)CC1=O	MOR	RF	Scaffold	29	morganBits	Edge-Case Molecules	Cutoff value: 5	-0.1695
63111	0.575666666666667	6.82524827851584	COc1ccccc1CN1CCC[C@@H]1C/N=C(\S)N1Cc2ccccc2C[C@H]1CNC(=O)Nc1ccccc1	MOR	RF	Scaffold	29	morganBits	Edge-Case Molecules	Cutoff value: 5	-0.424333333333333
63113	0.632619047619048	6.54041115819629	O=C(NC[C@@H]1Cc2ccccc2CN1/C(S)=N/C[C@H]1CCCN1Cc1ccccc1O)Nc1ccccc1	MOR	RF	Scaffold	29	morganBits	Edge-Case Molecules	Cutoff value: 5	-0.367380952380952
63114	0.688333333333333	5.73424058923295	O=C(NC[C@@H]1Cc2ccccc2CN1/C(S)=N/C[C@H]1CCCN1Cc1ccc(F)cc1)Nc1ccccc1	MOR	RF	Scaffold	29	morganBits	Edge-Case Molecules	Cutoff value: 5	-0.311666666666667
63116	0.687333333333333	6.66785610476441	CC(=O)Nc1ccc(CN2CCC[C@@H]2C/N=C(\S)N2Cc3ccccc3C[C@H]2CNC(=O)Nc2ccccc2)cc1	MOR	RF	Scaffold	29	morganBits	Edge-Case Molecules	Cutoff value: 5	-0.312666666666667
63117	0.570285714285714	6.12643536042022	COc1ccc(CN2CCC[C@@H]2C/N=C(\S)N2Cc3ccccc3C[C@H]2CNC(=O)Nc2ccccc2)cc1O	MOR	RF	Scaffold	29	morganBits	Edge-Case Molecules	Cutoff value: 5	-0.429714285714286
63118	0.604666666666667	5.29869802588751	O=C(NC[C@@H]1Cc2ccccc2CN1/C(S)=N/C[C@H]1CCCN1Cc1ccccc1F)Nc1ccccc1	MOR	RF	Scaffold	29	morganBits	Edge-Case Molecules	Cutoff value: 5	-0.395333333333333
63119	0.616	5.46485464582811	COc1cccc(CN2CCC[C@@H]2C/N=C(\S)N2Cc3ccccc3C[C@H]2CNC(=O)Nc2ccccc2)c1	MOR	RF	Scaffold	29	morganBits	Edge-Case Molecules	Cutoff value: 5	-0.384
63120	0.638666666666667	5.8732394640396	COc1ccc(CN2CCC[C@@H]2C/N=C(\S)N2Cc3ccccc3C[C@H]2CNC(=O)Nc2ccccc2)cc1	MOR	RF	Scaffold	29	morganBits	Edge-Case Molecules	Cutoff value: 5	-0.361333333333333
63125	0.619285714285714	5.93660907797219	O=C(NC[C@@H]1Cc2ccccc2CN1/C(S)=N/C[C@H]1CCCN1Cc1ccc(O)c(O)c1)Nc1ccccc1	MOR	RF	Scaffold	29	morganBits	Edge-Case Molecules	Cutoff value: 5	-0.380714285714286
63157	0.224	5.96504701329273	CC(=O)N[C@H](Cc1c[nH]c2ccc(Cl)cc12)C(=O)N[C@@H](Cc1ccccc1)C(=O)NCC(N)=O	MOR	RF	Scaffold	29	morganBits	Edge-Case Molecules	Cutoff value: 5	-0.776
63160	0.251	5.05068120982816	CC(=O)N[C@H](Cc1c[nH]c2ccc([N+](=O)[O-])cc12)C(=O)N[C@@H](Cc1ccccc1)C(=O)NCC(N)=O	MOR	RF	Scaffold	29	morganBits	Edge-Case Molecules	Cutoff value: 5	-0.749
63163	0.131	6.2591599760748	CC(=O)N[C@H](Cc1c[nH]c2ccccc12)C(=O)N[C@@H](Cc1ccccc1)C(N)=O	MOR	RF	Scaffold	29	morganBits	Edge-Case Molecules	Cutoff value: 5	-0.869
63189	0.904	6.13551601305596	COCCOCCOCCOCCO[C@H]1CC[C@@]2(O)[C@H]3Cc4ccc(O)c5c4[C@@]2(CCN3CC2CCC2)C1O5	MOR	RF	Scaffold	29	morganBits	Edge-Case Molecules	Cutoff value: 5	-0.0959999999999999
63190	0.904	5.44208381040488	COCCOCCOCCOCCOCCO[C@H]1CC[C@@]2(O)[C@H]3Cc4ccc(O)c5c4[C@@]2(CCN3CC2CCC2)C1O5	MOR	RF	Scaffold	29	morganBits	Edge-Case Molecules	Cutoff value: 5	-0.0959999999999999
63771	0.36	6.31419540784511	N/C(=N/Cc1ccc(O)cc1)Nc1ccc2[nH]c3c(c2c1)C[C@@]1(O)[C@H]2Cc4ccc(O)c5c4[C@@]1(CCN2CC1CC1)[C@H]3O5	MOR	RF	Scaffold	0	morganBits	Edge-Case Molecules	Cutoff value: 7	0.36
63772	0.358	6.93440386514222	N/C(=N/Cc1ccc(N)cc1)Nc1ccc2[nH]c3c(c2c1)C[C@@]1(O)[C@H]2Cc4ccc(O)c5c4[C@@]1(CCN2CC1CC1)[C@H]3O5	MOR	RF	Scaffold	0	morganBits	Edge-Case Molecules	Cutoff value: 7	0.358
63773	0.334	6.65148597511755	N/C(=N/Cc1ccccc1)Nc1ccc2[nH]c3c(c2c1)C[C@@]1(O)[C@H]2Cc4ccc(O)c5c4[C@@]1(CCN2CC1CC1)[C@H]3O5	MOR	RF	Scaffold	0	morganBits	Edge-Case Molecules	Cutoff value: 7	0.334
63774	0.356	5.60616297274414	N/C(=N/Cc1ccc(Cl)cc1)Nc1ccc2[nH]c3c(c2c1)C[C@@]1(O)[C@H]2Cc4ccc(O)c5c4[C@@]1(CCN2CC1CC1)[C@H]3O5	MOR	RF	Scaffold	0	morganBits	Edge-Case Molecules	Cutoff value: 7	0.356
63775	0.346	6.34957891173443	N/C(=N/Cc1cccc(O)c1)Nc1ccc2[nH]c3c(c2c1)C[C@@]1(O)[C@H]2Cc4ccc(O)c5c4[C@@]1(CCN2CC1CC1)[C@H]3O5	MOR	RF	Scaffold	0	morganBits	Edge-Case Molecules	Cutoff value: 7	0.346
63776	0.338	5.73119180638359	N/C(=N/Cc1ccc([N+](=O)[O-])cc1)Nc1ccc2[nH]c3c(c2c1)C[C@@]1(O)[C@H]2Cc4ccc(O)c5c4[C@@]1(CCN2CC1CC1)[C@H]3O5	MOR	RF	Scaffold	0	morganBits	Edge-Case Molecules	Cutoff value: 7	0.338
63778	0.4708	5.96025084102923	O=C1/C(=C/c2ccc(F)cc2)C[C@@]2(O)[C@H]3Cc4ccc(O)c5c4[C@@]2(CCN3CC2CC2)[C@H]1O5	MOR	RF	Scaffold	0	morganBits	Edge-Case Molecules	Cutoff value: 7	0.4708
63780	0.4308	6.00928026826955	O=C1/C(=C/c2ccc(I)cc2)C[C@@]2(O)[C@H]3Cc4ccc(O)c5c4[C@@]2(CCN3CC2CC2)[C@H]1O5	MOR	RF	Scaffold	0	morganBits	Edge-Case Molecules	Cutoff value: 7	0.4308
63782	0.3988	6.62975625853214	O=C1/C(=C/c2cccc(F)c2)C[C@@]2(O)[C@H]3Cc4ccc(O)c5c4[C@@]2(CCN3CC2CC2)[C@H]1O5	MOR	RF	Scaffold	0	morganBits	Edge-Case Molecules	Cutoff value: 7	0.3988
63783	0.474	6.45055482907443	O=C1/C(=C/c2ccccc2F)C[C@@]2(O)[C@H]3Cc4ccc(O)c5c4[C@@]2(CCN3CC2CC2)[C@H]1O5	MOR	RF	Scaffold	0	morganBits	Edge-Case Molecules	Cutoff value: 7	0.474
63784	0.5088	5.51262492209679	N#Cc1ccc(/C=C2\C[C@@]3(O)[C@H]4Cc5ccc(O)c6c5[C@@]3(CCN4CC3CC3)[C@@H](O6)C2=O)cc1	MOR	RF	Scaffold	0	morganBits	Edge-Case Molecules	Cutoff value: 7	0.5088
63789	0.4648	6.15509061618059	CN(C)c1ccc(/C=C2\C[C@@]3(O)[C@H]4Cc5ccc(O)c6c5[C@@]3(CCN4CC3CC3)[C@@H](O6)C2=O)cc1	MOR	RF	Scaffold	0	morganBits	Edge-Case Molecules	Cutoff value: 7	0.4648
63830	0.137	5.41648106154389	CC(C)C1CCC(N2CCC(O)(c3cccc(C(F)(F)F)c3)CC2)CC1	MOR	RF	Scaffold	0	morganBits	Edge-Case Molecules	Cutoff value: 7	0.137
63831	0.079	6.92055845832016	CC(C)C1CCC(N2CCC(O)(c3ccc(Cl)c(C(F)(F)F)c3)CC2)CC1	MOR	RF	Scaffold	0	morganBits	Edge-Case Molecules	Cutoff value: 7	0.079
63832	0.129	5.1713586035109	CCCC1CCC(N2CCC(O)(c3cccc(C(F)(F)F)c3)CC2)CC1	MOR	RF	Scaffold	0	morganBits	Edge-Case Molecules	Cutoff value: 7	0.129
63899	0.364203174603174	6.92055845832016	C[C@@H]1[C@@H]2CCC[C@@]1(c1cccc(O)c1)CCN2CCc1ccccc1	MOR	RF	Scaffold	0	morganBits	Edge-Case Molecules	Cutoff value: 7	0.364203174603174
63900	0.397436507936508	5.01101595343573	Oc1cccc([C@@]23CCC[C@@H]([C@@H]2O)N(CCc2ccccc2)CC3)c1	MOR	RF	Scaffold	0	morganBits	Edge-Case Molecules	Cutoff value: 7	0.397436507936508
63903	0.397436507936508	5.19333751022968	Oc1cccc([C@@]23CCC[C@@H]([C@H]2O)N(CCc2ccccc2)CC3)c1	MOR	RF	Scaffold	0	morganBits	Edge-Case Molecules	Cutoff value: 7	0.397436507936508
63916	0.832	6.99851999978988	CCCCCCCCC(O)COc1ccc2c(c1)[C@@]13CCCC[C@H]1[C@@H](C2)N(CC1CCC1)CC3	MOR	RF	Scaffold	0	morganBits	Edge-Case Molecules	Cutoff value: 7	0.832
63920	0.292	5.90895754664168	CNC(=O)Nc1ccc2c(c1)[C@@]13CCCC[C@H]1[C@@H](C2)N(CC1CCC1)CC3	MOR	RF	Scaffold	0	morganBits	Edge-Case Molecules	Cutoff value: 7	0.292
63926	0.378	5.14985239828994	CC(C)(CCCCCCC(C)(C)C(=O)Oc1ccc2c(c1)[C@@]13CCCC[C@H]1[C@@H](C2)N(CC1CCC1)CC3)C(=O)O	MOR	RF	Scaffold	0	morganBits	Edge-Case Molecules	Cutoff value: 7	0.378
63928	0.0636666666666666	6.16678665594378	CCCCC(O)c1cc2c(cc1O)[C@@]13CCCC[C@H]1[C@@H](C2)N(CC1CCC1)CC3	MOR	RF	Scaffold	0	morganBits	Edge-Case Molecules	Cutoff value: 7	0.0636666666666666
63929	0.03	5.41648106154389	CCCCCCCCCC(O)c1cc2c(cc1O)[C@@]13CCCC[C@H]1[C@@H](C2)N(CC1CCC1)CC3	MOR	RF	Scaffold	0	morganBits	Edge-Case Molecules	Cutoff value: 7	0.03
63930	0.034	5.41648106154389	OCCCCCCCCCCC(O)c1cc2c(cc1O)[C@@]13CCCC[C@H]1[C@@H](C2)N(CC1CCC1)CC3	MOR	RF	Scaffold	0	morganBits	Edge-Case Molecules	Cutoff value: 7	0.034
63946	0.3884	6.16678665594378	CN(Cc1cccc(O)c1)c1ccc2c(c1)[C@@]13CCCC[C@H]1[C@@H](C2)N(CC1CCC1)CC3	MOR	RF	Scaffold	0	morganBits	Edge-Case Molecules	Cutoff value: 7	0.3884
63947	0.486	5.74190346197852	CN(Cc1ccc(Cl)cc1)c1ccc2c(c1)[C@@]13CCCC[C@H]1[C@@H](C2)N(CC1CCC1)CC3	MOR	RF	Scaffold	0	morganBits	Edge-Case Molecules	Cutoff value: 7	0.486
63948	0.726	6.74870820139351	COc1ccc(CN(C)c2ccc3c(c2)[C@@]24CCCC[C@H]2[C@@H](C3)N(CC2CCC2)CC4)cc1	MOR	RF	Scaffold	0	morganBits	Edge-Case Molecules	Cutoff value: 7	0.726
63949	0.57	6.43505064253846	COc1cccc(CN(C)c2ccc3c(c2)[C@@]24CCCC[C@H]2[C@@H](C3)N(CC2CCC2)CC4)c1	MOR	RF	Scaffold	0	morganBits	Edge-Case Molecules	Cutoff value: 7	0.57
63950	0.6124	6.36094267038474	COc1ccccc1CN(C)c1ccc2c(c1)[C@@]13CCCC[C@H]1[C@@H](C2)N(CC1CCC1)CC3	MOR	RF	Scaffold	0	morganBits	Edge-Case Molecules	Cutoff value: 7	0.6124
64058	0.2184	5.21581036608174	CN1CC[C@]23c4c5ccc(NCc6ccc(O)cc6)c4O[C@H]2[C@@H](O)C=C[C@H]3[C@H]1C5	MOR	RF	Scaffold	0	morganBits	Edge-Case Molecules	Cutoff value: 7	0.2184
64059	0.2024	6.43505064253846	CN1CC[C@]23c4c5ccc(NCc6ccccc6O)c4O[C@H]2[C@@H](O)C=C[C@H]3[C@H]1C5	MOR	RF	Scaffold	0	morganBits	Edge-Case Molecules	Cutoff value: 7	0.2024
64061	0.1744	5.19333751022968	COc1cccc(CNc2ccc3c4c2O[C@H]2[C@@H](O)C=C[C@H]5[C@@H](C3)N(C)CC[C@]425)c1	MOR	RF	Scaffold	0	morganBits	Edge-Case Molecules	Cutoff value: 7	0.1744
64500	0.02	5.7763356584	NC(=O)c1ccc2c(c1)CCCN2c1ccc(CNCCC2=CCCCC2)cc1	MOR	RF	Scaffold	1	morganBits	Edge-Case Molecules	Cutoff value: 7	0.02
64501	0.21	6.46709715194374	Cc1cc(CNCCC2=CCCCC2)ccc1N1CCCc2cc(C(N)=O)ccc21	MOR	RF	Scaffold	1	morganBits	Edge-Case Molecules	Cutoff value: 7	0.21
64650	0.328466666666667	6.92055845832016	C[C@@H]1[C@@H]2CCC[C@@]1(c1cccc(O)c1)CCN2CCc1ccccc1	MOR	RF	Scaffold	1	morganBits	Edge-Case Molecules	Cutoff value: 7	0.328466666666667
64651	0.361	5.01101595343573	Oc1cccc([C@@]23CCC[C@@H]([C@@H]2O)N(CCc2ccccc2)CC3)c1	MOR	RF	Scaffold	1	morganBits	Edge-Case Molecules	Cutoff value: 7	0.361
64654	0.361	5.19333751022968	Oc1cccc([C@@]23CCC[C@@H]([C@H]2O)N(CCc2ccccc2)CC3)c1	MOR	RF	Scaffold	1	morganBits	Edge-Case Molecules	Cutoff value: 7	0.361
64670	0.024	5.31864881230686	CN(C/C=C/c1ccccc1)C1CCc2ccc(O)cc2C1(C)C	MOR	RF	Scaffold	1	morganBits	Edge-Case Molecules	Cutoff value: 7	0.024
64672	0.0533333333333333	6.62975625853214	CC1(C)c2cc(O)ccc2CCC1NC/C=C/c1ccccc1	MOR	RF	Scaffold	1	morganBits	Edge-Case Molecules	Cutoff value: 7	0.0533333333333333
64702	0.364	5.1713586035109	NC(=O)c1ccc2c3c1O[C@H]1c4[nH]c5ccccc5c4C[C@@]4(O)[C@@H](C2)N(CC2CC2)CC[C@]314	MOR	RF	Scaffold	1	morganBits	Edge-Case Molecules	Cutoff value: 7	0.364
64704	0.184	5.86581098329899	CCC(=O)NCCc1ccc2[nH]c3c(c2c1)C[C@@]1(O)C2Cc4ccc(O)c5c4[C@@]1(CCN2CC1CC1)[C@H]3O5	MOR	RF	Scaffold	1	morganBits	Edge-Case Molecules	Cutoff value: 7	0.184
64707	0.198	5.72853172501263	CCC(=N)NCCc1ccc2[nH]c3c(c2c1)C[C@@]1(O)C2Cc4ccc(O)c5c4[C@@]1(CCN2CC1CC1)[C@H]3O5	MOR	RF	Scaffold	1	morganBits	Edge-Case Molecules	Cutoff value: 7	0.198
64708	0.19	5.54715938518601	CCCCC(=O)NCCc1ccc2[nH]c3c(c2c1)C[C@@]1(O)C2Cc4ccc(O)c5c4[C@@]1(CCN2CC1CC1)[C@H]3O5	MOR	RF	Scaffold	1	morganBits	Edge-Case Molecules	Cutoff value: 7	0.19
64709	0.196	5.29156304667053	CCCC(=N)NCCc1ccc2[nH]c3c(c2c1)C[C@@]1(O)C2Cc4ccc(O)c5c4[C@@]1(CCN2CC1CC1)[C@H]3O5	MOR	RF	Scaffold	1	morganBits	Edge-Case Molecules	Cutoff value: 7	0.196
64710	0.206	6.39879289451584	CCC/N=C(\N)Cc1ccc2[nH]c3c(c2c1)C[C@@]1(O)C2Cc4ccc(O)c5c4[C@@]1(CCN2CC1CC1)[C@H]3O5	MOR	RF	Scaffold	1	morganBits	Edge-Case Molecules	Cutoff value: 7	0.206
64711	0.190666666666667	5.14137777129897	CC(C)CC(=N)NCCc1ccc2[nH]c3c(c2c1)C[C@@]1(O)C2Cc4ccc(O)c5c4[C@@]1(CCN2CC1CC1)[C@H]3O5	MOR	RF	Scaffold	1	morganBits	Edge-Case Molecules	Cutoff value: 7	0.190666666666667
64712	0.178	6.39140187786945	CCCCCCNC(=O)NCCc1ccc2[nH]c3c(c2c1)C[C@@]1(O)C2Cc4ccc(O)c5c4[C@@]1(CCN2CC1CC1)[C@H]3O5	MOR	RF	Scaffold	1	morganBits	Edge-Case Molecules	Cutoff value: 7	0.178
64714	0.188	5.89451686248689	CC(=N)NCCc1ccc2[nH]c3c(c2c1)C[C@@]1(O)C2Cc4ccc(O)c5c4[C@@]1(CCN2CC1CC1)[C@H]3O5	MOR	RF	Scaffold	1	morganBits	Edge-Case Molecules	Cutoff value: 7	0.188
64716	0.23	5.56698100601489	CCCC(=O)NCCc1ccc2[nH]c3c(c2c1)C[C@@]1(O)C2Cc4ccc(O)c5c4[C@@]1(CCN2CC1CC1)[C@H]3O5	MOR	RF	Scaffold	1	morganBits	Edge-Case Molecules	Cutoff value: 7	0.23
64717	0.206	5.76959093931813	CCCCC/N=C(\N)Cc1ccc2[nH]c3c(c2c1)C[C@@]1(O)C2Cc4ccc(O)c5c4[C@@]1(CCN2CC1CC1)[C@H]3O5	MOR	RF	Scaffold	1	morganBits	Edge-Case Molecules	Cutoff value: 7	0.206
64718	0.198	5.37193268528282	CCNC(=O)NCCc1ccc2[nH]c3c(c2c1)C[C@@]1(O)C2Cc4ccc(O)c5c4[C@@]1(CCN2CC1CC1)[C@H]3O5	MOR	RF	Scaffold	1	morganBits	Edge-Case Molecules	Cutoff value: 7	0.198
64720	0.078	6.09473962961008	CCCC/N=C(\NCCCC)Nc1ccc2[nH]c3c(c2c1)C[C@@]1(O)[C@H]2Cc4ccc(O)c5c4[C@@]1(CCN2CC1CC1)[C@H]3O5	MOR	RF	Scaffold	1	morganBits	Edge-Case Molecules	Cutoff value: 7	0.078
64721	0.202	5.39178844895352	N=C(N)NCc1ccc2[nH]c3c(c2c1)C[C@@]1(O)[C@H]2Cc4ccc(O)c5c4[C@@]1(CCN2CC1CC1)[C@H]3O5	MOR	RF	Scaffold	1	morganBits	Edge-Case Molecules	Cutoff value: 7	0.202
64722	0.172	6.93440386514222	CCCC/N=C(\NCCCC)NCCc1ccc2[nH]c3c(c2c1)C[C@@]1(O)[C@H]2Cc4ccc(O)c5c4[C@@]1(CCN2CC1CC1)[C@H]3O5	MOR	RF	Scaffold	1	morganBits	Edge-Case Molecules	Cutoff value: 7	0.172
64723	0.07	6.71456106584093	CCC/N=C(\NCCC)Nc1ccc2[nH]c3c(c2c1)C[C@@]1(O)[C@H]2Cc4ccc(O)c5c4[C@@]1(CCN2CC1CC1)[C@H]3O5	MOR	RF	Scaffold	1	morganBits	Edge-Case Molecules	Cutoff value: 7	0.07
64724	0.314	5.33132325320358	[11CH3]n1c2c(c3ccccc31)C[C@@]1(O)[C@H]3Cc4ccc(O)c5c4[C@@]1(CCN3CC1CC1)[C@H]2O5	MOR	RF	Scaffold	1	morganBits	Edge-Case Molecules	Cutoff value: 7	0.314
65137	0.389712121212121	6.16678665594378	CN(Cc1cccc(O)c1)c1ccc2c(c1)[C@@]13CCCC[C@H]1[C@@H](C2)N(CC1CCC1)CC3	MOR	RF	Scaffold	2	morganBits	Edge-Case Molecules	Cutoff value: 7	0.389712121212121
65138	0.4	5.74190346197852	CN(Cc1ccc(Cl)cc1)c1ccc2c(c1)[C@@]13CCCC[C@H]1[C@@H](C2)N(CC1CCC1)CC3	MOR	RF	Scaffold	2	morganBits	Edge-Case Molecules	Cutoff value: 7	0.4
65139	0.536	6.74870820139351	COc1ccc(CN(C)c2ccc3c(c2)[C@@]24CCCC[C@H]2[C@@H](C3)N(CC2CCC2)CC4)cc1	MOR	RF	Scaffold	2	morganBits	Edge-Case Molecules	Cutoff value: 7	0.536
65140	0.456	6.43505064253846	COc1cccc(CN(C)c2ccc3c(c2)[C@@]24CCCC[C@H]2[C@@H](C3)N(CC2CCC2)CC4)c1	MOR	RF	Scaffold	2	morganBits	Edge-Case Molecules	Cutoff value: 7	0.456
65141	0.506	6.36094267038474	COc1ccccc1CN(C)c1ccc2c(c1)[C@@]13CCCC[C@H]1[C@@H](C2)N(CC1CCC1)CC3	MOR	RF	Scaffold	2	morganBits	Edge-Case Molecules	Cutoff value: 7	0.506
65355	0.0613333333333333	5.7763356584	NC(=O)c1ccc2c(c1)CCCN2c1cc(F)c(CNC2Cc3ccccc3C2)c(F)c1	MOR	RF	Scaffold	2	morganBits	Edge-Case Molecules	Cutoff value: 7	0.0613333333333333
65356	0.07	5.08557986997213	NC(=O)c1ccc2c(c1)CCCN2c1ccc(CNC2Cc3ccccc3C2)c(C(F)(F)F)c1	MOR	RF	Scaffold	2	morganBits	Edge-Case Molecules	Cutoff value: 7	0.07
65357	0.0579999999999999	6.23683049967671	NC(=O)c1ccc2c(c1)CCCN2c1ccc(CNC2Cc3ccccc3C2)c(Cl)c1	MOR	RF	Scaffold	2	morganBits	Edge-Case Molecules	Cutoff value: 7	0.0579999999999999
65360	0.0559999999999999	6.46709715194374	NC(=O)c1ccc2c(c1)CCCN2c1ccc(CNC2Cc3ccc(F)cc3C2)cc1	MOR	RF	Scaffold	2	morganBits	Edge-Case Molecules	Cutoff value: 7	0.0559999999999999
65361	0.0579999999999999	6.927708962349	Cc1cc(N2CCCc3cc(C(N)=O)ccc32)ccc1CNC1Cc2ccccc2C1	MOR	RF	Scaffold	2	morganBits	Edge-Case Molecules	Cutoff value: 7	0.0579999999999999
65362	0.052	6.927708962349	NC(=O)c1ccc2c(c1)CCCN2c1ccc(CNC2Cc3ccccc3C2)c(F)c1	MOR	RF	Scaffold	2	morganBits	Edge-Case Molecules	Cutoff value: 7	0.052
65884	0.425	5.96025084102923	O=C1/C(=C/c2ccc(F)cc2)C[C@@]2(O)[C@H]3Cc4ccc(O)c5c4[C@@]2(CCN3CC2CC2)[C@H]1O5	MOR	RF	Scaffold	3	morganBits	Edge-Case Molecules	Cutoff value: 7	0.425
65886	0.397	6.00928026826955	O=C1/C(=C/c2ccc(I)cc2)C[C@@]2(O)[C@H]3Cc4ccc(O)c5c4[C@@]2(CCN3CC2CC2)[C@H]1O5	MOR	RF	Scaffold	3	morganBits	Edge-Case Molecules	Cutoff value: 7	0.397
65888	0.4004	6.62975625853214	O=C1/C(=C/c2cccc(F)c2)C[C@@]2(O)[C@H]3Cc4ccc(O)c5c4[C@@]2(CCN3CC2CC2)[C@H]1O5	MOR	RF	Scaffold	3	morganBits	Edge-Case Molecules	Cutoff value: 7	0.4004
65889	0.438	6.45055482907443	O=C1/C(=C/c2ccccc2F)C[C@@]2(O)[C@H]3Cc4ccc(O)c5c4[C@@]2(CCN3CC2CC2)[C@H]1O5	MOR	RF	Scaffold	3	morganBits	Edge-Case Molecules	Cutoff value: 7	0.438
65890	0.481	5.51262492209679	N#Cc1ccc(/C=C2\C[C@@]3(O)[C@H]4Cc5ccc(O)c6c5[C@@]3(CCN4CC3CC3)[C@@H](O6)C2=O)cc1	MOR	RF	Scaffold	3	morganBits	Edge-Case Molecules	Cutoff value: 7	0.481
65895	0.425	6.15509061618059	CN(C)c1ccc(/C=C2\C[C@@]3(O)[C@H]4Cc5ccc(O)c6c5[C@@]3(CCN4CC3CC3)[C@@H](O6)C2=O)cc1	MOR	RF	Scaffold	3	morganBits	Edge-Case Molecules	Cutoff value: 7	0.425
65917	0.0243333333333333	5.36241384027361	Cc1cc(F)ccc1OC(CCN1CCC(n2c(O)nc3ccccc32)CC1)C(C)C	MOR	RF	Scaffold	3	morganBits	Edge-Case Molecules	Cutoff value: 7	0.0243333333333333
65920	0.02	5.19333751022968	CCC(Oc1cc(C)ccc1Cl)C(O)CN1CCC(n2c(O)nc3ccccc32)CC1	MOR	RF	Scaffold	3	morganBits	Edge-Case Molecules	Cutoff value: 7	0.02
65921	0.011	5.70416313399567	CCCC(Oc1cc(C)ccc1Cl)C(O)CN1CCC(n2c(O)nc3ccccc32)CC1	MOR	RF	Scaffold	3	morganBits	Edge-Case Molecules	Cutoff value: 7	0.011
65924	0.0233333333333333	5.95547756227658	Cc1ccccc1OC(CCN1CCC(n2c(O)nc3ccccc32)CC1)C(C)C	MOR	RF	Scaffold	3	morganBits	Edge-Case Molecules	Cutoff value: 7	0.0233333333333333
65925	0.0279999999999999	5.86450578407085	CCc1ccccc1OC(CCN1CCC(n2c(O)nc3ccccc32)CC1)C(C)C	MOR	RF	Scaffold	3	morganBits	Edge-Case Molecules	Cutoff value: 7	0.0279999999999999
65926	0.0523333333333333	5.82194616965205	CC(C)C(CCN1CCC(n2c(O)nc3ccccc32)CC1)Oc1ccccc1C(F)(F)F	MOR	RF	Scaffold	3	morganBits	Edge-Case Molecules	Cutoff value: 7	0.0523333333333333
65927	0.0293333333333333	6.00426772644601	CC(C)c1ccccc1OC(CCN1CCC(n2c(O)nc3ccccc32)CC1)C(C)C	MOR	RF	Scaffold	3	morganBits	Edge-Case Molecules	Cutoff value: 7	0.0293333333333333
65931	0.0423333333333333	5.14985239828994	Cc1ccc(N)cc1OC(CCN1CCC(n2c(O)nc3ccccc32)CC1)C(C)C	MOR	RF	Scaffold	3	morganBits	Edge-Case Molecules	Cutoff value: 7	0.0423333333333333
66087	0.8508	6.13551601305596	COCCOCCOCCOCCO[C@H]1CC[C@@]2(O)[C@H]3Cc4ccc(O)c5c4[C@@]2(CCN3CC2CCC2)C1O5	MOR	RF	Scaffold	3	morganBits	Edge-Case Molecules	Cutoff value: 7	0.8508
66088	0.8508	5.44208381040488	COCCOCCOCCOCCOCCO[C@H]1CC[C@@]2(O)[C@H]3Cc4ccc(O)c5c4[C@@]2(CCN3CC2CCC2)C1O5	MOR	RF	Scaffold	3	morganBits	Edge-Case Molecules	Cutoff value: 7	0.8508
66093	0.147166666666667	6.29194979889779	CC(=O)Nc1nc2cc3c(cc2s1)C[C@@H]1[C@@H]2CCCC[C@]32CCN1CCCF	MOR	RF	Scaffold	3	morganBits	Edge-Case Molecules	Cutoff value: 7	0.147166666666667
66094	0.160666666666667	5.82194616965205	CCCNc1nc2cc3c(cc2s1)C[C@@H]1[C@@H]2CCCC[C@]32CCN1CCCF	MOR	RF	Scaffold	3	morganBits	Edge-Case Molecules	Cutoff value: 7	0.160666666666667
66174	0.05	5.48250216264168	N#Cc1ccc(CN2CCC[C@@H]2CNC(=S)N2Cc3ccccc3C[C@H]2CNC(=O)Nc2ccccc2)cc1	MOR	RF	Scaffold	3	morganBits	Edge-Case Molecules	Cutoff value: 7	0.05
66175	0.0883333333333333	5.08000882492268	N#Cc1cccc(CN2CCC[C@@H]2CNC(=S)N2Cc3ccccc3C[C@H]2CNC(=O)Nc2ccccc2)c1	MOR	RF	Scaffold	3	morganBits	Edge-Case Molecules	Cutoff value: 7	0.0883333333333333
66176	0.066	6.30537281922993	N#Cc1ccccc1CN1CCC[C@@H]1CNC(=S)N1Cc2ccccc2C[C@H]1CNC(=O)Nc1ccccc1	MOR	RF	Scaffold	3	morganBits	Edge-Case Molecules	Cutoff value: 7	0.066
66177	0.046	5.56279218081481	O=C(NC[C@@H]1Cc2ccccc2CN1C(=S)NC[C@H]1CCCN1Cc1ccccc1)Nc1ccccc1	MOR	RF	Scaffold	3	morganBits	Edge-Case Molecules	Cutoff value: 7	0.046
66195	0.246	5.95547756227658	Oc1ccc2c3c1O[C@H]1c4[nH]cc(-c5ccccc5)c4C[C@@]4(O)C(C2)N(CC2CC2)CC[C@]314	MOR	RF	Scaffold	3	morganBits	Edge-Case Molecules	Cutoff value: 7	0.246
66196	0.206	6.83094629963048	CCn1cc(-c2ccccc2)c2c1[C@@H]1Oc3c(O)ccc4c3[C@@]13CCN(CC1CC1)C(C4)[C@]3(O)C2	MOR	RF	Scaffold	3	morganBits	Edge-Case Molecules	Cutoff value: 7	0.206
66197	0.192	6.97185175270771	Cn1cc(-c2ccccc2)c2c1[C@@H]1Oc3c(O)ccc4c3[C@@]13CCN(CC1CC1)C(C4)[C@]3(O)C2	MOR	RF	Scaffold	3	morganBits	Edge-Case Molecules	Cutoff value: 7	0.192
66565	0.430666666666667	5.70416313399567	Oc1ccc2c(c1)[C@]1(CCCc3ccccc3)CCN(CCc3ccc(C(F)(F)F)cc3)C[C@@H]1O2	MOR	RF	Scaffold	4	morganBits	Edge-Case Molecules	Cutoff value: 7	0.430666666666667
66566	0.682	6.16678665594378	Oc1ccc2c(c1)[C@]1(CCCc3ccccc3)CCN(CCc3ccccc3F)C[C@@H]1O2	MOR	RF	Scaffold	4	morganBits	Edge-Case Molecules	Cutoff value: 7	0.682
66567	0.446666666666667	5.14985239828994	Oc1ccc2c(c1)[C@]1(CCCc3ccccc3)CCN(CCc3ccc(F)cc3)C[C@@H]1O2	MOR	RF	Scaffold	4	morganBits	Edge-Case Molecules	Cutoff value: 7	0.446666666666667
66568	0.289666666666667	6.36094267038474	Oc1ccc2c(c1)[C@]1(CCCc3ccccc3)CCN(CCc3ccccc3)C[C@@H]1O2	MOR	RF	Scaffold	4	morganBits	Edge-Case Molecules	Cutoff value: 7	0.289666666666667
66681	0.37	5.38908208735578	C[N+]1(CC2CC2)CC[C@]23c4c5ccc(C(N)=O)c4O[C@H]2C(=O)CC[C@@]3(O)[C@H]1C5.[I-]	MOR	RF	Scaffold	4	morganBits	Edge-Case Molecules	Cutoff value: 7	0.37
66682	0.45	6.927708962349	C[N+]1(CC2CC2)CC[C@]23c4c5ccc(O)c4O[C@H]2C(=O)CC[C@@]3(O)[C@H]1C5	MOR	RF	Scaffold	4	morganBits	Edge-Case Molecules	Cutoff value: 7	0.45
66696	0.196	5.25143754372489	CCNC(=O)c1ccc(/C(=C2\C[C@@H]3CC[C@H](C2)N3C)c2ccccc2)cc1	MOR	RF	Scaffold	4	morganBits	Edge-Case Molecules	Cutoff value: 7	0.196
66706	0.194	6.64672179269044	C=CCN1[C@H]2CC[C@@H]1C/C(=C(\c1ccccc1)c1ccc(C(=O)NCC)cc1)C2	MOR	RF	Scaffold	4	morganBits	Edge-Case Molecules	Cutoff value: 7	0.194
66709	0.194	6.05083536226234	C=CCN1[C@H]2CC[C@@H]1C/C(=C(/c1ccccc1)c1ccc(C(=O)NCC)cc1)C2	MOR	RF	Scaffold	4	morganBits	Edge-Case Molecules	Cutoff value: 7	0.194
66765	0.004	5.48250216264168	N#Cc1ccc(CN2CCC[C@@H]2CNC(=S)N2Cc3ccccc3C[C@H]2CNC(=O)Nc2ccccc2)cc1	MOR	RF	Scaffold	4	morganBits	Edge-Case Molecules	Cutoff value: 7	0.004
66766	0.018	5.08000882492268	N#Cc1cccc(CN2CCC[C@@H]2CNC(=S)N2Cc3ccccc3C[C@H]2CNC(=O)Nc2ccccc2)c1	MOR	RF	Scaffold	4	morganBits	Edge-Case Molecules	Cutoff value: 7	0.018
66767	0.0139999999999999	6.30537281922993	N#Cc1ccccc1CN1CCC[C@@H]1CNC(=S)N1Cc2ccccc2C[C@H]1CNC(=O)Nc1ccccc1	MOR	RF	Scaffold	4	morganBits	Edge-Case Molecules	Cutoff value: 7	0.0139999999999999
66768	0.008	5.56279218081481	O=C(NC[C@@H]1Cc2ccccc2CN1C(=S)NC[C@H]1CCCN1Cc1ccccc1)Nc1ccccc1	MOR	RF	Scaffold	4	morganBits	Edge-Case Molecules	Cutoff value: 7	0.008
66794	0.036	5.36241384027361	Cc1cc(F)ccc1OC(CCN1CCC(n2c(O)nc3ccccc32)CC1)C(C)C	MOR	RF	Scaffold	4	morganBits	Edge-Case Molecules	Cutoff value: 7	0.036
66797	0.0139999999999999	5.19333751022968	CCC(Oc1cc(C)ccc1Cl)C(O)CN1CCC(n2c(O)nc3ccccc32)CC1	MOR	RF	Scaffold	4	morganBits	Edge-Case Molecules	Cutoff value: 7	0.0139999999999999
66798	0.012	5.70416313399567	CCCC(Oc1cc(C)ccc1Cl)C(O)CN1CCC(n2c(O)nc3ccccc32)CC1	MOR	RF	Scaffold	4	morganBits	Edge-Case Molecules	Cutoff value: 7	0.012
66801	0.024	5.95547756227658	Cc1ccccc1OC(CCN1CCC(n2c(O)nc3ccccc32)CC1)C(C)C	MOR	RF	Scaffold	4	morganBits	Edge-Case Molecules	Cutoff value: 7	0.024
66802	0.03	5.86450578407085	CCc1ccccc1OC(CCN1CCC(n2c(O)nc3ccccc32)CC1)C(C)C	MOR	RF	Scaffold	4	morganBits	Edge-Case Molecules	Cutoff value: 7	0.03
66803	0.0348095238095238	5.82194616965205	CC(C)C(CCN1CCC(n2c(O)nc3ccccc32)CC1)Oc1ccccc1C(F)(F)F	MOR	RF	Scaffold	4	morganBits	Edge-Case Molecules	Cutoff value: 7	0.0348095238095238
66804	0.03	6.00426772644601	CC(C)c1ccccc1OC(CCN1CCC(n2c(O)nc3ccccc32)CC1)C(C)C	MOR	RF	Scaffold	4	morganBits	Edge-Case Molecules	Cutoff value: 7	0.03
66808	0.0373333333333333	5.14985239828994	Cc1ccc(N)cc1OC(CCN1CCC(n2c(O)nc3ccccc32)CC1)C(C)C	MOR	RF	Scaffold	4	morganBits	Edge-Case Molecules	Cutoff value: 7	0.0373333333333333
66854	0.132188888888889	5.31864881230686	CN(C/C=C/c1ccccc1)C1CCc2ccc(O)cc2C1(C)C	MOR	RF	Scaffold	4	morganBits	Edge-Case Molecules	Cutoff value: 7	0.132188888888889
66856	0.193903174603174	6.62975625853214	CC1(C)c2cc(O)ccc2CCC1NC/C=C/c1ccccc1	MOR	RF	Scaffold	4	morganBits	Edge-Case Molecules	Cutoff value: 7	0.193903174603174
66877	0.089	6.05556102083356	C=C(C)n1c(=O)n(CCN2CCC(N(C(=O)CC)c3cc(Cl)ccc3Cl)CC2)c2ccccc21	MOR	RF	Scaffold	4	morganBits	Edge-Case Molecules	Cutoff value: 7	0.089
66878	0.1125	5.38908208735578	C=C(C)n1c(=O)n(CCN2CCC(N(C(=O)CC)c3cccc(Cl)c3)CC2)c2ccccc21	MOR	RF	Scaffold	4	morganBits	Edge-Case Molecules	Cutoff value: 7	0.1125
67344	0.16	6.22741127776022	CNC(=O)CN1CN(c2ccccc2)C2(CCN(CCC(Oc3cc(OC)ccc3C)C(C)C)CC2)C1=O	MOR	RF	Scaffold	5	morganBits	Edge-Case Molecules	Cutoff value: 7	0.16
67345	0.0428333333333333	5.47363947538384	COc1ccc(C)c(OC(CCN2CCC3(CC2)C(=O)NCN3c2ccccc2)C(C)C)c1	MOR	RF	Scaffold	5	morganBits	Edge-Case Molecules	Cutoff value: 7	0.0428333333333333
67381	0.700666666666667	5.41648106154389	Cc1cc(O)cc(C)c1C[C@H](N)C(=O)N1Cc2ccccc2C[C@H]1C/N=C(/S)NC(C)(C)C	MOR	RF	Scaffold	5	morganBits	Edge-Case Molecules	Cutoff value: 7	0.700666666666667
67387	0.52	6.45055482907443	Cc1cc(O)cc(C)c1C[C@H](N)C(=O)N1Cc2ccccc2C[C@H]1CN=C(N)N	MOR	RF	Scaffold	5	morganBits	Edge-Case Molecules	Cutoff value: 7	0.52
67388	0.658	5.76919560426653	Cc1cc(O)cc(C)c1C[C@H](N)C(=O)N1Cc2ccccc2C[C@H]1CNC(=O)C(C)(C)C	MOR	RF	Scaffold	5	morganBits	Edge-Case Molecules	Cutoff value: 7	0.658
67390	0.672	6.22118072800958	CC(=O)NC[C@@H]1Cc2ccccc2CN1C(=O)[C@@H](N)Cc1c(C)cc(O)cc1C	MOR	RF	Scaffold	5	morganBits	Edge-Case Molecules	Cutoff value: 7	0.672
67392	0.668	5.49745012407756	CC(=N)NC[C@@H]1Cc2ccccc2CN1C(=O)[C@@H](N)Cc1c(C)cc(O)cc1C	MOR	RF	Scaffold	5	morganBits	Edge-Case Molecules	Cutoff value: 7	0.668
67400	0.334587734487734	6.78079651594501	CN1c2ccccc2C(c2ccccc2)=NC[C@@H]1CCNC(=O)c1cccs1	MOR	RF	Scaffold	5	morganBits	Edge-Case Molecules	Cutoff value: 7	0.334587734487734
67401	0.318587734487734	5.73043106081628	CN1c2ccc(Cl)cc2C(c2ccccc2)=NCC1CCNC(=O)c1cccs1	MOR	RF	Scaffold	5	morganBits	Edge-Case Molecules	Cutoff value: 7	0.318587734487734
67402	0.318587734487734	5.68945698660598	CN1c2ccc(Cl)cc2C(c2ccccc2)=NC[C@@H]1CCNC(=O)c1cccs1	MOR	RF	Scaffold	5	morganBits	Edge-Case Molecules	Cutoff value: 7	0.318587734487734
67403	0.334587734487734	6.75929031072404	CN1c2ccccc2C(c2ccccc2)=NCC1CCNC(=O)c1cccs1	MOR	RF	Scaffold	5	morganBits	Edge-Case Molecules	Cutoff value: 7	0.334587734487734
67456	0.850666666666667	6.99851999978988	CCCCCCCCC(O)COc1ccc2c(c1)[C@@]13CCCC[C@H]1[C@@H](C2)N(CC1CCC1)CC3	MOR	RF	Scaffold	5	morganBits	Edge-Case Molecules	Cutoff value: 7	0.850666666666667
67460	0.376	5.90895754664168	CNC(=O)Nc1ccc2c(c1)[C@@]13CCCC[C@H]1[C@@H](C2)N(CC1CCC1)CC3	MOR	RF	Scaffold	5	morganBits	Edge-Case Molecules	Cutoff value: 7	0.376
67466	0.471333333333333	5.14985239828994	CC(C)(CCCCCCC(C)(C)C(=O)Oc1ccc2c(c1)[C@@]13CCCC[C@H]1[C@@H](C2)N(CC1CCC1)CC3)C(=O)O	MOR	RF	Scaffold	5	morganBits	Edge-Case Molecules	Cutoff value: 7	0.471333333333333
67468	0.221333333333333	6.16678665594378	CCCCC(O)c1cc2c(cc1O)[C@@]13CCCC[C@H]1[C@@H](C2)N(CC1CCC1)CC3	MOR	RF	Scaffold	5	morganBits	Edge-Case Molecules	Cutoff value: 7	0.221333333333333
67469	0.128666666666667	5.41648106154389	CCCCCCCCCC(O)c1cc2c(cc1O)[C@@]13CCCC[C@H]1[C@@H](C2)N(CC1CCC1)CC3	MOR	RF	Scaffold	5	morganBits	Edge-Case Molecules	Cutoff value: 7	0.128666666666667
67470	0.114	5.41648106154389	OCCCCCCCCCCC(O)c1cc2c(cc1O)[C@@]13CCCC[C@H]1[C@@H](C2)N(CC1CCC1)CC3	MOR	RF	Scaffold	5	morganBits	Edge-Case Molecules	Cutoff value: 7	0.114
67496	0.154	6.36094267038474	NC(=O)[C@H]1Cc2ccccc2CN(C(=O)C[C@H](Cc2ccccc2)NC(=O)[C@@H]2CCCN2C(=O)[C@@H](N)Cc2ccc(O)cc2)C1.O=C(O)C(F)(F)F	MOR	RF	Scaffold	5	morganBits	Edge-Case Molecules	Cutoff value: 7	0.154
67497	0.154	5.95547756227658	NC(=O)[C@@H]1Cc2ccccc2CN(C(=O)C[C@H](Cc2ccccc2)NC(=O)[C@@H]2CCCN2C(=O)[C@@H](N)Cc2ccc(O)cc2)C1.O=C(O)C(F)(F)F	MOR	RF	Scaffold	5	morganBits	Edge-Case Molecules	Cutoff value: 7	0.154
67526	0.3045	5.1713586035109	NC(=O)c1ccc2c3c1O[C@H]1c4[nH]c5ccccc5c4C[C@@]4(O)[C@@H](C2)N(CC2CC2)CC[C@]314	MOR	RF	Scaffold	5	morganBits	Edge-Case Molecules	Cutoff value: 7	0.3045
67528	0.206	5.86581098329899	CCC(=O)NCCc1ccc2[nH]c3c(c2c1)C[C@@]1(O)C2Cc4ccc(O)c5c4[C@@]1(CCN2CC1CC1)[C@H]3O5	MOR	RF	Scaffold	5	morganBits	Edge-Case Molecules	Cutoff value: 7	0.206
67531	0.198	5.72853172501263	CCC(=N)NCCc1ccc2[nH]c3c(c2c1)C[C@@]1(O)C2Cc4ccc(O)c5c4[C@@]1(CCN2CC1CC1)[C@H]3O5	MOR	RF	Scaffold	5	morganBits	Edge-Case Molecules	Cutoff value: 7	0.198
67532	0.216	5.54715938518601	CCCCC(=O)NCCc1ccc2[nH]c3c(c2c1)C[C@@]1(O)C2Cc4ccc(O)c5c4[C@@]1(CCN2CC1CC1)[C@H]3O5	MOR	RF	Scaffold	5	morganBits	Edge-Case Molecules	Cutoff value: 7	0.216
67533	0.206	5.29156304667053	CCCC(=N)NCCc1ccc2[nH]c3c(c2c1)C[C@@]1(O)C2Cc4ccc(O)c5c4[C@@]1(CCN2CC1CC1)[C@H]3O5	MOR	RF	Scaffold	5	morganBits	Edge-Case Molecules	Cutoff value: 7	0.206
67534	0.172	6.39879289451584	CCC/N=C(\N)Cc1ccc2[nH]c3c(c2c1)C[C@@]1(O)C2Cc4ccc(O)c5c4[C@@]1(CCN2CC1CC1)[C@H]3O5	MOR	RF	Scaffold	5	morganBits	Edge-Case Molecules	Cutoff value: 7	0.172
67535	0.204	5.14137777129897	CC(C)CC(=N)NCCc1ccc2[nH]c3c(c2c1)C[C@@]1(O)C2Cc4ccc(O)c5c4[C@@]1(CCN2CC1CC1)[C@H]3O5	MOR	RF	Scaffold	5	morganBits	Edge-Case Molecules	Cutoff value: 7	0.204
67536	0.19	6.39140187786945	CCCCCCNC(=O)NCCc1ccc2[nH]c3c(c2c1)C[C@@]1(O)C2Cc4ccc(O)c5c4[C@@]1(CCN2CC1CC1)[C@H]3O5	MOR	RF	Scaffold	5	morganBits	Edge-Case Molecules	Cutoff value: 7	0.19
67538	0.208	5.89451686248689	CC(=N)NCCc1ccc2[nH]c3c(c2c1)C[C@@]1(O)C2Cc4ccc(O)c5c4[C@@]1(CCN2CC1CC1)[C@H]3O5	MOR	RF	Scaffold	5	morganBits	Edge-Case Molecules	Cutoff value: 7	0.208
67540	0.234	5.56698100601489	CCCC(=O)NCCc1ccc2[nH]c3c(c2c1)C[C@@]1(O)C2Cc4ccc(O)c5c4[C@@]1(CCN2CC1CC1)[C@H]3O5	MOR	RF	Scaffold	5	morganBits	Edge-Case Molecules	Cutoff value: 7	0.234
67541	0.1775	5.76959093931813	CCCCC/N=C(\N)Cc1ccc2[nH]c3c(c2c1)C[C@@]1(O)C2Cc4ccc(O)c5c4[C@@]1(CCN2CC1CC1)[C@H]3O5	MOR	RF	Scaffold	5	morganBits	Edge-Case Molecules	Cutoff value: 7	0.1775
67542	0.208	5.37193268528282	CCNC(=O)NCCc1ccc2[nH]c3c(c2c1)C[C@@]1(O)C2Cc4ccc(O)c5c4[C@@]1(CCN2CC1CC1)[C@H]3O5	MOR	RF	Scaffold	5	morganBits	Edge-Case Molecules	Cutoff value: 7	0.208
67544	0.064	6.09473962961008	CCCC/N=C(\NCCCC)Nc1ccc2[nH]c3c(c2c1)C[C@@]1(O)[C@H]2Cc4ccc(O)c5c4[C@@]1(CCN2CC1CC1)[C@H]3O5	MOR	RF	Scaffold	5	morganBits	Edge-Case Molecules	Cutoff value: 7	0.064
67545	0.192	5.39178844895352	N=C(N)NCc1ccc2[nH]c3c(c2c1)C[C@@]1(O)[C@H]2Cc4ccc(O)c5c4[C@@]1(CCN2CC1CC1)[C@H]3O5	MOR	RF	Scaffold	5	morganBits	Edge-Case Molecules	Cutoff value: 7	0.192
67546	0.174	6.93440386514222	CCCC/N=C(\NCCCC)NCCc1ccc2[nH]c3c(c2c1)C[C@@]1(O)[C@H]2Cc4ccc(O)c5c4[C@@]1(CCN2CC1CC1)[C@H]3O5	MOR	RF	Scaffold	5	morganBits	Edge-Case Molecules	Cutoff value: 7	0.174
67547	0.062	6.71456106584093	CCC/N=C(\NCCC)Nc1ccc2[nH]c3c(c2c1)C[C@@]1(O)[C@H]2Cc4ccc(O)c5c4[C@@]1(CCN2CC1CC1)[C@H]3O5	MOR	RF	Scaffold	5	morganBits	Edge-Case Molecules	Cutoff value: 7	0.062
67548	0.294	5.33132325320358	[11CH3]n1c2c(c3ccccc31)C[C@@]1(O)[C@H]3Cc4ccc(O)c5c4[C@@]1(CCN3CC1CC1)[C@H]2O5	MOR	RF	Scaffold	5	morganBits	Edge-Case Molecules	Cutoff value: 7	0.294
67555	0	5.89093904113901	CC(C)[C@H]1CC[C@H](N2CCC(N3C(=O)Cc4ccccc43)CC2)CC1	MOR	RF	Scaffold	5	morganBits	Edge-Case Molecules	Cutoff value: 7	0
67556	0	6.92055845832016	CC(C)[C@H]1CC[C@@H](N2CCC(N3C(=O)Cc4ccccc43)CC2)CC1	MOR	RF	Scaffold	5	morganBits	Edge-Case Molecules	Cutoff value: 7	0
68006	0.146	6.05345797063678	COC(=O)COc1ccc(COC[C@H]2C[C@@]34CC[C@]2(OC)[C@@H]2Oc5c(OC)ccc6c5[C@@]23CCN(CC2CC2)[C@@H]4C6)cc1	MOR	RF	Scaffold	6	morganBits	Edge-Case Molecules	Cutoff value: 7	0.146
68009	0.156	5.62138911701064	COc1ccc2c3c1O[C@@H]1[C@]34CCN(CC3CC3)[C@H](C2)[C@]42CC[C@@]1(OC)[C@@H](COCc1cccc(NC(N)=O)c1)C2	MOR	RF	Scaffold	6	morganBits	Edge-Case Molecules	Cutoff value: 7	0.156
68013	0.144	5.42233147522207	COc1ccc2c3c1O[C@@H]1[C@]34CCN(CC3CC3)[C@H](C2)[C@]42CC[C@@]1(OC)[C@@H](COCc1cccc(C(=N)N)c1)C2	MOR	RF	Scaffold	6	morganBits	Edge-Case Molecules	Cutoff value: 7	0.144
68020	0.315643650793651	6.78079651594501	CN1c2ccccc2C(c2ccccc2)=NC[C@@H]1CCNC(=O)c1cccs1	MOR	RF	Scaffold	6	morganBits	Edge-Case Molecules	Cutoff value: 7	0.315643650793651
68021	0.290215079365079	5.73043106081628	CN1c2ccc(Cl)cc2C(c2ccccc2)=NCC1CCNC(=O)c1cccs1	MOR	RF	Scaffold	6	morganBits	Edge-Case Molecules	Cutoff value: 7	0.290215079365079
68022	0.290215079365079	5.68945698660598	CN1c2ccc(Cl)cc2C(c2ccccc2)=NC[C@@H]1CCNC(=O)c1cccs1	MOR	RF	Scaffold	6	morganBits	Edge-Case Molecules	Cutoff value: 7	0.290215079365079
68023	0.315643650793651	6.75929031072404	CN1c2ccccc2C(c2ccccc2)=NCC1CCNC(=O)c1cccs1	MOR	RF	Scaffold	6	morganBits	Edge-Case Molecules	Cutoff value: 7	0.315643650793651
68098	0.299793650793651	6.92055845832016	C[C@@H]1[C@@H]2CCC[C@@]1(c1cccc(O)c1)CCN2CCc1ccccc1	MOR	RF	Scaffold	6	morganBits	Edge-Case Molecules	Cutoff value: 7	0.299793650793651
68099	0.350671428571429	5.01101595343573	Oc1cccc([C@@]23CCC[C@@H]([C@@H]2O)N(CCc2ccccc2)CC3)c1	MOR	RF	Scaffold	6	morganBits	Edge-Case Molecules	Cutoff value: 7	0.350671428571429
68102	0.350671428571429	5.19333751022968	Oc1cccc([C@@]23CCC[C@@H]([C@H]2O)N(CCc2ccccc2)CC3)c1	MOR	RF	Scaffold	6	morganBits	Edge-Case Molecules	Cutoff value: 7	0.350671428571429
68251	0.323666666666667	6.36094267038474	NC(=O)[C@H]1Cc2ccccc2CN(C(=O)C[C@H](Cc2ccccc2)NC(=O)[C@@H]2CCCN2C(=O)[C@@H](N)Cc2ccc(O)cc2)C1.O=C(O)C(F)(F)F	MOR	RF	Scaffold	6	morganBits	Edge-Case Molecules	Cutoff value: 7	0.323666666666667
68252	0.323666666666667	5.95547756227658	NC(=O)[C@@H]1Cc2ccccc2CN(C(=O)C[C@H](Cc2ccccc2)NC(=O)[C@@H]2CCCN2C(=O)[C@@H](N)Cc2ccc(O)cc2)C1.O=C(O)C(F)(F)F	MOR	RF	Scaffold	6	morganBits	Edge-Case Molecules	Cutoff value: 7	0.323666666666667
68305	0.022	5.7763356584	NC(=O)c1ccc2c(c1)CCCN2c1ccc(CNCCC2=CCCCC2)cc1	MOR	RF	Scaffold	6	morganBits	Edge-Case Molecules	Cutoff value: 7	0.022
68306	0.206	6.46709715194374	Cc1cc(CNCCC2=CCCCC2)ccc1N1CCCc2cc(C(N)=O)ccc21	MOR	RF	Scaffold	6	morganBits	Edge-Case Molecules	Cutoff value: 7	0.206
68684	0.662	5.41648106154389	Cc1cc(O)cc(C)c1C[C@H](N)C(=O)N1Cc2ccccc2C[C@H]1C/N=C(/S)NC(C)(C)C	MOR	RF	Scaffold	7	morganBits	Edge-Case Molecules	Cutoff value: 7	0.662
68690	0.46	6.45055482907443	Cc1cc(O)cc(C)c1C[C@H](N)C(=O)N1Cc2ccccc2C[C@H]1CN=C(N)N	MOR	RF	Scaffold	7	morganBits	Edge-Case Molecules	Cutoff value: 7	0.46
68691	0.607	5.76919560426653	Cc1cc(O)cc(C)c1C[C@H](N)C(=O)N1Cc2ccccc2C[C@H]1CNC(=O)C(C)(C)C	MOR	RF	Scaffold	7	morganBits	Edge-Case Molecules	Cutoff value: 7	0.607
68693	0.604	6.22118072800958	CC(=O)NC[C@@H]1Cc2ccccc2CN1C(=O)[C@@H](N)Cc1c(C)cc(O)cc1C	MOR	RF	Scaffold	7	morganBits	Edge-Case Molecules	Cutoff value: 7	0.604
68695	0.6	5.49745012407756	CC(=N)NC[C@@H]1Cc2ccccc2CN1C(=O)[C@@H](N)Cc1c(C)cc(O)cc1C	MOR	RF	Scaffold	7	morganBits	Edge-Case Molecules	Cutoff value: 7	0.6
68703	0.024	5.01658699848518	CNC(=O)Cn1c(=O)n(C2CCN(CC[C@H](Oc3cc(OC)ccc3C)C(C)C)CC2)c2ccccc21	MOR	RF	Scaffold	7	morganBits	Edge-Case Molecules	Cutoff value: 7	0.024
68712	0.006	5.1713586035109	CNCCn1c(=O)n(C2CCN(CCC(Oc3cc(OC)ccc3C)C(C)C)CC2)c2ccccc21	MOR	RF	Scaffold	7	morganBits	Edge-Case Molecules	Cutoff value: 7	0.006
68719	0.01	5.70416313399567	COc1ccc(C)c(OC(CCN2CCC(n3c(=O)n(CCSC)c4ccccc43)CC2)C(C)C)c1	MOR	RF	Scaffold	7	morganBits	Edge-Case Molecules	Cutoff value: 7	0.01
68721	0.08	5.86450578407085	COc1ccc(C)c(OC(CCN2CCC(n3c(=O)n(CSC)c4ccccc43)CC2)C(C)C)c1	MOR	RF	Scaffold	7	morganBits	Edge-Case Molecules	Cutoff value: 7	0.08
68727	0.004	6.80277542266378	CCOCn1c(=O)n(C2CCN(CCC(Oc3cc(OC)ccc3C)C(C)C)CC2)c2ccccc21	MOR	RF	Scaffold	7	morganBits	Edge-Case Molecules	Cutoff value: 7	0.004
68784	0.528	5.70416313399567	Oc1ccc2c(c1)[C@]1(CCCc3ccccc3)CCN(CCc3ccc(C(F)(F)F)cc3)C[C@@H]1O2	MOR	RF	Scaffold	7	morganBits	Edge-Case Molecules	Cutoff value: 7	0.528
68785	0.362	6.16678665594378	Oc1ccc2c(c1)[C@]1(CCCc3ccccc3)CCN(CCc3ccccc3F)C[C@@H]1O2	MOR	RF	Scaffold	7	morganBits	Edge-Case Molecules	Cutoff value: 7	0.362
68786	0.134	5.14985239828994	Oc1ccc2c(c1)[C@]1(CCCc3ccccc3)CCN(CCc3ccc(F)cc3)C[C@@H]1O2	MOR	RF	Scaffold	7	morganBits	Edge-Case Molecules	Cutoff value: 7	0.134
68787	0.096	6.36094267038474	Oc1ccc2c(c1)[C@]1(CCCc3ccccc3)CCN(CCc3ccccc3)C[C@@H]1O2	MOR	RF	Scaffold	7	morganBits	Edge-Case Molecules	Cutoff value: 7	0.096
68808	0.122166666666667	6.29194979889779	CC(=O)Nc1nc2cc3c(cc2s1)C[C@@H]1[C@@H]2CCCC[C@]32CCN1CCCF	MOR	RF	Scaffold	7	morganBits	Edge-Case Molecules	Cutoff value: 7	0.122166666666667
68809	0.146566666666667	5.82194616965205	CCCNc1nc2cc3c(cc2s1)C[C@@H]1[C@@H]2CCCC[C@]32CCN1CCCF	MOR	RF	Scaffold	7	morganBits	Edge-Case Molecules	Cutoff value: 7	0.146566666666667
68894	0.0302666666666666	5.31864881230686	CN(C/C=C/c1ccccc1)C1CCc2ccc(O)cc2C1(C)C	MOR	RF	Scaffold	7	morganBits	Edge-Case Molecules	Cutoff value: 7	0.0302666666666666
68896	0.0557666666666666	6.62975625853214	CC1(C)c2cc(O)ccc2CCC1NC/C=C/c1ccccc1	MOR	RF	Scaffold	7	morganBits	Edge-Case Molecules	Cutoff value: 7	0.0557666666666666
68978	0.228	5.38908208735578	NCc1ccccc1C1(O)CCN(C(c2ccccc2F)c2ccccc2F)CC1	MOR	RF	Scaffold	7	morganBits	Edge-Case Molecules	Cutoff value: 7	0.228
68985	0.302	5.6677954898248	Cc1ccccc1C(c1ccccc1)N1CCC(O)(c2ccccc2CN)CC1	MOR	RF	Scaffold	7	morganBits	Edge-Case Molecules	Cutoff value: 7	0.302
69015	0.004	5.6677954898248	COc1ccccc1C(c1ccccc1)N1CCC(O)(c2ccccc2)CC1	MOR	RF	Scaffold	7	morganBits	Edge-Case Molecules	Cutoff value: 7	0.004
69022	0.046	6.80277542266378	CCc1ccccc1C(c1ccccc1)N1CCC(O)(c2ccccc2)CC1	MOR	RF	Scaffold	7	morganBits	Edge-Case Molecules	Cutoff value: 7	0.046
69029	0.0345285714285714	5.44465193851059	Cc1ccccc1C(c1ccccc1)N1CCC(O)(c2ccccc2)CC1.Cl	MOR	RF	Scaffold	7	morganBits	Edge-Case Molecules	Cutoff value: 7	0.0345285714285714
69468	0.312	5.38908208735578	C[N+]1(CC2CC2)CC[C@]23c4c5ccc(C(N)=O)c4O[C@H]2C(=O)CC[C@@]3(O)[C@H]1C5.[I-]	MOR	RF	Scaffold	8	morganBits	Edge-Case Molecules	Cutoff value: 7	0.312
69469	0.33	6.927708962349	C[N+]1(CC2CC2)CC[C@]23c4c5ccc(O)c4O[C@H]2C(=O)CC[C@@]3(O)[C@H]1C5	MOR	RF	Scaffold	8	morganBits	Edge-Case Molecules	Cutoff value: 7	0.33
69492	0.16	6.05345797063678	COC(=O)COc1ccc(COC[C@H]2C[C@@]34CC[C@]2(OC)[C@@H]2Oc5c(OC)ccc6c5[C@@]23CCN(CC2CC2)[C@@H]4C6)cc1	MOR	RF	Scaffold	8	morganBits	Edge-Case Molecules	Cutoff value: 7	0.16
69495	0.184	5.62138911701064	COc1ccc2c3c1O[C@@H]1[C@]34CCN(CC3CC3)[C@H](C2)[C@]42CC[C@@]1(OC)[C@@H](COCc1cccc(NC(N)=O)c1)C2	MOR	RF	Scaffold	8	morganBits	Edge-Case Molecules	Cutoff value: 7	0.184
69499	0.110742857142857	5.42233147522207	COc1ccc2c3c1O[C@@H]1[C@]34CCN(CC3CC3)[C@H](C2)[C@]42CC[C@@]1(OC)[C@@H](COCc1cccc(C(=N)N)c1)C2	MOR	RF	Scaffold	8	morganBits	Edge-Case Molecules	Cutoff value: 7	0.110742857142857
69567	0.182	6.22741127776022	Oc1ccc2c(c1)[C@]1(CCc3ccccc3)CCN(CCc3cccc(C(F)(F)F)c3)C[C@@H]1O2	MOR	RF	Scaffold	8	morganBits	Edge-Case Molecules	Cutoff value: 7	0.182
69569	0.604	6.92055845832016	Oc1ccc2c(c1)[C@]1(CCc3ccccc3)CCN(CCc3ccc(C(F)(F)F)cc3)C[C@@H]1O2	MOR	RF	Scaffold	8	morganBits	Edge-Case Molecules	Cutoff value: 7	0.604
69571	0.188	5.90895754664168	Oc1ccc2c(c1)[C@]1(CCc3ccccc3)CCN(CCc3ccc(F)cc3)C[C@@H]1O2	MOR	RF	Scaffold	8	morganBits	Edge-Case Molecules	Cutoff value: 7	0.188
69572	0.136	6.80277542266378	Oc1ccc2c(c1)[C@]1(CCc3ccccc3)CCN(CCc3ccccc3)C[C@@H]1O2	MOR	RF	Scaffold	8	morganBits	Edge-Case Molecules	Cutoff value: 7	0.136
69687	0.018	5.7763356584	NC(=O)c1ccc2c(c1)CCCN2c1ccc(CNCCC2=CCCCC2)cc1	MOR	RF	Scaffold	8	morganBits	Edge-Case Molecules	Cutoff value: 7	0.018
69688	0.03	6.46709715194374	Cc1cc(CNCCC2=CCCCC2)ccc1N1CCCc2cc(C(N)=O)ccc21	MOR	RF	Scaffold	8	morganBits	Edge-Case Molecules	Cutoff value: 7	0.03
69697	0.676	5.70416313399567	Oc1ccc2c(c1)[C@]1(CCCc3ccccc3)CCN(CCc3ccc(C(F)(F)F)cc3)C[C@@H]1O2	MOR	RF	Scaffold	8	morganBits	Edge-Case Molecules	Cutoff value: 7	0.676
69698	0.166	6.16678665594378	Oc1ccc2c(c1)[C@]1(CCCc3ccccc3)CCN(CCc3ccccc3F)C[C@@H]1O2	MOR	RF	Scaffold	8	morganBits	Edge-Case Molecules	Cutoff value: 7	0.166
69699	0.196	5.14985239828994	Oc1ccc2c(c1)[C@]1(CCCc3ccccc3)CCN(CCc3ccc(F)cc3)C[C@@H]1O2	MOR	RF	Scaffold	8	morganBits	Edge-Case Molecules	Cutoff value: 7	0.196
69700	0.142	6.36094267038474	Oc1ccc2c(c1)[C@]1(CCCc3ccccc3)CCN(CCc3ccccc3)C[C@@H]1O2	MOR	RF	Scaffold	8	morganBits	Edge-Case Molecules	Cutoff value: 7	0.142
69701	0.15247619047619	6.29194979889779	CC(=O)Nc1nc2cc3c(cc2s1)C[C@@H]1[C@@H]2CCCC[C@]32CCN1CCCF	MOR	RF	Scaffold	8	morganBits	Edge-Case Molecules	Cutoff value: 7	0.15247619047619
69702	0.209309523809524	5.82194616965205	CCCNc1nc2cc3c(cc2s1)C[C@@H]1[C@@H]2CCCC[C@]32CCN1CCCF	MOR	RF	Scaffold	8	morganBits	Edge-Case Molecules	Cutoff value: 7	0.209309523809524
70127	0.013	5.54621016821867	O=C1NCN(c2ccc(Cl)cc2)C12CCN(C1Cc3cccc4cccc1c34)CC2	MOR	RF	Scaffold	9	morganBits	Edge-Case Molecules	Cutoff value: 7	0.013
70128	0.017	5.08557986997213	Cc1ccc(N2CNC(=O)C23CCN(C2Cc4cccc5cccc2c45)CC3)cc1	MOR	RF	Scaffold	9	morganBits	Edge-Case Molecules	Cutoff value: 7	0.017
70129	0.026	6.00677085666413	O=C1NCN(c2cccc(Cl)c2)C12CCN(C1Cc3cccc4cccc1c34)CC2	MOR	RF	Scaffold	9	morganBits	Edge-Case Molecules	Cutoff value: 7	0.026
70130	0.019	6.46709715194374	O=C1NCN(c2cccc(Br)c2)C12CCN(C1Cc3cccc4cccc1c34)CC2	MOR	RF	Scaffold	9	morganBits	Edge-Case Molecules	Cutoff value: 7	0.019
70131	0.023	6.69741490700595	Cc1cccc(N2CNC(=O)C23CCN(C2Cc4cccc5cccc2c45)CC3)c1	MOR	RF	Scaffold	9	morganBits	Edge-Case Molecules	Cutoff value: 7	0.023
70133	0.035	6.00677085666413	Cc1cc(C)cc(N2CNC(=O)C23CCN(C2Cc4cccc5cccc2c45)CC3)c1	MOR	RF	Scaffold	9	morganBits	Edge-Case Molecules	Cutoff value: 7	0.035
70136	0.0409999999999999	6.927708962349	O=C1NCN(c2cccc(C(F)(F)F)c2)C12CCN(C1Cc3cccc4cccc1c34)CC2	MOR	RF	Scaffold	9	morganBits	Edge-Case Molecules	Cutoff value: 7	0.0409999999999999
70137	0.021	5.31588186298777	COc1cccc(N2CNC(=O)C23CCN(C2Cc4cccc5cccc2c45)CC3)c1	MOR	RF	Scaffold	9	morganBits	Edge-Case Molecules	Cutoff value: 7	0.021
70138	0.011	5.7763356584	O=C1NCN(c2ccc(F)cc2)C12CCN(C1Cc3cccc4cccc1c34)CC2	MOR	RF	Scaffold	9	morganBits	Edge-Case Molecules	Cutoff value: 7	0.011
70237	0.564	5.70416313399567	Oc1ccc2c(c1)[C@]1(CCCc3ccccc3)CCN(CCc3ccc(C(F)(F)F)cc3)C[C@@H]1O2	MOR	RF	Scaffold	9	morganBits	Edge-Case Molecules	Cutoff value: 7	0.564
70238	0.354	6.16678665594378	Oc1ccc2c(c1)[C@]1(CCCc3ccccc3)CCN(CCc3ccccc3F)C[C@@H]1O2	MOR	RF	Scaffold	9	morganBits	Edge-Case Molecules	Cutoff value: 7	0.354
70239	0.148	5.14985239828994	Oc1ccc2c(c1)[C@]1(CCCc3ccccc3)CCN(CCc3ccc(F)cc3)C[C@@H]1O2	MOR	RF	Scaffold	9	morganBits	Edge-Case Molecules	Cutoff value: 7	0.148
70240	0.114	6.36094267038474	Oc1ccc2c(c1)[C@]1(CCCc3ccccc3)CCN(CCc3ccccc3)C[C@@H]1O2	MOR	RF	Scaffold	9	morganBits	Edge-Case Molecules	Cutoff value: 7	0.114
70276	0.0702222222222222	5.95547756227658	FC(F)(F)CNc1nc2cc3c(cc2s1)C[C@@H]1[C@@H]2CCCC[C@]32CCN1CC1CC1	MOR	RF	Scaffold	9	morganBits	Edge-Case Molecules	Cutoff value: 7	0.0702222222222222
70277	0.0582222222222222	6.16678665594378	CCCNc1nc2cc3c(cc2s1)C[C@@H]1[C@@H]2CCCC[C@]32CCN1CC1CC1	MOR	RF	Scaffold	9	morganBits	Edge-Case Molecules	Cutoff value: 7	0.0582222222222222
70328	0.015	5.10614096519953	CC1(C)CCC(N2CCC3(CC2)C(=O)NCN3c2ccccc2)c2ccc(Cl)cc21	MOR	RF	Scaffold	9	morganBits	Edge-Case Molecules	Cutoff value: 7	0.015
70331	0.012	6.59305489168171	O=C1NCN(c2ccccc2)C12CCN(C1CCCc3cccc(Cl)c31)CC2	MOR	RF	Scaffold	9	morganBits	Edge-Case Molecules	Cutoff value: 7	0.012
70335	0.005	5.12879898909211	CC1(C)CCC(N2CCC3(CC2)C(=O)NCN3c2ccccc2)c2ccccc21	MOR	RF	Scaffold	9	morganBits	Edge-Case Molecules	Cutoff value: 7	0.005
70337	0.013	6.36094267038474	CC(=O)CN1CN(c2ccccc2)C2(CCN(C3CCC(C)(C)c4ccccc43)CC2)C1=O	MOR	RF	Scaffold	9	morganBits	Edge-Case Molecules	Cutoff value: 7	0.013
70339	0.003	5.44465193851059	CNCCN1CN(c2ccccc2)C2(CCN(C3CCC(C)(C)c4ccccc43)CC2)C1=O	MOR	RF	Scaffold	9	morganBits	Edge-Case Molecules	Cutoff value: 7	0.003
70340	0.009	5.38908208735578	CCNCCN1CN(c2ccccc2)C2(CCN(C3CCC(C)(C)c4ccccc43)CC2)C1=O	MOR	RF	Scaffold	9	morganBits	Edge-Case Molecules	Cutoff value: 7	0.009
70342	0.009	5.23879988430644	CCCNCCN1CN(c2ccccc2)C2(CCN(C3CCC(C)(C)c4ccccc43)CC2)C1=O	MOR	RF	Scaffold	9	morganBits	Edge-Case Molecules	Cutoff value: 7	0.009
70350	0.03	5.08797699457185	CCCCNCCN1CN(c2ccccc2)C2(CCN(C3CCC(C)(C)c4cc(Cl)ccc43)CC2)C1=O	MOR	RF	Scaffold	9	morganBits	Edge-Case Molecules	Cutoff value: 7	0.03
70369	0.0656666666666666	5.23879988430644	[2H]C([2H])([2H])N(C[C@H]1CCCC[C@]1(O)c1cccc(O)c1)C([2H])([2H])[2H]	MOR	RF	Scaffold	9	morganBits	Edge-Case Molecules	Cutoff value: 7	0.0656666666666666
70374	0.018	6.74870820139351	CN(C)C[C@H]1CCCC[C@]1(O)c1cccc(C(N)=O)c1	MOR	RF	Scaffold	9	morganBits	Edge-Case Molecules	Cutoff value: 7	0.018
70383	0.232	5.95547756227658	Oc1ccc2c3c1O[C@H]1c4[nH]cc(-c5ccccc5)c4C[C@@]4(O)C(C2)N(CC2CC2)CC[C@]314	MOR	RF	Scaffold	9	morganBits	Edge-Case Molecules	Cutoff value: 7	0.232
70384	0.194	6.83094629963048	CCn1cc(-c2ccccc2)c2c1[C@@H]1Oc3c(O)ccc4c3[C@@]13CCN(CC1CC1)C(C4)[C@]3(O)C2	MOR	RF	Scaffold	9	morganBits	Edge-Case Molecules	Cutoff value: 7	0.194
70385	0.192	6.97185175270771	Cn1cc(-c2ccccc2)c2c1[C@@H]1Oc3c(O)ccc4c3[C@@]13CCN(CC1CC1)C(C4)[C@]3(O)C2	MOR	RF	Scaffold	9	morganBits	Edge-Case Molecules	Cutoff value: 7	0.192
70853	0.366466666666667	6.16678665594378	CN(Cc1cccc(O)c1)c1ccc2c(c1)[C@@]13CCCC[C@H]1[C@@H](C2)N(CC1CCC1)CC3	MOR	RF	Scaffold	10	morganBits	Edge-Case Molecules	Cutoff value: 7	0.366466666666667
70854	0.4588	5.74190346197852	CN(Cc1ccc(Cl)cc1)c1ccc2c(c1)[C@@]13CCCC[C@H]1[C@@H](C2)N(CC1CCC1)CC3	MOR	RF	Scaffold	10	morganBits	Edge-Case Molecules	Cutoff value: 7	0.4588
70855	0.74	6.74870820139351	COc1ccc(CN(C)c2ccc3c(c2)[C@@]24CCCC[C@H]2[C@@H](C3)N(CC2CCC2)CC4)cc1	MOR	RF	Scaffold	10	morganBits	Edge-Case Molecules	Cutoff value: 7	0.74
70856	0.538	6.43505064253846	COc1cccc(CN(C)c2ccc3c(c2)[C@@]24CCCC[C@H]2[C@@H](C3)N(CC2CCC2)CC4)c1	MOR	RF	Scaffold	10	morganBits	Edge-Case Molecules	Cutoff value: 7	0.538
70857	0.5528	6.36094267038474	COc1ccccc1CN(C)c1ccc2c(c1)[C@@]13CCCC[C@H]1[C@@H](C2)N(CC1CCC1)CC3	MOR	RF	Scaffold	10	morganBits	Edge-Case Molecules	Cutoff value: 7	0.5528
70998	0.0348428571428571	5.10614096519953	CC1(C)CCC(N2CCC3(CC2)C(=O)NCN3c2ccccc2)c2ccc(Cl)cc21	MOR	RF	Scaffold	10	morganBits	Edge-Case Molecules	Cutoff value: 7	0.0348428571428571
71001	0.029	6.59305489168171	O=C1NCN(c2ccccc2)C12CCN(C1CCCc3cccc(Cl)c31)CC2	MOR	RF	Scaffold	10	morganBits	Edge-Case Molecules	Cutoff value: 7	0.029
71005	0.0336428571428571	5.12879898909211	CC1(C)CCC(N2CCC3(CC2)C(=O)NCN3c2ccccc2)c2ccccc21	MOR	RF	Scaffold	10	morganBits	Edge-Case Molecules	Cutoff value: 7	0.0336428571428571
71007	0.0273333333333333	6.36094267038474	CC(=O)CN1CN(c2ccccc2)C2(CCN(C3CCC(C)(C)c4ccccc43)CC2)C1=O	MOR	RF	Scaffold	10	morganBits	Edge-Case Molecules	Cutoff value: 7	0.0273333333333333
71009	0.0279999999999999	5.44465193851059	CNCCN1CN(c2ccccc2)C2(CCN(C3CCC(C)(C)c4ccccc43)CC2)C1=O	MOR	RF	Scaffold	10	morganBits	Edge-Case Molecules	Cutoff value: 7	0.0279999999999999
71010	0.019	5.38908208735578	CCNCCN1CN(c2ccccc2)C2(CCN(C3CCC(C)(C)c4ccccc43)CC2)C1=O	MOR	RF	Scaffold	10	morganBits	Edge-Case Molecules	Cutoff value: 7	0.019
71012	0.018	5.23879988430644	CCCNCCN1CN(c2ccccc2)C2(CCN(C3CCC(C)(C)c4ccccc43)CC2)C1=O	MOR	RF	Scaffold	10	morganBits	Edge-Case Molecules	Cutoff value: 7	0.018
71020	0.0342	5.08797699457185	CCCCNCCN1CN(c2ccccc2)C2(CCN(C3CCC(C)(C)c4cc(Cl)ccc43)CC2)C1=O	MOR	RF	Scaffold	10	morganBits	Edge-Case Molecules	Cutoff value: 7	0.0342
71033	0.376	5.38908208735578	C[N+]1(CC2CC2)CC[C@]23c4c5ccc(C(N)=O)c4O[C@H]2C(=O)CC[C@@]3(O)[C@H]1C5.[I-]	MOR	RF	Scaffold	10	morganBits	Edge-Case Molecules	Cutoff value: 7	0.376
71034	0.44	6.927708962349	C[N+]1(CC2CC2)CC[C@]23c4c5ccc(O)c4O[C@H]2C(=O)CC[C@@]3(O)[C@H]1C5	MOR	RF	Scaffold	10	morganBits	Edge-Case Molecules	Cutoff value: 7	0.44
71118	0.0455	5.7763356584	NC(=O)c1ccc2c(c1)CCCN2c1cc(F)c(CNC2Cc3ccccc3C2)c(F)c1	MOR	RF	Scaffold	10	morganBits	Edge-Case Molecules	Cutoff value: 7	0.0455
71119	0.08	5.08557986997213	NC(=O)c1ccc2c(c1)CCCN2c1ccc(CNC2Cc3ccccc3C2)c(C(F)(F)F)c1	MOR	RF	Scaffold	10	morganBits	Edge-Case Molecules	Cutoff value: 7	0.08
71120	0.094	6.23683049967671	NC(=O)c1ccc2c(c1)CCCN2c1ccc(CNC2Cc3ccccc3C2)c(Cl)c1	MOR	RF	Scaffold	10	morganBits	Edge-Case Molecules	Cutoff value: 7	0.094
71123	0.034	6.46709715194374	NC(=O)c1ccc2c(c1)CCCN2c1ccc(CNC2Cc3ccc(F)cc3C2)cc1	MOR	RF	Scaffold	10	morganBits	Edge-Case Molecules	Cutoff value: 7	0.034
71124	0.08	6.927708962349	Cc1cc(N2CCCc3cc(C(N)=O)ccc32)ccc1CNC1Cc2ccccc2C1	MOR	RF	Scaffold	10	morganBits	Edge-Case Molecules	Cutoff value: 7	0.08
71125	0.062	6.927708962349	NC(=O)c1ccc2c(c1)CCCN2c1ccc(CNC2Cc3ccccc3C2)c(F)c1	MOR	RF	Scaffold	10	morganBits	Edge-Case Molecules	Cutoff value: 7	0.062
71150	0.606	6.68746457615279	Oc1ccc2c(c1)[C@]1(CCCCc3ccccc3)CCN(CCc3ccccc3F)C[C@@H]1O2	MOR	RF	Scaffold	10	morganBits	Edge-Case Molecules	Cutoff value: 7	0.606
71151	0.556	6.515093350212	Oc1ccc2c(c1)[C@]1(CCCCc3ccccc3)CCN(CCc3ccc(F)cc3)C[C@@H]1O2	MOR	RF	Scaffold	10	morganBits	Edge-Case Molecules	Cutoff value: 7	0.556
71152	0.452	6.95877967114036	Oc1ccc2c(c1)[C@]1(CCCCc3ccccc3)CCN(CCc3ccccc3)C[C@@H]1O2	MOR	RF	Scaffold	10	morganBits	Edge-Case Molecules	Cutoff value: 7	0.452
71153	0.284	5.36241384027361	Oc1ccc2c(c1)[C@]1(CCCCc3ccccc3)CCN(CCc3cccc(C(F)(F)F)c3)C[C@@H]1O2	MOR	RF	Scaffold	10	morganBits	Edge-Case Molecules	Cutoff value: 7	0.284
71536	0.208333333333333	6.00426772644601	C[C@H]1C2Cc3ccc(C(N)=O)c([N+](=O)[O-])c3[C@@]1(C)CCN2CC1CC1	MOR	RF	Scaffold	11	morganBits	Edge-Case Molecules	Cutoff value: 7	0.208333333333333
71539	0.208733333333333	5.53426409720027	C[C@H]1C2Cc3ccc(O)c([N+](=O)[O-])c3[C@@]1(C)CCN2CC1CC1	MOR	RF	Scaffold	11	morganBits	Edge-Case Molecules	Cutoff value: 7	0.208733333333333
71632	0.002	5.89093904113901	CC(C)[C@H]1CC[C@H](N2CCC(N3C(=O)Cc4ccccc43)CC2)CC1	MOR	RF	Scaffold	11	morganBits	Edge-Case Molecules	Cutoff value: 7	0.002
71633	0.002	6.92055845832016	CC(C)[C@H]1CC[C@@H](N2CCC(N3C(=O)Cc4ccccc43)CC2)CC1	MOR	RF	Scaffold	11	morganBits	Edge-Case Molecules	Cutoff value: 7	0.002
71646	0.305309595959596	6.92055845832016	C[C@@H]1[C@@H]2CCC[C@@]1(c1cccc(O)c1)CCN2CCc1ccccc1	MOR	RF	Scaffold	11	morganBits	Edge-Case Molecules	Cutoff value: 7	0.305309595959596
71647	0.330415151515151	5.01101595343573	Oc1cccc([C@@]23CCC[C@@H]([C@@H]2O)N(CCc2ccccc2)CC3)c1	MOR	RF	Scaffold	11	morganBits	Edge-Case Molecules	Cutoff value: 7	0.330415151515151
71650	0.330415151515151	5.19333751022968	Oc1cccc([C@@]23CCC[C@@H]([C@H]2O)N(CCc2ccccc2)CC3)c1	MOR	RF	Scaffold	11	morganBits	Edge-Case Molecules	Cutoff value: 7	0.330415151515151
71678	0.022	5.54621016821867	O=C1NCN(c2ccc(Cl)cc2)C12CCN(C1Cc3cccc4cccc1c34)CC2	MOR	RF	Scaffold	11	morganBits	Edge-Case Molecules	Cutoff value: 7	0.022
71679	0.026	5.08557986997213	Cc1ccc(N2CNC(=O)C23CCN(C2Cc4cccc5cccc2c45)CC3)cc1	MOR	RF	Scaffold	11	morganBits	Edge-Case Molecules	Cutoff value: 7	0.026
71680	0.024	6.00677085666413	O=C1NCN(c2cccc(Cl)c2)C12CCN(C1Cc3cccc4cccc1c34)CC2	MOR	RF	Scaffold	11	morganBits	Edge-Case Molecules	Cutoff value: 7	0.024
71681	0.026	6.46709715194374	O=C1NCN(c2cccc(Br)c2)C12CCN(C1Cc3cccc4cccc1c34)CC2	MOR	RF	Scaffold	11	morganBits	Edge-Case Molecules	Cutoff value: 7	0.026
71682	0.026	6.69741490700595	Cc1cccc(N2CNC(=O)C23CCN(C2Cc4cccc5cccc2c45)CC3)c1	MOR	RF	Scaffold	11	morganBits	Edge-Case Molecules	Cutoff value: 7	0.026
71684	0.05	6.00677085666413	Cc1cc(C)cc(N2CNC(=O)C23CCN(C2Cc4cccc5cccc2c45)CC3)c1	MOR	RF	Scaffold	11	morganBits	Edge-Case Molecules	Cutoff value: 7	0.05
71687	0.052	6.927708962349	O=C1NCN(c2cccc(C(F)(F)F)c2)C12CCN(C1Cc3cccc4cccc1c34)CC2	MOR	RF	Scaffold	11	morganBits	Edge-Case Molecules	Cutoff value: 7	0.052
71688	0.026	5.31588186298777	COc1cccc(N2CNC(=O)C23CCN(C2Cc4cccc5cccc2c45)CC3)c1	MOR	RF	Scaffold	11	morganBits	Edge-Case Molecules	Cutoff value: 7	0.026
71689	0.038	5.7763356584	O=C1NCN(c2ccc(F)cc2)C12CCN(C1Cc3cccc4cccc1c34)CC2	MOR	RF	Scaffold	11	morganBits	Edge-Case Molecules	Cutoff value: 7	0.038
71733	0.188	5.25143754372489	CCNC(=O)c1ccc(/C(=C2\C[C@@H]3CC[C@H](C2)N3C)c2ccccc2)cc1	MOR	RF	Scaffold	11	morganBits	Edge-Case Molecules	Cutoff value: 7	0.188
71743	0.230333333333333	6.64672179269044	C=CCN1[C@H]2CC[C@@H]1C/C(=C(\c1ccccc1)c1ccc(C(=O)NCC)cc1)C2	MOR	RF	Scaffold	11	morganBits	Edge-Case Molecules	Cutoff value: 7	0.230333333333333
71746	0.230333333333333	6.05083536226234	C=CCN1[C@H]2CC[C@@H]1C/C(=C(/c1ccccc1)c1ccc(C(=O)NCC)cc1)C2	MOR	RF	Scaffold	11	morganBits	Edge-Case Molecules	Cutoff value: 7	0.230333333333333
72271	0.396	6.31419540784511	N/C(=N/Cc1ccc(O)cc1)Nc1ccc2[nH]c3c(c2c1)C[C@@]1(O)[C@H]2Cc4ccc(O)c5c4[C@@]1(CCN2CC1CC1)[C@H]3O5	MOR	RF	Scaffold	12	morganBits	Edge-Case Molecules	Cutoff value: 7	0.396
72272	0.328	6.93440386514222	N/C(=N/Cc1ccc(N)cc1)Nc1ccc2[nH]c3c(c2c1)C[C@@]1(O)[C@H]2Cc4ccc(O)c5c4[C@@]1(CCN2CC1CC1)[C@H]3O5	MOR	RF	Scaffold	12	morganBits	Edge-Case Molecules	Cutoff value: 7	0.328
72273	0.398	6.65148597511755	N/C(=N/Cc1ccccc1)Nc1ccc2[nH]c3c(c2c1)C[C@@]1(O)[C@H]2Cc4ccc(O)c5c4[C@@]1(CCN2CC1CC1)[C@H]3O5	MOR	RF	Scaffold	12	morganBits	Edge-Case Molecules	Cutoff value: 7	0.398
72274	0.336	5.60616297274414	N/C(=N/Cc1ccc(Cl)cc1)Nc1ccc2[nH]c3c(c2c1)C[C@@]1(O)[C@H]2Cc4ccc(O)c5c4[C@@]1(CCN2CC1CC1)[C@H]3O5	MOR	RF	Scaffold	12	morganBits	Edge-Case Molecules	Cutoff value: 7	0.336
72275	0.412	6.34957891173443	N/C(=N/Cc1cccc(O)c1)Nc1ccc2[nH]c3c(c2c1)C[C@@]1(O)[C@H]2Cc4ccc(O)c5c4[C@@]1(CCN2CC1CC1)[C@H]3O5	MOR	RF	Scaffold	12	morganBits	Edge-Case Molecules	Cutoff value: 7	0.412
72276	0.274	5.73119180638359	N/C(=N/Cc1ccc([N+](=O)[O-])cc1)Nc1ccc2[nH]c3c(c2c1)C[C@@]1(O)[C@H]2Cc4ccc(O)c5c4[C@@]1(CCN2CC1CC1)[C@H]3O5	MOR	RF	Scaffold	12	morganBits	Edge-Case Molecules	Cutoff value: 7	0.274
72303	0.464	5.70416313399567	Oc1ccc2c(c1)[C@]1(CCCc3ccccc3)CCN(CCc3ccc(C(F)(F)F)cc3)C[C@@H]1O2	MOR	RF	Scaffold	12	morganBits	Edge-Case Molecules	Cutoff value: 7	0.464
72304	0.268	6.16678665594378	Oc1ccc2c(c1)[C@]1(CCCc3ccccc3)CCN(CCc3ccccc3F)C[C@@H]1O2	MOR	RF	Scaffold	12	morganBits	Edge-Case Molecules	Cutoff value: 7	0.268
72305	0.034	5.14985239828994	Oc1ccc2c(c1)[C@]1(CCCc3ccccc3)CCN(CCc3ccc(F)cc3)C[C@@H]1O2	MOR	RF	Scaffold	12	morganBits	Edge-Case Molecules	Cutoff value: 7	0.034
72306	0.034	6.36094267038474	Oc1ccc2c(c1)[C@]1(CCCc3ccccc3)CCN(CCc3ccccc3)C[C@@H]1O2	MOR	RF	Scaffold	12	morganBits	Edge-Case Molecules	Cutoff value: 7	0.034
72307	0.3783	5.21581036608174	CN1CC[C@]23c4c5ccc(NCc6ccc(O)cc6)c4O[C@H]2[C@@H](O)C=C[C@H]3[C@H]1C5	MOR	RF	Scaffold	12	morganBits	Edge-Case Molecules	Cutoff value: 7	0.3783
72308	0.428	6.43505064253846	CN1CC[C@]23c4c5ccc(NCc6ccccc6O)c4O[C@H]2[C@@H](O)C=C[C@H]3[C@H]1C5	MOR	RF	Scaffold	12	morganBits	Edge-Case Molecules	Cutoff value: 7	0.428
72310	0.244	5.19333751022968	COc1cccc(CNc2ccc3c4c2O[C@H]2[C@@H](O)C=C[C@H]5[C@@H](C3)N(C)CC[C@]425)c1	MOR	RF	Scaffold	12	morganBits	Edge-Case Molecules	Cutoff value: 7	0.244
72411	0.0558333333333333	5.23879988430644	[2H]C([2H])([2H])N(C[C@H]1CCCC[C@]1(O)c1cccc(O)c1)C([2H])([2H])[2H]	MOR	RF	Scaffold	12	morganBits	Edge-Case Molecules	Cutoff value: 7	0.0558333333333333
72416	0.03	6.74870820139351	CN(C)C[C@H]1CCCC[C@]1(O)c1cccc(C(N)=O)c1	MOR	RF	Scaffold	12	morganBits	Edge-Case Molecules	Cutoff value: 7	0.03
72430	0.238666666666667	6.36094267038474	NC(=O)[C@H]1Cc2ccccc2CN(C(=O)C[C@H](Cc2ccccc2)NC(=O)[C@@H]2CCCN2C(=O)[C@@H](N)Cc2ccc(O)cc2)C1.O=C(O)C(F)(F)F	MOR	RF	Scaffold	12	morganBits	Edge-Case Molecules	Cutoff value: 7	0.238666666666667
72431	0.238666666666667	5.95547756227658	NC(=O)[C@@H]1Cc2ccccc2CN(C(=O)C[C@H](Cc2ccccc2)NC(=O)[C@@H]2CCCN2C(=O)[C@@H](N)Cc2ccc(O)cc2)C1.O=C(O)C(F)(F)F	MOR	RF	Scaffold	12	morganBits	Edge-Case Molecules	Cutoff value: 7	0.238666666666667
72548	0.044	5.80459753131744	NC(=O)c1ccc(Oc2ccc3c(c2)CCCN(CCCC(F)(F)F)C3)nc1	MOR	RF	Scaffold	12	morganBits	Edge-Case Molecules	Cutoff value: 7	0.044
72549	0.046	5.26161635098297	CCC(CC)CN1CCCc2cc(Oc3ccc(C(N)=O)cn3)ccc2C1	MOR	RF	Scaffold	12	morganBits	Edge-Case Molecules	Cutoff value: 7	0.046
72550	0.053	6.09146093814839	CC(C)(C)CCN1CCCc2cc(Oc3ccc(C(N)=O)cn3)ccc2C1	MOR	RF	Scaffold	12	morganBits	Edge-Case Molecules	Cutoff value: 7	0.053
72551	0.034	6.52094376389018	CC(C)CCCCN1CCCc2cc(Oc3ccc(C(N)=O)cn3)ccc2C1	MOR	RF	Scaffold	12	morganBits	Edge-Case Molecules	Cutoff value: 7	0.034
72552	0.022	6.97845243673907	CC(C)CCCN1CCCc2cc(Oc3ccc(C(N)=O)cn3)ccc2C1	MOR	RF	Scaffold	12	morganBits	Edge-Case Molecules	Cutoff value: 7	0.022
72553	0.0279999999999999	6.58945776550086	CC(C)CCN1CCCc2cc(Oc3ccc(C(N)=O)cn3)ccc2C1	MOR	RF	Scaffold	12	morganBits	Edge-Case Molecules	Cutoff value: 7	0.0279999999999999
72554	0.016	6.51259647001341	CCCCCCN1CCCc2cc(Oc3ccc(C(N)=O)cn3)ccc2C1	MOR	RF	Scaffold	12	morganBits	Edge-Case Molecules	Cutoff value: 7	0.016
72555	0.0139999999999999	6.52682860643042	CCCCCN1CCCc2cc(Oc3ccc(C(N)=O)cn3)ccc2C1	MOR	RF	Scaffold	12	morganBits	Edge-Case Molecules	Cutoff value: 7	0.0139999999999999
72556	0.0133333333333333	5.96456635959446	CCCCN1CCCc2cc(Oc3ccc(C(N)=O)cn3)ccc2C1	MOR	RF	Scaffold	12	morganBits	Edge-Case Molecules	Cutoff value: 7	0.0133333333333333
72955	0.828	6.99851999978988	CCCCCCCCC(O)COc1ccc2c(c1)[C@@]13CCCC[C@H]1[C@@H](C2)N(CC1CCC1)CC3	MOR	RF	Scaffold	13	morganBits	Edge-Case Molecules	Cutoff value: 7	0.828
72959	0.272	5.90895754664168	CNC(=O)Nc1ccc2c(c1)[C@@]13CCCC[C@H]1[C@@H](C2)N(CC1CCC1)CC3	MOR	RF	Scaffold	13	morganBits	Edge-Case Molecules	Cutoff value: 7	0.272
72965	0.512	5.14985239828994	CC(C)(CCCCCCC(C)(C)C(=O)Oc1ccc2c(c1)[C@@]13CCCC[C@H]1[C@@H](C2)N(CC1CCC1)CC3)C(=O)O	MOR	RF	Scaffold	13	morganBits	Edge-Case Molecules	Cutoff value: 7	0.512
72967	0.076	6.16678665594378	CCCCC(O)c1cc2c(cc1O)[C@@]13CCCC[C@H]1[C@@H](C2)N(CC1CCC1)CC3	MOR	RF	Scaffold	13	morganBits	Edge-Case Molecules	Cutoff value: 7	0.076
72968	0.048	5.41648106154389	CCCCCCCCCC(O)c1cc2c(cc1O)[C@@]13CCCC[C@H]1[C@@H](C2)N(CC1CCC1)CC3	MOR	RF	Scaffold	13	morganBits	Edge-Case Molecules	Cutoff value: 7	0.048
72969	0.034	5.41648106154389	OCCCCCCCCCCC(O)c1cc2c(cc1O)[C@@]13CCCC[C@H]1[C@@H](C2)N(CC1CCC1)CC3	MOR	RF	Scaffold	13	morganBits	Edge-Case Molecules	Cutoff value: 7	0.034
73110	0.454133333333333	6.22741127776022	CCN1CC[C@]2(C)c3cc(O)ccc3CC1[C@@H]2C	MOR	RF	Scaffold	13	morganBits	Edge-Case Molecules	Cutoff value: 7	0.454133333333333
73120	0.420133333333333	6.29194979889779	CCCCCN1CC[C@]2(C)c3cc(O)ccc3CC1[C@@H]2C	MOR	RF	Scaffold	13	morganBits	Edge-Case Molecules	Cutoff value: 7	0.420133333333333
73121	0.131666666666667	5.01101595343573	C[C@H]1C2Cc3ccc(O)cc3[C@@]1(C)CCN2	MOR	RF	Scaffold	13	morganBits	Edge-Case Molecules	Cutoff value: 7	0.131666666666667
73122	0.416133333333333	5.33643835387035	CCCCCCN1CC[C@]2(C)c3cc(O)ccc3CC1[C@@H]2C	MOR	RF	Scaffold	13	morganBits	Edge-Case Molecules	Cutoff value: 7	0.416133333333333
73123	0.416133333333333	5.70416313399567	CCCCCCCN1CC[C@]2(C)c3cc(O)ccc3CC1[C@@H]2C	MOR	RF	Scaffold	13	morganBits	Edge-Case Molecules	Cutoff value: 7	0.416133333333333
73236	0.02	5.41648106154389	CC(C)C1CCC(N2CCC(O)(c3cccc(C(F)(F)F)c3)CC2)CC1	MOR	RF	Scaffold	13	morganBits	Edge-Case Molecules	Cutoff value: 7	0.02
73237	0	6.92055845832016	CC(C)C1CCC(N2CCC(O)(c3ccc(Cl)c(C(F)(F)F)c3)CC2)CC1	MOR	RF	Scaffold	13	morganBits	Edge-Case Molecules	Cutoff value: 7	0
73238	0.03	5.1713586035109	CCCC1CCC(N2CCC(O)(c3cccc(C(F)(F)F)c3)CC2)CC1	MOR	RF	Scaffold	13	morganBits	Edge-Case Molecules	Cutoff value: 7	0.03
73712	0.1024	6.78079651594501	CN1c2ccccc2C(c2ccccc2)=NC[C@@H]1CCNC(=O)c1cccs1	MOR	RF	Scaffold	14	morganBits	Edge-Case Molecules	Cutoff value: 7	0.1024
73713	0.0979	5.73043106081628	CN1c2ccc(Cl)cc2C(c2ccccc2)=NCC1CCNC(=O)c1cccs1	MOR	RF	Scaffold	14	morganBits	Edge-Case Molecules	Cutoff value: 7	0.0979
73714	0.0979	5.68945698660598	CN1c2ccc(Cl)cc2C(c2ccccc2)=NC[C@@H]1CCNC(=O)c1cccs1	MOR	RF	Scaffold	14	morganBits	Edge-Case Molecules	Cutoff value: 7	0.0979
73715	0.1024	6.75929031072404	CN1c2ccccc2C(c2ccccc2)=NCC1CCNC(=O)c1cccs1	MOR	RF	Scaffold	14	morganBits	Edge-Case Molecules	Cutoff value: 7	0.1024
73760	0.606	6.68746457615279	Oc1ccc2c(c1)[C@]1(CCCCc3ccccc3)CCN(CCc3ccccc3F)C[C@@H]1O2	MOR	RF	Scaffold	14	morganBits	Edge-Case Molecules	Cutoff value: 7	0.606
73761	0.58	6.515093350212	Oc1ccc2c(c1)[C@]1(CCCCc3ccccc3)CCN(CCc3ccc(F)cc3)C[C@@H]1O2	MOR	RF	Scaffold	14	morganBits	Edge-Case Molecules	Cutoff value: 7	0.58
73762	0.48	6.95877967114036	Oc1ccc2c(c1)[C@]1(CCCCc3ccccc3)CCN(CCc3ccccc3)C[C@@H]1O2	MOR	RF	Scaffold	14	morganBits	Edge-Case Molecules	Cutoff value: 7	0.48
73763	0.324	5.36241384027361	Oc1ccc2c(c1)[C@]1(CCCCc3ccccc3)CCN(CCc3cccc(C(F)(F)F)c3)C[C@@H]1O2	MOR	RF	Scaffold	14	morganBits	Edge-Case Molecules	Cutoff value: 7	0.324
73795	0.076	5.7763356584	NC(=O)c1ccc2c(c1)CCCN2c1ccc(CNCCC2=CCCCC2)cc1	MOR	RF	Scaffold	14	morganBits	Edge-Case Molecules	Cutoff value: 7	0.076
73796	0.264	6.46709715194374	Cc1cc(CNCCC2=CCCCC2)ccc1N1CCCc2cc(C(N)=O)ccc21	MOR	RF	Scaffold	14	morganBits	Edge-Case Molecules	Cutoff value: 7	0.264
73965	0.438	5.96025084102923	O=C1/C(=C/c2ccc(F)cc2)C[C@@]2(O)[C@H]3Cc4ccc(O)c5c4[C@@]2(CCN3CC2CC2)[C@H]1O5	MOR	RF	Scaffold	14	morganBits	Edge-Case Molecules	Cutoff value: 7	0.438
73967	0.424	6.00928026826955	O=C1/C(=C/c2ccc(I)cc2)C[C@@]2(O)[C@H]3Cc4ccc(O)c5c4[C@@]2(CCN3CC2CC2)[C@H]1O5	MOR	RF	Scaffold	14	morganBits	Edge-Case Molecules	Cutoff value: 7	0.424
73969	0.394	6.62975625853214	O=C1/C(=C/c2cccc(F)c2)C[C@@]2(O)[C@H]3Cc4ccc(O)c5c4[C@@]2(CCN3CC2CC2)[C@H]1O5	MOR	RF	Scaffold	14	morganBits	Edge-Case Molecules	Cutoff value: 7	0.394
73970	0.446	6.45055482907443	O=C1/C(=C/c2ccccc2F)C[C@@]2(O)[C@H]3Cc4ccc(O)c5c4[C@@]2(CCN3CC2CC2)[C@H]1O5	MOR	RF	Scaffold	14	morganBits	Edge-Case Molecules	Cutoff value: 7	0.446
73971	0.476	5.51262492209679	N#Cc1ccc(/C=C2\C[C@@]3(O)[C@H]4Cc5ccc(O)c6c5[C@@]3(CCN4CC3CC3)[C@@H](O6)C2=O)cc1	MOR	RF	Scaffold	14	morganBits	Edge-Case Molecules	Cutoff value: 7	0.476
73976	0.446	6.15509061618059	CN(C)c1ccc(/C=C2\C[C@@]3(O)[C@H]4Cc5ccc(O)c6c5[C@@]3(CCN4CC3CC3)[C@@H](O6)C2=O)cc1	MOR	RF	Scaffold	14	morganBits	Edge-Case Molecules	Cutoff value: 7	0.446
74340	0.406	5.95547756227658	FC(F)(F)CNc1nc2cc3c(cc2s1)C[C@@H]1[C@@H]2CCCC[C@]32CCN1CC1CC1	MOR	RF	Scaffold	15	morganBits	Edge-Case Molecules	Cutoff value: 7	0.406
74341	0.432	6.16678665594378	CCCNc1nc2cc3c(cc2s1)C[C@@H]1[C@@H]2CCCC[C@]32CCN1CC1CC1	MOR	RF	Scaffold	15	morganBits	Edge-Case Molecules	Cutoff value: 7	0.432
74381	0.0973333333333333	5.96504701329273	CC(=O)N[C@H](Cc1c[nH]c2ccc(Cl)cc12)C(=O)N[C@@H](Cc1ccccc1)C(=O)NCC(N)=O	MOR	RF	Scaffold	15	morganBits	Edge-Case Molecules	Cutoff value: 7	0.0973333333333333
74384	0.115333333333333	5.05068120982816	CC(=O)N[C@H](Cc1c[nH]c2ccc([N+](=O)[O-])cc12)C(=O)N[C@@H](Cc1ccccc1)C(=O)NCC(N)=O	MOR	RF	Scaffold	15	morganBits	Edge-Case Molecules	Cutoff value: 7	0.115333333333333
74387	0.0625333333333333	6.2591599760748	CC(=O)N[C@H](Cc1c[nH]c2ccccc12)C(=O)N[C@@H](Cc1ccccc1)C(N)=O	MOR	RF	Scaffold	15	morganBits	Edge-Case Molecules	Cutoff value: 7	0.0625333333333333
74564	0.206666666666667	6.29194979889779	CC(=O)Nc1nc2cc3c(cc2s1)C[C@@H]1[C@@H]2CCCC[C@]32CCN1CCCF	MOR	RF	Scaffold	15	morganBits	Edge-Case Molecules	Cutoff value: 7	0.206666666666667
74565	0.252	5.82194616965205	CCCNc1nc2cc3c(cc2s1)C[C@@H]1[C@@H]2CCCC[C@]32CCN1CCCF	MOR	RF	Scaffold	15	morganBits	Edge-Case Molecules	Cutoff value: 7	0.252
74577	0.088	5.25143754372489	CCNC(=O)c1ccc(/C(=C2\C[C@@H]3CC[C@H](C2)N3C)c2ccccc2)cc1	MOR	RF	Scaffold	15	morganBits	Edge-Case Molecules	Cutoff value: 7	0.088
74587	0.0926666666666666	6.64672179269044	C=CCN1[C@H]2CC[C@@H]1C/C(=C(\c1ccccc1)c1ccc(C(=O)NCC)cc1)C2	MOR	RF	Scaffold	15	morganBits	Edge-Case Molecules	Cutoff value: 7	0.0926666666666666
74590	0.0926666666666666	6.05083536226234	C=CCN1[C@H]2CC[C@@H]1C/C(=C(/c1ccccc1)c1ccc(C(=O)NCC)cc1)C2	MOR	RF	Scaffold	15	morganBits	Edge-Case Molecules	Cutoff value: 7	0.0926666666666666
74627	0.431	5.21581036608174	CN1CC[C@]23c4c5ccc(NCc6ccc(O)cc6)c4O[C@H]2[C@@H](O)C=C[C@H]3[C@H]1C5	MOR	RF	Scaffold	15	morganBits	Edge-Case Molecules	Cutoff value: 7	0.431
74628	0.482333333333333	6.43505064253846	CN1CC[C@]23c4c5ccc(NCc6ccccc6O)c4O[C@H]2[C@@H](O)C=C[C@H]3[C@H]1C5	MOR	RF	Scaffold	15	morganBits	Edge-Case Molecules	Cutoff value: 7	0.482333333333333
74630	0.260333333333333	5.19333751022968	COc1cccc(CNc2ccc3c4c2O[C@H]2[C@@H](O)C=C[C@H]5[C@@H](C3)N(C)CC[C@]425)c1	MOR	RF	Scaffold	15	morganBits	Edge-Case Molecules	Cutoff value: 7	0.260333333333333
74649	0.172	6.22741127776022	CNC(=O)CN1CN(c2ccccc2)C2(CCN(CCC(Oc3cc(OC)ccc3C)C(C)C)CC2)C1=O	MOR	RF	Scaffold	15	morganBits	Edge-Case Molecules	Cutoff value: 7	0.172
74650	0.026	5.47363947538384	COc1ccc(C)c(OC(CCN2CCC3(CC2)C(=O)NCN3c2ccccc2)C(C)C)c1	MOR	RF	Scaffold	15	morganBits	Edge-Case Molecules	Cutoff value: 7	0.026
75101	0.163171428571428	6.36094267038474	NC(=O)[C@H]1Cc2ccccc2CN(C(=O)C[C@H](Cc2ccccc2)NC(=O)[C@@H]2CCCN2C(=O)[C@@H](N)Cc2ccc(O)cc2)C1.O=C(O)C(F)(F)F	MOR	RF	Scaffold	16	morganBits	Edge-Case Molecules	Cutoff value: 7	0.163171428571428
75102	0.163171428571428	5.95547756227658	NC(=O)[C@@H]1Cc2ccccc2CN(C(=O)C[C@H](Cc2ccccc2)NC(=O)[C@@H]2CCCN2C(=O)[C@@H](N)Cc2ccc(O)cc2)C1.O=C(O)C(F)(F)F	MOR	RF	Scaffold	16	morganBits	Edge-Case Molecules	Cutoff value: 7	0.163171428571428
75120	0.616	5.41648106154389	Cc1cc(O)cc(C)c1C[C@H](N)C(=O)N1Cc2ccccc2C[C@H]1C/N=C(/S)NC(C)(C)C	MOR	RF	Scaffold	16	morganBits	Edge-Case Molecules	Cutoff value: 7	0.616
75126	0.434	6.45055482907443	Cc1cc(O)cc(C)c1C[C@H](N)C(=O)N1Cc2ccccc2C[C@H]1CN=C(N)N	MOR	RF	Scaffold	16	morganBits	Edge-Case Molecules	Cutoff value: 7	0.434
75127	0.52	5.76919560426653	Cc1cc(O)cc(C)c1C[C@H](N)C(=O)N1Cc2ccccc2C[C@H]1CNC(=O)C(C)(C)C	MOR	RF	Scaffold	16	morganBits	Edge-Case Molecules	Cutoff value: 7	0.52
75129	0.534	6.22118072800958	CC(=O)NC[C@@H]1Cc2ccccc2CN1C(=O)[C@@H](N)Cc1c(C)cc(O)cc1C	MOR	RF	Scaffold	16	morganBits	Edge-Case Molecules	Cutoff value: 7	0.534
75131	0.544	5.49745012407756	CC(=N)NC[C@@H]1Cc2ccccc2CN1C(=O)[C@@H](N)Cc1c(C)cc(O)cc1C	MOR	RF	Scaffold	16	morganBits	Edge-Case Molecules	Cutoff value: 7	0.544
75183	0.03	5.7763356584	NC(=O)c1ccc2c(c1)CCCN2c1cc(F)c(CNC2Cc3ccccc3C2)c(F)c1	MOR	RF	Scaffold	16	morganBits	Edge-Case Molecules	Cutoff value: 7	0.03
75184	0.048	5.08557986997213	NC(=O)c1ccc2c(c1)CCCN2c1ccc(CNC2Cc3ccccc3C2)c(C(F)(F)F)c1	MOR	RF	Scaffold	16	morganBits	Edge-Case Molecules	Cutoff value: 7	0.048
75185	0.05	6.23683049967671	NC(=O)c1ccc2c(c1)CCCN2c1ccc(CNC2Cc3ccccc3C2)c(Cl)c1	MOR	RF	Scaffold	16	morganBits	Edge-Case Molecules	Cutoff value: 7	0.05
75188	0.0403333333333333	6.46709715194374	NC(=O)c1ccc2c(c1)CCCN2c1ccc(CNC2Cc3ccc(F)cc3C2)cc1	MOR	RF	Scaffold	16	morganBits	Edge-Case Molecules	Cutoff value: 7	0.0403333333333333
75189	0.04	6.927708962349	Cc1cc(N2CCCc3cc(C(N)=O)ccc32)ccc1CNC1Cc2ccccc2C1	MOR	RF	Scaffold	16	morganBits	Edge-Case Molecules	Cutoff value: 7	0.04
75190	0.04	6.927708962349	NC(=O)c1ccc2c(c1)CCCN2c1ccc(CNC2Cc3ccccc3C2)c(F)c1	MOR	RF	Scaffold	16	morganBits	Edge-Case Molecules	Cutoff value: 7	0.04
75239	0.0353	5.10614096519953	CC1(C)CCC(N2CCC3(CC2)C(=O)NCN3c2ccccc2)c2ccc(Cl)cc21	MOR	RF	Scaffold	16	morganBits	Edge-Case Molecules	Cutoff value: 7	0.0353
75242	0.0581333333333333	6.59305489168171	O=C1NCN(c2ccccc2)C12CCN(C1CCCc3cccc(Cl)c31)CC2	MOR	RF	Scaffold	16	morganBits	Edge-Case Molecules	Cutoff value: 7	0.0581333333333333
75246	0.0258333333333333	5.12879898909211	CC1(C)CCC(N2CCC3(CC2)C(=O)NCN3c2ccccc2)c2ccccc21	MOR	RF	Scaffold	16	morganBits	Edge-Case Molecules	Cutoff value: 7	0.0258333333333333
75248	0.0262	6.36094267038474	CC(=O)CN1CN(c2ccccc2)C2(CCN(C3CCC(C)(C)c4ccccc43)CC2)C1=O	MOR	RF	Scaffold	16	morganBits	Edge-Case Molecules	Cutoff value: 7	0.0262
75250	0.0139999999999999	5.44465193851059	CNCCN1CN(c2ccccc2)C2(CCN(C3CCC(C)(C)c4ccccc43)CC2)C1=O	MOR	RF	Scaffold	16	morganBits	Edge-Case Molecules	Cutoff value: 7	0.0139999999999999
75251	0.004	5.38908208735578	CCNCCN1CN(c2ccccc2)C2(CCN(C3CCC(C)(C)c4ccccc43)CC2)C1=O	MOR	RF	Scaffold	16	morganBits	Edge-Case Molecules	Cutoff value: 7	0.004
75253	0.006	5.23879988430644	CCCNCCN1CN(c2ccccc2)C2(CCN(C3CCC(C)(C)c4ccccc43)CC2)C1=O	MOR	RF	Scaffold	16	morganBits	Edge-Case Molecules	Cutoff value: 7	0.006
75261	0.0266666666666666	5.08797699457185	CCCCNCCN1CN(c2ccccc2)C2(CCN(C3CCC(C)(C)c4cc(Cl)ccc43)CC2)C1=O	MOR	RF	Scaffold	16	morganBits	Edge-Case Molecules	Cutoff value: 7	0.0266666666666666
75356	0.354	6.31419540784511	N/C(=N/Cc1ccc(O)cc1)Nc1ccc2[nH]c3c(c2c1)C[C@@]1(O)[C@H]2Cc4ccc(O)c5c4[C@@]1(CCN2CC1CC1)[C@H]3O5	MOR	RF	Scaffold	16	morganBits	Edge-Case Molecules	Cutoff value: 7	0.354
75357	0.308	6.93440386514222	N/C(=N/Cc1ccc(N)cc1)Nc1ccc2[nH]c3c(c2c1)C[C@@]1(O)[C@H]2Cc4ccc(O)c5c4[C@@]1(CCN2CC1CC1)[C@H]3O5	MOR	RF	Scaffold	16	morganBits	Edge-Case Molecules	Cutoff value: 7	0.308
75358	0.416	6.65148597511755	N/C(=N/Cc1ccccc1)Nc1ccc2[nH]c3c(c2c1)C[C@@]1(O)[C@H]2Cc4ccc(O)c5c4[C@@]1(CCN2CC1CC1)[C@H]3O5	MOR	RF	Scaffold	16	morganBits	Edge-Case Molecules	Cutoff value: 7	0.416
75359	0.314	5.60616297274414	N/C(=N/Cc1ccc(Cl)cc1)Nc1ccc2[nH]c3c(c2c1)C[C@@]1(O)[C@H]2Cc4ccc(O)c5c4[C@@]1(CCN2CC1CC1)[C@H]3O5	MOR	RF	Scaffold	16	morganBits	Edge-Case Molecules	Cutoff value: 7	0.314
75360	0.406	6.34957891173443	N/C(=N/Cc1cccc(O)c1)Nc1ccc2[nH]c3c(c2c1)C[C@@]1(O)[C@H]2Cc4ccc(O)c5c4[C@@]1(CCN2CC1CC1)[C@H]3O5	MOR	RF	Scaffold	16	morganBits	Edge-Case Molecules	Cutoff value: 7	0.406
75361	0.28	5.73119180638359	N/C(=N/Cc1ccc([N+](=O)[O-])cc1)Nc1ccc2[nH]c3c(c2c1)C[C@@]1(O)[C@H]2Cc4ccc(O)c5c4[C@@]1(CCN2CC1CC1)[C@H]3O5	MOR	RF	Scaffold	16	morganBits	Edge-Case Molecules	Cutoff value: 7	0.28
75386	0.294	5.95547756227658	Oc1ccc2c3c1O[C@H]1c4[nH]cc(-c5ccccc5)c4C[C@@]4(O)C(C2)N(CC2CC2)CC[C@]314	MOR	RF	Scaffold	16	morganBits	Edge-Case Molecules	Cutoff value: 7	0.294
75387	0.176	6.83094629963048	CCn1cc(-c2ccccc2)c2c1[C@@H]1Oc3c(O)ccc4c3[C@@]13CCN(CC1CC1)C(C4)[C@]3(O)C2	MOR	RF	Scaffold	16	morganBits	Edge-Case Molecules	Cutoff value: 7	0.176
75388	0.174	6.97185175270771	Cn1cc(-c2ccccc2)c2c1[C@@H]1Oc3c(O)ccc4c3[C@@]13CCN(CC1CC1)C(C4)[C@]3(O)C2	MOR	RF	Scaffold	16	morganBits	Edge-Case Molecules	Cutoff value: 7	0.174
75838	0.0449809523809523	6.05556102083356	C=C(C)n1c(=O)n(CCN2CCC(N(C(=O)CC)c3cc(Cl)ccc3Cl)CC2)c2ccccc21	MOR	RF	Scaffold	17	morganBits	Edge-Case Molecules	Cutoff value: 7	0.0449809523809523
75839	0.0375809523809523	5.38908208735578	C=C(C)n1c(=O)n(CCN2CCC(N(C(=O)CC)c3cccc(Cl)c3)CC2)c2ccccc21	MOR	RF	Scaffold	17	morganBits	Edge-Case Molecules	Cutoff value: 7	0.0375809523809523
75856	0.23	5.25143754372489	CCNC(=O)c1ccc(/C(=C2\C[C@@H]3CC[C@H](C2)N3C)c2ccccc2)cc1	MOR	RF	Scaffold	17	morganBits	Edge-Case Molecules	Cutoff value: 7	0.23
75866	0.258	6.64672179269044	C=CCN1[C@H]2CC[C@@H]1C/C(=C(\c1ccccc1)c1ccc(C(=O)NCC)cc1)C2	MOR	RF	Scaffold	17	morganBits	Edge-Case Molecules	Cutoff value: 7	0.258
75869	0.258	6.05083536226234	C=CCN1[C@H]2CC[C@@H]1C/C(=C(/c1ccccc1)c1ccc(C(=O)NCC)cc1)C2	MOR	RF	Scaffold	17	morganBits	Edge-Case Molecules	Cutoff value: 7	0.258
75918	0.02	5.7763356584	NC(=O)c1ccc2c(c1)CCCN2c1ccc(CNCCC2=CCCCC2)cc1	MOR	RF	Scaffold	17	morganBits	Edge-Case Molecules	Cutoff value: 7	0.02
75919	0.224	6.46709715194374	Cc1cc(CNCCC2=CCCCC2)ccc1N1CCCc2cc(C(N)=O)ccc21	MOR	RF	Scaffold	17	morganBits	Edge-Case Molecules	Cutoff value: 7	0.224
75977	0.103428571428571	5.41648106154389	CC(C)C1CCC(N2CCC(O)(c3cccc(C(F)(F)F)c3)CC2)CC1	MOR	RF	Scaffold	17	morganBits	Edge-Case Molecules	Cutoff value: 7	0.103428571428571
75978	0.0622222222222222	6.92055845832016	CC(C)C1CCC(N2CCC(O)(c3ccc(Cl)c(C(F)(F)F)c3)CC2)CC1	MOR	RF	Scaffold	17	morganBits	Edge-Case Molecules	Cutoff value: 7	0.0622222222222222
75979	0.0966666666666666	5.1713586035109	CCCC1CCC(N2CCC(O)(c3cccc(C(F)(F)F)c3)CC2)CC1	MOR	RF	Scaffold	17	morganBits	Edge-Case Molecules	Cutoff value: 7	0.0966666666666666
75989	0.024	5.54621016821867	O=C1NCN(c2ccc(Cl)cc2)C12CCN(C1Cc3cccc4cccc1c34)CC2	MOR	RF	Scaffold	17	morganBits	Edge-Case Molecules	Cutoff value: 7	0.024
75990	0.032	5.08557986997213	Cc1ccc(N2CNC(=O)C23CCN(C2Cc4cccc5cccc2c45)CC3)cc1	MOR	RF	Scaffold	17	morganBits	Edge-Case Molecules	Cutoff value: 7	0.032
75991	0.036	6.00677085666413	O=C1NCN(c2cccc(Cl)c2)C12CCN(C1Cc3cccc4cccc1c34)CC2	MOR	RF	Scaffold	17	morganBits	Edge-Case Molecules	Cutoff value: 7	0.036
75992	0.042	6.46709715194374	O=C1NCN(c2cccc(Br)c2)C12CCN(C1Cc3cccc4cccc1c34)CC2	MOR	RF	Scaffold	17	morganBits	Edge-Case Molecules	Cutoff value: 7	0.042
75993	0.04	6.69741490700595	Cc1cccc(N2CNC(=O)C23CCN(C2Cc4cccc5cccc2c45)CC3)c1	MOR	RF	Scaffold	17	morganBits	Edge-Case Molecules	Cutoff value: 7	0.04
75995	0.074	6.00677085666413	Cc1cc(C)cc(N2CNC(=O)C23CCN(C2Cc4cccc5cccc2c45)CC3)c1	MOR	RF	Scaffold	17	morganBits	Edge-Case Molecules	Cutoff value: 7	0.074
75998	0.096	6.927708962349	O=C1NCN(c2cccc(C(F)(F)F)c2)C12CCN(C1Cc3cccc4cccc1c34)CC2	MOR	RF	Scaffold	17	morganBits	Edge-Case Molecules	Cutoff value: 7	0.096
75999	0.038	5.31588186298777	COc1cccc(N2CNC(=O)C23CCN(C2Cc4cccc5cccc2c45)CC3)c1	MOR	RF	Scaffold	17	morganBits	Edge-Case Molecules	Cutoff value: 7	0.038
76000	0.038	5.7763356584	O=C1NCN(c2ccc(F)cc2)C12CCN(C1Cc3cccc4cccc1c34)CC2	MOR	RF	Scaffold	17	morganBits	Edge-Case Molecules	Cutoff value: 7	0.038
76011	0.0669785714285714	5.23879988430644	[2H]C([2H])([2H])N(C[C@H]1CCCC[C@]1(O)c1cccc(O)c1)C([2H])([2H])[2H]	MOR	RF	Scaffold	17	morganBits	Edge-Case Molecules	Cutoff value: 7	0.0669785714285714
76016	0.0346666666666666	6.74870820139351	CN(C)C[C@H]1CCCC[C@]1(O)c1cccc(C(N)=O)c1	MOR	RF	Scaffold	17	morganBits	Edge-Case Molecules	Cutoff value: 7	0.0346666666666666
76027	0.632	6.68746457615279	Oc1ccc2c(c1)[C@]1(CCCCc3ccccc3)CCN(CCc3ccccc3F)C[C@@H]1O2	MOR	RF	Scaffold	17	morganBits	Edge-Case Molecules	Cutoff value: 7	0.632
76028	0.584	6.515093350212	Oc1ccc2c(c1)[C@]1(CCCCc3ccccc3)CCN(CCc3ccc(F)cc3)C[C@@H]1O2	MOR	RF	Scaffold	17	morganBits	Edge-Case Molecules	Cutoff value: 7	0.584
76029	0.532	6.95877967114036	Oc1ccc2c(c1)[C@]1(CCCCc3ccccc3)CCN(CCc3ccccc3)C[C@@H]1O2	MOR	RF	Scaffold	17	morganBits	Edge-Case Molecules	Cutoff value: 7	0.532
76030	0.332	5.36241384027361	Oc1ccc2c(c1)[C@]1(CCCCc3ccccc3)CCN(CCc3cccc(C(F)(F)F)c3)C[C@@H]1O2	MOR	RF	Scaffold	17	morganBits	Edge-Case Molecules	Cutoff value: 7	0.332
76103	0.0371333333333333	5.31864881230686	CN(C/C=C/c1ccccc1)C1CCc2ccc(O)cc2C1(C)C	MOR	RF	Scaffold	17	morganBits	Edge-Case Molecules	Cutoff value: 7	0.0371333333333333
76105	0.0721333333333333	6.62975625853214	CC1(C)c2cc(O)ccc2CCC1NC/C=C/c1ccccc1	MOR	RF	Scaffold	17	morganBits	Edge-Case Molecules	Cutoff value: 7	0.0721333333333333
76586	0.83	6.68746457615279	Oc1ccc2c(c1)[C@]1(CCCCc3ccccc3)CCN(CCc3ccccc3F)C[C@@H]1O2	MOR	RF	Scaffold	18	morganBits	Edge-Case Molecules	Cutoff value: 7	0.83
76587	0.73	6.515093350212	Oc1ccc2c(c1)[C@]1(CCCCc3ccccc3)CCN(CCc3ccc(F)cc3)C[C@@H]1O2	MOR	RF	Scaffold	18	morganBits	Edge-Case Molecules	Cutoff value: 7	0.73
76588	0.672	6.95877967114036	Oc1ccc2c(c1)[C@]1(CCCCc3ccccc3)CCN(CCc3ccccc3)C[C@@H]1O2	MOR	RF	Scaffold	18	morganBits	Edge-Case Molecules	Cutoff value: 7	0.672
76589	0.536	5.36241384027361	Oc1ccc2c(c1)[C@]1(CCCCc3ccccc3)CCN(CCc3cccc(C(F)(F)F)c3)C[C@@H]1O2	MOR	RF	Scaffold	18	morganBits	Edge-Case Molecules	Cutoff value: 7	0.536
76597	0.873666666666667	6.99851999978988	CCCCCCCCC(O)COc1ccc2c(c1)[C@@]13CCCC[C@H]1[C@@H](C2)N(CC1CCC1)CC3	MOR	RF	Scaffold	18	morganBits	Edge-Case Molecules	Cutoff value: 7	0.873666666666667
76601	0.236	5.90895754664168	CNC(=O)Nc1ccc2c(c1)[C@@]13CCCC[C@H]1[C@@H](C2)N(CC1CCC1)CC3	MOR	RF	Scaffold	18	morganBits	Edge-Case Molecules	Cutoff value: 7	0.236
76607	0.386	5.14985239828994	CC(C)(CCCCCCC(C)(C)C(=O)Oc1ccc2c(c1)[C@@]13CCCC[C@H]1[C@@H](C2)N(CC1CCC1)CC3)C(=O)O	MOR	RF	Scaffold	18	morganBits	Edge-Case Molecules	Cutoff value: 7	0.386
76609	0.0516666666666666	6.16678665594378	CCCCC(O)c1cc2c(cc1O)[C@@]13CCCC[C@H]1[C@@H](C2)N(CC1CCC1)CC3	MOR	RF	Scaffold	18	morganBits	Edge-Case Molecules	Cutoff value: 7	0.0516666666666666
76610	0.0576666666666666	5.41648106154389	CCCCCCCCCC(O)c1cc2c(cc1O)[C@@]13CCCC[C@H]1[C@@H](C2)N(CC1CCC1)CC3	MOR	RF	Scaffold	18	morganBits	Edge-Case Molecules	Cutoff value: 7	0.0576666666666666
76611	0.034	5.41648106154389	OCCCCCCCCCCC(O)c1cc2c(cc1O)[C@@]13CCCC[C@H]1[C@@H](C2)N(CC1CCC1)CC3	MOR	RF	Scaffold	18	morganBits	Edge-Case Molecules	Cutoff value: 7	0.034
76670	0.06	5.48250216264168	N#Cc1ccc(CN2CCC[C@@H]2CNC(=S)N2Cc3ccccc3C[C@H]2CNC(=O)Nc2ccccc2)cc1	MOR	RF	Scaffold	18	morganBits	Edge-Case Molecules	Cutoff value: 7	0.06
76671	0.108	5.08000882492268	N#Cc1cccc(CN2CCC[C@@H]2CNC(=S)N2Cc3ccccc3C[C@H]2CNC(=O)Nc2ccccc2)c1	MOR	RF	Scaffold	18	morganBits	Edge-Case Molecules	Cutoff value: 7	0.108
76672	0.07	6.30537281922993	N#Cc1ccccc1CN1CCC[C@@H]1CNC(=S)N1Cc2ccccc2C[C@H]1CNC(=O)Nc1ccccc1	MOR	RF	Scaffold	18	morganBits	Edge-Case Molecules	Cutoff value: 7	0.07
76673	0.054	5.56279218081481	O=C(NC[C@@H]1Cc2ccccc2CN1C(=S)NC[C@H]1CCCN1Cc1ccccc1)Nc1ccccc1	MOR	RF	Scaffold	18	morganBits	Edge-Case Molecules	Cutoff value: 7	0.054
76730	0.412	5.70416313399567	Oc1ccc2c(c1)[C@]1(CCCc3ccccc3)CCN(CCc3ccc(C(F)(F)F)cc3)C[C@@H]1O2	MOR	RF	Scaffold	18	morganBits	Edge-Case Molecules	Cutoff value: 7	0.412
76731	0.704	6.16678665594378	Oc1ccc2c(c1)[C@]1(CCCc3ccccc3)CCN(CCc3ccccc3F)C[C@@H]1O2	MOR	RF	Scaffold	18	morganBits	Edge-Case Molecules	Cutoff value: 7	0.704
76732	0.384	5.14985239828994	Oc1ccc2c(c1)[C@]1(CCCc3ccccc3)CCN(CCc3ccc(F)cc3)C[C@@H]1O2	MOR	RF	Scaffold	18	morganBits	Edge-Case Molecules	Cutoff value: 7	0.384
76733	0.324	6.36094267038474	Oc1ccc2c(c1)[C@]1(CCCc3ccccc3)CCN(CCc3ccccc3)C[C@@H]1O2	MOR	RF	Scaffold	18	morganBits	Edge-Case Molecules	Cutoff value: 7	0.324
76738	0.366	6.31419540784511	N/C(=N/Cc1ccc(O)cc1)Nc1ccc2[nH]c3c(c2c1)C[C@@]1(O)[C@H]2Cc4ccc(O)c5c4[C@@]1(CCN2CC1CC1)[C@H]3O5	MOR	RF	Scaffold	18	morganBits	Edge-Case Molecules	Cutoff value: 7	0.366
76739	0.328	6.93440386514222	N/C(=N/Cc1ccc(N)cc1)Nc1ccc2[nH]c3c(c2c1)C[C@@]1(O)[C@H]2Cc4ccc(O)c5c4[C@@]1(CCN2CC1CC1)[C@H]3O5	MOR	RF	Scaffold	18	morganBits	Edge-Case Molecules	Cutoff value: 7	0.328
76740	0.372	6.65148597511755	N/C(=N/Cc1ccccc1)Nc1ccc2[nH]c3c(c2c1)C[C@@]1(O)[C@H]2Cc4ccc(O)c5c4[C@@]1(CCN2CC1CC1)[C@H]3O5	MOR	RF	Scaffold	18	morganBits	Edge-Case Molecules	Cutoff value: 7	0.372
76741	0.33	5.60616297274414	N/C(=N/Cc1ccc(Cl)cc1)Nc1ccc2[nH]c3c(c2c1)C[C@@]1(O)[C@H]2Cc4ccc(O)c5c4[C@@]1(CCN2CC1CC1)[C@H]3O5	MOR	RF	Scaffold	18	morganBits	Edge-Case Molecules	Cutoff value: 7	0.33
76742	0.376	6.34957891173443	N/C(=N/Cc1cccc(O)c1)Nc1ccc2[nH]c3c(c2c1)C[C@@]1(O)[C@H]2Cc4ccc(O)c5c4[C@@]1(CCN2CC1CC1)[C@H]3O5	MOR	RF	Scaffold	18	morganBits	Edge-Case Molecules	Cutoff value: 7	0.376
76743	0.292	5.73119180638359	N/C(=N/Cc1ccc([N+](=O)[O-])cc1)Nc1ccc2[nH]c3c(c2c1)C[C@@]1(O)[C@H]2Cc4ccc(O)c5c4[C@@]1(CCN2CC1CC1)[C@H]3O5	MOR	RF	Scaffold	18	morganBits	Edge-Case Molecules	Cutoff value: 7	0.292
77218	0.026095238095238	5.31864881230686	CN(C/C=C/c1ccccc1)C1CCc2ccc(O)cc2C1(C)C	MOR	RF	Scaffold	19	morganBits	Edge-Case Molecules	Cutoff value: 7	0.026095238095238
77220	0.0664952380952381	6.62975625853214	CC1(C)c2cc(O)ccc2CCC1NC/C=C/c1ccccc1	MOR	RF	Scaffold	19	morganBits	Edge-Case Molecules	Cutoff value: 7	0.0664952380952381
77463	0.6615	5.41648106154389	Cc1cc(O)cc(C)c1C[C@H](N)C(=O)N1Cc2ccccc2C[C@H]1C/N=C(/S)NC(C)(C)C	MOR	RF	Scaffold	19	morganBits	Edge-Case Molecules	Cutoff value: 7	0.6615
77469	0.4695	6.45055482907443	Cc1cc(O)cc(C)c1C[C@H](N)C(=O)N1Cc2ccccc2C[C@H]1CN=C(N)N	MOR	RF	Scaffold	19	morganBits	Edge-Case Molecules	Cutoff value: 7	0.4695
77470	0.602	5.76919560426653	Cc1cc(O)cc(C)c1C[C@H](N)C(=O)N1Cc2ccccc2C[C@H]1CNC(=O)C(C)(C)C	MOR	RF	Scaffold	19	morganBits	Edge-Case Molecules	Cutoff value: 7	0.602
77472	0.636	6.22118072800958	CC(=O)NC[C@@H]1Cc2ccccc2CN1C(=O)[C@@H](N)Cc1c(C)cc(O)cc1C	MOR	RF	Scaffold	19	morganBits	Edge-Case Molecules	Cutoff value: 7	0.636
77474	0.646	5.49745012407756	CC(=N)NC[C@@H]1Cc2ccccc2CN1C(=O)[C@@H](N)Cc1c(C)cc(O)cc1C	MOR	RF	Scaffold	19	morganBits	Edge-Case Molecules	Cutoff value: 7	0.646
77505	0.3931	5.21581036608174	CN1CC[C@]23c4c5ccc(NCc6ccc(O)cc6)c4O[C@H]2[C@@H](O)C=C[C@H]3[C@H]1C5	MOR	RF	Scaffold	19	morganBits	Edge-Case Molecules	Cutoff value: 7	0.3931
77506	0.465333333333333	6.43505064253846	CN1CC[C@]23c4c5ccc(NCc6ccccc6O)c4O[C@H]2[C@@H](O)C=C[C@H]3[C@H]1C5	MOR	RF	Scaffold	19	morganBits	Edge-Case Molecules	Cutoff value: 7	0.465333333333333
77508	0.248	5.19333751022968	COc1cccc(CNc2ccc3c4c2O[C@H]2[C@@H](O)C=C[C@H]5[C@@H](C3)N(C)CC[C@]425)c1	MOR	RF	Scaffold	19	morganBits	Edge-Case Molecules	Cutoff value: 7	0.248
77914	0.586333333333333	6.22741127776022	CCN1CC[C@]2(C)c3cc(O)ccc3CC1[C@@H]2C	MOR	RF	Scaffold	20	morganBits	Edge-Case Molecules	Cutoff value: 7	0.586333333333333
77924	0.564	6.29194979889779	CCCCCN1CC[C@]2(C)c3cc(O)ccc3CC1[C@@H]2C	MOR	RF	Scaffold	20	morganBits	Edge-Case Molecules	Cutoff value: 7	0.564
77925	0.183	5.01101595343573	C[C@H]1C2Cc3ccc(O)cc3[C@@]1(C)CCN2	MOR	RF	Scaffold	20	morganBits	Edge-Case Molecules	Cutoff value: 7	0.183
77926	0.55	5.33643835387035	CCCCCCN1CC[C@]2(C)c3cc(O)ccc3CC1[C@@H]2C	MOR	RF	Scaffold	20	morganBits	Edge-Case Molecules	Cutoff value: 7	0.55
77927	0.55	5.70416313399567	CCCCCCCN1CC[C@]2(C)c3cc(O)ccc3CC1[C@@H]2C	MOR	RF	Scaffold	20	morganBits	Edge-Case Molecules	Cutoff value: 7	0.55
77952	0.006	6.82524827851584	COc1ccccc1CN1CCC[C@@H]1C/N=C(\S)N1Cc2ccccc2C[C@H]1CNC(=O)Nc1ccccc1	MOR	RF	Scaffold	20	morganBits	Edge-Case Molecules	Cutoff value: 7	0.006
77954	0.053	6.54041115819629	O=C(NC[C@@H]1Cc2ccccc2CN1/C(S)=N/C[C@H]1CCCN1Cc1ccccc1O)Nc1ccccc1	MOR	RF	Scaffold	20	morganBits	Edge-Case Molecules	Cutoff value: 7	0.053
77955	0.012	5.73424058923295	O=C(NC[C@@H]1Cc2ccccc2CN1/C(S)=N/C[C@H]1CCCN1Cc1ccc(F)cc1)Nc1ccccc1	MOR	RF	Scaffold	20	morganBits	Edge-Case Molecules	Cutoff value: 7	0.012
77957	0.018	6.66785610476441	CC(=O)Nc1ccc(CN2CCC[C@@H]2C/N=C(\S)N2Cc3ccccc3C[C@H]2CNC(=O)Nc2ccccc2)cc1	MOR	RF	Scaffold	20	morganBits	Edge-Case Molecules	Cutoff value: 7	0.018
77958	0.0686666666666666	6.12643536042022	COc1ccc(CN2CCC[C@@H]2C/N=C(\S)N2Cc3ccccc3C[C@H]2CNC(=O)Nc2ccccc2)cc1O	MOR	RF	Scaffold	20	morganBits	Edge-Case Molecules	Cutoff value: 7	0.0686666666666666
77959	0.044	5.29869802588751	O=C(NC[C@@H]1Cc2ccccc2CN1/C(S)=N/C[C@H]1CCCN1Cc1ccccc1F)Nc1ccccc1	MOR	RF	Scaffold	20	morganBits	Edge-Case Molecules	Cutoff value: 7	0.044
77960	0.0203333333333333	5.46485464582811	COc1cccc(CN2CCC[C@@H]2C/N=C(\S)N2Cc3ccccc3C[C@H]2CNC(=O)Nc2ccccc2)c1	MOR	RF	Scaffold	20	morganBits	Edge-Case Molecules	Cutoff value: 7	0.0203333333333333
77961	0.018	5.8732394640396	COc1ccc(CN2CCC[C@@H]2C/N=C(\S)N2Cc3ccccc3C[C@H]2CNC(=O)Nc2ccccc2)cc1	MOR	RF	Scaffold	20	morganBits	Edge-Case Molecules	Cutoff value: 7	0.018
77966	0.0636666666666666	5.93660907797219	O=C(NC[C@@H]1Cc2ccccc2CN1/C(S)=N/C[C@H]1CCCN1Cc1ccc(O)c(O)c1)Nc1ccccc1	MOR	RF	Scaffold	20	morganBits	Edge-Case Molecules	Cutoff value: 7	0.0636666666666666
77968	0.342696031746032	6.92055845832016	C[C@@H]1[C@@H]2CCC[C@@]1(c1cccc(O)c1)CCN2CCc1ccccc1	MOR	RF	Scaffold	20	morganBits	Edge-Case Molecules	Cutoff value: 7	0.342696031746032
77969	0.350696031746032	5.01101595343573	Oc1cccc([C@@]23CCC[C@@H]([C@@H]2O)N(CCc2ccccc2)CC3)c1	MOR	RF	Scaffold	20	morganBits	Edge-Case Molecules	Cutoff value: 7	0.350696031746032
77972	0.350696031746032	5.19333751022968	Oc1cccc([C@@]23CCC[C@@H]([C@H]2O)N(CCc2ccccc2)CC3)c1	MOR	RF	Scaffold	20	morganBits	Edge-Case Molecules	Cutoff value: 7	0.350696031746032
78038	0.866533333333333	6.13551601305596	COCCOCCOCCOCCO[C@H]1CC[C@@]2(O)[C@H]3Cc4ccc(O)c5c4[C@@]2(CCN3CC2CCC2)C1O5	MOR	RF	Scaffold	20	morganBits	Edge-Case Molecules	Cutoff value: 7	0.866533333333333
78039	0.866533333333333	5.44208381040488	COCCOCCOCCOCCOCCO[C@H]1CC[C@@]2(O)[C@H]3Cc4ccc(O)c5c4[C@@]2(CCN3CC2CCC2)C1O5	MOR	RF	Scaffold	20	morganBits	Edge-Case Molecules	Cutoff value: 7	0.866533333333333
78161	0.25	5.95547756227658	FC(F)(F)CNc1nc2cc3c(cc2s1)C[C@@H]1[C@@H]2CCCC[C@]32CCN1CC1CC1	MOR	RF	Scaffold	20	morganBits	Edge-Case Molecules	Cutoff value: 7	0.25
78162	0.32	6.16678665594378	CCCNc1nc2cc3c(cc2s1)C[C@@H]1[C@@H]2CCCC[C@]32CCN1CC1CC1	MOR	RF	Scaffold	20	morganBits	Edge-Case Molecules	Cutoff value: 7	0.32
78207	0.52	5.70416313399567	Oc1ccc2c(c1)[C@]1(CCCc3ccccc3)CCN(CCc3ccc(C(F)(F)F)cc3)C[C@@H]1O2	MOR	RF	Scaffold	20	morganBits	Edge-Case Molecules	Cutoff value: 7	0.52
78208	0.388	6.16678665594378	Oc1ccc2c(c1)[C@]1(CCCc3ccccc3)CCN(CCc3ccccc3F)C[C@@H]1O2	MOR	RF	Scaffold	20	morganBits	Edge-Case Molecules	Cutoff value: 7	0.388
78209	0.118	5.14985239828994	Oc1ccc2c(c1)[C@]1(CCCc3ccccc3)CCN(CCc3ccc(F)cc3)C[C@@H]1O2	MOR	RF	Scaffold	20	morganBits	Edge-Case Molecules	Cutoff value: 7	0.118
78210	0.0819999999999999	6.36094267038474	Oc1ccc2c(c1)[C@]1(CCCc3ccccc3)CCN(CCc3ccccc3)C[C@@H]1O2	MOR	RF	Scaffold	20	morganBits	Edge-Case Molecules	Cutoff value: 7	0.0819999999999999
78689	0.79	6.68746457615279	Oc1ccc2c(c1)[C@]1(CCCCc3ccccc3)CCN(CCc3ccccc3F)C[C@@H]1O2	MOR	RF	Scaffold	21	morganBits	Edge-Case Molecules	Cutoff value: 7	0.79
78690	0.676	6.515093350212	Oc1ccc2c(c1)[C@]1(CCCCc3ccccc3)CCN(CCc3ccc(F)cc3)C[C@@H]1O2	MOR	RF	Scaffold	21	morganBits	Edge-Case Molecules	Cutoff value: 7	0.676
78691	0.568	6.95877967114036	Oc1ccc2c(c1)[C@]1(CCCCc3ccccc3)CCN(CCc3ccccc3)C[C@@H]1O2	MOR	RF	Scaffold	21	morganBits	Edge-Case Molecules	Cutoff value: 7	0.568
78692	0.496	5.36241384027361	Oc1ccc2c(c1)[C@]1(CCCCc3ccccc3)CCN(CCc3cccc(C(F)(F)F)c3)C[C@@H]1O2	MOR	RF	Scaffold	21	morganBits	Edge-Case Molecules	Cutoff value: 7	0.496
78763	0.044	5.36241384027361	Cc1cc(F)ccc1OC(CCN1CCC(n2c(O)nc3ccccc32)CC1)C(C)C	MOR	RF	Scaffold	21	morganBits	Edge-Case Molecules	Cutoff value: 7	0.044
78766	0.008	5.19333751022968	CCC(Oc1cc(C)ccc1Cl)C(O)CN1CCC(n2c(O)nc3ccccc32)CC1	MOR	RF	Scaffold	21	morganBits	Edge-Case Molecules	Cutoff value: 7	0.008
78767	0.0139999999999999	5.70416313399567	CCCC(Oc1cc(C)ccc1Cl)C(O)CN1CCC(n2c(O)nc3ccccc32)CC1	MOR	RF	Scaffold	21	morganBits	Edge-Case Molecules	Cutoff value: 7	0.0139999999999999
78770	0.032	5.95547756227658	Cc1ccccc1OC(CCN1CCC(n2c(O)nc3ccccc32)CC1)C(C)C	MOR	RF	Scaffold	21	morganBits	Edge-Case Molecules	Cutoff value: 7	0.032
78771	0.038	5.86450578407085	CCc1ccccc1OC(CCN1CCC(n2c(O)nc3ccccc32)CC1)C(C)C	MOR	RF	Scaffold	21	morganBits	Edge-Case Molecules	Cutoff value: 7	0.038
78772	0.044	5.82194616965205	CC(C)C(CCN1CCC(n2c(O)nc3ccccc32)CC1)Oc1ccccc1C(F)(F)F	MOR	RF	Scaffold	21	morganBits	Edge-Case Molecules	Cutoff value: 7	0.044
78773	0.038	6.00426772644601	CC(C)c1ccccc1OC(CCN1CCC(n2c(O)nc3ccccc32)CC1)C(C)C	MOR	RF	Scaffold	21	morganBits	Edge-Case Molecules	Cutoff value: 7	0.038
78777	0.055	5.14985239828994	Cc1ccc(N)cc1OC(CCN1CCC(n2c(O)nc3ccccc32)CC1)C(C)C	MOR	RF	Scaffold	21	morganBits	Edge-Case Molecules	Cutoff value: 7	0.055
79322	0.288	5.1713586035109	NC(=O)c1ccc2c3c1O[C@H]1c4[nH]c5ccccc5c4C[C@@]4(O)[C@@H](C2)N(CC2CC2)CC[C@]314	MOR	RF	Scaffold	22	morganBits	Edge-Case Molecules	Cutoff value: 7	0.288
79324	0.18	5.86581098329899	CCC(=O)NCCc1ccc2[nH]c3c(c2c1)C[C@@]1(O)C2Cc4ccc(O)c5c4[C@@]1(CCN2CC1CC1)[C@H]3O5	MOR	RF	Scaffold	22	morganBits	Edge-Case Molecules	Cutoff value: 7	0.18
79327	0.194	5.72853172501263	CCC(=N)NCCc1ccc2[nH]c3c(c2c1)C[C@@]1(O)C2Cc4ccc(O)c5c4[C@@]1(CCN2CC1CC1)[C@H]3O5	MOR	RF	Scaffold	22	morganBits	Edge-Case Molecules	Cutoff value: 7	0.194
79328	0.188	5.54715938518601	CCCCC(=O)NCCc1ccc2[nH]c3c(c2c1)C[C@@]1(O)C2Cc4ccc(O)c5c4[C@@]1(CCN2CC1CC1)[C@H]3O5	MOR	RF	Scaffold	22	morganBits	Edge-Case Molecules	Cutoff value: 7	0.188
79329	0.19	5.29156304667053	CCCC(=N)NCCc1ccc2[nH]c3c(c2c1)C[C@@]1(O)C2Cc4ccc(O)c5c4[C@@]1(CCN2CC1CC1)[C@H]3O5	MOR	RF	Scaffold	22	morganBits	Edge-Case Molecules	Cutoff value: 7	0.19
79330	0.164	6.39879289451584	CCC/N=C(\N)Cc1ccc2[nH]c3c(c2c1)C[C@@]1(O)C2Cc4ccc(O)c5c4[C@@]1(CCN2CC1CC1)[C@H]3O5	MOR	RF	Scaffold	22	morganBits	Edge-Case Molecules	Cutoff value: 7	0.164
79331	0.204	5.14137777129897	CC(C)CC(=N)NCCc1ccc2[nH]c3c(c2c1)C[C@@]1(O)C2Cc4ccc(O)c5c4[C@@]1(CCN2CC1CC1)[C@H]3O5	MOR	RF	Scaffold	22	morganBits	Edge-Case Molecules	Cutoff value: 7	0.204
79332	0.174	6.39140187786945	CCCCCCNC(=O)NCCc1ccc2[nH]c3c(c2c1)C[C@@]1(O)C2Cc4ccc(O)c5c4[C@@]1(CCN2CC1CC1)[C@H]3O5	MOR	RF	Scaffold	22	morganBits	Edge-Case Molecules	Cutoff value: 7	0.174
79334	0.18	5.89451686248689	CC(=N)NCCc1ccc2[nH]c3c(c2c1)C[C@@]1(O)C2Cc4ccc(O)c5c4[C@@]1(CCN2CC1CC1)[C@H]3O5	MOR	RF	Scaffold	22	morganBits	Edge-Case Molecules	Cutoff value: 7	0.18
79336	0.214	5.56698100601489	CCCC(=O)NCCc1ccc2[nH]c3c(c2c1)C[C@@]1(O)C2Cc4ccc(O)c5c4[C@@]1(CCN2CC1CC1)[C@H]3O5	MOR	RF	Scaffold	22	morganBits	Edge-Case Molecules	Cutoff value: 7	0.214
79337	0.166	5.76959093931813	CCCCC/N=C(\N)Cc1ccc2[nH]c3c(c2c1)C[C@@]1(O)C2Cc4ccc(O)c5c4[C@@]1(CCN2CC1CC1)[C@H]3O5	MOR	RF	Scaffold	22	morganBits	Edge-Case Molecules	Cutoff value: 7	0.166
79338	0.176	5.37193268528282	CCNC(=O)NCCc1ccc2[nH]c3c(c2c1)C[C@@]1(O)C2Cc4ccc(O)c5c4[C@@]1(CCN2CC1CC1)[C@H]3O5	MOR	RF	Scaffold	22	morganBits	Edge-Case Molecules	Cutoff value: 7	0.176
79340	0.0559999999999999	6.09473962961008	CCCC/N=C(\NCCCC)Nc1ccc2[nH]c3c(c2c1)C[C@@]1(O)[C@H]2Cc4ccc(O)c5c4[C@@]1(CCN2CC1CC1)[C@H]3O5	MOR	RF	Scaffold	22	morganBits	Edge-Case Molecules	Cutoff value: 7	0.0559999999999999
79341	0.184	5.39178844895352	N=C(N)NCc1ccc2[nH]c3c(c2c1)C[C@@]1(O)[C@H]2Cc4ccc(O)c5c4[C@@]1(CCN2CC1CC1)[C@H]3O5	MOR	RF	Scaffold	22	morganBits	Edge-Case Molecules	Cutoff value: 7	0.184
79342	0.16	6.93440386514222	CCCC/N=C(\NCCCC)NCCc1ccc2[nH]c3c(c2c1)C[C@@]1(O)[C@H]2Cc4ccc(O)c5c4[C@@]1(CCN2CC1CC1)[C@H]3O5	MOR	RF	Scaffold	22	morganBits	Edge-Case Molecules	Cutoff value: 7	0.16
79343	0.052	6.71456106584093	CCC/N=C(\NCCC)Nc1ccc2[nH]c3c(c2c1)C[C@@]1(O)[C@H]2Cc4ccc(O)c5c4[C@@]1(CCN2CC1CC1)[C@H]3O5	MOR	RF	Scaffold	22	morganBits	Edge-Case Molecules	Cutoff value: 7	0.052
79344	0.338	5.33132325320358	[11CH3]n1c2c(c3ccccc31)C[C@@]1(O)[C@H]3Cc4ccc(O)c5c4[C@@]1(CCN3CC1CC1)[C@H]2O5	MOR	RF	Scaffold	22	morganBits	Edge-Case Molecules	Cutoff value: 7	0.338
79556	0.051	6.22741127776022	Oc1ccc2c(c1)[C@]1(CCc3ccccc3)CCN(CCc3cccc(C(F)(F)F)c3)C[C@@H]1O2	MOR	RF	Scaffold	22	morganBits	Edge-Case Molecules	Cutoff value: 7	0.051
79558	0.273	6.92055845832016	Oc1ccc2c(c1)[C@]1(CCc3ccccc3)CCN(CCc3ccc(C(F)(F)F)cc3)C[C@@H]1O2	MOR	RF	Scaffold	22	morganBits	Edge-Case Molecules	Cutoff value: 7	0.273
79560	0.0289999999999999	5.90895754664168	Oc1ccc2c(c1)[C@]1(CCc3ccccc3)CCN(CCc3ccc(F)cc3)C[C@@H]1O2	MOR	RF	Scaffold	22	morganBits	Edge-Case Molecules	Cutoff value: 7	0.0289999999999999
79561	0.0409999999999999	6.80277542266378	Oc1ccc2c(c1)[C@]1(CCc3ccccc3)CCN(CCc3ccccc3)C[C@@H]1O2	MOR	RF	Scaffold	22	morganBits	Edge-Case Molecules	Cutoff value: 7	0.0409999999999999
80021	0.484	6.60210472720163	COc1c(C(N)=O)ccc2c1[C@]13CCN(CC4CC4)[C@H](C2)[C@]1(O)CCC(=O)C3	MOR	RF	Scaffold	23	morganBits	Edge-Case Molecules	Cutoff value: 7	0.484
80022	0.617	6.16678665594378	O=C1CC[C@@]2(O)[C@H]3Cc4ccc(O)c(O)c4[C@@]2(CCN3CC2CC2)C1	MOR	RF	Scaffold	23	morganBits	Edge-Case Molecules	Cutoff value: 7	0.617
80027	0.434	5.22150838719638	C[C@H](NC(=O)C[C@H]1C[C@@]2(O)[C@H]3Cc4ccc(O)cc4[C@@]2(CCN3CC2CC2)CC1=O)C(=O)O	MOR	RF	Scaffold	23	morganBits	Edge-Case Molecules	Cutoff value: 7	0.434
80029	0.41	5.09359273335749	CC(C)C[C@H](NC(=O)C[C@H]1C[C@@]2(O)[C@H]3Cc4ccc(O)cc4[C@@]2(CCN3CC2CC2)CC1=O)C(=O)O	MOR	RF	Scaffold	23	morganBits	Edge-Case Molecules	Cutoff value: 7	0.41
80034	0.248	6.7371957770178	CC(C)CCC(=O)N[C@H]1C[C@@]2(O)[C@H]3Cc4ccc(O)cc4[C@@]2(CCN3CC2CC2)CC1=O	MOR	RF	Scaffold	23	morganBits	Edge-Case Molecules	Cutoff value: 7	0.248
80035	0.2475	6.7330420846491	CC(C)CCCC(=O)N[C@H]1C[C@@]2(O)[C@H]3Cc4ccc(O)cc4[C@@]2(CCN3CC2CC2)CC1=O	MOR	RF	Scaffold	23	morganBits	Edge-Case Molecules	Cutoff value: 7	0.2475
80036	0.232	6.07683841928084	CC(C)(C)C(=O)N[C@H]1C[C@@]2(O)[C@H]3Cc4ccc(O)cc4[C@@]2(CCN3CC2CC2)CC1=O	MOR	RF	Scaffold	23	morganBits	Edge-Case Molecules	Cutoff value: 7	0.232
80114	0.268	5.95547756227658	Oc1ccc2c3c1O[C@H]1c4[nH]cc(-c5ccccc5)c4C[C@@]4(O)C(C2)N(CC2CC2)CC[C@]314	MOR	RF	Scaffold	23	morganBits	Edge-Case Molecules	Cutoff value: 7	0.268
80115	0.204857142857143	6.83094629963048	CCn1cc(-c2ccccc2)c2c1[C@@H]1Oc3c(O)ccc4c3[C@@]13CCN(CC1CC1)C(C4)[C@]3(O)C2	MOR	RF	Scaffold	23	morganBits	Edge-Case Molecules	Cutoff value: 7	0.204857142857143
80116	0.226	6.97185175270771	Cn1cc(-c2ccccc2)c2c1[C@@H]1Oc3c(O)ccc4c3[C@@]13CCN(CC1CC1)C(C4)[C@]3(O)C2	MOR	RF	Scaffold	23	morganBits	Edge-Case Molecules	Cutoff value: 7	0.226
80197	0.02	5.41648106154389	CC(C)C1CCC(N2CCC(O)(c3cccc(C(F)(F)F)c3)CC2)CC1	MOR	RF	Scaffold	23	morganBits	Edge-Case Molecules	Cutoff value: 7	0.02
80198	0.0026666666666666	6.92055845832016	CC(C)C1CCC(N2CCC(O)(c3ccc(Cl)c(C(F)(F)F)c3)CC2)CC1	MOR	RF	Scaffold	23	morganBits	Edge-Case Molecules	Cutoff value: 7	0.0026666666666666
80199	0.03	5.1713586035109	CCCC1CCC(N2CCC(O)(c3cccc(C(F)(F)F)c3)CC2)CC1	MOR	RF	Scaffold	23	morganBits	Edge-Case Molecules	Cutoff value: 7	0.03
80212	0.222	5.25143754372489	CCNC(=O)c1ccc(/C(=C2\C[C@@H]3CC[C@H](C2)N3C)c2ccccc2)cc1	MOR	RF	Scaffold	23	morganBits	Edge-Case Molecules	Cutoff value: 7	0.222
80222	0.266	6.64672179269044	C=CCN1[C@H]2CC[C@@H]1C/C(=C(\c1ccccc1)c1ccc(C(=O)NCC)cc1)C2	MOR	RF	Scaffold	23	morganBits	Edge-Case Molecules	Cutoff value: 7	0.266
80225	0.266	6.05083536226234	C=CCN1[C@H]2CC[C@@H]1C/C(=C(/c1ccccc1)c1ccc(C(=O)NCC)cc1)C2	MOR	RF	Scaffold	23	morganBits	Edge-Case Molecules	Cutoff value: 7	0.266
80258	0.5484	5.70416313399567	Oc1ccc2c(c1)[C@]1(CCCc3ccccc3)CCN(CCc3ccc(C(F)(F)F)cc3)C[C@@H]1O2	MOR	RF	Scaffold	23	morganBits	Edge-Case Molecules	Cutoff value: 7	0.5484
80259	0.388	6.16678665594378	Oc1ccc2c(c1)[C@]1(CCCc3ccccc3)CCN(CCc3ccccc3F)C[C@@H]1O2	MOR	RF	Scaffold	23	morganBits	Edge-Case Molecules	Cutoff value: 7	0.388
80260	0.1204	5.14985239828994	Oc1ccc2c(c1)[C@]1(CCCc3ccccc3)CCN(CCc3ccc(F)cc3)C[C@@H]1O2	MOR	RF	Scaffold	23	morganBits	Edge-Case Molecules	Cutoff value: 7	0.1204
80261	0.1044	6.36094267038474	Oc1ccc2c(c1)[C@]1(CCCc3ccccc3)CCN(CCc3ccccc3)C[C@@H]1O2	MOR	RF	Scaffold	23	morganBits	Edge-Case Molecules	Cutoff value: 7	0.1044
80355	0.0408547619047619	5.31864881230686	CN(C/C=C/c1ccccc1)C1CCc2ccc(O)cc2C1(C)C	MOR	RF	Scaffold	23	morganBits	Edge-Case Molecules	Cutoff value: 7	0.0408547619047619
80357	0.08745	6.62975625853214	CC1(C)c2cc(O)ccc2CCC1NC/C=C/c1ccccc1	MOR	RF	Scaffold	23	morganBits	Edge-Case Molecules	Cutoff value: 7	0.08745
80713	0.333166666666667	6.92055845832016	C[C@@H]1[C@@H]2CCC[C@@]1(c1cccc(O)c1)CCN2CCc1ccccc1	MOR	RF	Scaffold	24	morganBits	Edge-Case Molecules	Cutoff value: 7	0.333166666666667
80714	0.354833333333333	5.01101595343573	Oc1cccc([C@@]23CCC[C@@H]([C@@H]2O)N(CCc2ccccc2)CC3)c1	MOR	RF	Scaffold	24	morganBits	Edge-Case Molecules	Cutoff value: 7	0.354833333333333
80717	0.354833333333333	5.19333751022968	Oc1cccc([C@@]23CCC[C@@H]([C@H]2O)N(CCc2ccccc2)CC3)c1	MOR	RF	Scaffold	24	morganBits	Edge-Case Molecules	Cutoff value: 7	0.354833333333333
80766	0.256333333333333	6.00426772644601	C[C@H]1C2Cc3ccc(C(N)=O)c([N+](=O)[O-])c3[C@@]1(C)CCN2CC1CC1	MOR	RF	Scaffold	24	morganBits	Edge-Case Molecules	Cutoff value: 7	0.256333333333333
80769	0.2675	5.53426409720027	C[C@H]1C2Cc3ccc(O)c([N+](=O)[O-])c3[C@@]1(C)CCN2CC1CC1	MOR	RF	Scaffold	24	morganBits	Edge-Case Molecules	Cutoff value: 7	0.2675
80902	0.074	6.22741127776022	Oc1ccc2c(c1)[C@]1(CCc3ccccc3)CCN(CCc3cccc(C(F)(F)F)c3)C[C@@H]1O2	MOR	RF	Scaffold	24	morganBits	Edge-Case Molecules	Cutoff value: 7	0.074
80904	0.318	6.92055845832016	Oc1ccc2c(c1)[C@]1(CCc3ccccc3)CCN(CCc3ccc(C(F)(F)F)cc3)C[C@@H]1O2	MOR	RF	Scaffold	24	morganBits	Edge-Case Molecules	Cutoff value: 7	0.318
80906	0.116	5.90895754664168	Oc1ccc2c(c1)[C@]1(CCc3ccccc3)CCN(CCc3ccc(F)cc3)C[C@@H]1O2	MOR	RF	Scaffold	24	morganBits	Edge-Case Molecules	Cutoff value: 7	0.116
80907	0.104	6.80277542266378	Oc1ccc2c(c1)[C@]1(CCc3ccccc3)CCN(CCc3ccccc3)C[C@@H]1O2	MOR	RF	Scaffold	24	morganBits	Edge-Case Molecules	Cutoff value: 7	0.104
80910	0.04	5.48250216264168	N#Cc1ccc(CN2CCC[C@@H]2CNC(=S)N2Cc3ccccc3C[C@H]2CNC(=O)Nc2ccccc2)cc1	MOR	RF	Scaffold	24	morganBits	Edge-Case Molecules	Cutoff value: 7	0.04
80911	0.092	5.08000882492268	N#Cc1cccc(CN2CCC[C@@H]2CNC(=S)N2Cc3ccccc3C[C@H]2CNC(=O)Nc2ccccc2)c1	MOR	RF	Scaffold	24	morganBits	Edge-Case Molecules	Cutoff value: 7	0.092
80912	0.05525	6.30537281922993	N#Cc1ccccc1CN1CCC[C@@H]1CNC(=S)N1Cc2ccccc2C[C@H]1CNC(=O)Nc1ccccc1	MOR	RF	Scaffold	24	morganBits	Edge-Case Molecules	Cutoff value: 7	0.05525
80913	0.052	5.56279218081481	O=C(NC[C@@H]1Cc2ccccc2CN1C(=S)NC[C@H]1CCCN1Cc1ccccc1)Nc1ccccc1	MOR	RF	Scaffold	24	morganBits	Edge-Case Molecules	Cutoff value: 7	0.052
80964	0.0559999999999999	5.54621016821867	O=C1NCN(c2ccc(Cl)cc2)C12CCN(C1Cc3cccc4cccc1c34)CC2	MOR	RF	Scaffold	24	morganBits	Edge-Case Molecules	Cutoff value: 7	0.0559999999999999
80965	0.05	5.08557986997213	Cc1ccc(N2CNC(=O)C23CCN(C2Cc4cccc5cccc2c45)CC3)cc1	MOR	RF	Scaffold	24	morganBits	Edge-Case Molecules	Cutoff value: 7	0.05
80966	0.053	6.00677085666413	O=C1NCN(c2cccc(Cl)c2)C12CCN(C1Cc3cccc4cccc1c34)CC2	MOR	RF	Scaffold	24	morganBits	Edge-Case Molecules	Cutoff value: 7	0.053
80967	0.0559999999999999	6.46709715194374	O=C1NCN(c2cccc(Br)c2)C12CCN(C1Cc3cccc4cccc1c34)CC2	MOR	RF	Scaffold	24	morganBits	Edge-Case Molecules	Cutoff value: 7	0.0559999999999999
80968	0.06	6.69741490700595	Cc1cccc(N2CNC(=O)C23CCN(C2Cc4cccc5cccc2c45)CC3)c1	MOR	RF	Scaffold	24	morganBits	Edge-Case Molecules	Cutoff value: 7	0.06
80970	0.07	6.00677085666413	Cc1cc(C)cc(N2CNC(=O)C23CCN(C2Cc4cccc5cccc2c45)CC3)c1	MOR	RF	Scaffold	24	morganBits	Edge-Case Molecules	Cutoff value: 7	0.07
80973	0.104	6.927708962349	O=C1NCN(c2cccc(C(F)(F)F)c2)C12CCN(C1Cc3cccc4cccc1c34)CC2	MOR	RF	Scaffold	24	morganBits	Edge-Case Molecules	Cutoff value: 7	0.104
80974	0.0559999999999999	5.31588186298777	COc1cccc(N2CNC(=O)C23CCN(C2Cc4cccc5cccc2c45)CC3)c1	MOR	RF	Scaffold	24	morganBits	Edge-Case Molecules	Cutoff value: 7	0.0559999999999999
80975	0.062	5.7763356584	O=C1NCN(c2ccc(F)cc2)C12CCN(C1Cc3cccc4cccc1c34)CC2	MOR	RF	Scaffold	24	morganBits	Edge-Case Molecules	Cutoff value: 7	0.062
81605	0.682	6.68746457615279	Oc1ccc2c(c1)[C@]1(CCCCc3ccccc3)CCN(CCc3ccccc3F)C[C@@H]1O2	MOR	RF	Scaffold	25	morganBits	Edge-Case Molecules	Cutoff value: 7	0.682
81606	0.642	6.515093350212	Oc1ccc2c(c1)[C@]1(CCCCc3ccccc3)CCN(CCc3ccc(F)cc3)C[C@@H]1O2	MOR	RF	Scaffold	25	morganBits	Edge-Case Molecules	Cutoff value: 7	0.642
81607	0.54	6.95877967114036	Oc1ccc2c(c1)[C@]1(CCCCc3ccccc3)CCN(CCc3ccccc3)C[C@@H]1O2	MOR	RF	Scaffold	25	morganBits	Edge-Case Molecules	Cutoff value: 7	0.54
81608	0.348	5.36241384027361	Oc1ccc2c(c1)[C@]1(CCCCc3ccccc3)CCN(CCc3cccc(C(F)(F)F)c3)C[C@@H]1O2	MOR	RF	Scaffold	25	morganBits	Edge-Case Molecules	Cutoff value: 7	0.348
81655	0.144	6.29194979889779	CC(=O)Nc1nc2cc3c(cc2s1)C[C@@H]1[C@@H]2CCCC[C@]32CCN1CCCF	MOR	RF	Scaffold	25	morganBits	Edge-Case Molecules	Cutoff value: 7	0.144
81656	0.152	5.82194616965205	CCCNc1nc2cc3c(cc2s1)C[C@@H]1[C@@H]2CCCC[C@]32CCN1CCCF	MOR	RF	Scaffold	25	morganBits	Edge-Case Molecules	Cutoff value: 7	0.152
81670	0.367	5.38908208735578	C[N+]1(CC2CC2)CC[C@]23c4c5ccc(C(N)=O)c4O[C@H]2C(=O)CC[C@@]3(O)[C@H]1C5.[I-]	MOR	RF	Scaffold	25	morganBits	Edge-Case Molecules	Cutoff value: 7	0.367
81671	0.458	6.927708962349	C[N+]1(CC2CC2)CC[C@]23c4c5ccc(O)c4O[C@H]2C(=O)CC[C@@]3(O)[C@H]1C5	MOR	RF	Scaffold	25	morganBits	Edge-Case Molecules	Cutoff value: 7	0.458
82136	0.4652	5.41648106154389	Cc1cc(O)cc(C)c1C[C@H](N)C(=O)N1Cc2ccccc2C[C@H]1C/N=C(/S)NC(C)(C)C	MOR	RF	Scaffold	26	morganBits	Edge-Case Molecules	Cutoff value: 7	0.4652
82142	0.396	6.45055482907443	Cc1cc(O)cc(C)c1C[C@H](N)C(=O)N1Cc2ccccc2C[C@H]1CN=C(N)N	MOR	RF	Scaffold	26	morganBits	Edge-Case Molecules	Cutoff value: 7	0.396
82143	0.58	5.76919560426653	Cc1cc(O)cc(C)c1C[C@H](N)C(=O)N1Cc2ccccc2C[C@H]1CNC(=O)C(C)(C)C	MOR	RF	Scaffold	26	morganBits	Edge-Case Molecules	Cutoff value: 7	0.58
82145	0.616	6.22118072800958	CC(=O)NC[C@@H]1Cc2ccccc2CN1C(=O)[C@@H](N)Cc1c(C)cc(O)cc1C	MOR	RF	Scaffold	26	morganBits	Edge-Case Molecules	Cutoff value: 7	0.616
82147	0.598	5.49745012407756	CC(=N)NC[C@@H]1Cc2ccccc2CN1C(=O)[C@@H](N)Cc1c(C)cc(O)cc1C	MOR	RF	Scaffold	26	morganBits	Edge-Case Molecules	Cutoff value: 7	0.598
82157	0.0893333333333333	5.36241384027361	Cc1cc(F)ccc1OC(CCN1CCC(n2c(O)nc3ccccc32)CC1)C(C)C	MOR	RF	Scaffold	26	morganBits	Edge-Case Molecules	Cutoff value: 7	0.0893333333333333
82160	0.062	5.19333751022968	CCC(Oc1cc(C)ccc1Cl)C(O)CN1CCC(n2c(O)nc3ccccc32)CC1	MOR	RF	Scaffold	26	morganBits	Edge-Case Molecules	Cutoff value: 7	0.062
82161	0.0666666666666666	5.70416313399567	CCCC(Oc1cc(C)ccc1Cl)C(O)CN1CCC(n2c(O)nc3ccccc32)CC1	MOR	RF	Scaffold	26	morganBits	Edge-Case Molecules	Cutoff value: 7	0.0666666666666666
82164	0.086	5.95547756227658	Cc1ccccc1OC(CCN1CCC(n2c(O)nc3ccccc32)CC1)C(C)C	MOR	RF	Scaffold	26	morganBits	Edge-Case Molecules	Cutoff value: 7	0.086
82165	0.098	5.86450578407085	CCc1ccccc1OC(CCN1CCC(n2c(O)nc3ccccc32)CC1)C(C)C	MOR	RF	Scaffold	26	morganBits	Edge-Case Molecules	Cutoff value: 7	0.098
82166	0.096	5.82194616965205	CC(C)C(CCN1CCC(n2c(O)nc3ccccc32)CC1)Oc1ccccc1C(F)(F)F	MOR	RF	Scaffold	26	morganBits	Edge-Case Molecules	Cutoff value: 7	0.096
82167	0.0819999999999999	6.00426772644601	CC(C)c1ccccc1OC(CCN1CCC(n2c(O)nc3ccccc32)CC1)C(C)C	MOR	RF	Scaffold	26	morganBits	Edge-Case Molecules	Cutoff value: 7	0.0819999999999999
82171	0.092	5.14985239828994	Cc1ccc(N)cc1OC(CCN1CCC(n2c(O)nc3ccccc32)CC1)C(C)C	MOR	RF	Scaffold	26	morganBits	Edge-Case Molecules	Cutoff value: 7	0.092
82204	0.824666666666667	6.13551601305596	COCCOCCOCCOCCO[C@H]1CC[C@@]2(O)[C@H]3Cc4ccc(O)c5c4[C@@]2(CCN3CC2CCC2)C1O5	MOR	RF	Scaffold	26	morganBits	Edge-Case Molecules	Cutoff value: 7	0.824666666666667
82205	0.824666666666667	5.44208381040488	COCCOCCOCCOCCOCCO[C@H]1CC[C@@]2(O)[C@H]3Cc4ccc(O)c5c4[C@@]2(CCN3CC2CCC2)C1O5	MOR	RF	Scaffold	26	morganBits	Edge-Case Molecules	Cutoff value: 7	0.824666666666667
82292	0.0579999999999999	5.96504701329273	CC(=O)N[C@H](Cc1c[nH]c2ccc(Cl)cc12)C(=O)N[C@@H](Cc1ccccc1)C(=O)NCC(N)=O	MOR	RF	Scaffold	26	morganBits	Edge-Case Molecules	Cutoff value: 7	0.0579999999999999
82295	0.086	5.05068120982816	CC(=O)N[C@H](Cc1c[nH]c2ccc([N+](=O)[O-])cc12)C(=O)N[C@@H](Cc1ccccc1)C(=O)NCC(N)=O	MOR	RF	Scaffold	26	morganBits	Edge-Case Molecules	Cutoff value: 7	0.086
82298	0.0382	6.2591599760748	CC(=O)N[C@H](Cc1c[nH]c2ccccc12)C(=O)N[C@@H](Cc1ccccc1)C(N)=O	MOR	RF	Scaffold	26	morganBits	Edge-Case Molecules	Cutoff value: 7	0.0382
82385	0.0908095238095238	6.05556102083356	C=C(C)n1c(=O)n(CCN2CCC(N(C(=O)CC)c3cc(Cl)ccc3Cl)CC2)c2ccccc21	MOR	RF	Scaffold	26	morganBits	Edge-Case Molecules	Cutoff value: 7	0.0908095238095238
82386	0.0956666666666666	5.38908208735578	C=C(C)n1c(=O)n(CCN2CCC(N(C(=O)CC)c3cccc(Cl)c3)CC2)c2ccccc21	MOR	RF	Scaffold	26	morganBits	Edge-Case Molecules	Cutoff value: 7	0.0956666666666666
82397	0.412	5.1713586035109	NC(=O)c1ccc2c3c1O[C@H]1c4[nH]c5ccccc5c4C[C@@]4(O)[C@@H](C2)N(CC2CC2)CC[C@]314	MOR	RF	Scaffold	26	morganBits	Edge-Case Molecules	Cutoff value: 7	0.412
82399	0.26	5.86581098329899	CCC(=O)NCCc1ccc2[nH]c3c(c2c1)C[C@@]1(O)C2Cc4ccc(O)c5c4[C@@]1(CCN2CC1CC1)[C@H]3O5	MOR	RF	Scaffold	26	morganBits	Edge-Case Molecules	Cutoff value: 7	0.26
82402	0.25	5.72853172501263	CCC(=N)NCCc1ccc2[nH]c3c(c2c1)C[C@@]1(O)C2Cc4ccc(O)c5c4[C@@]1(CCN2CC1CC1)[C@H]3O5	MOR	RF	Scaffold	26	morganBits	Edge-Case Molecules	Cutoff value: 7	0.25
82403	0.254	5.54715938518601	CCCCC(=O)NCCc1ccc2[nH]c3c(c2c1)C[C@@]1(O)C2Cc4ccc(O)c5c4[C@@]1(CCN2CC1CC1)[C@H]3O5	MOR	RF	Scaffold	26	morganBits	Edge-Case Molecules	Cutoff value: 7	0.254
82404	0.258	5.29156304667053	CCCC(=N)NCCc1ccc2[nH]c3c(c2c1)C[C@@]1(O)C2Cc4ccc(O)c5c4[C@@]1(CCN2CC1CC1)[C@H]3O5	MOR	RF	Scaffold	26	morganBits	Edge-Case Molecules	Cutoff value: 7	0.258
82405	0.157	6.39879289451584	CCC/N=C(\N)Cc1ccc2[nH]c3c(c2c1)C[C@@]1(O)C2Cc4ccc(O)c5c4[C@@]1(CCN2CC1CC1)[C@H]3O5	MOR	RF	Scaffold	26	morganBits	Edge-Case Molecules	Cutoff value: 7	0.157
82406	0.25	5.14137777129897	CC(C)CC(=N)NCCc1ccc2[nH]c3c(c2c1)C[C@@]1(O)C2Cc4ccc(O)c5c4[C@@]1(CCN2CC1CC1)[C@H]3O5	MOR	RF	Scaffold	26	morganBits	Edge-Case Molecules	Cutoff value: 7	0.25
82407	0.242	6.39140187786945	CCCCCCNC(=O)NCCc1ccc2[nH]c3c(c2c1)C[C@@]1(O)C2Cc4ccc(O)c5c4[C@@]1(CCN2CC1CC1)[C@H]3O5	MOR	RF	Scaffold	26	morganBits	Edge-Case Molecules	Cutoff value: 7	0.242
82409	0.242	5.89451686248689	CC(=N)NCCc1ccc2[nH]c3c(c2c1)C[C@@]1(O)C2Cc4ccc(O)c5c4[C@@]1(CCN2CC1CC1)[C@H]3O5	MOR	RF	Scaffold	26	morganBits	Edge-Case Molecules	Cutoff value: 7	0.242
82411	0.288	5.56698100601489	CCCC(=O)NCCc1ccc2[nH]c3c(c2c1)C[C@@]1(O)C2Cc4ccc(O)c5c4[C@@]1(CCN2CC1CC1)[C@H]3O5	MOR	RF	Scaffold	26	morganBits	Edge-Case Molecules	Cutoff value: 7	0.288
82412	0.159	5.76959093931813	CCCCC/N=C(\N)Cc1ccc2[nH]c3c(c2c1)C[C@@]1(O)C2Cc4ccc(O)c5c4[C@@]1(CCN2CC1CC1)[C@H]3O5	MOR	RF	Scaffold	26	morganBits	Edge-Case Molecules	Cutoff value: 7	0.159
82413	0.262	5.37193268528282	CCNC(=O)NCCc1ccc2[nH]c3c(c2c1)C[C@@]1(O)C2Cc4ccc(O)c5c4[C@@]1(CCN2CC1CC1)[C@H]3O5	MOR	RF	Scaffold	26	morganBits	Edge-Case Molecules	Cutoff value: 7	0.262
82415	0.106	6.09473962961008	CCCC/N=C(\NCCCC)Nc1ccc2[nH]c3c(c2c1)C[C@@]1(O)[C@H]2Cc4ccc(O)c5c4[C@@]1(CCN2CC1CC1)[C@H]3O5	MOR	RF	Scaffold	26	morganBits	Edge-Case Molecules	Cutoff value: 7	0.106
82416	0.206	5.39178844895352	N=C(N)NCc1ccc2[nH]c3c(c2c1)C[C@@]1(O)[C@H]2Cc4ccc(O)c5c4[C@@]1(CCN2CC1CC1)[C@H]3O5	MOR	RF	Scaffold	26	morganBits	Edge-Case Molecules	Cutoff value: 7	0.206
82417	0.208	6.93440386514222	CCCC/N=C(\NCCCC)NCCc1ccc2[nH]c3c(c2c1)C[C@@]1(O)[C@H]2Cc4ccc(O)c5c4[C@@]1(CCN2CC1CC1)[C@H]3O5	MOR	RF	Scaffold	26	morganBits	Edge-Case Molecules	Cutoff value: 7	0.208
82418	0.11	6.71456106584093	CCC/N=C(\NCCC)Nc1ccc2[nH]c3c(c2c1)C[C@@]1(O)[C@H]2Cc4ccc(O)c5c4[C@@]1(CCN2CC1CC1)[C@H]3O5	MOR	RF	Scaffold	26	morganBits	Edge-Case Molecules	Cutoff value: 7	0.11
82419	0.302	5.33132325320358	[11CH3]n1c2c(c3ccccc31)C[C@@]1(O)[C@H]3Cc4ccc(O)c5c4[C@@]1(CCN3CC1CC1)[C@H]2O5	MOR	RF	Scaffold	26	morganBits	Edge-Case Molecules	Cutoff value: 7	0.302
82863	0.032	5.54621016821867	O=C1NCN(c2ccc(Cl)cc2)C12CCN(C1Cc3cccc4cccc1c34)CC2	MOR	RF	Scaffold	27	morganBits	Edge-Case Molecules	Cutoff value: 7	0.032
82864	0.044	5.08557986997213	Cc1ccc(N2CNC(=O)C23CCN(C2Cc4cccc5cccc2c45)CC3)cc1	MOR	RF	Scaffold	27	morganBits	Edge-Case Molecules	Cutoff value: 7	0.044
82865	0.034	6.00677085666413	O=C1NCN(c2cccc(Cl)c2)C12CCN(C1Cc3cccc4cccc1c34)CC2	MOR	RF	Scaffold	27	morganBits	Edge-Case Molecules	Cutoff value: 7	0.034
82866	0.038	6.46709715194374	O=C1NCN(c2cccc(Br)c2)C12CCN(C1Cc3cccc4cccc1c34)CC2	MOR	RF	Scaffold	27	morganBits	Edge-Case Molecules	Cutoff value: 7	0.038
82867	0.044	6.69741490700595	Cc1cccc(N2CNC(=O)C23CCN(C2Cc4cccc5cccc2c45)CC3)c1	MOR	RF	Scaffold	27	morganBits	Edge-Case Molecules	Cutoff value: 7	0.044
82869	0.0559999999999999	6.00677085666413	Cc1cc(C)cc(N2CNC(=O)C23CCN(C2Cc4cccc5cccc2c45)CC3)c1	MOR	RF	Scaffold	27	morganBits	Edge-Case Molecules	Cutoff value: 7	0.0559999999999999
82872	0.062	6.927708962349	O=C1NCN(c2cccc(C(F)(F)F)c2)C12CCN(C1Cc3cccc4cccc1c34)CC2	MOR	RF	Scaffold	27	morganBits	Edge-Case Molecules	Cutoff value: 7	0.062
82873	0.034	5.31588186298777	COc1cccc(N2CNC(=O)C23CCN(C2Cc4cccc5cccc2c45)CC3)c1	MOR	RF	Scaffold	27	morganBits	Edge-Case Molecules	Cutoff value: 7	0.034
82874	0.05	5.7763356584	O=C1NCN(c2ccc(F)cc2)C12CCN(C1Cc3cccc4cccc1c34)CC2	MOR	RF	Scaffold	27	morganBits	Edge-Case Molecules	Cutoff value: 7	0.05
82937	0.2748	5.1713586035109	NC(=O)c1ccc2c3c1O[C@H]1c4[nH]c5ccccc5c4C[C@@]4(O)[C@@H](C2)N(CC2CC2)CC[C@]314	MOR	RF	Scaffold	27	morganBits	Edge-Case Molecules	Cutoff value: 7	0.2748
82939	0.204	5.86581098329899	CCC(=O)NCCc1ccc2[nH]c3c(c2c1)C[C@@]1(O)C2Cc4ccc(O)c5c4[C@@]1(CCN2CC1CC1)[C@H]3O5	MOR	RF	Scaffold	27	morganBits	Edge-Case Molecules	Cutoff value: 7	0.204
82942	0.196	5.72853172501263	CCC(=N)NCCc1ccc2[nH]c3c(c2c1)C[C@@]1(O)C2Cc4ccc(O)c5c4[C@@]1(CCN2CC1CC1)[C@H]3O5	MOR	RF	Scaffold	27	morganBits	Edge-Case Molecules	Cutoff value: 7	0.196
82943	0.202	5.54715938518601	CCCCC(=O)NCCc1ccc2[nH]c3c(c2c1)C[C@@]1(O)C2Cc4ccc(O)c5c4[C@@]1(CCN2CC1CC1)[C@H]3O5	MOR	RF	Scaffold	27	morganBits	Edge-Case Molecules	Cutoff value: 7	0.202
82944	0.192	5.29156304667053	CCCC(=N)NCCc1ccc2[nH]c3c(c2c1)C[C@@]1(O)C2Cc4ccc(O)c5c4[C@@]1(CCN2CC1CC1)[C@H]3O5	MOR	RF	Scaffold	27	morganBits	Edge-Case Molecules	Cutoff value: 7	0.192
82945	0.149333333333333	6.39879289451584	CCC/N=C(\N)Cc1ccc2[nH]c3c(c2c1)C[C@@]1(O)C2Cc4ccc(O)c5c4[C@@]1(CCN2CC1CC1)[C@H]3O5	MOR	RF	Scaffold	27	morganBits	Edge-Case Molecules	Cutoff value: 7	0.149333333333333
82946	0.196	5.14137777129897	CC(C)CC(=N)NCCc1ccc2[nH]c3c(c2c1)C[C@@]1(O)C2Cc4ccc(O)c5c4[C@@]1(CCN2CC1CC1)[C@H]3O5	MOR	RF	Scaffold	27	morganBits	Edge-Case Molecules	Cutoff value: 7	0.196
82947	0.188	6.39140187786945	CCCCCCNC(=O)NCCc1ccc2[nH]c3c(c2c1)C[C@@]1(O)C2Cc4ccc(O)c5c4[C@@]1(CCN2CC1CC1)[C@H]3O5	MOR	RF	Scaffold	27	morganBits	Edge-Case Molecules	Cutoff value: 7	0.188
82949	0.192	5.89451686248689	CC(=N)NCCc1ccc2[nH]c3c(c2c1)C[C@@]1(O)C2Cc4ccc(O)c5c4[C@@]1(CCN2CC1CC1)[C@H]3O5	MOR	RF	Scaffold	27	morganBits	Edge-Case Molecules	Cutoff value: 7	0.192
82951	0.236	5.56698100601489	CCCC(=O)NCCc1ccc2[nH]c3c(c2c1)C[C@@]1(O)C2Cc4ccc(O)c5c4[C@@]1(CCN2CC1CC1)[C@H]3O5	MOR	RF	Scaffold	27	morganBits	Edge-Case Molecules	Cutoff value: 7	0.236
82952	0.153333333333333	5.76959093931813	CCCCC/N=C(\N)Cc1ccc2[nH]c3c(c2c1)C[C@@]1(O)C2Cc4ccc(O)c5c4[C@@]1(CCN2CC1CC1)[C@H]3O5	MOR	RF	Scaffold	27	morganBits	Edge-Case Molecules	Cutoff value: 7	0.153333333333333
82953	0.204	5.37193268528282	CCNC(=O)NCCc1ccc2[nH]c3c(c2c1)C[C@@]1(O)C2Cc4ccc(O)c5c4[C@@]1(CCN2CC1CC1)[C@H]3O5	MOR	RF	Scaffold	27	morganBits	Edge-Case Molecules	Cutoff value: 7	0.204
82955	0.054	6.09473962961008	CCCC/N=C(\NCCCC)Nc1ccc2[nH]c3c(c2c1)C[C@@]1(O)[C@H]2Cc4ccc(O)c5c4[C@@]1(CCN2CC1CC1)[C@H]3O5	MOR	RF	Scaffold	27	morganBits	Edge-Case Molecules	Cutoff value: 7	0.054
82956	0.19	5.39178844895352	N=C(N)NCc1ccc2[nH]c3c(c2c1)C[C@@]1(O)[C@H]2Cc4ccc(O)c5c4[C@@]1(CCN2CC1CC1)[C@H]3O5	MOR	RF	Scaffold	27	morganBits	Edge-Case Molecules	Cutoff value: 7	0.19
82957	0.162	6.93440386514222	CCCC/N=C(\NCCCC)NCCc1ccc2[nH]c3c(c2c1)C[C@@]1(O)[C@H]2Cc4ccc(O)c5c4[C@@]1(CCN2CC1CC1)[C@H]3O5	MOR	RF	Scaffold	27	morganBits	Edge-Case Molecules	Cutoff value: 7	0.162
82958	0.052	6.71456106584093	CCC/N=C(\NCCC)Nc1ccc2[nH]c3c(c2c1)C[C@@]1(O)[C@H]2Cc4ccc(O)c5c4[C@@]1(CCN2CC1CC1)[C@H]3O5	MOR	RF	Scaffold	27	morganBits	Edge-Case Molecules	Cutoff value: 7	0.052
82959	0.294	5.33132325320358	[11CH3]n1c2c(c3ccccc31)C[C@@]1(O)[C@H]3Cc4ccc(O)c5c4[C@@]1(CCN3CC1CC1)[C@H]2O5	MOR	RF	Scaffold	27	morganBits	Edge-Case Molecules	Cutoff value: 7	0.294
82969	0.646	5.41648106154389	Cc1cc(O)cc(C)c1C[C@H](N)C(=O)N1Cc2ccccc2C[C@H]1C/N=C(/S)NC(C)(C)C	MOR	RF	Scaffold	27	morganBits	Edge-Case Molecules	Cutoff value: 7	0.646
82975	0.526	6.45055482907443	Cc1cc(O)cc(C)c1C[C@H](N)C(=O)N1Cc2ccccc2C[C@H]1CN=C(N)N	MOR	RF	Scaffold	27	morganBits	Edge-Case Molecules	Cutoff value: 7	0.526
82976	0.58	5.76919560426653	Cc1cc(O)cc(C)c1C[C@H](N)C(=O)N1Cc2ccccc2C[C@H]1CNC(=O)C(C)(C)C	MOR	RF	Scaffold	27	morganBits	Edge-Case Molecules	Cutoff value: 7	0.58
82978	0.59	6.22118072800958	CC(=O)NC[C@@H]1Cc2ccccc2CN1C(=O)[C@@H](N)Cc1c(C)cc(O)cc1C	MOR	RF	Scaffold	27	morganBits	Edge-Case Molecules	Cutoff value: 7	0.59
82980	0.61	5.49745012407756	CC(=N)NC[C@@H]1Cc2ccccc2CN1C(=O)[C@@H](N)Cc1c(C)cc(O)cc1C	MOR	RF	Scaffold	27	morganBits	Edge-Case Molecules	Cutoff value: 7	0.61
83083	0.544	5.1713586035109	CN(C)[C@]1(c2ccccc2)CC[C@@]2(CC1)OCCc1c3cc(F)ccc3[nH]c12.O=C(O)CC(O)(CC(=O)O)C(=O)O	MOR	RF	Scaffold	27	morganBits	Edge-Case Molecules	Cutoff value: 7	0.544
83089	0.363333333333333	6.36094267038474	Cc1ccc2[nH]c3c(c2c1)CC(C)OC31CCC(c2ccccc2)(N(C)C)CC1	MOR	RF	Scaffold	27	morganBits	Edge-Case Molecules	Cutoff value: 7	0.363333333333333
83090	0.396666666666667	6.05556102083356	CN(C)C1(c2ccccc2)CCC2(CC1)OCCc1c2[nH]c2ccc(Br)cc12	MOR	RF	Scaffold	27	morganBits	Edge-Case Molecules	Cutoff value: 7	0.396666666666667
83095	0.393333333333333	6.36094267038474	CC1Cc2c([nH]c3ccc(Br)cc23)C2(CCC(c3ccccc3)(N(C)C)CC2)O1	MOR	RF	Scaffold	27	morganBits	Edge-Case Molecules	Cutoff value: 7	0.393333333333333
83127	0.059	5.80459753131744	NC(=O)c1ccc(Oc2ccc3c(c2)CCCN(CCCC(F)(F)F)C3)nc1	MOR	RF	Scaffold	27	morganBits	Edge-Case Molecules	Cutoff value: 7	0.059
83128	0.042	5.26161635098297	CCC(CC)CN1CCCc2cc(Oc3ccc(C(N)=O)cn3)ccc2C1	MOR	RF	Scaffold	27	morganBits	Edge-Case Molecules	Cutoff value: 7	0.042
83129	0.0687301587301587	6.09146093814839	CC(C)(C)CCN1CCCc2cc(Oc3ccc(C(N)=O)cn3)ccc2C1	MOR	RF	Scaffold	27	morganBits	Edge-Case Molecules	Cutoff value: 7	0.0687301587301587
83130	0.046	6.52094376389018	CC(C)CCCCN1CCCc2cc(Oc3ccc(C(N)=O)cn3)ccc2C1	MOR	RF	Scaffold	27	morganBits	Edge-Case Molecules	Cutoff value: 7	0.046
83131	0.04	6.97845243673907	CC(C)CCCN1CCCc2cc(Oc3ccc(C(N)=O)cn3)ccc2C1	MOR	RF	Scaffold	27	morganBits	Edge-Case Molecules	Cutoff value: 7	0.04
83132	0.042	6.58945776550086	CC(C)CCN1CCCc2cc(Oc3ccc(C(N)=O)cn3)ccc2C1	MOR	RF	Scaffold	27	morganBits	Edge-Case Molecules	Cutoff value: 7	0.042
83133	0.036	6.51259647001341	CCCCCCN1CCCc2cc(Oc3ccc(C(N)=O)cn3)ccc2C1	MOR	RF	Scaffold	27	morganBits	Edge-Case Molecules	Cutoff value: 7	0.036
83134	0.036	6.52682860643042	CCCCCN1CCCc2cc(Oc3ccc(C(N)=O)cn3)ccc2C1	MOR	RF	Scaffold	27	morganBits	Edge-Case Molecules	Cutoff value: 7	0.036
83135	0.04	5.96456635959446	CCCCN1CCCc2cc(Oc3ccc(C(N)=O)cn3)ccc2C1	MOR	RF	Scaffold	27	morganBits	Edge-Case Molecules	Cutoff value: 7	0.04
83147	0.52	5.70416313399567	Oc1ccc2c(c1)[C@]1(CCCc3ccccc3)CCN(CCc3ccc(C(F)(F)F)cc3)C[C@@H]1O2	MOR	RF	Scaffold	27	morganBits	Edge-Case Molecules	Cutoff value: 7	0.52
83148	0.386	6.16678665594378	Oc1ccc2c(c1)[C@]1(CCCc3ccccc3)CCN(CCc3ccccc3F)C[C@@H]1O2	MOR	RF	Scaffold	27	morganBits	Edge-Case Molecules	Cutoff value: 7	0.386
83149	0.168	5.14985239828994	Oc1ccc2c(c1)[C@]1(CCCc3ccccc3)CCN(CCc3ccc(F)cc3)C[C@@H]1O2	MOR	RF	Scaffold	27	morganBits	Edge-Case Molecules	Cutoff value: 7	0.168
83150	0.124	6.36094267038474	Oc1ccc2c(c1)[C@]1(CCCc3ccccc3)CCN(CCc3ccccc3)C[C@@H]1O2	MOR	RF	Scaffold	27	morganBits	Edge-Case Molecules	Cutoff value: 7	0.124
83849	0.1875	6.00426772644601	C[C@H]1C2Cc3ccc(C(N)=O)c([N+](=O)[O-])c3[C@@]1(C)CCN2CC1CC1	MOR	RF	Scaffold	28	morganBits	Edge-Case Molecules	Cutoff value: 7	0.1875
83852	0.212333333333333	5.53426409720027	C[C@H]1C2Cc3ccc(O)c([N+](=O)[O-])c3[C@@]1(C)CCN2CC1CC1	MOR	RF	Scaffold	28	morganBits	Edge-Case Molecules	Cutoff value: 7	0.212333333333333
83865	0.019	5.38908208735578	CCCCCC(c1ccccc1)N1CCC(O)(c2ccccc2)CC1	MOR	RF	Scaffold	28	morganBits	Edge-Case Molecules	Cutoff value: 7	0.019
83866	0.013	5.63270417001353	CCCCC(c1ccccc1)N1CCC(O)(c2ccccc2)CC1	MOR	RF	Scaffold	28	morganBits	Edge-Case Molecules	Cutoff value: 7	0.013
83870	0.117	6.72787411449066	C[C@H]1CN(Cc2cccc(Cl)c2)CC[C@@]1(C)c1cccc(C(N)=O)c1	MOR	RF	Scaffold	28	morganBits	Edge-Case Molecules	Cutoff value: 7	0.117
83871	0.104	6.29194979889779	COc1cccc(CN2CC[C@@](C)(c3cccc(C(N)=O)c3)[C@@H](C)C2)c1	MOR	RF	Scaffold	28	morganBits	Edge-Case Molecules	Cutoff value: 7	0.104
83875	0.09	6.22741127776022	C[C@H]1CN(Cc2ccccc2)CC[C@@]1(C)c1cccc(C(N)=O)c1	MOR	RF	Scaffold	28	morganBits	Edge-Case Molecules	Cutoff value: 7	0.09
83876	0.13	6.82524827851584	COc1ccc(CN2CC[C@@](C)(c3cccc(C(N)=O)c3)[C@@H](C)C2)c(OC)c1	MOR	RF	Scaffold	28	morganBits	Edge-Case Molecules	Cutoff value: 7	0.13
83878	0.184	5.63270417001353	C[C@H]1CN(Cc2cccc(O)c2)CC[C@@]1(C)c1cccc(C(N)=O)c1	MOR	RF	Scaffold	28	morganBits	Edge-Case Molecules	Cutoff value: 7	0.184
84294	0.516	5.70416313399567	Oc1ccc2c(c1)[C@]1(CCCc3ccccc3)CCN(CCc3ccc(C(F)(F)F)cc3)C[C@@H]1O2	MOR	RF	Scaffold	29	morganBits	Edge-Case Molecules	Cutoff value: 7	0.516
84295	0.354	6.16678665594378	Oc1ccc2c(c1)[C@]1(CCCc3ccccc3)CCN(CCc3ccccc3F)C[C@@H]1O2	MOR	RF	Scaffold	29	morganBits	Edge-Case Molecules	Cutoff value: 7	0.354
84296	0.152	5.14985239828994	Oc1ccc2c(c1)[C@]1(CCCc3ccccc3)CCN(CCc3ccc(F)cc3)C[C@@H]1O2	MOR	RF	Scaffold	29	morganBits	Edge-Case Molecules	Cutoff value: 7	0.152
84297	0.098	6.36094267038474	Oc1ccc2c(c1)[C@]1(CCCc3ccccc3)CCN(CCc3ccccc3)C[C@@H]1O2	MOR	RF	Scaffold	29	morganBits	Edge-Case Molecules	Cutoff value: 7	0.098
84326	0.596666666666667	6.60210472720163	COc1c(C(N)=O)ccc2c1[C@]13CCN(CC4CC4)[C@H](C2)[C@]1(O)CCC(=O)C3	MOR	RF	Scaffold	29	morganBits	Edge-Case Molecules	Cutoff value: 7	0.596666666666667
84327	0.683333333333333	6.16678665594378	O=C1CC[C@@]2(O)[C@H]3Cc4ccc(O)c(O)c4[C@@]2(CCN3CC2CC2)C1	MOR	RF	Scaffold	29	morganBits	Edge-Case Molecules	Cutoff value: 7	0.683333333333333
84332	0.33	5.22150838719638	C[C@H](NC(=O)C[C@H]1C[C@@]2(O)[C@H]3Cc4ccc(O)cc4[C@@]2(CCN3CC2CC2)CC1=O)C(=O)O	MOR	RF	Scaffold	29	morganBits	Edge-Case Molecules	Cutoff value: 7	0.33
84334	0.316	5.09359273335749	CC(C)C[C@H](NC(=O)C[C@H]1C[C@@]2(O)[C@H]3Cc4ccc(O)cc4[C@@]2(CCN3CC2CC2)CC1=O)C(=O)O	MOR	RF	Scaffold	29	morganBits	Edge-Case Molecules	Cutoff value: 7	0.316
[truncated: 3,440 more rows]
