# Supplementary material for: A systematic study of key elements underlying molecular property prediction
Source: Nat Commun. 2023 Oct 13;14:6395. doi: 10.1038/s41467-023-41948-6 (PMC10575948; doi:10.1038/s41467-023-41948-6)
Supplement: Supplementary file 4 — Source Data [file 41467_2023_41948_MOESM4_ESM.zip › SourceData/Fig7/Fig7d.txt]

X	preds	labels	SMILES	mol_prop	model_name	split_type	fold	mol_rep	edge_case	task	pred_error
0	3.00632323039469	2.09224472101786	O=c1cc(-c2ccccc2)oc2c(Cc3ccccc3)c(O)cc(O)c12	MDR1	RF	Scaffold	0	morganBits	Non Edge-Case Molecules	reg	0.914078509376831
1	1.14907138247086	1.90992316422391	COc1cccc(CCc2ccccc2OCCCN2CCN(c3ncccn3)CC2)c1	MDR1	RF	Scaffold	0	morganBits	Non Edge-Case Molecules	reg	-0.760851781753048
2	-1.55565331107205	-2.39818778749981	CC[C@H]1CN(C)[C@H]2Cc3c(n(C)c4ccccc34)C(=O)C[C@H]1[C@@H]2C(=O)OC	MDR1	RF	Scaffold	0	morganBits	Non Edge-Case Molecules	reg	0.842534476427756
3	-0.874543812937861	-0.0790920853662289	CCOc1ccccc1NC(=O)C1=C(C)NC(=S)NC1c1cccs1	MDR1	RF	Scaffold	0	morganBits	Non Edge-Case Molecules	reg	-0.795451727571632
4	-0.874543812937861	-0.0721857371898408	CCOc1ccccc1NC(=O)C1=C(C)NC(=S)N[C@@H]1c1cccs1	MDR1	RF	Scaffold	0	morganBits	Non Edge-Case Molecules	reg	-0.80235807574802
5	0.980140331590722	3.19748895248402	CCN(CC)CCC[C@H](C)N[C@@H]1c2ccccc2N[C@H](C)[C@@H]1OC(=O)c1ccc(C)cc1	MDR1	RF	Scaffold	0	morganBits	Non Edge-Case Molecules	reg	-2.2173486208933
6	-0.88469285833815	-1.55581273857582	COc1cc(C(=O)Nc2ccc(Br)cc2[N+](=O)[O-])cc(O)c1O	MDR1	RF	Scaffold	0	morganBits	Non Edge-Case Molecules	reg	0.671119880237669
7	0.997496847406981	-0.903487552536127	COc1cc(C(=O)Nc2ccc(Br)cc2)cc(OC)c1OC	MDR1	RF	Scaffold	0	morganBits	Non Edge-Case Molecules	reg	1.90098439994311
8	-0.744360341898094	-2.08214254887777	COc1ccc(NC(=O)c2cc(O)c(O)c(OC)c2)c([N+](=O)[O-])c1	MDR1	RF	Scaffold	0	morganBits	Non Edge-Case Molecules	reg	1.33778220697968
9	0.457861345414852	1.76988589743515	Cc1ccc(C(=O)N2c3ccccc3[C@@H](N(CCO)Cc3ccccc3)[C@@H](O)[C@H]2C)cc1	MDR1	RF	Scaffold	0	morganBits	Non Edge-Case Molecules	reg	-1.3120245520203
10	-0.232707477795712	0.917925263402658	Cc1ccc(C(=O)N2c3ccccc3[C@H](NCc3ccccc3)[C@@H](O)[C@H]2C)cc1	MDR1	RF	Scaffold	0	morganBits	Non Edge-Case Molecules	reg	-1.15063274119837
11	14.0478345498262	13.6253728933056	O=C(c1ccoc1)N1CCN(c2cc(-c3ccco3)nc3cc(-c4cccs4)nn23)CC1	MDR1	RF	Scaffold	0	morganBits	Non Edge-Case Molecules	reg	0.422461656520618
12	0.49818274738652	-0.341368634382587	CCOC(=O)N1CCC(=C2c3ccc(Cl)cc3CCc3cccnc32)CC1	MDR1	RF	Scaffold	0	morganBits	Non Edge-Case Molecules	reg	0.839551381769106
13	0.275764391572931	-1.6689553946757	Clc1ccc2c(c1)CCc1cccnc1C2=C1CCNCC1	MDR1	RF	Scaffold	0	morganBits	Non Edge-Case Molecules	reg	1.94471978624863
14	1.90939860157	4.92449852557938	O[C@@H](COc1cccc2ncccc12)CN1CCN([C@@H]2c3ccccc3[C@@H]3[C@H](c4ccccc42)C3(F)F)CC1	MDR1	RF	Scaffold	0	morganBits	Non Edge-Case Molecules	reg	-3.01509992400938
15	1.85231299304026	1.65398979008671	CCOC(=O)CSc1nc(N)c2c3c(sc2n1)COCC3	MDR1	RF	Scaffold	0	morganBits	Non Edge-Case Molecules	reg	0.198323202953554
16	-1.44015374234539	-0.785986414642837	O=C1C[C@H](CN2CCN(c3ccc(F)cc3)CC2)Oc2ccccc21	MDR1	RF	Scaffold	0	morganBits	Non Edge-Case Molecules	reg	-0.654167327702549
17	0.0898446796990318	1.37844233553288	Cc1cccc(N2CCN(C[C@H]3CC(=O)c4ccccc4O3)CC2)c1C	MDR1	RF	Scaffold	0	morganBits	Non Edge-Case Molecules	reg	-1.28859765583385
18	3.06858178949092	3.51936107665801	CC(=O)O[C@H]1CC[C@](C)(O)[C@]23OC(C)(C)[C@H]([C@H](OC(=O)/C=C/c4ccccc4)[C@H](OC(=O)c4ccccc4)[C@]12C)[C@H]3OC(=O)C1CC1	MDR1	RF	Scaffold	0	morganBits	Non Edge-Case Molecules	reg	-0.45077928716709
19	-0.259834543420849	-0.305650551780507	CN(C)c1ccc2c(-c3ccccc3)c3ccc(=[N+](C)C)cc-3[se]c2c1.[Br-]	MDR1	RF	Scaffold	0	morganBits	Non Edge-Case Molecules	reg	0.0458160083596582
20	2.25489290652602	-0.350102314351341	COc1cccc(CCc2ccccc2NCc2ccncc2)c1	MDR1	RF	Scaffold	0	morganBits	Non Edge-Case Molecules	reg	2.60499522087736
21	0.897489430857746	2.11244742833538	c1ccc(CCc2c(CCN3CCCCC3)oc3ccccc23)cc1	MDR1	RF	Scaffold	0	morganBits	Non Edge-Case Molecules	reg	-1.21495799747764
22	6.06928395873972	4.79381595602236	COc1ccc(C(=O)O[C@H]2Cc3c(OC)cc(OC)cc3O[C@@H]2c2cc(OC)c(OC)c(OC)c2)cc1	MDR1	RF	Scaffold	0	morganBits	Non Edge-Case Molecules	reg	1.27546800271736
23	6.20761716960362	6.515093350212	COc1cc(OC)c2c(c1)O[C@H](c1cc(OC)c(OC)c(OC)c1)[C@@H](OC(=O)c1ccc(OC)c(OC)c1)C2	MDR1	RF	Scaffold	0	morganBits	Edge-Case Molecules	reg	-0.307476180608383
24	6.15219214635909	5.10817970188937	COc1cc(OC)c2c(c1)O[C@H](c1cc(OC)c(OC)c(OC)c1)[C@@H](OC(=O)c1cc(OC)c(OC)c(OC)c1)C2	MDR1	RF	Scaffold	0	morganBits	Edge-Case Molecules	reg	1.04401244446972
25	6.07805769784727	6.515093350212	C=CCOc1cc(C(=O)O[C@@H]2Cc3c(OC)cc(OC)cc3O[C@@H]2c2cc(OC)c(OC)c(OC)c2)cc(OCC=C)c1OCC=C	MDR1	RF	Scaffold	0	morganBits	Edge-Case Molecules	reg	-0.437035652364726
26	5.96207099047717	4.42425862470272	COc1cc(OC)c2c(c1)O[C@H](c1cc(OC)c(OC)c(OC)c1)[C@H](OC(=O)c1cccc(F)c1)C2	MDR1	RF	Scaffold	0	morganBits	Non Edge-Case Molecules	reg	1.53781236577445
27	6.19291971840002	5.0240636688282	COc1cc(OC)c2c(c1)O[C@H](c1cc(OC)c(OC)c(OC)c1)[C@H](OC(=O)c1ccc(F)cc1)C2	MDR1	RF	Scaffold	0	morganBits	Edge-Case Molecules	reg	1.16885604957182
28	6.37593135423062	5.41648106154389	COc1cc(OC)c2c(c1)O[C@H](c1cc(OC)c(OC)c(OC)c1)[C@H](OC(=O)c1ccc(F)c(N(C)C)c1)C2	MDR1	RF	Scaffold	0	morganBits	Edge-Case Molecules	reg	0.959450292686727
29	6.21707734058302	6.30537281922993	COc1cc(OC)c2c(c1)O[C@H](c1cc(OC)c(OC)c(OC)c1)[C@H](OC(=O)c1ccc(F)c(NC(C)=O)c1)C2	MDR1	RF	Scaffold	0	morganBits	Edge-Case Molecules	reg	-0.0882954786469092
30	6.15219214635909	5.95547756227658	COc1cc(OC)c2c(c1)O[C@H](c1cc(OC)c(OC)c(OC)c1)[C@H](OC(=O)c1cc(OC)c(OC)c(OC)c1)C2	MDR1	RF	Scaffold	0	morganBits	Edge-Case Molecules	reg	0.196714584082517
31	4.03924459153855	3.82894798449784	CC(=O)Oc1cc(OC(C)=O)c2c(c1)O[C@H](c1cc(OC(C)=O)c(OC(C)=O)c(OC(C)=O)c1)[C@H](OC(=O)c1cc(OC(C)=O)c(OC(C)=O)c(OC(C)=O)c1)C2	MDR1	RF	Scaffold	0	morganBits	Non Edge-Case Molecules	reg	0.210296607040705
32	5.75606502418083	5.18890291316181	COc1cccc(C(=O)O[C@@H]2Cc3c(OC)cc(OC)cc3O[C@@H]2c2cc(OC)c(OC)c(OC)c2)c1	MDR1	RF	Scaffold	0	morganBits	Edge-Case Molecules	reg	0.567162111019014
33	6.06928395873972	4.00481681046267	COc1ccc(C(=O)O[C@@H]2Cc3c(OC)cc(OC)cc3O[C@@H]2c2cc(OC)c(OC)c(OC)c2)cc1	MDR1	RF	Scaffold	0	morganBits	Non Edge-Case Molecules	reg	2.06446714827706
34	6.20761716960362	6.0295855344303	COc1cc(OC)c2c(c1)O[C@H](c1cc(OC)c(OC)c(OC)c1)[C@H](OC(=O)c1ccc(OC)c(OC)c1)C2	MDR1	RF	Scaffold	0	morganBits	Edge-Case Molecules	reg	0.178031635173318
35	6.05532857478286	4.27349752884438	CCOc1cc(C(=O)O[C@@H]2Cc3c(OC)cc(OC)cc3O[C@@H]2c2cc(OC)c(OC)c(OC)c2)cc(OCC)c1OCC	MDR1	RF	Scaffold	0	morganBits	Non Edge-Case Molecules	reg	1.78183104593847
36	3.2918982063103	4.04946862997345	O=C1c2cccc(OC[C@H](O)CN3CCCCC3)c2C[C@H]1Cc1ccccc1	MDR1	RF	Scaffold	0	morganBits	Non Edge-Case Molecules	reg	-0.757570423663145
37	3.2918982063103	4.04417294239874	O=C1c2cccc(OCC(O)CN3CCCCC3)c2CC1Cc1ccccc1	MDR1	RF	Scaffold	0	morganBits	Non Edge-Case Molecules	reg	-0.752274736088435
38	1.60483922238676	-2.65702580894398	CNCCC(Oc1ccc(C(F)(F)F)cc1)c1ccccc1	MDR1	RF	Scaffold	0	morganBits	Non Edge-Case Molecules	reg	4.26186503133074
39	2.95394795566228	2.42492415940038	O=C(CCc1ccccc1)c1ccccc1OCC(O)CNCCC(c1ccccc1)c1ccccc1	MDR1	RF	Scaffold	0	morganBits	Non Edge-Case Molecules	reg	0.529023796261904
40	2.95394795566228	2.41460105740367	O=C(CCc1ccccc1)c1ccccc1OC[C@H](O)CNCCC(c1ccccc1)c1ccccc1	MDR1	RF	Scaffold	0	morganBits	Non Edge-Case Molecules	reg	0.539346898258619
41	0.763458116057846	-0.305650551780507	COc1cc2c(cc1OC)C(=O)N(CCCCN1C/C(=N\NC(=S)N(C)C)c3ccccc31)CC2	MDR1	RF	Scaffold	0	morganBits	Non Edge-Case Molecules	reg	1.06910866783835
42	0.60752906077836	-0.314700387300425	CC/C=C/C[C@@H](C)[C@@H](O)[C@H]1C(=O)N[C@@H](CC)C(=O)N(C)CC(=O)N(C)[C@@H](C(C)C)C(=O)N[C@H](C(C)C)C(=O)N(C)[C@H](CC(C)C)C(=O)N[C@@H](C)C(=O)N[C@H](C)C(=O)N(C)[C@@H](CC(C)C)C(=O)N(C)[C@@H](CC(C)C)C(=O)N(C)[C@@H](C(C)C)C(=O)N1C	MDR1	RF	Scaffold	0	morganBits	Non Edge-Case Molecules	reg	0.922229448078785
43	0.857379993544661	-0.615805480084347	C/C=C/C[C@@H](C)[C@@H](O)[C@H]1C(=O)N[C@@H](CC)C(=O)N(C)CC(=O)N[C@@H]([C@@H](C)CC)C(=O)N[C@H](C(C)C)C(=O)N(C)[C@H](CC(C)C)C(=O)N[C@@H](C)C(=O)N[C@H](C)C(=O)N(C)[C@@H](CC(C)C)C(=O)N(C)[C@@H](CC(C)C)C(=O)N(C)[C@@H](C(C)C)C(=O)N1C	MDR1	RF	Scaffold	0	morganBits	Non Edge-Case Molecules	reg	1.47318547362901
44	0.844641925346562	-0.686574550972555	C/C=C/C[C@@H](C)[C@@H](O)[C@H]1C(=O)N[C@@H](CC)C(=O)N(C)CC(=O)N(C)[C@H](CC(C)C)C(=O)N[C@H](C(C)C)C(=O)N(C)[C@H](CC(C)C)C(=O)N[C@@H](C)C(=O)N[C@H](C)C(=O)N(C)[C@@H](CC(C)C)C(=O)N(C)[C@@H](CC(C)C)C(=O)N(C)[C@@H](C)C(=O)N1C	MDR1	RF	Scaffold	0	morganBits	Non Edge-Case Molecules	reg	1.53121647631912
45	0.763083707598795	1.09899294800758	CC/C=C/C[C@@H](C)C[C@H]1C(=O)N[C@@H](C(C)C)C(=O)N(C)CC(=O)N(C)[C@H](CC(C)C)C(=O)N[C@@H](C(C)C)C(=O)N(C)[C@H](CC(C)C)C(=O)N[C@@H](C)C(=O)N[C@H](C)C(=O)N(C)[C@@H](CC(C)C)C(=O)N(C)[C@@H](CC(C)C)C(=O)N(C)[C@@H](C(C)C)C(=O)N1C	MDR1	RF	Scaffold	0	morganBits	Non Edge-Case Molecules	reg	-0.335909240408785
46	1.12314276317781	1.62224109177213	C/C=C/C[C@@H](C)[C@@H](O)[C@H]1C(=O)N[C@@H]([C@@H](C)O)C(=O)N(C)CC(=O)N(C)[C@H](CC(C)C)C(=O)N[C@@H](CC(C)C)C(=O)N(C)[C@H](CC(C)C)C(=O)N[C@@H](C)C(=O)N[C@](O)(C(C)C)C(=O)N(C)[C@@H](CC(C)C)C(=O)N[C@@H](CC(C)C)C(=O)N(C)[C@@H](C(C)C)C(=O)N1C	MDR1	RF	Scaffold	0	morganBits	Non Edge-Case Molecules	reg	-0.499098328594315
47	0.310294402284779	0.0128031793380269	CC[C@@H]1NC(=O)[C@H](CC(C)C)N(C)C(=O)[C@H](C(C)C)N(C)C(=O)[C@H](CC(C)C)N(C)C(=O)[C@H](CC(C)C)N(C)C(=O)[C@@H](C)NC(=O)[C@H](C)NC(=O)[C@@H](CC(C)C)N(C)C(=O)[C@@H](C(C)C)NC(=O)[C@@H](CC(C)C)N(C)C(=O)CN(C)C1=O	MDR1	RF	Scaffold	0	morganBits	Non Edge-Case Molecules	reg	0.297491222946752
48	0.893786861121479	1.6867796129097	C/C=C/C[C@@H](C)[C@@H](O)[C@H]1C(=O)N[C@@H](CC)C(=O)N(C)CC(=O)N(C)[C@H](CC(C)C)C(=O)N[C@H](C(C)C)C(=O)N(C)[C@H](CC(C)C)C(=O)N[C@@H](C)C(=O)N[C@H](C)C(=O)N(C)[C@@H](CC(C)C)C(=O)N(C)[C@@H](CC(C)C)C(=O)N(C)[C@@H]([C@@H](C)CC)C(=O)N1C	MDR1	RF	Scaffold	0	morganBits	Non Edge-Case Molecules	reg	-0.79299275178822
49	0.86628512569297	-1.04324949491129	C/C=C/C[C@@H](C)[C@@H](O)[C@H]1C(=O)N[C@@H](CC)C(=O)N(C)CC(=O)N(C)[C@H](CC(C)C)C(=O)N[C@H](C(C)C)C(=O)N[C@@H](CC(C)C)C(=O)N[C@@H](C)C(=O)N[C@H](C)C(=O)N(C)[C@@H](CC(C)C)C(=O)N(C)[C@@H](CC(C)C)C(=O)N(C)[C@@H](C(C)C)C(=O)N1C	MDR1	RF	Scaffold	0	morganBits	Non Edge-Case Molecules	reg	1.90953462060426
50	1.04992889776094	0.633629698318346	C/C=C/C[C@@H](C)[C@@H](O)[C@H]1C(=O)N[C@@H]([C@@H](C)O)C(=O)N(C)CC(=O)N[C@@H](CC(C)C)C(=O)N[C@@H](CC(C)C)C(=O)N(C)[C@H](CC(C)C)C(=O)N[C@@H](C)C(=O)N[C@](O)(C(C)C)C(=O)N(C)[C@@H](CC(C)C)C(=O)N[C@@H](CC(C)C)C(=O)N(C)[C@@H](C(C)C)C(=O)N1C	MDR1	RF	Scaffold	0	morganBits	Non Edge-Case Molecules	reg	0.416299199442589
51	0.948703895609015	1.25933559808276	C/C=C/C[C@@H](C)[C@@H](O)C1NC(=O)[C@H](C(C)C)N(C)C(=O)[C@H](CC(C)C)N(C)C(=O)[C@H](CC(C)C)N(C)C(=O)[C@@H](C)NC(=O)[C@H](C)NC(=O)[C@@H](CC(C)C)N(C)C(=O)[C@@H](C(C)C)NC(=O)[C@@H](CC(C)C)N(C)C(=O)CN(C)C(=O)[C@H](CC)NC1=O	MDR1	RF	Scaffold	0	morganBits	Non Edge-Case Molecules	reg	-0.310631702473743
52	0.976632089759279	1.30378736065359	C/C=C/C[C@@H](C)C[C@H]1C(=O)N[C@@H](CC)C(=O)N(C)CC(=O)N(C)[C@H](CC(C)C)C(=O)N[C@H](C(C)C)C(=O)N(C)[C@H](CC(C)C)C(=O)N[C@@H](C)C(=O)N[C@H](C)C(=O)N(C)[C@@H](CC(C)C)C(=O)N(C)[C@@H](CC(C)C)C(=O)N(C)[C@@H](C(C)C)C(=O)N1C	MDR1	RF	Scaffold	0	morganBits	Non Edge-Case Molecules	reg	-0.327155270894314
53	0.823554766706006	-0.0825070004662986	C/C=C/C[C@@H](C)[C@@H](O)[C@H]1C(=O)N[C@@H](C(C)C)C(=O)N(C)CC(=O)N(C)[C@H](CC(C)C)C(=O)N[C@H](C(C)C)C(=O)N(C)[C@H](CC(C)C)C(=O)N[C@@H](C)C(=O)N[C@H](C)C(=O)N(C)[C@@H](CC(C)C)C(=O)N[C@@H](CC(C)C)C(=O)N(C)[C@@H](C(C)C)C(=O)N1C	MDR1	RF	Scaffold	0	morganBits	Non Edge-Case Molecules	reg	0.906061767172304
54	0.950711786049923	0.868469289395748	C=C[C@H](C)[C@H]1C(=O)N(C)[C@@H]([C@H](O)[C@H](C)C/C=C/C)C(=O)N[C@@H](CC)C(=O)N(C)CC(=O)N(C)[C@H](CC(C)C)C(=O)N[C@H](C(C)C)C(=O)N(C)[C@H](CC(C)C)C(=O)N[C@@H](C)C(=O)N[C@H](C)C(=O)N(C)[C@@H](CC(C)C)C(=O)N(C)[C@@H](CC(C)C)C(=O)N1C	MDR1	RF	Scaffold	0	morganBits	Non Edge-Case Molecules	reg	0.0822424966541754
55	0.832258056757658	-0.55393007636626	C/C=C/C[C@@H](C)[C@@H](O)[C@H]1C(=O)N[C@@H]([C@@H](C)O)C(=O)N(C)CC(=O)N(C)[C@H](CC(C)C)C(=O)N[C@H](C(C)C)C(=O)N(C)[C@H](CC(C)C)C(=O)N[C@@H](C)C(=O)N[C@H](C)C(=O)N(C)[C@@H](CC(C)C)C(=O)N[C@@H](CC(C)C)C(=O)N(C)[C@@H](C(C)C)C(=O)N1C	MDR1	RF	Scaffold	0	morganBits	Non Edge-Case Molecules	reg	1.38618813312392
56	0.872800636510873	0.300485251789809	C/C=C/C[C@@H](C)[C@@H](O)[C@H]1C(=O)N[C@@H]([C@@H](C)O)C(=O)N(C)CC(=O)N(C)[C@H](CC(C)C)C(=O)N[C@@H](CC(C)C)C(=O)N(C)[C@H](CC(C)C)C(=O)N[C@@H](C)C(=O)N[C@H](C)C(=O)N(C)[C@@H](CC(C)C)C(=O)N[C@@H](CC(C)C)C(=O)N(C)[C@@H](C(C)C)C(=O)N1C	MDR1	RF	Scaffold	0	morganBits	Non Edge-Case Molecules	reg	0.572315384721065
57	0.726242324310531	0.566188417522813	CC/C=C/C[C@@H](C)[C@@H](O)[C@H]1C(=O)N[C@@H](CC)C(=O)N(C)CC(=O)N(C)[C@H](CC(C)C)C(=O)N[C@H](C(C)C)C(=O)N(C)[C@@H](C)C(=O)N[C@@H](C)C(=O)N[C@H](C)C(=O)N(C)[C@@H](CC(C)C)C(=O)N(C)[C@@H](CC(C)C)C(=O)N(C)[C@@H](C(C)C)C(=O)N1C	MDR1	RF	Scaffold	0	morganBits	Non Edge-Case Molecules	reg	0.160053906787718
58	0.921634767920108	-0.0359869848314051	C/C=C/C[C@@H](C)[C@@H](O)[C@H]1C(=O)N[C@@H]([C@@H](C)O)C(=O)N(C)CC(=O)N(C)[C@H](CC(C)C)C(=O)N[C@@H]([C@@H](C)CC)C(=O)N(C)[C@H](CC(C)C)C(=O)N[C@@H](C)C(=O)N[C@H](C)C(=O)N(C)[C@@H](CC(C)C)C(=O)N(C)[C@@H](CC(C)C)C(=O)N(C)[C@@H](C(C)C)C(=O)N1C	MDR1	RF	Scaffold	0	morganBits	Non Edge-Case Molecules	reg	0.957621752751513
59	0.893057756999134	1.35030737628849	C/C=C/C[C@@H](C)[C@@H](O)C1NC(=O)[C@H](C(C)C)N(C)C(=O)[C@H](CC(C)C)N(C)C(=O)[C@H](CC(C)C)N(C)C(=O)[C@@H](C)NC(=O)[C@H](C)NC(=O)[C@@H](CC(C)C)N(C)C(=O)[C@@H](C(C)C)NC(=O)[C@@H](CC(C)C)N(C)C(=O)CN(C)C(=O)[C@H](C(C)C)NC1=O	MDR1	RF	Scaffold	0	morganBits	Non Edge-Case Molecules	reg	-0.457249619289351
60	0.874378278396883	-0.0825070004662986	C/C=C/C[C@@H](C)[C@@H](O)[C@H]1C(=O)N[C@@H](CCC)C(=O)N(C)CC(=O)N(C)[C@H](CC(C)C)C(=O)N[C@H](C(C)C)C(=O)N(C)[C@H](CC(C)C)C(=O)N[C@@H](C)C(=O)N[C@H](C)C(=O)N(C)[C@@H](CC(C)C)C(=O)N[C@@H](CC(C)C)C(=O)N(C)[C@@H](C(C)C)C(=O)N1C	MDR1	RF	Scaffold	0	morganBits	Non Edge-Case Molecules	reg	0.956885278863181
61	0.930568091317721	-0.648595302907339	C/C=C/CC(C)C(C)[C@H]1C(=O)N[C@@H](CC)C(=O)N(C)CC(=O)N(C)[C@@H](CC(C)C)C(=O)N[C@@H](C(C)C)C(=O)N(C)[C@@H](CC(C)C)C(=O)N[C@@H](C)C(=O)N[C@H](C)C(=O)N(C)[C@@H](CC(C)C)C(=O)N(C)[C@@H](CC(C)C)C(=O)N(C)[C@H](C(C)C)C(=O)N1C	MDR1	RF	Scaffold	0	morganBits	Non Edge-Case Molecules	reg	1.57916339422506
62	0.662248905212845	0.544682212301851	CC/C=C/C[C@@H](C)[C@@H](O)[C@H]1C(=O)N[C@@H](C)C(=O)N(C)CC(=O)N(C)[C@H](CC(C)C)C(=O)N[C@H](C(C)C)C(=O)N(C)[C@H](CC(C)C)C(=O)N[C@@H](C)C(=O)N[C@H](C)C(=O)N(C)[C@@H](CC(C)C)C(=O)N(C)[C@@H](CC(C)C)C(=O)N(C)[C@@H](C(C)C)C(=O)N1C	MDR1	RF	Scaffold	0	morganBits	Non Edge-Case Molecules	reg	0.117566692910994
63	0.872428092539502	2.40695546585756	C/C=C/CC(C)C(O)C1C(=O)NC(CC)C(=O)N(C)CC(=O)N(C)C(CC(C)C)C(=O)NC(C(C)C)C(=O)N(C)C(CC(C)C)C(=O)NC(C)C(=O)NC(C)C(=O)N(C)C(CC(C)C)C(=O)N(C)C(CC(C)C)C(=O)N(C)C(C(C)C)C(=O)N1C	MDR1	RF	Scaffold	0	morganBits	Non Edge-Case Molecules	reg	-1.53452737331806
64	0.5567926331522	0.463004181287582	CC/C=C/C[C@@H](C)[C@@H](O)[C@H]1C(=O)N[C@@H]([C@@H](C)O)C(=O)N(C)CC(=O)N(C)[C@H](CC(C)C)C(=O)N[C@H](C(C)C)C(=O)N(C)[C@H](CC(C)C)C(=O)N[C@@H](C)C(=O)N[C@H](C)C(=O)N(C)[C@@H](CC(C)C)C(=O)N(C)[C@@H](CC(C)C)C(=O)N(C)[C@@H](C(C)C)C(=O)N1C	MDR1	RF	Scaffold	0	morganBits	Non Edge-Case Molecules	reg	0.0937884518646182
65	0.923990195135014	2.4207487879899	C/C=C/CC(C)C(O)C1C(=O)NC(CC)C(=O)N(C)C(C)C(=O)N(CC)C(C(C)C)C(=O)NC(C(C)C)C(=O)N(C)C(CC(C)C)C(=O)NC(C)C(=O)NC(C)C(=O)N(C)C(CC(C)C)C(=O)N(C)C(CC(C)C)C(=O)N(C)C(C(C)C)C(=O)N1C	MDR1	RF	Scaffold	0	morganBits	Non Edge-Case Molecules	reg	-1.49675859285488
66	0.466001323615481	-1.81977828441028	CC[C@@H]1NC(=O)[C@H]([C@H](O)[C@H](C)C/C=C/CO)N(C)C(=O)[C@H](C(C)C)N(C)C(=O)[C@H](CC(C)C)N(C)C(=O)[C@H](CC(C)C)N(C)C(=O)[C@@H](C)NC(=O)[C@H](C)NC(=O)[C@@H](CC(C)C)N(C)C(=O)[C@@H](C(C)C)NC(=O)[C@@H](CC(C)C)N(C)C(=O)CN(C)C1=O	MDR1	RF	Scaffold	0	morganBits	Non Edge-Case Molecules	reg	2.28577960802576
67	0.275669801027687	0.369478123276758	CCC[C@@H]1NC(=O)[C@H](CC(C)C)N(C)C(=O)[C@H](C(C)C)N(C)C(=O)[C@H](CC(C)C)N(C)C(=O)[C@H](CC(C)C)N(C)C(=O)[C@@H](C)NC(=O)[C@H](C)NC(=O)[C@@H](CC(C)C)N(C)C(=O)[C@H](C(C)C)NC(=O)[C@@H](CC(C)C)N(C)C(=O)CN(C)C1=O	MDR1	RF	Scaffold	0	morganBits	Non Edge-Case Molecules	reg	-0.0938083222490719
68	0.922719321227442	1.82988045655037	C/C=C/C[C@@H](C)[C@@H](O)[C@H]1C(=O)N[C@@H](CCC)C(=O)N(C)CC(=O)N(C)[C@H](CC(C)C)C(=O)N[C@@H](CCC)C(=O)N(C)[C@H](CC(C)C)C(=O)NC(C)C(=O)N[C@H](C)C(=O)N(C)[C@@H](CC(C)C)C(=O)N(C)[C@@H](CC(C)C)C(=O)N(C)[C@@H](C(C)C)C(=O)N1C	MDR1	RF	Scaffold	0	morganBits	Non Edge-Case Molecules	reg	-0.90716113532293
69	0.8657706369346	0.868469289395748	C/C=C/C[C@@H](C)[C@@H](O)[C@H]1C(=O)N[C@@H](CC)C(=O)N(C)CC(=O)N(C)[C@H](CC(C)C)C(=O)N[C@H](C(C)C)C(=O)N(C)[C@H](CC(C)C)C(=O)N[C@@H](C)C(=O)N[C@H](C)C(=O)N(C)[C@@H](CC(C)C)C(=O)N(C)[C@@H](CC(C)C)C(=O)N[C@@H](C(C)C)C(=O)N1C	MDR1	RF	Scaffold	0	morganBits	Non Edge-Case Molecules	reg	-0.0026986524611478
70	0.552659721126681	1.39909754045792	CC/C=C/C[C@@H](C)[C@@H](O)[C@H]1C(=O)N[C@@H](C(C)C)C(=O)N(C)CC(=O)N(C)[C@H](CC(C)C)C(=O)N[C@H](C(C)C)C(=O)N(C)[C@H](CC(C)C)C(=O)N[C@@H](C)C(=O)N[C@H](C)C(=O)N(C)[C@@H](CC(C)C)C(=O)N(C)[C@@H](CC(C)C)C(=O)N(C)[C@@H](C(C)C)C(=O)N1C	MDR1	RF	Scaffold	0	morganBits	Non Edge-Case Molecules	reg	-0.846437819331237
71	0.613338925875662	0.235946730652238	CC/C=C/C[C@@H](C)[C@@H](O)[C@H]1C(=O)N[C@@H](CC)C(=O)N(C)CC(=O)N(C)[C@@H]([C@@H](C)CC)C(=O)N[C@H](C(C)C)C(=O)N(C)[C@H](CC(C)C)C(=O)N[C@@H](C)C(=O)N[C@H](C)C(=O)N(C)[C@@H](CC(C)C)C(=O)N(C)[C@@H](CC(C)C)C(=O)N(C)[C@@H](C(C)C)C(=O)N1C	MDR1	RF	Scaffold	0	morganBits	Non Edge-Case Molecules	reg	0.377392195223424
72	0.679757128776873	-2.77528972943772	CC/C=C/C[C@@H](C)[C@@H](O)[C@H]1C(=O)N[C@@H](CC)C(=O)N(C)CC(=O)N(C)[C@H](CC(C)C)C(=O)N[C@H](C(C)C)C(=O)N(C)[C@H](CC(C)C)C(=O)N[C@@H](C)C(=O)N[C@H](CCCCN)C(=O)N(C)[C@@H](CC(C)C)C(=O)N(C)[C@@H](CC(C)C)C(=O)N(C)[C@@H](C(C)C)C(=O)N1C	MDR1	RF	Scaffold	0	morganBits	Non Edge-Case Molecules	reg	3.45504685821459
73	0.48301450552744	-1.6454248972655	CC/C=C/C[C@@H](C)[C@@H](O)[C@H]1C(=O)N[C@@H](CC)C(=O)N(C)CC(=O)N(C)[C@H](CC(C)C)C(=O)N[C@H](C(C)C)C(=O)N(C)[C@H](CC(C)C)C(=O)N[C@@H](C)C(=O)N[C@H](CO)C(=O)N(C)[C@@H](CC(C)C)C(=O)N(C)[C@@H](CC(C)C)C(=O)N(C)[C@@H](C(C)C)C(=O)N1C	MDR1	RF	Scaffold	0	morganBits	Non Edge-Case Molecules	reg	2.12843940279294
74	0.873037725894524	0.351778546177359	C/C=C/C[C@@H](C)[C@@H](O)[C@H]1C(=O)N[C@@H](CC)C(=O)N(C)CC(=O)N(C)[C@H](CC(C)C)C(=O)N[C@H](C(C)C)C(=O)N(C)[C@H](CC(C)C)C(=O)N[C@@H](C)C(=O)N[C@H](C)C(=O)N(C)[C@@H](CC(C)C)C(=O)N[C@@H](CC(C)C)C(=O)N(C)[C@@H](C(C)C)C(=O)N1C	MDR1	RF	Scaffold	0	morganBits	Non Edge-Case Molecules	reg	0.521259179717165
75	0.541775049460163	-1.81977828441028	CC/C=C/C[C@@H](C)[C@@H](O)[C@H]1C(=O)N[C@@H](CC)C(=O)N(C)CC(=O)N(C)[C@H](CC(C)C)C(=O)N[C@H](C(C)C)C(=O)N(C)[C@H](CC(C)C)C(=O)N[C@@H](CC)C(=O)N[C@H](C)C(=O)N(C)[C@@H](CC(C)C)C(=O)N(C)[C@@H](CC(C)C)C(=O)N(C)[C@@H](C(C)C)C(=O)N1C	MDR1	RF	Scaffold	0	morganBits	Non Edge-Case Molecules	reg	2.36155333387045
76	1.08362192657945	1.35030737628849	C/C=C/C[C@@H](C)[C@@H](O)[C@H]1C(=O)N[C@@H]([C@@H](C)O)C(=O)N(C)CC(=O)N(C)[C@H](CC(C)C)C(=O)N[C@@H](C(C)C)C(=O)N(C)[C@H](CC(C)C)C(=O)N[C@@H](C)C(=O)N[C@](O)(C(C)C)C(=O)N(C)[C@@H](CC(C)C)C(=O)N[C@@H](CC(C)C)C(=O)N(C)[C@@H](C(C)C)C(=O)N1C	MDR1	RF	Scaffold	0	morganBits	Non Edge-Case Molecules	reg	-0.266685449709033
77	1.168767405338	1.62224109177213	C/C=C/C[C@@H](C)[C@@H](O)[C@H]1C(=O)N[C@@H]([C@@H](C)O)C(=O)N(C)CC(=O)N(C)[C@H](CC(C)C)C(=O)N[C@@H]([C@@H](C)CC)C(=O)N(C)[C@H](CC(C)C)C(=O)N[C@@H](C)C(=O)N[C@](O)(C(C)C)C(=O)N(C)[C@@H](CC(C)C)C(=O)N[C@@H](CC(C)C)C(=O)N(C)[C@@H](C(C)C)C(=O)N1C	MDR1	RF	Scaffold	0	morganBits	Non Edge-Case Molecules	reg	-0.453473686434127
78	0.243627107255891	0.705950359897972	CCCCCC[C@H]1C(=O)N[C@@H](CC)C(=O)N(C)CC(=O)N(C)[C@H](CC(C)C)C(=O)N[C@H](C(C)C)C(=O)N(C)[C@H](CC(C)C)C(=O)N[C@@H](C)C(=O)N[C@H](C)C(=O)N(C)[C@@H](CC(C)C)C(=O)N(C)[C@@H](CC(C)C)C(=O)N(C)[C@@H](C(C)C)C(=O)N1C	MDR1	RF	Scaffold	0	morganBits	Non Edge-Case Molecules	reg	-0.462323252642081
79	0.599572800137937	1.45039083484547	CC/C=C/C[C@@H](C)[C@@H](O)[C@H]1C(=O)N[C@@H](CCC)C(=O)N(C)CC(=O)N(C)[C@H](CC(C)C)C(=O)N[C@H](C(C)C)C(=O)N(C)[C@H](CC(C)C)C(=O)N[C@@H](C)C(=O)N[C@H](C)C(=O)N(C)[C@@H](CC(C)C)C(=O)N(C)[C@@H](CC(C)C)C(=O)N(C)[C@@H](C(C)C)C(=O)N1C	MDR1	RF	Scaffold	0	morganBits	Non Edge-Case Molecules	reg	-0.850818034707531
80	0.904604978754448	-0.740968623038354	C/C=C/C[C@@H](C)[C@@H](O)C1NC(=O)[C@H](C(C)C)N(C)C(=O)[C@H](CC(C)C)N(C)C(=O)[C@H](CC(C)C)N(C)C(=O)[C@@H](C)NC(=O)[C@H](C)NC(=O)[C@@H](CC(C)C)N(C)C(=O)[C@@H](C(C)C)NC(=O)[C@@H](CC(C)C)N(C)C(=O)CN(C)C(=O)[C@H]([C@@H](C)O)NC1=O	MDR1	RF	Scaffold	0	morganBits	Non Edge-Case Molecules	reg	1.6455736017928
81	0.926432742217773	1.39909754045792	C/C=C/C[C@@H](C)[C@@H](O)[C@H]1C(=O)N[C@@H](CCC)C(=O)N(C)CC(=O)N(C)[C@H](CC(C)C)C(=O)N[C@@H](CC(C)C)C(=O)N(C)[C@H](CC(C)C)C(=O)N[C@@H](C)C(=O)N[C@H](C)C(=O)N(C)[C@@H](CC(C)C)C(=O)N(C)[C@@H](CC(C)C)C(=O)N(C)[C@@H](C(C)C)C(=O)N1C	MDR1	RF	Scaffold	0	morganBits	Non Edge-Case Molecules	reg	-0.472664798240144
82	1.12740161378501	0.705950359897972	C/C=C/C[C@@H](C)[C@@H](O)[C@H]1C(=O)N[C@@H]([C@@H](C)O)C(=O)NCC(=O)N(C)[C@H](CC(C)C)C(=O)N[C@@H](CC(C)C)C(=O)N(C)[C@H](CC(C)C)C(=O)N[C@@H](C)C(=O)N[C@](O)(C(C)C)C(=O)N(C)[C@@H](CC(C)C)C(=O)N[C@@H](CC(C)C)C(=O)N(C)[C@@H](C(C)C)C(=O)N1C	MDR1	RF	Scaffold	0	morganBits	Non Edge-Case Molecules	reg	0.421451253887041
83	0.938715413663409	0.993632432349754	C/C=C/C[C@@H](C)[C@@H](O)[C@H]1C(=O)N[C@@H](C)C(=O)N(C)CC(=O)N(C)[C@H](CC(C)C)C(=O)N[C@H](C(C)C)C(=O)N(C)[C@H](CC(C)C)C(=O)N[C@@H](C)C(=O)N[C@H](C)C(=O)N(C)[C@@H](CC(C)C)C(=O)N[C@@H](CC(C)C)C(=O)N(C)[C@@H](C(C)C)C(=O)N1C	MDR1	RF	Scaffold	0	morganBits	Non Edge-Case Molecules	reg	-0.0549170186863448
84	0.829139424599622	-0.852194258148577	C/C=C/C[C@@H](C)[C@@H](O)[C@H]1C(=O)N[C@@H]([C@@H](C)O)C(=O)N(C)CC(=O)N(C)[C@H](CC(C)C)C(=O)N[C@H](C(C)C)C(=O)N(C)[C@H](CC(C)C)C(=O)N[C@@H](C)C(=O)N[C@H](C)C(=O)N(C)[C@@H](CC(C)C)C(=O)N(C)[C@@H](CC(C)C)C(=O)N[C@@H](C(C)C)C(=O)N1C	MDR1	RF	Scaffold	0	morganBits	Non Edge-Case Molecules	reg	1.6813336827482
85	0.407516061121308	0.14633457196255	CC(C)C[C@H]1C(=O)N(C)[C@@H](C(C)C)C(=O)N(C)[C@@H](CC(C)C)C(=O)N[C@@H](C(C)C)C(=O)N(C)CC(=O)N(C)[C@H](CC(C)C)C(=O)N[C@@H](C(C)C)C(=O)N(C)[C@H](CC(C)C)C(=O)N[C@@H](C)C(=O)N[C@H](C)C(=O)N(C)[C@@H](CC(C)C)C(=O)N1C	MDR1	RF	Scaffold	0	morganBits	Non Edge-Case Molecules	reg	0.261181489158758
86	0.818846900073078	-0.667765219015058	CC(C)C[C@@H]1NC(=O)[C@H](CC(C)C)N(C)C(=O)[C@@](O)(C(C)C)NC(=O)[C@H](C)NC(=O)[C@@H](CC(C)C)N(C)C(=O)[C@H](CC(C)C)NC(=O)[C@@H](CC(C)C)N(C)C(=O)CN(C)C(=O)[C@H]([C@@H](C)O)NC(=O)[C@H]([C@H](O)[C@H](C)C/C=C/CO)N(C)C(=O)[C@H](C(C)C)N(C)C1=O	MDR1	RF	Scaffold	0	morganBits	Non Edge-Case Molecules	reg	1.48661211908814
87	0.872800636510873	-1.93310696971729	C/C=C/C[C@@H](C)[C@@H](O)[C@H]1C(=O)N[C@@H]([C@@H](C)O)C(=O)N(C)CC(=O)N(C)[C@H](CC(C)C)C(=O)N[C@@H](CC(C)C)C(=O)N(C)[C@H](CC(C)C)C(=O)N[C@@H](C)C(=O)N[C@H](C)C(=O)N(C)[C@@H](CC(C)C)C(=O)N[C@@H](C)C(=O)N(C)[C@@H](C(C)C)C(=O)N1C	MDR1	RF	Scaffold	0	morganBits	Non Edge-Case Molecules	reg	2.80590760622816
88	0.923990195135014	2.61987746310024	C/C=C/C[C@@H](C)[C@@H](O)[C@H]1C(=O)N[C@@H](CC)C(=O)N(C)[C@H](C)C(=O)N(CC)[C@@H](C(C)C)C(=O)N[C@@H](C(C)C)C(=O)N(C)[C@@H](CC(C)C)C(=O)N[C@@H](C)C(=O)N[C@H](C)C(=O)N(C)[C@@H](CC(C)C)C(=O)N(C)[C@@H](CC(C)C)C(=O)N(C)[C@@H](C(C)C)C(=O)N1C	MDR1	RF	Scaffold	0	morganBits	Non Edge-Case Molecules	reg	-1.69588726796522
89	12.1876319259958	9.65162143373145	Cc1cc(N2CCN(C(=O)c3ccoc3)CC2)n2nc(-c3ccncc3)cc2n1	MDR1	RF	Scaffold	0	morganBits	Non Edge-Case Molecules	reg	2.53601049226432
90	14.1728134249635	12.593932976805	Cc1nc2cc(-c3ccncc3)nn2c(N2CCN(C(=O)c3ccoc3)CC2)c1C	MDR1	RF	Scaffold	0	morganBits	Non Edge-Case Molecules	reg	1.57888044815855
91	0.657506754899739	3.70168263345196	COc1cc(C(=O)Nc2ccc(-c3ccc4c(c3)OCO4)cc2[N+](=O)[O-])cc(OC)c1OC	MDR1	RF	Scaffold	0	morganBits	Non Edge-Case Molecules	reg	-3.04417587855222
92	0.0414985003106384	-0.746833742490752	COC(=O)C[C@@H](O)[C@H](Cc1ccccc1)N(C)C(=O)OCc1ccccc1	MDR1	RF	Scaffold	0	morganBits	Non Edge-Case Molecules	reg	0.78833224280139
93	0.473270936044513	-0.60911649193355	COCO[C@H](CC(=O)OC)[C@H](Cc1ccccc1)N(C)C(=O)OCc1ccccc1	MDR1	RF	Scaffold	0	morganBits	Non Edge-Case Molecules	reg	1.08238742797806
94	0.243567878057955	0.0128031793380269	COc1c2c(c3c(c1OC)[C@@]1(OC)C4=C(C(=O)[C@H](OC)[C@@]1(OC)O3)[C@H](OC)C[C@@H](c1ccccc1)O4)[C@H](O)C[C@@H](c1ccccc1)O2	MDR1	RF	Scaffold	0	morganBits	Non Edge-Case Molecules	reg	0.230764698719928
95	-0.272563763426536	2.09224472101786	COc1ccc([C@@H]2Nc3ccccc3C(=O)N2c2ccc(Oc3ccccc3)cc2)cc1	MDR1	RF	Scaffold	0	morganBits	Non Edge-Case Molecules	reg	-2.3648084844444
96	-0.272563763426536	2.09224472101786	COc1ccc(C2Nc3ccccc3C(=O)N2c2ccc(Oc3ccccc3)cc2)cc1	MDR1	RF	Scaffold	0	morganBits	Non Edge-Case Molecules	reg	-2.3648084844444
97	1.14789171301612	1.90992316422391	COc1ccc(-c2ccc3c(c2)C=C(CCN2CCc4cc(OC)c(OC)cc4C2)CO3)cc1	MDR1	RF	Scaffold	0	morganBits	Non Edge-Case Molecules	reg	-0.762031451207785
98	2.2025781403278	3.26342770252081	CC(=O)O[C@H]1CC[C@](C)(OC(=O)CN2CCOCC2)[C@]23OC(C)(C)[C@H]([C@H](OC(=O)/C=C/c4ccccc4)[C@H](OC(=O)c4ccccc4)[C@]12C)[C@H]3OC(C)=O	MDR1	RF	Scaffold	0	morganBits	Non Edge-Case Molecules	reg	-1.06084956219301
99	6.27667303675975	6.16678665594378	Cc1cc(C)c2c(c1)c(=O)c1ccccc1n2CCCN1CCCCC1	MDR1	RF	Scaffold	0	morganBits	Non Edge-Case Molecules	reg	0.109886380815961
100	1.15483600785245	-0.203013596589722	CCOC(=O)c1c(NC(=O)CSc2ncccn2)sc2c1CCN(Cc1ccccc1)C2	MDR1	RF	Scaffold	0	morganBits	Non Edge-Case Molecules	reg	1.35784960444217
101	0.0552442688103427	-1.38899536831783	COc1cccc(CCc2ccccc2OCc2ncccn2)c1	MDR1	RF	Scaffold	0	morganBits	Non Edge-Case Molecules	reg	1.44423963712817
102	1.13732615873137	0.848848339501561	O=C(CCc1ccccc1)c1cccc(OC[C@H](O)CN2CCOCC2)c1	MDR1	RF	Scaffold	0	morganBits	Non Edge-Case Molecules	reg	0.288477819229805
103	1.13732615873137	0.846650242001108	O=C(CCc1ccccc1)c1cccc(OCC(O)CN2CCOCC2)c1	MDR1	RF	Scaffold	0	morganBits	Non Edge-Case Molecules	reg	0.290675916730259
104	0.0967115853879492	0.588167324241589	CCC(=O)N(c1ccccc1)C1(COC)CCN(CCc2cccs2)CC1	MDR1	RF	Scaffold	0	morganBits	Non Edge-Case Molecules	reg	-0.491455738853639
105	3.4047823549858	3.42773190588648	O=C(CCc1cccc2ccccc12)c1ccc(OC[C@H](O)CN2CCCCC2)cc1	MDR1	RF	Scaffold	0	morganBits	Non Edge-Case Molecules	reg	-0.0229495509006762
106	3.34615941408403	4.25663431526051	O=C(CCc1ccccc1)c1cc(OCc2ccccc2)ccc1OC[C@H](O)CN1CCN(Cc2ccccc2)CC1	MDR1	RF	Scaffold	0	morganBits	Non Edge-Case Molecules	reg	-0.910474901176479
107	3.34615941408403	4.24640980889364	O=C(CCc1ccccc1)c1cc(OCc2ccccc2)ccc1OCC(O)CN1CCN(Cc2ccccc2)CC1	MDR1	RF	Scaffold	0	morganBits	Non Edge-Case Molecules	reg	-0.900250394809606
108	1.49834763482946	1.5734509276027	CC(C)(C)OC(=O)[C@H](CCCCNC(=O)OCc1ccccc1)NC(=O)[C@@H]1C[C@@H](OC(=O)C2CCCCC2)CN1C(=O)OC(C)(C)C	MDR1	RF	Scaffold	0	morganBits	Non Edge-Case Molecules	reg	-0.075103292773238
109	0.259528987670422	-2.62625415027723	CCC(=O)N(c1ccccc1)C1(COC)CCN(CCn2nnn(CC)c2=O)CC1	MDR1	RF	Scaffold	0	morganBits	Non Edge-Case Molecules	reg	2.88578313794765
110	0.598147259420719	1.58567413710777	Cc1ccc(OC[C@H](O)CN2CCOCC2)c(C(=O)CCc2ccccc2)c1	MDR1	RF	Scaffold	0	morganBits	Non Edge-Case Molecules	reg	-0.987526877687047
111	0.558025465848071	0.798888355557242	O=C(CCc1ccccc1)c1ccccc1OCC(O)CN1CCOCC1	MDR1	RF	Scaffold	0	morganBits	Non Edge-Case Molecules	reg	-0.240862889709171
112	0.558025465848071	0.802797219790595	O=C(CCc1ccccc1)c1ccccc1OC[C@H](O)CN1CCOCC1	MDR1	RF	Scaffold	0	morganBits	Non Edge-Case Molecules	reg	-0.244771753942523
113	0.771638768504764	1.6867796129097	CCOC(=O)c1csc([C@@H](NC(=O)c2csc([C@@H](NC(=O)c3csc([C@@H](NC(=O)OC(C)(C)C)C(C)C)n3)C(C)C)n2)C(C)C)n1	MDR1	RF	Scaffold	0	morganBits	Non Edge-Case Molecules	reg	-0.915140844404935
114	-0.809579416663906	-3.1346234203895	CCCNC[C@@H](O)Cn1c(C)c(C(=O)c2ccccc2)c(=O)n1-c1ccccc1	MDR1	RF	Scaffold	0	morganBits	Non Edge-Case Molecules	reg	2.32504400372559
115	-0.809579416663906	-1.24743180399604	CCCNCC(O)Cn1c(C)c(C(=O)c2ccccc2)c(=O)n1-c1ccccc1	MDR1	RF	Scaffold	0	morganBits	Non Edge-Case Molecules	reg	0.437852387332136
116	-0.906448337502188	-0.440658127038393	Cc1c(C(=O)c2ccccc2)c(=O)n(-c2ccccc2)n1CC(O)CN(C(C)C)C(C)C	MDR1	RF	Scaffold	0	morganBits	Non Edge-Case Molecules	reg	-0.465790210463794
117	-0.653171151910897	-2.30565526281231	Cc1c(C(=O)c2ccccc2)c(=O)n(-c2ccccc2)n1CC(O)CNC(C)(C)C	MDR1	RF	Scaffold	0	morganBits	Non Edge-Case Molecules	reg	1.65248411090141
118	-1.03455906758741	-2.3287622132969	Cc1c(C(=O)c2ccccc2)c(=O)n(-c2ccccc2)n1CC(O)CNC(C)C	MDR1	RF	Scaffold	0	morganBits	Non Edge-Case Molecules	reg	1.2942031457095
119	-1.03455906758741	-2.32871869227293	Cc1c(C(=O)c2ccccc2)c(=O)n(-c2ccccc2)n1C[C@H](O)CNC(C)C	MDR1	RF	Scaffold	0	morganBits	Non Edge-Case Molecules	reg	1.29415962468553
120	-0.653171151910897	-2.30569278671458	Cc1c(C(=O)c2ccccc2)c(=O)n(-c2ccccc2)n1C[C@H](O)CNC(C)(C)C	MDR1	RF	Scaffold	0	morganBits	Non Edge-Case Molecules	reg	1.65252163480368
121	-0.906448337502188	-0.670857269140232	Cc1c(C(=O)c2ccccc2)c(=O)n(-c2ccccc2)n1C[C@H](O)CN(C(C)C)C(C)C	MDR1	RF	Scaffold	0	morganBits	Non Edge-Case Molecules	reg	-0.235591068361956
122	2.020202371013	1.6867796129097	COc1cc(CNc2ccc(-c3ccccc3)cc2[N+](=O)[O-])cc(OC)c1OC	MDR1	RF	Scaffold	0	morganBits	Non Edge-Case Molecules	reg	0.333422758103304
123	0.949698913614732	-2.18442139799819	COc1cc(CNc2ccc(-c3ccccc3)cc2[N+](=O)[O-])cc(O)c1O	MDR1	RF	Scaffold	0	morganBits	Non Edge-Case Molecules	reg	3.13412031161292
124	0.710135707826121	1.88523055163354	COCCOCCOCCOc1cc2c(cc1OC)CCN(Cc1ccc(-c3ccc(C(=O)OC)c(NC(=O)c4ccc5ccccc5n4)c3)cc1)C2	MDR1	RF	Scaffold	0	morganBits	Non Edge-Case Molecules	reg	-1.17509484380742
125	2.04948012230698	0.669136386775255	CCOC(=O)CSc1nc(N)c2c3c(sc2n1)CCC3	MDR1	RF	Scaffold	0	morganBits	Non Edge-Case Molecules	reg	1.38034373553172
126	0.982677350015602	0.302153308890505	COCCOCCOCCOc1cc2c(cc1OCCOCCOCCOC)CN(CCc1ccc(-c3ccc(C(=O)OC)c(NC(=O)c4ccc5ccccc5n4)c3)cc1)CC2	MDR1	RF	Scaffold	0	morganBits	Non Edge-Case Molecules	reg	0.680524041125097
127	1.21549652147115	0.402148905566309	COCCOCCOCCOc1cc2c(cc1OC)CCN(CCc1ccc(-c3ccc(C(=O)OC)c(NC(=O)c4ccc5ccccc5n4)c3)cc1)C2	MDR1	RF	Scaffold	0	morganBits	Non Edge-Case Molecules	reg	0.813347615904838
128	3.07977885691902	3.00853545289202	O=C(C(c1ccccc1)c1ccccc1)N1CCN(C[C@@H](O)COc2cccc3ncccc23)CC1	MDR1	RF	Scaffold	0	morganBits	Non Edge-Case Molecules	reg	0.0712434040270046
129	-1.55933800604853	-1.71907358028865	CC[C@H]1CN(C)[C@H]2Cc3c([nH]c4ccccc34)/C(=N/NC(=S)NCc3cccnc3)C[C@H]1[C@@H]2C(=O)OC	MDR1	RF	Scaffold	0	morganBits	Non Edge-Case Molecules	reg	0.159735574240125
130	-1.30896913029668	-1.79912404659678	C[C@H]1c2ccccc2O[C@H]1CN1CCCCC1	MDR1	RF	Scaffold	0	morganBits	Non Edge-Case Molecules	reg	0.490154916300103
131	-1.30896913029668	-1.79794158980111	CC1c2ccccc2OC1CN1CCCCC1	MDR1	RF	Scaffold	0	morganBits	Non Edge-Case Molecules	reg	0.48897245950443
132	0.879216806447631	0.77977183463446	CCC/N=C(/CCc1ccccc1)[C@H]1C(=O)N(c2ccccc2)N=C1C	MDR1	RF	Scaffold	0	morganBits	Non Edge-Case Molecules	reg	0.0994449718131714
133	2.69005006858782	0.459090281966446	CN1CCN(C(C(=O)Nc2ccc(NC(=O)c3cccnc3)cc2C(=O)c2ccccc2)c2ccccc2)CC1	MDR1	RF	Scaffold	0	morganBits	Non Edge-Case Molecules	reg	2.23095978662138
134	9.81898381145637	15.2925696398919	O=C(c1ccco1)N1CCN(c2c3c(nc4cc(-c5ccc(F)cc5)nn24)CCC3)CC1	MDR1	RF	Scaffold	0	morganBits	Non Edge-Case Molecules	reg	-5.47358582843553
135	0.591554117756083	0.0199184328236281	Cc1ccc(C(=O)N2c3ccccc3[C@@H](N3CCCC3)[C@@H](O)[C@H]2C)cc1	MDR1	RF	Scaffold	0	morganBits	Non Edge-Case Molecules	reg	0.571635684932455
136	1.1273138708869	-2.6947468967225	CN1C[C@H](C(=O)N[C@]2(C)O[C@@]3(O)[C@@H]4CCCN4C(=O)[C@H](Cc4ccccc4)N3C2=O)C[C@@H]2c3cccc4[nH]cc(c34)C[C@H]21	MDR1	RF	Scaffold	0	morganBits	Non Edge-Case Molecules	reg	3.8220607676094
137	0.140566589761138	2.39158110861312	CC(C)(C)c1ccc(N2C(=O)c3ccccc3N[C@H]2c2ccc3c(c2)OCO3)cc1	MDR1	RF	Scaffold	0	morganBits	Non Edge-Case Molecules	reg	-2.25101451885199
138	0.140566589761138	2.40695546585756	CC(C)(C)c1ccc(N2C(=O)c3ccccc3NC2c2ccc3c(c2)OCO3)cc1	MDR1	RF	Scaffold	0	morganBits	Non Edge-Case Molecules	reg	-2.26638887609643
139	1.0723933164411	1.50445805611574	COc1cccc(CCc2ccccc2OCCCCN2CCN(c3cccc(Cl)c3)CC2)c1	MDR1	RF	Scaffold	0	morganBits	Non Edge-Case Molecules	reg	-0.432064739674642
140	0.966079986351306	1.90992316422391	COc1cccc(CCc2ccccc2OCCCCN2CCN(c3ccc(F)cc3)CC2)c1	MDR1	RF	Scaffold	0	morganBits	Non Edge-Case Molecules	reg	-0.943843177872602
141	0.769695417946716	0.33438680346549	COc1cccc(CCc2ccccc2OCCCCN2CCN(c3ccccc3OC)CC2)c1	MDR1	RF	Scaffold	0	morganBits	Non Edge-Case Molecules	reg	0.435308614481226
142	0.809615833941023	0.132149936970594	COc1cc2c(cc1OC)CN(Cc1ccc(-c3ccc4ccccc4c3)o1)CC2	MDR1	RF	Scaffold	0	morganBits	Non Edge-Case Molecules	reg	0.677465896970429
143	1.43507680263943	1.02753398402543	COc1ccc2cc(-c3ccc(CN4CCc5cc(OC)c(OC)cc5C4)o3)ccc2c1	MDR1	RF	Scaffold	0	morganBits	Non Edge-Case Molecules	reg	0.407542818613994
144	14.0041227983847	7.44713243905429	O=C(c1ccccc1)N1CCN(c2cc(-c3ccco3)nc3cc(-c4ccccc4)nn23)CC1	MDR1	RF	Scaffold	0	morganBits	Non Edge-Case Molecules	reg	6.5569903593304
289	0.724113167457883	2.00013967216249	O=c1c(O)c(-c2ccc(I)cc2)oc2cc(O)cc(O)c12	MDR1	RF	Scaffold	1	morganBits	Non Edge-Case Molecules	reg	-1.2760265047046
290	1.06179778735417	4.9475196418766	CCCCCCCCc1ccc(-c2oc3cc(O)cc(O)c3c(=O)c2O)cc1	MDR1	RF	Scaffold	1	morganBits	Non Edge-Case Molecules	reg	-3.88572185452243
291	-0.357480584399373	-0.0952111867415581	COc1c(-c2ccccc2)oc2cc(O)cc(O)c2c1=O	MDR1	RF	Scaffold	1	morganBits	Non Edge-Case Molecules	reg	-0.262269397657815
292	-0.492101243109696	3.98033889469643	C=CC(C)(C)c1c(OC)cc(O)c2c(=O)c(OC)c(-c3ccccc3)oc12	MDR1	RF	Scaffold	1	morganBits	Non Edge-Case Molecules	reg	-4.47244013780613
293	-0.776100687137638	-1.43071060070541	O=c1cc(-c2ccccc2)oc2ccccc12	MDR1	RF	Scaffold	1	morganBits	Non Edge-Case Molecules	reg	0.65460991356777
294	-0.765979091107806	-1.45373646508942	O=c1cc(-c2ccccc2)oc2cc(O)ccc12	MDR1	RF	Scaffold	1	morganBits	Non Edge-Case Molecules	reg	0.687757373981611
295	-0.0324347574897331	-0.0952111867415581	O=c1cc(-c2ccccc2)oc2cc(O)cc(O)c12	MDR1	RF	Scaffold	1	morganBits	Non Edge-Case Molecules	reg	0.062776429251825
296	0.365930346454883	2.19760523667569	CCCOc1cc2oc(-c3ccccc3)cc(=O)c2c(OC)c1OCCC	MDR1	RF	Scaffold	1	morganBits	Non Edge-Case Molecules	reg	-1.83167489022081
297	1.42512669375533	-1.62132734568645	O=c1cc(-c2ccccc2)oc2cc(O)c(O)c(O)c12	MDR1	RF	Scaffold	1	morganBits	Non Edge-Case Molecules	reg	3.04645403944177
298	-0.310589359668476	0.963976547442243	Cc1c(O)cc2oc(-c3ccccc3)cc(=O)c2c1O	MDR1	RF	Scaffold	1	morganBits	Non Edge-Case Molecules	reg	-1.27456590711072
299	-0.0842276219940115	0.250177192587088	COc1cc(O)c2c(=O)cc(-c3ccccc3)oc2c1	MDR1	RF	Scaffold	1	morganBits	Non Edge-Case Molecules	reg	-0.3344048145811
300	-0.197045750658576	1.83896001279167	COc1cc2oc(-c3ccccc3)cc(=O)c2c(O)c1C	MDR1	RF	Scaffold	1	morganBits	Non Edge-Case Molecules	reg	-2.03600576345024
301	0.540800534888594	-0.350102314351341	COc1ccc(-c2cc(=O)c3c(OC)c(OC)c(OC)c(OC)c3o2)cc1OC	MDR1	RF	Scaffold	1	morganBits	Non Edge-Case Molecules	reg	0.890902849239935
302	-0.0958095186186128	-0.210340371976184	O=c1cc(-c2ccc(O)cc2)oc2cc(O)cc(O)c12	MDR1	RF	Scaffold	1	morganBits	Non Edge-Case Molecules	reg	0.114530853357571
303	0.358570623206444	3.00853545289202	COc1cc(OC)c2c(=O)cc(-c3cc(OC)c(OC)c(OC)c3)oc2c1	MDR1	RF	Scaffold	1	morganBits	Non Edge-Case Molecules	reg	-2.64996482968557
304	0.278492975018369	2.19760523667569	COc1cc(-c2cc(=O)c3c(OC)c(OC)c(OC)cc3o2)cc(OC)c1OC	MDR1	RF	Scaffold	1	morganBits	Non Edge-Case Molecules	reg	-1.91911226165732
305	0.416805201473097	1.90992316422391	COc1ccc(-c2cc(=O)c3ccccc3o2)cc1OC	MDR1	RF	Scaffold	1	morganBits	Non Edge-Case Molecules	reg	-1.49311796275081
306	0.689157296455875	1.90992316422391	COc1ccc2c(=O)cc(-c3ccc(OC)c(OC)c3)oc2c1	MDR1	RF	Scaffold	1	morganBits	Non Edge-Case Molecules	reg	-1.22076586776803
307	0.0119188084754333	0.250177192587088	O=c1cc(-c2ccc(F)c(F)c2)oc2cc(O)cc(O)c12	MDR1	RF	Scaffold	1	morganBits	Non Edge-Case Molecules	reg	-0.238258384111655
308	1.01918286273116	1.30936653168832	O=c1cc(-c2ccc(I)cc2)oc2cc(O)cc(O)c12	MDR1	RF	Scaffold	1	morganBits	Non Edge-Case Molecules	reg	-0.290183668957164
309	0.318354375787548	2.09224472101786	CC(C)Oc1cc(O)c2c(=O)cc(-c3ccccc3)oc2c1	MDR1	RF	Scaffold	1	morganBits	Non Edge-Case Molecules	reg	-1.77389034523032
310	0.0108864744395529	3.65800073236584	CC(C)c1c(O)cc2oc(-c3ccccc3)cc(=O)c2c1O	MDR1	RF	Scaffold	1	morganBits	Non Edge-Case Molecules	reg	-3.64711425792629
311	0.141206010021947	3.35866046596702	CC(C)Oc1cc2oc(-c3ccccc3)cc(=O)c2c(O)c1C(C)C	MDR1	RF	Scaffold	1	morganBits	Non Edge-Case Molecules	reg	-3.21745445594507
312	0.12922740820626	5.50016464844085	CC(C)Oc1c(C(C)C)c(O)c2c(=O)cc(-c3ccccc3)oc2c1C(C)C	MDR1	RF	Scaffold	1	morganBits	Edge-Case Molecules	reg	-5.37093724023459
313	-0.399463673658712	3.28957298262513	CC(C)=Cc1c(O)cc2oc(-c3ccccc3)cc(=O)c2c1O	MDR1	RF	Scaffold	1	morganBits	Non Edge-Case Molecules	reg	-3.68903665628384
314	-0.321412835156682	3.70403539903556	C=CC(C)(C)c1c(O)cc(O)c2c(=O)cc(-c3ccccc3)oc12	MDR1	RF	Scaffold	1	morganBits	Non Edge-Case Molecules	reg	-4.02544823419224
315	0.38860298801528	3.35866046596702	CC(C)=Cc1c(O)cc(O)c2c(=O)cc(-c3ccccc3)oc12	MDR1	RF	Scaffold	1	morganBits	Non Edge-Case Molecules	reg	-2.97005747795174
316	0.27179272242596	6.2826597519907	CC(C)=Cc1c(O)c(C=C(C)C)c2oc(-c3ccccc3)cc(=O)c2c1O	MDR1	RF	Scaffold	1	morganBits	Edge-Case Molecules	reg	-6.01086702956474
317	-0.0283317000958424	1.75577248439665	COc1ccc(-c2cc(=O)c3c(OC)cc(OC)cc3o2)cc1	MDR1	RF	Scaffold	1	morganBits	Non Edge-Case Molecules	reg	-1.78410418449249
318	0.13550791880141	5.20069786463597	CC(C)=CCC/C(C)=C/c1c(O)cc2oc(-c3ccccc3)cc(=O)c2c1O	MDR1	RF	Scaffold	1	morganBits	Edge-Case Molecules	reg	-5.06518994583456
319	0.134545539367314	1.45039083484547	COc1ccc2oc(-c3ccc(OC)c(OC)c3)c(OC)c(=O)c2c1	MDR1	RF	Scaffold	1	morganBits	Non Edge-Case Molecules	reg	-1.31584529547815
320	0.0119650861930149	-0.883284845218608	O=c1cc(-c2ccc(O)c(O)c2)oc2cc(O)cc(O)c12	MDR1	RF	Scaffold	1	morganBits	Non Edge-Case Molecules	reg	0.895249931411623
321	0.266534973961371	0.929093911212181	COc1cc(-c2oc3cc(O)cc(O)c3c(=O)c2O)cc(OC)c1OC	MDR1	RF	Scaffold	1	morganBits	Non Edge-Case Molecules	reg	-0.66255893725081
322	0.213672443956044	0.251695087620377	COc1ccc(-c2oc3cc(O)ccc3c(=O)c2O)cc1OC	MDR1	RF	Scaffold	1	morganBits	Non Edge-Case Molecules	reg	-0.0380226436643325
323	-0.406061793481785	-0.615805480084347	COc1ccc2oc(-c3ccccc3)cc(=O)c2c1	MDR1	RF	Scaffold	1	morganBits	Non Edge-Case Molecules	reg	0.209743686602563
324	0.108815411575533	-0.546812608597396	COc1cc2oc(-c3ccc(O)cc3)c(OC)c(=O)c2c(O)c1OC	MDR1	RF	Scaffold	1	morganBits	Non Edge-Case Molecules	reg	0.655628020172928
325	0.248862837512852	-0.472704636443673	COc1cc(O)c2c(=O)c(OC)c(-c3ccc(OC)c(O)c3)oc2c1	MDR1	RF	Scaffold	1	morganBits	Non Edge-Case Molecules	reg	0.721567473956525
326	0.100096133065018	-0.680344001221918	COc1cc(O)c2c(=O)c(OC)c(-c3ccc(OC)c(OC)c3)oc2c1	MDR1	RF	Scaffold	1	morganBits	Non Edge-Case Molecules	reg	0.780440134286936
327	0.0350632713804659	-1.57131692511178	COc1ccc(-c2cc(=O)c3c(OC)c(OC)c(OC)c(OC)c3o2)cc1	MDR1	RF	Scaffold	1	morganBits	Non Edge-Case Molecules	reg	1.60638019649225
328	0.0767190475244067	-1.34174248346728	COc1ccc(-c2oc3c(OC)c(OC)c(OC)c(OC)c3c(=O)c2OC)cc1OC	MDR1	RF	Scaffold	1	morganBits	Non Edge-Case Molecules	reg	1.41846153099169
329	0.141928761236593	-0.852194258148577	COc1cc2oc(-c3ccccc3)cc(=O)c2c(OC)c1C	MDR1	RF	Scaffold	1	morganBits	Non Edge-Case Molecules	reg	0.99412301938517
330	-0.232359691509243	-1.20728900686779	COc1ccc(-c2oc3cc(OC)cc(OC)c3c(=O)c2OC)c(OC)c1	MDR1	RF	Scaffold	1	morganBits	Non Edge-Case Molecules	reg	0.97492931535855
331	0.813761843772782	5.7763356584	CC(C)=CCC/C(C)=C/c1c(O)cc(O)c2c(=O)cc(-c3ccccc3)oc12	MDR1	RF	Scaffold	1	morganBits	Edge-Case Molecules	reg	-4.96257381462722
332	0.2496725861341	-1.06049130134579	COc1cc(OC)c2c(=O)c(OC)c(-c3ccc(OC)c(OC)c3)oc2c1	MDR1	RF	Scaffold	1	morganBits	Non Edge-Case Molecules	reg	1.31016388747989
333	-0.458184873277422	2.43762653026902	C=CC(C)(C)c1c(O)cc(O)c2c(=O)cc(-c3ccc(O)cc3)oc12	MDR1	RF	Scaffold	1	morganBits	Non Edge-Case Molecules	reg	-2.89581140354644
334	-0.927868344665777	-0.210340371976184	O=c1c(O)c(-c2ccccc2)oc2ccccc12	MDR1	RF	Scaffold	1	morganBits	Non Edge-Case Molecules	reg	-0.717527972689594
335	-0.403810016663195	0.319253614122436	O=c1c(O)c(-c2ccccc2)oc2cc(O)cc(O)c12	MDR1	RF	Scaffold	1	morganBits	Non Edge-Case Molecules	reg	-0.723063630785632
336	-0.539127681473558	2.89815754542241	C=CC(C)(C)c1c(O)cc(O)c2c(=O)c(O)c(-c3ccccc3)oc12	MDR1	RF	Scaffold	1	morganBits	Non Edge-Case Molecules	reg	-3.43728522689597
337	-0.643625211551358	3.65800073236584	CC(C)=Cc1c(O)cc2oc(-c3ccccc3)c(O)c(=O)c2c1O	MDR1	RF	Scaffold	1	morganBits	Non Edge-Case Molecules	reg	-4.3016259439172
338	0.229967653263621	3.61193334130836	CC(C)=Cc1c(O)cc(O)c2c(=O)c(O)c(-c3ccccc3)oc12	MDR1	RF	Scaffold	1	morganBits	Non Edge-Case Molecules	reg	-3.38196568804473
339	-0.480026832154423	0.18109905743488	O=c1c(O)c(-c2ccc(O)cc2)oc2cc(O)cc(O)c12	MDR1	RF	Scaffold	1	morganBits	Non Edge-Case Molecules	reg	-0.661125889589303
340	-0.238039792378991	0.59556349751189	COc1ccc(-c2oc3cc(O)cc(O)c3c(=O)c2O)cc1	MDR1	RF	Scaffold	1	morganBits	Non Edge-Case Molecules	reg	-0.83360328989088
341	-0.376037946425345	3.70403539903556	C=CC(C)(C)c1c(O)cc(O)c2c(=O)c(O)c(-c3ccc(OC)cc3)oc12	MDR1	RF	Scaffold	1	morganBits	Non Edge-Case Molecules	reg	-4.0800733454609
342	-0.252466661220463	0.18109905743488	O=c1c(O)c(-c2ccc(F)cc2)oc2cc(O)cc(O)c12	MDR1	RF	Scaffold	1	morganBits	Non Edge-Case Molecules	reg	-0.433565718655342
343	-0.526263277613327	0.710694093632544	O=c1c(O)c(-c2ccc(Cl)cc2Cl)oc2cc(O)cc(O)c12	MDR1	RF	Scaffold	1	morganBits	Non Edge-Case Molecules	reg	-1.23695737124587
344	3.53318402422645	-1.14721773745873	COc1cc2c(cc1OC)CN(CCn1cc(COc3ccccc3C(=O)Nc3ccccc3)nn1)CC2	MDR1	RF	Scaffold	1	morganBits	Non Edge-Case Molecules	reg	4.68040176168518
345	3.25214813909266	-0.994698432589512	COc1cc2c(cc1OC)CN(CCn1cc(COc3ccccc3C(=O)Nc3ccccc3C)nn1)CC2	MDR1	RF	Scaffold	1	morganBits	Non Edge-Case Molecules	reg	4.24684657168218
346	3.48567800149938	-1.03539262341607	COc1cc2c(cc1OC)CN(CCn1cc(COc3ccccc3C(=O)Nc3cccc(Cl)c3)nn1)CC2	MDR1	RF	Scaffold	1	morganBits	Non Edge-Case Molecules	reg	4.52107062491545
347	3.56223302354593	-0.0745206488336478	COc1cccc(NC(=O)c2ccccc2OCc2cn(CCN3CCc4cc(OC)c(OC)cc4C3)nn2)c1	MDR1	RF	Scaffold	1	morganBits	Non Edge-Case Molecules	reg	3.63675367237957
348	3.55585897410377	0.156384907816051	COc1cc2c(cc1OC)CN(CCn1cc(COc3ccccc3C(=O)Nc3ccc(Cl)cc3)nn1)CC2	MDR1	RF	Scaffold	1	morganBits	Non Edge-Case Molecules	reg	3.39947406628772
349	3.6616285372348	0.0355601664606428	COc1ccc(NC(=O)c2ccccc2OCc2cn(CCN3CCc4cc(OC)c(OC)cc4C3)nn2)cc1OC	MDR1	RF	Scaffold	1	morganBits	Non Edge-Case Molecules	reg	3.62606837077415
350	3.657353940177	-0.0336031934761287	COc1ccc(NC(=O)c2ccccc2OCc2cn(CCN3CCc4cc(OC)c(OC)cc4C3)nn2)cc1	MDR1	RF	Scaffold	1	morganBits	Non Edge-Case Molecules	reg	3.69095713365312
351	3.66019797966671	0.0575390731794183	COc1cc2c(cc1OC)CN(CCn1cc(COc3ccccc3C(=O)Nc3ccc(C)cc3)nn1)CC2	MDR1	RF	Scaffold	1	morganBits	Non Edge-Case Molecules	reg	3.60265890648729
352	3.58376084430427	-0.405907155520158	COc1cc2c(cc1OC)CN(CCn1cc(COc3ccccc3C(=O)Nc3cccc(C)c3)nn1)CC2	MDR1	RF	Scaffold	1	morganBits	Non Edge-Case Molecules	reg	3.98966799982443
353	3.08998680802534	-1.20062478375866	COc1cc2c(cc1OC)CN(CCn1cc(COc3ccccc3C(=O)Nc3ccccc3[N+](=O)[O-])nn1)CC2	MDR1	RF	Scaffold	1	morganBits	Non Edge-Case Molecules	reg	4.290611591784
354	3.42826585361733	-1.22882661616501	COc1cc2c(cc1OC)CN(CCn1cc(COc3ccccc3C(=O)Nc3cccc([N+](=O)[O-])c3)nn1)CC2	MDR1	RF	Scaffold	1	morganBits	Non Edge-Case Molecules	reg	4.65709246978234
355	3.46743357493337	-0.955605506798234	COc1cc2c(cc1OC)CN(CCn1cc(COc3ccccc3C(=O)Nc3ccc([N+](=O)[O-])cc3)nn1)CC2	MDR1	RF	Scaffold	1	morganBits	Non Edge-Case Molecules	reg	4.4230390817316
356	3.4738729136997	0.259663257269553	CCCCc1ccc(NC(=O)c2ccccc2OCc2cn(CCN3CCc4cc(OC)c(OC)cc4C3)nn2)cc1	MDR1	RF	Scaffold	1	morganBits	Non Edge-Case Molecules	reg	3.21420965643015
357	3.62343562087324	0.583732727173723	COc1cc2c(cc1OC)CN(CCn1cc(COc3ccccc3C(=O)Nc3ccc(OC(F)(F)F)cc3)nn1)CC2	MDR1	RF	Scaffold	1	morganBits	Non Edge-Case Molecules	reg	3.03970289369951
358	3.63775369342043	-0.022805248129341	COc1cc2c(cc1OC)CN(CCn1cc(COc3ccccc3C(=O)Nc3ccc(F)cc3)nn1)CC2	MDR1	RF	Scaffold	1	morganBits	Non Edge-Case Molecules	reg	3.66055894154977
359	3.40711979572355	-1.37098805156375	COc1cc2c(cc1OC)CN(CCn1cc(COc3ccccc3C(=O)Nc3cc(OC)c(OC)c(OC)c3)nn1)CC2	MDR1	RF	Scaffold	1	morganBits	Non Edge-Case Molecules	reg	4.7781078472873
360	3.83413862504369	3.57946500072771	COC(CCc1ccccc1)c1ccccc1OCC(O)CN1CCN(c2ccc(F)cc2)CC1	MDR1	RF	Scaffold	1	morganBits	Non Edge-Case Molecules	reg	0.254673624315973
361	3.48283901922838	2.49123086302832	OC(COc1ccccc1C(O)CCc1ccccc1)CN1CCN(c2ccc(F)cc2)CC1	MDR1	RF	Scaffold	1	morganBits	Non Edge-Case Molecules	reg	0.991608156200065
362	3.48283901922838	2.48368858776377	O[C@@H](COc1ccccc1[C@H](O)CCc1ccccc1)CN1CCN(c2ccc(F)cc2)CC1	MDR1	RF	Scaffold	1	morganBits	Non Edge-Case Molecules	reg	0.99915043146461
363	3.83413862504369	3.58893447376021	CO[C@H](CCc1ccccc1)c1ccccc1OC[C@H](O)CN1CCN(c2ccc(F)cc2)CC1	MDR1	RF	Scaffold	1	morganBits	Non Edge-Case Molecules	reg	0.245204151283477
364	3.90502181576741	5.20069786463597	Cc1ccccc1N1CCN(C[C@@H](O)COc2ccccc2[C@@H](O)CCc2ccccc2)CC1	MDR1	RF	Scaffold	1	morganBits	Non Edge-Case Molecules	reg	-1.29567604886856
365	3.81864627996067	5.40790681457376	CO[C@@H](CCc1ccccc1)c1ccccc1OC[C@H](O)CN1CCN(c2ccccc2C)CC1	MDR1	RF	Scaffold	1	morganBits	Non Edge-Case Molecules	reg	-1.58926053461309
366	4.00522685603077	4.57899306568523	Cc1cccc(N2CCN(C[C@@H](O)COc3ccccc3[C@@H](O)CCc3ccccc3)CC2)c1C	MDR1	RF	Scaffold	1	morganBits	Non Edge-Case Molecules	reg	-0.573766209654465
367	-0.792664537279255	-0.647831785695789	CC(C)[C@@H]1N[C@@H]2c3cc(C#N)ccc3OC(C)(C)[C@H]2OC1=O	MDR1	RF	Scaffold	1	morganBits	Non Edge-Case Molecules	reg	-0.144832751583466
368	-0.792664537279255	-1.98333096939868	CC(C)[C@@H]1N[C@H]2c3cc(C#N)ccc3OC(C)(C)[C@@H]2OC1=O	MDR1	RF	Scaffold	1	morganBits	Non Edge-Case Molecules	reg	1.19066643211943
369	-0.792664537279255	-0.164289103604981	CC(C)[C@H]1N[C@H]2c3cc(C#N)ccc3OC(C)(C)[C@@H]2OC1=O	MDR1	RF	Scaffold	1	morganBits	Non Edge-Case Molecules	reg	-0.628375433674274
370	-1.14121655883689	-2.25964108331898	C[C@@H]1N[C@H]2c3cc(C#N)ccc3OC(C)(C)[C@@H]2OC1=O	MDR1	RF	Scaffold	1	morganBits	Non Edge-Case Molecules	reg	1.11842452448209
371	-0.891272991153799	-1.26952968703774	C[C@H]1C(=O)O[C@@H]2[C@H](c3cc(C#N)ccc3OC2(C)C)N1C	MDR1	RF	Scaffold	1	morganBits	Non Edge-Case Molecules	reg	0.378256695883946
372	-1.14121655883689	-5.02274321567341	C[C@@H]1N[C@@H]2c3cc(C#N)ccc3OC(C)(C)[C@H]2OC1=O	MDR1	RF	Scaffold	1	morganBits	Non Edge-Case Molecules	reg	3.88152665683652
373	-0.891272991153799	-1.77609825125242	C[C@H]1C(=O)O[C@H]2[C@@H](c3cc(C#N)ccc3OC2(C)C)N1C	MDR1	RF	Scaffold	1	morganBits	Non Edge-Case Molecules	reg	0.884825260098617
374	-0.452390789633373	-1.77609825125242	CC(C)[C@H]1C(=O)O[C@H]2[C@@H](c3cc(C#N)ccc3OC2(C)C)N1C	MDR1	RF	Scaffold	1	morganBits	Non Edge-Case Molecules	reg	1.32370746161904
375	-0.452390789633373	-2.28266691195554	CC(C)[C@@H]1C(=O)O[C@H]2[C@@H](c3cc(C#N)ccc3OC2(C)C)N1C	MDR1	RF	Scaffold	1	morganBits	Non Edge-Case Molecules	reg	1.83027612232217
376	-0.452390789633373	-1.22347792060496	CC(C)[C@@H]1C(=O)O[C@@H]2[C@H](c3cc(C#N)ccc3OC2(C)C)N1C	MDR1	RF	Scaffold	1	morganBits	Non Edge-Case Molecules	reg	0.771087130971585
377	-0.452390789633373	-0.716909148209256	CC(C)[C@H]1C(=O)O[C@@H]2[C@H](c3cc(C#N)ccc3OC2(C)C)N1C	MDR1	RF	Scaffold	1	morganBits	Non Edge-Case Molecules	reg	0.264518358575883
378	2.89165181153101	2.78539190157781	CC(=O)O[C@H]1CC[C@]2(C)O[C@@H]3[C@H]4[C@H](OC(=O)/C=C/c5ccccc5)[C@H](OC(=O)c5ccccc5)[C@@]1(C)[C@]32OC4(C)C	MDR1	RF	Scaffold	1	morganBits	Non Edge-Case Molecules	reg	0.1062599099532
379	1.52488220924923	2.09224472101786	COc1ccc2cc(-c3nc(CN4CCc5cc(OC)c(OC)cc5C4)cs3)ccc2c1	MDR1	RF	Scaffold	1	morganBits	Non Edge-Case Molecules	reg	-0.56736251176863
380	1.0316258391028	0.523628803104017	COc1cc2c(cc1OC)CN(Cc1csc(-c3ccc4cc(F)ccc4c3)n1)CC2	MDR1	RF	Scaffold	1	morganBits	Non Edge-Case Molecules	reg	0.507997035998786
381	1.07762051663084	0.783911901367684	COc1cc2c(cc1OC)CN(Cc1csc(-c3ccc4cc(Br)ccc4c3)n1)CC2	MDR1	RF	Scaffold	1	morganBits	Non Edge-Case Molecules	reg	0.293708615263157
382	0.997547140041038	0.839481752522495	COc1cc2c(cc1OC)CN(Cc1csc(-c3ccc4ccccc4c3)n1)CC2	MDR1	RF	Scaffold	1	morganBits	Non Edge-Case Molecules	reg	0.158065387518542
383	0.36495267234354	0.962133765290382	CCOC(=O)C1=C(C)NC(C)=C(C(=O)OCC)C1c1c(-c2ccc(Br)cc2)noc1C	MDR1	RF	Scaffold	1	morganBits	Non Edge-Case Molecules	reg	-0.597181092946842
384	0.269292270095084	2.76558927428163	CCOC(=O)C1=C(C)NC(C)=C(C(=O)OCC)C1c1c(-c2cccc(Br)c2)noc1C	MDR1	RF	Scaffold	1	morganBits	Non Edge-Case Molecules	reg	-2.49629700418654
385	13.2370056487616	14.0191716251185	O=C1CN(c2cc(-c3ccco3)nc3cc(-c4ccccc4)nn23)CCN1c1ccccc1	MDR1	RF	Scaffold	1	morganBits	Non Edge-Case Molecules	reg	-0.782165976356941
386	1.82312414452345	0.320687959107328	CC[C@H](C)[C@@H]1NC(=O)[C@@H]2CCCN2C(=O)[C@H](Cc2ccccc2)N(C)C(=O)[C@H](C2CCCCC2)NC(=O)[C@H](C(C)C)N(C)C(=O)[C@@H]([C@@H](C)CC)OC(=O)[C@H](C(C)(C)O)N(C)C(=O)[C@H](CC(C)C)NC(=O)[C@H](C(C)C)N(C)C1=O	MDR1	RF	Scaffold	1	morganBits	Non Edge-Case Molecules	reg	1.50243618541612
387	0.739883381032062	0.650042727959676	COc1ccc(CCN(C)CCN2C(=O)C3C4c5ccccc5C(c5ccccc54)C3C2=O)cc1OC	MDR1	RF	Scaffold	1	morganBits	Non Edge-Case Molecules	reg	0.0898406530723858
388	-1.08362947397059	-1.04324949491129	COc1cc(OC)cc(-c2ccc(-c3ccc(O)cc3)cc2)c1	MDR1	RF	Scaffold	1	morganBits	Non Edge-Case Molecules	reg	-0.0403799790593075
389	-1.60077541783149	-1.04324949491129	Oc1ccc(-c2ccc(-c3cc(O)cc(O)c3)cc2)cc1	MDR1	RF	Scaffold	1	morganBits	Non Edge-Case Molecules	reg	-0.557525922920206
390	-0.211154421876797	-0.305650551780507	CN(C)c1ccc2c(-c3ccccc3)c3ccc(=[N+](C)C)cc-3sc2c1.[Br-]	MDR1	RF	Scaffold	1	morganBits	Non Edge-Case Molecules	reg	0.0944961299037102
391	4.44442108567431	-1.08121524031985	CCCCn1c(O)c(/N=N/c2ccccn2)c2ccccc21	MDR1	RF	Scaffold	1	morganBits	Non Edge-Case Molecules	reg	5.52563632599417
392	0.69075263940104	0.220442544116272	CCC(=O)N(c1ccccc1)C1CCN(CCc2ccccc2)CC1	MDR1	RF	Scaffold	1	morganBits	Non Edge-Case Molecules	reg	0.470310095284767
393	2.49283456781119	0.862604169943349	COc1cc2c(cc1OC)CN(CCn1cc(COc3ccccc3NC(=O)c3ccc(C(C)(C)C)cc3)nn1)CC2	MDR1	RF	Scaffold	1	morganBits	Non Edge-Case Molecules	reg	1.63023039786784
394	0.583515433463364	-1.09079665084112	Cc1c(C(=O)c2ccccc2)c(=O)n(C)n1CC(O)CN(C(C)C)C(C)C	MDR1	RF	Scaffold	1	morganBits	Non Edge-Case Molecules	reg	1.67431208430449
395	0.583515433463364	-1.08532274107221	Cc1c(C(=O)c2ccccc2)c(=O)n(C)n1C[C@H](O)CN(C(C)C)C(C)C	MDR1	RF	Scaffold	1	morganBits	Non Edge-Case Molecules	reg	1.66883817453558
396	1.85326572048536	2.1648154138527	COc1ccc(-c2ccc(OCCN3CCc4cc(OC)c(OC)cc4C3)cc2)cc1	MDR1	RF	Scaffold	1	morganBits	Non Edge-Case Molecules	reg	-0.311549693367335
397	0.346354009865622	0.0880656638385737	CC[C@H](C)[C@@H]1NC(=O)CCCCCCCNC(=O)[C@H](C(C)C)N(C)C(=O)[C@@H]([C@@H](C)CC)OC(=O)[C@H](C(C)(C)O)N(C)C(=O)[C@H](CC(C)C)NC(=O)[C@H](C(C)C)N(C)C1=O	MDR1	RF	Scaffold	1	morganBits	Non Edge-Case Molecules	reg	0.258288346027048
398	2.67309107380541	3.65051434687756	CCN(CC)c1ccc(Cc2c(Cc3ccc(OC)c(OC)c3)nc(N(C(=O)/C=C/c3cc(OC)c(OC)c(OC)c3)C(=O)/C=C/c3cc(OC)c(OC)c(OC)c3)n2C)cc1	MDR1	RF	Scaffold	1	morganBits	Non Edge-Case Molecules	reg	-0.977423273072157
399	11.4485924445908	13.0455543980527	CN(CCCN(C)c1cc(-c2ccco2)nc2cc(-c3ccccc3)nn12)C(=O)c1ccoc1	MDR1	RF	Scaffold	1	morganBits	Non Edge-Case Molecules	reg	-1.59696195346189
400	-0.333729758643214	2.82621389609806	COc1cccc(CCc2ccccc2NCc2cccc(OC)c2)c1	MDR1	RF	Scaffold	1	morganBits	Non Edge-Case Molecules	reg	-3.15994365474128
401	2.00389273913047	4.55734874350968	COc1cccc(CCc2ccccc2NCc2cccc(OC)c2OC)c1	MDR1	RF	Scaffold	1	morganBits	Non Edge-Case Molecules	reg	-2.55345600437922
402	1.53887966226737	3.80704314910979	COc1cccc(CCc2ccccc2NCc2ccc(OC)c(OC)c2)c1	MDR1	RF	Scaffold	1	morganBits	Non Edge-Case Molecules	reg	-2.26816348684242
403	-0.203547335659881	2.19760523667569	COc1cccc(CCc2ccccc2NCc2cc(OC)cc(OC)c2)c1	MDR1	RF	Scaffold	1	morganBits	Non Edge-Case Molecules	reg	-2.40115257233557
404	1.24030479581407	3.19748895248402	CCN(CC)CCC[C@H](C)N[C@@H]1c2ccccc2N[C@H](C)[C@@H]1OC(=O)c1ccc(C)cc1	MDR1	RF	Scaffold	1	morganBits	Non Edge-Case Molecules	reg	-1.95718415666995
405	0.343597000090291	-1.4341158035983	COc1cc(C(=O)Nc2ccc(-c3ccc[n+](C)c3)cc2[N+](=O)[O-])cc(OC)c1OC.[I-]	MDR1	RF	Scaffold	1	morganBits	Non Edge-Case Molecules	reg	1.77771280368859
406	-1.3661406780149	-2.34781494490663	CC[C@H]1CN(C)[C@H]2Cc3c([nH]c4ccccc34)/C(=N/Nc3cnccn3)C[C@H]1[C@@H]2C(=O)OC	MDR1	RF	Scaffold	1	morganBits	Non Edge-Case Molecules	reg	0.981674266891727
407	11.9435010554757	12.5466856884108	CC(C)(C)c1cc(N2CCN(C(=O)c3ccoc3)CC2)n2nc(-c3ccccc3)cc2n1	MDR1	RF	Scaffold	1	morganBits	Non Edge-Case Molecules	reg	-0.60318463293509
408	13.2281847507393	13.0828113264084	COc1cccc(-c2cc3nc(C)cc(N4CCN(C(=O)c5ccoc5)CC4)n3n2)c1	MDR1	RF	Scaffold	1	morganBits	Non Edge-Case Molecules	reg	0.145373424330845
409	13.3591354681923	7.39116226763793	CCc1c(C)nc2cc(-c3cccc(OC)c3)nn2c1N1CCN(C(=O)c2ccoc2)CC1	MDR1	RF	Scaffold	1	morganBits	Non Edge-Case Molecules	reg	5.9679732005544
410	13.4355018049199	13.5902815734943	COc1cccc(-c2cc3nc(C)c(C(C)C)c(N4CCN(C(=O)c5ccoc5)CC4)n3n2)c1	MDR1	RF	Scaffold	1	morganBits	Non Edge-Case Molecules	reg	-0.154779768574475
411	12.5805312166774	15.1238537351537	Cc1nc2cc(-c3ccccc3)nn2c(N2CCN(C(=O)c3ccoc3)CC2)c1C	MDR1	RF	Scaffold	1	morganBits	Non Edge-Case Molecules	reg	-2.54332251847637
412	12.9245401300981	10.533866725587	Cc1cc(N2CCN(C(=O)c3ccoc3)CC2)n2nc(-c3ccccc3)cc2n1	MDR1	RF	Scaffold	1	morganBits	Non Edge-Case Molecules	reg	2.39067340451112
413	12.7875927858317	13.0190515781867	Cc1nc2cc(-c3cccc(Cl)c3)nn2c(N2CCN(C(=O)c3ccoc3)CC2)c1C	MDR1	RF	Scaffold	1	morganBits	Non Edge-Case Molecules	reg	-0.231458792354937
414	13.804889563903	14.5016582905661	COc1ccc(-c2cc3nc(C)c(C)c(N4CCN(C(=O)c5ccoc5)CC4)n3n2)cc1	MDR1	RF	Scaffold	1	morganBits	Non Edge-Case Molecules	reg	-0.696768726663018
415	13.1075400498488	13.3559691003546	COc1cccc(-c2cc3nc(C)c(C)c(N4CCN(C(=O)c5ccoc5)CC4)n3n2)c1	MDR1	RF	Scaffold	1	morganBits	Non Edge-Case Molecules	reg	-0.24842905050583
416	13.4962322000016	15.2979897073612	COc1cc(OC)cc(-c2cc3nc(C)c(C)c(N4CCN(C(=O)c5ccoc5)CC4)n3n2)c1	MDR1	RF	Scaffold	1	morganBits	Non Edge-Case Molecules	reg	-1.80175750735967
417	13.2770245727335	12.8322880374093	Cc1nc2cc(-c3ccc(Br)cc3)nn2c(N2CCN(C(=O)c3ccoc3)CC2)c1C	MDR1	RF	Scaffold	1	morganBits	Non Edge-Case Molecules	reg	0.444736535324166
418	3.31847772493628	3.42773190588648	O=C(CCc1cccc2ccccc12)c1ccc(OC[C@H](O)CN2CCCCC2)cc1	MDR1	RF	Scaffold	1	morganBits	Non Edge-Case Molecules	reg	-0.109254180950196
419	1.5377276136099	1.39909754045792	COc1cc2c(cc1OC)CN(CCc1ccc(-c3ccc(F)cc3)cc1)CC2	MDR1	RF	Scaffold	1	morganBits	Non Edge-Case Molecules	reg	0.138630073151981
420	1.50941368703163	2.6543636391714	COc1ccc(-c2ccc(CCN3CCc4cc(OC)c(OC)cc4C3)cc2)cc1	MDR1	RF	Scaffold	1	morganBits	Non Edge-Case Molecules	reg	-1.14494995213977
421	0.833315754620368	0.285596639296058	COc1cc2c(cc1OC)CN(CCCCn1ccc3ccccc31)CC2	MDR1	RF	Scaffold	1	morganBits	Non Edge-Case Molecules	reg	0.547719115324311
422	-0.149498799903003	2.43762653026902	COC(=O)C1=C(C)NC(C)=C(C(=O)OCCCN2CCC(c3ccccc3)(c3ccccc3)CC2)[C@H]1c1cccc([N+](=O)[O-])c1	MDR1	RF	Scaffold	1	morganBits	Non Edge-Case Molecules	reg	-2.58712533017202
423	-0.233185556221517	-2.76620986269764	CC(=O)c1cccc(OC[C@H](O)CN2CCOCC2)c1	MDR1	RF	Scaffold	1	morganBits	Non Edge-Case Molecules	reg	2.53302430647612
424	0.0487122986288227	-0.4405985541758	CC(=O)c1cc(C)ccc1OC[C@H](O)CN1CCOCC1	MDR1	RF	Scaffold	1	morganBits	Non Edge-Case Molecules	reg	0.489310852804623
425	-1.18774642261054	-3.61816630285163	CC(=O)c1ccc(OC[C@H](O)CN2CCOCC2)cc1	MDR1	RF	Scaffold	1	morganBits	Non Edge-Case Molecules	reg	2.43041988024109
426	-0.233185556221517	-2.75978554290175	CC(=O)c1cccc(OCC(O)CN2CCOCC2)c1	MDR1	RF	Scaffold	1	morganBits	Non Edge-Case Molecules	reg	2.52659998668024
427	0.398214946971453	-2.1124478983731	CCC(=O)c1ccccc1OCC(O)CN1CCOCC1	MDR1	RF	Scaffold	1	morganBits	Non Edge-Case Molecules	reg	2.51066284534456
428	-0.150007267795058	-3.24047407224751	CC(=O)c1ccccc1OCC(O)CN1CCOCC1	MDR1	RF	Scaffold	1	morganBits	Non Edge-Case Molecules	reg	3.09046680445245
429	-1.18774642261054	-3.61851336737476	CC(=O)c1ccc(OCC(O)CN2CCOCC2)cc1	MDR1	RF	Scaffold	1	morganBits	Non Edge-Case Molecules	reg	2.43076694476423
430	0.398214946971453	-3.24975267996065	CCC(=O)c1ccccc1OC[C@H](O)CN1CCOCC1	MDR1	RF	Scaffold	1	morganBits	Non Edge-Case Molecules	reg	3.6479676269321
431	-0.150007267795058	-2.12148603555917	CC(=O)c1ccccc1OC[C@H](O)CN1CCOCC1	MDR1	RF	Scaffold	1	morganBits	Non Edge-Case Molecules	reg	1.97147876776411
432	-0.564466049714165	-5.07787482243176	CCOC(=O)C1=C[C@@H](OC(CC)CC)[C@H](NC(C)=O)[C@@H](N)C1	MDR1	RF	Scaffold	1	morganBits	Non Edge-Case Molecules	reg	4.5134087727176
433	-0.267377416743717	-0.546812608597396	CCN(CC)C(=S)c1ccc(-c2c3ccc(=[N+](C)C)cc-3sc3cc(N(C)C)ccc23)s1.F[P-](F)(F)(F)(F)F	MDR1	RF	Scaffold	1	morganBits	Non Edge-Case Molecules	reg	0.279435191853679
578	0.830109798775055	0.77977183463446	CCC/N=C(/CCc1ccccc1)[C@H]1C(=O)N(c2ccccc2)N=C1C	MDR1	RF	Scaffold	2	morganBits	Non Edge-Case Molecules	reg	0.0503379641405953
579	1.04846840708905	1.02753398402543	C=C[C@H]1CN2CC[C@H]1C[C@H]2[C@H](OC(=O)CCCCCCn1cc(CCCCC(=O)O[C@H](c2ccnc3ccc(OC)cc23)[C@@H]2C[C@@H]3CCN2C[C@@H]3C=C)nn1)c1ccnc2ccc(OC)cc12	MDR1	RF	Scaffold	2	morganBits	Non Edge-Case Molecules	reg	0.0209344230636105
580	2.18177500526559	2.36668156671962	COc1cc(C(=O)NC(Cc2ccccc2)c2nc(C(=O)NC3CCC(F)(F)CC3)cs2)cc(OC)c1OC	MDR1	RF	Scaffold	2	morganBits	Non Edge-Case Molecules	reg	-0.184906561454036
581	0.626978158607514	-0.878090254213078	CC1(C)Oc2ccc(C#N)cc2[C@H]2[C@H]1OCCN2Cc1ccccc1	MDR1	RF	Scaffold	2	morganBits	Non Edge-Case Molecules	reg	1.50506841282059
582	3.74449075100994	3.93430850015567	O=C(CCc1cccc2ccccc12)c1cccc(OCC(O)CN2CCN(c3ccc(F)cc3)CC2)c1	MDR1	RF	Scaffold	2	morganBits	Non Edge-Case Molecules	reg	-0.189817749145721
583	4.12139531964601	4.7402822522139	Cc1ccccc1N1CCN(CC(O)COc2cccc(C(=O)CCc3cccc4ccccc34)c2)CC1	MDR1	RF	Scaffold	2	morganBits	Non Edge-Case Molecules	reg	-0.618886932567888
584	3.98181577096578	3.42773190588648	Cc1cccc(N2CCN(C[C@@H](O)COc3cccc(C(=O)CCc4cccc5ccccc45)c3)CC2)c1C	MDR1	RF	Scaffold	2	morganBits	Non Edge-Case Molecules	reg	0.554083865079299
585	1.97981126365536	4.21584715848347	COc1cc2c(cc1OC)CN(CCc1ccc(NC(=O)c3cccnc3NCc3ccncc3)cc1)CC2	MDR1	RF	Scaffold	2	morganBits	Non Edge-Case Molecules	reg	-2.23603589482811
586	-0.212250378641718	-1.4341158035983	COc1ccc2ccc(=O)oc2c1CC=C(C)C	MDR1	RF	Scaffold	2	morganBits	Non Edge-Case Molecules	reg	1.22186542495658
587	-0.363558741041834	-1.6919449129004	CC(=O)Oc1cc(OC(C)=O)c2ccc(=O)oc2c1CC=C(C)C	MDR1	RF	Scaffold	2	morganBits	Non Edge-Case Molecules	reg	1.32838617185856
588	0.895595183501995	-2.6947468967225	CN1C[C@H](C(=O)N[C@]2(C)O[C@@]3(O)[C@@H]4CCCN4C(=O)[C@H](Cc4ccccc4)N3C2=O)C[C@@H]2c3cccc4[nH]cc(c34)C[C@H]21	MDR1	RF	Scaffold	2	morganBits	Non Edge-Case Molecules	reg	3.5903420802245
589	1.67560305361801	1.8222175838048	Cc1sc2nc(SCC(=O)c3ccccc3)nc(N)c2c1C	MDR1	RF	Scaffold	2	morganBits	Non Edge-Case Molecules	reg	-0.146614530186788
590	10.5180600602033	13.008533905809	O=C(C1CCCO1)N1CCN(c2c3c(nc4cc(-c5cccc(F)c5)nn24)CCCC3)CC1	MDR1	RF	Scaffold	2	morganBits	Non Edge-Case Molecules	reg	-2.49047384560567
591	0.667768281900987	1.55575135050329	CCN(CC)CCCn1c(=O)/c(=C/c2ccccc2O)s/c1=C1\C(=O)Nc2ccc(C)cc21	MDR1	RF	Scaffold	2	morganBits	Non Edge-Case Molecules	reg	-0.887983068602308
592	0.760137718238183	2.0822943901647	CCN(CC)CCCn1c(=O)/c(=C/c2ccc(F)cc2F)s/c1=C1/C(=O)Nc2cc(F)ccc21	MDR1	RF	Scaffold	2	morganBits	Non Edge-Case Molecules	reg	-1.32215667192651
593	0.760137718238183	2.0822943901647	CCN(CC)CCCn1c(=O)/c(=C/c2ccc(F)cc2F)s/c1=C1\C(=O)Nc2cc(F)ccc21	MDR1	RF	Scaffold	2	morganBits	Non Edge-Case Molecules	reg	-1.32215667192651
594	1.19773490696181	2.40695546585756	CCN(CC)CCCn1c(=O)/c(=C/c2cc(OC)c(OC)c(OC)c2)s/c1=C1/C(=O)Nc2ccccc21	MDR1	RF	Scaffold	2	morganBits	Non Edge-Case Molecules	reg	-1.20922055889576
595	1.19773490696181	2.40695546585756	CCN(CC)CCCn1c(=O)/c(=C/c2cc(OC)c(OC)c(OC)c2)s/c1=C1\C(=O)Nc2ccccc21	MDR1	RF	Scaffold	2	morganBits	Non Edge-Case Molecules	reg	-1.20922055889576
596	1.03186193898617	3.23167900420623	CCN(CC)CCCn1c(=O)/c(=C/c2cc(OC)c(OC)c(OC)c2)s/c1=C1/C(=O)Nc2ccc(C)cc21	MDR1	RF	Scaffold	2	morganBits	Non Edge-Case Molecules	reg	-2.19981706522006
597	1.03186193898617	3.23167900420623	CCN(CC)CCCn1c(=O)/c(=C/c2cc(OC)c(OC)c(OC)c2)s/c1=C1\C(=O)Nc2ccc(C)cc21	MDR1	RF	Scaffold	2	morganBits	Non Edge-Case Molecules	reg	-2.19981706522006
598	1.07909559897033	4.21250825721795	CCN(CC)CCCn1c(=O)/c(=C/c2cc(OC)c(OC)c(OC)c2)s/c1=C1/C(=O)Nc2ccc(F)cc21	MDR1	RF	Scaffold	2	morganBits	Non Edge-Case Molecules	reg	-3.13341265824762
599	1.07909559897033	4.21250825721795	CCN(CC)CCCn1c(=O)/c(=C/c2cc(OC)c(OC)c(OC)c2)s/c1=C1\C(=O)Nc2ccc(F)cc21	MDR1	RF	Scaffold	2	morganBits	Non Edge-Case Molecules	reg	-3.13341265824762
600	1.00538038793744	2.8472673052959	CCN(CC)CCCn1c(=O)/c(=C/c2cc(OC)c(OC)c(OC)c2)s/c1=C1/C(=O)Nc2cc(F)ccc21	MDR1	RF	Scaffold	2	morganBits	Non Edge-Case Molecules	reg	-1.84188691735846
601	1.00538038793744	2.8472673052959	CCN(CC)CCCn1c(=O)/c(=C/c2cc(OC)c(OC)c(OC)c2)s/c1=C1\C(=O)Nc2cc(F)ccc21	MDR1	RF	Scaffold	2	morganBits	Non Edge-Case Molecules	reg	-1.84188691735846
602	0.820962003325459	3.60637245364764	CCN(CC)CCCn1c(=O)/c(=C/c2cc(OC)c(OC)c(OC)c2)s/c1=C1/C(=O)Nc2ccc(Cl)cc21	MDR1	RF	Scaffold	2	morganBits	Non Edge-Case Molecules	reg	-2.78541045032218
603	0.820962003325459	3.60637245364764	CCN(CC)CCCn1c(=O)/c(=C/c2cc(OC)c(OC)c(OC)c2)s/c1=C1\C(=O)Nc2ccc(Cl)cc21	MDR1	RF	Scaffold	2	morganBits	Non Edge-Case Molecules	reg	-2.78541045032218
604	0.39563922857799	1.79957510705504	CN(C)CCn1c(=O)/c(=C/c2ccc(O)cc2)s/c1=C1/C(=O)Nc2ccc(F)cc21	MDR1	RF	Scaffold	2	morganBits	Non Edge-Case Molecules	reg	-1.40393587847705
605	0.39563922857799	1.79957510705504	CN(C)CCn1c(=O)/c(=C/c2ccc(O)cc2)s/c1=C1\C(=O)Nc2ccc(F)cc21	MDR1	RF	Scaffold	2	morganBits	Non Edge-Case Molecules	reg	-1.40393587847705
606	0.667768281900987	1.55575135050329	CCN(CC)CCCn1c(=O)/c(=C/c2ccccc2O)s/c1=C1/C(=O)Nc2ccc(C)cc21	MDR1	RF	Scaffold	2	morganBits	Non Edge-Case Molecules	reg	-0.887983068602308
607	1.65773035775505	-0.0359869848314051	COc1cc2c(cc1OC)CN(Cc1ccc(-c3ccc(O)cc3)cc1[N+](=O)[O-])CC2	MDR1	RF	Scaffold	2	morganBits	Non Edge-Case Molecules	reg	1.69371734258645
608	1.56258987007996	0.538319518514021	COc1cc2c(cc1OC)CN(Cc1ccc(-c3ccc(O)cc3)cc1F)CC2	MDR1	RF	Scaffold	2	morganBits	Non Edge-Case Molecules	reg	1.02427035156594
609	1.68364999288911	1.62224109177213	COc1cc(-c2ccc(O)cc2)ccc1CN1CCc2cc(OC)c(OC)cc2C1	MDR1	RF	Scaffold	2	morganBits	Non Edge-Case Molecules	reg	0.0614089011169853
610	0.759289030027681	0.503009515901281	COc1cc2c(cc1OC)CN(Cc1ccc(-c3ccc(F)cc3)cc1)CC2	MDR1	RF	Scaffold	2	morganBits	Non Edge-Case Molecules	reg	0.2562795141264
611	1.17569206099086	2.60307034478385	COc1ccc(-c2ccc(CN3CCc4cc(OC)c(OC)cc4C3)cc2)cc1	MDR1	RF	Scaffold	2	morganBits	Non Edge-Case Molecules	reg	-1.42737828379299
612	-0.082056263858002	0.405845767447634	COc1cc2c(cc1OC)CN(Cc1ccc(-c3ccc(O)cc3N)cc1)CC2	MDR1	RF	Scaffold	2	morganBits	Non Edge-Case Molecules	reg	-0.487902031305636
613	0.457877227175905	1.16008063998742	COc1cc2c(cc1OC)CN(Cc1ccc(-c3ccc(O)cc3[N+](=O)[O-])cc1)CC2	MDR1	RF	Scaffold	2	morganBits	Non Edge-Case Molecules	reg	-0.702203412811512
614	-0.0050974622748661	1.31751755346549	COc1cc2c(cc1OC)CN(Cc1ccc(-c3ccc(O)cc3F)cc1)CC2	MDR1	RF	Scaffold	2	morganBits	Non Edge-Case Molecules	reg	-1.32261501574036
615	0.0957476241477562	1.47166823329275	COc1cc2c(cc1OC)CN(Cc1ccc(-c3ccc(O)cc3OC)cc1)CC2	MDR1	RF	Scaffold	2	morganBits	Non Edge-Case Molecules	reg	-1.375920609145
616	0.0965722160782159	0.160723309414649	COc1cc2c(cc1OC)CN(Cc1ccc(-c3ccc(O)c(N)c3)cc1)CC2	MDR1	RF	Scaffold	2	morganBits	Non Edge-Case Molecules	reg	-0.0641510933364335
617	0.425633517398386	-0.449357272446683	COc1cc2c(cc1OC)CN(Cc1ccc(-c3ccc(O)c([N+](=O)[O-])c3)cc1)CC2	MDR1	RF	Scaffold	2	morganBits	Non Edge-Case Molecules	reg	0.874990789845069
618	0.168062238053802	1.0626253038367	COc1cc2c(cc1OC)CN(Cc1ccc(-c3ccc(O)c(F)c3)cc1)CC2	MDR1	RF	Scaffold	2	morganBits	Non Edge-Case Molecules	reg	-0.894563065782903
619	0.16845477404055	1.39909754045792	COc1cc(-c2ccc(CN3CCc4cc(OC)c(OC)cc4C3)cc2)ccc1O	MDR1	RF	Scaffold	2	morganBits	Non Edge-Case Molecules	reg	-1.23064276641737
620	0.458204003769797	-0.629050706834368	COc1cc2c(cc1OC)CN(Cc1ccc(-c3ccc(O)cc3)c([N+](=O)[O-])c1)CC2	MDR1	RF	Scaffold	2	morganBits	Non Edge-Case Molecules	reg	1.08725471060417
621	0.0057751130608315	0.267695428966817	COc1cc2c(cc1OC)CN(Cc1ccc(-c3ccc(O)cc3)c(F)c1)CC2	MDR1	RF	Scaffold	2	morganBits	Non Edge-Case Molecules	reg	-0.261920315905986
622	0.0821874240458233	1.68013507019103	COc1cc2c(cc1OC)CN(Cc1ccc(-c3ccc(O)cc3)c(OC)c1)CC2	MDR1	RF	Scaffold	2	morganBits	Non Edge-Case Molecules	reg	-1.59794764614521
623	1.85063650784007	2.1648154138527	COc1ccc(-c2ccc(OCCN3CCc4cc(OC)c(OC)cc4C3)cc2)cc1	MDR1	RF	Scaffold	2	morganBits	Non Edge-Case Molecules	reg	-0.31417890601263
624	4.42697219521677	5.74575703129451	COc1ccc(C2=C(c3ccc(OC)c(OC)c3)C(=O)N(C(=O)N3CCN(CC(=O)c4ccc(OCc5ccccc5)c(OC)c4)CC3)C2=O)cc1OC	MDR1	RF	Scaffold	2	morganBits	Non Edge-Case Molecules	reg	-1.31878483607774
625	0.413318885071007	-2.54829260880752	CC1c2ccccc2OC1C(=O)N1CCCCC1	MDR1	RF	Scaffold	2	morganBits	Non Edge-Case Molecules	reg	2.96161149387853
626	0.413318885071007	-2.55897712094186	C[C@H]1c2ccccc2O[C@H]1C(=O)N1CCCCC1	MDR1	RF	Scaffold	2	morganBits	Non Edge-Case Molecules	reg	2.97229600601286
627	0.187096801196607	-0.615805480084347	COc1cccc2c(CC(=O)O)c(C)n(C(=O)c3ccc(Cl)cc3)c12	MDR1	RF	Scaffold	2	morganBits	Non Edge-Case Molecules	reg	0.802902281280954
628	-0.0804950076312631	-0.190137664658664	COc1ccc2c(CC(=O)O)c(C)n(C(=O)c3ccc(Cl)cc3)c2c1	MDR1	RF	Scaffold	2	morganBits	Non Edge-Case Molecules	reg	0.109642657027401
629	1.20576753393558	-0.740968623038354	CCc1cccc2c(CC(=O)O)cn(C(=O)c3ccc(Cl)cc3)c12	MDR1	RF	Scaffold	2	morganBits	Non Edge-Case Molecules	reg	1.94673615697393
630	1.18503365331464	-0.615805480084347	Cc1cccc2c(CC(=O)O)cn(C(=O)c3ccc(Cl)cc3)c12	MDR1	RF	Scaffold	2	morganBits	Non Edge-Case Molecules	reg	1.80083913339899
631	-0.0436362176275115	-0.903487552536127	CCc1c(CC(=O)O)c2ccccc2n1C(=O)c1ccc(Cl)cc1	MDR1	RF	Scaffold	2	morganBits	Non Edge-Case Molecules	reg	0.859851334908616
632	-0.0682902013533603	-0.903487552536127	Cc1c(CC(=O)O)c2ccccc2n1C(=O)c1ccc(Cl)cc1	MDR1	RF	Scaffold	2	morganBits	Non Edge-Case Molecules	reg	0.835197351182767
633	4.95228360355467	5.29377190755145	COc1ccc(/C=C/C(=O)O[C@H]2C(=O)c3c(OC)cc(OC)cc3O[C@@H]2c2cc(OC)c(OC)c(OC)c2)cc1	MDR1	RF	Scaffold	2	morganBits	Edge-Case Molecules	reg	-0.341488303996779
634	5.12906853182247	5.73424058923295	COc1cc(OC)c2c(c1)O[C@H](c1cc(OC)c(OC)c(OC)c1)[C@@H](OC(=O)/C=C/c1ccc(OC)c(OC)c1)C2=O	MDR1	RF	Scaffold	2	morganBits	Edge-Case Molecules	reg	-0.605172057410474
635	5.0680541469183	6.23368089077381	COc1cc(OC)c2c(c1)O[C@H](c1cc(OC)c(OC)c(OC)c1)[C@@H](OC(=O)/C=C/c1cc(OC)c(OC)c(OC)c1)C2=O	MDR1	RF	Scaffold	2	morganBits	Edge-Case Molecules	reg	-1.16562674385551
636	4.16054002146267	3.70168263345196	COc1cc(/C=C/C(=O)O[C@@H]2C3C[C@@H](OC(=O)c4cc(OC)c(OC)c(OC)c4)CC([C@@H]2O)N3C)cc(OC)c1OC	MDR1	RF	Scaffold	2	morganBits	Non Edge-Case Molecules	reg	0.458857388010702
637	0.455362138746359	2.24306761075245	CCOC(=O)C1=CN(Cc2ccccc2)c2ccccc2C1c1cccc(OC)c1	MDR1	RF	Scaffold	2	morganBits	Non Edge-Case Molecules	reg	-1.78770547200609
638	-0.854294554894611	-1.87804719253426	Oc1cc(O)cc(-c2ccc3cc(O)ccc3c2)c1	MDR1	RF	Scaffold	2	morganBits	Non Edge-Case Molecules	reg	1.02375263763965
639	-0.726729522530553	-0.680344001221918	COc1cc(OC)cc(-c2ccc3cc(O)ccc3c2)c1	MDR1	RF	Scaffold	2	morganBits	Non Edge-Case Molecules	reg	-0.0463855213086349
640	1.97499884049919	-1.14721773745873	COc1cc2c(cc1OC)CN(CCn1cc(COc3ccccc3C(=O)Nc3ccccc3)nn1)CC2	MDR1	RF	Scaffold	2	morganBits	Non Edge-Case Molecules	reg	3.12221657795792
641	1.85581589805033	-0.994698432589512	COc1cc2c(cc1OC)CN(CCn1cc(COc3ccccc3C(=O)Nc3ccccc3C)nn1)CC2	MDR1	RF	Scaffold	2	morganBits	Non Edge-Case Molecules	reg	2.85051433063985
642	1.99014596501667	-1.03539262341607	COc1cc2c(cc1OC)CN(CCn1cc(COc3ccccc3C(=O)Nc3cccc(Cl)c3)nn1)CC2	MDR1	RF	Scaffold	2	morganBits	Non Edge-Case Molecules	reg	3.02553858843273
643	1.95161412009423	-0.0745206488336478	COc1cccc(NC(=O)c2ccccc2OCc2cn(CCN3CCc4cc(OC)c(OC)cc4C3)nn2)c1	MDR1	RF	Scaffold	2	morganBits	Non Edge-Case Molecules	reg	2.02613476892788
644	1.99900040218835	0.156384907816051	COc1cc2c(cc1OC)CN(CCn1cc(COc3ccccc3C(=O)Nc3ccc(Cl)cc3)nn1)CC2	MDR1	RF	Scaffold	2	morganBits	Non Edge-Case Molecules	reg	1.8426154943723
645	2.09205070743815	0.0355601664606428	COc1ccc(NC(=O)c2ccccc2OCc2cn(CCN3CCc4cc(OC)c(OC)cc4C3)nn2)cc1OC	MDR1	RF	Scaffold	2	morganBits	Non Edge-Case Molecules	reg	2.0564905409775
646	2.0104147417751	-0.0336031934761287	COc1ccc(NC(=O)c2ccccc2OCc2cn(CCN3CCc4cc(OC)c(OC)cc4C3)nn2)cc1	MDR1	RF	Scaffold	2	morganBits	Non Edge-Case Molecules	reg	2.04401793525123
647	2.03933741236278	0.0575390731794183	COc1cc2c(cc1OC)CN(CCn1cc(COc3ccccc3C(=O)Nc3ccc(C)cc3)nn1)CC2	MDR1	RF	Scaffold	2	morganBits	Non Edge-Case Molecules	reg	1.98179833918336
648	2.02624401472709	-0.405907155520158	COc1cc2c(cc1OC)CN(CCn1cc(COc3ccccc3C(=O)Nc3cccc(C)c3)nn1)CC2	MDR1	RF	Scaffold	2	morganBits	Non Edge-Case Molecules	reg	2.43215117024725
649	1.84261165931032	-1.20062478375866	COc1cc2c(cc1OC)CN(CCn1cc(COc3ccccc3C(=O)Nc3ccccc3[N+](=O)[O-])nn1)CC2	MDR1	RF	Scaffold	2	morganBits	Non Edge-Case Molecules	reg	3.04323644306898
650	2.01484155435208	-1.22882661616501	COc1cc2c(cc1OC)CN(CCn1cc(COc3ccccc3C(=O)Nc3cccc([N+](=O)[O-])c3)nn1)CC2	MDR1	RF	Scaffold	2	morganBits	Non Edge-Case Molecules	reg	3.24366817051708
651	2.0295884877084	-0.955605506798234	COc1cc2c(cc1OC)CN(CCn1cc(COc3ccccc3C(=O)Nc3ccc([N+](=O)[O-])cc3)nn1)CC2	MDR1	RF	Scaffold	2	morganBits	Non Edge-Case Molecules	reg	2.98519399450663
652	2.01423845625005	0.259663257269553	CCCCc1ccc(NC(=O)c2ccccc2OCc2cn(CCN3CCc4cc(OC)c(OC)cc4C3)nn2)cc1	MDR1	RF	Scaffold	2	morganBits	Non Edge-Case Molecules	reg	1.75457519898049
653	1.93802744508834	0.583732727173723	COc1cc2c(cc1OC)CN(CCn1cc(COc3ccccc3C(=O)Nc3ccc(OC(F)(F)F)cc3)nn1)CC2	MDR1	RF	Scaffold	2	morganBits	Non Edge-Case Molecules	reg	1.35429471791461
654	2.07945367558157	-0.022805248129341	COc1cc2c(cc1OC)CN(CCn1cc(COc3ccccc3C(=O)Nc3ccc(F)cc3)nn1)CC2	MDR1	RF	Scaffold	2	morganBits	Non Edge-Case Molecules	reg	2.10225892371091
655	1.97076677494218	-1.37098805156375	COc1cc2c(cc1OC)CN(CCn1cc(COc3ccccc3C(=O)Nc3cc(OC)c(OC)c(OC)c3)nn1)CC2	MDR1	RF	Scaffold	2	morganBits	Non Edge-Case Molecules	reg	3.34175482650592
656	0.664493365058605	-0.0536865619308066	COc1ccc(C(=O)Nc2ccccc2-c2nnn(-c3ccc(OC)nc3)n2)cc1	MDR1	RF	Scaffold	2	morganBits	Non Edge-Case Molecules	reg	0.718179926989411
657	0.957129842423002	-0.680344001221918	C/C=C(\C)C(=O)OC1c2c(ccc3ccc(=O)oc23)OC(C)(C)C1OC(=O)/C(C)=C/C	MDR1	RF	Scaffold	2	morganBits	Non Edge-Case Molecules	reg	1.63747384364492
658	-0.156230532915428	-2.0037651205233	O=C(Nc1ccc(-c2cccnc2)cc1F)c1cccnc1	MDR1	RF	Scaffold	2	morganBits	Non Edge-Case Molecules	reg	1.84753458760787
659	4.00449694919011	0.482806808583762	COc1cc2c(cc1OC)CN(CCCN1CCc3c(OCCF)cccc3C1=O)CC2	MDR1	RF	Scaffold	2	morganBits	Non Edge-Case Molecules	reg	3.52169014060635
660	13.3386510538349	12.4392108238604	c1ccc(-c2cc3nc(-c4ccco4)cc(N4CCNCC4)n3n2)cc1	MDR1	RF	Scaffold	2	morganBits	Non Edge-Case Molecules	reg	0.899440229974497
661	12.6495713783826	4.47063152742819	COc1cccc(-c2cc3nc(-c4ccco4)cc(N4CCN(C(C)=O)CC4)n3n2)c1	MDR1	RF	Scaffold	2	morganBits	Non Edge-Case Molecules	reg	8.17893985095444
662	12.4441251623739	13.5135029974623	CC(C)(C)OC(=O)N1CCN(c2cc(-c3ccco3)nc3cc(-c4ccccc4)nn23)CC1	MDR1	RF	Scaffold	2	morganBits	Non Edge-Case Molecules	reg	-1.06937783508835
663	10.4732461399324	12.7558743229382	CC1CN(C(=O)OC(C)(C)C)CCN1c1cc(-c2ccco2)nc2cc(-c3ccccc3)nn12	MDR1	RF	Scaffold	2	morganBits	Non Edge-Case Molecules	reg	-2.28262818300582
664	12.5838890407127	14.528989184283	CC(=O)N1CCN(c2cc(-c3ccco3)nc3cc(-c4cccc(Cl)c4)nn23)CC1	MDR1	RF	Scaffold	2	morganBits	Non Edge-Case Molecules	reg	-1.94510014357038
665	12.6925040620439	14.2139762181143	CC(=O)N1CCN(c2cc(-c3ccco3)nc3cc(-c4ccccc4)nn23)CC1	MDR1	RF	Scaffold	2	morganBits	Non Edge-Case Molecules	reg	-1.52147215607041
666	-0.974904576026193	-0.210340371976184	O=S(=O)(c1ccccc1)c1c(-c2ccccc2)no[n+]1[O-]	MDR1	RF	Scaffold	2	morganBits	Non Edge-Case Molecules	reg	-0.76456420405001
667	0.423943520429572	0.0889960156190774	CC(=O)c1cc(C)ccc1OC[C@H](O)CN1CCN(C(=O)Nc2ccc(C)cc2)CC1	MDR1	RF	Scaffold	2	morganBits	Non Edge-Case Molecules	reg	0.334947504810495
668	3.71203689065299	3.88825320453533	Cc1cccc(N2CCN(C[C@@H](O)COc3cccc4c3C(=O)[C@@H](Cc3ccccc3)C4)CC2)c1C	MDR1	RF	Scaffold	2	morganBits	Non Edge-Case Molecules	reg	-0.176216313882342
669	3.26897166222256	3.03629212993706	COc1ccc(N2CCN(C[C@@H](O)COc3cccc4c3C(=O)[C@@H](Cc3ccccc3)C4)CC2)cc1	MDR1	RF	Scaffold	2	morganBits	Non Edge-Case Molecules	reg	0.232679532285503
670	3.71504247642111	3.88200618758325	Cc1ccc(N2CCN(CC(O)COc3cccc4c3C(=O)C(Cc3ccccc3)C4)CC2)c(C)c1	MDR1	RF	Scaffold	2	morganBits	Non Edge-Case Molecules	reg	-0.16696371116213
671	0.509130690586513	1.17595398914371	COc1cccc(CCc2ccccc2OCc2cc(OC)cc(OC)c2)c1	MDR1	RF	Scaffold	2	morganBits	Non Edge-Case Molecules	reg	-0.666823298557195
672	0.296121674746129	1.62224109177213	COc1cc(COc2ccccc2CCc2ccccc2)cc(OC)c1	MDR1	RF	Scaffold	2	morganBits	Non Edge-Case Molecules	reg	-1.326119417026
673	1.15668533245944	2.37992679346964	COc1ccc(COc2ccccc2CCc2ccccc2)cc1OC	MDR1	RF	Scaffold	2	morganBits	Non Edge-Case Molecules	reg	-1.2232414610102
674	1.00540380770024	2.31538827233207	COc1cccc(COc2ccccc2CCc2ccccc2)c1OC	MDR1	RF	Scaffold	2	morganBits	Non Edge-Case Molecules	reg	-1.30998446463183
675	0.778903006840445	0.443586095430481	COc1ccc(COc2ccccc2CCc2cccc(OC)c2)cc1	MDR1	RF	Scaffold	2	morganBits	Non Edge-Case Molecules	reg	0.335316911409964
676	0.466991988695025	0.960842609526763	COc1ccc(COc2ccccc2CCc2ccccc2)cc1	MDR1	RF	Scaffold	2	morganBits	Non Edge-Case Molecules	reg	-0.493850620831738
677	0.867215168033156	-0.392661928770137	COc1cccc(CCc2ccccc2OCc2ccccc2OC)c1	MDR1	RF	Scaffold	2	morganBits	Non Edge-Case Molecules	reg	1.25987709680329
678	0.709553510429875	-0.903487552536127	COc1ccccc1COc1ccccc1CCc1ccccc1	MDR1	RF	Scaffold	2	morganBits	Non Edge-Case Molecules	reg	1.613041062966
679	1.225437512236	3.47853908213775	COc1cccc(CCc2ccccc2OCc2cccc(OC)c2OC)c1	MDR1	RF	Scaffold	2	morganBits	Non Edge-Case Molecules	reg	-2.25310156990176
680	1.46761590585638	2.52302763711032	COc1cccc(CCc2ccccc2OCc2ccc(OC)c(OC)c2)c1	MDR1	RF	Scaffold	2	morganBits	Non Edge-Case Molecules	reg	-1.05541173125394
681	0.61765537738342	-0.752664662801545	COc1cccc(CCc2ccccc2OCc2cccc(OC)c2)c1	MDR1	RF	Scaffold	2	morganBits	Non Edge-Case Molecules	reg	1.37032004018496
682	0.665542420714328	-2.43820191877429	COc1cccc(CCc2ccccc2OCc2ccccc2)c1	MDR1	RF	Scaffold	2	morganBits	Non Edge-Case Molecules	reg	3.10374433948862
683	1.20450202584905	0.960842609526763	COc1cccc(CCc2ccccc2OCc2cc(OC)c(OC)c(OC)c2)c1	MDR1	RF	Scaffold	2	morganBits	Non Edge-Case Molecules	reg	0.243659416322287
684	1.26887171636745	1.35030737628849	COc1ccc(CCc2ccccc2OCc2ccc(OC)c(OC)c2)cc1OC	MDR1	RF	Scaffold	2	morganBits	Non Edge-Case Molecules	reg	-0.0814356599210397
685	1.46014306131551	3.2962175253438	COc1cccc(CCc2ccccc2OCc2cc(OC)c(OC)c(OC)c2)c1OC	MDR1	RF	Scaffold	2	morganBits	Non Edge-Case Molecules	reg	-1.83607446402829
686	1.41117123728511	0.929093911212181	COc1cccc(COc2ccccc2CCc2cc(OC)c(OC)c(OC)c2)c1OC	MDR1	RF	Scaffold	2	morganBits	Non Edge-Case Molecules	reg	0.482077326072931
687	1.32138323357405	2.19760523667569	COc1ccc(COc2ccccc2CCc2cc(OC)c(OC)c(OC)c2)cc1OC	MDR1	RF	Scaffold	2	morganBits	Non Edge-Case Molecules	reg	-0.876222003101634
688	0.9371831012818	7.03990521595273	COc1cc(CCc2ccccc2OCc2cc(OC)c(OC)c(OC)c2)cc(OC)c1OC	MDR1	RF	Scaffold	2	morganBits	Non Edge-Case Molecules	reg	-6.10272211467093
689	0.780930841993551	1.82988045655037	COc1cc(COc2ccccc2CCc2cc(OC)c(OC)c(OC)c2)cc(OC)c1	MDR1	RF	Scaffold	2	morganBits	Non Edge-Case Molecules	reg	-1.04894961455682
690	2.39226160901918	3.26342770252081	CC(=O)O[C@H]1CC[C@](C)(OC(=O)CN2CCOCC2)[C@]23OC(C)(C)[C@H]([C@H](OC(=O)/C=C/c4ccccc4)[C@H](OC(=O)c4ccccc4)[C@]12C)[C@H]3OC(C)=O	MDR1	RF	Scaffold	2	morganBits	Non Edge-Case Molecules	reg	-0.871166093501623
691	1.07032269917958	0.759878701923528	CCC/N=C(\CCc1ccccc1)c1c(C)[nH]n(-c2ccccc2)c1=O	MDR1	RF	Scaffold	2	morganBits	Non Edge-Case Molecules	reg	0.31044399725605
692	2.86677660201857	0.645325738081537	CC(=O)O[C@H]1[C@@H](O)[C@H](OC(=O)c2ccccc2)[C@@]2(C)[C@@H](OC(=O)/C=C/c3ccccc3)C[C@@H]3C[C@]2(OC3(C)C)[C@@H]1C	MDR1	RF	Scaffold	2	morganBits	Non Edge-Case Molecules	reg	2.22145086393704
693	1.35670818975745	1.50445805611574	COc1ccc(-c2ccc(NCCCN3CCc4cc(OC)c(OC)cc4C3)cc2)cc1	MDR1	RF	Scaffold	2	morganBits	Non Edge-Case Molecules	reg	-0.147749866358298
694	3.95456918655758	4.67111046373925	O=C(CCc1cccc2ccccc12)c1ccccc1OC[C@H](O)CN1CCC(O)(c2ccccc2)CC1	MDR1	RF	Scaffold	2	morganBits	Non Edge-Case Molecules	reg	-0.716541277181671
695	3.95456918655758	4.68251188646369	O=C(CCc1cccc2ccccc12)c1ccccc1OCC(O)CN1CCC(O)(c2ccccc2)CC1	MDR1	RF	Scaffold	2	morganBits	Non Edge-Case Molecules	reg	-0.727942699906113
696	2.42968802003984	2.6543636391714	CC(=O)O[C@@H]1C[C@](C)(O)[C@@]23C[C@@H](C[C@H](OC(=O)/C=C/c4ccccc4)[C@]2(C)[C@H]1OC(=O)c1ccoc1)C(C)(C)O3	MDR1	RF	Scaffold	2	morganBits	Non Edge-Case Molecules	reg	-0.22467561913156
697	13.6257918419505	15.1997194859284	O=C(c1ccoc1)N1CCN(c2cc(-c3ccco3)nc3cc(-c4ccco4)nn23)CC1	MDR1	RF	Scaffold	2	morganBits	Non Edge-Case Molecules	reg	-1.5739276439779
698	0.292783831037052	-2.23661528672889	CC1(C)Oc2ccc(C#N)cc2C(NCc2ccccc2)C1O	MDR1	RF	Scaffold	2	morganBits	Non Edge-Case Molecules	reg	2.52939911776594
699	0.99582052518886	1.40147035335317	CC(C)(C)OC(=O)CN(Cc1ccccc1)[C@H]1c2cc(C#N)ccc2OC(C)(C)[C@@H]1O	MDR1	RF	Scaffold	2	morganBits	Non Edge-Case Molecules	reg	-0.405649828164311
700	0.292783831037052	-1.98333096939868	CC1(C)Oc2ccc(C#N)cc2[C@@H](NCc2ccccc2)[C@@H]1O	MDR1	RF	Scaffold	2	morganBits	Non Edge-Case Molecules	reg	2.27611480043573
701	0.356122814939478	0.411357223955948	CC1(C)Oc2ccc(C#N)cc2[C@H](N(CCO)Cc2ccccc2)[C@H]1O	MDR1	RF	Scaffold	2	morganBits	Non Edge-Case Molecules	reg	-0.05523440901647
702	0.292783831037052	-1.47676220346681	CC1(C)Oc2ccc(C#N)cc2[C@H](NCc2ccccc2)[C@H]1O	MDR1	RF	Scaffold	2	morganBits	Non Edge-Case Molecules	reg	1.76954603450387
703	0.713024764754637	-1.45880841618867	COc1cc2c(cc1OC)C(=O)C(CC1CCN(Cc3ccccc3)CC1)C2	MDR1	RF	Scaffold	2	morganBits	Non Edge-Case Molecules	reg	2.17183318094331
704	-0.524283167210587	0.424537900459788	C[N+](C)=c1ccc2c(-c3ccc(C(=S)N4CCCCC4)s3)c3cc4c5c(c3[se]c-2c1)CCCN5CCC4.F[P-](F)(F)(F)(F)F	MDR1	RF	Scaffold	2	morganBits	Non Edge-Case Molecules	reg	-0.948821067670375
705	0.966400111793859	0.251695087620377	COc1ccc(Nc2nc(-c3ccccn3)nc3ccccc23)cc1OC	MDR1	RF	Scaffold	2	morganBits	Non Edge-Case Molecules	reg	0.714705024173483
706	0.429493672784043	-0.449357272446683	COc1cccc(Nc2nc(-c3ccccn3)nc3ccccc23)c1	MDR1	RF	Scaffold	2	morganBits	Non Edge-Case Molecules	reg	0.878850945230726
707	0.754202174794139	-0.0336031934761287	CCCNc1c(C(=O)CCc2ccccc2)c(C)nn1-c1ccccc1	MDR1	RF	Scaffold	2	morganBits	Non Edge-Case Molecules	reg	0.787805368270268
708	1.86138810087672	2.09474785123598	CCN(CC)P(=O)(Nc1cccc(C(F)(F)F)c1)c1ccc(N(C)C)cc1NC(=O)c1ccco1	MDR1	RF	Scaffold	2	morganBits	Non Edge-Case Molecules	reg	-0.233359750359261
709	5.66675340923681	6.05556102083356	COc1cc(OC)c2c(c1)O[C@H](c1cc(OC)c(OC)c(OC)c1)[C@H](OC(=O)CCc1ccc(OC)c(OC)c1)C2	MDR1	RF	Scaffold	2	morganBits	Edge-Case Molecules	reg	-0.388807611596754
710	5.63281097120919	6.10962824210384	COc1cc(OC)c2c(c1)O[C@H](c1cc(OC)c(OC)c(OC)c1)[C@H](OC(=O)CCc1cc(OC)c(OC)c(OC)c1)C2	MDR1	RF	Scaffold	2	morganBits	Edge-Case Molecules	reg	-0.476817270894644
711	5.55309920310063	5.30862366568748	COc1ccc(CCC(=O)O[C@@H]2Cc3c(OC)cc(OC)cc3O[C@@H]2c2cc(OC)c(OC)c(OC)c2)cc1	MDR1	RF	Scaffold	2	morganBits	Edge-Case Molecules	reg	0.24447553741315
712	1.30734553633879	0.19642558186503	O=C(C1Oc2ccccc2C1CCc1ccccc1)N1CCCCC1	MDR1	RF	Scaffold	2	morganBits	Non Edge-Case Molecules	reg	1.11091995447376
713	1.30734553633879	0.204125622849912	O=C([C@@H]1Oc2ccccc2[C@@H]1CCc1ccccc1)N1CCCCC1	MDR1	RF	Scaffold	2	morganBits	Non Edge-Case Molecules	reg	1.10321991348888
714	3.86936805886003	4.62512386935496	Cc1cccc(N2CCN(C[C@@H](O)COc3ccccc3C(=O)c3ccccc3)CC2)c1C	MDR1	RF	Scaffold	2	morganBits	Non Edge-Case Molecules	reg	-0.755755810494928
715	3.60508626723518	4.00339601931672	O=C(c1ccccc1)c1ccccc1OC[C@H](O)CN1CCN(c2ccc(F)cc2)CC1	MDR1	RF	Scaffold	2	morganBits	Non Edge-Case Molecules	reg	-0.398309752081538
716	3.86936805886003	4.61797336532612	Cc1cccc(N2CCN(CC(O)COc3ccccc3C(=O)c3ccccc3)CC2)c1C	MDR1	RF	Scaffold	2	morganBits	Non Edge-Case Molecules	reg	-0.748605306466088
717	-0.959811024663092	-1.34817337379757	COc1cc(C(=O)Nc2ccc(-c3cccs3)cc2[N+](=O)[O-])cc(O)c1O	MDR1	RF	Scaffold	2	morganBits	Non Edge-Case Molecules	reg	0.388362349134481
718	0.26016974125673	-0.75846178048587	COc1cc(C(=O)Nc2ccc(-c3cccs3)cc2[N+](=O)[O-])cc(OC)c1OC	MDR1	RF	Scaffold	2	morganBits	Non Edge-Case Molecules	reg	1.0186315217426
719	1.35002725205387	1.75577248439665	COc1cc2c(cc1OC)CN(CCc1ccc(NC(=O)/C=C/c3ccccc3)cc1)CC2	MDR1	RF	Scaffold	2	morganBits	Non Edge-Case Molecules	reg	-0.405745232342778
720	2.32773388615834	1.99693454121354	COc1cc2c(cc1OC)CN(CCc1ccc(NC(=O)/C=C/c3ccccc3[N+](=O)[O-])cc1)CC2	MDR1	RF	Scaffold	2	morganBits	Non Edge-Case Molecules	reg	0.3307993449448
721	0.997881675548907	2.49272228761499	COc1cc2c(cc1OC)CN(CCc1ccc(NC(=O)/C=C/c3ccc(Cl)cc3)cc1)CC2	MDR1	RF	Scaffold	2	morganBits	Non Edge-Case Molecules	reg	-1.49484061206608
722	1.38402759442665	1.6867796129097	COc1cc(/C=C/C(=O)Nc2ccc(CCN3CCc4cc(OC)c(OC)cc4C3)cc2)c([N+](=O)[O-])cc1OC	MDR1	RF	Scaffold	2	morganBits	Non Edge-Case Molecules	reg	-0.302752018483052
867	3.64229424637479	3.84220986858894	O=C(CCc1ccccc1)c1cc(OCc2ccccc2)ccc1OC[C@H](O)CN1CCCCC1	MDR1	RF	Scaffold	3	morganBits	Non Edge-Case Molecules	reg	-0.199915622214155
868	3.64229424637479	3.85250552318655	O=C(CCc1ccccc1)c1cc(OCc2ccccc2)ccc1OCC(O)CN1CCCCC1	MDR1	RF	Scaffold	3	morganBits	Non Edge-Case Molecules	reg	-0.210211276811762
869	0.18741316222301	1.88523055163354	COCCOCCOCCOc1cc2c(cc1OC)CCN(Cc1ccc(-c3ccc(C(=O)OC)c(NC(=O)c4ccc5ccccc5n4)c3)cc1)C2	MDR1	RF	Scaffold	3	morganBits	Non Edge-Case Molecules	reg	-1.69781738941053
870	-0.0674069110837868	1.28634044704987	CC(C)[C@@H](CCl)N(C)[C@@H]1C2C=C(C#N)C=CC2OC(C)(C)[C@H]1O	MDR1	RF	Scaffold	3	morganBits	Non Edge-Case Molecules	reg	-1.35374735813366
871	0.667032001506171	-0.746833742490752	COC(=O)C[C@@H](O)[C@H](Cc1ccccc1)N(C)C(=O)OCc1ccccc1	MDR1	RF	Scaffold	3	morganBits	Non Edge-Case Molecules	reg	1.41386574399692
872	1.2849700449186	-0.60911649193355	COCO[C@H](CC(=O)OC)[C@H](Cc1ccccc1)N(C)C(=O)OCc1ccccc1	MDR1	RF	Scaffold	3	morganBits	Non Edge-Case Molecules	reg	1.89408653685215
873	2.76208949846815	1.72383094753376	CCC(=O)c1ccccc1OC[C@H](O)CN1CCN(Cc2ccccc2)CC1	MDR1	RF	Scaffold	3	morganBits	Non Edge-Case Molecules	reg	1.03825855093439
874	2.82920509989909	3.31261794671158	O=C1c2c(cccc2OC[C@H](O)CN2CCOCC2)C[C@@H]1Cc1ccccc1	MDR1	RF	Scaffold	3	morganBits	Non Edge-Case Molecules	reg	-0.483412846812494
875	2.44975552242424	2.32250100796928	O=C(CCc1ccccc1)c1ccccc1OC[C@H](O)CNCC(c1ccccc1)c1ccccc1	MDR1	RF	Scaffold	3	morganBits	Non Edge-Case Molecules	reg	0.127254514454964
876	2.44975552242424	2.31914532120978	O=C(CCc1ccccc1)c1ccccc1OCC(O)CNCC(c1ccccc1)c1ccccc1	MDR1	RF	Scaffold	3	morganBits	Non Edge-Case Molecules	reg	0.130610201214455
877	5.63519135399542	6.08222926791572	COc1ccc(/C=C/C(=O)O[C@H]2Cc3c(OC)cc(OC)cc3O[C@@H]2c2cc(OC)c(OC)c(OC)c2)cc1	MDR1	RF	Scaffold	3	morganBits	Non Edge-Case Molecules	reg	-0.447037913920306
878	5.98450576942385	6.53190046852838	COc1cc(OC)c2c(c1)O[C@H](c1cc(OC)c(OC)c(OC)c1)[C@@H](OC(=O)/C=C/c1ccc(OC)c(OC)c1)C2	MDR1	RF	Scaffold	3	morganBits	Non Edge-Case Molecules	reg	-0.547394699104529
879	5.97728826900511	6.54899490188768	COc1cc(OC)c2c(c1)O[C@H](c1cc(OC)c(OC)c(OC)c1)[C@@H](OC(=O)/C=C/c1cc(OC)c(OC)c(OC)c1)C2	MDR1	RF	Scaffold	3	morganBits	Non Edge-Case Molecules	reg	-0.571706632882569
880	5.63519135399542	5.91351336317754	COc1ccc(/C=C/C(=O)O[C@@H]2Cc3c(OC)cc(OC)cc3O[C@@H]2c2cc(OC)c(OC)c(OC)c2)cc1	MDR1	RF	Scaffold	3	morganBits	Non Edge-Case Molecules	reg	-0.27832200918213
881	0.664425397618873	0.0003806593394699	COc1cc2c(cc1OC)CN(Cc1ccc(-c3ccc(O)cc3)o1)CC2	MDR1	RF	Scaffold	3	morganBits	Non Edge-Case Molecules	reg	0.664044738279403
882	1.28684791153791	0.633629698318346	COc1ccc(-c2ccc(CN3CCc4cc(OC)c(OC)cc4C3)o2)cc1	MDR1	RF	Scaffold	3	morganBits	Non Edge-Case Molecules	reg	0.653218213219567
883	1.43438769173572	0.544682212301851	CCc1nn(CCCN2CCN(c3cccc(Cl)c3)CC2)c(=O)n1CCOc1ccccc1	MDR1	RF	Scaffold	3	morganBits	Non Edge-Case Molecules	reg	0.889705479433874
884	1.37360814193189	3.19748895248402	CCN(CC)CCC[C@H](C)N[C@@H]1c2ccccc2N[C@H](C)[C@@H]1OC(=O)c1ccc(C)cc1	MDR1	RF	Scaffold	3	morganBits	Non Edge-Case Molecules	reg	-1.82388081055213
885	6.24489421594101	6.00928026826955	Cc1cc(C)c2c(c1)c(=O)c1ccccc1n2CCCN1CCOCC1	MDR1	RF	Scaffold	3	morganBits	Non Edge-Case Molecules	reg	0.235613947671458
886	2.15344980728214	4.9056554377779	CN1CCN(C(C(=O)Nc2ccc(NC(=O)CCc3ccccc3)cc2C(=O)c2ccccc2)c2ccccc2)CC1	MDR1	RF	Scaffold	3	morganBits	Non Edge-Case Molecules	reg	-2.75220563049576
887	0.0428132310996126	0.250177192587088	CCCNC[C@@H](O)Cn1c(C)c(C(=O)CCc2ccccc2)c(=O)n1-c1ccccc1	MDR1	RF	Scaffold	3	morganBits	Non Edge-Case Molecules	reg	-0.207363961487476
888	0.0975696228385689	-0.371608519572305	Cc1c(C(=O)CCc2ccccc2)c(=O)n(-c2ccccc2)n1CC(O)CNC(C)C	MDR1	RF	Scaffold	3	morganBits	Non Edge-Case Molecules	reg	0.469178142410874
889	0.0975696228385689	-0.37152170729359	Cc1c(C(=O)CCc2ccccc2)c(=O)n(-c2ccccc2)n1C[C@H](O)CNC(C)C	MDR1	RF	Scaffold	3	morganBits	Non Edge-Case Molecules	reg	0.469091330132159
890	0.0428132310996126	0.250109044464741	CCCNCC(O)Cn1c(C)c(C(=O)CCc2ccccc2)c(=O)n1-c1ccccc1	MDR1	RF	Scaffold	3	morganBits	Non Edge-Case Molecules	reg	-0.207295813365129
891	0.100710093170127	0.042944138500033	Cc1c(C(=O)CCc2ccccc2)c(=O)n(-c2ccccc2)n1C[C@H](O)CNC(C)(C)C	MDR1	RF	Scaffold	3	morganBits	Non Edge-Case Molecules	reg	0.0577659546700939
892	0.0359291561503418	1.1021349158601	CCCCNC[C@@H](O)Cn1c(C)c(C(=O)CCc2ccccc2)c(=O)n1-c1ccccc1	MDR1	RF	Scaffold	3	morganBits	Non Edge-Case Molecules	reg	-1.06620575970976
893	0.0359291561503418	1.10270352740412	CCCCNCC(O)Cn1c(C)c(C(=O)CCc2ccccc2)c(=O)n1-c1ccccc1	MDR1	RF	Scaffold	3	morganBits	Non Edge-Case Molecules	reg	-1.06677437125377
894	0.100710093170127	0.0432623868227359	Cc1c(C(=O)CCc2ccccc2)c(=O)n(-c2ccccc2)n1CC(O)CNC(C)(C)C	MDR1	RF	Scaffold	3	morganBits	Non Edge-Case Molecules	reg	0.057447706347391
895	6.03587913935647	6.33277179341805	COc1cc(OC)c2c(c1)O[C@H](c1cc(OC)c(OC)c(OC)c1)[C@@H](OC(=O)c1ccc(F)c(NC(=O)/C=C/c3ccc(OC)c(OC)c3)c1)C2=O	MDR1	RF	Scaffold	3	morganBits	Edge-Case Molecules	reg	-0.296892654061577
896	6.01797192255697	5.67496397930341	COc1cc(OC)c2c(c1)O[C@H](c1cc(OC)c(OC)c(OC)c1)[C@@H](OC(=O)c1ccc(F)c(NC(=O)/C=C/c3cc(OC)c(OC)c(OC)c3)c1)C2=O	MDR1	RF	Scaffold	3	morganBits	Edge-Case Molecules	reg	0.343007943253558
897	0.326712604381624	0.710962901721517	CCOC(=O)CSc1nc(N)c2ccccc2n1	MDR1	RF	Scaffold	3	morganBits	Non Edge-Case Molecules	reg	-0.384250297339893
898	0.567009462357591	1.90162436140921	CCOC(=O)CSc1nc(N)c2cc(OC)c(OC)cc2n1	MDR1	RF	Scaffold	3	morganBits	Non Edge-Case Molecules	reg	-1.33461489905162
899	1.15442855694315	2.31538827233207	COc1ccc2c3c1O[C@H]1C[C@@H](OC(=O)CCCCCCCCC(=O)O[C@H]4C=C[C@@]56CN(C)CCc7ccc(OC)c(c75)O[C@H]6C4)C=C[C@@]31CN(C)CC2	MDR1	RF	Scaffold	3	morganBits	Non Edge-Case Molecules	reg	-1.16095971538893
900	1.06076142183865	4.00956741322126	Oc1ccc(Cc2nc3c(Cc4ccccc4)nc(-c4ccc(O)cc4)cn3c2O)cc1	MDR1	RF	Scaffold	3	morganBits	Non Edge-Case Molecules	reg	-2.94880599138261
901	1.05299337456232	1.90804160213925	CCc1ccc(N2C(=O)c3ccccc3N[C@H]2c2ccc(OCC(C)C)cc2)cc1	MDR1	RF	Scaffold	3	morganBits	Non Edge-Case Molecules	reg	-0.855048227576922
902	0.881321895020387	-1.13137423738673	CCOc1ccc(N2C(=O)c3ccccc3N[C@H]2c2ccc(N(C)C)cc2)cc1	MDR1	RF	Scaffold	3	morganBits	Non Edge-Case Molecules	reg	2.01269613240712
903	0.567510080492496	-0.947167539103594	COc1ccc([C@@H]2Nc3ccccc3C(=O)N2c2ccc(NC(C)=O)cc2)cc1	MDR1	RF	Scaffold	3	morganBits	Non Edge-Case Molecules	reg	1.51467761959609
904	1.20036532953925	2.36855173544814	CC[C@H](C)c1ccc(N2C(=O)c3ccccc3N[C@H]2c2ccc(OC)cc2)cc1	MDR1	RF	Scaffold	3	morganBits	Non Edge-Case Molecules	reg	-1.16818640590889
905	0.827315447042827	3.33565159458921	CC[C@H](C)c1ccc(N2C(=O)c3ccccc3N[C@H]2c2ccc(C(C)C)cc2)cc1	MDR1	RF	Scaffold	3	morganBits	Non Edge-Case Molecules	reg	-2.50833614754638
906	1.20036532953925	2.36668156671962	CCC(C)c1ccc(N2C(=O)c3ccccc3NC2c2ccc(OC)cc2)cc1	MDR1	RF	Scaffold	3	morganBits	Non Edge-Case Molecules	reg	-1.16631623718037
907	0.567510080492496	-0.948938815440046	COc1ccc(C2Nc3ccccc3C(=O)N2c2ccc(NC(C)=O)cc2)cc1	MDR1	RF	Scaffold	3	morganBits	Non Edge-Case Molecules	reg	1.51644889593254
908	0.827315447042827	3.33011907701948	CCC(C)c1ccc(N2C(=O)c3ccccc3NC2c2ccc(C(C)C)cc2)cc1	MDR1	RF	Scaffold	3	morganBits	Non Edge-Case Molecules	reg	-2.50280362997665
909	0.836425129443713	2.2906956597417	CCC(C)c1ccc(C2Nc3ccccc3C(=O)N2c2ccc(Cl)cc2)cc1	MDR1	RF	Scaffold	3	morganBits	Non Edge-Case Molecules	reg	-1.45427053029799
910	1.05299337456232	1.90162436140921	CCc1ccc(N2C(=O)c3ccccc3NC2c2ccc(OCC(C)C)cc2)cc1	MDR1	RF	Scaffold	3	morganBits	Non Edge-Case Molecules	reg	-0.848630986846891
911	0.881321895020387	-1.13181763053764	CCOc1ccc(N2C(=O)c3ccccc3NC2c2ccc(N(C)C)cc2)cc1	MDR1	RF	Scaffold	3	morganBits	Non Edge-Case Molecules	reg	2.01313952555803
912	-1.89146151151717	-1.59488320005727	CC[C@H]1CN(C)[C@H]2Cc3c([nH]c4ccccc34)/C(=N/Nc3ccc(Br)cn3)C[C@H]1[C@@H]2C(=O)OC	MDR1	RF	Scaffold	3	morganBits	Non Edge-Case Molecules	reg	-0.2965783114599
913	-1.89146151151717	-1.53582259369932	CC[C@@H]1CN(C)[C@H]2Cc3c([nH]c4ccccc34)/C(=N/Nc3ccc(Br)cn3)C[C@H]1[C@@H]2C(=O)OC	MDR1	RF	Scaffold	3	morganBits	Non Edge-Case Molecules	reg	-0.355638917817851
914	2.69655039513037	4.13246554954442	CC(=O)O[C@H]1CC[C@](C)(O)[C@]23OC(C)(C)[C@H]([C@H](OC(=O)/C=C/c4ccccc4)[C@H](OC(=O)c4ccccc4)[C@]12C)[C@H]3OC(=O)c1cccnc1	MDR1	RF	Scaffold	3	morganBits	Non Edge-Case Molecules	reg	-1.43591515441405
915	1.5446371792879	3.65289246928253	Cc1nc(C)c(P2(=O)O[C@H](C)C[C@@H](C)O2)c(-c2cccc([N+](=O)[O-])c2)c1C(=O)OCCN1CCN(C(c2ccccc2)c2ccccc2)CC1	MDR1	RF	Scaffold	3	morganBits	Non Edge-Case Molecules	reg	-2.10825528999463
916	2.14200538215575	2.08328497964639	COc1ccc(/C=N/NC(=O)c2cccnc2)cc1CN1CCN(c2ccc(F)cc2)CC1	MDR1	RF	Scaffold	3	morganBits	Non Edge-Case Molecules	reg	0.0587204025093628
917	13.1008498706184	13.6131015563144	O=C(c1ccoc1)N1CCN(c2cc(-c3ccccc3)nc3cc(-c4ccncc4)nn23)CC1	MDR1	RF	Scaffold	3	morganBits	Non Edge-Case Molecules	reg	-0.512251685695977
918	0.662413494332544	-0.296518068217235	COc1cccc(CCc2ccccc2NC(=O)c2cccc(OC)c2)c1	MDR1	RF	Scaffold	3	morganBits	Non Edge-Case Molecules	reg	0.958931562549779
919	-0.0667866074451407	4.29951963420758	CC(=O)c1c(C)cc(C)c(CSc2nc3ccc(NC(=O)c4cccc5ccccc45)cc3s2)c1C	MDR1	RF	Scaffold	3	morganBits	Non Edge-Case Molecules	reg	-4.36630624165272
920	-0.849058703544001	-1.86475165005301	CC[C@H]1CN(C)[C@H]2Cc3c([nH]c4ccccc34)/C(=N/NC(=O)OCc3ccc(OC)cc3)C[C@H]1[C@@H]2C(=O)OC	MDR1	RF	Scaffold	3	morganBits	Non Edge-Case Molecules	reg	1.01569294650901
921	-0.0123750035158455	-2.24373797515461	CCCCCN1CCc2cc(OC)c(OC)cc2C1	MDR1	RF	Scaffold	3	morganBits	Non Edge-Case Molecules	reg	2.23136297163877
922	0.236260494652917	-0.615805480084347	COc1cccc2c(CC(=O)O)c(C)n(C(=O)c3ccc(Cl)cc3)c12	MDR1	RF	Scaffold	3	morganBits	Non Edge-Case Molecules	reg	0.852065974737264
923	-0.406406550202408	-0.190137664658664	COc1ccc2c(CC(=O)O)c(C)n(C(=O)c3ccc(Cl)cc3)c2c1	MDR1	RF	Scaffold	3	morganBits	Non Edge-Case Molecules	reg	-0.216268885543744
924	0.537344352875943	-0.740968623038354	CCc1cccc2c(CC(=O)O)cn(C(=O)c3ccc(Cl)cc3)c12	MDR1	RF	Scaffold	3	morganBits	Non Edge-Case Molecules	reg	1.2783129759143
925	0.648237522920911	-0.615805480084347	Cc1cccc2c(CC(=O)O)cn(C(=O)c3ccc(Cl)cc3)c12	MDR1	RF	Scaffold	3	morganBits	Non Edge-Case Molecules	reg	1.26404300300526
926	-0.396029599338442	-0.903487552536127	CCc1c(CC(=O)O)c2ccccc2n1C(=O)c1ccc(Cl)cc1	MDR1	RF	Scaffold	3	morganBits	Non Edge-Case Molecules	reg	0.507457953197685
927	-0.523777747854939	-0.903487552536127	Cc1c(CC(=O)O)c2ccccc2n1C(=O)c1ccc(Cl)cc1	MDR1	RF	Scaffold	3	morganBits	Non Edge-Case Molecules	reg	0.379709804681188
928	-0.439909640208166	0.424537900459788	C[N+](C)=c1ccc2c(-c3ccc(C(=S)N4CCCCC4)s3)c3cc4c5c(c3[se]c-2c1)CCCN5CCC4.F[P-](F)(F)(F)(F)F	MDR1	RF	Scaffold	3	morganBits	Non Edge-Case Molecules	reg	-0.864447540667954
929	0.840177417202815	-2.13019984383155	CCOC(=O)C1=C(C)NC(C)=C(C(=O)OC)C1c1cccc([N+](=O)[O-])c1	MDR1	RF	Scaffold	3	morganBits	Non Edge-Case Molecules	reg	2.97037726103437
930	-0.0223435582732665	-0.798127036878302	COC(=O)C1=C(C#N)NC(C)=C(C(=O)OC(C)C)C1c1cccc([N+](=O)[O-])c1	MDR1	RF	Scaffold	3	morganBits	Non Edge-Case Molecules	reg	0.775783478605036
931	-0.31116786180054	-0.998797732340453	CCOC(=O)C1=C(COCCN)NC(C)=C(C(=O)OC)C1c1ccccc1Cl	MDR1	RF	Scaffold	3	morganBits	Non Edge-Case Molecules	reg	0.687629870539913
932	1.00408106898372	-1.69421506143494	COC(=O)C1=C(C)NC(C)=C(C(=O)OCC(C)C)C1c1ccccc1[N+](=O)[O-]	MDR1	RF	Scaffold	3	morganBits	Non Edge-Case Molecules	reg	2.69829613041865
933	3.56985155217082	3.64341372532799	O=C1c2c(cccc2OCC(O)CN2CCCCC2)CC1Cc1ccccc1	MDR1	RF	Scaffold	3	morganBits	Non Edge-Case Molecules	reg	-0.0735621731571711
934	3.56985155217082	3.63495900140906	O=C1c2c(cccc2OC[C@H](O)CN2CCCCC2)C[C@@H]1Cc1ccccc1	MDR1	RF	Scaffold	3	morganBits	Non Edge-Case Molecules	reg	-0.0651074492382388
935	0.182689156458505	-0.546812608597396	CCN(CC)C(=S)c1ccc(-c2c3ccc(=[N+](C)C)cc-3sc3cc(N(C)C)ccc23)s1.F[P-](F)(F)(F)(F)F	MDR1	RF	Scaffold	3	morganBits	Non Edge-Case Molecules	reg	0.7295017650559
936	1.9364496207941	1.50445805611574	COc1ccc(-c2ccc(NCCCN3CCc4cc(OC)c(OC)cc4C3)cc2)cc1	MDR1	RF	Scaffold	3	morganBits	Non Edge-Case Molecules	reg	0.431991564678355
937	10.9503728231411	13.008533905809	O=C(C1CCCO1)N1CCN(c2c3c(nc4cc(-c5cccc(F)c5)nn24)CCCC3)CC1	MDR1	RF	Scaffold	3	morganBits	Non Edge-Case Molecules	reg	-2.05816108266788
938	1.47656236988288	2.52974243870734	OC(CN1CCCCC1)C1Oc2ccccc2C1CCc1ccccc1	MDR1	RF	Scaffold	3	morganBits	Non Edge-Case Molecules	reg	-1.05318006882446
939	13.4801641804395	13.1464803166426	O=C(c1ccoc1)N1CCCN(c2cc(-c3ccco3)nc3cc(-c4ccccc4)nn23)C1	MDR1	RF	Scaffold	3	morganBits	Non Edge-Case Molecules	reg	0.333683863796848
940	2.03121559251142	2.55275753091026	O=C(CCc1cccc2ccccc12)c1cccc(OC[C@H](O)CN2CCOCC2)c1	MDR1	RF	Scaffold	3	morganBits	Non Edge-Case Molecules	reg	-0.521541938398846
941	-0.244152039046938	0.51120628310546	COc1ccc2c(c1)/C(=C/CCN1CCc3cc(OC)c(OC)cc3C1)CCC2	MDR1	RF	Scaffold	3	morganBits	Non Edge-Case Molecules	reg	-0.755358322152399
942	0.531884555868682	-0.305650551780507	CN(C)c1ccc2c(-c3ccccc3)c3ccc(=[N+](C)C)cc-3sc2c1.[Br-]	MDR1	RF	Scaffold	3	morganBits	Non Edge-Case Molecules	reg	0.83753510764919
943	1.92328856036019	1.29024313554584	CN1CCN(CC(=O)Nc2ccc(NC(=O)CCc3ccccc3)cc2C(=O)c2ccccc2)CC1	MDR1	RF	Scaffold	3	morganBits	Non Edge-Case Molecules	reg	0.633045424814352
944	1.09700136029538	1.7468552187963	COc1cc2c(cc1OC)CN(CCc1ccc(NC(=O)C3Oc4ccccc4O3)cc1)CC2	MDR1	RF	Scaffold	3	morganBits	Non Edge-Case Molecules	reg	-0.649853858500918
945	0.239460916243479	-0.87302834505142	COc1ccc(C(=O)Nc2ccccc2-c2nnn(-c3ccc(C(C)C)cc3)n2)cc1	MDR1	RF	Scaffold	3	morganBits	Non Edge-Case Molecules	reg	1.1124892612949
946	-0.461794400957866	0.267695428966817	COc1ccc(-n2nnc(-c3ccccc3NC(=O)c3ccccc3[N+](=O)[O-])n2)cc1	MDR1	RF	Scaffold	3	morganBits	Non Edge-Case Molecules	reg	-0.729489829924683
947	0.0909350194539106	1.03445442687001	COc1ccc(C(=O)Nc2ccccc2-c2nnn(-c3ccc(OC)cc3)n2)cc1	MDR1	RF	Scaffold	3	morganBits	Non Edge-Case Molecules	reg	-0.943519407416097
948	0.599712309342006	-0.230142999272362	COc1ccc(-n2nnc(-c3ccccc3NC(=O)c3ccc(C(F)(F)F)cc3)n2)cc1OC	MDR1	RF	Scaffold	3	morganBits	Non Edge-Case Molecules	reg	0.829855308614368
949	0.692929557583437	0.929093911212181	COc1ccc(C(=O)Nc2ccccc2-c2nnn(-c3ccc(OC)c(OC)c3)n2)cc1	MDR1	RF	Scaffold	3	morganBits	Non Edge-Case Molecules	reg	-0.236164353628745
950	0.378295672149011	0.698478345059272	COc1ccc(-n2nnc(-c3ccccc3NC(=O)c3ccccc3)n2)cc1OC	MDR1	RF	Scaffold	3	morganBits	Non Edge-Case Molecules	reg	-0.320182672910261
951	-0.637738787664463	-0.188094763028863	CSc1ccc(-n2nnc(-c3ccccc3NC(=O)c3ccccc3[N+](=O)[O-])n2)cc1	MDR1	RF	Scaffold	3	morganBits	Non Edge-Case Molecules	reg	-0.449644024635601
952	0.111694463085167	0.65716019572854	COc1ccc(C(=O)Nc2ccccc2-c2nnn(-c3ccc(SC)cc3)n2)cc1	MDR1	RF	Scaffold	3	morganBits	Non Edge-Case Molecules	reg	-0.545465732643373
953	0.541371445528951	2.92695546589959	CCCc1ccc(C(=O)Nc2ccccc2-c2nnn(-c3ccc(O)cc3)n2)cc1	MDR1	RF	Scaffold	3	morganBits	Non Edge-Case Molecules	reg	-2.38558402037064
954	-0.613632099519024	-0.148464968258095	O=C(Nc1ccccc1-c1nnn(-c2ccccc2)n1)c1cccc([N+](=O)[O-])c1	MDR1	RF	Scaffold	3	morganBits	Non Edge-Case Molecules	reg	-0.465167131260929
955	0.0296570918765388	0.392966104583973	COc1ccc(C(=O)Nc2ccccc2-c2nnn(-c3ccccc3)n2)cc1	MDR1	RF	Scaffold	3	morganBits	Non Edge-Case Molecules	reg	-0.363309012707434
956	0.559890637498561	-0.0045454589965867	CCCc1ccc(C(=O)Nc2ccccc2-c2nnn(-c3ccccc3)n2)cc1	MDR1	RF	Scaffold	3	morganBits	Non Edge-Case Molecules	reg	0.564436096495148
957	-0.520135690491158	-0.989665248777181	O=C(Nc1ccccc1-c1nnn(-c2ccccc2)n1)c1ccccc1	MDR1	RF	Scaffold	3	morganBits	Non Edge-Case Molecules	reg	0.469529558286022
958	-0.0526040600270605	-0.305650551780507	COc1ccccc1-n1nnc(-c2ccccc2NC(=O)c2ccc(C(F)(F)F)cc2)n1	MDR1	RF	Scaffold	3	morganBits	Non Edge-Case Molecules	reg	0.253046491753447
959	0.663039557967674	-1.39818379437224	CCOc1ccc(-n2nnc(-c3ccccc3NC(=O)c3ccc(OC)c(OC)c3)n2)cc1	MDR1	RF	Scaffold	3	morganBits	Non Edge-Case Molecules	reg	2.06122335233991
960	0.668872794428739	-1.52406404026124	COc1ccc(-n2nnc(-c3ccccc3NC(=O)c3ccc(OC)c(OC)c3)n2)cc1	MDR1	RF	Scaffold	3	morganBits	Non Edge-Case Molecules	reg	2.19293683468998
961	0.0044485576879379	0.0471358584185317	COc1ccc(C(=O)Nc2ccccc2-c2nnn(-c3ccccc3OC)n2)cc1	MDR1	RF	Scaffold	3	morganBits	Non Edge-Case Molecules	reg	-0.0426873007305938
962	1.14162613862518	1.65398979008671	CC(C)(C)OC(=O)CC(C(=O)[C@H](Cc1ccc(OC(C)(C)C)cc1)NC(=O)OC(C)(C)C)S(=O)(=O)c1ccccc1	MDR1	RF	Scaffold	3	morganBits	Non Edge-Case Molecules	reg	-0.512363651461527
963	0.0530939314357182	-0.680344001221918	CCCCCCC[C@@H](O)[C@H](C)C(=O)O[C@H](C(=O)OC)C(C)C	MDR1	RF	Scaffold	3	morganBits	Non Edge-Case Molecules	reg	0.733437932657637
964	12.0980723639286	13.0455543980527	CN(CCCN(C)c1cc(-c2ccco2)nc2cc(-c3ccccc3)nn12)C(=O)c1ccoc1	MDR1	RF	Scaffold	3	morganBits	Non Edge-Case Molecules	reg	-0.947482034124089
965	4.16302048650332	4.0583575773907	COc1ccc(C(C#N)(CCC(=O)O[C@H]2CC[C@H](N(C)[C@H]3CC[C@H](OC(=O)/C=C/c4cc(OC)c(OC)c(OC)c4)CC3)CC2)C(C)C)cc1OC	MDR1	RF	Scaffold	3	morganBits	Non Edge-Case Molecules	reg	0.104662909112622
966	4.16302048650332	3.51936107665801	COc1ccc(C(C#N)(CCC(=O)O[C@H]2CC[C@H](N(C)[C@H]3CC[C@@H](OC(=O)/C=C/c4cc(OC)c(OC)c(OC)c4)CC3)CC2)C(C)C)cc1OC	MDR1	RF	Scaffold	3	morganBits	Non Edge-Case Molecules	reg	0.643659409845309
967	4.16302048650332	4.61797336532612	COc1ccc(C(C#N)(CCC(=O)O[C@H]2CC[C@@H](N(C)[C@H]3CC[C@H](OC(=O)/C=C/c4cc(OC)c(OC)c(OC)c4)CC3)CC2)C(C)C)cc1OC	MDR1	RF	Scaffold	3	morganBits	Non Edge-Case Molecules	reg	-0.454952878822801
968	4.16302048650332	3.98936470590374	COc1ccc(C(C#N)(CCC(=O)O[C@H]2CC[C@@H](N(C)[C@H]3CC[C@@H](OC(=O)/C=C/c4cc(OC)c(OC)c(OC)c4)CC3)CC2)C(C)C)cc1OC	MDR1	RF	Scaffold	3	morganBits	Non Edge-Case Molecules	reg	0.173655780599573
969	0.587972119945116	1.59572088196273	CCOC(=O)C1=C(C)NC(C)=C(C(=O)OCc2cn(CCc3ccccc3)nn2)C1c1c(-c2ccc(Br)cc2)noc1C	MDR1	RF	Scaffold	3	morganBits	Non Edge-Case Molecules	reg	-1.00774876201762
970	4.12062564703116	3.98936470590374	COc1cc(/C=C/C(=O)O[C@H]2CC[C@H](N(C)[C@H]3CC[C@@H](OC(=O)C4c5ccccc5-c5ccccc54)CC3)CC2)cc(OC)c1OC	MDR1	RF	Scaffold	3	morganBits	Non Edge-Case Molecules	reg	0.131260941127411
971	4.12062564703116	3.80704314910979	COc1cc(/C=C/C(=O)O[C@H]2CC[C@@H](N(C)[C@H]3CC[C@@H](OC(=O)C4c5ccccc5-c5ccccc54)CC3)CC2)cc(OC)c1OC	MDR1	RF	Scaffold	3	morganBits	Non Edge-Case Molecules	reg	0.313582497921367
972	4.12062564703116	4.68251188646369	COc1cc(/C=C/C(=O)O[C@H]2CC[C@H](N(C)[C@H]3CC[C@H](OC(=O)C4c5ccccc5-c5ccccc54)CC3)CC2)cc(OC)c1OC	MDR1	RF	Scaffold	3	morganBits	Non Edge-Case Molecules	reg	-0.561886239432534
973	4.12062564703116	4.61797336532612	COc1cc(/C=C/C(=O)O[C@H]2CC[C@@H](N(C)[C@H]3CC[C@H](OC(=O)C4c5ccccc5-c5ccccc54)CC3)CC2)cc(OC)c1OC	MDR1	RF	Scaffold	3	morganBits	Non Edge-Case Molecules	reg	-0.497347718294963
974	13.4739983323508	14.2687585643065	O=C(c1ccoc1)N1CCN(c2cc(-c3ccco3)nc3cc(-c4cccc(-c5ccco5)c4)nn23)CC1	MDR1	RF	Scaffold	3	morganBits	Non Edge-Case Molecules	reg	-0.794760231955696
975	0.539610517432116	-1.08532274107221	Cc1c([C@H](O)c2ccccc2)c(=O)n(-c2ccccc2)n1C[C@H](O)CN(C(C)C)C(C)C	MDR1	RF	Scaffold	3	morganBits	Non Edge-Case Molecules	reg	1.62493325850433
976	1.87285105315841	1.53835960779142	CCN(CCCCc1cn(-c2ccc(F)cc2)c2ccccc12)[C@@H]1CCc2c1ccc(OC)c2OC	MDR1	RF	Scaffold	3	morganBits	Non Edge-Case Molecules	reg	0.334491445366984
977	1.87285105315841	2.13306671553812	CCN(CCCCc1cn(-c2ccc(F)cc2)c2ccccc12)C1CCc2c1ccc(OC)c2OC	MDR1	RF	Scaffold	3	morganBits	Non Edge-Case Molecules	reg	-0.260215662379709
978	1.99712159568758	1.79957510705504	COc1ccc2c(c1OC)CC[C@@H]2NCCCCc1cn(-c2ccc(F)cc2)c2ccccc12	MDR1	RF	Scaffold	3	morganBits	Non Edge-Case Molecules	reg	0.197546488632539
979	1.99712159568758	0.853870489974595	COc1ccc2c(c1OC)CC[C@H]2NCCCCc1cn(-c2ccc(F)cc2)c2ccccc12	MDR1	RF	Scaffold	3	morganBits	Non Edge-Case Molecules	reg	1.14325110571299
980	1.99712159568758	2.23150678835137	COc1ccc2c(c1OC)CCC2NCCCCc1cn(-c2ccc(F)cc2)c2ccccc12	MDR1	RF	Scaffold	3	morganBits	Non Edge-Case Molecules	reg	-0.234385192663788
981	1.87285105315841	2.4489196649566	CCN(CCCCc1cn(-c2ccc(F)cc2)c2ccccc12)[C@H]1CCc2c1ccc(OC)c2OC	MDR1	RF	Scaffold	3	morganBits	Non Edge-Case Molecules	reg	-0.576068611798187
982	0.260405917435597	0.669136386775255	COc1ccc(/C=C/C(=O)c2cccc(Nc3ncnc4cc(OC)c(OC)cc34)c2)cc1	MDR1	RF	Scaffold	3	morganBits	Non Edge-Case Molecules	reg	-0.408730469339658
983	0.499019517789614	2.24306761075245	COc1ccc(/C=C/C(=O)c2cccc(Nc3ncnc4cc(OC)c(OC)cc34)c2)cc1OC	MDR1	RF	Scaffold	3	morganBits	Non Edge-Case Molecules	reg	-1.74404809296283
984	0.0174464608538786	0.134970813312234	COc1ccc(/C=C/C(=O)c2cccc(Nc3ncnc4ccccc34)c2)cc1	MDR1	RF	Scaffold	3	morganBits	Non Edge-Case Molecules	reg	-0.117524352458356
985	0.710650648901728	2.95974528872259	COc1ccc(/C=C/C(=O)c2cccc(Nc3ncnc4ccccc34)c2)cc1OC	MDR1	RF	Scaffold	3	morganBits	Non Edge-Case Molecules	reg	-2.24909463982086
986	-0.0464751475237857	-0.305650551780507	O=C(Nc1ccccc1-c1nnn(-c2ccccc2)n1)C12CC3CC(CC(C3)C1)C2	MDR1	RF	Scaffold	3	morganBits	Non Edge-Case Molecules	reg	0.259175404256722
987	1.14315263343748	2.39158110861312	CC(C)(C)c1ccc(N2C(=O)c3ccccc3N[C@H]2c2ccc3c(c2)OCO3)cc1	MDR1	RF	Scaffold	3	morganBits	Non Edge-Case Molecules	reg	-1.24842847517565
988	1.14315263343748	2.40695546585756	CC(C)(C)c1ccc(N2C(=O)c3ccccc3NC2c2ccc3c(c2)OCO3)cc1	MDR1	RF	Scaffold	3	morganBits	Non Edge-Case Molecules	reg	-1.26380283242008
989	0.292792602592574	-0.348495807218205	O=C(c1ccccc1)c1cccc(OC[C@H](O)CN2CCOCC2)c1	MDR1	RF	Scaffold	3	morganBits	Non Edge-Case Molecules	reg	0.641288409810779
990	1.60883150671687	-1.66195419921672	COCO[C@H]1CC(=O)O[C@H](C)[C@H](C)C(=O)OCC(=O)N(C)[C@H]1Cc1ccccc1	MDR1	RF	Scaffold	3	morganBits	Non Edge-Case Molecules	reg	3.27078570593358
991	1.28526653281498	0.077341700475598	COCO[C@@H]1CC(=O)O[C@H](C)[C@H](C)C(=O)O[C@@H](C(C)C)C(=O)N(C)[C@H]1Cc1ccccc1	MDR1	RF	Scaffold	3	morganBits	Non Edge-Case Molecules	reg	1.20792483233938
992	1.61425290080761	-0.367344120785848	CCCC[C@H]1OC(=O)C[C@H](OCOC)[C@H](Cc2ccccc2)N(C)C(=O)COC(=O)[C@H]1C	MDR1	RF	Scaffold	3	morganBits	Non Edge-Case Molecules	reg	1.98159702159346
993	1.26600838455132	-0.249561085129464	COCO[C@@H]1CC(=O)OC[C@H](C)C(=O)O[C@@H](C(C)C)C(=O)N(C)[C@H]1Cc1ccccc1	MDR1	RF	Scaffold	3	morganBits	Non Edge-Case Molecules	reg	1.51556946968078
994	1.21944004146071	-0.994241915804592	CC(C)[C@@H]1OC(=O)[C@@H](C)COC(=O)C[C@@H](O)[C@H](Cc2ccccc2)N(C)C1=O	MDR1	RF	Scaffold	3	morganBits	Non Edge-Case Molecules	reg	2.2136819572653
995	1.21141574967869	-0.615805480084347	CC(C)[C@@H]1OC(=O)[C@@H](C)[C@@H](C)OC(=O)C[C@@H](O)[C@H](Cc2ccccc2)N(C)C1=O	MDR1	RF	Scaffold	3	morganBits	Non Edge-Case Molecules	reg	1.82722122976304
996	1.57391571063091	-0.803667217253917	CCCC[C@H]1OC(=O)C[C@H](O)[C@H](Cc2ccccc2)N(C)C(=O)COC(=O)[C@H]1C	MDR1	RF	Scaffold	3	morganBits	Non Edge-Case Molecules	reg	2.37758292788483
997	0.197326839914238	0.220442544116272	O=C1NCCN1CCN1CCC(c2cn(-c3ccc(F)cc3)c3ccc(Cl)cc23)CC1	MDR1	RF	Scaffold	3	morganBits	Non Edge-Case Molecules	reg	-0.0231157042020342
998	3.87237542152117	4.02644371414516	O=C(CCc1cccc2ccccc12)c1cccc(OC[C@H](O)CN2CCCCC2)c1	MDR1	RF	Scaffold	3	morganBits	Non Edge-Case Molecules	reg	-0.154068292623993
999	2.7863524256951	4.02644371414516	O=C(CCc1ccccc1)c1ccccc1OC[C@H](O)CN[C@@H](c1ccccc1)C1CCCCC1	MDR1	RF	Scaffold	3	morganBits	Non Edge-Case Molecules	reg	-1.24009128845007
1000	2.7863524256951	4.02326625757943	O=C(CCc1ccccc1)c1ccccc1OCC(O)CNC(c1ccccc1)C1CCCCC1	MDR1	RF	Scaffold	3	morganBits	Non Edge-Case Molecules	reg	-1.23691383188433
1001	-1.02433381195242	-2.61728548029447	CC(C)(C)c1cc(-c2ccc(C(=O)O)s2)cc(C(C)(C)C)[se+]1.F[P-](F)(F)(F)(F)F	MDR1	RF	Scaffold	3	morganBits	Non Edge-Case Molecules	reg	1.59295166834205
1002	1.15005827420133	0.783911901367684	Cc1ccc(NC(=O)Cc2cccc(-n3c(=O)c4c(C)onc4c4c(Cl)cccc43)c2)cc1	MDR1	RF	Scaffold	3	morganBits	Non Edge-Case Molecules	reg	0.366146372833641
1003	1.10372657553603	0.929093911212181	Cc1onc2c1c(=O)n(-c1cccc(CC(=O)Nc3ccc(F)cc3)c1)c1cccc(Cl)c21	MDR1	RF	Scaffold	3	morganBits	Non Edge-Case Molecules	reg	0.174632664323849
1004	2.00507266130968	2.19760523667569	COc1cc(NC(=O)Cc2cccc(-n3c(=O)c4c(C)onc4c4c(Cl)cccc43)c2)cc(OC)c1OC	MDR1	RF	Scaffold	3	morganBits	Non Edge-Case Molecules	reg	-0.192532575366005
1005	1.16418271157652	1.50445805611574	COc1cccc(NC(=O)Cc2cccc(-n3c(=O)c4c(C)onc4c4c(Cl)cccc43)c2)c1	MDR1	RF	Scaffold	3	morganBits	Non Edge-Case Molecules	reg	-0.340275344539219
1006	0.943394182444142	1.82988045655037	COc1cc(NC(=O)Cc2cccc(-n3c(=O)c4c(C)onc4c4c(Cl)cccc43)c2)cc(OC)c1O	MDR1	RF	Scaffold	3	morganBits	Non Edge-Case Molecules	reg	-0.886486274106229
1007	1.6315047975135	0.681257747307601	COc1ccc(NC(=O)Cc2cccc(-n3c(=O)c4c(C)onc4c4c(Cl)cccc43)c2)cc1OC	MDR1	RF	Scaffold	3	morganBits	Non Edge-Case Molecules	reg	0.950247050205897
1008	0.918087473775835	0.503009515901281	Cc1onc2c1c(=O)n(-c1cccc(CC(=O)Nc3ccc(C#N)cc3)c1)c1cccc(Cl)c21	MDR1	RF	Scaffold	3	morganBits	Non Edge-Case Molecules	reg	0.415077957874553
1009	1.07790538820473	1.35030737628849	COc1cc(NC(=O)Cc2cccc(-n3c(=O)c4c(C)onc4c4c(Cl)cccc43)c2)cc(OC)c1	MDR1	RF	Scaffold	3	morganBits	Non Edge-Case Molecules	reg	-0.272401988083756
1010	1.1661805964513	1.25933559808276	Cc1onc2c1c(=O)n(-c1cccc(CC(=O)Nc3ccccc3)c1)c1cccc(Cl)c21	MDR1	RF	Scaffold	3	morganBits	Non Edge-Case Molecules	reg	-0.0931550016314557
1011	1.75770316092053	2.53853182364628	COc1cc(N(C)C(=O)Cc2cccc(-n3c(=O)c4c(C)onc4c4c(Cl)cccc43)c2)cc(OC)c1OC	MDR1	RF	Scaffold	3	morganBits	Non Edge-Case Molecules	reg	-0.780828662725755
1156	7.09506215521614	6.69741490700595	Cc1cc(C)c2c(c1)c(=O)c1ccccc1n2CCCCN1CCN(C)CC1	MDR1	RF	Scaffold	4	morganBits	Non Edge-Case Molecules	reg	0.397647248210182
1157	7.34009328791711	8.77685644868579	Cc1cc(C)c2c(c1)c(=O)c1ccccc1n2CCCCN1CCN(CCO)CC1	MDR1	RF	Scaffold	4	morganBits	Non Edge-Case Molecules	reg	-1.43676316076868
1158	4.73224963743341	5.08797699457185	COc1cc(C#CC(=O)O[C@H]2CC[C@@H](N(C)[C@H]3CC[C@@H](OC(=O)C4c5ccccc5-c5ccccc54)CC3)CC2)cc(OC)c1OC	MDR1	RF	Scaffold	4	morganBits	Non Edge-Case Molecules	reg	-0.35572735713844
1159	4.73224963743341	3.33011907701948	COc1cc(C#CC(=O)O[C@H]2CC[C@H](N(C)[C@H]3CC[C@@H](OC(=O)C4c5ccccc5-c5ccccc54)CC3)CC2)cc(OC)c1OC	MDR1	RF	Scaffold	4	morganBits	Non Edge-Case Molecules	reg	1.40213056041393
1160	4.73224963743341	4.21250825721795	COc1cc(C#CC(=O)O[C@H]2CC[C@@H](N(C)[C@H]3CC[C@H](OC(=O)C4c5ccccc5-c5ccccc54)CC3)CC2)cc(OC)c1OC	MDR1	RF	Scaffold	4	morganBits	Non Edge-Case Molecules	reg	0.51974138021546
1161	4.73224963743341	2.78539190157781	COc1cc(C#CC(=O)O[C@H]2CC[C@H](N(C)[C@H]3CC[C@H](OC(=O)C4c5ccccc5-c5ccccc54)CC3)CC2)cc(OC)c1OC	MDR1	RF	Scaffold	4	morganBits	Non Edge-Case Molecules	reg	1.94685773585561
1162	7.13372698576684	7.3905620875659	Cc1cc(C)c2c(c1)c(=O)c1ccccc1n2CCCCN1CCCCC1	MDR1	RF	Scaffold	4	morganBits	Non Edge-Case Molecules	reg	-0.256835101799057
1163	0.702234764537044	-0.433483923290392	CC(C)(C)N(NC(=O)c1ccccc1-c1ccccc1)C(=O)c1ccccc1Cl	MDR1	RF	Scaffold	4	morganBits	Non Edge-Case Molecules	reg	1.13571868782744
1164	0.788988162780362	-2.13019984383155	CCOC(=O)C1=C(C)NC(C)=C(C(=O)OC)C1c1cccc([N+](=O)[O-])c1	MDR1	RF	Scaffold	4	morganBits	Non Edge-Case Molecules	reg	2.91918800661191
1165	0.418006094520047	-0.798127036878302	COC(=O)C1=C(C#N)NC(C)=C(C(=O)OC(C)C)C1c1cccc([N+](=O)[O-])c1	MDR1	RF	Scaffold	4	morganBits	Non Edge-Case Molecules	reg	1.21613313139835
1166	-0.0029601390784842	-0.998797732340453	CCOC(=O)C1=C(COCCN)NC(C)=C(C(=O)OC)C1c1ccccc1Cl	MDR1	RF	Scaffold	4	morganBits	Non Edge-Case Molecules	reg	0.995837593261968
1167	1.75674889713714	-1.69421506143494	COC(=O)C1=C(C)NC(C)=C(C(=O)OCC(C)C)C1c1ccccc1[N+](=O)[O-]	MDR1	RF	Scaffold	4	morganBits	Non Edge-Case Molecules	reg	3.45096395857208
1168	-0.466301270943511	-0.118237144399147	CC(=O)c1cccc(OC[C@H](O)CN2CCCCC2)c1	MDR1	RF	Scaffold	4	morganBits	Non Edge-Case Molecules	reg	-0.348064126544363
1169	-0.532894415780018	-1.79912404659678	CC(=O)c1ccc(OC[C@H](O)CN2CCCCC2)cc1	MDR1	RF	Scaffold	4	morganBits	Non Edge-Case Molecules	reg	1.26622963081676
1170	2.2883824753178	-0.578754145460286	CCC(=O)c1ccccc1OC[C@H](O)CN1CCCCC1	MDR1	RF	Scaffold	4	morganBits	Non Edge-Case Molecules	reg	2.86713662077809
1171	-0.532894415780018	-1.79957557709276	CC(=O)c1ccc(OCC(O)CN2CCCCC2)cc1	MDR1	RF	Scaffold	4	morganBits	Non Edge-Case Molecules	reg	1.26668116131275
1172	1.26026508224005	-1.37224039988021	CC(=O)c1ccccc1OCC(O)CN1CCCCC1	MDR1	RF	Scaffold	4	morganBits	Non Edge-Case Molecules	reg	2.63250548212026
1173	2.2883824753178	-0.568713872550497	CCC(=O)c1ccccc1OCC(O)CN1CCCCC1	MDR1	RF	Scaffold	4	morganBits	Non Edge-Case Molecules	reg	2.8570963478683
1174	1.26026508224005	-1.36163302593739	CC(=O)c1ccccc1OC[C@H](O)CN1CCCCC1	MDR1	RF	Scaffold	4	morganBits	Non Edge-Case Molecules	reg	2.62189810817744
1175	0.411770863403627	-1.4076845554567	CCC(=O)c1ccc(OC[C@H](O)CN2CCCCC2)cc1	MDR1	RF	Scaffold	4	morganBits	Non Edge-Case Molecules	reg	1.81945541886032
1176	-0.466301270943511	-0.113058249169629	CC(=O)c1cccc(OCC(O)CN2CCCCC2)c1	MDR1	RF	Scaffold	4	morganBits	Non Edge-Case Molecules	reg	-0.353243021773882
1177	12.1789997132792	8.58987908035564	CC(C)(C)c1cc2nc(-c3ccco3)cc(N3CCN(C(=O)c4ccoc4)CC3)n2n1	MDR1	RF	Scaffold	4	morganBits	Non Edge-Case Molecules	reg	3.58912063292353
1178	4.31560621408632	4.29951963420758	COc1ccc(C2=C(c3cc(OC)c(OC)c(OC)c3)C(=O)N(CC(=O)c3ccc(OCc4ccccc4)c(OC)c3)C2=O)cc1OC	MDR1	RF	Scaffold	4	morganBits	Non Edge-Case Molecules	reg	0.016086579878741
1179	4.90154494527606	4.46203856370536	COc1ccc(C2=C(c3ccc(OC)c(OC)c3)C(=O)N(CC(=O)c3ccc(OCc4ccccc4)c(OC)c3)C2=O)cc1OC	MDR1	RF	Scaffold	4	morganBits	Non Edge-Case Molecules	reg	0.439506381570697
1180	0.758355119577035	1.17595398914371	COc1ccc(NC(=O)c2csc([C@@H](NC(=O)c3csc([C@@H](NC(=O)OC(C)(C)C)C(C)C)n3)C(C)C)n2)c(OC)c1	MDR1	RF	Scaffold	4	morganBits	Non Edge-Case Molecules	reg	-0.417598869566673
1181	2.16527759389235	0.220442544116272	COc1cc(NC(=O)c2csc([C@@H](NC(=O)c3csc([C@@H](NC(=O)OC(C)(C)C)C(C)C)n3)C(C)C)n2)cc(OC)c1OC	MDR1	RF	Scaffold	4	morganBits	Non Edge-Case Molecules	reg	1.94483504977608
1182	1.01916016304146	4.76589349540274	COc1cccc(-c2ccccc2CCN2CCc3cc(OC)c(OC)cc3C2)c1	MDR1	RF	Scaffold	4	morganBits	Non Edge-Case Molecules	reg	-3.74673333236128
1183	0.844027853412162	3.5619206910768	COc1cc2c(cc1OC)CN(CCc1ccccc1-c1cccc(O)c1)CC2	MDR1	RF	Scaffold	4	morganBits	Non Edge-Case Molecules	reg	-2.71789283766464
1184	0.648113685563941	2.11244742833538	c1ccc(CCc2c(CCN3CCCCC3)oc3ccccc23)cc1	MDR1	RF	Scaffold	4	morganBits	Non Edge-Case Molecules	reg	-1.46433374277144
1185	0.534672512751837	0.710962901721517	CCOC(=O)CSc1nc(N)c2ccccc2n1	MDR1	RF	Scaffold	4	morganBits	Non Edge-Case Molecules	reg	-0.17629038896968
1186	0.513688686620428	1.90162436140921	CCOC(=O)CSc1nc(N)c2cc(OC)c(OC)cc2n1	MDR1	RF	Scaffold	4	morganBits	Non Edge-Case Molecules	reg	-1.38793567478879
1187	4.7299640953754	4.0583575773907	COc1ccc(C(C(=O)O[C@H]2CC[C@H](N(C)[C@H]3CC[C@H](OC(=O)C#Cc4cc(OC)c(OC)c(OC)c4)CC3)CC2)c2ccc(OC)cc2)cc1	MDR1	RF	Scaffold	4	morganBits	Non Edge-Case Molecules	reg	0.671606517984704
1188	4.7299640953754	4.13246554954442	COc1ccc(C(C(=O)O[C@H]2CC[C@H](N(C)[C@H]3CC[C@@H](OC(=O)C#Cc4cc(OC)c(OC)c(OC)c4)CC3)CC2)c2ccc(OC)cc2)cc1	MDR1	RF	Scaffold	4	morganBits	Non Edge-Case Molecules	reg	0.597498545830982
1189	4.7299640953754	6.00426772644601	COc1ccc(C(C(=O)O[C@H]2CC[C@@H](N(C)[C@H]3CC[C@H](OC(=O)C#Cc4cc(OC)c(OC)c(OC)c4)CC3)CC2)c2ccc(OC)cc2)cc1	MDR1	RF	Scaffold	4	morganBits	Non Edge-Case Molecules	reg	-1.27430363107061
1190	4.7299640953754	4.21250825721795	COc1ccc(C(C(=O)O[C@H]2CC[C@@H](N(C)[C@H]3CC[C@@H](OC(=O)C#Cc4cc(OC)c(OC)c(OC)c4)CC3)CC2)c2ccc(OC)cc2)cc1	MDR1	RF	Scaffold	4	morganBits	Non Edge-Case Molecules	reg	0.517455838157446
1191	3.30517383382376	2.36855173544814	CO[C@H](CCc1ccccc1)c1ccccc1OC[C@H](O)CNCCC(c1ccccc1)c1ccccc1	MDR1	RF	Scaffold	4	morganBits	Non Edge-Case Molecules	reg	0.936622098375618
1192	2.37233258337954	3.80704314910979	CC[C@H](C)[C@@H]1NC(=O)[C@@H]2CCCN2C(=O)[C@H](Cc2ccccc2)N(C)C(=O)[C@H](Cc2ccccc2)NC(=O)[C@H](C(C)C)N(C)C(=O)[C@@H]([C@@H](C)CC)OC(=O)C(=C(C)C)N(C)C(=O)[C@H](CC(C)C)NC(=O)[C@H](C(C)C)N(C)C1=O	MDR1	RF	Scaffold	4	morganBits	Non Edge-Case Molecules	reg	-1.43471056573025
1193	1.64643521673146	2.20877853727381	CN1CCN(C(C(=O)Nc2ccc(NS(=O)(=O)c3ccccc3)cc2C(=O)c2ccccc2)c2ccccc2)CC1	MDR1	RF	Scaffold	4	morganBits	Non Edge-Case Molecules	reg	-0.562343320542357
1194	2.74058844538217	0.825824016881004	O=C(c1ccccc1)c1cccc(OC[C@H](O)CN2CCCCC2)c1	MDR1	RF	Scaffold	4	morganBits	Non Edge-Case Molecules	reg	1.91476442850116
1195	2.74058844538217	0.825297117530539	O=C(c1ccccc1)c1cccc(OCC(O)CN2CCCCC2)c1	MDR1	RF	Scaffold	4	morganBits	Non Edge-Case Molecules	reg	1.91529132785163
1196	2.28609959508834	2.07244209372168	Nc1nc(SCCc2ccccc2)nc2sc3c(c12)CCCC3	MDR1	RF	Scaffold	4	morganBits	Non Edge-Case Molecules	reg	0.213657501366657
1197	0.847874376581096	2.55275753091026	O=C(CCc1cccc2ccccc12)c1cccc(OC[C@H](O)CN2CCOCC2)c1	MDR1	RF	Scaffold	4	morganBits	Non Edge-Case Molecules	reg	-1.70488315432917
1198	0.948177588855548	0.0253819615448875	Cc1cc(C(=O)NCc2cccc(-n3c(=O)c4c(C)onc4c4c(Cl)cccc43)c2)no1	MDR1	RF	Scaffold	4	morganBits	Non Edge-Case Molecules	reg	0.922795627310661
1199	-0.462921610301475	-2.03488966402723	COc1cc(/C=C/C(=O)/C=C(O)/C=C/c2ccc(O)c(OC)c2)ccc1O	MDR1	RF	Scaffold	4	morganBits	Non Edge-Case Molecules	reg	1.57196805372575
1200	1.44703913262389	3.65289246928253	Cc1ccccc1N1CCN(CC(O)Cn2c(C)c(C(=O)CCc3ccccc3)c(=O)n2-c2ccccc2)CC1	MDR1	RF	Scaffold	4	morganBits	Non Edge-Case Molecules	reg	-2.20585333665864
1201	12.3745523616247	13.9518947990737	COc1cccc(-c2cc3nc(-c4ccccc4)cc(N4CCN(C(=O)c5ccoc5)CC4)n3n2)c1	MDR1	RF	Scaffold	4	morganBits	Non Edge-Case Molecules	reg	-1.57734243744892
1202	13.4689730627451	15.1899154858318	COc1ccc(-c2cc3nc(-c4ccccc4)cc(N4CCN(C(=O)c5ccoc5)CC4)n3n2)cc1	MDR1	RF	Scaffold	4	morganBits	Non Edge-Case Molecules	reg	-1.72094242308669
1203	12.2237779850955	15.0576043496125	COc1cccc(-c2cc3nc(-c4cccc(C#N)c4)cc(N4CCN(C(=O)c5ccoc5)CC4)n3n2)c1	MDR1	RF	Scaffold	4	morganBits	Non Edge-Case Molecules	reg	-2.83382636451701
1204	12.3745523616247	10.8812466357296	COc1cccc(-c2cc(N3CCN(C(=O)c4ccoc4)CC3)n3nc(-c4ccccc4)cc3n2)c1	MDR1	RF	Scaffold	4	morganBits	Non Edge-Case Molecules	reg	1.49330572589515
1205	13.2203472191247	14.3454089740819	COc1cccc(-c2cc3nc(-c4ccccc4)c(C)c(N4CCN(C(=O)c5ccoc5)CC4)n3n2)c1	MDR1	RF	Scaffold	4	morganBits	Non Edge-Case Molecules	reg	-1.12506175495719
1206	12.2408012739423	14.6439110776188	COc1cccc(-c2cc(N3CCN(C(=O)c4ccoc4)CC3)n3nc(-c4cccc(OC)c4)cc3n2)c1	MDR1	RF	Scaffold	4	morganBits	Non Edge-Case Molecules	reg	-2.40310980367655
1207	13.0415745357888	13.1779435860984	COc1ccccc1-c1cc(N2CCN(C(=O)c3ccoc3)CC2)n2nc(-c3ccccc3)cc2n1	MDR1	RF	Scaffold	4	morganBits	Non Edge-Case Molecules	reg	-0.136369050309655
1208	13.4689730627451	13.3058066087625	COc1ccc(-c2cc(N3CCN(C(=O)c4ccoc4)CC3)n3nc(-c4ccccc4)cc3n2)cc1	MDR1	RF	Scaffold	4	morganBits	Non Edge-Case Molecules	reg	0.163166453982656
1209	11.9875401213387	3.94758317188879	COc1cccc(-c2cc3nc(-c4cccc(C(F)(F)F)c4)cc(N4CCN(C(=O)c5ccoc5)CC4)n3n2)c1	MDR1	RF	Scaffold	4	morganBits	Non Edge-Case Molecules	reg	8.03995694944991
1210	10.5198786239287	14.8191933261675	COC(=O)c1cccc(-c2cc(N3CCN(C(=O)c4ccoc4)CC3)n3nc(-c4cccc(OC)c4)cc3n2)c1	MDR1	RF	Scaffold	4	morganBits	Non Edge-Case Molecules	reg	-4.29931470223883
1211	12.7385412775288	10.6971768267421	O=C(c1ccoc1)N1CCN(c2cc(-c3ccc(F)cc3)nc3cc(-c4ccccc4)nn23)CC1	MDR1	RF	Scaffold	4	morganBits	Non Edge-Case Molecules	reg	2.04136445078674
1212	10.444532489766	13.5497354791	O=C(c1ccoc1)N1CCN(c2cc(-c3cccc(F)c3)nc3cc(-c4ccccc4)nn23)CC1	MDR1	RF	Scaffold	4	morganBits	Non Edge-Case Molecules	reg	-3.10520298933397
1213	10.3126652478942	14.0436751481745	O=C(c1ccoc1)N1CCN(c2cc(-c3cccc(F)c3)nc3cc(-c4cccc(Cl)c4)nn23)CC1	MDR1	RF	Scaffold	4	morganBits	Non Edge-Case Molecules	reg	-3.73100990028027
1214	12.5601296691063	13.5601968203454	O=C(c1ccoc1)N1CCN(c2cc(-c3ccccc3F)nc3cc(-c4ccccc4)nn23)CC1	MDR1	RF	Scaffold	4	morganBits	Non Edge-Case Molecules	reg	-1.00006715123903
1215	-0.0830733815629769	-0.164289103604981	O[C@@H](COc1ccccc1[C@H](O)CCc1ccccc1)CN1CCOCC1	MDR1	RF	Scaffold	4	morganBits	Non Edge-Case Molecules	reg	0.0812157220420038
1216	-1.1242200310714	1.4935730686808	CO[C@H](CCc1ccccc1)c1ccccc1OC[C@H](O)CN1CCOCC1	MDR1	RF	Scaffold	4	morganBits	Non Edge-Case Molecules	reg	-2.6177930997522
1217	-1.1242200310714	1.50057670940777	COC(CCc1ccccc1)c1ccccc1OCC(O)CN1CCOCC1	MDR1	RF	Scaffold	4	morganBits	Non Edge-Case Molecules	reg	-2.62479674047917
1218	-0.0830733815629769	-0.163248764442333	OC(COc1ccccc1C(O)CCc1ccccc1)CN1CCOCC1	MDR1	RF	Scaffold	4	morganBits	Non Edge-Case Molecules	reg	0.0801753828793559
1219	2.40176941484953	2.52302763711032	Cc1cccc(N2CCN(CC(O)COc3ccc(C(=O)c4ccccc4)cc3)CC2)c1C	MDR1	RF	Scaffold	4	morganBits	Non Edge-Case Molecules	reg	-0.121258222260784
1220	2.38595647665581	2.12270392850257	O=C(c1ccccc1)c1ccc(OCC(O)CN2CCN(c3ccc(F)cc3)CC2)cc1	MDR1	RF	Scaffold	4	morganBits	Non Edge-Case Molecules	reg	0.263252548153237
1221	2.38595647665581	2.1152677281754	O=C(c1ccccc1)c1ccc(OC[C@H](O)CN2CCN(c3ccc(F)cc3)CC2)cc1	MDR1	RF	Scaffold	4	morganBits	Non Edge-Case Molecules	reg	0.270688748480406
1222	2.43657102537589	2.78301472929206	Cc1ccccc1N1CCN(C[C@@H](O)COc2ccc(C(=O)c3ccccc3)cc2)CC1	MDR1	RF	Scaffold	4	morganBits	Non Edge-Case Molecules	reg	-0.346443703916171
1223	2.40176941484953	2.50671525654109	Cc1cccc(N2CCN(C[C@@H](O)COc3ccc(C(=O)c4ccccc4)cc3)CC2)c1C	MDR1	RF	Scaffold	4	morganBits	Non Edge-Case Molecules	reg	-0.104945841691557
1224	2.43657102537589	2.78539190157781	Cc1ccccc1N1CCN(CC(O)COc2ccc(C(=O)c3ccccc3)cc2)CC1	MDR1	RF	Scaffold	4	morganBits	Non Edge-Case Molecules	reg	-0.348820876201923
1225	2.17181445567358	2.85208741401608	CC(C)N(C[C@@H](O)COc1ccccc1C(=O)CCc1cccc2ccccc12)C(C)C	MDR1	RF	Scaffold	4	morganBits	Non Edge-Case Molecules	reg	-0.680272958342492
1226	1.71238202093834	4.25663431526051	CC(C)N(C[C@@H](O)COc1ccc(C(=O)CCc2cccc3ccccc23)cc1)C(C)C	MDR1	RF	Scaffold	4	morganBits	Non Edge-Case Molecules	reg	-2.54425229432217
1227	1.78206090744261	4.92449852557938	CC(C)N(C[C@@H](O)COc1cccc(C(=O)CCc2cccc3ccccc23)c1)C(C)C	MDR1	RF	Scaffold	4	morganBits	Non Edge-Case Molecules	reg	-3.14243761813677
1228	2.17181445567358	2.85796259441264	CC(C)N(CC(O)COc1ccccc1C(=O)CCc1cccc2ccccc12)C(C)C	MDR1	RF	Scaffold	4	morganBits	Non Edge-Case Molecules	reg	-0.686148138739059
1229	2.73180654558048	3.75297592783951	CC(=O)O[C@H]1CC[C@](C)(O)[C@]23OC(C)(C)[C@H]([C@H](OC(=O)/C=C/c4ccccc4)[C@H](OC(=O)c4ccccc4)[C@]12C)[C@H]3OC(=O)CCC(=O)N(C(=O)NC1CCCCC1)C1CCCCC1	MDR1	RF	Scaffold	4	morganBits	Non Edge-Case Molecules	reg	-1.02116938225904
1230	-0.876741798861494	1.58567413710777	Cc1ccc(OC[C@H](O)CN2CCOCC2)c(C(=O)CCc2ccccc2)c1	MDR1	RF	Scaffold	4	morganBits	Non Edge-Case Molecules	reg	-2.46241593596926
1231	-0.41364049120743	0.798888355557242	O=C(CCc1ccccc1)c1ccccc1OCC(O)CN1CCOCC1	MDR1	RF	Scaffold	4	morganBits	Non Edge-Case Molecules	reg	-1.21252884676467
1232	-0.41364049120743	0.802797219790595	O=C(CCc1ccccc1)c1ccccc1OC[C@H](O)CN1CCOCC1	MDR1	RF	Scaffold	4	morganBits	Non Edge-Case Molecules	reg	-1.21643771099802
1233	-1.30360648691998	-2.0037651205233	O=C(Nc1ccc(-c2cccnc2)cc1F)c1cccnc1	MDR1	RF	Scaffold	4	morganBits	Non Edge-Case Molecules	reg	0.700158633603322
1234	0.88779034858124	-1.7298535768823	CC(C)(C)N(NC(=O)c1cccc(Cl)c1)C(=O)c1ccccc1Cl	MDR1	RF	Scaffold	4	morganBits	Non Edge-Case Molecules	reg	2.61764392546354
1235	0.909300326156781	-1.68738909636454	CC(C)(C)N(NC(=O)c1cccc(C(F)(F)F)c1)C(=O)c1ccccc1Cl	MDR1	RF	Scaffold	4	morganBits	Non Edge-Case Molecules	reg	2.59668942252132
1236	0.794153877597304	-2.07286891209245	CC(C)(C)N(NC(=O)c1cccc([N+](=O)[O-])c1)C(=O)c1ccccc1Cl	MDR1	RF	Scaffold	4	morganBits	Non Edge-Case Molecules	reg	2.86702278968975
1237	-0.181572089565778	-1.59413160287795	CCOc1cccc(C(=O)NN(C(=O)c2cc(C)cc(C)c2)C(C)(C)C)c1	MDR1	RF	Scaffold	4	morganBits	Non Edge-Case Molecules	reg	1.41255951331218
1238	0.439574464010924	-0.629050706834368	CCCc1ccc(C(=O)NN(C(=O)c2cc(C)cc(C)c2)C(C)(C)C)cc1	MDR1	RF	Scaffold	4	morganBits	Non Edge-Case Molecules	reg	1.06862517084529
1239	0.9831617416495	-2.20640030471697	Cc1ccc(C)c(C(=O)NN(C(=O)c2ccccc2Cl)C(C)(C)C)c1	MDR1	RF	Scaffold	4	morganBits	Non Edge-Case Molecules	reg	3.18956204636647
1240	0.751398328144839	-1.75149944365699	CC(C)(C)N(NC(=O)c1cc(Cl)ccc1Cl)C(=O)c1ccccc1Cl	MDR1	RF	Scaffold	4	morganBits	Non Edge-Case Molecules	reg	2.50289777180183
1241	-0.0377915475446896	-1.96992094284	COc1cccc(C(=O)NN(C(=O)c2cc(C)cc(C)c2)C(C)(C)C)c1	MDR1	RF	Scaffold	4	morganBits	Non Edge-Case Molecules	reg	1.93212939529531
1242	-0.3506283394486	-2.51691748623977	Cc1cc(C)cc(C(=O)N(NC(=O)c2ccccc2)C(C)(C)C)c1	MDR1	RF	Scaffold	4	morganBits	Non Edge-Case Molecules	reg	2.16628914679117
1243	1.29038976178938	-2.28853113175437	Cc1cc(C)cc(C(=O)N(NC(=O)c2ccccc2C)C(C)(C)C)c1	MDR1	RF	Scaffold	4	morganBits	Non Edge-Case Molecules	reg	3.57892089354375
1244	-0.234293639038622	-1.78311430003869	Cc1cccc(C(=O)NN(C(=O)c2cc(C)cc(C)c2)C(C)(C)C)c1	MDR1	RF	Scaffold	4	morganBits	Non Edge-Case Molecules	reg	1.54882066100007
1245	0.169913853738441	-0.975808214115753	CCc1ccc(C(=O)NN(C(=O)c2cc(C)cc(C)c2)C(C)(C)C)cc1	MDR1	RF	Scaffold	4	morganBits	Non Edge-Case Molecules	reg	1.14572206785419
1246	1.19072602635755	-1.69873995603323	COc1cccc(C(=O)NN(C(=O)c2cc(C)cc(C)c2)C(C)(C)C)c1C	MDR1	RF	Scaffold	4	morganBits	Non Edge-Case Molecules	reg	2.88946598239078
1247	-0.662952188763063	-0.0790920853662289	CCOc1ccccc1NC(=O)C1=C(C)NC(=S)NC1c1cccs1	MDR1	RF	Scaffold	4	morganBits	Non Edge-Case Molecules	reg	-0.583860103396834
1248	-0.662952188763063	-0.0721857371898408	CCOc1ccccc1NC(=O)C1=C(C)NC(=S)N[C@@H]1c1cccs1	MDR1	RF	Scaffold	4	morganBits	Non Edge-Case Molecules	reg	-0.590766451573222
1249	-0.006227872817293	2.09224472101786	COc1ccc([C@@H]2Nc3ccccc3C(=O)N2c2ccc(Oc3ccccc3)cc2)cc1	MDR1	RF	Scaffold	4	morganBits	Non Edge-Case Molecules	reg	-2.09847259383516
1250	-0.006227872817293	2.09224472101786	COc1ccc(C2Nc3ccccc3C(=O)N2c2ccc(Oc3ccccc3)cc2)cc1	MDR1	RF	Scaffold	4	morganBits	Non Edge-Case Molecules	reg	-2.09847259383516
1251	1.09926201266314	0.650042727959676	COc1ccc(CCN(C)CCN2C(=O)C3C4c5ccccc5C(c5ccccc54)C3C2=O)cc1OC	MDR1	RF	Scaffold	4	morganBits	Non Edge-Case Molecules	reg	0.449219284703467
1252	0.152100270874561	0.400305587072019	COc1cccc(Nc2nc(-c3ccncc3)nc3ccccc23)c1	MDR1	RF	Scaffold	4	morganBits	Non Edge-Case Molecules	reg	-0.248205316197457
1253	0.55034351336219	1.35987682730464	COc1ccc(Nc2nc(-c3ccncc3)nc3ccccc23)cc1OC	MDR1	RF	Scaffold	4	morganBits	Non Edge-Case Molecules	reg	-0.809533313942446
1254	0.341638903567523	1.06979379331532	COc1ccc(Nc2nc(-c3ccncc3)nc3ccccc23)cc1C(F)(F)F	MDR1	RF	Scaffold	4	morganBits	Non Edge-Case Molecules	reg	-0.728154889747794
1255	-0.176844268001346	0.240645251433792	COC(=O)c1cccc(Nc2nc(-c3ccncc3)nc3ccccc23)c1	MDR1	RF	Scaffold	4	morganBits	Non Edge-Case Molecules	reg	-0.417489519435137
1256	0.123595340951541	3.1888590070233	CC(C)(C)OC(=O)c1cccc(Nc2nc(-c3ccncc3)nc3ccccc23)c1	MDR1	RF	Scaffold	4	morganBits	Non Edge-Case Molecules	reg	-3.06526366607176
1257	-0.535222986945199	0.792053058951383	O=C(O)c1ccc(Nc2nc(-c3ccncc3)nc3ccccc23)cc1	MDR1	RF	Scaffold	4	morganBits	Non Edge-Case Molecules	reg	-1.32727604589658
1258	1.92538215140951	2.52610930364773	O=C(Nc1ccccc1C(=O)N[C@@H]1CCCC[C@@H]1N1CCN(c2ccccc2)CC1)c1cnc2ccccc2c1	MDR1	RF	Scaffold	4	morganBits	Non Edge-Case Molecules	reg	-0.600727152238218
1259	1.88837211315109	2.92116580675511	CC(C)N(C[C@@H](O)COc1ccc(C(=O)c2ccccc2)cc1)C(C)C	MDR1	RF	Scaffold	4	morganBits	Non Edge-Case Molecules	reg	-1.03279369360402
1260	1.89475202502244	1.90804160213925	CCCNC[C@@H](O)COc1ccc(C)cc1C(=O)c1ccccc1	MDR1	RF	Scaffold	4	morganBits	Non Edge-Case Molecules	reg	-0.0132895771168006
1261	1.59500563297365	1.90162436140921	CCCNCC(O)COc1ccccc1C(=O)c1ccc(C)cc1	MDR1	RF	Scaffold	4	morganBits	Non Edge-Case Molecules	reg	-0.306618728435564
1262	1.87914801398677	1.24981583774216	CCN(CC)CC(O)COc1ccccc1C(=O)c1ccccc1	MDR1	RF	Scaffold	4	morganBits	Non Edge-Case Molecules	reg	0.629332176244608
1263	1.87914801398677	1.24028773124994	CCN(CC)C[C@@H](O)COc1ccccc1C(=O)c1ccccc1	MDR1	RF	Scaffold	4	morganBits	Non Edge-Case Molecules	reg	0.638860282736836
1264	5.84076848195676	5.39995175959268	COc1cc(OC)c2c(c1)O[C@H](c1cc(OC)c(OC)c(OC)c1)[C@@H](OC(=O)c1ccc(OC)c(OC)c1)C2=O	MDR1	RF	Scaffold	4	morganBits	Non Edge-Case Molecules	reg	0.440816722364083
1265	5.6623211682811	5.20676053056182	COc1cc(OC)c2c(c1)O[C@H](c1cc(OC)c(OC)c(OC)c1)[C@@H](OC(=O)c1cc(OC)c(OC)c(OC)c1)C2=O	MDR1	RF	Scaffold	4	morganBits	Non Edge-Case Molecules	reg	0.455560637719282
1266	5.54561467108467	5.54684287940713	C=CCOc1cc(C(=O)O[C@H]2C(=O)c3c(OC)cc(OC)cc3O[C@@H]2c2cc(OC)c(OC)c(OC)c2)cc(OCC=C)c1OCC=C	MDR1	RF	Scaffold	4	morganBits	Non Edge-Case Molecules	reg	-0.0012282083224635
1267	5.39605630406933	5.13088449558313	COc1ccc(C(=O)O[C@H]2C(=O)c3c(OC)cc(OC)cc3O[C@@H]2c2cc(OC)c(OC)c(OC)c2)cc1	MDR1	RF	Scaffold	4	morganBits	Non Edge-Case Molecules	reg	0.265171808486197
1268	0.190233882779937	-0.792555991828847	COc1cc2c(cc1OC)CN(CCCC1CCCc3cc(OC)c(OC)cc31)CC2	MDR1	RF	Scaffold	4	morganBits	Non Edge-Case Molecules	reg	0.982789874608784
1269	2.20656214542758	0.243789908113262	COc1cc2c(cc1OC)CN(CCCC1CCCc3c(OC)cccc31)CC2	MDR1	RF	Scaffold	4	morganBits	Non Edge-Case Molecules	reg	1.96277223731432
1270	0.611287316800185	-0.0057732062349078	COc1ccc2c(c1)CCCC2CCCN1CCc2cc(OC)c(OC)cc2C1	MDR1	RF	Scaffold	4	morganBits	Non Edge-Case Molecules	reg	0.617060523035093
1271	0.809763610654935	-0.230142999272362	COc1ccc2c(c1)C(CCCN1CCc3cc(OC)c(OC)cc3C1)CCC2	MDR1	RF	Scaffold	4	morganBits	Non Edge-Case Molecules	reg	1.0399066099273
1272	-0.414072059266135	-2.54829260880752	CC1c2ccccc2OC1C(=O)N1CCCCC1	MDR1	RF	Scaffold	4	morganBits	Non Edge-Case Molecules	reg	2.13422054954139
1273	-0.414072059266135	-2.55897712094186	C[C@H]1c2ccccc2O[C@H]1C(=O)N1CCCCC1	MDR1	RF	Scaffold	4	morganBits	Non Edge-Case Molecules	reg	2.14490506167572
1274	1.2205001236625	2.82621389609806	CCN(CC)CCCn1c(=O)/c(=C/c2ccc3c(c2)OCO3)s/c1=C1/C(=O)Nc2ccccc21	MDR1	RF	Scaffold	4	morganBits	Non Edge-Case Molecules	reg	-1.60571377243556
1275	1.2205001236625	2.82621389609806	CCN(CC)CCCn1c(=O)/c(=C/c2ccc3c(c2)OCO3)s/c1=C1\C(=O)Nc2ccccc21	MDR1	RF	Scaffold	4	morganBits	Non Edge-Case Molecules	reg	-1.60571377243556
1276	1.56323306596748	2.15412012473595	CCN(CC)CCCn1c(=O)/c(=C/c2ccc3c(c2)OCO3)s/c1=C1/C(=O)Nc2ccc(C)cc21	MDR1	RF	Scaffold	4	morganBits	Non Edge-Case Molecules	reg	-0.590887058768468
1277	1.56323306596748	2.15412012473595	CCN(CC)CCCn1c(=O)/c(=C/c2ccc3c(c2)OCO3)s/c1=C1\C(=O)Nc2ccc(C)cc21	MDR1	RF	Scaffold	4	morganBits	Non Edge-Case Molecules	reg	-0.590887058768468
1278	1.48837480018279	1.51563135671387	CCN(CC)CCCn1c(=O)/c(=C/c2ccc3c(c2)OCO3)s/c1=C1/C(=O)Nc2ccc(Cl)cc21	MDR1	RF	Scaffold	4	morganBits	Non Edge-Case Molecules	reg	-0.0272565565310805
1279	1.48837480018279	1.51563135671387	CCN(CC)CCCn1c(=O)/c(=C/c2ccc3c(c2)OCO3)s/c1=C1\C(=O)Nc2ccc(Cl)cc21	MDR1	RF	Scaffold	4	morganBits	Non Edge-Case Molecules	reg	-0.0272565565310805
1280	-0.378111644937899	-2.33690402072475	CC[C@@H]1CN(C)[C@H]2Cc3c([nH]c4ccccc34)[C@@H](O)C[C@H]1[C@@H]2C(=O)OC	MDR1	RF	Scaffold	4	morganBits	Non Edge-Case Molecules	reg	1.95879237578685
1281	-0.668571866026006	-2.06663836234181	COc1ccc2c(c1)C(=O)CC(c1ccccc1)O2	MDR1	RF	Scaffold	4	morganBits	Non Edge-Case Molecules	reg	1.3980664963158
1282	-0.0926568169159038	-1.27505110896861	COc1cc2c(c(O)c1C)C(=O)CC(c1ccccc1)O2	MDR1	RF	Scaffold	4	morganBits	Non Edge-Case Molecules	reg	1.18239429205271
1283	0.0056813838125547	-0.615805480084347	COc1cc(OC)c2c(c1C)OC(c1ccccc1)CC2=O	MDR1	RF	Scaffold	4	morganBits	Non Edge-Case Molecules	reg	0.621486863896902
1284	5.53649476122742	4.32437135036335	COc1cc(OC)c2c(c1)O[C@H](c1cc(OC)c(OC)c(OC)c1)[C@@H](OC(C)=O)C2=O	MDR1	RF	Scaffold	4	morganBits	Non Edge-Case Molecules	reg	1.21212341086407
1285	2.19583462101906	5.31112054588606	CN1CCN(C(C(=O)Nc2ccc(NC(=O)c3ccc4ccccc4c3)cc2C(=O)c2ccccc2)c2ccccc2)CC1	MDR1	RF	Scaffold	4	morganBits	Non Edge-Case Molecules	reg	-3.115285924867
1286	14.1384793925657	13.6253728933056	O=C(c1ccoc1)N1CCN(c2cc(-c3ccco3)nc3cc(-c4cccs4)nn23)CC1	MDR1	RF	Scaffold	4	morganBits	Non Edge-Case Molecules	reg	0.513106499260058
1287	-1.31259088880023	-0.392661928770137	Oc1ccc(-c2ccccc2-c2cc(O)cc(O)c2)cc1	MDR1	RF	Scaffold	4	morganBits	Non Edge-Case Molecules	reg	-0.919928960030093
1288	0.0165084032555998	-0.680344001221918	COc1ccc(-c2ccccc2-c2cc(OC)cc(OC)c2)cc1	MDR1	RF	Scaffold	4	morganBits	Non Edge-Case Molecules	reg	0.696852404477518
1289	-0.605931317020384	-1.23995978915734	COc1cc(OC)cc(-c2ccccc2-c2ccc(O)cc2)c1	MDR1	RF	Scaffold	4	morganBits	Non Edge-Case Molecules	reg	0.634028472136957
1290	1.07459539989386	1.74865501662779	CC(C)(C)OC(=O)N[C@@H](CC(=O)OCc1ccccc1)C(=O)N[C@@H](CCCCNC(=O)OCc1ccccc1)C(=O)OC(C)(C)C	MDR1	RF	Scaffold	4	morganBits	Non Edge-Case Molecules	reg	-0.674059616733926
1291	-1.46762606616226	-1.60162227460711	COc1cc(C(=O)Nc2cc(-c3ccccc3)ccc2[N+](=O)[O-])cc(O)c1O	MDR1	RF	Scaffold	4	morganBits	Non Edge-Case Molecules	reg	0.133996208444853
1292	1.1012455687672	2.6543636391714	COc1cc(C(=O)Nc2cc(-c3ccccc3)ccc2[N+](=O)[O-])cc(OC)c1OC	MDR1	RF	Scaffold	4	morganBits	Non Edge-Case Molecules	reg	-1.55311807040421
1293	0.776415194308923	1.39909754045792	COc1ccc(CNC(=O)c2csc([C@@H](NC(=O)c3csc([C@@H](NC(=O)OC(C)(C)C)C(C)C)n3)C(C)C)n2)c(OC)c1	MDR1	RF	Scaffold	4	morganBits	Non Edge-Case Molecules	reg	-0.622682346148995
1294	1.23033289183442	1.39909754045792	COc1ccc(C(C)NC(=O)c2csc([C@@H](NC(=O)c3csc([C@@H](NC(=O)OC(C)(C)C)C(C)C)n3)C(C)C)n2)cc1	MDR1	RF	Scaffold	4	morganBits	Non Edge-Case Molecules	reg	-0.1687646486235
1295	0.156412822411253	2.25342337261887	CC1(C)Oc2ccc(C#N)cc2[C@H](N2CCN(Cc3ccccc3)CC2)[C@H]1O	MDR1	RF	Scaffold	4	morganBits	Non Edge-Case Molecules	reg	-2.09701055020762
1296	13.3824820270722	14.7991926594609	O=C(OCc1ccccc1)N1CCN(c2cc(-c3ccco3)nc3cc(-c4ccccc4)nn23)CC1	MDR1	RF	Scaffold	4	morganBits	Non Edge-Case Molecules	reg	-1.41671063238863
1297	2.58234959165573	1.31291984421687	O=C(c1ccccc1)c1ccc(OCC(O)CN2CCCCC2)cc1	MDR1	RF	Scaffold	4	morganBits	Non Edge-Case Molecules	reg	1.26942974743887
1298	2.58234959165573	1.30936653168832	O=C(c1ccccc1)c1ccc(OC[C@H](O)CN2CCCCC2)cc1	MDR1	RF	Scaffold	4	morganBits	Non Edge-Case Molecules	reg	1.27298305996741
1299	1.91099655479031	0.459090281966446	CN1CCN(C(C(=O)Nc2ccc(NC(=O)c3cccnc3)cc2C(=O)c2ccccc2)c2ccccc2)CC1	MDR1	RF	Scaffold	4	morganBits	Non Edge-Case Molecules	reg	1.45190627282387
1300	0.616704151974507	-0.0536865619308066	COc1ccc(C(=O)Nc2ccccc2-c2nnn(-c3ccc(OC)nc3)n2)cc1	MDR1	RF	Scaffold	4	morganBits	Non Edge-Case Molecules	reg	0.670390713905314
1445	0.873266438708889	0.451308141524391	CC[C@H](C)[C@@H]1NC(=O)[C@@H]2CCCN2C(=O)[C@@H](CO)N(C)C(=O)[C@H](C2CCCCC2)NC(=O)[C@H](C(C)C)N(C)C(=O)[C@@H]([C@@H](C)CC)OC(=O)[C@H](C(C)(C)O)N(C)C(=O)[C@H](CC(C)C)NC(=O)[C@H](C(C)C)N(C)C1=O	MDR1	RF	Scaffold	5	morganBits	Non Edge-Case Molecules	reg	0.421958297184497
1446	0.200348711857217	-0.314700387300425	CC/C=C/C[C@@H](C)[C@@H](O)[C@H]1C(=O)N[C@@H](CC)C(=O)N(C)CC(=O)N(C)[C@@H](C(C)C)C(=O)N[C@H](C(C)C)C(=O)N(C)[C@H](CC(C)C)C(=O)N[C@@H](C)C(=O)N[C@H](C)C(=O)N(C)[C@@H](CC(C)C)C(=O)N(C)[C@@H](CC(C)C)C(=O)N(C)[C@@H](C(C)C)C(=O)N1C	MDR1	RF	Scaffold	5	morganBits	Non Edge-Case Molecules	reg	0.515049099157641
1447	0.435859371147809	-0.615805480084347	C/C=C/C[C@@H](C)[C@@H](O)[C@H]1C(=O)N[C@@H](CC)C(=O)N(C)CC(=O)N[C@@H]([C@@H](C)CC)C(=O)N[C@H](C(C)C)C(=O)N(C)[C@H](CC(C)C)C(=O)N[C@@H](C)C(=O)N[C@H](C)C(=O)N(C)[C@@H](CC(C)C)C(=O)N(C)[C@@H](CC(C)C)C(=O)N(C)[C@@H](C(C)C)C(=O)N1C	MDR1	RF	Scaffold	5	morganBits	Non Edge-Case Molecules	reg	1.05166485123216
1448	0.40709211596263	-0.686574550972555	C/C=C/C[C@@H](C)[C@@H](O)[C@H]1C(=O)N[C@@H](CC)C(=O)N(C)CC(=O)N(C)[C@H](CC(C)C)C(=O)N[C@H](C(C)C)C(=O)N(C)[C@H](CC(C)C)C(=O)N[C@@H](C)C(=O)N[C@H](C)C(=O)N(C)[C@@H](CC(C)C)C(=O)N(C)[C@@H](CC(C)C)C(=O)N(C)[C@@H](C)C(=O)N1C	MDR1	RF	Scaffold	5	morganBits	Non Edge-Case Molecules	reg	1.09366666693518
1449	0.230913380410274	1.09899294800758	CC/C=C/C[C@@H](C)C[C@H]1C(=O)N[C@@H](C(C)C)C(=O)N(C)CC(=O)N(C)[C@H](CC(C)C)C(=O)N[C@@H](C(C)C)C(=O)N(C)[C@H](CC(C)C)C(=O)N[C@@H](C)C(=O)N[C@H](C)C(=O)N(C)[C@@H](CC(C)C)C(=O)N(C)[C@@H](CC(C)C)C(=O)N(C)[C@@H](C(C)C)C(=O)N1C	MDR1	RF	Scaffold	5	morganBits	Non Edge-Case Molecules	reg	-0.868079567597306
1450	0.492280817738683	1.62224109177213	C/C=C/C[C@@H](C)[C@@H](O)[C@H]1C(=O)N[C@@H]([C@@H](C)O)C(=O)N(C)CC(=O)N(C)[C@H](CC(C)C)C(=O)N[C@@H](CC(C)C)C(=O)N(C)[C@H](CC(C)C)C(=O)N[C@@H](C)C(=O)N[C@](O)(C(C)C)C(=O)N(C)[C@@H](CC(C)C)C(=O)N[C@@H](CC(C)C)C(=O)N(C)[C@@H](C(C)C)C(=O)N1C	MDR1	RF	Scaffold	5	morganBits	Non Edge-Case Molecules	reg	-1.12996027403344
1451	0.1390852676857	0.0128031793380269	CC[C@@H]1NC(=O)[C@H](CC(C)C)N(C)C(=O)[C@H](C(C)C)N(C)C(=O)[C@H](CC(C)C)N(C)C(=O)[C@H](CC(C)C)N(C)C(=O)[C@@H](C)NC(=O)[C@H](C)NC(=O)[C@@H](CC(C)C)N(C)C(=O)[C@@H](C(C)C)NC(=O)[C@@H](CC(C)C)N(C)C(=O)CN(C)C1=O	MDR1	RF	Scaffold	5	morganBits	Non Edge-Case Molecules	reg	0.126282088347673
1452	0.516969913259663	1.6867796129097	C/C=C/C[C@@H](C)[C@@H](O)[C@H]1C(=O)N[C@@H](CC)C(=O)N(C)CC(=O)N(C)[C@H](CC(C)C)C(=O)N[C@H](C(C)C)C(=O)N(C)[C@H](CC(C)C)C(=O)N[C@@H](C)C(=O)N[C@H](C)C(=O)N(C)[C@@H](CC(C)C)C(=O)N(C)[C@@H](CC(C)C)C(=O)N(C)[C@@H]([C@@H](C)CC)C(=O)N1C	MDR1	RF	Scaffold	5	morganBits	Non Edge-Case Molecules	reg	-1.16980969965004
1453	0.382946906831533	-1.04324949491129	C/C=C/C[C@@H](C)[C@@H](O)[C@H]1C(=O)N[C@@H](CC)C(=O)N(C)CC(=O)N(C)[C@H](CC(C)C)C(=O)N[C@H](C(C)C)C(=O)N[C@@H](CC(C)C)C(=O)N[C@@H](C)C(=O)N[C@H](C)C(=O)N(C)[C@@H](CC(C)C)C(=O)N(C)[C@@H](CC(C)C)C(=O)N(C)[C@@H](C(C)C)C(=O)N1C	MDR1	RF	Scaffold	5	morganBits	Non Edge-Case Molecules	reg	1.42619640174282
1454	0.50374784764061	0.633629698318346	C/C=C/C[C@@H](C)[C@@H](O)[C@H]1C(=O)N[C@@H]([C@@H](C)O)C(=O)N(C)CC(=O)N[C@@H](CC(C)C)C(=O)N[C@@H](CC(C)C)C(=O)N(C)[C@H](CC(C)C)C(=O)N[C@@H](C)C(=O)N[C@](O)(C(C)C)C(=O)N(C)[C@@H](CC(C)C)C(=O)N[C@@H](CC(C)C)C(=O)N(C)[C@@H](C(C)C)C(=O)N1C	MDR1	RF	Scaffold	5	morganBits	Non Edge-Case Molecules	reg	-0.129881850677737
1455	0.328061687761705	1.25933559808276	C/C=C/C[C@@H](C)[C@@H](O)C1NC(=O)[C@H](C(C)C)N(C)C(=O)[C@H](CC(C)C)N(C)C(=O)[C@H](CC(C)C)N(C)C(=O)[C@@H](C)NC(=O)[C@H](C)NC(=O)[C@@H](CC(C)C)N(C)C(=O)[C@@H](C(C)C)NC(=O)[C@@H](CC(C)C)N(C)C(=O)CN(C)C(=O)[C@H](CC)NC1=O	MDR1	RF	Scaffold	5	morganBits	Non Edge-Case Molecules	reg	-0.931273910321053
1456	0.426399908010146	1.30378736065359	C/C=C/C[C@@H](C)C[C@H]1C(=O)N[C@@H](CC)C(=O)N(C)CC(=O)N(C)[C@H](CC(C)C)C(=O)N[C@H](C(C)C)C(=O)N(C)[C@H](CC(C)C)C(=O)N[C@@H](C)C(=O)N[C@H](C)C(=O)N(C)[C@@H](CC(C)C)C(=O)N(C)[C@@H](CC(C)C)C(=O)N(C)[C@@H](C(C)C)C(=O)N1C	MDR1	RF	Scaffold	5	morganBits	Non Edge-Case Molecules	reg	-0.877387452643447
1457	0.427519105161302	-0.0825070004662986	C/C=C/C[C@@H](C)[C@@H](O)[C@H]1C(=O)N[C@@H](C(C)C)C(=O)N(C)CC(=O)N(C)[C@H](CC(C)C)C(=O)N[C@H](C(C)C)C(=O)N(C)[C@H](CC(C)C)C(=O)N[C@@H](C)C(=O)N[C@H](C)C(=O)N(C)[C@@H](CC(C)C)C(=O)N[C@@H](CC(C)C)C(=O)N(C)[C@@H](C(C)C)C(=O)N1C	MDR1	RF	Scaffold	5	morganBits	Non Edge-Case Molecules	reg	0.5100261056276
1458	0.661818770686586	0.868469289395748	C=C[C@H](C)[C@H]1C(=O)N(C)[C@@H]([C@H](O)[C@H](C)C/C=C/C)C(=O)N[C@@H](CC)C(=O)N(C)CC(=O)N(C)[C@H](CC(C)C)C(=O)N[C@H](C(C)C)C(=O)N(C)[C@H](CC(C)C)C(=O)N[C@@H](C)C(=O)N[C@H](C)C(=O)N(C)[C@@H](CC(C)C)C(=O)N(C)[C@@H](CC(C)C)C(=O)N1C	MDR1	RF	Scaffold	5	morganBits	Non Edge-Case Molecules	reg	-0.206650518709161
1459	0.515283221428331	-0.55393007636626	C/C=C/C[C@@H](C)[C@@H](O)[C@H]1C(=O)N[C@@H]([C@@H](C)O)C(=O)N(C)CC(=O)N(C)[C@H](CC(C)C)C(=O)N[C@H](C(C)C)C(=O)N(C)[C@H](CC(C)C)C(=O)N[C@@H](C)C(=O)N[C@H](C)C(=O)N(C)[C@@H](CC(C)C)C(=O)N[C@@H](CC(C)C)C(=O)N(C)[C@@H](C(C)C)C(=O)N1C	MDR1	RF	Scaffold	5	morganBits	Non Edge-Case Molecules	reg	1.06921329779459
1460	0.58348336518639	0.300485251789809	C/C=C/C[C@@H](C)[C@@H](O)[C@H]1C(=O)N[C@@H]([C@@H](C)O)C(=O)N(C)CC(=O)N(C)[C@H](CC(C)C)C(=O)N[C@@H](CC(C)C)C(=O)N(C)[C@H](CC(C)C)C(=O)N[C@@H](C)C(=O)N[C@H](C)C(=O)N(C)[C@@H](CC(C)C)C(=O)N[C@@H](CC(C)C)C(=O)N(C)[C@@H](C(C)C)C(=O)N1C	MDR1	RF	Scaffold	5	morganBits	Non Edge-Case Molecules	reg	0.282998113396582
1461	0.318103562967281	0.566188417522813	CC/C=C/C[C@@H](C)[C@@H](O)[C@H]1C(=O)N[C@@H](CC)C(=O)N(C)CC(=O)N(C)[C@H](CC(C)C)C(=O)N[C@H](C(C)C)C(=O)N(C)[C@@H](C)C(=O)N[C@@H](C)C(=O)N[C@H](C)C(=O)N(C)[C@@H](CC(C)C)C(=O)N(C)[C@@H](CC(C)C)C(=O)N(C)[C@@H](C(C)C)C(=O)N1C	MDR1	RF	Scaffold	5	morganBits	Non Edge-Case Molecules	reg	-0.248084854555532
1462	0.639519918808871	-0.0359869848314051	C/C=C/C[C@@H](C)[C@@H](O)[C@H]1C(=O)N[C@@H]([C@@H](C)O)C(=O)N(C)CC(=O)N(C)[C@H](CC(C)C)C(=O)N[C@@H]([C@@H](C)CC)C(=O)N(C)[C@H](CC(C)C)C(=O)N[C@@H](C)C(=O)N[C@H](C)C(=O)N(C)[C@@H](CC(C)C)C(=O)N(C)[C@@H](CC(C)C)C(=O)N(C)[C@@H](C(C)C)C(=O)N1C	MDR1	RF	Scaffold	5	morganBits	Non Edge-Case Molecules	reg	0.675506903640276
1463	0.327798299284744	1.35030737628849	C/C=C/C[C@@H](C)[C@@H](O)C1NC(=O)[C@H](C(C)C)N(C)C(=O)[C@H](CC(C)C)N(C)C(=O)[C@H](CC(C)C)N(C)C(=O)[C@@H](C)NC(=O)[C@H](C)NC(=O)[C@@H](CC(C)C)N(C)C(=O)[C@@H](C(C)C)NC(=O)[C@@H](CC(C)C)N(C)C(=O)CN(C)C(=O)[C@H](C(C)C)NC1=O	MDR1	RF	Scaffold	5	morganBits	Non Edge-Case Molecules	reg	-1.02250907700374
1464	0.422786761114711	-0.0825070004662986	C/C=C/C[C@@H](C)[C@@H](O)[C@H]1C(=O)N[C@@H](CCC)C(=O)N(C)CC(=O)N(C)[C@H](CC(C)C)C(=O)N[C@H](C(C)C)C(=O)N(C)[C@H](CC(C)C)C(=O)N[C@@H](C)C(=O)N[C@H](C)C(=O)N(C)[C@@H](CC(C)C)C(=O)N[C@@H](CC(C)C)C(=O)N(C)[C@@H](C(C)C)C(=O)N1C	MDR1	RF	Scaffold	5	morganBits	Non Edge-Case Molecules	reg	0.50529376158101
1465	0.391999791267662	-0.648595302907339	C/C=C/CC(C)C(C)[C@H]1C(=O)N[C@@H](CC)C(=O)N(C)CC(=O)N(C)[C@@H](CC(C)C)C(=O)N[C@@H](C(C)C)C(=O)N(C)[C@@H](CC(C)C)C(=O)N[C@@H](C)C(=O)N[C@H](C)C(=O)N(C)[C@@H](CC(C)C)C(=O)N(C)[C@@H](CC(C)C)C(=O)N(C)[C@H](C(C)C)C(=O)N1C	MDR1	RF	Scaffold	5	morganBits	Non Edge-Case Molecules	reg	1.040595094175
1466	0.223212119585578	0.544682212301851	CC/C=C/C[C@@H](C)[C@@H](O)[C@H]1C(=O)N[C@@H](C)C(=O)N(C)CC(=O)N(C)[C@H](CC(C)C)C(=O)N[C@H](C(C)C)C(=O)N(C)[C@H](CC(C)C)C(=O)N[C@@H](C)C(=O)N[C@H](C)C(=O)N(C)[C@@H](CC(C)C)C(=O)N(C)[C@@H](CC(C)C)C(=O)N(C)[C@@H](C(C)C)C(=O)N1C	MDR1	RF	Scaffold	5	morganBits	Non Edge-Case Molecules	reg	-0.321470092716272
1467	0.392954789427337	2.40695546585756	C/C=C/CC(C)C(O)C1C(=O)NC(CC)C(=O)N(C)CC(=O)N(C)C(CC(C)C)C(=O)NC(C(C)C)C(=O)N(C)C(CC(C)C)C(=O)NC(C)C(=O)NC(C)C(=O)N(C)C(CC(C)C)C(=O)N(C)C(CC(C)C)C(=O)N(C)C(C(C)C)C(=O)N1C	MDR1	RF	Scaffold	5	morganBits	Non Edge-Case Molecules	reg	-2.01400067643023
1468	0.294660114667531	0.463004181287582	CC/C=C/C[C@@H](C)[C@@H](O)[C@H]1C(=O)N[C@@H]([C@@H](C)O)C(=O)N(C)CC(=O)N(C)[C@H](CC(C)C)C(=O)N[C@H](C(C)C)C(=O)N(C)[C@H](CC(C)C)C(=O)N[C@@H](C)C(=O)N[C@H](C)C(=O)N(C)[C@@H](CC(C)C)C(=O)N(C)[C@@H](CC(C)C)C(=O)N(C)[C@@H](C(C)C)C(=O)N1C	MDR1	RF	Scaffold	5	morganBits	Non Edge-Case Molecules	reg	-0.168344066620051
1469	0.391604802877325	2.4207487879899	C/C=C/CC(C)C(O)C1C(=O)NC(CC)C(=O)N(C)C(C)C(=O)N(CC)C(C(C)C)C(=O)NC(C(C)C)C(=O)N(C)C(CC(C)C)C(=O)NC(C)C(=O)NC(C)C(=O)N(C)C(CC(C)C)C(=O)N(C)C(CC(C)C)C(=O)N(C)C(C(C)C)C(=O)N1C	MDR1	RF	Scaffold	5	morganBits	Non Edge-Case Molecules	reg	-2.02914398511257
1470	0.186774082458851	-1.81977828441028	CC[C@@H]1NC(=O)[C@H]([C@H](O)[C@H](C)C/C=C/CO)N(C)C(=O)[C@H](C(C)C)N(C)C(=O)[C@H](CC(C)C)N(C)C(=O)[C@H](CC(C)C)N(C)C(=O)[C@@H](C)NC(=O)[C@H](C)NC(=O)[C@@H](CC(C)C)N(C)C(=O)[C@@H](C(C)C)NC(=O)[C@@H](CC(C)C)N(C)C(=O)CN(C)C1=O	MDR1	RF	Scaffold	5	morganBits	Non Edge-Case Molecules	reg	2.00655236686913
1471	0.150078678865005	0.369478123276758	CCC[C@@H]1NC(=O)[C@H](CC(C)C)N(C)C(=O)[C@H](C(C)C)N(C)C(=O)[C@H](CC(C)C)N(C)C(=O)[C@H](CC(C)C)N(C)C(=O)[C@@H](C)NC(=O)[C@H](C)NC(=O)[C@@H](CC(C)C)N(C)C(=O)[C@H](C(C)C)NC(=O)[C@@H](CC(C)C)N(C)C(=O)CN(C)C1=O	MDR1	RF	Scaffold	5	morganBits	Non Edge-Case Molecules	reg	-0.219399444411753
1472	0.429903755474059	1.82988045655037	C/C=C/C[C@@H](C)[C@@H](O)[C@H]1C(=O)N[C@@H](CCC)C(=O)N(C)CC(=O)N(C)[C@H](CC(C)C)C(=O)N[C@@H](CCC)C(=O)N(C)[C@H](CC(C)C)C(=O)NC(C)C(=O)N[C@H](C)C(=O)N(C)[C@@H](CC(C)C)C(=O)N(C)[C@@H](CC(C)C)C(=O)N(C)[C@@H](C(C)C)C(=O)N1C	MDR1	RF	Scaffold	5	morganBits	Non Edge-Case Molecules	reg	-1.39997670107631
1473	0.403619368243303	0.868469289395748	C/C=C/C[C@@H](C)[C@@H](O)[C@H]1C(=O)N[C@@H](CC)C(=O)N(C)CC(=O)N(C)[C@H](CC(C)C)C(=O)N[C@H](C(C)C)C(=O)N(C)[C@H](CC(C)C)C(=O)N[C@@H](C)C(=O)N[C@H](C)C(=O)N(C)[C@@H](CC(C)C)C(=O)N(C)[C@@H](CC(C)C)C(=O)N[C@@H](C(C)C)C(=O)N1C	MDR1	RF	Scaffold	5	morganBits	Non Edge-Case Molecules	reg	-0.464849921152445
1474	0.20015307605412	1.39909754045792	CC/C=C/C[C@@H](C)[C@@H](O)[C@H]1C(=O)N[C@@H](C(C)C)C(=O)N(C)CC(=O)N(C)[C@H](CC(C)C)C(=O)N[C@H](C(C)C)C(=O)N(C)[C@H](CC(C)C)C(=O)N[C@@H](C)C(=O)N[C@H](C)C(=O)N(C)[C@@H](CC(C)C)C(=O)N(C)[C@@H](CC(C)C)C(=O)N(C)[C@@H](C(C)C)C(=O)N1C	MDR1	RF	Scaffold	5	morganBits	Non Edge-Case Molecules	reg	-1.1989444644038
1475	0.315699233065288	0.235946730652238	CC/C=C/C[C@@H](C)[C@@H](O)[C@H]1C(=O)N[C@@H](CC)C(=O)N(C)CC(=O)N(C)[C@@H]([C@@H](C)CC)C(=O)N[C@H](C(C)C)C(=O)N(C)[C@H](CC(C)C)C(=O)N[C@@H](C)C(=O)N[C@H](C)C(=O)N(C)[C@@H](CC(C)C)C(=O)N(C)[C@@H](CC(C)C)C(=O)N(C)[C@@H](C(C)C)C(=O)N1C	MDR1	RF	Scaffold	5	morganBits	Non Edge-Case Molecules	reg	0.0797525024130504
1476	0.489426022645421	-2.77528972943772	CC/C=C/C[C@@H](C)[C@@H](O)[C@H]1C(=O)N[C@@H](CC)C(=O)N(C)CC(=O)N(C)[C@H](CC(C)C)C(=O)N[C@H](C(C)C)C(=O)N(C)[C@H](CC(C)C)C(=O)N[C@@H](C)C(=O)N[C@H](CCCCN)C(=O)N(C)[C@@H](CC(C)C)C(=O)N(C)[C@@H](CC(C)C)C(=O)N(C)[C@@H](C(C)C)C(=O)N1C	MDR1	RF	Scaffold	5	morganBits	Non Edge-Case Molecules	reg	3.26471575208314
1477	0.135462052981458	-1.6454248972655	CC/C=C/C[C@@H](C)[C@@H](O)[C@H]1C(=O)N[C@@H](CC)C(=O)N(C)CC(=O)N(C)[C@H](CC(C)C)C(=O)N[C@H](C(C)C)C(=O)N(C)[C@H](CC(C)C)C(=O)N[C@@H](C)C(=O)N[C@H](CO)C(=O)N(C)[C@@H](CC(C)C)C(=O)N(C)[C@@H](CC(C)C)C(=O)N(C)[C@@H](C(C)C)C(=O)N1C	MDR1	RF	Scaffold	5	morganBits	Non Edge-Case Molecules	reg	1.78088695024696
1478	0.438825130284499	0.351778546177359	C/C=C/C[C@@H](C)[C@@H](O)[C@H]1C(=O)N[C@@H](CC)C(=O)N(C)CC(=O)N(C)[C@H](CC(C)C)C(=O)N[C@H](C(C)C)C(=O)N(C)[C@H](CC(C)C)C(=O)N[C@@H](C)C(=O)N[C@H](C)C(=O)N(C)[C@@H](CC(C)C)C(=O)N[C@@H](CC(C)C)C(=O)N(C)[C@@H](C(C)C)C(=O)N1C	MDR1	RF	Scaffold	5	morganBits	Non Edge-Case Molecules	reg	0.0870465841071403
1479	0.173986753236717	-1.81977828441028	CC/C=C/C[C@@H](C)[C@@H](O)[C@H]1C(=O)N[C@@H](CC)C(=O)N(C)CC(=O)N(C)[C@H](CC(C)C)C(=O)N[C@H](C(C)C)C(=O)N(C)[C@H](CC(C)C)C(=O)N[C@@H](CC)C(=O)N[C@H](C)C(=O)N(C)[C@@H](CC(C)C)C(=O)N(C)[C@@H](CC(C)C)C(=O)N(C)[C@@H](C(C)C)C(=O)N1C	MDR1	RF	Scaffold	5	morganBits	Non Edge-Case Molecules	reg	1.993765037647
1480	0.421911615966888	1.35030737628849	C/C=C/C[C@@H](C)[C@@H](O)[C@H]1C(=O)N[C@@H]([C@@H](C)O)C(=O)N(C)CC(=O)N(C)[C@H](CC(C)C)C(=O)N[C@@H](C(C)C)C(=O)N(C)[C@H](CC(C)C)C(=O)N[C@@H](C)C(=O)N[C@](O)(C(C)C)C(=O)N(C)[C@@H](CC(C)C)C(=O)N[C@@H](CC(C)C)C(=O)N(C)[C@@H](C(C)C)C(=O)N1C	MDR1	RF	Scaffold	5	morganBits	Non Edge-Case Molecules	reg	-0.928395760321598
1481	0.599494415235147	1.62224109177213	C/C=C/C[C@@H](C)[C@@H](O)[C@H]1C(=O)N[C@@H]([C@@H](C)O)C(=O)N(C)CC(=O)N(C)[C@H](CC(C)C)C(=O)N[C@@H]([C@@H](C)CC)C(=O)N(C)[C@H](CC(C)C)C(=O)N[C@@H](C)C(=O)N[C@](O)(C(C)C)C(=O)N(C)[C@@H](CC(C)C)C(=O)N[C@@H](CC(C)C)C(=O)N(C)[C@@H](C(C)C)C(=O)N1C	MDR1	RF	Scaffold	5	morganBits	Non Edge-Case Molecules	reg	-1.02274667653698
1482	0.288407966015215	0.705950359897972	CCCCCC[C@H]1C(=O)N[C@@H](CC)C(=O)N(C)CC(=O)N(C)[C@H](CC(C)C)C(=O)N[C@H](C(C)C)C(=O)N(C)[C@H](CC(C)C)C(=O)N[C@@H](C)C(=O)N[C@H](C)C(=O)N(C)[C@@H](CC(C)C)C(=O)N(C)[C@@H](CC(C)C)C(=O)N(C)[C@@H](C(C)C)C(=O)N1C	MDR1	RF	Scaffold	5	morganBits	Non Edge-Case Molecules	reg	-0.417542393882757
1483	0.186371013384252	1.45039083484547	CC/C=C/C[C@@H](C)[C@@H](O)[C@H]1C(=O)N[C@@H](CCC)C(=O)N(C)CC(=O)N(C)[C@H](CC(C)C)C(=O)N[C@H](C(C)C)C(=O)N(C)[C@H](CC(C)C)C(=O)N[C@@H](C)C(=O)N[C@H](C)C(=O)N(C)[C@@H](CC(C)C)C(=O)N(C)[C@@H](CC(C)C)C(=O)N(C)[C@@H](C(C)C)C(=O)N1C	MDR1	RF	Scaffold	5	morganBits	Non Edge-Case Molecules	reg	-1.26401982146122
1484	0.417143961686889	-0.740968623038354	C/C=C/C[C@@H](C)[C@@H](O)C1NC(=O)[C@H](C(C)C)N(C)C(=O)[C@H](CC(C)C)N(C)C(=O)[C@H](CC(C)C)N(C)C(=O)[C@@H](C)NC(=O)[C@H](C)NC(=O)[C@@H](CC(C)C)N(C)C(=O)[C@@H](C(C)C)NC(=O)[C@@H](CC(C)C)N(C)C(=O)CN(C)C(=O)[C@H]([C@@H](C)O)NC1=O	MDR1	RF	Scaffold	5	morganBits	Non Edge-Case Molecules	reg	1.15811258472524
1485	0.439739270297566	1.39909754045792	C/C=C/C[C@@H](C)[C@@H](O)[C@H]1C(=O)N[C@@H](CCC)C(=O)N(C)CC(=O)N(C)[C@H](CC(C)C)C(=O)N[C@@H](CC(C)C)C(=O)N(C)[C@H](CC(C)C)C(=O)N[C@@H](C)C(=O)N[C@H](C)C(=O)N(C)[C@@H](CC(C)C)C(=O)N(C)[C@@H](CC(C)C)C(=O)N(C)[C@@H](C(C)C)C(=O)N1C	MDR1	RF	Scaffold	5	morganBits	Non Edge-Case Molecules	reg	-0.959358270160352
1486	0.471227800847826	0.705950359897972	C/C=C/C[C@@H](C)[C@@H](O)[C@H]1C(=O)N[C@@H]([C@@H](C)O)C(=O)NCC(=O)N(C)[C@H](CC(C)C)C(=O)N[C@@H](CC(C)C)C(=O)N(C)[C@H](CC(C)C)C(=O)N[C@@H](C)C(=O)N[C@](O)(C(C)C)C(=O)N(C)[C@@H](CC(C)C)C(=O)N[C@@H](CC(C)C)C(=O)N(C)[C@@H](C(C)C)C(=O)N1C	MDR1	RF	Scaffold	5	morganBits	Non Edge-Case Molecules	reg	-0.234722559050146
1487	0.440383827875896	0.993632432349754	C/C=C/C[C@@H](C)[C@@H](O)[C@H]1C(=O)N[C@@H](C)C(=O)N(C)CC(=O)N(C)[C@H](CC(C)C)C(=O)N[C@H](C(C)C)C(=O)N(C)[C@H](CC(C)C)C(=O)N[C@@H](C)C(=O)N[C@H](C)C(=O)N(C)[C@@H](CC(C)C)C(=O)N[C@@H](CC(C)C)C(=O)N(C)[C@@H](C(C)C)C(=O)N1C	MDR1	RF	Scaffold	5	morganBits	Non Edge-Case Molecules	reg	-0.553248604473858
1488	0.488567491270759	-0.852194258148577	C/C=C/C[C@@H](C)[C@@H](O)[C@H]1C(=O)N[C@@H]([C@@H](C)O)C(=O)N(C)CC(=O)N(C)[C@H](CC(C)C)C(=O)N[C@H](C(C)C)C(=O)N(C)[C@H](CC(C)C)C(=O)N[C@@H](C)C(=O)N[C@H](C)C(=O)N(C)[C@@H](CC(C)C)C(=O)N(C)[C@@H](CC(C)C)C(=O)N[C@@H](C(C)C)C(=O)N1C	MDR1	RF	Scaffold	5	morganBits	Non Edge-Case Molecules	reg	1.34076174941934
1489	0.16977699645504	0.14633457196255	CC(C)C[C@H]1C(=O)N(C)[C@@H](C(C)C)C(=O)N(C)[C@@H](CC(C)C)C(=O)N[C@@H](C(C)C)C(=O)N(C)CC(=O)N(C)[C@H](CC(C)C)C(=O)N[C@@H](C(C)C)C(=O)N(C)[C@H](CC(C)C)C(=O)N[C@@H](C)C(=O)N[C@H](C)C(=O)N(C)[C@@H](CC(C)C)C(=O)N1C	MDR1	RF	Scaffold	5	morganBits	Non Edge-Case Molecules	reg	0.0234424244924907
1490	0.282225806493897	-0.667765219015058	CC(C)C[C@@H]1NC(=O)[C@H](CC(C)C)N(C)C(=O)[C@@](O)(C(C)C)NC(=O)[C@H](C)NC(=O)[C@@H](CC(C)C)N(C)C(=O)[C@H](CC(C)C)NC(=O)[C@@H](CC(C)C)N(C)C(=O)CN(C)C(=O)[C@H]([C@@H](C)O)NC(=O)[C@H]([C@H](O)[C@H](C)C/C=C/CO)N(C)C(=O)[C@H](C(C)C)N(C)C1=O	MDR1	RF	Scaffold	5	morganBits	Non Edge-Case Molecules	reg	0.949991025508955
1491	0.58348336518639	-1.93310696971729	C/C=C/C[C@@H](C)[C@@H](O)[C@H]1C(=O)N[C@@H]([C@@H](C)O)C(=O)N(C)CC(=O)N(C)[C@H](CC(C)C)C(=O)N[C@@H](CC(C)C)C(=O)N(C)[C@H](CC(C)C)C(=O)N[C@@H](C)C(=O)N[C@H](C)C(=O)N(C)[C@@H](CC(C)C)C(=O)N[C@@H](C)C(=O)N(C)[C@@H](C(C)C)C(=O)N1C	MDR1	RF	Scaffold	5	morganBits	Non Edge-Case Molecules	reg	2.51659033490368
1492	0.391604802877325	2.61987746310024	C/C=C/C[C@@H](C)[C@@H](O)[C@H]1C(=O)N[C@@H](CC)C(=O)N(C)[C@H](C)C(=O)N(CC)[C@@H](C(C)C)C(=O)N[C@@H](C(C)C)C(=O)N(C)[C@@H](CC(C)C)C(=O)N[C@@H](C)C(=O)N[C@H](C)C(=O)N(C)[C@@H](CC(C)C)C(=O)N(C)[C@@H](CC(C)C)C(=O)N(C)[C@@H](C(C)C)C(=O)N1C	MDR1	RF	Scaffold	5	morganBits	Non Edge-Case Molecules	reg	-2.22827266022291
1493	-0.22899327551984	-1.16585181700362	C#Cc1cccc(Nc2ncnc3cc(OCCOC)c(OCCOC)cc23)c1	MDR1	RF	Scaffold	5	morganBits	Non Edge-Case Molecules	reg	0.936858541483778
1494	0.289107465126779	0.929093911212181	CC(C)[C@@H]1NC(=O)[C@H](C)OC(=O)[C@@H](C(C)C)NC(=O)[C@@H](C(C)C)OC(=O)[C@H](C(C)C)NC(=O)[C@H](C)OC(=O)[C@@H](C(C)C)NC(=O)[C@@H](C(C)C)OC(=O)[C@H](C(C)C)NC(=O)[C@H](C)OC(=O)[C@@H](C(C)C)NC(=O)[C@@H](C(C)C)OC1=O	MDR1	RF	Scaffold	5	morganBits	Non Edge-Case Molecules	reg	-0.639986446085402
1495	1.39142027536775	1.50445805611574	COc1ccc(-c2ccc(NCCCN3CCc4cc(OC)c(OC)cc4C3)cc2)cc1	MDR1	RF	Scaffold	5	morganBits	Non Edge-Case Molecules	reg	-0.113037780747994
1496	1.05287513560561	0.302153308890505	COCCOCCOCCOc1cc2c(cc1OCCOCCOCCOC)CN(CCc1ccc(-c3ccc(C(=O)OC)c(NC(=O)c4ccc5ccccc5n4)c3)cc1)CC2	MDR1	RF	Scaffold	5	morganBits	Non Edge-Case Molecules	reg	0.750721826715109
1497	1.38003528036369	0.402148905566309	COCCOCCOCCOc1cc2c(cc1OC)CCN(CCc1ccc(-c3ccc(C(=O)OC)c(NC(=O)c4ccc5ccccc5n4)c3)cc1)C2	MDR1	RF	Scaffold	5	morganBits	Non Edge-Case Molecules	reg	0.977886374797379
1498	0.647997288036076	1.88523055163354	COc1ccc(-c2ccc(NC(=O)c3cc(OC)c(OC)cc3OC)c(F)c2)cc1	MDR1	RF	Scaffold	5	morganBits	Non Edge-Case Molecules	reg	-1.23723326359746
1499	1.00340572246828	1.0770140412888	COc1cc(C(=O)Nc2ccc(-c3cc(F)cc(F)c3)cc2N)cc(OC)c1OC	MDR1	RF	Scaffold	5	morganBits	Non Edge-Case Molecules	reg	-0.0736083188205236
1500	1.47057470422487	-0.825526011066415	COc1cc(C(=O)Nc2ccc(-c3cc(F)cc(F)c3)cc2NC(=O)[C@@H](C)NC(C)=O)cc(OC)c1OC	MDR1	RF	Scaffold	5	morganBits	Non Edge-Case Molecules	reg	2.29610071529129
1501	0.567339572727775	0.118163694995854	COc1cc(C(=O)Nc2ccc(-c3ccccc3)cc2N)cc(OC)c1OC	MDR1	RF	Scaffold	5	morganBits	Non Edge-Case Molecules	reg	0.449175877731921
1502	0.559683768026533	1.75577248439665	COc1cc(C(=O)Nc2ccc(-c3ccccc3)cc2F)cc(OC)c1OC	MDR1	RF	Scaffold	5	morganBits	Non Edge-Case Molecules	reg	-1.19608871637012
1503	0.654766697530871	1.45039083484547	COc1cc(C(=O)Nc2ccc(-c3ccccc3)cc2NC(C)=O)cc(OC)c1OC	MDR1	RF	Scaffold	5	morganBits	Non Edge-Case Molecules	reg	-0.795624137314597
1504	0.912052712447791	1.13673327599043	COc1cc(C(=O)Nc2ccc(-c3cc(F)cc(F)c3)cc2[N+](=O)[O-])cc(OC)c1OC	MDR1	RF	Scaffold	5	morganBits	Non Edge-Case Molecules	reg	-0.224680563542635
1505	-0.237058762793051	2.60307034478385	COc1cc(C(=O)Nc2ccc(-c3cccc(C(C)=O)c3)cc2[N+](=O)[O-])cc(OC)c1OC	MDR1	RF	Scaffold	5	morganBits	Non Edge-Case Molecules	reg	-2.84012910757691
1506	-0.106669278481486	-1.09823162932864	COc1cc(C(=O)Nc2ccc(-c3cc(OC)c(OC)c(OC)c3)cc2[N+](=O)[O-])cc(OC)c1OC	MDR1	RF	Scaffold	5	morganBits	Non Edge-Case Molecules	reg	0.991562350847153
1507	0.367311924117084	3.00853545289202	COc1cc(C(=O)Nc2ccc(-c3cccc([N+](=O)[O-])c3)cc2)cc(OC)c1OC	MDR1	RF	Scaffold	5	morganBits	Non Edge-Case Molecules	reg	-2.64122352877493
1508	0.0957100509892441	1.82988045655037	COc1ccc(C(=O)Nc2ccc(-c3ccccc3)cc2[N+](=O)[O-])cc1OC	MDR1	RF	Scaffold	5	morganBits	Non Edge-Case Molecules	reg	-1.73417040556113
1509	-1.00338793350414	0.205175071985483	COc1cc(OC)cc(C(=O)Nc2ccc(-c3ccccc3)cc2[N+](=O)[O-])c1	MDR1	RF	Scaffold	5	morganBits	Non Edge-Case Molecules	reg	-1.20856300548963
1510	-1.27290624704996	-1.57387774597346	CC(=O)c1cccc(-c2ccc(NC(=O)c3cc(O)c(O)c(O)c3)c([N+](=O)[O-])c2)c1	MDR1	RF	Scaffold	5	morganBits	Non Edge-Case Molecules	reg	0.300971498923492
1511	-1.19853238329057	-1.60410674793477	O=C(Nc1ccc(-c2ccccc2)cc1[N+](=O)[O-])c1ccc(O)c(O)c1	MDR1	RF	Scaffold	5	morganBits	Non Edge-Case Molecules	reg	0.405574364644201
1512	-1.10583386137417	-2.18442139799819	O=C(Nc1ccc(-c2ccccc2)cc1[N+](=O)[O-])c1cc(O)cc(O)c1	MDR1	RF	Scaffold	5	morganBits	Non Edge-Case Molecules	reg	1.07858753662402
1513	-1.2922313609716	-2.1124478983731	COc1cc(C(=O)Nc2ccc(-c3ccccc3)cc2[N+](=O)[O-])cc(O)c1O	MDR1	RF	Scaffold	5	morganBits	Non Edge-Case Molecules	reg	0.820216537401501
1514	0.129868111118549	-0.729134165391351	COc1cc(C(=O)Nc2ccc(-c3cc(F)cc(F)c3)cc2[N+](=O)[O-])cc(O)c1O	MDR1	RF	Scaffold	5	morganBits	Non Edge-Case Molecules	reg	0.859002276509899
1515	-1.30790305259426	-0.116029692504941	COc1cc(C(=O)Nc2ccc(-c3cccc(C(C)=O)c3)cc2[N+](=O)[O-])cc(O)c1O	MDR1	RF	Scaffold	5	morganBits	Non Edge-Case Molecules	reg	-1.19187336008932
1516	-1.310928586363	0.960842609526763	COc1cc(C(=O)Nc2ccc(-c3cc(O)c(O)c(OC)c3)cc2[N+](=O)[O-])cc(O)c1O	MDR1	RF	Scaffold	5	morganBits	Non Edge-Case Molecules	reg	-2.27177119588977
1517	-0.893844781129857	-1.38899536831783	COc1cc(C(=O)Nc2ccc(-c3cccc([N+](=O)[O-])c3)cc2)cc(O)c1O	MDR1	RF	Scaffold	5	morganBits	Non Edge-Case Molecules	reg	0.495150587187972
1518	-1.20170319226874	-0.55393007636626	COc1cc(C(=O)Nc2ccc(-c3ccccc3)cc2F)cc(O)c1O	MDR1	RF	Scaffold	5	morganBits	Non Edge-Case Molecules	reg	-0.647773115902483
1519	-0.684054246222993	0.839481752522495	COc1ccc(C(=O)Nc2ccc(-c3ccccc3)cc2[N+](=O)[O-])cc1O	MDR1	RF	Scaffold	5	morganBits	Non Edge-Case Molecules	reg	-1.52353599874549
1520	0.821650116331021	-0.87302834505142	COc1ccc(C(=O)Nc2ccccc2-c2nnn(-c3ccc(C(C)C)cc3)n2)cc1	MDR1	RF	Scaffold	5	morganBits	Non Edge-Case Molecules	reg	1.69467846138244
1521	-0.269673240730905	0.267695428966817	COc1ccc(-n2nnc(-c3ccccc3NC(=O)c3ccccc3[N+](=O)[O-])n2)cc1	MDR1	RF	Scaffold	5	morganBits	Non Edge-Case Molecules	reg	-0.537368669697722
1522	-0.197760896600118	1.03445442687001	COc1ccc(C(=O)Nc2ccccc2-c2nnn(-c3ccc(OC)cc3)n2)cc1	MDR1	RF	Scaffold	5	morganBits	Non Edge-Case Molecules	reg	-1.23221532347013
1523	0.376419631957272	-0.230142999272362	COc1ccc(-n2nnc(-c3ccccc3NC(=O)c3ccc(C(F)(F)F)cc3)n2)cc1OC	MDR1	RF	Scaffold	5	morganBits	Non Edge-Case Molecules	reg	0.606562631229634
1524	0.336600775183231	0.929093911212181	COc1ccc(C(=O)Nc2ccccc2-c2nnn(-c3ccc(OC)c(OC)c3)n2)cc1	MDR1	RF	Scaffold	5	morganBits	Non Edge-Case Molecules	reg	-0.592493136028951
1525	0.161046049005674	0.698478345059272	COc1ccc(-n2nnc(-c3ccccc3NC(=O)c3ccccc3)n2)cc1OC	MDR1	RF	Scaffold	5	morganBits	Non Edge-Case Molecules	reg	-0.537432296053597
1526	-0.367312976610205	-0.188094763028863	CSc1ccc(-n2nnc(-c3ccccc3NC(=O)c3ccccc3[N+](=O)[O-])n2)cc1	MDR1	RF	Scaffold	5	morganBits	Non Edge-Case Molecules	reg	-0.179218213581342
1527	-0.13596058379134	0.65716019572854	COc1ccc(C(=O)Nc2ccccc2-c2nnn(-c3ccc(SC)cc3)n2)cc1	MDR1	RF	Scaffold	5	morganBits	Non Edge-Case Molecules	reg	-0.79312077951988
1528	0.0573656803284207	2.92695546589959	CCCc1ccc(C(=O)Nc2ccccc2-c2nnn(-c3ccc(O)cc3)n2)cc1	MDR1	RF	Scaffold	5	morganBits	Non Edge-Case Molecules	reg	-2.86958978557117
1529	-0.74358744919111	-0.148464968258095	O=C(Nc1ccccc1-c1nnn(-c2ccccc2)n1)c1cccc([N+](=O)[O-])c1	MDR1	RF	Scaffold	5	morganBits	Non Edge-Case Molecules	reg	-0.595122480933015
1530	-0.186637900369685	0.392966104583973	COc1ccc(C(=O)Nc2ccccc2-c2nnn(-c3ccccc3)n2)cc1	MDR1	RF	Scaffold	5	morganBits	Non Edge-Case Molecules	reg	-0.579604004953658
1531	0.0988326859304307	-0.0045454589965867	CCCc1ccc(C(=O)Nc2ccccc2-c2nnn(-c3ccccc3)n2)cc1	MDR1	RF	Scaffold	5	morganBits	Non Edge-Case Molecules	reg	0.103378144927017
1532	-0.713869974925374	-0.989665248777181	O=C(Nc1ccccc1-c1nnn(-c2ccccc2)n1)c1ccccc1	MDR1	RF	Scaffold	5	morganBits	Non Edge-Case Molecules	reg	0.275795273851807
1533	-0.0945288779870216	-0.305650551780507	COc1ccccc1-n1nnc(-c2ccccc2NC(=O)c2ccc(C(F)(F)F)cc2)n1	MDR1	RF	Scaffold	5	morganBits	Non Edge-Case Molecules	reg	0.211121673793486
1534	0.407258333907088	-1.39818379437224	CCOc1ccc(-n2nnc(-c3ccccc3NC(=O)c3ccc(OC)c(OC)c3)n2)cc1	MDR1	RF	Scaffold	5	morganBits	Non Edge-Case Molecules	reg	1.80544212827932
1535	0.329366865852207	-1.52406404026124	COc1ccc(-n2nnc(-c3ccccc3NC(=O)c3ccc(OC)c(OC)c3)n2)cc1	MDR1	RF	Scaffold	5	morganBits	Non Edge-Case Molecules	reg	1.85343090611344
1536	-0.0429172011137667	0.0471358584185317	COc1ccc(C(=O)Nc2ccccc2-c2nnn(-c3ccccc3OC)n2)cc1	MDR1	RF	Scaffold	5	morganBits	Non Edge-Case Molecules	reg	-0.0900530595322983
1537	13.1241600276361	13.6131015563144	O=C(c1ccoc1)N1CCN(c2cc(-c3ccccc3)nc3cc(-c4ccncc4)nn23)CC1	MDR1	RF	Scaffold	5	morganBits	Non Edge-Case Molecules	reg	-0.488941528678321
1538	5.05036705869298	5.74575703129451	COc1ccc(C2=C(c3ccc(OC)c(OC)c3)C(=O)N(C(=O)N3CCN(CC(=O)c4ccc(OCc5ccccc5)c(OC)c4)CC3)C2=O)cc1OC	MDR1	RF	Scaffold	5	morganBits	Non Edge-Case Molecules	reg	-0.69538997260153
1539	2.27983837130077	2.07244209372168	Nc1nc(SCCc2ccccc2)nc2sc3c(c12)CCCC3	MDR1	RF	Scaffold	5	morganBits	Non Edge-Case Molecules	reg	0.207396277579085
1540	13.914451310815	13.30432512701	O=C(c1coc2ccccc12)N1CCN(c2cc(-c3ccco3)nc3cc(-c4ccccc4)nn23)CC1	MDR1	RF	Scaffold	5	morganBits	Non Edge-Case Molecules	reg	0.61012618380499
1541	0.678003105662516	0.962133765290382	CCOC(=O)C1=C(C)NC(C)=C(C(=O)OCC)C1c1c(-c2ccc(Br)cc2)noc1C	MDR1	RF	Scaffold	5	morganBits	Non Edge-Case Molecules	reg	-0.284130659627865
1542	0.540207495717405	2.76558927428163	CCOC(=O)C1=C(C)NC(C)=C(C(=O)OCC)C1c1c(-c2cccc(Br)c2)noc1C	MDR1	RF	Scaffold	5	morganBits	Non Edge-Case Molecules	reg	-2.22538177856422
1543	0.313175735503306	-1.66195419921672	COCO[C@H]1CC(=O)O[C@H](C)[C@H](C)C(=O)OCC(=O)N(C)[C@H]1Cc1ccccc1	MDR1	RF	Scaffold	5	morganBits	Non Edge-Case Molecules	reg	1.97512993472002
1544	0.641855150614048	0.077341700475598	COCO[C@@H]1CC(=O)O[C@H](C)[C@H](C)C(=O)O[C@@H](C(C)C)C(=O)N(C)[C@H]1Cc1ccccc1	MDR1	RF	Scaffold	5	morganBits	Non Edge-Case Molecules	reg	0.56451345013845
1545	0.760527279849517	-0.367344120785848	CCCC[C@H]1OC(=O)C[C@H](OCOC)[C@H](Cc2ccccc2)N(C)C(=O)COC(=O)[C@H]1C	MDR1	RF	Scaffold	5	morganBits	Non Edge-Case Molecules	reg	1.12787140063537
1546	0.702490142251605	-0.249561085129464	COCO[C@@H]1CC(=O)OC[C@H](C)C(=O)O[C@@H](C(C)C)C(=O)N(C)[C@H]1Cc1ccccc1	MDR1	RF	Scaffold	5	morganBits	Non Edge-Case Molecules	reg	0.952051227381069
1547	0.7620093060299	-0.994241915804592	CC(C)[C@@H]1OC(=O)[C@@H](C)COC(=O)C[C@@H](O)[C@H](Cc2ccccc2)N(C)C1=O	MDR1	RF	Scaffold	5	morganBits	Non Edge-Case Molecules	reg	1.75625122183449
1548	0.686024593305227	-0.615805480084347	CC(C)[C@@H]1OC(=O)[C@@H](C)[C@@H](C)OC(=O)C[C@@H](O)[C@H](Cc2ccccc2)N(C)C1=O	MDR1	RF	Scaffold	5	morganBits	Non Edge-Case Molecules	reg	1.30183007338957
1549	0.742434260499652	-0.803667217253917	CCCC[C@H]1OC(=O)C[C@H](O)[C@H](Cc2ccccc2)N(C)C(=O)COC(=O)[C@H]1C	MDR1	RF	Scaffold	5	morganBits	Non Edge-Case Molecules	reg	1.54610147775357
1550	0.619398066401471	1.40147035335317	O=c1c(O)c(C(c2ccccc2)c2ccccc2)oc2cc(O)cc(O)c12	MDR1	RF	Scaffold	5	morganBits	Non Edge-Case Molecules	reg	-0.7820722869517
1551	0.842483179107255	0.220442544116272	CCC(=O)N(c1ccccc1)C1CCN(CCc2ccccc2)CC1	MDR1	RF	Scaffold	5	morganBits	Non Edge-Case Molecules	reg	0.622040634990983
1552	13.3278335295489	12.4392108238604	c1ccc(-c2cc3nc(-c4ccco4)cc(N4CCNCC4)n3n2)cc1	MDR1	RF	Scaffold	5	morganBits	Non Edge-Case Molecules	reg	0.888622705688555
1553	11.958195420289	4.47063152742819	COc1cccc(-c2cc3nc(-c4ccco4)cc(N4CCN(C(C)=O)CC4)n3n2)c1	MDR1	RF	Scaffold	5	morganBits	Non Edge-Case Molecules	reg	7.48756389286085
1554	11.9899354854525	13.5135029974623	CC(C)(C)OC(=O)N1CCN(c2cc(-c3ccco3)nc3cc(-c4ccccc4)nn23)CC1	MDR1	RF	Scaffold	5	morganBits	Non Edge-Case Molecules	reg	-1.52356751200973
1555	10.134933521677	12.7558743229382	CC1CN(C(=O)OC(C)(C)C)CCN1c1cc(-c2ccco2)nc2cc(-c3ccccc3)nn12	MDR1	RF	Scaffold	5	morganBits	Non Edge-Case Molecules	reg	-2.6209408012612
1556	12.1745964984279	14.528989184283	CC(=O)N1CCN(c2cc(-c3ccco3)nc3cc(-c4cccc(Cl)c4)nn23)CC1	MDR1	RF	Scaffold	5	morganBits	Non Edge-Case Molecules	reg	-2.35439268585511
1557	12.4469808118175	14.2139762181143	CC(=O)N1CCN(c2cc(-c3ccco3)nc3cc(-c4ccccc4)nn23)CC1	MDR1	RF	Scaffold	5	morganBits	Non Edge-Case Molecules	reg	-1.76699540629683
1558	1.40082365169188	2.20737502827149	Cc1ccccc1N1CCN(C[C@@H](O)Cn2c(C)c(C(=O)c3ccccc3)c(=O)n2-c2ccccc2)CC1	MDR1	RF	Scaffold	5	morganBits	Non Edge-Case Molecules	reg	-0.806551376579612
1559	1.40082365169188	2.20877853727381	Cc1ccccc1N1CCN(CC(O)Cn2c(C)c(C(=O)c3ccccc3)c(=O)n2-c2ccccc2)CC1	MDR1	RF	Scaffold	5	morganBits	Non Edge-Case Molecules	reg	-0.807954885581932
1560	0.542911091074843	-0.348495807218205	O=C(c1ccccc1)c1cccc(OC[C@H](O)CN2CCOCC2)c1	MDR1	RF	Scaffold	5	morganBits	Non Edge-Case Molecules	reg	0.891406898293048
1561	4.05624017508056	4.67111046373925	O=C(CCc1cccc2ccccc12)c1ccccc1OC[C@H](O)CN1CCC(O)(c2ccccc2)CC1	MDR1	RF	Scaffold	5	morganBits	Non Edge-Case Molecules	reg	-0.614870288658691
1562	4.05624017508056	4.68251188646369	O=C(CCc1cccc2ccccc12)c1ccccc1OCC(O)CN1CCC(O)(c2ccccc2)CC1	MDR1	RF	Scaffold	5	morganBits	Non Edge-Case Molecules	reg	-0.626271711383133
1563	0.090113645209093	-0.0118894332523442	CC(C)CCC[C@@H](C)[C@H]1CC[C@H]2[C@@H]3CC=C4C[C@@H](O)CC[C@]4(C)[C@H]3CC[C@@]21C	MDR1	RF	Scaffold	5	morganBits	Non Edge-Case Molecules	reg	0.102003078461437
1564	1.16393791088461	-0.680344001221918	CCOC(=O)c1csc([C@@H](NC(=O)c2csc([C@@H](NC(=O)c3ccc(OC)c(OC)c3)C(C)C)n2)C(C)C)n1	MDR1	RF	Scaffold	5	morganBits	Non Edge-Case Molecules	reg	1.84428191210653
1565	1.64230109762841	2.25476365051564	COc1cc2c(cc1OC)CN(CCc1ccc(NC(=O)c3ccc4ccccc4n3)cc1)CC2	MDR1	RF	Scaffold	5	morganBits	Non Edge-Case Molecules	reg	-0.612462552887228
1566	-1.53460016438889	-2.19051391199735	CCCNCC(O)Cn1c(C)c(C(=O)c2cccs2)c(=O)n1-c1ccccc1	MDR1	RF	Scaffold	5	morganBits	Non Edge-Case Molecules	reg	0.655913747608462
1567	-1.65574367054004	-2.19051391199735	Cc1c(C(=O)c2cccs2)c(=O)n(-c2ccccc2)n1CC(O)CNC(C)(C)C	MDR1	RF	Scaffold	5	morganBits	Non Edge-Case Molecules	reg	0.534770241457315
1568	-1.65574367054004	-2.19056360706292	Cc1c(C(=O)c2cccs2)c(=O)n(-c2ccccc2)n1C[C@H](O)CNC(C)(C)C	MDR1	RF	Scaffold	5	morganBits	Non Edge-Case Molecules	reg	0.534819936522881
1569	-1.66362241490352	-2.72015814706428	Cc1c(C(=O)c2cccs2)c(=O)n(-c2ccccc2)n1C[C@H](O)CNC(C)C	MDR1	RF	Scaffold	5	morganBits	Non Edge-Case Molecules	reg	1.05653573216075
1570	-1.66362241490352	-2.72018350705421	Cc1c(C(=O)c2cccs2)c(=O)n(-c2ccccc2)n1CC(O)CNC(C)C	MDR1	RF	Scaffold	5	morganBits	Non Edge-Case Molecules	reg	1.05656109215069
1571	-1.53460016438889	-2.4668737777477	CCCNC[C@@H](O)Cn1c(C)c(C(=O)c2cccs2)c(=O)n1-c1ccccc1	MDR1	RF	Scaffold	5	morganBits	Non Edge-Case Molecules	reg	0.932273613358813
1572	0.0561310069320751	0.0889960156190774	CC(=O)c1cc(C)ccc1OC[C@H](O)CN1CCN(C(=O)Nc2ccc(C)cc2)CC1	MDR1	RF	Scaffold	5	morganBits	Non Edge-Case Molecules	reg	-0.0328650086870022
1573	-0.307251637378439	2.82621389609806	COc1cccc(CCc2ccccc2NCc2cccc(OC)c2)c1	MDR1	RF	Scaffold	5	morganBits	Non Edge-Case Molecules	reg	-3.1334655334765
1574	1.97530131046642	4.55734874350968	COc1cccc(CCc2ccccc2NCc2cccc(OC)c2OC)c1	MDR1	RF	Scaffold	5	morganBits	Non Edge-Case Molecules	reg	-2.58204743304326
1575	1.64475077516653	3.80704314910979	COc1cccc(CCc2ccccc2NCc2ccc(OC)c(OC)c2)c1	MDR1	RF	Scaffold	5	morganBits	Non Edge-Case Molecules	reg	-2.16229237394326
1576	-0.228217740193112	2.19760523667569	COc1cccc(CCc2ccccc2NCc2cc(OC)cc(OC)c2)c1	MDR1	RF	Scaffold	5	morganBits	Non Edge-Case Molecules	reg	-2.4258229768688
1577	2.70071814033789	2.8472673052959	CC(=O)O[C@H]1CC[C@](C)(O)[C@]23OC(C)(C)[C@H]([C@H](OC(=O)CCc4ccccc4)[C@H](OC(=O)c4ccccc4)[C@]12C)[C@H]3O	MDR1	RF	Scaffold	5	morganBits	Non Edge-Case Molecules	reg	-0.146549164958003
1578	2.40538590643501	3.00853545289202	CC(=O)O[C@H]1CC[C@@H](C)[C@]23OC(C)(C)[C@H]([C@H](OC(=O)CCc4ccccc4)[C@H](OC(=O)c4ccccc4)[C@]12C)[C@H]3O	MDR1	RF	Scaffold	5	morganBits	Non Edge-Case Molecules	reg	-0.603149546457005
1579	0.113493698293699	1.60870191152014	c1ccc(CC[C@H]2c3ccccc3O[C@H]2CN2CCCCC2)cc1	MDR1	RF	Scaffold	5	morganBits	Non Edge-Case Molecules	reg	-1.49520821322645
1580	0.113493698293699	1.61043604632236	c1ccc(CCC2c3ccccc3OC2CN2CCCCC2)cc1	MDR1	RF	Scaffold	5	morganBits	Non Edge-Case Molecules	reg	-1.49694234802867
1581	-0.263429164595229	-2.76620986269764	CC(=O)c1cccc(OC[C@H](O)CN2CCOCC2)c1	MDR1	RF	Scaffold	5	morganBits	Non Edge-Case Molecules	reg	2.50278069810241
1582	0.185044227751213	-0.4405985541758	CC(=O)c1cc(C)ccc1OC[C@H](O)CN1CCOCC1	MDR1	RF	Scaffold	5	morganBits	Non Edge-Case Molecules	reg	0.625642781927013
1583	-1.14228277121684	-3.61816630285163	CC(=O)c1ccc(OC[C@H](O)CN2CCOCC2)cc1	MDR1	RF	Scaffold	5	morganBits	Non Edge-Case Molecules	reg	2.47588353163478
1584	-0.263429164595229	-2.75978554290175	CC(=O)c1cccc(OCC(O)CN2CCOCC2)c1	MDR1	RF	Scaffold	5	morganBits	Non Edge-Case Molecules	reg	2.49635637830652
1585	0.545570617376364	-2.1124478983731	CCC(=O)c1ccccc1OCC(O)CN1CCOCC1	MDR1	RF	Scaffold	5	morganBits	Non Edge-Case Molecules	reg	2.65801851574947
1586	0.0726229896840357	-3.24047407224751	CC(=O)c1ccccc1OCC(O)CN1CCOCC1	MDR1	RF	Scaffold	5	morganBits	Non Edge-Case Molecules	reg	3.31309706193154
1587	-1.14228277121684	-3.61851336737476	CC(=O)c1ccc(OCC(O)CN2CCOCC2)cc1	MDR1	RF	Scaffold	5	morganBits	Non Edge-Case Molecules	reg	2.47623059615792
1588	0.545570617376364	-3.24975267996065	CCC(=O)c1ccccc1OC[C@H](O)CN1CCOCC1	MDR1	RF	Scaffold	5	morganBits	Non Edge-Case Molecules	reg	3.79532329733701
1589	0.0726229896840357	-2.12148603555917	CC(=O)c1ccccc1OC[C@H](O)CN1CCOCC1	MDR1	RF	Scaffold	5	morganBits	Non Edge-Case Molecules	reg	2.1941090252432
1734	-0.203779555376742	2.00013967216249	O=c1c(O)c(-c2ccc(I)cc2)oc2cc(O)cc(O)c12	MDR1	RF	Scaffold	6	morganBits	Non Edge-Case Molecules	reg	-2.20391922753923
1735	0.773466074915937	4.9475196418766	CCCCCCCCc1ccc(-c2oc3cc(O)cc(O)c3c(=O)c2O)cc1	MDR1	RF	Scaffold	6	morganBits	Non Edge-Case Molecules	reg	-4.17405356696066
1736	-0.462260482104268	-0.0952111867415581	COc1c(-c2ccccc2)oc2cc(O)cc(O)c2c1=O	MDR1	RF	Scaffold	6	morganBits	Non Edge-Case Molecules	reg	-0.36704929536271
1737	-0.548950787938559	3.98033889469643	C=CC(C)(C)c1c(OC)cc(O)c2c(=O)c(OC)c(-c3ccccc3)oc12	MDR1	RF	Scaffold	6	morganBits	Non Edge-Case Molecules	reg	-4.52928968263499
1738	-0.64421020086319	-1.43071060070541	O=c1cc(-c2ccccc2)oc2ccccc12	MDR1	RF	Scaffold	6	morganBits	Non Edge-Case Molecules	reg	0.786500399842218
1739	-0.876803764564952	-1.45373646508942	O=c1cc(-c2ccccc2)oc2cc(O)ccc12	MDR1	RF	Scaffold	6	morganBits	Non Edge-Case Molecules	reg	0.576932700524465
1740	-0.191599659728938	-0.0952111867415581	O=c1cc(-c2ccccc2)oc2cc(O)cc(O)c12	MDR1	RF	Scaffold	6	morganBits	Non Edge-Case Molecules	reg	-0.09638847298738
1741	0.131761701462722	2.19760523667569	CCCOc1cc2oc(-c3ccccc3)cc(=O)c2c(OC)c1OCCC	MDR1	RF	Scaffold	6	morganBits	Non Edge-Case Molecules	reg	-2.06584353521297
1742	2.24762303593001	-1.62132734568645	O=c1cc(-c2ccccc2)oc2cc(O)c(O)c(O)c12	MDR1	RF	Scaffold	6	morganBits	Non Edge-Case Molecules	reg	3.86895038161646
1743	-0.138949686624216	0.963976547442243	Cc1c(O)cc2oc(-c3ccccc3)cc(=O)c2c1O	MDR1	RF	Scaffold	6	morganBits	Non Edge-Case Molecules	reg	-1.10292623406646
1744	-0.277970473410932	0.250177192587088	COc1cc(O)c2c(=O)cc(-c3ccccc3)oc2c1	MDR1	RF	Scaffold	6	morganBits	Non Edge-Case Molecules	reg	-0.52814766599802
1745	0.0378432336044608	1.83896001279167	COc1cc2oc(-c3ccccc3)cc(=O)c2c(O)c1C	MDR1	RF	Scaffold	6	morganBits	Non Edge-Case Molecules	reg	-1.80111677918721
1746	0.385791406363351	-0.350102314351341	COc1ccc(-c2cc(=O)c3c(OC)c(OC)c(OC)c(OC)c3o2)cc1OC	MDR1	RF	Scaffold	6	morganBits	Non Edge-Case Molecules	reg	0.735893720714693
1747	-0.361435690814886	-0.210340371976184	O=c1cc(-c2ccc(O)cc2)oc2cc(O)cc(O)c12	MDR1	RF	Scaffold	6	morganBits	Non Edge-Case Molecules	reg	-0.151095318838702
1748	0.422750951307344	3.00853545289202	COc1cc(OC)c2c(=O)cc(-c3cc(OC)c(OC)c(OC)c3)oc2c1	MDR1	RF	Scaffold	6	morganBits	Non Edge-Case Molecules	reg	-2.58578450158467
1749	0.461223469425185	2.19760523667569	COc1cc(-c2cc(=O)c3c(OC)c(OC)c(OC)cc3o2)cc(OC)c1OC	MDR1	RF	Scaffold	6	morganBits	Non Edge-Case Molecules	reg	-1.7363817672505
1750	0.341988750073757	1.90992316422391	COc1ccc(-c2cc(=O)c3ccccc3o2)cc1OC	MDR1	RF	Scaffold	6	morganBits	Non Edge-Case Molecules	reg	-1.56793441415015
1751	0.582401621339433	1.90992316422391	COc1ccc2c(=O)cc(-c3ccc(OC)c(OC)c3)oc2c1	MDR1	RF	Scaffold	6	morganBits	Non Edge-Case Molecules	reg	-1.32752154288448
1752	-0.301125432220815	0.250177192587088	O=c1cc(-c2ccc(F)c(F)c2)oc2cc(O)cc(O)c12	MDR1	RF	Scaffold	6	morganBits	Non Edge-Case Molecules	reg	-0.551302624807903
1753	0.152788201854385	1.30936653168832	O=c1cc(-c2ccc(I)cc2)oc2cc(O)cc(O)c12	MDR1	RF	Scaffold	6	morganBits	Non Edge-Case Molecules	reg	-1.15657832983394
1754	-0.0694561069996691	2.09224472101786	CC(C)Oc1cc(O)c2c(=O)cc(-c3ccccc3)oc2c1	MDR1	RF	Scaffold	6	morganBits	Non Edge-Case Molecules	reg	-2.16170082801753
1755	0.0016593610778694	3.65800073236584	CC(C)c1c(O)cc2oc(-c3ccccc3)cc(=O)c2c1O	MDR1	RF	Scaffold	6	morganBits	Non Edge-Case Molecules	reg	-3.65634137128797
1756	0.0806508377790253	3.35866046596702	CC(C)Oc1cc2oc(-c3ccccc3)cc(=O)c2c(O)c1C(C)C	MDR1	RF	Scaffold	6	morganBits	Non Edge-Case Molecules	reg	-3.27800962818799
1757	0.0313222412210171	5.50016464844085	CC(C)Oc1c(C(C)C)c(O)c2c(=O)cc(-c3ccccc3)oc2c1C(C)C	MDR1	RF	Scaffold	6	morganBits	Edge-Case Molecules	reg	-5.46884240721983
1758	-0.316434173093	3.28957298262513	CC(C)=Cc1c(O)cc2oc(-c3ccccc3)cc(=O)c2c1O	MDR1	RF	Scaffold	6	morganBits	Non Edge-Case Molecules	reg	-3.60600715571813
1759	-0.54347414599386	3.70403539903556	C=CC(C)(C)c1c(O)cc(O)c2c(=O)cc(-c3ccccc3)oc12	MDR1	RF	Scaffold	6	morganBits	Non Edge-Case Molecules	reg	-4.24750954502942
1760	0.0214292469427538	3.35866046596702	CC(C)=Cc1c(O)cc(O)c2c(=O)cc(-c3ccccc3)oc12	MDR1	RF	Scaffold	6	morganBits	Non Edge-Case Molecules	reg	-3.33723121902427
1761	-0.0130191464562765	6.2826597519907	CC(C)=Cc1c(O)c(C=C(C)C)c2oc(-c3ccccc3)cc(=O)c2c1O	MDR1	RF	Scaffold	6	morganBits	Edge-Case Molecules	reg	-6.29567889844697
1762	0.137709544982113	1.75577248439665	COc1ccc(-c2cc(=O)c3c(OC)cc(OC)cc3o2)cc1	MDR1	RF	Scaffold	6	morganBits	Non Edge-Case Molecules	reg	-1.61806293941454
1763	-0.0083448397967477	5.20069786463597	CC(C)=CCC/C(C)=C/c1c(O)cc2oc(-c3ccccc3)cc(=O)c2c1O	MDR1	RF	Scaffold	6	morganBits	Edge-Case Molecules	reg	-5.20904270443272
1764	0.290203497349366	1.45039083484547	COc1ccc2oc(-c3ccc(OC)c(OC)c3)c(OC)c(=O)c2c1	MDR1	RF	Scaffold	6	morganBits	Non Edge-Case Molecules	reg	-1.1601873374961
1765	-0.111216314375471	-0.883284845218608	O=c1cc(-c2ccc(O)c(O)c2)oc2cc(O)cc(O)c12	MDR1	RF	Scaffold	6	morganBits	Non Edge-Case Molecules	reg	0.772068530843137
1766	0.353260273316708	0.929093911212181	COc1cc(-c2oc3cc(O)cc(O)c3c(=O)c2O)cc(OC)c1OC	MDR1	RF	Scaffold	6	morganBits	Non Edge-Case Molecules	reg	-0.575833637895473
1767	0.258620818252055	0.251695087620377	COc1ccc(-c2oc3cc(O)ccc3c(=O)c2O)cc1OC	MDR1	RF	Scaffold	6	morganBits	Non Edge-Case Molecules	reg	0.0069257306316787
1768	-0.322146313932195	-0.615805480084347	COc1ccc2oc(-c3ccccc3)cc(=O)c2c1	MDR1	RF	Scaffold	6	morganBits	Non Edge-Case Molecules	reg	0.293659166152153
1769	0.108039340149717	-0.546812608597396	COc1cc2oc(-c3ccc(O)cc3)c(OC)c(=O)c2c(O)c1OC	MDR1	RF	Scaffold	6	morganBits	Non Edge-Case Molecules	reg	0.654851948747113
1770	0.16281047042513	-0.472704636443673	COc1cc(O)c2c(=O)c(OC)c(-c3ccc(OC)c(O)c3)oc2c1	MDR1	RF	Scaffold	6	morganBits	Non Edge-Case Molecules	reg	0.635515106868803
1771	0.143378487893524	-0.680344001221918	COc1cc(O)c2c(=O)c(OC)c(-c3ccc(OC)c(OC)c3)oc2c1	MDR1	RF	Scaffold	6	morganBits	Non Edge-Case Molecules	reg	0.823722489115442
1772	0.07393177335257	-1.57131692511178	COc1ccc(-c2cc(=O)c3c(OC)c(OC)c(OC)c(OC)c3o2)cc1	MDR1	RF	Scaffold	6	morganBits	Non Edge-Case Molecules	reg	1.64524869846435
1773	0.131666364549507	-1.34174248346728	COc1ccc(-c2oc3c(OC)c(OC)c(OC)c(OC)c3c(=O)c2OC)cc1OC	MDR1	RF	Scaffold	6	morganBits	Non Edge-Case Molecules	reg	1.47340884801679
1774	-0.210374709368853	-0.852194258148577	COc1cc2oc(-c3ccccc3)cc(=O)c2c(OC)c1C	MDR1	RF	Scaffold	6	morganBits	Non Edge-Case Molecules	reg	0.641819548779724
1775	-0.19972083109917	-1.20728900686779	COc1ccc(-c2oc3cc(OC)cc(OC)c3c(=O)c2OC)c(OC)c1	MDR1	RF	Scaffold	6	morganBits	Non Edge-Case Molecules	reg	1.00756817576862
1776	0.319871537381064	5.7763356584	CC(C)=CCC/C(C)=C/c1c(O)cc(O)c2c(=O)cc(-c3ccccc3)oc12	MDR1	RF	Scaffold	6	morganBits	Edge-Case Molecules	reg	-5.45646412101894
1777	0.205294493100292	-1.06049130134579	COc1cc(OC)c2c(=O)c(OC)c(-c3ccc(OC)c(OC)c3)oc2c1	MDR1	RF	Scaffold	6	morganBits	Non Edge-Case Molecules	reg	1.26578579444609
1778	-0.6558322115997	2.43762653026902	C=CC(C)(C)c1c(O)cc(O)c2c(=O)cc(-c3ccc(O)cc3)oc12	MDR1	RF	Scaffold	6	morganBits	Non Edge-Case Molecules	reg	-3.09345874186872
1779	-0.936418231520466	-0.210340371976184	O=c1c(O)c(-c2ccccc2)oc2ccccc12	MDR1	RF	Scaffold	6	morganBits	Non Edge-Case Molecules	reg	-0.726077859544283
1780	-0.593763867539893	0.319253614122436	O=c1c(O)c(-c2ccccc2)oc2cc(O)cc(O)c12	MDR1	RF	Scaffold	6	morganBits	Non Edge-Case Molecules	reg	-0.913017481662329
1781	-0.774182225925488	2.89815754542241	C=CC(C)(C)c1c(O)cc(O)c2c(=O)c(O)c(-c3ccccc3)oc12	MDR1	RF	Scaffold	6	morganBits	Non Edge-Case Molecules	reg	-3.6723397713479
1782	-0.601359199644176	3.65800073236584	CC(C)=Cc1c(O)cc2oc(-c3ccccc3)c(O)c(=O)c2c1O	MDR1	RF	Scaffold	6	morganBits	Non Edge-Case Molecules	reg	-4.25935993201002
1783	-0.115022549522137	3.61193334130836	CC(C)=Cc1c(O)cc(O)c2c(=O)c(O)c(-c3ccccc3)oc12	MDR1	RF	Scaffold	6	morganBits	Non Edge-Case Molecules	reg	-3.72695589083049
1784	-0.725038189271277	0.18109905743488	O=c1c(O)c(-c2ccc(O)cc2)oc2cc(O)cc(O)c12	MDR1	RF	Scaffold	6	morganBits	Non Edge-Case Molecules	reg	-0.906137246706157
1785	-0.448556004162259	0.59556349751189	COc1ccc(-c2oc3cc(O)cc(O)c3c(=O)c2O)cc1	MDR1	RF	Scaffold	6	morganBits	Non Edge-Case Molecules	reg	-1.04411950167415
1786	-0.61022409759352	3.70403539903556	C=CC(C)(C)c1c(O)cc(O)c2c(=O)c(O)c(-c3ccc(OC)cc3)oc12	MDR1	RF	Scaffold	6	morganBits	Non Edge-Case Molecules	reg	-4.31425949662908
1787	-0.566532292484687	0.18109905743488	O=c1c(O)c(-c2ccc(F)cc2)oc2cc(O)cc(O)c12	MDR1	RF	Scaffold	6	morganBits	Non Edge-Case Molecules	reg	-0.747631349919566
1788	-0.778178220684113	0.710694093632544	O=c1c(O)c(-c2ccc(Cl)cc2Cl)oc2cc(O)cc(O)c12	MDR1	RF	Scaffold	6	morganBits	Non Edge-Case Molecules	reg	-1.48887231431666
1789	1.84527835584153	1.90162436140921	Cc1nn(C)c(OCC(O)CN(C(C)C)C(C)C)c1C(=O)c1ccccc1	MDR1	RF	Scaffold	6	morganBits	Non Edge-Case Molecules	reg	-0.0563460055676827
1790	1.84527835584153	1.90804160213925	Cc1nn(C)c(OC[C@H](O)CN(C(C)C)C(C)C)c1C(=O)c1ccccc1	MDR1	RF	Scaffold	6	morganBits	Non Edge-Case Molecules	reg	-0.0627632462977141
1791	2.63120743471137	1.35030737628849	COC(=O)[C@@H]1C2CC3c4[nH]c5ccccc5c4CCN3CC2CC[C@@H]1OC(=O)c1cc(OC)c(OC)c(OC)c1	MDR1	RF	Scaffold	6	morganBits	Non Edge-Case Molecules	reg	1.28090005842289
1792	-0.190809687903866	2.82621389609806	COc1cccc(CCc2ccccc2NCc2cccc(OC)c2)c1	MDR1	RF	Scaffold	6	morganBits	Non Edge-Case Molecules	reg	-3.01702358400193
1793	2.00499055174285	4.55734874350968	COc1cccc(CCc2ccccc2NCc2cccc(OC)c2OC)c1	MDR1	RF	Scaffold	6	morganBits	Non Edge-Case Molecules	reg	-2.55235819176684
1794	1.70152538870163	3.80704314910979	COc1cccc(CCc2ccccc2NCc2ccc(OC)c(OC)c2)c1	MDR1	RF	Scaffold	6	morganBits	Non Edge-Case Molecules	reg	-2.10551776040816
1795	-0.0674335100879996	2.19760523667569	COc1cccc(CCc2ccccc2NCc2cc(OC)cc(OC)c2)c1	MDR1	RF	Scaffold	6	morganBits	Non Edge-Case Molecules	reg	-2.26503874676369
1796	-0.206155044950935	-1.7298535768823	CC(C)(C)N(NC(=O)c1cccc(Cl)c1)C(=O)c1ccccc1Cl	MDR1	RF	Scaffold	6	morganBits	Non Edge-Case Molecules	reg	1.52369853193136
1797	-0.214225791964945	-1.68738909636454	CC(C)(C)N(NC(=O)c1cccc(C(F)(F)F)c1)C(=O)c1ccccc1Cl	MDR1	RF	Scaffold	6	morganBits	Non Edge-Case Molecules	reg	1.47316330439959
1798	-0.218227461796298	-2.07286891209245	CC(C)(C)N(NC(=O)c1cccc([N+](=O)[O-])c1)C(=O)c1ccccc1Cl	MDR1	RF	Scaffold	6	morganBits	Non Edge-Case Molecules	reg	1.85464145029615
1799	0.100585097056404	-1.59413160287795	CCOc1cccc(C(=O)NN(C(=O)c2cc(C)cc(C)c2)C(C)(C)C)c1	MDR1	RF	Scaffold	6	morganBits	Non Edge-Case Molecules	reg	1.69471669993436
1800	0.798089179858799	-0.629050706834368	CCCc1ccc(C(=O)NN(C(=O)c2cc(C)cc(C)c2)C(C)(C)C)cc1	MDR1	RF	Scaffold	6	morganBits	Non Edge-Case Molecules	reg	1.42713988669317
1801	0.0944111102105648	-2.20640030471697	Cc1ccc(C)c(C(=O)NN(C(=O)c2ccccc2Cl)C(C)(C)C)c1	MDR1	RF	Scaffold	6	morganBits	Non Edge-Case Molecules	reg	2.30081141492753
1802	-0.305294916867905	-1.75149944365699	CC(C)(C)N(NC(=O)c1cc(Cl)ccc1Cl)C(=O)c1ccccc1Cl	MDR1	RF	Scaffold	6	morganBits	Non Edge-Case Molecules	reg	1.44620452678908
1803	0.211115405068767	-1.96992094284	COc1cccc(C(=O)NN(C(=O)c2cc(C)cc(C)c2)C(C)(C)C)c1	MDR1	RF	Scaffold	6	morganBits	Non Edge-Case Molecules	reg	2.18103634790877
1804	0.105344430726964	-2.51691748623977	Cc1cc(C)cc(C(=O)N(NC(=O)c2ccccc2)C(C)(C)C)c1	MDR1	RF	Scaffold	6	morganBits	Non Edge-Case Molecules	reg	2.62226191696673
1805	0.679113915710602	-2.28853113175437	Cc1cc(C)cc(C(=O)N(NC(=O)c2ccccc2C)C(C)(C)C)c1	MDR1	RF	Scaffold	6	morganBits	Non Edge-Case Molecules	reg	2.96764504746497
1806	0.0575562814476127	-1.78311430003869	Cc1cccc(C(=O)NN(C(=O)c2cc(C)cc(C)c2)C(C)(C)C)c1	MDR1	RF	Scaffold	6	morganBits	Non Edge-Case Molecules	reg	1.8406705814863
1807	0.639259245886031	-0.975808214115753	CCc1ccc(C(=O)NN(C(=O)c2cc(C)cc(C)c2)C(C)(C)C)cc1	MDR1	RF	Scaffold	6	morganBits	Non Edge-Case Molecules	reg	1.61506746000178
1808	0.224501598116377	-1.69873995603323	COc1cccc(C(=O)NN(C(=O)c2cc(C)cc(C)c2)C(C)(C)C)c1C	MDR1	RF	Scaffold	6	morganBits	Non Edge-Case Molecules	reg	1.92324155414961
1809	1.97272851193042	0.549513010778572	Cc1ccc(C(=O)O[C@H]2[C@@H](C)Nc3ccccc3[C@H]2N2CCCC2)cc1	MDR1	RF	Scaffold	6	morganBits	Non Edge-Case Molecules	reg	1.42321550115185
1810	1.70996922288143	0.19642558186503	O=C(C1Oc2ccccc2C1CCc1ccccc1)N1CCCCC1	MDR1	RF	Scaffold	6	morganBits	Non Edge-Case Molecules	reg	1.5135436410164
1811	1.70996922288143	0.204125622849912	O=C([C@@H]1Oc2ccccc2[C@@H]1CCc1ccccc1)N1CCCCC1	MDR1	RF	Scaffold	6	morganBits	Non Edge-Case Molecules	reg	1.50584360003152
1812	0.970220909466625	-0.667765219015058	O=C(c1cc(=O)c2c(OCc3ccccc3)cccc2o1)N1CCN(Cc2ccccc2)CC1	MDR1	RF	Scaffold	6	morganBits	Non Edge-Case Molecules	reg	1.63798612848168
1813	0.566517553852446	1.90992316422391	COc1cccc(CCc2ccccc2OCCCN2CCN(c3ncccn3)CC2)c1	MDR1	RF	Scaffold	6	morganBits	Non Edge-Case Molecules	reg	-1.34340561037146
1814	1.04013965249461	-2.13019984383155	CCOC(=O)C1=C(C)NC(C)=C(C(=O)OC)C1c1cccc([N+](=O)[O-])c1	MDR1	RF	Scaffold	6	morganBits	Non Edge-Case Molecules	reg	3.17033949632616
1815	0.805325825298017	-0.798127036878302	COC(=O)C1=C(C#N)NC(C)=C(C(=O)OC(C)C)C1c1cccc([N+](=O)[O-])c1	MDR1	RF	Scaffold	6	morganBits	Non Edge-Case Molecules	reg	1.60345286217632
1816	-0.302484791487975	-0.998797732340453	CCOC(=O)C1=C(COCCN)NC(C)=C(C(=O)OC)C1c1ccccc1Cl	MDR1	RF	Scaffold	6	morganBits	Non Edge-Case Molecules	reg	0.696312940852478
1817	1.11583417767169	-1.69421506143494	COC(=O)C1=C(C)NC(C)=C(C(=O)OCC(C)C)C1c1ccccc1[N+](=O)[O-]	MDR1	RF	Scaffold	6	morganBits	Non Edge-Case Molecules	reg	2.81004923910662
1818	2.21138129843708	1.28131450480153	Cc1sc2nc(SCCc3ccccc3)nc(N)c2c1C	MDR1	RF	Scaffold	6	morganBits	Non Edge-Case Molecules	reg	0.930066793635543
1819	0.896775236710533	-0.400960731584833	COc1cc(C2CC(c3ccc4ccccc4c3)=NN2C(C)=O)cc(Cl)c1OC	MDR1	RF	Scaffold	6	morganBits	Non Edge-Case Molecules	reg	1.29773596829537
1820	1.21396162780588	-0.698920386794853	COc1cc(C2CC(c3ccc4ccccc4c3)=NN2C(C)=O)cc(I)c1OC	MDR1	RF	Scaffold	6	morganBits	Non Edge-Case Molecules	reg	1.91288201460074
1821	1.1710485908925	-0.441452092939569	COc1cc(C2CC(c3ccc4ccccc4c3)=NN2C(C)=O)cc(Br)c1OC	MDR1	RF	Scaffold	6	morganBits	Non Edge-Case Molecules	reg	1.61250068383207
1822	2.92016944123715	3.47853908213775	CC(=O)O[C@H]1CC[C@](C)(O)[C@]23OC(C)(C)[C@H]([C@H](OC(=O)/C=C\c4ccccc4)[C@H](OC(=O)c4ccccc4)[C@]12C)[C@H]3OC(=O)c1ccccc1	MDR1	RF	Scaffold	6	morganBits	Non Edge-Case Molecules	reg	-0.558369640900606
1823	2.92016944123715	2.78539190157781	CC(=O)O[C@H]1CC[C@](C)(O)[C@]23OC(C)(C)[C@H]([C@H](OC(=O)/C=C/c4ccccc4)[C@H](OC(=O)c4ccccc4)[C@]12C)[C@H]3OC(=O)c1ccccc1	MDR1	RF	Scaffold	6	morganBits	Non Edge-Case Molecules	reg	0.13477753965934
1824	1.58444638259355	1.50445805611574	COc1ccc(-c2ccc(NCCCN3CCc4cc(OC)c(OC)cc4C3)cc2)cc1	MDR1	RF	Scaffold	6	morganBits	Non Edge-Case Molecules	reg	0.0799883264778058
1825	-0.459532289747402	-3.1346234203895	CCCNC[C@@H](O)Cn1c(C)c(C(=O)c2ccccc2)c(=O)n1-c1ccccc1	MDR1	RF	Scaffold	6	morganBits	Non Edge-Case Molecules	reg	2.67509113064209
1826	-0.459532289747402	-1.24743180399604	CCCNCC(O)Cn1c(C)c(C(=O)c2ccccc2)c(=O)n1-c1ccccc1	MDR1	RF	Scaffold	6	morganBits	Non Edge-Case Molecules	reg	0.78789951424864
1827	-0.465757675134367	-0.440658127038393	Cc1c(C(=O)c2ccccc2)c(=O)n(-c2ccccc2)n1CC(O)CN(C(C)C)C(C)C	MDR1	RF	Scaffold	6	morganBits	Non Edge-Case Molecules	reg	-0.0250995480959738
1828	-0.460353088994483	-2.30565526281231	Cc1c(C(=O)c2ccccc2)c(=O)n(-c2ccccc2)n1CC(O)CNC(C)(C)C	MDR1	RF	Scaffold	6	morganBits	Non Edge-Case Molecules	reg	1.84530217381783
1829	-0.510957840466715	-2.3287622132969	Cc1c(C(=O)c2ccccc2)c(=O)n(-c2ccccc2)n1CC(O)CNC(C)C	MDR1	RF	Scaffold	6	morganBits	Non Edge-Case Molecules	reg	1.81780437283019
1830	-0.510957840466715	-2.32871869227293	Cc1c(C(=O)c2ccccc2)c(=O)n(-c2ccccc2)n1C[C@H](O)CNC(C)C	MDR1	RF	Scaffold	6	morganBits	Non Edge-Case Molecules	reg	1.81776085180622
1831	-0.460353088994483	-2.30569278671458	Cc1c(C(=O)c2ccccc2)c(=O)n(-c2ccccc2)n1C[C@H](O)CNC(C)(C)C	MDR1	RF	Scaffold	6	morganBits	Non Edge-Case Molecules	reg	1.8453396977201
1832	-0.465757675134367	-0.670857269140232	Cc1c(C(=O)c2ccccc2)c(=O)n(-c2ccccc2)n1C[C@H](O)CN(C(C)C)C(C)C	MDR1	RF	Scaffold	6	morganBits	Non Edge-Case Molecules	reg	0.205099594005865
1833	13.6261332297076	12.9342686143755	O=C(c1ccoc1)N1CCN(c2cc(-c3ccoc3)nc3cc(-c4ccccc4)nn23)CC1	MDR1	RF	Scaffold	6	morganBits	Non Edge-Case Molecules	reg	0.69186461533212
1834	1.87498412583564	3.06246379491757	CC(=O)c1cccc(OCC(=O)CN2CCN(c3cccc(C)c3C)CC2)c1	MDR1	RF	Scaffold	6	morganBits	Non Edge-Case Molecules	reg	-1.18747966908194
1835	0.410071885582467	3.70168263345196	COc1cc(C(=O)Nc2ccc(-c3ccc4c(c3)OCO4)cc2[N+](=O)[O-])cc(OC)c1OC	MDR1	RF	Scaffold	6	morganBits	Non Edge-Case Molecules	reg	-3.2916107478695
1836	3.90441135466399	3.84220986858894	O=C(CCc1ccccc1)c1cc(OCc2ccccc2)ccc1OC[C@H](O)CN1CCCCC1	MDR1	RF	Scaffold	6	morganBits	Non Edge-Case Molecules	reg	0.0622014860750539
1837	3.90441135466399	3.85250552318655	O=C(CCc1ccccc1)c1cc(OCc2ccccc2)ccc1OCC(O)CN1CCCCC1	MDR1	RF	Scaffold	6	morganBits	Non Edge-Case Molecules	reg	0.0519058314774465
1838	4.18170583338124	4.29951963420758	COc1ccc(C2=C(c3cc(OC)c(OC)c(OC)c3)C(=O)N(CC(=O)c3ccc(OCc4ccccc4)c(OC)c3)C2=O)cc1OC	MDR1	RF	Scaffold	6	morganBits	Non Edge-Case Molecules	reg	-0.117813800826346
1839	4.23244455226177	4.46203856370536	COc1ccc(C2=C(c3ccc(OC)c(OC)c3)C(=O)N(CC(=O)c3ccc(OCc4ccccc4)c(OC)c3)C2=O)cc1OC	MDR1	RF	Scaffold	6	morganBits	Non Edge-Case Molecules	reg	-0.229594011443588
1840	2.46183703034055	1.90992316422391	O=C(c1ccccc1)c1ccccc1OCC(O)CN1CCCCC1	MDR1	RF	Scaffold	6	morganBits	Non Edge-Case Molecules	reg	0.551913866116643
1841	-0.361401198558103	-3.51539389308544	CCC/N=C(\c1ccccc1)c1c(C)[nH]n(C)c1=O	MDR1	RF	Scaffold	6	morganBits	Non Edge-Case Molecules	reg	3.15399269452733
1842	0.832182128349069	2.31538827233207	COc1ccc2c3c1O[C@H]1C[C@@H](OC(=O)CCCCCCCCC(=O)O[C@H]4C=C[C@@]56CN(C)CCc7ccc(OC)c(c75)O[C@H]6C4)C=C[C@@]31CN(C)CC2	MDR1	RF	Scaffold	6	morganBits	Non Edge-Case Molecules	reg	-1.483206143983
1843	0.36440429259903	-1.4341158035983	COc1cc(C(=O)Nc2ccc(-c3ccc[n+](C)c3)cc2[N+](=O)[O-])cc(OC)c1OC.[I-]	MDR1	RF	Scaffold	6	morganBits	Non Edge-Case Molecules	reg	1.79852009619733
1844	2.09318145944677	1.42955674794263	COc1ccc(-c2nc(CN3CCc4cc(OC)c(OC)cc4C3)cs2)cc1	MDR1	RF	Scaffold	6	morganBits	Non Edge-Case Molecules	reg	0.663624711504145
1845	1.49836714113155	-0.472704636443673	COc1cc(/C=C/C(=O)c2ccc3ccccc3c2)cc(OC)c1OC	MDR1	RF	Scaffold	6	morganBits	Non Edge-Case Molecules	reg	1.97107177757522
1846	0.452127240830005	3.65289246928253	COc1cc2c(cc1OC)CN(CCCCc1cn(-c3ccc(F)cc3)c3ccccc13)CC2	MDR1	RF	Scaffold	6	morganBits	Non Edge-Case Molecules	reg	-3.20076522845253
1847	1.46643449930211	0.963976547442243	Cc1ccc(-c2n[nH]c3c2[C@@H](c2ccc(N(C)C)cc2)C(C#N)=C(N)O3)cc1	MDR1	RF	Scaffold	6	morganBits	Non Edge-Case Molecules	reg	0.502457951859866
1848	1.46643449930211	0.96731512403238	Cc1ccc(-c2n[nH]c3c2C(c2ccc(N(C)C)cc2)C(C#N)=C(N)O3)cc1	MDR1	RF	Scaffold	6	morganBits	Non Edge-Case Molecules	reg	0.499119375269729
1849	-1.07826573146796	-1.04324949491129	COc1cc(OC)cc(-c2ccc(-c3ccc(O)cc3)cc2)c1	MDR1	RF	Scaffold	6	morganBits	Non Edge-Case Molecules	reg	-0.035016236556671
1850	-1.52576873577899	-1.04324949491129	Oc1ccc(-c2ccc(-c3cc(O)cc(O)c3)cc2)cc1	MDR1	RF	Scaffold	6	morganBits	Non Edge-Case Molecules	reg	-0.482519240867702
1851	-0.250605748544149	-0.392661928770137	CCOc1no[n+]([O-])c1S(=O)(=O)c1ccccc1	MDR1	RF	Scaffold	6	morganBits	Non Edge-Case Molecules	reg	0.142056180225988
1852	-0.394882334881016	1.27687990773367	CCCCOc1no[n+]([O-])c1S(=O)(=O)c1ccccc1	MDR1	RF	Scaffold	6	morganBits	Non Edge-Case Molecules	reg	-1.67176224261469
1853	-0.492190183780377	0.0907647208077389	N#Cc1no[n+]([O-])c1S(=O)(=O)c1ccccc1	MDR1	RF	Scaffold	6	morganBits	Non Edge-Case Molecules	reg	-0.582954904588116
1854	-0.204752606785752	0.883284375180889	CCCCCCOc1no[n+]([O-])c1S(=O)(=O)c1ccccc1	MDR1	RF	Scaffold	6	morganBits	Non Edge-Case Molecules	reg	-1.08803698196664
1855	-0.204752606785752	0.566188417522813	CCCCCCCCOc1no[n+]([O-])c1S(=O)(=O)c1ccccc1	MDR1	RF	Scaffold	6	morganBits	Non Edge-Case Molecules	reg	-0.770941024308565
1856	-0.204752606785752	0.895296531628892	CCCCCCCCCCOc1no[n+]([O-])c1S(=O)(=O)c1ccccc1	MDR1	RF	Scaffold	6	morganBits	Non Edge-Case Molecules	reg	-1.10004913841464
1857	-0.289093322308183	-1.25061708363133	Cc1no[n+]([O-])c1S(=O)(=O)c1ccccc1	MDR1	RF	Scaffold	6	morganBits	Non Edge-Case Molecules	reg	0.961523761323146
1858	-0.245896489423409	1.32677687887829	CC(C)Oc1no[n+]([O-])c1S(=O)(=O)c1ccccc1	MDR1	RF	Scaffold	6	morganBits	Non Edge-Case Molecules	reg	-1.5726733683017
1859	-0.221252677603319	1.29024313554584	CCC(C)Oc1no[n+]([O-])c1S(=O)(=O)c1ccccc1	MDR1	RF	Scaffold	6	morganBits	Non Edge-Case Molecules	reg	-1.51149581314915
1860	-0.0042070872828813	-1.81977828441028	NC(=O)c1no[n+]([O-])c1S(=O)(=O)c1ccccc1	MDR1	RF	Scaffold	6	morganBits	Non Edge-Case Molecules	reg	1.8155711971274
1861	1.36207140041676	2.40695546585756	O=C(CCc1cccc2ccccc12)c1ccccc1OCC(O)CN1CCOCC1	MDR1	RF	Scaffold	6	morganBits	Non Edge-Case Molecules	reg	-1.0448840654408
1862	1.36207140041676	2.41460105740367	O=C(CCc1cccc2ccccc12)c1ccccc1OC[C@H](O)CN1CCOCC1	MDR1	RF	Scaffold	6	morganBits	Non Edge-Case Molecules	reg	-1.05252965698691
1863	0.934397841410332	1.53835960779142	CCN(CCCCc1cn(-c2ccc(F)cc2)c2ccccc12)[C@@H]1CCc2c1ccc(OC)c2OC	MDR1	RF	Scaffold	6	morganBits	Non Edge-Case Molecules	reg	-0.603961766381093
1864	0.934397841410332	2.13306671553812	CCN(CCCCc1cn(-c2ccc(F)cc2)c2ccccc12)C1CCc2c1ccc(OC)c2OC	MDR1	RF	Scaffold	6	morganBits	Non Edge-Case Molecules	reg	-1.19866887412779
1865	0.952496868235278	1.79957510705504	COc1ccc2c(c1OC)CC[C@@H]2NCCCCc1cn(-c2ccc(F)cc2)c2ccccc12	MDR1	RF	Scaffold	6	morganBits	Non Edge-Case Molecules	reg	-0.847078238819765
1866	0.952496868235278	0.853870489974595	COc1ccc2c(c1OC)CC[C@H]2NCCCCc1cn(-c2ccc(F)cc2)c2ccccc12	MDR1	RF	Scaffold	6	morganBits	Non Edge-Case Molecules	reg	0.0986263782606829
1867	0.952496868235278	2.23150678835137	COc1ccc2c(c1OC)CCC2NCCCCc1cn(-c2ccc(F)cc2)c2ccccc12	MDR1	RF	Scaffold	6	morganBits	Non Edge-Case Molecules	reg	-1.27900992011609
1868	0.934397841410332	2.4489196649566	CCN(CCCCc1cn(-c2ccc(F)cc2)c2ccccc12)[C@H]1CCc2c1ccc(OC)c2OC	MDR1	RF	Scaffold	6	morganBits	Non Edge-Case Molecules	reg	-1.51452182354626
1869	4.34030534155613	4.0583575773907	COc1ccc(C(C(=O)O[C@H]2CC[C@H](N(C)[C@H]3CC[C@H](OC(=O)C#Cc4cc(OC)c(OC)c(OC)c4)CC3)CC2)c2ccc(OC)cc2)cc1	MDR1	RF	Scaffold	6	morganBits	Non Edge-Case Molecules	reg	0.281947764165433
1870	4.34030534155613	4.13246554954442	COc1ccc(C(C(=O)O[C@H]2CC[C@H](N(C)[C@H]3CC[C@@H](OC(=O)C#Cc4cc(OC)c(OC)c(OC)c4)CC3)CC2)c2ccc(OC)cc2)cc1	MDR1	RF	Scaffold	6	morganBits	Non Edge-Case Molecules	reg	0.207839792011711
1871	4.34030534155613	6.00426772644601	COc1ccc(C(C(=O)O[C@H]2CC[C@@H](N(C)[C@H]3CC[C@H](OC(=O)C#Cc4cc(OC)c(OC)c(OC)c4)CC3)CC2)c2ccc(OC)cc2)cc1	MDR1	RF	Scaffold	6	morganBits	Non Edge-Case Molecules	reg	-1.66396238488988
1872	4.34030534155613	4.21250825721795	COc1ccc(C(C(=O)O[C@H]2CC[C@@H](N(C)[C@H]3CC[C@@H](OC(=O)C#Cc4cc(OC)c(OC)c(OC)c4)CC3)CC2)c2ccc(OC)cc2)cc1	MDR1	RF	Scaffold	6	morganBits	Non Edge-Case Molecules	reg	0.127797084338175
1873	1.9703050168842	-4.27594246533263	CC(C)NC[C@@H](O)COc1cccc2ccccc12	MDR1	RF	Scaffold	6	morganBits	Non Edge-Case Molecules	reg	6.24624748221683
1874	-0.152000630157857	-0.546812608597396	C[N+](C)=c1ccc2c(-c3ccc(C(=S)N4CCCCC4)s3)c3cc4c5c(c3[te]c-2c1)CCCN5CCC4.F[P-](F)(F)(F)(F)F	MDR1	RF	Scaffold	6	morganBits	Non Edge-Case Molecules	reg	0.394811978439539
1875	2.20328953781761	4.92246255609428	COc1ccc(CN2CCN(c3ccc(NC(=O)c4cc(OC)c(OC)cc4NC(=O)c4cnc5ccccc5c4)cc3)CC2)cc1OC	MDR1	RF	Scaffold	6	morganBits	Non Edge-Case Molecules	reg	-2.71917301827667
1876	1.95039084649003	4.17971843439496	COc1ccc(CN2CCN(c3ccc(NC(=O)c4ccccc4NC(=O)c4cnc5ccccc5c4)cc3)CC2)cc1OC	MDR1	RF	Scaffold	6	morganBits	Non Edge-Case Molecules	reg	-2.22932758790494
1877	1.51039103525678	2.94420007738712	Cc1ccc(C(=O)N2c3ccccc3[C@H](N3CCN(Cc4ccccc4)CC3)[C@@H](O)[C@H]2C)cc1	MDR1	RF	Scaffold	6	morganBits	Non Edge-Case Molecules	reg	-1.43380904213035
1878	0.901843777618607	1.02753398402543	C=C[C@H]1CN2CC[C@H]1C[C@H]2[C@H](OC(=O)CCCCCCn1cc(CCCCC(=O)O[C@H](c2ccnc3ccc(OC)cc23)[C@@H]2C[C@@H]3CCN2C[C@@H]3C=C)nn1)c1ccnc2ccc(OC)cc12	MDR1	RF	Scaffold	6	morganBits	Non Edge-Case Molecules	reg	-0.125690206406827
2023	-0.422609725214063	-0.647831785695789	CC(C)[C@@H]1N[C@@H]2c3cc(C#N)ccc3OC(C)(C)[C@H]2OC1=O	MDR1	RF	Scaffold	7	morganBits	Non Edge-Case Molecules	reg	0.225222060481726
2024	-0.422609725214063	-1.98333096939868	CC(C)[C@@H]1N[C@H]2c3cc(C#N)ccc3OC(C)(C)[C@@H]2OC1=O	MDR1	RF	Scaffold	7	morganBits	Non Edge-Case Molecules	reg	1.56072124418462
2025	-0.422609725214063	-0.164289103604981	CC(C)[C@H]1N[C@H]2c3cc(C#N)ccc3OC(C)(C)[C@@H]2OC1=O	MDR1	RF	Scaffold	7	morganBits	Non Edge-Case Molecules	reg	-0.258320621609083
2026	-1.05035439378189	-2.25964108331898	C[C@@H]1N[C@H]2c3cc(C#N)ccc3OC(C)(C)[C@@H]2OC1=O	MDR1	RF	Scaffold	7	morganBits	Non Edge-Case Molecules	reg	1.20928668953709
2027	-0.652486912442404	-1.26952968703774	C[C@H]1C(=O)O[C@@H]2[C@H](c3cc(C#N)ccc3OC2(C)C)N1C	MDR1	RF	Scaffold	7	morganBits	Non Edge-Case Molecules	reg	0.61704277459534
2028	-1.05035439378189	-5.02274321567341	C[C@@H]1N[C@@H]2c3cc(C#N)ccc3OC(C)(C)[C@H]2OC1=O	MDR1	RF	Scaffold	7	morganBits	Non Edge-Case Molecules	reg	3.97238882189152
2029	-0.652486912442404	-1.77609825125242	C[C@H]1C(=O)O[C@H]2[C@@H](c3cc(C#N)ccc3OC2(C)C)N1C	MDR1	RF	Scaffold	7	morganBits	Non Edge-Case Molecules	reg	1.12361133881001
2030	-0.316037871154672	-1.77609825125242	CC(C)[C@H]1C(=O)O[C@H]2[C@@H](c3cc(C#N)ccc3OC2(C)C)N1C	MDR1	RF	Scaffold	7	morganBits	Non Edge-Case Molecules	reg	1.46006038009774
2031	-0.316037871154672	-2.28266691195554	CC(C)[C@@H]1C(=O)O[C@H]2[C@@H](c3cc(C#N)ccc3OC2(C)C)N1C	MDR1	RF	Scaffold	7	morganBits	Non Edge-Case Molecules	reg	1.96662904080087
2032	-0.316037871154672	-1.22347792060496	CC(C)[C@@H]1C(=O)O[C@@H]2[C@H](c3cc(C#N)ccc3OC2(C)C)N1C	MDR1	RF	Scaffold	7	morganBits	Non Edge-Case Molecules	reg	0.907440049450287
2033	-0.316037871154672	-0.716909148209256	CC(C)[C@H]1C(=O)O[C@@H]2[C@H](c3cc(C#N)ccc3OC2(C)C)N1C	MDR1	RF	Scaffold	7	morganBits	Non Edge-Case Molecules	reg	0.400871277054584
2034	0.977299087577333	0.0253819615448875	Cc1cc(C(=O)NCc2cccc(-n3c(=O)c4c(C)onc4c4c(Cl)cccc43)c2)no1	MDR1	RF	Scaffold	7	morganBits	Non Edge-Case Molecules	reg	0.951917126032445
2035	0.310704434915618	2.52610930364773	O=C(Nc1ccccc1C(=O)N[C@@H]1CCCC[C@@H]1N1CCN(c2ccccc2)CC1)c1cnc2ccccc2c1	MDR1	RF	Scaffold	7	morganBits	Non Edge-Case Molecules	reg	-2.21540486873211
2036	0.343127144626368	1.76988589743515	Cc1ccc(C(=O)N2c3ccccc3[C@@H](N(CCO)Cc3ccccc3)[C@@H](O)[C@H]2C)cc1	MDR1	RF	Scaffold	7	morganBits	Non Edge-Case Molecules	reg	-1.42675875280879
2037	-0.278223129735285	0.917925263402658	Cc1ccc(C(=O)N2c3ccccc3[C@H](NCc3ccccc3)[C@@H](O)[C@H]2C)cc1	MDR1	RF	Scaffold	7	morganBits	Non Edge-Case Molecules	reg	-1.19614839313794
2038	0.488783954683467	1.99693454121354	Nc1nc(SCCc2ccccc2)nc2ccccc12	MDR1	RF	Scaffold	7	morganBits	Non Edge-Case Molecules	reg	-1.50815058653007
2039	1.17063690409931	1.67353438615968	COc1cc2nc(SCCc3ccccc3)nc(N)c2cc1OC	MDR1	RF	Scaffold	7	morganBits	Non Edge-Case Molecules	reg	-0.50289748206037
2040	1.1249746439012	1.50445805611574	COc1cccc(CCc2ccccc2OCCCCN2CCN(c3cccc(Cl)c3)CC2)c1	MDR1	RF	Scaffold	7	morganBits	Non Edge-Case Molecules	reg	-0.379483412214548
2041	1.08642721284184	1.90992316422391	COc1cccc(CCc2ccccc2OCCCCN2CCN(c3ccc(F)cc3)CC2)c1	MDR1	RF	Scaffold	7	morganBits	Non Edge-Case Molecules	reg	-0.823495951382064
2042	1.16781833607805	0.33438680346549	COc1cccc(CCc2ccccc2OCCCCN2CCN(c3ccccc3OC)CC2)c1	MDR1	RF	Scaffold	7	morganBits	Non Edge-Case Molecules	reg	0.83343153261256
2043	1.53706509671727	-2.65702580894398	CNCCC(Oc1ccc(C(F)(F)F)cc1)c1ccccc1	MDR1	RF	Scaffold	7	morganBits	Non Edge-Case Molecules	reg	4.19409090566125
2044	11.5792874264914	13.0455543980527	CN(CCCN(C)c1cc(-c2ccco2)nc2cc(-c3ccccc3)nn12)C(=O)c1ccoc1	MDR1	RF	Scaffold	7	morganBits	Non Edge-Case Molecules	reg	-1.4662669715613
2045	3.22564625839998	3.4507682851924	O=C(CCc1ccccc1)c1ccccc1OC[C@H](O)CN1CCC(Cc2ccccc2)CC1	MDR1	RF	Scaffold	7	morganBits	Non Edge-Case Molecules	reg	-0.225122026792418
2046	3.22564625839998	3.44317193830046	O=C(CCc1ccccc1)c1ccccc1OCC(O)CN1CCC(Cc2ccccc2)CC1	MDR1	RF	Scaffold	7	morganBits	Non Edge-Case Molecules	reg	-0.217525679900483
2047	0.393935863730537	2.82621389609806	CCN(CC)CCCn1c(=O)/c(=C/c2ccc3c(c2)OCO3)s/c1=C1/C(=O)Nc2ccccc21	MDR1	RF	Scaffold	7	morganBits	Non Edge-Case Molecules	reg	-2.43227803236753
2048	0.393935863730537	2.82621389609806	CCN(CC)CCCn1c(=O)/c(=C/c2ccc3c(c2)OCO3)s/c1=C1\C(=O)Nc2ccccc21	MDR1	RF	Scaffold	7	morganBits	Non Edge-Case Molecules	reg	-2.43227803236753
2049	0.920681697407747	2.15412012473595	CCN(CC)CCCn1c(=O)/c(=C/c2ccc3c(c2)OCO3)s/c1=C1/C(=O)Nc2ccc(C)cc21	MDR1	RF	Scaffold	7	morganBits	Non Edge-Case Molecules	reg	-1.2334384273282
2050	0.920681697407747	2.15412012473595	CCN(CC)CCCn1c(=O)/c(=C/c2ccc3c(c2)OCO3)s/c1=C1\C(=O)Nc2ccc(C)cc21	MDR1	RF	Scaffold	7	morganBits	Non Edge-Case Molecules	reg	-1.2334384273282
2051	0.853046656696017	1.51563135671387	CCN(CC)CCCn1c(=O)/c(=C/c2ccc3c(c2)OCO3)s/c1=C1/C(=O)Nc2ccc(Cl)cc21	MDR1	RF	Scaffold	7	morganBits	Non Edge-Case Molecules	reg	-0.662584700017852
2052	0.853046656696017	1.51563135671387	CCN(CC)CCCn1c(=O)/c(=C/c2ccc3c(c2)OCO3)s/c1=C1\C(=O)Nc2ccc(Cl)cc21	MDR1	RF	Scaffold	7	morganBits	Non Edge-Case Molecules	reg	-0.662584700017852
2053	3.08241260536076	-3.26904744469156	CC[C@]1(O)C[C@H]2CN(CCc3c([nH]c4ccccc34)[C@@](C(=O)OC)(c3cc4c(cc3OC)N(C=O)[C@H]3[C@@](O)(C(=O)OC)[C@H](OC(C)=O)[C@]5(CC)C=CCN6CC[C@]43[C@@H]65)C2)C1	MDR1	RF	Scaffold	7	morganBits	Non Edge-Case Molecules	reg	6.35146005005232
2054	-0.344982684927516	1.09899294800758	NC(=O)N1CCC(CC(=O)N2CCC([C@H]3c4ncc(Br)cc4CCc4cc(Cl)cc(Br)c43)CC2)CC1	MDR1	RF	Scaffold	7	morganBits	Non Edge-Case Molecules	reg	-1.4439756329351
2055	4.32791555265739	2.58654104283264	COc1cc(CCC(=O)O[C@H]2CC[C@H](N(C)[C@H]3CC[C@H](OC(=O)c4cc(OC)c(OC)c(OC)c4)CC3)CC2)cc(OC)c1OC	MDR1	RF	Scaffold	7	morganBits	Non Edge-Case Molecules	reg	1.74137450982475
2056	4.32791555265739	2.55428018061442	COc1cc(CCC(=O)O[C@H]2CC[C@H](N(C)[C@H]3CC[C@@H](OC(=O)c4cc(OC)c(OC)c(OC)c4)CC3)CC2)cc(OC)c1OC	MDR1	RF	Scaffold	7	morganBits	Non Edge-Case Molecules	reg	1.77363537204297
2057	4.32791555265739	3.14206684551654	COc1cc(CCC(=O)O[C@H]2CC[C@@H](N(C)[C@H]3CC[C@H](OC(=O)c4cc(OC)c(OC)c(OC)c4)CC3)CC2)cc(OC)c1OC	MDR1	RF	Scaffold	7	morganBits	Non Edge-Case Molecules	reg	1.18584870714085
2058	4.32791555265739	1.99693454121354	COc1cc(CCC(=O)O[C@H]2CC[C@@H](N(C)[C@H]3CC[C@@H](OC(=O)c4cc(OC)c(OC)c(OC)c4)CC3)CC2)cc(OC)c1OC	MDR1	RF	Scaffold	7	morganBits	Non Edge-Case Molecules	reg	2.33098101144385
2059	3.65655360684579	3.00853545289202	O=C(C(c1ccccc1)c1ccccc1)N1CCN(C[C@@H](O)COc2cccc3ncccc23)CC1	MDR1	RF	Scaffold	7	morganBits	Non Edge-Case Molecules	reg	0.648018153953773
2060	0.0280520852522376	-0.137769679141348	Cc1cn([C@H]2C[C@H](N=[N+]=[N-])[C@@H](COC(=O)CCCCCCCCCCC(=O)OC[C@H]3O[C@@H](n4cc(C)c(=O)[nH]c4=O)C[C@@H]3N=[N+]=[N-])O2)c(=O)[nH]c1=O	MDR1	RF	Scaffold	7	morganBits	Non Edge-Case Molecules	reg	0.165821764393586
2061	4.40883125782853	4.55605546251113	O=C(CCc1ccccc1)c1cc(OCc2ccccc2)ccc1OC[C@H](O)CN1CCC(O)(c2ccccc2)CC1	MDR1	RF	Scaffold	7	morganBits	Non Edge-Case Molecules	reg	-0.147224204682604
2062	2.01356258758462	4.9056554377779	CN1CCN(C(C(=O)Nc2ccc(NC(=O)CCc3ccccc3)cc2C(=O)c2ccccc2)c2ccccc2)CC1	MDR1	RF	Scaffold	7	morganBits	Non Edge-Case Molecules	reg	-2.89209285019328
2063	-0.666643055967934	-0.961756460660103	O=C(Nc1ccccc1-n1cc(-c2ccccc2)nn1)c1ccccc1	MDR1	RF	Scaffold	7	morganBits	Non Edge-Case Molecules	reg	0.295113404692169
2064	0.0600383140977718	-0.680344001221918	CCOC(=O)c1csc([C@@H](NC(=O)c2csc([C@@H](NC(=O)c3ccc(OC)c(OC)c3)C(C)C)n2)C(C)C)n1	MDR1	RF	Scaffold	7	morganBits	Non Edge-Case Molecules	reg	0.74038231531969
2065	12.2210005593509	13.9518947990737	COc1cccc(-c2cc3nc(-c4ccccc4)cc(N4CCN(C(=O)c5ccoc5)CC4)n3n2)c1	MDR1	RF	Scaffold	7	morganBits	Non Edge-Case Molecules	reg	-1.73089423972274
2066	13.4584369672432	15.1899154858318	COc1ccc(-c2cc3nc(-c4ccccc4)cc(N4CCN(C(=O)c5ccoc5)CC4)n3n2)cc1	MDR1	RF	Scaffold	7	morganBits	Non Edge-Case Molecules	reg	-1.73147851858858
2067	12.0893172079745	15.0576043496125	COc1cccc(-c2cc3nc(-c4cccc(C#N)c4)cc(N4CCN(C(=O)c5ccoc5)CC4)n3n2)c1	MDR1	RF	Scaffold	7	morganBits	Non Edge-Case Molecules	reg	-2.96828714163802
2068	12.2210005593509	10.8812466357296	COc1cccc(-c2cc(N3CCN(C(=O)c4ccoc4)CC3)n3nc(-c4ccccc4)cc3n2)c1	MDR1	RF	Scaffold	7	morganBits	Non Edge-Case Molecules	reg	1.33975392362133
2069	13.0573139268094	14.3454089740819	COc1cccc(-c2cc3nc(-c4ccccc4)c(C)c(N4CCN(C(=O)c5ccoc5)CC4)n3n2)c1	MDR1	RF	Scaffold	7	morganBits	Non Edge-Case Molecules	reg	-1.28809504727249
2070	12.074640732032	14.6439110776188	COc1cccc(-c2cc(N3CCN(C(=O)c4ccoc4)CC3)n3nc(-c4cccc(OC)c4)cc3n2)c1	MDR1	RF	Scaffold	7	morganBits	Non Edge-Case Molecules	reg	-2.5692703455868
2071	13.3922105573043	13.1779435860984	COc1ccccc1-c1cc(N2CCN(C(=O)c3ccoc3)CC2)n2nc(-c3ccccc3)cc2n1	MDR1	RF	Scaffold	7	morganBits	Non Edge-Case Molecules	reg	0.214266971205861
2072	13.4584369672432	13.3058066087625	COc1ccc(-c2cc(N3CCN(C(=O)c4ccoc4)CC3)n3nc(-c4ccccc4)cc3n2)cc1	MDR1	RF	Scaffold	7	morganBits	Non Edge-Case Molecules	reg	0.152630358480771
2073	12.0765396358078	3.94758317188879	COc1cccc(-c2cc3nc(-c4cccc(C(F)(F)F)c4)cc(N4CCN(C(=O)c5ccoc5)CC4)n3n2)c1	MDR1	RF	Scaffold	7	morganBits	Non Edge-Case Molecules	reg	8.12895646391901
2074	10.8892554363246	14.8191933261675	COC(=O)c1cccc(-c2cc(N3CCN(C(=O)c4ccoc4)CC3)n3nc(-c4cccc(OC)c4)cc3n2)c1	MDR1	RF	Scaffold	7	morganBits	Non Edge-Case Molecules	reg	-3.92993788984294
2075	13.4962334991577	10.6971768267421	O=C(c1ccoc1)N1CCN(c2cc(-c3ccc(F)cc3)nc3cc(-c4ccccc4)nn23)CC1	MDR1	RF	Scaffold	7	morganBits	Non Edge-Case Molecules	reg	2.79905667241558
2076	13.3196575320004	13.5497354791	O=C(c1ccoc1)N1CCN(c2cc(-c3cccc(F)c3)nc3cc(-c4ccccc4)nn23)CC1	MDR1	RF	Scaffold	7	morganBits	Non Edge-Case Molecules	reg	-0.230077947099566
2077	13.1623345824204	14.0436751481745	O=C(c1ccoc1)N1CCN(c2cc(-c3cccc(F)c3)nc3cc(-c4cccc(Cl)c4)nn23)CC1	MDR1	RF	Scaffold	7	morganBits	Non Edge-Case Molecules	reg	-0.881340565754032
2078	13.3740312963673	13.5601968203454	O=C(c1ccoc1)N1CCN(c2cc(-c3ccccc3F)nc3cc(-c4ccccc4)nn23)CC1	MDR1	RF	Scaffold	7	morganBits	Non Edge-Case Molecules	reg	-0.186165523978108
2079	0.333759766994393	0.527804174514499	COc1cccc(Nc2nc(-c3cccnc3)nc3ccccc23)c1	MDR1	RF	Scaffold	7	morganBits	Non Edge-Case Molecules	reg	-0.194044407520106
2080	0.531603938106376	0.95762199482672	COc1ccc(Nc2nc(-c3cccnc3)nc3ccccc23)cc1OC	MDR1	RF	Scaffold	7	morganBits	Non Edge-Case Molecules	reg	-0.426018056720344
2081	-0.170863969238276	-1.09079665084112	Cc1c(C(=O)c2ccccc2)c(=O)n(C)n1CC(O)CN(C(C)C)C(C)C	MDR1	RF	Scaffold	7	morganBits	Non Edge-Case Molecules	reg	0.919932681602847
2082	-0.170863969238276	-1.08532274107221	Cc1c(C(=O)c2ccccc2)c(=O)n(C)n1C[C@H](O)CN(C(C)C)C(C)C	MDR1	RF	Scaffold	7	morganBits	Non Edge-Case Molecules	reg	0.914458771833939
2083	2.53567596979375	-0.249561085129464	O=C(CCc1ccccc1)c1ccccc1OCC(O)CN(C(c1ccccc1)c1ccccc1)C(c1ccccc1)c1ccccc1	MDR1	RF	Scaffold	7	morganBits	Non Edge-Case Molecules	reg	2.78523705492322
2084	2.58307412971682	3.65289246928253	Cc1ccccc1N1CCN(CC(O)Cn2c(C)c(C(=O)CCc3ccccc3)c(=O)n2-c2ccccc2)CC1	MDR1	RF	Scaffold	7	morganBits	Non Edge-Case Molecules	reg	-1.06981833956571
2085	0.0661854818158125	2.09224472101786	CCCCCO[C@@H]1[C@H]2C[C@H](OC(=O)c3ccco3)[C@]3(C)[C@@H](OC(C)=O)[C@@H](OC(=O)c4ccccc4)C[C@@](C)(O)[C@@]13OC2(C)C	MDR1	RF	Scaffold	7	morganBits	Non Edge-Case Molecules	reg	-2.02605923920205
2086	11.3329720307045	13.44220135771	COc1cccc(-c2cc3nc(C)c(C)c(N4CCN(C(=O)c5ccco5)CC4)n3n2)c1	MDR1	RF	Scaffold	7	morganBits	Non Edge-Case Molecules	reg	-2.1092293270054
2087	13.5360996553157	-0.589461504744746	Cc1nc2cc(-c3cccc(F)c3)nn2c(N2CCN(C(=O)c3ccco3)CC2)c1C	MDR1	RF	Scaffold	7	morganBits	Non Edge-Case Molecules	reg	14.1255611600604
2088	14.0398400373888	9.08001770798603	Cc1nc2cc(-c3ccc(F)cc3)nn2c(N2CCN(C(=O)c3ccco3)CC2)c1C	MDR1	RF	Scaffold	7	morganBits	Non Edge-Case Molecules	reg	4.9598223294028
2089	13.7150431491902	14.3433147324788	COc1ccc(-c2cc3nc(C)c(C)c(N4CCN(C(=O)c5ccco5)CC4)n3n2)cc1	MDR1	RF	Scaffold	7	morganBits	Non Edge-Case Molecules	reg	-0.628271583288562
2090	0.265894976925191	-0.480367509189243	CC[C@@H]1NC(=O)[C@H](C2CCCCC2C)N(C)C(=O)[C@H](C(C)C)N(C)C(=O)[C@H](CC(C)C)N(C)C(=O)[C@H](CC(C)C)N(C)C(=O)[C@@H](C)NC(=O)[C@@H](C)NC(=O)[C@@H](CC(C)C)N(C)C(=O)[C@@H](C(C)C)NC(=O)[C@@H](CC(C)C)N(C)C(=O)CN(C)C1=O	MDR1	RF	Scaffold	7	morganBits	Non Edge-Case Molecules	reg	0.746262486114434
2091	1.65362645255561	0.669136386775255	CCOC(=O)CSc1nc(N)c2c3c(sc2n1)CCC3	MDR1	RF	Scaffold	7	morganBits	Non Edge-Case Molecules	reg	0.984490065780357
2092	-0.231040213852728	-5.07787482243176	CCOC(=O)C1=C[C@@H](OC(CC)CC)[C@H](NC(C)=O)[C@@H](N)C1	MDR1	RF	Scaffold	7	morganBits	Non Edge-Case Molecules	reg	4.84683460857904
2093	0.18698512459077	-2.13019984383155	CCOC(=O)C1=C(C)NC(C)=C(C(=O)OC)C1c1cccc([N+](=O)[O-])c1	MDR1	RF	Scaffold	7	morganBits	Non Edge-Case Molecules	reg	2.31718496842232
2094	0.257021928362761	-0.798127036878302	COC(=O)C1=C(C#N)NC(C)=C(C(=O)OC(C)C)C1c1cccc([N+](=O)[O-])c1	MDR1	RF	Scaffold	7	morganBits	Non Edge-Case Molecules	reg	1.05514896524106
2095	-0.397098655572912	-0.998797732340453	CCOC(=O)C1=C(COCCN)NC(C)=C(C(=O)OC)C1c1ccccc1Cl	MDR1	RF	Scaffold	7	morganBits	Non Edge-Case Molecules	reg	0.601699076767541
2096	1.08067816694689	-1.69421506143494	COC(=O)C1=C(C)NC(C)=C(C(=O)OCC(C)C)C1c1ccccc1[N+](=O)[O-]	MDR1	RF	Scaffold	7	morganBits	Non Edge-Case Molecules	reg	2.77489322838183
2097	2.91166215502269	2.85208741401608	CC(C)N(C[C@@H](O)COc1ccccc1C(=O)CCc1cccc2ccccc12)C(C)C	MDR1	RF	Scaffold	7	morganBits	Non Edge-Case Molecules	reg	0.059574741006616
2098	2.28232563920404	4.25663431526051	CC(C)N(C[C@@H](O)COc1ccc(C(=O)CCc2cccc3ccccc23)cc1)C(C)C	MDR1	RF	Scaffold	7	morganBits	Non Edge-Case Molecules	reg	-1.97430867605646
2099	2.87383675663156	4.92449852557938	CC(C)N(C[C@@H](O)COc1cccc(C(=O)CCc2cccc3ccccc23)c1)C(C)C	MDR1	RF	Scaffold	7	morganBits	Non Edge-Case Molecules	reg	-2.05066176894782
2100	2.91166215502269	2.85796259441264	CC(C)N(CC(O)COc1ccccc1C(=O)CCc1cccc2ccccc12)C(C)C	MDR1	RF	Scaffold	7	morganBits	Non Edge-Case Molecules	reg	0.0536995606100489
2101	11.3645994145378	0.175322108835802	O=C(NCCCN1CCOCC1)c1cnn2c(-c3ccccc3)cc(-c3ccccc3)nc12	MDR1	RF	Scaffold	7	morganBits	Non Edge-Case Molecules	reg	11.189277305702
2102	1.49007795040023	1.31291984421687	O=C(c1ccccc1)c1ccc(OCC(O)CN2CCCCC2)cc1	MDR1	RF	Scaffold	7	morganBits	Non Edge-Case Molecules	reg	0.177158106183364
2103	1.49007795040023	1.30936653168832	O=C(c1ccccc1)c1ccc(OC[C@H](O)CN2CCCCC2)cc1	MDR1	RF	Scaffold	7	morganBits	Non Edge-Case Molecules	reg	0.180711418711906
2104	-0.493625107829861	-1.4341158035983	COc1ccc2ccc(=O)oc2c1CC=C(C)C	MDR1	RF	Scaffold	7	morganBits	Non Edge-Case Molecules	reg	0.940490695768438
2105	-0.349821184313912	-1.6919449129004	CC(=O)Oc1cc(OC(C)=O)c2ccc(=O)oc2c1CC=C(C)C	MDR1	RF	Scaffold	7	morganBits	Non Edge-Case Molecules	reg	1.34212372858649
2106	0.564314558315592	2.09474785123598	CCN(CC)P(=O)(Nc1cccc(C(F)(F)F)c1)c1ccc(N(C)C)cc1NC(=O)c1ccco1	MDR1	RF	Scaffold	7	morganBits	Non Edge-Case Molecules	reg	-1.53043329292039
2107	0.505068983710756	2.43762653026902	COC(=O)C1=C(C)NC(C)=C(C(=O)OCCCN2CCC(c3ccccc3)(c3ccccc3)CC2)[C@H]1c1cccc([N+](=O)[O-])c1	MDR1	RF	Scaffold	7	morganBits	Non Edge-Case Molecules	reg	-1.93255754655826
2108	4.52581588050961	5.08797699457185	COc1cc(C#CC(=O)O[C@H]2CC[C@@H](N(C)[C@H]3CC[C@@H](OC(=O)C4c5ccccc5-c5ccccc54)CC3)CC2)cc(OC)c1OC	MDR1	RF	Scaffold	7	morganBits	Non Edge-Case Molecules	reg	-0.562161114062241
2109	4.52581588050961	3.33011907701948	COc1cc(C#CC(=O)O[C@H]2CC[C@H](N(C)[C@H]3CC[C@@H](OC(=O)C4c5ccccc5-c5ccccc54)CC3)CC2)cc(OC)c1OC	MDR1	RF	Scaffold	7	morganBits	Non Edge-Case Molecules	reg	1.19569680349013
2110	4.52581588050961	4.21250825721795	COc1cc(C#CC(=O)O[C@H]2CC[C@@H](N(C)[C@H]3CC[C@H](OC(=O)C4c5ccccc5-c5ccccc54)CC3)CC2)cc(OC)c1OC	MDR1	RF	Scaffold	7	morganBits	Non Edge-Case Molecules	reg	0.313307623291658
2111	4.52581588050961	2.78539190157781	COc1cc(C#CC(=O)O[C@H]2CC[C@H](N(C)[C@H]3CC[C@H](OC(=O)C4c5ccccc5-c5ccccc54)CC3)CC2)cc(OC)c1OC	MDR1	RF	Scaffold	7	morganBits	Non Edge-Case Molecules	reg	1.7404239789318
2112	-0.544110422089191	1.6867796129097	CC1(C)CCC(C)(C)c2cc(-c3cc(-c4ccc(C(=O)O)cc4)no3)ccc21	MDR1	RF	Scaffold	7	morganBits	Non Edge-Case Molecules	reg	-2.23089003499889
2113	2.6060673721412	5.31112054588606	CN1CCN(C(C(=O)Nc2ccc(NC(=O)c3ccc4ccccc4c3)cc2C(=O)c2ccccc2)c2ccccc2)CC1	MDR1	RF	Scaffold	7	morganBits	Non Edge-Case Molecules	reg	-2.70505317374487
2114	0.979924116965713	-1.93310696971729	C[N+](C)=c1ccc2c(-c3ccc(C(=O)N4CCCCC4)s3)c3cc4c5c(c3sc-2c1)CCCN5CCC4.F[P-](F)(F)(F)(F)F	MDR1	RF	Scaffold	7	morganBits	Non Edge-Case Molecules	reg	2.913031086683
2115	1.53066747435885	1.5499204301925	COc1cccc(CCc2ccccc2OCCCCCN2CCN(c3ncccn3)CC2)c1	MDR1	RF	Scaffold	7	morganBits	Non Edge-Case Molecules	reg	-0.0192529558336542
2116	0.589888574853662	4.39482981401191	COc1cc(C(=O)NC(c2nc(C(=O)NC3CCC(F)(F)CC3)cs2)C(C)C)cc(OC)c1OC	MDR1	RF	Scaffold	7	morganBits	Non Edge-Case Molecules	reg	-3.80494123915825
2117	0.898622326651996	-0.392661928770137	COc1cccc(CCc2ccccc2OCCN2CCc3ccccc3C2)c1	MDR1	RF	Scaffold	7	morganBits	Non Edge-Case Molecules	reg	1.29128425542213
2118	13.3745950975477	14.2687585643065	O=C(c1ccoc1)N1CCN(c2cc(-c3ccco3)nc3cc(-c4cccc(-c5ccco5)c4)nn23)CC1	MDR1	RF	Scaffold	7	morganBits	Non Edge-Case Molecules	reg	-0.894163466758762
2119	0.753401705456535	0.0128031793380269	COc1c2c(c3c(c1OC)[C@@]1(OC)C4=C(C(=O)[C@H](OC)[C@@]1(OC)O3)[C@H](OC)C[C@@H](c1ccccc1)O4)[C@H](O)C[C@@H](c1ccccc1)O2	MDR1	RF	Scaffold	7	morganBits	Non Edge-Case Molecules	reg	0.740598526118508
2120	1.72884137777249	2.36668156671962	COc1cc(C(=O)NC(Cc2ccccc2)c2nc(C(=O)NC3CCC(F)(F)CC3)cs2)cc(OC)c1OC	MDR1	RF	Scaffold	7	morganBits	Non Edge-Case Molecules	reg	-0.637840188947131
2121	-0.304355635900881	-1.36722156876827	CN[C@H]1CC[C@@H](c2ccc(Cl)c(Cl)c2)c2ccccc21	MDR1	RF	Scaffold	7	morganBits	Non Edge-Case Molecules	reg	1.06286593286739
2122	0.378365144307403	-2.06663836234181	COc1ccc2c(c1)C(=O)CC(c1ccccc1)O2	MDR1	RF	Scaffold	7	morganBits	Non Edge-Case Molecules	reg	2.44500350664921
2123	-0.0781478429488498	-1.27505110896861	COc1cc2c(c(O)c1C)C(=O)CC(c1ccccc1)O2	MDR1	RF	Scaffold	7	morganBits	Non Edge-Case Molecules	reg	1.19690326601976
2124	0.29858058412195	-0.615805480084347	COc1cc(OC)c2c(c1C)OC(c1ccccc1)CC2=O	MDR1	RF	Scaffold	7	morganBits	Non Edge-Case Molecules	reg	0.914386064206298
2125	5.13877559802267	4.32437135036335	COc1cc(OC)c2c(c1)O[C@H](c1cc(OC)c(OC)c(OC)c1)[C@@H](OC(C)=O)C2=O	MDR1	RF	Scaffold	7	morganBits	Non Edge-Case Molecules	reg	0.814404247659324
2126	3.79959021655736	4.29951963420758	COc1ccc(C2=C(c3cc(OC)c(OC)c(OC)c3)C(=O)N(CC(=O)c3ccc(OCc4ccccc4)c(OC)c3)C2=O)cc1OC	MDR1	RF	Scaffold	7	morganBits	Non Edge-Case Molecules	reg	-0.499929417650228
2127	3.77431712414497	4.46203856370536	COc1ccc(C2=C(c3ccc(OC)c(OC)c3)C(=O)N(CC(=O)c3ccc(OCc4ccccc4)c(OC)c3)C2=O)cc1OC	MDR1	RF	Scaffold	7	morganBits	Non Edge-Case Molecules	reg	-0.687721439560392
2128	-1.45356187771433	-1.60162227460711	COc1cc(C(=O)Nc2cc(-c3ccccc3)ccc2[N+](=O)[O-])cc(O)c1O	MDR1	RF	Scaffold	7	morganBits	Non Edge-Case Molecules	reg	0.148060396892781
2129	1.01671919051802	2.6543636391714	COc1cc(C(=O)Nc2cc(-c3ccccc3)ccc2[N+](=O)[O-])cc(OC)c1OC	MDR1	RF	Scaffold	7	morganBits	Non Edge-Case Molecules	reg	-1.63764444865339
2130	1.97589317033544	-2.46792809903949	C=C1/C(=C\C=C2/CCC[C@@]3(C)[C@H]2CC[C@@H]3[C@H](C)C[C@@H]2OC(=O)C(=C)[C@H]2CCCC)C[C@@H](O)[C@H](C)[C@@H]1O	MDR1	RF	Scaffold	7	morganBits	Non Edge-Case Molecules	reg	4.44382126937493
2131	1.39798672656018	1.6867796129097	CC(C)(C)c1ccc(C(=O)CCCN2CCC(OC(c3ccccc3)c3ccccc3)CC2)cc1	MDR1	RF	Scaffold	7	morganBits	Non Edge-Case Molecules	reg	-0.288792886349517
2132	0.398053799240671	-1.81376021208472	CCCCOc1nonc1S(=O)(=O)c1ccccc1	MDR1	RF	Scaffold	7	morganBits	Non Edge-Case Molecules	reg	2.21181401132539
2133	0.336724700457485	-1.3797217315325	CCCCCCOc1nonc1S(=O)(=O)c1ccccc1	MDR1	RF	Scaffold	7	morganBits	Non Edge-Case Molecules	reg	1.71644643198999
2134	0.11296694936779	-1.38899536831783	COc1cccc(CCc2ccccc2OCc2ncccn2)c1	MDR1	RF	Scaffold	7	morganBits	Non Edge-Case Molecules	reg	1.50196231768562
2135	2.31002953994851	2.52302763711032	Cc1cccc(N2CCN(CC(O)COc3ccc(C(=O)c4ccccc4)cc3)CC2)c1C	MDR1	RF	Scaffold	7	morganBits	Non Edge-Case Molecules	reg	-0.212998097161807
2136	2.8755316356065	2.12270392850257	O=C(c1ccccc1)c1ccc(OCC(O)CN2CCN(c3ccc(F)cc3)CC2)cc1	MDR1	RF	Scaffold	7	morganBits	Non Edge-Case Molecules	reg	0.752827707103932
2137	2.8755316356065	2.1152677281754	O=C(c1ccccc1)c1ccc(OC[C@H](O)CN2CCN(c3ccc(F)cc3)CC2)cc1	MDR1	RF	Scaffold	7	morganBits	Non Edge-Case Molecules	reg	0.760263907431101
2138	2.35646866829876	2.78301472929206	Cc1ccccc1N1CCN(C[C@@H](O)COc2ccc(C(=O)c3ccccc3)cc2)CC1	MDR1	RF	Scaffold	7	morganBits	Non Edge-Case Molecules	reg	-0.426546060993299
2139	2.31002953994851	2.50671525654109	Cc1cccc(N2CCN(C[C@@H](O)COc3ccc(C(=O)c4ccccc4)cc3)CC2)c1C	MDR1	RF	Scaffold	7	morganBits	Non Edge-Case Molecules	reg	-0.19668571659258
2140	2.35646866829876	2.78539190157781	Cc1ccccc1N1CCN(CC(O)COc2ccc(C(=O)c3ccccc3)cc2)CC1	MDR1	RF	Scaffold	7	morganBits	Non Edge-Case Molecules	reg	-0.42892323327905
2141	0.523010616339146	-0.903487552536127	C[N+](C)=c1ccc2c(-c3ccc(C(=S)N4CCOCC4)s3)c3cc4c5c(c3sc-2c1)CCCN5CCC4.F[P-](F)(F)(F)(F)F	MDR1	RF	Scaffold	7	morganBits	Non Edge-Case Molecules	reg	1.42649816887527
2142	0.32975417531017	0.400305587072019	COc1cccc(Nc2nc(-c3ccncc3)nc3ccccc23)c1	MDR1	RF	Scaffold	7	morganBits	Non Edge-Case Molecules	reg	-0.070551411761849
2143	0.619451799607474	1.35987682730464	COc1ccc(Nc2nc(-c3ccncc3)nc3ccccc23)cc1OC	MDR1	RF	Scaffold	7	morganBits	Non Edge-Case Molecules	reg	-0.740425027697163
2144	0.411234505369614	1.06979379331532	COc1ccc(Nc2nc(-c3ccncc3)nc3ccccc23)cc1C(F)(F)F	MDR1	RF	Scaffold	7	morganBits	Non Edge-Case Molecules	reg	-0.658559287945703
2145	-0.413175895150768	0.240645251433792	COC(=O)c1cccc(Nc2nc(-c3ccncc3)nc3ccccc23)c1	MDR1	RF	Scaffold	7	morganBits	Non Edge-Case Molecules	reg	-0.65382114658456
2146	-0.0105787638970884	3.1888590070233	CC(C)(C)OC(=O)c1cccc(Nc2nc(-c3ccncc3)nc3ccccc23)c1	MDR1	RF	Scaffold	7	morganBits	Non Edge-Case Molecules	reg	-3.19943777092039
2147	-0.55384634847463	0.792053058951383	O=C(O)c1ccc(Nc2nc(-c3ccncc3)nc3ccccc23)cc1	MDR1	RF	Scaffold	7	morganBits	Non Edge-Case Molecules	reg	-1.34589940742601
2148	1.90192970170883	2.76558927428163	CC(=O)OC[C@]12[C@@H](OC(=O)c3ccoc3)C[C@@H]3[C@@H](OC(=O)c4ccoc4)[C@]1(OC3(C)C)[C@@](C)(O)C[C@H](OC(C)=O)[C@@H]2OC(C)=O	MDR1	RF	Scaffold	7	morganBits	Non Edge-Case Molecules	reg	-0.863659572572803
2149	1.19428414620752	-1.34174248346728	COc1cc2c(cc1OC)CN(CCc1ccc(NC(=O)Nc3ccc(N)cc3)cc1)CC2	MDR1	RF	Scaffold	7	morganBits	Non Edge-Case Molecules	reg	2.53602662967481
2150	1.87309624907905	3.20090734553947	COc1cc2c(cc1OC)CN(CCc1ccc(NC(=O)Nc3ccccc3[N+](=O)[O-])cc1)CC2	MDR1	RF	Scaffold	7	morganBits	Non Edge-Case Molecules	reg	-1.32781109646043
2151	1.06519504612052	2.35360948515227	O=C(Nc1ccc(CCN2CCc3ccccc3C2)cc1)Nc1ccccc1[N+](=O)[O-]	MDR1	RF	Scaffold	7	morganBits	Non Edge-Case Molecules	reg	-1.28841443903175
2152	1.70540776151695	2.49272228761499	COc1cc2c(cc1OC)CN(CCc1ccc(NC(=O)Nc3cccc([N+](=O)[O-])c3)cc1)CC2	MDR1	RF	Scaffold	7	morganBits	Non Edge-Case Molecules	reg	-0.787314526098036
2153	1.62986172122924	1.6867796129097	COc1cc2c(cc1OC)CN(CCc1ccc(NC(=O)Nc3ccc([N+](=O)[O-])cc3)cc1)CC2	MDR1	RF	Scaffold	7	morganBits	Non Edge-Case Molecules	reg	-0.0569178916804573
2154	1.55443548347526	-0.952277716705559	COc1cc2c(cc1OC)CN(CCc1ccc(NC(=O)Nc3ccccc3N)cc1)CC2	MDR1	RF	Scaffold	7	morganBits	Non Edge-Case Molecules	reg	2.50671320018082
2155	0.938307695081742	-0.852194258148577	Nc1ccccc1NC(=O)Nc1ccc(CCN2CCc3ccccc3C2)cc1	MDR1	RF	Scaffold	7	morganBits	Non Edge-Case Molecules	reg	1.79050195323032
2156	1.24258716848802	-0.546812608597396	COc1cc2c(cc1OC)CN(CCc1ccc(NC(=O)Nc3cccc(N)c3)cc1)CC2	MDR1	RF	Scaffold	7	morganBits	Non Edge-Case Molecules	reg	1.78939977708541
2157	2.3426874787502	3.64341372532799	O=C1c2c(cccc2OCC(O)CN2CCCCC2)CC1Cc1ccccc1	MDR1	RF	Scaffold	7	morganBits	Non Edge-Case Molecules	reg	-1.30072624657779
2158	2.3426874787502	3.63495900140906	O=C1c2c(cccc2OC[C@H](O)CN2CCCCC2)C[C@@H]1Cc1ccccc1	MDR1	RF	Scaffold	7	morganBits	Non Edge-Case Molecules	reg	-1.29227152265886
2159	0.349204722389278	-1.4341158035983	COc1cc(C(=O)Nc2ccc(-c3ccc[n+](C)c3)cc2[N+](=O)[O-])cc(OC)c1OC.[I-]	MDR1	RF	Scaffold	7	morganBits	Non Edge-Case Molecules	reg	1.78332052598758
2160	1.81299096408804	3.60637245364764	CC(C)(C)OC(=O)[C@H](CCCCNC(=O)OCc1ccccc1)NC[C@@H]1C[C@@H](OCc2ccccc2)CN1C(=O)OC(C)(C)C	MDR1	RF	Scaffold	7	morganBits	Non Edge-Case Molecules	reg	-1.7933814895596
2161	1.2131766416896	0.172385249162492	COc1cccc(CCc2ccccc2OCCCCCN2CCN(C)CC2)c1	MDR1	RF	Scaffold	7	morganBits	Non Edge-Case Molecules	reg	1.04079139252711
2162	12.4031332767151	13.008533905809	O=C(C1CCCO1)N1CCN(c2c3c(nc4cc(-c5cccc(F)c5)nn24)CCCC3)CC1	MDR1	RF	Scaffold	7	morganBits	Non Edge-Case Molecules	reg	-0.60540062909385
2163	4.62632980579212	3.98936470590374	COc1cc(/C=C/C(=O)O[C@H]2CC[C@H](N(C)[C@H]3CC[C@@H](OC(=O)C4c5ccccc5-c5ccccc54)CC3)CC2)cc(OC)c1OC	MDR1	RF	Scaffold	7	morganBits	Non Edge-Case Molecules	reg	0.636965099888375
2164	4.62632980579212	3.80704314910979	COc1cc(/C=C/C(=O)O[C@H]2CC[C@@H](N(C)[C@H]3CC[C@@H](OC(=O)C4c5ccccc5-c5ccccc54)CC3)CC2)cc(OC)c1OC	MDR1	RF	Scaffold	7	morganBits	Non Edge-Case Molecules	reg	0.819286656682331
2165	4.62632980579212	4.68251188646369	COc1cc(/C=C/C(=O)O[C@H]2CC[C@H](N(C)[C@H]3CC[C@H](OC(=O)C4c5ccccc5-c5ccccc54)CC3)CC2)cc(OC)c1OC	MDR1	RF	Scaffold	7	morganBits	Non Edge-Case Molecules	reg	-0.0561820806715696
2166	4.62632980579212	4.61797336532612	COc1cc(/C=C/C(=O)O[C@H]2CC[C@@H](N(C)[C@H]3CC[C@H](OC(=O)C4c5ccccc5-c5ccccc54)CC3)CC2)cc(OC)c1OC	MDR1	RF	Scaffold	7	morganBits	Non Edge-Case Molecules	reg	0.0083564404660014
2167	-0.473240648511988	3.34330913287765	CN(C)c1ccc(P(=O)(Nc2cccc(C(F)(F)F)c2)N2CCOCC2)c(NC(=O)c2cccs2)c1	MDR1	RF	Scaffold	7	morganBits	Non Edge-Case Molecules	reg	-3.81654978138964
2312	-0.716301482821765	0.158073200867939	CC(C)C(CO)N(C)[C@H]1c2cc(C#N)ccc2OC(C)(C)[C@@H]1O	MDR1	RF	Scaffold	8	morganBits	Non Edge-Case Molecules	reg	-0.874374683689704
2313	-0.665647573177107	-1.47676220346681	CC(C)[C@@H](CCl)N(C)[C@@H]1c2cc(C#N)ccc2OC(C)(C)[C@H]1O	MDR1	RF	Scaffold	8	morganBits	Non Edge-Case Molecules	reg	0.811114630289707
2314	-0.665647573177107	-1.70702069999412	CC(C)[C@@H](CCl)N(C)[C@H]1c2cc(C#N)ccc2OC(C)(C)[C@@H]1O	MDR1	RF	Scaffold	8	morganBits	Non Edge-Case Molecules	reg	1.04137312681701
2315	-0.995357351880457	1.1021349158601	CC(C)[C@H](N[C@H]1c2cc(C#N)ccc2OC(C)(C)[C@@H]1O)C(=O)O	MDR1	RF	Scaffold	8	morganBits	Non Edge-Case Molecules	reg	-2.09749226774056
2316	-0.995357351880457	0.526487050671262	CC(C)[C@H](N[C@@H]1c2cc(C#N)ccc2OC(C)(C)[C@H]1O)C(=O)O	MDR1	RF	Scaffold	8	morganBits	Non Edge-Case Molecules	reg	-1.52184440255172
2317	-0.459672454165515	-1.73004655607243	C[C@H](N[C@@H]1c2cc(C#N)ccc2OC(C)(C)[C@H]1O)C(=O)OC(C)(C)C	MDR1	RF	Scaffold	8	morganBits	Non Edge-Case Molecules	reg	1.27037410190692
2318	-0.4033650872346	1.51659811600991	CC(C)[C@H](N[C@H]1c2cc(C#N)ccc2OC(C)(C)[C@@H]1O)C(=O)OC(C)(C)C	MDR1	RF	Scaffold	8	morganBits	Non Edge-Case Molecules	reg	-1.91996320324451
2319	-0.452380588862682	-4.56222620207802	CNC1c2cc(C#N)ccc2OC(C)(C)C1O	MDR1	RF	Scaffold	8	morganBits	Non Edge-Case Molecules	reg	4.10984561321534
2320	-0.452380588862682	-5.34510512790332	CN[C@@H]1c2cc(C#N)ccc2OC(C)(C)[C@H]1O	MDR1	RF	Scaffold	8	morganBits	Non Edge-Case Molecules	reg	4.89272453904064
2321	-0.452380588862682	-3.64119215001612	CN[C@H]1c2cc(C#N)ccc2OC(C)(C)[C@@H]1O	MDR1	RF	Scaffold	8	morganBits	Non Edge-Case Molecules	reg	3.18881156115344
2322	-0.185027904740577	1.79291079582563	CC(C)[C@@H](N[C@H]1c2ccccc2OC(C)(C)[C@@H]1O)C(=O)OC(C)(C)C	MDR1	RF	Scaffold	8	morganBits	Non Edge-Case Molecules	reg	-1.97793870056621
2323	-0.4033650872346	0.549513010778572	CC(C)[C@@H](N[C@@H]1c2cc(C#N)ccc2OC(C)(C)[C@H]1O)C(=O)OC(C)(C)C	MDR1	RF	Scaffold	8	morganBits	Non Edge-Case Molecules	reg	-0.952878098013172
2324	0.0904457525850987	2.13829913077828	CC(C)[C@@H](C(=O)OC(C)(C)C)N(C)[C@@H]1c2cc(C#N)ccc2OC(C)(C)[C@H]1O	MDR1	RF	Scaffold	8	morganBits	Non Edge-Case Molecules	reg	-2.04785337819318
2325	0.0904457525850987	1.79291079582563	CC(C)[C@@H](C(=O)OC(C)(C)C)N(C)[C@H]1c2cc(C#N)ccc2OC(C)(C)[C@@H]1O	MDR1	RF	Scaffold	8	morganBits	Non Edge-Case Molecules	reg	-1.70246504324054
2326	0.0904457525850987	2.09224472101786	CC(C)[C@H](C(=O)OC(C)(C)C)N(C)[C@@H]1c2cc(C#N)ccc2OC(C)(C)[C@H]1O	MDR1	RF	Scaffold	8	morganBits	Non Edge-Case Molecules	reg	-2.00179896843276
2327	-0.459672454165515	-1.2925552888788	CC(NC1c2cc(C#N)ccc2OC(C)(C)C1O)C(=O)OC(C)(C)C	MDR1	RF	Scaffold	8	morganBits	Non Edge-Case Molecules	reg	0.832882834713287
2328	-0.459672454165515	-0.578754145460286	C[C@H](N[C@H]1c2cc(C#N)ccc2OC(C)(C)[C@@H]1O)C(=O)OC(C)(C)C	MDR1	RF	Scaffold	8	morganBits	Non Edge-Case Molecules	reg	0.119081691294771
2329	-0.130807690282589	0.77977183463446	C[C@@H](C(=O)OC(C)(C)C)N(C)[C@H]1c2cc(C#N)ccc2OC(C)(C)[C@@H]1O	MDR1	RF	Scaffold	8	morganBits	Non Edge-Case Molecules	reg	-0.910579524917049
2330	-0.130807690282589	0.710694093632544	C[C@@H](C(=O)OC(C)(C)C)N(C)[C@@H]1c2cc(C#N)ccc2OC(C)(C)[C@H]1O	MDR1	RF	Scaffold	8	morganBits	Non Edge-Case Molecules	reg	-0.841501783915133
2331	-0.511459584017383	-1.75307229601172	CC(C)(C)OC(=O)CN[C@H]1c2cc(C#N)ccc2OC(C)(C)[C@@H]1O	MDR1	RF	Scaffold	8	morganBits	Non Edge-Case Molecules	reg	1.24161271199434
2332	-0.490717047046549	-2.48989959259635	CN(CCO)[C@H]1c2cc(C#N)ccc2OC(C)(C)[C@@H]1O	MDR1	RF	Scaffold	8	morganBits	Non Edge-Case Molecules	reg	1.9991825455498
2333	0.0904457525850987	2.1152677281754	CC(C)[C@H](C(=O)OC(C)(C)C)N(C)[C@H]1c2cc(C#N)ccc2OC(C)(C)[C@@H]1O	MDR1	RF	Scaffold	8	morganBits	Non Edge-Case Molecules	reg	-2.0248219755903
2334	-1.14428740912298	-2.5359513234437	CC(C)[C@@H](CO)N[C@H]1c2cc(C#N)ccc2OC(C)(C)[C@@H]1O	MDR1	RF	Scaffold	8	morganBits	Non Edge-Case Molecules	reg	1.39166391432073
2335	-1.14428740912298	-1.89122749662074	CC(C)[C@@H](CO)N[C@@H]1c2cc(C#N)ccc2OC(C)(C)[C@H]1O	MDR1	RF	Scaffold	8	morganBits	Non Edge-Case Molecules	reg	0.746940087497765
2336	-0.716301482821765	0.388331522660907	CC(C)[C@@H](CO)N(C)[C@@H]1c2cc(C#N)ccc2OC(C)(C)[C@H]1O	MDR1	RF	Scaffold	8	morganBits	Non Edge-Case Molecules	reg	-1.10463300548267
2337	2.33242931597067	1.90162436140921	Cc1nn(C)c(OCC(O)CN(C(C)C)C(C)C)c1C(=O)c1ccccc1	MDR1	RF	Scaffold	8	morganBits	Non Edge-Case Molecules	reg	0.430804954561461
2338	2.33242931597067	1.90804160213925	Cc1nn(C)c(OC[C@H](O)CN(C(C)C)C(C)C)c1C(=O)c1ccccc1	MDR1	RF	Scaffold	8	morganBits	Non Edge-Case Molecules	reg	0.42438771383143
2339	1.87448348201036	2.55275753091026	O=C(CCc1cccc2ccccc12)c1cccc(OC[C@H](O)CN2CCOCC2)c1	MDR1	RF	Scaffold	8	morganBits	Non Edge-Case Molecules	reg	-0.678274048899908
2340	-0.484125258563764	0.273202500571537	CC(=O)c1cc(C)ccc1OC[C@H](O)CN(C(C)C)C(C)C	MDR1	RF	Scaffold	8	morganBits	Non Edge-Case Molecules	reg	-0.757327759135302
2341	-1.05311499067123	0.387496628779438	CC(C)NCC(O)COc1ccc(CCNC(=O)NC(C)C)cc1	MDR1	RF	Scaffold	8	morganBits	Non Edge-Case Molecules	reg	-1.44061161945067
2342	0.0979957537502256	-3.65011723560581	CCOCCOC(=O)c1ccc(N)cc1	MDR1	RF	Scaffold	8	morganBits	Non Edge-Case Molecules	reg	3.74811298935604
2343	-0.323648985345254	-2.53468695675174	COc1cccc(/C=N/NC(=O)C(=O)NC(C)(C)C)c1O	MDR1	RF	Scaffold	8	morganBits	Non Edge-Case Molecules	reg	2.21103797140649
2344	-0.387805607067896	-0.78131991856192	CCOC(=O)C(=NNc1c(Cl)cc(Cl)cc1Cl)C(=O)OCC	MDR1	RF	Scaffold	8	morganBits	Non Edge-Case Molecules	reg	0.393514311494023
2345	-0.731868988577445	-3.65395846952229	CCN(CC)C(=O)Nc1ccc(OCC(O)CNC(C)(C)C)c(C(C)=O)c1	MDR1	RF	Scaffold	8	morganBits	Non Edge-Case Molecules	reg	2.92208948094484
2346	-0.22281952682837	-0.210340371976184	CC(=O)c1ccccc1OC[C@H](O)CN(C(C)C)C(C)C	MDR1	RF	Scaffold	8	morganBits	Non Edge-Case Molecules	reg	-0.0124791548521865
2347	-0.689368209468967	0.042944138500033	CCC(=O)c1ccc(OC[C@H](O)CN(C(C)C)C(C)C)cc1	MDR1	RF	Scaffold	8	morganBits	Non Edge-Case Molecules	reg	-0.732312347969
2348	1.385394415777	0.641614984393078	CCC(=O)c1ccccc1OC[C@H](O)CN(C(C)C)C(C)C	MDR1	RF	Scaffold	8	morganBits	Non Edge-Case Molecules	reg	0.743779431383922
2349	-0.239534883600938	-0.305650551780507	CN(C)c1ccc2c(-c3ccccc3)c3ccc(=[N+](C)C)cc-3[se]c2c1.[Br-]	MDR1	RF	Scaffold	8	morganBits	Non Edge-Case Molecules	reg	0.0661156681795696
2350	2.34618439266175	0.459090281966446	CN1CCN(C(C(=O)Nc2ccc(NC(=O)c3cccnc3)cc2C(=O)c2ccccc2)c2ccccc2)CC1	MDR1	RF	Scaffold	8	morganBits	Non Edge-Case Molecules	reg	1.8870941106953
2351	-0.845925612511446	-1.55581273857582	COc1cc(C(=O)Nc2ccc(Br)cc2[N+](=O)[O-])cc(O)c1O	MDR1	RF	Scaffold	8	morganBits	Non Edge-Case Molecules	reg	0.709887126064372
2352	1.28470492238946	-0.903487552536127	COc1cc(C(=O)Nc2ccc(Br)cc2)cc(OC)c1OC	MDR1	RF	Scaffold	8	morganBits	Non Edge-Case Molecules	reg	2.18819247492559
2353	-0.785888772113514	-2.08214254887777	COc1ccc(NC(=O)c2cc(O)c(O)c(OC)c2)c([N+](=O)[O-])c1	MDR1	RF	Scaffold	8	morganBits	Non Edge-Case Molecules	reg	1.29625377676426
2354	12.4566055679654	11.8596291905616	CC(=O)N1CCN(c2cc(-c3ccccc3)nc3cc(-c4ccccc4)nn23)CC1	MDR1	RF	Scaffold	8	morganBits	Non Edge-Case Molecules	reg	0.596976377403751
2355	1.11831512908466	1.8222175838048	CSc1nc(N)c2c(C)c(C)sc2n1	MDR1	RF	Scaffold	8	morganBits	Non Edge-Case Molecules	reg	-0.703902454720148
2356	1.75242680131163	0.568364696945409	CCSc1nc(N)c2c(C)c(C)sc2n1	MDR1	RF	Scaffold	8	morganBits	Non Edge-Case Molecules	reg	1.18406210436622
2357	1.30198733440284	2.19760523667569	CCOC(=O)CSc1nc(N)c2c(C)c(C)sc2n1	MDR1	RF	Scaffold	8	morganBits	Non Edge-Case Molecules	reg	-0.895617902272853
2358	0.835565069523861	-0.500768670095988	O=C(c1ccccc1)c1ccccc1OCC(O)CN1CCOCC1	MDR1	RF	Scaffold	8	morganBits	Non Edge-Case Molecules	reg	1.33633373961985
2359	0.835565069523861	-0.509676521101415	O=C(c1ccccc1)c1ccccc1OC[C@H](O)CN1CCOCC1	MDR1	RF	Scaffold	8	morganBits	Non Edge-Case Molecules	reg	1.34524159062528
2360	1.64105365708254	2.31538827233207	COc1ccc(-c2ccc(CC(=O)N3CCc4cc(OC)c(OC)cc4C3)cc2)cc1	MDR1	RF	Scaffold	8	morganBits	Non Edge-Case Molecules	reg	-0.674334615249531
2361	0.928320559629337	2.76558927428163	CC(=O)OC[C@]12[C@@H](OC(=O)c3ccoc3)C[C@@H]3[C@@H](OC(=O)c4ccoc4)[C@]1(OC3(C)C)[C@@](C)(O)C[C@H](OC(C)=O)[C@@H]2OC(C)=O	MDR1	RF	Scaffold	8	morganBits	Non Edge-Case Molecules	reg	-1.83726871465229
2362	4.42045463220633	3.70168263345196	COc1cc(/C=C/C(=O)O[C@@H]2C3C[C@@H](OC(=O)c4cc(OC)c(OC)c(OC)c4)CC([C@@H]2O)N3C)cc(OC)c1OC	MDR1	RF	Scaffold	8	morganBits	Non Edge-Case Molecules	reg	0.718771998754363
2363	0.628320162552238	0.0003806593394699	COc1cc2c(cc1OC)CN(Cc1ccc(-c3ccc(O)cc3)o1)CC2	MDR1	RF	Scaffold	8	morganBits	Non Edge-Case Molecules	reg	0.627939503212768
2364	1.26644054570794	0.633629698318346	COc1ccc(-c2ccc(CN3CCc4cc(OC)c(OC)cc4C3)o2)cc1	MDR1	RF	Scaffold	8	morganBits	Non Edge-Case Molecules	reg	0.632810847389591
2365	1.27330264296445	3.65289246928253	Cc1ccccc1N1CCN(CC(O)Cn2c(C)c(C(=O)CCc3ccccc3)c(=O)n2-c2ccccc2)CC1	MDR1	RF	Scaffold	8	morganBits	Non Edge-Case Molecules	reg	-2.37958982631808
2366	0.264659252844278	1.40147035335317	O=c1c(O)c(C(c2ccccc2)c2ccccc2)oc2cc(O)cc(O)c12	MDR1	RF	Scaffold	8	morganBits	Non Edge-Case Molecules	reg	-1.13681110050889
2367	3.87530783256756	3.57946500072771	COC(CCc1ccccc1)c1ccccc1OCC(O)CN1CCN(c2ccc(F)cc2)CC1	MDR1	RF	Scaffold	8	morganBits	Non Edge-Case Molecules	reg	0.295842831839848
2368	3.06994853166042	2.49123086302832	OC(COc1ccccc1C(O)CCc1ccccc1)CN1CCN(c2ccc(F)cc2)CC1	MDR1	RF	Scaffold	8	morganBits	Non Edge-Case Molecules	reg	0.578717668632099
2369	3.06994853166042	2.48368858776377	O[C@@H](COc1ccccc1[C@H](O)CCc1ccccc1)CN1CCN(c2ccc(F)cc2)CC1	MDR1	RF	Scaffold	8	morganBits	Non Edge-Case Molecules	reg	0.586259943896644
2370	3.87530783256756	3.58893447376021	CO[C@H](CCc1ccccc1)c1ccccc1OC[C@H](O)CN1CCN(c2ccc(F)cc2)CC1	MDR1	RF	Scaffold	8	morganBits	Non Edge-Case Molecules	reg	0.286373358807352
2371	3.81170372723449	5.20069786463597	Cc1ccccc1N1CCN(C[C@@H](O)COc2ccccc2[C@@H](O)CCc2ccccc2)CC1	MDR1	RF	Scaffold	8	morganBits	Non Edge-Case Molecules	reg	-1.38899413740149
2372	3.80124769088094	5.40790681457376	CO[C@@H](CCc1ccccc1)c1ccccc1OC[C@H](O)CN1CCN(c2ccccc2C)CC1	MDR1	RF	Scaffold	8	morganBits	Non Edge-Case Molecules	reg	-1.60665912369281
2373	3.88189239108644	4.57899306568523	Cc1cccc(N2CCN(C[C@@H](O)COc3ccccc3[C@@H](O)CCc3ccccc3)CC2)c1C	MDR1	RF	Scaffold	8	morganBits	Non Edge-Case Molecules	reg	-0.697100674598792
2374	-0.427765923417533	0.315598889599856	O=C(Nc1ccccc1-c1nnn(-c2ccccc2)n1)c1ccccn1	MDR1	RF	Scaffold	8	morganBits	Non Edge-Case Molecules	reg	-0.743364813017389
2375	3.01218599585328	2.37726367605016	COC(CCC1=CCCC=C1)c1ccccc1OCC(O)CNCCC(c1ccccc1)c1ccccc1	MDR1	RF	Scaffold	8	morganBits	Non Edge-Case Molecules	reg	0.634922319803124
2376	1.46538674881898	-1.34174248346728	COc1cc2c(cc1OC)CN(CCc1ccc(NC(=O)Nc3ccc(N)cc3)cc1)CC2	MDR1	RF	Scaffold	8	morganBits	Non Edge-Case Molecules	reg	2.80712923228626
2377	1.92572092397067	3.20090734553947	COc1cc2c(cc1OC)CN(CCc1ccc(NC(=O)Nc3ccccc3[N+](=O)[O-])cc1)CC2	MDR1	RF	Scaffold	8	morganBits	Non Edge-Case Molecules	reg	-1.27518642156881
2378	1.24872781822012	2.35360948515227	O=C(Nc1ccc(CCN2CCc3ccccc3C2)cc1)Nc1ccccc1[N+](=O)[O-]	MDR1	RF	Scaffold	8	morganBits	Non Edge-Case Molecules	reg	-1.10488166693215
2379	1.52940099857575	2.49272228761499	COc1cc2c(cc1OC)CN(CCc1ccc(NC(=O)Nc3cccc([N+](=O)[O-])c3)cc1)CC2	MDR1	RF	Scaffold	8	morganBits	Non Edge-Case Molecules	reg	-0.963321289039242
2380	1.55035313499237	1.6867796129097	COc1cc2c(cc1OC)CN(CCc1ccc(NC(=O)Nc3ccc([N+](=O)[O-])cc3)cc1)CC2	MDR1	RF	Scaffold	8	morganBits	Non Edge-Case Molecules	reg	-0.136426477917327
2381	1.7760189198663	-0.952277716705559	COc1cc2c(cc1OC)CN(CCc1ccc(NC(=O)Nc3ccccc3N)cc1)CC2	MDR1	RF	Scaffold	8	morganBits	Non Edge-Case Molecules	reg	2.72829663657186
2382	1.27142206630138	-0.852194258148577	Nc1ccccc1NC(=O)Nc1ccc(CCN2CCc3ccccc3C2)cc1	MDR1	RF	Scaffold	8	morganBits	Non Edge-Case Molecules	reg	2.12361632444995
2383	1.39428440512045	-0.546812608597396	COc1cc2c(cc1OC)CN(CCc1ccc(NC(=O)Nc3cccc(N)c3)cc1)CC2	MDR1	RF	Scaffold	8	morganBits	Non Edge-Case Molecules	reg	1.94109701371785
2384	3.22885586858473	3.05932887223792	Cc1ccc(NC(=S)N2CCN(C[C@@H](O)COc3ccccc3C(=O)c3ccccc3)CC2)cc1	MDR1	RF	Scaffold	8	morganBits	Non Edge-Case Molecules	reg	0.169526996346817
2385	3.22885586858473	3.05982874727957	Cc1ccc(NC(=S)N2CCN(CC(O)COc3ccccc3C(=O)c3ccccc3)CC2)cc1	MDR1	RF	Scaffold	8	morganBits	Non Edge-Case Molecules	reg	0.169027121305166
2386	0.208196503449329	2.4489196649566	CC(=O)C1CC[C@H]2[C@H]3[C@H](CC[C@]12C)[C@@]1(C)CCC(=O)C=C1C[C@H]3Sc1ccc(NC(=O)N[C@H](C)c2ccccc2)cc1	MDR1	RF	Scaffold	8	morganBits	Non Edge-Case Molecules	reg	-2.24072316150727
2387	8.84879911628318	11.0706800360113	CC(=O)N1CCN(c2cc(C)nc3cc(-c4cccc(F)c4)nn23)CC1	MDR1	RF	Scaffold	8	morganBits	Non Edge-Case Molecules	reg	-2.22188091972808
2388	11.2794025737933	9.4725669116489	COc1ccc(-c2cc3nc(C)c(C)c(N4CCN(C(C)=O)CC4)n3n2)cc1	MDR1	RF	Scaffold	8	morganBits	Non Edge-Case Molecules	reg	1.8068356621444
2389	0.115384056284071	-5.07787482243176	CCOC(=O)C1=C[C@@H](OC(CC)CC)[C@H](NC(C)=O)[C@@H](N)C1	MDR1	RF	Scaffold	8	morganBits	Non Edge-Case Molecules	reg	5.19325887871584
2390	1.15698467480924	-2.13019984383155	CCOC(=O)C1=C(C)NC(C)=C(C(=O)OC)C1c1cccc([N+](=O)[O-])c1	MDR1	RF	Scaffold	8	morganBits	Non Edge-Case Molecules	reg	3.2871845186408
2391	0.805828600584018	-0.798127036878302	COC(=O)C1=C(C#N)NC(C)=C(C(=O)OC(C)C)C1c1cccc([N+](=O)[O-])c1	MDR1	RF	Scaffold	8	morganBits	Non Edge-Case Molecules	reg	1.60395563746232
2392	0.0761823371966854	-0.998797732340453	CCOC(=O)C1=C(COCCN)NC(C)=C(C(=O)OC)C1c1ccccc1Cl	MDR1	RF	Scaffold	8	morganBits	Non Edge-Case Molecules	reg	1.07498006953714
2393	2.42879130314077	-1.69421506143494	COC(=O)C1=C(C)NC(C)=C(C(=O)OCC(C)C)C1c1ccccc1[N+](=O)[O-]	MDR1	RF	Scaffold	8	morganBits	Non Edge-Case Molecules	reg	4.1230063645757
2394	0.0879965400103252	4.29951963420758	CC(=O)c1c(C)cc(C)c(CSc2nc3ccc(NC(=O)c4cccc5ccccc45)cc3s2)c1C	MDR1	RF	Scaffold	8	morganBits	Non Edge-Case Molecules	reg	-4.21152309419726
2395	1.34343744405179	1.86910116970365	CO[C@H]1C[C@@H]2CC[C@@H](C)[C@@](O)(O2)C(=O)C(=O)N2CCCC[C@H]2C(=O)O[C@H]([C@H](C)C[C@@H]2CC[C@@H](O)[C@H](OC)C2)CC(=O)[C@H](C)/C=C(\C)[C@@H](O)[C@@H](OC)C(=O)[C@H](C)C[C@H](C)/C=C/C=C/C=C/1C	MDR1	RF	Scaffold	8	morganBits	Non Edge-Case Molecules	reg	-0.525663725651864
2396	13.1232320381729	12.5466856884108	CC(C)(C)c1cc(N2CCN(C(=O)c3ccoc3)CC2)n2nc(-c3ccccc3)cc2n1	MDR1	RF	Scaffold	8	morganBits	Non Edge-Case Molecules	reg	0.576546349762184
2397	11.7836555130872	13.0828113264084	COc1cccc(-c2cc3nc(C)cc(N4CCN(C(=O)c5ccoc5)CC4)n3n2)c1	MDR1	RF	Scaffold	8	morganBits	Non Edge-Case Molecules	reg	-1.29915581332124
2398	13.5967295076582	7.39116226763793	CCc1c(C)nc2cc(-c3cccc(OC)c3)nn2c1N1CCN(C(=O)c2ccoc2)CC1	MDR1	RF	Scaffold	8	morganBits	Non Edge-Case Molecules	reg	6.20556724002023
2399	13.6143627936116	13.5902815734943	COc1cccc(-c2cc3nc(C)c(C(C)C)c(N4CCN(C(=O)c5ccoc5)CC4)n3n2)c1	MDR1	RF	Scaffold	8	morganBits	Non Edge-Case Molecules	reg	0.0240812201172513
2400	12.717694373627	15.1238537351537	Cc1nc2cc(-c3ccccc3)nn2c(N2CCN(C(=O)c3ccoc3)CC2)c1C	MDR1	RF	Scaffold	8	morganBits	Non Edge-Case Molecules	reg	-2.40615936152677
2401	11.018985259685	10.533866725587	Cc1cc(N2CCN(C(=O)c3ccoc3)CC2)n2nc(-c3ccccc3)cc2n1	MDR1	RF	Scaffold	8	morganBits	Non Edge-Case Molecules	reg	0.485118534097927
2402	13.1058433826049	13.0190515781867	Cc1nc2cc(-c3cccc(Cl)c3)nn2c(N2CCN(C(=O)c3ccoc3)CC2)c1C	MDR1	RF	Scaffold	8	morganBits	Non Edge-Case Molecules	reg	0.086791804418274
2403	13.8575478801196	14.5016582905661	COc1ccc(-c2cc3nc(C)c(C)c(N4CCN(C(=O)c5ccoc5)CC4)n3n2)cc1	MDR1	RF	Scaffold	8	morganBits	Non Edge-Case Molecules	reg	-0.644110410446508
2404	13.5893396702748	13.3559691003546	COc1cccc(-c2cc3nc(C)c(C)c(N4CCN(C(=O)c5ccoc5)CC4)n3n2)c1	MDR1	RF	Scaffold	8	morganBits	Non Edge-Case Molecules	reg	0.233370569920204
2405	13.5804417674385	15.2979897073612	COc1cc(OC)cc(-c2cc3nc(C)c(C)c(N4CCN(C(=O)c5ccoc5)CC4)n3n2)c1	MDR1	RF	Scaffold	8	morganBits	Non Edge-Case Molecules	reg	-1.71754793992279
2406	13.3643161564911	12.8322880374093	Cc1nc2cc(-c3ccc(Br)cc3)nn2c(N2CCN(C(=O)c3ccoc3)CC2)c1C	MDR1	RF	Scaffold	8	morganBits	Non Edge-Case Molecules	reg	0.53202811908179
2407	3.67106189761739	4.02644371414516	O=C(CCc1cccc2ccccc12)c1cccc(OC[C@H](O)CN2CCCCC2)c1	MDR1	RF	Scaffold	8	morganBits	Non Edge-Case Molecules	reg	-0.355381816527773
2408	13.5923611930019	13.30432512701	O=C(c1coc2ccccc12)N1CCN(c2cc(-c3ccco3)nc3cc(-c4ccccc4)nn23)CC1	MDR1	RF	Scaffold	8	morganBits	Non Edge-Case Molecules	reg	0.288036065991882
2409	-0.534475012246145	0.250177192587088	CCCNC[C@@H](O)Cn1c(C)c(C(=O)CCc2ccccc2)c(=O)n1-c1ccccc1	MDR1	RF	Scaffold	8	morganBits	Non Edge-Case Molecules	reg	-0.784652204833233
2410	-0.504432317666882	-0.371608519572305	Cc1c(C(=O)CCc2ccccc2)c(=O)n(-c2ccccc2)n1CC(O)CNC(C)C	MDR1	RF	Scaffold	8	morganBits	Non Edge-Case Molecules	reg	-0.132823798094577
2411	-0.504432317666882	-0.37152170729359	Cc1c(C(=O)CCc2ccccc2)c(=O)n(-c2ccccc2)n1C[C@H](O)CNC(C)C	MDR1	RF	Scaffold	8	morganBits	Non Edge-Case Molecules	reg	-0.132910610373292
2412	-0.534475012246145	0.250109044464741	CCCNCC(O)Cn1c(C)c(C(=O)CCc2ccccc2)c(=O)n1-c1ccccc1	MDR1	RF	Scaffold	8	morganBits	Non Edge-Case Molecules	reg	-0.784584056710886
2413	-0.454380279222091	0.042944138500033	Cc1c(C(=O)CCc2ccccc2)c(=O)n(-c2ccccc2)n1C[C@H](O)CNC(C)(C)C	MDR1	RF	Scaffold	8	morganBits	Non Edge-Case Molecules	reg	-0.497324417722123
2414	-0.45101674984644	1.1021349158601	CCCCNC[C@@H](O)Cn1c(C)c(C(=O)CCc2ccccc2)c(=O)n1-c1ccccc1	MDR1	RF	Scaffold	8	morganBits	Non Edge-Case Molecules	reg	-1.55315166570654
2415	-0.45101674984644	1.10270352740412	CCCCNCC(O)Cn1c(C)c(C(=O)CCc2ccccc2)c(=O)n1-c1ccccc1	MDR1	RF	Scaffold	8	morganBits	Non Edge-Case Molecules	reg	-1.55372027725056
2416	-0.454380279222091	0.0432623868227359	Cc1c(C(=O)CCc2ccccc2)c(=O)n(-c2ccccc2)n1CC(O)CNC(C)(C)C	MDR1	RF	Scaffold	8	morganBits	Non Edge-Case Molecules	reg	-0.497642666044826
2417	-1.34213482695622	-0.392661928770137	Oc1ccc(-c2ccccc2-c2cc(O)cc(O)c2)cc1	MDR1	RF	Scaffold	8	morganBits	Non Edge-Case Molecules	reg	-0.949472898186082
2418	-0.521705071957246	-0.680344001221918	COc1ccc(-c2ccccc2-c2cc(OC)cc(OC)c2)cc1	MDR1	RF	Scaffold	8	morganBits	Non Edge-Case Molecules	reg	0.158638929264673
2419	-0.818869635436307	-1.23995978915734	COc1cc(OC)cc(-c2ccccc2-c2ccc(O)cc2)c1	MDR1	RF	Scaffold	8	morganBits	Non Edge-Case Molecules	reg	0.421090153721034
2420	0.891024855500721	-0.305650551780507	O=C(Nc1ccccc1-c1nnn(-c2ccccc2)n1)C12CC3CC(CC(C3)C1)C2	MDR1	RF	Scaffold	8	morganBits	Non Edge-Case Molecules	reg	1.19667540728123
2421	1.22542445545009	2.94420007738712	Cc1ccc(C(=O)N2c3ccccc3[C@H](N3CCN(Cc4ccccc4)CC3)[C@@H](O)[C@H]2C)cc1	MDR1	RF	Scaffold	8	morganBits	Non Edge-Case Molecules	reg	-1.71877562193703
2422	2.37573071618616	0.825824016881004	O=C(c1ccccc1)c1cccc(OC[C@H](O)CN2CCCCC2)c1	MDR1	RF	Scaffold	8	morganBits	Non Edge-Case Molecules	reg	1.54990669930516
2423	2.37573071618616	0.825297117530539	O=C(c1ccccc1)c1cccc(OCC(O)CN2CCCCC2)c1	MDR1	RF	Scaffold	8	morganBits	Non Edge-Case Molecules	reg	1.55043359865563
2424	8.13109864774138	9.59620197450347	Cc1cc(N2CCN(C(=O)c3ccco3)CC2)n2nc(-c3ccccc3)nc2n1	MDR1	RF	Scaffold	8	morganBits	Non Edge-Case Molecules	reg	-1.46510332676209
2425	8.0559999845448	11.7940984057277	Cc1ccc(-c2nc3nc(C)cc(N4CCN(C(=O)c5ccco5)CC4)n3n2)cc1	MDR1	RF	Scaffold	8	morganBits	Non Edge-Case Molecules	reg	-3.73809842118287
2426	0.513404694369168	0.669136386775255	COc1ccc(/C=C/C(=O)c2cccc(Nc3ncnc4cc(OC)c(OC)cc34)c2)cc1	MDR1	RF	Scaffold	8	morganBits	Non Edge-Case Molecules	reg	-0.155731692406087
2427	0.830888839722126	2.24306761075245	COc1ccc(/C=C/C(=O)c2cccc(Nc3ncnc4cc(OC)c(OC)cc34)c2)cc1OC	MDR1	RF	Scaffold	8	morganBits	Non Edge-Case Molecules	reg	-1.41217877103032
2428	0.266527865291989	0.134970813312234	COc1ccc(/C=C/C(=O)c2cccc(Nc3ncnc4ccccc34)c2)cc1	MDR1	RF	Scaffold	8	morganBits	Non Edge-Case Molecules	reg	0.131557051979754
2429	0.94271710818604	2.95974528872259	COc1ccc(/C=C/C(=O)c2cccc(Nc3ncnc4ccccc34)c2)cc1OC	MDR1	RF	Scaffold	8	morganBits	Non Edge-Case Molecules	reg	-2.01702818053655
2430	5.39523934544146e-05	-2.24373797515461	CCCCCN1CCc2cc(OC)c(OC)cc2C1	MDR1	RF	Scaffold	8	morganBits	Non Edge-Case Molecules	reg	2.24379192754807
2431	11.7222192714638	13.0455543980527	CN(CCCN(C)c1cc(-c2ccco2)nc2cc(-c3ccccc3)nn12)C(=O)c1ccoc1	MDR1	RF	Scaffold	8	morganBits	Non Edge-Case Molecules	reg	-1.32333512658891
2432	3.26234679015473	-0.25639250544401	O=C(CCc1ccccc1)c1ccccc1OC[C@H](O)CNC(c1ccccc1)c1ccccc1	MDR1	RF	Scaffold	8	morganBits	Non Edge-Case Molecules	reg	3.51873929559874
2433	1.14643669161794	3.19748895248402	CCN(CC)CCC[C@H](C)N[C@@H]1c2ccccc2N[C@H](C)[C@@H]1OC(=O)c1ccc(C)cc1	MDR1	RF	Scaffold	8	morganBits	Non Edge-Case Molecules	reg	-2.05105226086608
2434	-0.404461444626393	-0.0952111867415581	O=C1C[C@H](CN2CCN(Cc3ccccc3)CC2)Oc2ccccc21	MDR1	RF	Scaffold	8	morganBits	Non Edge-Case Molecules	reg	-0.309250257884835
2435	-0.0265865537820649	-0.305650551780507	CN(C)c1ccc2c(-c3ccccc3)c3ccc(=[N+](C)C)cc-3sc2c1.[Br-]	MDR1	RF	Scaffold	8	morganBits	Non Edge-Case Molecules	reg	0.279063997998443
2436	11.9345563915518	14.5622829123825	c1ccc(CN2CCN(c3cc(-c4ccco4)nc4cc(-c5ccccc5)nn34)CC2)cc1	MDR1	RF	Scaffold	8	morganBits	Non Edge-Case Molecules	reg	-2.62772652083073
2437	-1.48813129675389	-2.34781494490663	CC[C@H]1CN(C)[C@H]2Cc3c([nH]c4ccccc34)/C(=N/Nc3cnccn3)C[C@H]1[C@@H]2C(=O)OC	MDR1	RF	Scaffold	8	morganBits	Non Edge-Case Molecules	reg	0.859683648152737
2438	2.24495975045469	2.8472673052959	CC(=O)OC[C@]12[C@@H](OC(=O)c3ccccc3)C[C@@H]3[C@@H](OC(=O)c4ccccc4)[C@]1(OC3(C)C)[C@@](C)(O)C[C@H](O)[C@@H]2OC(C)=O	MDR1	RF	Scaffold	8	morganBits	Non Edge-Case Molecules	reg	-0.602307554841204
2439	2.3025407762121	3.03385326087631	CC(=O)OC[C@]12[C@@H](OC(=O)c3ccccc3)C[C@@H]3[C@@H](OC(=O)c4ccccc4)[C@]1(OC3(C)C)[C@@](C)(O)C[C@H](OC(C)=O)[C@@H]2OC(C)=O	MDR1	RF	Scaffold	8	morganBits	Non Edge-Case Molecules	reg	-0.73131248466421
2440	2.46651564807591	2.34070608031636	CC(=O)OC[C@@]12[C@@H](OC(C)=O)[C@@H](OC(C)=O)C[C@](C)(O)[C@]13OC(C)(C)[C@H]([C@H](OC(C)=O)[C@@H]2OC(=O)c1ccccc1)[C@H]3OC(=O)c1ccccc1	MDR1	RF	Scaffold	8	morganBits	Non Edge-Case Molecules	reg	0.125809567759546
2441	0.96369178653265	0.0253819615448875	Cc1cc(C(=O)NCc2cccc(-n3c(=O)c4c(C)onc4c4c(Cl)cccc43)c2)no1	MDR1	RF	Scaffold	8	morganBits	Non Edge-Case Molecules	reg	0.938309824987763
2442	-0.671119697009985	-0.798127036878302	O=C(O)Cc1c(-c2ccccc2)n(C(=O)c2ccc(Cl)cc2)c2ccccc12	MDR1	RF	Scaffold	8	morganBits	Non Edge-Case Molecules	reg	0.127007339868317
2443	2.86201934537097	3.84220986858894	Cc1cccc(N2CCN(C[C@@H](O)COc3cccc(C(=O)c4ccccc4)c3)CC2)c1C	MDR1	RF	Scaffold	8	morganBits	Non Edge-Case Molecules	reg	-0.980190523217974
2444	2.9713555255437	3.68104701985189	Cc1ccccc1N1CCN(C[C@@H](O)COc2cccc(C(=O)c3ccccc3)c2)CC1	MDR1	RF	Scaffold	8	morganBits	Non Edge-Case Molecules	reg	-0.709691494308188
2445	2.86201934537097	3.86420156294974	Cc1cccc(N2CCN(CC(O)COc3cccc(C(=O)c4ccccc4)c3)CC2)c1C	MDR1	RF	Scaffold	8	morganBits	Non Edge-Case Molecules	reg	-1.00218221757877
2446	2.47434654705617	2.63697189645954	O=C(c1ccccc1)c1cccc(OCC(O)CN2CCN(c3ccc(F)cc3)CC2)c1	MDR1	RF	Scaffold	8	morganBits	Non Edge-Case Molecules	reg	-0.162625349403363
2447	2.9713555255437	3.70168263345196	Cc1ccccc1N1CCN(CC(O)COc2cccc(C(=O)c3ccccc3)c2)CC1	MDR1	RF	Scaffold	8	morganBits	Non Edge-Case Molecules	reg	-0.73032710790826
2448	2.47434654705617	2.6448650344409	O=C(c1ccccc1)c1cccc(OC[C@H](O)CN2CCN(c3ccc(F)cc3)CC2)c1	MDR1	RF	Scaffold	8	morganBits	Non Edge-Case Molecules	reg	-0.170518487384728
2449	1.72934884661148	-0.153770020487789	COC(=O)c1ccc(C(=O)Nc2ccc(CCN3CCc4cc(OC)c(OC)cc4C3)cc2)cc1NC(=O)c1cnc2ccccc2c1	MDR1	RF	Scaffold	8	morganBits	Non Edge-Case Molecules	reg	1.88311886709927
2450	1.07850115396266	2.31538827233207	COc1ccc2c3c1O[C@H]1C[C@@H](OC(=O)CCCCCCCCC(=O)O[C@H]4C=C[C@@]56CN(C)CCc7ccc(OC)c(c75)O[C@H]6C4)C=C[C@@]31CN(C)CC2	MDR1	RF	Scaffold	8	morganBits	Non Edge-Case Molecules	reg	-1.23688711836941
2451	-0.30155356577828	0.929093911212181	CC(C)[C@@H]1NC(=O)[C@H](C)OC(=O)[C@@H](C(C)C)NC(=O)[C@@H](C(C)C)OC(=O)[C@H](C(C)C)NC(=O)[C@H](C)OC(=O)[C@@H](C(C)C)NC(=O)[C@@H](C(C)C)OC(=O)[C@H](C(C)C)NC(=O)[C@H](C)OC(=O)[C@@H](C(C)C)NC(=O)[C@@H](C(C)C)OC1=O	MDR1	RF	Scaffold	8	morganBits	Non Edge-Case Molecules	reg	-1.23064747699046
2452	-0.958580611334428	-1.8704713987258	NC(=O)c1c(S(=O)(=O)c2ccccc2)no[n+]1[O-]	MDR1	RF	Scaffold	8	morganBits	Non Edge-Case Molecules	reg	0.911890787391373
2453	-0.577870745163266	-1.92233487273537	N#Cc1c(S(=O)(=O)c2ccccc2)no[n+]1[O-]	MDR1	RF	Scaffold	8	morganBits	Non Edge-Case Molecules	reg	1.34446412757211
2454	3.16867365764626	4.13246554954442	O=C(CCc1ccccc1)c1ccccc1OCC(O)CN1CCN(C(=O)c2ccccc2)CC1	MDR1	RF	Scaffold	8	morganBits	Non Edge-Case Molecules	reg	-0.963791891898157
2455	3.16867365764626	4.14158391888126	O=C(CCc1ccccc1)c1ccccc1OC[C@H](O)CN1CCN(C(=O)c2ccccc2)CC1	MDR1	RF	Scaffold	8	morganBits	Non Edge-Case Molecules	reg	-0.972910261234994
2456	-0.195264998973923	-0.137769679141348	Cc1cn([C@H]2C[C@H](N=[N+]=[N-])[C@@H](COC(=O)CCCCCCCCCCC(=O)OC[C@H]3O[C@@H](n4cc(C)c(=O)[nH]c4=O)C[C@@H]3N=[N+]=[N-])O2)c(=O)[nH]c1=O	MDR1	RF	Scaffold	8	morganBits	Non Edge-Case Molecules	reg	-0.0574953198325753
2601	1.09322893681725	0.251695087620377	COc1ccc(Nc2nc(-c3ccccn3)nc3ccccc23)cc1OC	MDR1	RF	Scaffold	9	morganBits	Non Edge-Case Molecules	reg	0.841533849196876
2602	0.677835354589466	-0.449357272446683	COc1cccc(Nc2nc(-c3ccccn3)nc3ccccc23)c1	MDR1	RF	Scaffold	9	morganBits	Non Edge-Case Molecules	reg	1.12719262703615
2603	1.64373164501811	-0.792555991828847	COc1ccnc(C[S+]([O-])c2nc3cc(OC(F)F)ccc3[nH]2)c1OC	MDR1	RF	Scaffold	9	morganBits	Non Edge-Case Molecules	reg	2.43628763684696
2604	1.51150007513676	-2.04771035245629	Cc1c(OCC(F)(F)F)ccnc1C[S+]([O-])c1nc2ccccc2[nH]1	MDR1	RF	Scaffold	9	morganBits	Non Edge-Case Molecules	reg	3.55921042759305
2605	1.94347416198517	1.6867796129097	CC(C)(C)c1ccc(C(=O)CCCN2CCC(OC(c3ccccc3)c3ccccc3)CC2)cc1	MDR1	RF	Scaffold	9	morganBits	Non Edge-Case Molecules	reg	0.256694549075471
2606	1.37204221921377	1.70698232022722	COc1cc(OCCc2cccc(-n3c(=O)c4c(C)onc4c4c(Cl)cccc43)c2)cc(OC)c1OC	MDR1	RF	Scaffold	9	morganBits	Non Edge-Case Molecules	reg	-0.334940101013452
2607	3.87072413896556	0.482806808583762	COc1cc2c(cc1OC)CN(CCCN1CCc3c(OCCF)cccc3C1=O)CC2	MDR1	RF	Scaffold	9	morganBits	Non Edge-Case Molecules	reg	3.3879173303818
2608	0.85981558389454	-1.37661130911811	COc1cccc(/C=C/C(=O)c2ccc(Nc3nc(-c4ccccc4)nc4ccccc34)cc2)c1	MDR1	RF	Scaffold	9	morganBits	Non Edge-Case Molecules	reg	2.23642689301265
2609	1.80202961766526	-0.84161214881804	COc1ccc(/C=C/C(=O)c2ccc(Nc3nc(-c4ccccc4)nc4ccccc34)cc2)cc1OC	MDR1	RF	Scaffold	9	morganBits	Non Edge-Case Molecules	reg	2.6436417664833
2610	1.91575122863299	-0.60911649193355	COc1ccc(/C=C/C(=O)c2ccc(Nc3nc(-c4ccc(OC)c(OC)c4)nc4ccccc34)cc2)cc1OC	MDR1	RF	Scaffold	9	morganBits	Non Edge-Case Molecules	reg	2.52486772056654
2611	0.986909498668196	-0.588776807696428	COc1cccc(/C=C/C(=O)c2ccc(Nc3nc(-c4ccc(OC)c(OC)c4)nc4ccccc34)cc2)c1	MDR1	RF	Scaffold	9	morganBits	Non Edge-Case Molecules	reg	1.57568630636462
2612	3.36396199924188	4.9475196418766	O=C(CCc1ccccc1)c1ccccc1OC[C@H](O)CN1CCC(O)(c2ccccc2)CC1	MDR1	RF	Scaffold	9	morganBits	Non Edge-Case Molecules	reg	-1.58355764263472
2613	0.287228173111628	1.17595398914371	COc1cccc(CCc2ccccc2OCc2cc(OC)cc(OC)c2)c1	MDR1	RF	Scaffold	9	morganBits	Non Edge-Case Molecules	reg	-0.88872581603208
2614	-0.102665902452593	1.62224109177213	COc1cc(COc2ccccc2CCc2ccccc2)cc(OC)c1	MDR1	RF	Scaffold	9	morganBits	Non Edge-Case Molecules	reg	-1.72490699422472
2615	0.338297755188102	2.37992679346964	COc1ccc(COc2ccccc2CCc2ccccc2)cc1OC	MDR1	RF	Scaffold	9	morganBits	Non Edge-Case Molecules	reg	-2.04162903828154
2616	0.181170376453968	2.31538827233207	COc1cccc(COc2ccccc2CCc2ccccc2)c1OC	MDR1	RF	Scaffold	9	morganBits	Non Edge-Case Molecules	reg	-2.1342178958781
2617	0.73408509903624	0.443586095430481	COc1ccc(COc2ccccc2CCc2cccc(OC)c2)cc1	MDR1	RF	Scaffold	9	morganBits	Non Edge-Case Molecules	reg	0.290499003605758
2618	0.231609867023629	0.960842609526763	COc1ccc(COc2ccccc2CCc2ccccc2)cc1	MDR1	RF	Scaffold	9	morganBits	Non Edge-Case Molecules	reg	-0.729232742503134
2619	0.238410405361352	-0.392661928770137	COc1cccc(CCc2ccccc2OCc2ccccc2OC)c1	MDR1	RF	Scaffold	9	morganBits	Non Edge-Case Molecules	reg	0.631072334131489
2620	-0.191497264808946	-0.903487552536127	COc1ccccc1COc1ccccc1CCc1ccccc1	MDR1	RF	Scaffold	9	morganBits	Non Edge-Case Molecules	reg	0.711990287727182
2621	0.671753145316805	3.47853908213775	COc1cccc(CCc2ccccc2OCc2cccc(OC)c2OC)c1	MDR1	RF	Scaffold	9	morganBits	Non Edge-Case Molecules	reg	-2.80678593682095
2622	0.802873470778466	2.52302763711032	COc1cccc(CCc2ccccc2OCc2ccc(OC)c(OC)c2)c1	MDR1	RF	Scaffold	9	morganBits	Non Edge-Case Molecules	reg	-1.72015416633185
2623	0.304758304097913	-0.752664662801545	COc1cccc(CCc2ccccc2OCc2cccc(OC)c2)c1	MDR1	RF	Scaffold	9	morganBits	Non Edge-Case Molecules	reg	1.05742296689946
2624	0.440061177197676	-2.43820191877429	COc1cccc(CCc2ccccc2OCc2ccccc2)c1	MDR1	RF	Scaffold	9	morganBits	Non Edge-Case Molecules	reg	2.87826309597197
2625	0.864007327559758	0.960842609526763	COc1cccc(CCc2ccccc2OCc2cc(OC)c(OC)c(OC)c2)c1	MDR1	RF	Scaffold	9	morganBits	Non Edge-Case Molecules	reg	-0.0968352819670047
2626	0.532970090157059	1.35030737628849	COc1ccc(CCc2ccccc2OCc2ccc(OC)c(OC)c2)cc1OC	MDR1	RF	Scaffold	9	morganBits	Non Edge-Case Molecules	reg	-0.817337286131426
2627	0.81056503664602	3.2962175253438	COc1cccc(CCc2ccccc2OCc2cc(OC)c(OC)c(OC)c2)c1OC	MDR1	RF	Scaffold	9	morganBits	Non Edge-Case Molecules	reg	-2.48565248869778
2628	0.751989522097302	0.929093911212181	COc1cccc(COc2ccccc2CCc2cc(OC)c(OC)c(OC)c2)c1OC	MDR1	RF	Scaffold	9	morganBits	Non Edge-Case Molecules	reg	-0.177104389114879
2629	0.677364921536096	2.19760523667569	COc1ccc(COc2ccccc2CCc2cc(OC)c(OC)c(OC)c2)cc1OC	MDR1	RF	Scaffold	9	morganBits	Non Edge-Case Molecules	reg	-1.52024031513959
2630	0.415744547800064	7.03990521595273	COc1cc(CCc2ccccc2OCc2cc(OC)c(OC)c(OC)c2)cc(OC)c1OC	MDR1	RF	Scaffold	9	morganBits	Non Edge-Case Molecules	reg	-6.62416066815267
2631	0.530414375115476	1.82988045655037	COc1cc(COc2ccccc2CCc2cc(OC)c(OC)c(OC)c2)cc(OC)c1	MDR1	RF	Scaffold	9	morganBits	Non Edge-Case Molecules	reg	-1.2994660814349
2632	6.84962970263423	6.92055845832016	Cc1cc(C)c2c(c1)c(=O)c1ccccc1n2CCCN1CCN(CCO)CC1	MDR1	RF	Scaffold	9	morganBits	Non Edge-Case Molecules	reg	-0.0709287556859328
2633	6.14660974315878	6.15509061618059	Cc1cc(C)c2c(c1)c(=O)c1ccccc1n2CCCN1CCN(C)CC1	MDR1	RF	Scaffold	9	morganBits	Non Edge-Case Molecules	reg	-0.0084808730218144
2634	-0.811626174908062	-3.45698535980148	CC1(C)Oc2ccc(C#N)cc2[C@@H]2NC(Cc3ccccc3)C(=O)O[C@H]21	MDR1	RF	Scaffold	9	morganBits	Non Edge-Case Molecules	reg	2.64535918489341
2635	-0.811626174908062	1.1021349158601	CC1(C)Oc2ccc(C#N)cc2[C@H]2N[C@@H](Cc3ccccc3)C(=O)O[C@@H]21	MDR1	RF	Scaffold	9	morganBits	Non Edge-Case Molecules	reg	-1.91376109076817
2636	0.393220813024795	0.0880656638385737	CC[C@H](C)[C@@H]1NC(=O)CCCCCCCNC(=O)[C@H](C(C)C)N(C)C(=O)[C@@H]([C@@H](C)CC)OC(=O)[C@H](C(C)(C)O)N(C)C(=O)[C@H](CC(C)C)NC(=O)[C@H](C(C)C)N(C)C1=O	MDR1	RF	Scaffold	9	morganBits	Non Edge-Case Molecules	reg	0.305155149186221
2637	1.6901536539716	1.90992316422391	COc1ccc(-c2ccc3c(c2)C=C(CCN2CCc4cc(OC)c(OC)cc4C2)CO3)cc1	MDR1	RF	Scaffold	9	morganBits	Non Edge-Case Molecules	reg	-0.219769510252305
2638	1.57217170707343	0.848848339501561	O=C(CCc1ccccc1)c1cccc(OC[C@H](O)CN2CCOCC2)c1	MDR1	RF	Scaffold	9	morganBits	Non Edge-Case Molecules	reg	0.723323367571864
2639	1.57217170707343	0.846650242001108	O=C(CCc1ccccc1)c1cccc(OCC(O)CN2CCOCC2)c1	MDR1	RF	Scaffold	9	morganBits	Non Edge-Case Molecules	reg	0.725521465072318
2640	-0.211413550649752	-1.97164063371953	COc1cc(OC)c2c(=O)cc(C(=O)N3CCN(Cc4ccc([N+](=O)[O-])cc4)CC3)oc2c1	MDR1	RF	Scaffold	9	morganBits	Non Edge-Case Molecules	reg	1.76022708306978
2641	2.41069599404971	-0.153770020487789	COC(=O)c1ccc(C(=O)Nc2ccc(CCN3CCc4cc(OC)c(OC)cc4C3)cc2)cc1NC(=O)c1cnc2ccccc2c1	MDR1	RF	Scaffold	9	morganBits	Non Edge-Case Molecules	reg	2.5644660145375
2642	2.52312178905213	2.32250100796928	O=C(CCc1ccccc1)c1ccccc1OC[C@H](O)CNCC(c1ccccc1)c1ccccc1	MDR1	RF	Scaffold	9	morganBits	Non Edge-Case Molecules	reg	0.200620781082859
2643	2.52312178905213	2.31914532120978	O=C(CCc1ccccc1)c1ccccc1OCC(O)CNCC(c1ccccc1)c1ccccc1	MDR1	RF	Scaffold	9	morganBits	Non Edge-Case Molecules	reg	0.20397646784235
2644	1.84721075978755	2.53853182364628	Nc1nc(SCC(=O)c2ccccc2)nc2sc3c(c12)CCCC3	MDR1	RF	Scaffold	9	morganBits	Non Edge-Case Molecules	reg	-0.691321063858731
2645	14.3192985461664	14.2687585643065	O=C(c1ccoc1)N1CCN(c2cc(-c3ccco3)nc3cc(-c4cccc(-c5ccco5)c4)nn23)CC1	MDR1	RF	Scaffold	9	morganBits	Non Edge-Case Molecules	reg	0.0505399818599503
2646	-1.47761437493121	-2.34781494490663	CC[C@H]1CN(C)[C@H]2Cc3c([nH]c4ccccc34)/C(=N/Nc3cnccn3)C[C@H]1[C@@H]2C(=O)OC	MDR1	RF	Scaffold	9	morganBits	Non Edge-Case Molecules	reg	0.870200569975415
2647	2.53381378380475	2.09224472101786	O=c1cc(-c2ccccc2)oc2c(Cc3ccccc3)c(O)cc(O)c12	MDR1	RF	Scaffold	9	morganBits	Non Edge-Case Molecules	reg	0.441569062786891
2648	1.86242281810378	2.34070608031636	O=C1CCc2ccc(OCCCCN3CCN(c4cccc(Cl)c4Cl)CC3)cc2N1	MDR1	RF	Scaffold	9	morganBits	Non Edge-Case Molecules	reg	-0.478283262212586
2649	0.663094680762401	1.50445805611574	COc1cc2c(cc1OC)CN(Cc1coc(-c3ccc4cc(Br)ccc4c3)n1)CC2	MDR1	RF	Scaffold	9	morganBits	Non Edge-Case Molecules	reg	-0.841363375353343
2650	1.08535457117388	2.60307034478385	COc1ccc2cc(-c3nc(CN4CCc5cc(OC)c(OC)cc5C4)co3)ccc2c1	MDR1	RF	Scaffold	9	morganBits	Non Edge-Case Molecules	reg	-1.51771577360998
2651	0.9094154386227	0.443586095430481	COc1cc2c(cc1OC)CN(Cc1coc(-c3ccc4cc(F)ccc4c3)n1)CC2	MDR1	RF	Scaffold	9	morganBits	Non Edge-Case Molecules	reg	0.465829343192219
2652	0.512373662292609	1.0626253038367	COc1cc2c(cc1OC)CN(Cc1coc(-c3ccc4cc(O)ccc4c3)n1)CC2	MDR1	RF	Scaffold	9	morganBits	Non Edge-Case Molecules	reg	-0.550251641544095
2653	0.61739310608581	1.25933559808276	COc1cc2c(cc1OC)CN(Cc1coc(-c3ccc4ccccc4c3)n1)CC2	MDR1	RF	Scaffold	9	morganBits	Non Edge-Case Molecules	reg	-0.641942491996948
2654	-1.72186653064056	-2.39818778749981	CC[C@H]1CN(C)[C@H]2Cc3c(n(C)c4ccccc34)C(=O)C[C@H]1[C@@H]2C(=O)OC	MDR1	RF	Scaffold	9	morganBits	Non Edge-Case Molecules	reg	0.676321256859246
2655	6.15229808938836	6.16678665594378	Cc1cc(C)c2c(c1)c(=O)c1ccccc1n2CCCN1CCCCC1	MDR1	RF	Scaffold	9	morganBits	Non Edge-Case Molecules	reg	-0.0144885665554195
2656	1.99203412533228	1.28131450480153	Cc1sc2nc(SCCc3ccccc3)nc(N)c2c1C	MDR1	RF	Scaffold	9	morganBits	Non Edge-Case Molecules	reg	0.710719620530746
2657	1.21390870980314	0.220442544116272	CCC(=O)N(c1ccccc1)C1CCN(CCc2ccccc2)CC1	MDR1	RF	Scaffold	9	morganBits	Non Edge-Case Molecules	reg	0.993466165686871
2658	12.7686885430297	14.039034768618	Cc1c(-c2ccco2)nc2cc(-c3ccccc3)nn2c1N1CCN(C(=O)c2ccoc2)CC1	MDR1	RF	Scaffold	9	morganBits	Non Edge-Case Molecules	reg	-1.27034622558825
2659	12.7282517715146	12.9322257127457	Cc1ccc(-c2cc(N3CCN(C(=O)c4ccoc4)CC3)n3nc(-c4ccccc4)cc3n2)o1	MDR1	RF	Scaffold	9	morganBits	Non Edge-Case Molecules	reg	-0.203973941231098
2660	13.9721098373887	11.8066006248315	COc1cccc(-c2cc3nc(-c4ccco4)cc(N4CCN(C(=O)c5ccoc5)CC4)n3n2)c1	MDR1	RF	Scaffold	9	morganBits	Non Edge-Case Molecules	reg	2.1655092125572
2661	12.8199068490429	10.208650393877	CC1CN(C(=O)c2ccoc2)CCN1c1cc(-c2ccco2)nc2cc(-c3ccccc3)nn12	MDR1	RF	Scaffold	9	morganBits	Non Edge-Case Molecules	reg	2.61125645516582
2662	12.1420538228457	13.4362716495263	Cc1occc1C(=O)N1CCN(c2cc(-c3ccco3)nc3cc(-c4ccccc4)nn23)CC1	MDR1	RF	Scaffold	9	morganBits	Non Edge-Case Molecules	reg	-1.29421782668053
2663	12.8217085508411	13.0977503553569	Cc1cccc(-c2cc3nc(-c4ccco4)cc(N4CCN(C(=O)c5ccoc5)CC4)n3n2)c1	MDR1	RF	Scaffold	9	morganBits	Non Edge-Case Molecules	reg	-0.276041804515808
2664	14.4497748450308	14.3267168410697	COc1ccc(-c2cc3nc(-c4ccco4)cc(N4CCN(C(=O)c5ccoc5)CC4)n3n2)cc1	MDR1	RF	Scaffold	9	morganBits	Non Edge-Case Molecules	reg	0.123058003961072
2665	13.5869383039751	14.3808297881225	O=C(c1ccoc1)N1CCN(c2cc(-c3ccco3)nc3cc(-c4ccccc4)nn23)CC1	MDR1	RF	Scaffold	9	morganBits	Non Edge-Case Molecules	reg	-0.793891484147377
2666	12.2710783527839	10.9435130244556	Cc1coc(C)c1C(=O)N1CCN(c2cc(-c3ccco3)nc3cc(-c4ccccc4)nn23)CC1	MDR1	RF	Scaffold	9	morganBits	Non Edge-Case Molecules	reg	1.32756532832834
2667	12.7885475936952	12.6208470437221	Cc1ccc(-c2cc3nc(-c4ccco4)cc(N4CCN(C(=O)c5ccoc5)CC4)n3n2)cc1	MDR1	RF	Scaffold	9	morganBits	Non Edge-Case Molecules	reg	0.167700549973084
2668	14.4906220204305	13.1515500359929	O=C(c1ccoc1)N1CCN(c2cc(-c3ccco3)nc3cc(-c4ccc(Cl)cc4)nn23)CC1	MDR1	RF	Scaffold	9	morganBits	Non Edge-Case Molecules	reg	1.33907198443758
2669	14.3344003756798	13.2124526507024	O=C(c1ccoc1)N1CCN(c2cc(-c3ccco3)nc3cc(-c4cccc(Cl)c4)nn23)CC1	MDR1	RF	Scaffold	9	morganBits	Non Edge-Case Molecules	reg	1.12194772497733
2670	12.2844576801485	13.7467337503099	Cc1cc(C(=O)N2CCN(c3cc(-c4ccco4)nc4cc(-c5ccccc5)nn34)CC2)c(C)o1	MDR1	RF	Scaffold	9	morganBits	Non Edge-Case Molecules	reg	-1.46227607016133
2671	13.6655649419458	13.5795024392395	COc1ccccc1-c1cc2nc(-c3ccco3)cc(N3CCN(C(=O)c4ccoc4)CC3)n2n1	MDR1	RF	Scaffold	9	morganBits	Non Edge-Case Molecules	reg	0.0860625027062678
2672	-0.121015937871051	-5.07787482243176	CCOC(=O)C1=C[C@@H](OC(CC)CC)[C@H](NC(C)=O)[C@@H](N)C1	MDR1	RF	Scaffold	9	morganBits	Non Edge-Case Molecules	reg	4.95685888456071
2673	2.45628720782627	2.8472673052959	CC(=O)OC[C@]12[C@@H](OC(=O)c3ccccc3)C[C@@H]3[C@@H](OC(=O)c4ccccc4)[C@]1(OC3(C)C)[C@@](C)(O)C[C@H](O)[C@@H]2OC(C)=O	MDR1	RF	Scaffold	9	morganBits	Non Edge-Case Molecules	reg	-0.39098009746963
2674	2.51810536711658	3.03385326087631	CC(=O)OC[C@]12[C@@H](OC(=O)c3ccccc3)C[C@@H]3[C@@H](OC(=O)c4ccccc4)[C@]1(OC3(C)C)[C@@](C)(O)C[C@H](OC(C)=O)[C@@H]2OC(C)=O	MDR1	RF	Scaffold	9	morganBits	Non Edge-Case Molecules	reg	-0.515747893759727
2675	2.47713331634272	2.34070608031636	CC(=O)OC[C@@]12[C@@H](OC(C)=O)[C@@H](OC(C)=O)C[C@](C)(O)[C@]13OC(C)(C)[C@H]([C@H](OC(C)=O)[C@@H]2OC(=O)c1ccccc1)[C@H]3OC(=O)c1ccccc1	MDR1	RF	Scaffold	9	morganBits	Non Edge-Case Molecules	reg	0.136427236026361
2676	0.0161247605165799	-1.16585181700362	C#Cc1cccc(Nc2ncnc3cc(OCCOC)c(OCCOC)cc23)c1	MDR1	RF	Scaffold	9	morganBits	Non Edge-Case Molecules	reg	1.1819765775202
2677	1.82597244067295	4.92449852557938	O[C@@H](COc1cccc2ncccc12)CN1CCN([C@@H]2c3ccccc3[C@@H]3[C@H](c4ccccc42)C3(F)F)CC1	MDR1	RF	Scaffold	9	morganBits	Non Edge-Case Molecules	reg	-3.09852608490643
2678	-0.390331722172969	-0.546812608597396	C[N+](C)=c1ccc2c(-c3ccc(C(=S)N4CCOCC4)s3)c3cc4c5c(c3[se]c-2c1)CCCN5CCC4.F[P-](F)(F)(F)(F)F	MDR1	RF	Scaffold	9	morganBits	Non Edge-Case Molecules	reg	0.156480886424427
2679	0.80516814898535	0.783911901367684	Cc1ccc(NC(=O)Cc2cccc(-n3c(=O)c4c(C)onc4c4c(Cl)cccc43)c2)cc1	MDR1	RF	Scaffold	9	morganBits	Non Edge-Case Molecules	reg	0.0212562476176659
2680	0.791111792811801	0.929093911212181	Cc1onc2c1c(=O)n(-c1cccc(CC(=O)Nc3ccc(F)cc3)c1)c1cccc(Cl)c21	MDR1	RF	Scaffold	9	morganBits	Non Edge-Case Molecules	reg	-0.13798211840038
2681	1.40450324798462	2.19760523667569	COc1cc(NC(=O)Cc2cccc(-n3c(=O)c4c(C)onc4c4c(Cl)cccc43)c2)cc(OC)c1OC	MDR1	RF	Scaffold	9	morganBits	Non Edge-Case Molecules	reg	-0.793101988691073
2682	0.88567832014406	1.50445805611574	COc1cccc(NC(=O)Cc2cccc(-n3c(=O)c4c(C)onc4c4c(Cl)cccc43)c2)c1	MDR1	RF	Scaffold	9	morganBits	Non Edge-Case Molecules	reg	-0.618779735971684
2683	0.75696378188628	1.82988045655037	COc1cc(NC(=O)Cc2cccc(-n3c(=O)c4c(C)onc4c4c(Cl)cccc43)c2)cc(OC)c1O	MDR1	RF	Scaffold	9	morganBits	Non Edge-Case Molecules	reg	-1.07291667466409
2684	1.02918062442099	0.681257747307601	COc1ccc(NC(=O)Cc2cccc(-n3c(=O)c4c(C)onc4c4c(Cl)cccc43)c2)cc1OC	MDR1	RF	Scaffold	9	morganBits	Non Edge-Case Molecules	reg	0.347922877113389
2685	0.474211747004742	0.503009515901281	Cc1onc2c1c(=O)n(-c1cccc(CC(=O)Nc3ccc(C#N)cc3)c1)c1cccc(Cl)c21	MDR1	RF	Scaffold	9	morganBits	Non Edge-Case Molecules	reg	-0.0287977688965392
2686	0.747239832809844	1.35030737628849	COc1cc(NC(=O)Cc2cccc(-n3c(=O)c4c(C)onc4c4c(Cl)cccc43)c2)cc(OC)c1	MDR1	RF	Scaffold	9	morganBits	Non Edge-Case Molecules	reg	-0.603067543478642
2687	0.849587152723015	1.25933559808276	Cc1onc2c1c(=O)n(-c1cccc(CC(=O)Nc3ccccc3)c1)c1cccc(Cl)c21	MDR1	RF	Scaffold	9	morganBits	Non Edge-Case Molecules	reg	-0.409748445359743
2688	1.47916013883931	2.53853182364628	COc1cc(N(C)C(=O)Cc2cccc(-n3c(=O)c4c(C)onc4c4c(Cl)cccc43)c2)cc(OC)c1OC	MDR1	RF	Scaffold	9	morganBits	Non Edge-Case Molecules	reg	-1.05937168480697
2689	5.50650032985172	6.08222926791572	COc1ccc(/C=C/C(=O)O[C@H]2Cc3c(OC)cc(OC)cc3O[C@@H]2c2cc(OC)c(OC)c(OC)c2)cc1	MDR1	RF	Scaffold	9	morganBits	Non Edge-Case Molecules	reg	-0.575728938064006
2690	5.88049737122852	6.53190046852838	COc1cc(OC)c2c(c1)O[C@H](c1cc(OC)c(OC)c(OC)c1)[C@@H](OC(=O)/C=C/c1ccc(OC)c(OC)c1)C2	MDR1	RF	Scaffold	9	morganBits	Non Edge-Case Molecules	reg	-0.651403097299858
2691	5.93004451462541	6.54899490188768	COc1cc(OC)c2c(c1)O[C@H](c1cc(OC)c(OC)c(OC)c1)[C@@H](OC(=O)/C=C/c1cc(OC)c(OC)c(OC)c1)C2	MDR1	RF	Scaffold	9	morganBits	Non Edge-Case Molecules	reg	-0.618950387262274
2692	5.50650032985172	5.91351336317754	COc1ccc(/C=C/C(=O)O[C@@H]2Cc3c(OC)cc(OC)cc3O[C@@H]2c2cc(OC)c(OC)c(OC)c2)cc1	MDR1	RF	Scaffold	9	morganBits	Non Edge-Case Molecules	reg	-0.407013033325829
2693	1.11245154624609	-0.680344001221918	CCOC(=O)c1csc([C@@H](NC(=O)c2csc([C@@H](NC(=O)c3ccc(OC)c(OC)c3)C(C)C)n2)C(C)C)n1	MDR1	RF	Scaffold	9	morganBits	Non Edge-Case Molecules	reg	1.79279554746801
2694	1.19077844810917	2.09224472101786	COc1ccc2cc(-c3nc(CN4CCc5cc(OC)c(OC)cc5C4)cs3)ccc2c1	MDR1	RF	Scaffold	9	morganBits	Non Edge-Case Molecules	reg	-0.901466272908693
2695	1.19651620307842	0.523628803104017	COc1cc2c(cc1OC)CN(Cc1csc(-c3ccc4cc(F)ccc4c3)n1)CC2	MDR1	RF	Scaffold	9	morganBits	Non Edge-Case Molecules	reg	0.672887399974401
2696	0.945778141286776	0.783911901367684	COc1cc2c(cc1OC)CN(Cc1csc(-c3ccc4cc(Br)ccc4c3)n1)CC2	MDR1	RF	Scaffold	9	morganBits	Non Edge-Case Molecules	reg	0.161866239919092
2697	0.900929607776006	0.839481752522495	COc1cc2c(cc1OC)CN(Cc1csc(-c3ccc4ccccc4c3)n1)CC2	MDR1	RF	Scaffold	9	morganBits	Non Edge-Case Molecules	reg	0.061447855253511
2698	0.583174424939113	0.0003806593394699	COc1cc2c(cc1OC)CN(Cc1ccc(-c3ccc(O)cc3)o1)CC2	MDR1	RF	Scaffold	9	morganBits	Non Edge-Case Molecules	reg	0.582793765599643
2699	1.19327964090635	0.633629698318346	COc1ccc(-c2ccc(CN3CCc4cc(OC)c(OC)cc4C3)o2)cc1	MDR1	RF	Scaffold	9	morganBits	Non Edge-Case Molecules	reg	0.559649942588
2700	5.29908789578684	6.05556102083356	COc1cc(OC)c2c(c1)O[C@H](c1cc(OC)c(OC)c(OC)c1)[C@H](OC(=O)CCc1ccc(OC)c(OC)c1)C2	MDR1	RF	Scaffold	9	morganBits	Edge-Case Molecules	reg	-0.756473125046725
2701	5.18210233612861	6.10962824210384	COc1cc(OC)c2c(c1)O[C@H](c1cc(OC)c(OC)c(OC)c1)[C@H](OC(=O)CCc1cc(OC)c(OC)c(OC)c1)C2	MDR1	RF	Scaffold	9	morganBits	Edge-Case Molecules	reg	-0.927525905975223
2702	5.04188998695791	5.30862366568748	COc1ccc(CCC(=O)O[C@@H]2Cc3c(OC)cc(OC)cc3O[C@@H]2c2cc(OC)c(OC)c(OC)c2)cc1	MDR1	RF	Scaffold	9	morganBits	Edge-Case Molecules	reg	-0.266733678729571
2703	12.8645321680229	12.5466856884108	CC(C)(C)c1cc(N2CCN(C(=O)c3ccoc3)CC2)n2nc(-c3ccccc3)cc2n1	MDR1	RF	Scaffold	9	morganBits	Non Edge-Case Molecules	reg	0.317846479612108
2704	11.8680236057501	13.0828113264084	COc1cccc(-c2cc3nc(C)cc(N4CCN(C(=O)c5ccoc5)CC4)n3n2)c1	MDR1	RF	Scaffold	9	morganBits	Non Edge-Case Molecules	reg	-1.2147877206583
2705	13.3351205203704	7.39116226763793	CCc1c(C)nc2cc(-c3cccc(OC)c3)nn2c1N1CCN(C(=O)c2ccoc2)CC1	MDR1	RF	Scaffold	9	morganBits	Non Edge-Case Molecules	reg	5.9439582527325
2706	13.3418023640857	13.5902815734943	COc1cccc(-c2cc3nc(C)c(C(C)C)c(N4CCN(C(=O)c5ccoc5)CC4)n3n2)c1	MDR1	RF	Scaffold	9	morganBits	Non Edge-Case Molecules	reg	-0.248479209408655
2707	12.2020761812748	15.1238537351537	Cc1nc2cc(-c3ccccc3)nn2c(N2CCN(C(=O)c3ccoc3)CC2)c1C	MDR1	RF	Scaffold	9	morganBits	Non Edge-Case Molecules	reg	-2.92177755387897
2708	10.9921773852645	10.533866725587	Cc1cc(N2CCN(C(=O)c3ccoc3)CC2)n2nc(-c3ccccc3)cc2n1	MDR1	RF	Scaffold	9	morganBits	Non Edge-Case Molecules	reg	0.458310659677448
2709	12.6532412866728	13.0190515781867	Cc1nc2cc(-c3cccc(Cl)c3)nn2c(N2CCN(C(=O)c3ccoc3)CC2)c1C	MDR1	RF	Scaffold	9	morganBits	Non Edge-Case Molecules	reg	-0.36581029151391
2710	13.3113117046181	14.5016582905661	COc1ccc(-c2cc3nc(C)c(C)c(N4CCN(C(=O)c5ccoc5)CC4)n3n2)cc1	MDR1	RF	Scaffold	9	morganBits	Non Edge-Case Molecules	reg	-1.19034658594797
2711	13.2260833186383	13.3559691003546	COc1cccc(-c2cc3nc(C)c(C)c(N4CCN(C(=O)c5ccoc5)CC4)n3n2)c1	MDR1	RF	Scaffold	9	morganBits	Non Edge-Case Molecules	reg	-0.12988578171629
2712	13.0531003162152	15.2979897073612	COc1cc(OC)cc(-c2cc3nc(C)c(C)c(N4CCN(C(=O)c5ccoc5)CC4)n3n2)c1	MDR1	RF	Scaffold	9	morganBits	Non Edge-Case Molecules	reg	-2.24488939114609
2713	12.9344831364541	12.8322880374093	Cc1nc2cc(-c3ccc(Br)cc3)nn2c(N2CCN(C(=O)c3ccoc3)CC2)c1C	MDR1	RF	Scaffold	9	morganBits	Non Edge-Case Molecules	reg	0.10219509904479
2714	0.812193113751977	1.50445805611574	COc1cccc(CCc2ccccc2OCCCCN2CCN(c3cccc(Cl)c3)CC2)c1	MDR1	RF	Scaffold	9	morganBits	Non Edge-Case Molecules	reg	-0.692264942363766
2715	0.428124331205246	1.90992316422391	COc1cccc(CCc2ccccc2OCCCCN2CCN(c3ccc(F)cc3)CC2)c1	MDR1	RF	Scaffold	9	morganBits	Non Edge-Case Molecules	reg	-1.48179883301866
2716	-0.260647908172802	0.33438680346549	COc1cccc(CCc2ccccc2OCCCCN2CCN(c3ccccc3OC)CC2)c1	MDR1	RF	Scaffold	9	morganBits	Non Edge-Case Molecules	reg	-0.595034711638292
2717	2.69264478322907	1.53962477559489	O=C(CCc1ccccc1)c1cc(O)ccc1OC[C@H](O)CN1CCCCC1	MDR1	RF	Scaffold	9	morganBits	Non Edge-Case Molecules	reg	1.15302000763418
2718	2.87153481790867	3.31261794671158	COc1ccc(C(=O)CCc2ccccc2)c(OC[C@H](O)CN2CCCCC2)c1	MDR1	RF	Scaffold	9	morganBits	Non Edge-Case Molecules	reg	-0.44108312880291
2719	3.12699508033002	2.59881275453121	O=C(CCc1ccccc1)c1ccccc1OC[C@H](O)CN1CCCCC1	MDR1	RF	Scaffold	9	morganBits	Non Edge-Case Molecules	reg	0.528182325798813
2720	2.90217529272299	3.42773190588648	Cc1ccc(OC[C@H](O)CN2CCCCC2)c(C(=O)CCc2ccccc2)c1	MDR1	RF	Scaffold	9	morganBits	Non Edge-Case Molecules	reg	-0.525556613163495
2721	2.27149958292024	3.1828888400368	CC(=O)OC(COc1ccccc1C(=O)CCc1ccccc1)CN1CCCCC1	MDR1	RF	Scaffold	9	morganBits	Non Edge-Case Molecules	reg	-0.911389257116556
2722	2.27149958292024	3.17447198043665	CC(=O)O[C@@H](COc1ccccc1C(=O)CCc1ccccc1)CN1CCCCC1	MDR1	RF	Scaffold	9	morganBits	Non Edge-Case Molecules	reg	-0.90297239751641
2723	2.69264478322907	1.54585892185332	O=C(CCc1ccccc1)c1cc(O)ccc1OCC(O)CN1CCCCC1	MDR1	RF	Scaffold	9	morganBits	Non Edge-Case Molecules	reg	1.14678586137575
2724	0.898559328942333	1.02753398402543	C=C[C@H]1CN2CC[C@H]1C[C@H]2[C@H](OC(=O)CCCCCCn1cc(CCCCC(=O)O[C@H](c2ccnc3ccc(OC)cc23)[C@@H]2C[C@@H]3CCN2C[C@@H]3C=C)nn1)c1ccnc2ccc(OC)cc12	MDR1	RF	Scaffold	9	morganBits	Non Edge-Case Molecules	reg	-0.128974655083102
2725	0.7400948623634	4.78624409889741	O=c1cc(-c2ccccc2)oc2cc(OCc3ccccc3)cc(O)c12	MDR1	RF	Scaffold	9	morganBits	Non Edge-Case Molecules	reg	-4.04614923653401
2726	2.84567041921366	0.645325738081537	CC(=O)O[C@H]1[C@@H](O)[C@H](OC(=O)c2ccccc2)[C@@]2(C)[C@@H](OC(=O)/C=C/c3ccccc3)C[C@@H]3C[C@]2(OC3(C)C)[C@@H]1C	MDR1	RF	Scaffold	9	morganBits	Non Edge-Case Molecules	reg	2.20034468113212
2727	2.83727866666568	2.37726367605016	COC(CCC1=CCCC=C1)c1ccccc1OCC(O)CNCCC(c1ccccc1)c1ccccc1	MDR1	RF	Scaffold	9	morganBits	Non Edge-Case Molecules	reg	0.460014990615515
2728	0.55361245132637	0.525714309595038	CC[C@H](C)[C@@H]1NC(=O)[C@@H]2CCCN2C(=O)[C@@H](C)N(C)C(=O)[C@H](Cc2ccccc2)NC(=O)[C@H](C(C)C)N(C)C(=O)[C@@H]([C@@H](C)CC)OC(=O)[C@H](C(C)(C)O)N(C)C(=O)[C@H](CC(C)C)NC(=O)[C@H](C(C)C)NC1=O	MDR1	RF	Scaffold	9	morganBits	Non Edge-Case Molecules	reg	0.0278981417313315
2729	1.22971978433987	0.339572640497854	CC[C@H](C)[C@@H]1NC(=O)[C@@H]2CCCN2C(=O)[C@@H](C)N(C)C(=O)[C@H](Cc2ccc(O)cc2)NC(=O)[C@H](C(C)C)N(C)C(=O)[C@@H]([C@@H](C)CC)OC(=O)[C@H](C(C)(C)O)N(C)C(=O)[C@H](CC(C)C)NC(=O)[C@H](C(C)C)N(C)C1=O	MDR1	RF	Scaffold	9	morganBits	Non Edge-Case Molecules	reg	0.890147143842015
2730	0.0699553470343344	-1.40426284044862	COc1cc(OC)c2c(=O)cc(N3CCN(CCc4ccc([N+](=O)[O-])cc4)CC3)oc2c1	MDR1	RF	Scaffold	9	morganBits	Non Edge-Case Molecules	reg	1.47421818748295
2731	2.1614520448927	0.5903920192637	COC(=O)c1ccc(-c2ccc(CN3CCc4ccccc4C3)cc2)cc1NC(=O)c1ccc2ncccc2c1	MDR1	RF	Scaffold	9	morganBits	Non Edge-Case Molecules	reg	1.571060025629
2732	2.37796864407292	-0.798127036878302	COCCOCCOCCOc1cc2c(cc1OC)CN(Cc1ccc(-c3ccc(C(=O)OC)c(NC(=O)c4ccc5ncccc5c4)c3)cc1)CC2	MDR1	RF	Scaffold	9	morganBits	Non Edge-Case Molecules	reg	3.17609568095122
2733	2.33244332316725	-0.296518068217235	COC(=O)c1ccc(-c2ccc(CN3CCc4cc(OC)c(OC)cc4C3)cc2)cc1NC(=O)c1ccc2ncccc2c1	MDR1	RF	Scaffold	9	morganBits	Non Edge-Case Molecules	reg	2.62896139138448
2734	1.66887729328599	0.250177192587088	CCCNC[C@@H](O)Cn1c(C)c(C(=O)CCc2ccccc2)c(=O)n1-c1ccccc1	MDR1	RF	Scaffold	9	morganBits	Non Edge-Case Molecules	reg	1.4187001006989
2735	1.81723803073912	-0.371608519572305	Cc1c(C(=O)CCc2ccccc2)c(=O)n(-c2ccccc2)n1CC(O)CNC(C)C	MDR1	RF	Scaffold	9	morganBits	Non Edge-Case Molecules	reg	2.18884655031143
2736	1.81723803073912	-0.37152170729359	Cc1c(C(=O)CCc2ccccc2)c(=O)n(-c2ccccc2)n1C[C@H](O)CNC(C)C	MDR1	RF	Scaffold	9	morganBits	Non Edge-Case Molecules	reg	2.18875973803271
2737	1.66887729328599	0.250109044464741	CCCNCC(O)Cn1c(C)c(C(=O)CCc2ccccc2)c(=O)n1-c1ccccc1	MDR1	RF	Scaffold	9	morganBits	Non Edge-Case Molecules	reg	1.41876824882125
2738	1.68295761849445	0.042944138500033	Cc1c(C(=O)CCc2ccccc2)c(=O)n(-c2ccccc2)n1C[C@H](O)CNC(C)(C)C	MDR1	RF	Scaffold	9	morganBits	Non Edge-Case Molecules	reg	1.64001347999442
2739	1.66762637633346	1.1021349158601	CCCCNC[C@@H](O)Cn1c(C)c(C(=O)CCc2ccccc2)c(=O)n1-c1ccccc1	MDR1	RF	Scaffold	9	morganBits	Non Edge-Case Molecules	reg	0.565491460473362
2740	1.66762637633346	1.10270352740412	CCCCNCC(O)Cn1c(C)c(C(=O)CCc2ccccc2)c(=O)n1-c1ccccc1	MDR1	RF	Scaffold	9	morganBits	Non Edge-Case Molecules	reg	0.564922848929349
2741	1.68295761849445	0.0432623868227359	Cc1c(C(=O)CCc2ccccc2)c(=O)n(-c2ccccc2)n1CC(O)CNC(C)(C)C	MDR1	RF	Scaffold	9	morganBits	Non Edge-Case Molecules	reg	1.63969523167172
2742	1.8811522180932	2.40695546585756	O=C(CCc1cccc2ccccc12)c1ccccc1OCC(O)CN1CCOCC1	MDR1	RF	Scaffold	9	morganBits	Non Edge-Case Molecules	reg	-0.525803247764364
2743	1.8811522180932	2.41460105740367	O=C(CCc1cccc2ccccc12)c1ccccc1OC[C@H](O)CN1CCOCC1	MDR1	RF	Scaffold	9	morganBits	Non Edge-Case Molecules	reg	-0.533448839310466
2744	2.57977793712869	3.77312493090633	O[C@@H](CCc1ccccc1)c1ccccc1OC[C@H](O)CN1CCN(Cc2ccccc2)CC1	MDR1	RF	Scaffold	9	morganBits	Non Edge-Case Molecules	reg	-1.19334699377764
2745	3.18778058940039	4.62512386935496	CO[C@@H](CCc1ccccc1)c1ccccc1OC[C@H](O)CN1CCN(Cc2ccccc2)CC1	MDR1	RF	Scaffold	9	morganBits	Non Edge-Case Molecules	reg	-1.43734327995457
2890	4.1512127909274	3.98936470590374	COc1cc(/C=C/C(=O)O[C@H]2CC[C@H](N(C)[C@H]3CC[C@@H](OC(=O)C4c5ccccc5-c5ccccc54)CC3)CC2)cc(OC)c1OC	MDR1	RF	Scaffold	10	morganBits	Non Edge-Case Molecules	reg	0.161848085023651
2891	4.1512127909274	3.80704314910979	COc1cc(/C=C/C(=O)O[C@H]2CC[C@@H](N(C)[C@H]3CC[C@@H](OC(=O)C4c5ccccc5-c5ccccc54)CC3)CC2)cc(OC)c1OC	MDR1	RF	Scaffold	10	morganBits	Non Edge-Case Molecules	reg	0.344169641817606
2892	4.1512127909274	4.68251188646369	COc1cc(/C=C/C(=O)O[C@H]2CC[C@H](N(C)[C@H]3CC[C@H](OC(=O)C4c5ccccc5-c5ccccc54)CC3)CC2)cc(OC)c1OC	MDR1	RF	Scaffold	10	morganBits	Non Edge-Case Molecules	reg	-0.531299095536294
2893	4.1512127909274	4.61797336532612	COc1cc(/C=C/C(=O)O[C@H]2CC[C@@H](N(C)[C@H]3CC[C@H](OC(=O)C4c5ccccc5-c5ccccc54)CC3)CC2)cc(OC)c1OC	MDR1	RF	Scaffold	10	morganBits	Non Edge-Case Molecules	reg	-0.466760574398723
2894	-0.835374285163858	-2.19821472013053	COc1cc(/C=C/c2cc(Cl)ccc2O)cc(OC)c1	MDR1	RF	Scaffold	10	morganBits	Non Edge-Case Molecules	reg	1.36284043496667
2895	-0.944628928046722	-1.6454248972655	CCOc1cc(/C=C/c2cc(OC)cc(OC)c2)ccc1O	MDR1	RF	Scaffold	10	morganBits	Non Edge-Case Molecules	reg	0.700795969218782
2896	-0.624400885998098	-1.4341158035983	COc1cc(/C=C/c2cccc(OC)c2O)cc(OC)c1	MDR1	RF	Scaffold	10	morganBits	Non Edge-Case Molecules	reg	0.809714917600201
2897	-0.241762260424845	0.0128031793380269	COc1ccc(/C=C/c2cc(OC)cc(OC)c2)cc1	MDR1	RF	Scaffold	10	morganBits	Non Edge-Case Molecules	reg	-0.254565439762872
2898	-0.514188456725156	-2.12726298415824	COc1cc(/C=C/c2ccccc2O)cc(OC)c1	MDR1	RF	Scaffold	10	morganBits	Non Edge-Case Molecules	reg	1.61307452743309
2899	-0.627440892797897	-1.6454248972655	COc1cc(/C=C/c2ccc(O)cc2)cc(OC)c1	MDR1	RF	Scaffold	10	morganBits	Non Edge-Case Molecules	reg	1.01798400446761
2900	-0.77330312077229	-2.00209984120424	Oc1ccc(/C=C/c2cc(O)cc(O)c2)cc1	MDR1	RF	Scaffold	10	morganBits	Non Edge-Case Molecules	reg	1.22879672043195
2901	2.59352996809811	2.8472673052959	CC(=O)O[C@H]1CC[C@](C)(O)[C@]23OC(C)(C)[C@H]([C@H](OC(=O)CCc4ccccc4)[C@H](OC(=O)c4ccccc4)[C@]12C)[C@H]3O	MDR1	RF	Scaffold	10	morganBits	Non Edge-Case Molecules	reg	-0.25373733719779
2902	2.29486760505748	3.00853545289202	CC(=O)O[C@H]1CC[C@@H](C)[C@]23OC(C)(C)[C@H]([C@H](OC(=O)CCc4ccccc4)[C@H](OC(=O)c4ccccc4)[C@]12C)[C@H]3O	MDR1	RF	Scaffold	10	morganBits	Non Edge-Case Molecules	reg	-0.713667847834535
2903	0.0378819428985123	-1.17742611411497	O=c1c(-c2ccc(O)cc2)coc2cc(O)cc(O)c12	MDR1	RF	Scaffold	10	morganBits	Non Edge-Case Molecules	reg	1.21530805701348
2904	0.153381128522258	5.54621016821867	CCOC/C=C/c1ccc(-c2nc(-c3ccc(NC(C)C)cc3)c(-c3ccc(NC(C)C)cc3)[nH]2)cc1	MDR1	RF	Scaffold	10	morganBits	Non Edge-Case Molecules	reg	-5.39282903969642
2905	3.82787210533875	1.35030737628849	COC(=O)[C@@H]1C2CC3c4[nH]c5ccccc5c4CCN3CC2CC[C@@H]1OC(=O)c1cc(OC)c(OC)c(OC)c1	MDR1	RF	Scaffold	10	morganBits	Non Edge-Case Molecules	reg	2.47756472905027
2906	0.852608591429212	0.811310875555799	C=C[C@H]1CN2CC[C@H]1C[C@H]2[C@H](OC(=O)CCCCCCn1cc(CCC(=O)O[C@H](c2ccnc3ccc(OC)cc23)[C@@H]2C[C@@H]3CCN2C[C@@H]3C=C)nn1)c1ccnc2ccc(OC)cc12	MDR1	RF	Scaffold	10	morganBits	Non Edge-Case Molecules	reg	0.0412977158734128
2907	0.0299091418507586	-3.1346234203895	CCCNC[C@@H](O)Cn1c(C)c(C(=O)c2ccccc2)c(=O)n1-c1ccccc1	MDR1	RF	Scaffold	10	morganBits	Non Edge-Case Molecules	reg	3.16453256224025
2908	0.0299091418507586	-1.24743180399604	CCCNCC(O)Cn1c(C)c(C(=O)c2ccccc2)c(=O)n1-c1ccccc1	MDR1	RF	Scaffold	10	morganBits	Non Edge-Case Molecules	reg	1.2773409458468
2909	-0.247466987018596	-0.440658127038393	Cc1c(C(=O)c2ccccc2)c(=O)n(-c2ccccc2)n1CC(O)CN(C(C)C)C(C)C	MDR1	RF	Scaffold	10	morganBits	Non Edge-Case Molecules	reg	0.193191140019797
2910	-0.0754051704137695	-2.30565526281231	Cc1c(C(=O)c2ccccc2)c(=O)n(-c2ccccc2)n1CC(O)CNC(C)(C)C	MDR1	RF	Scaffold	10	morganBits	Non Edge-Case Molecules	reg	2.23025009239854
2911	-0.0303189617176679	-2.3287622132969	Cc1c(C(=O)c2ccccc2)c(=O)n(-c2ccccc2)n1CC(O)CNC(C)C	MDR1	RF	Scaffold	10	morganBits	Non Edge-Case Molecules	reg	2.29844325157924
2912	-0.0303189617176679	-2.32871869227293	Cc1c(C(=O)c2ccccc2)c(=O)n(-c2ccccc2)n1C[C@H](O)CNC(C)C	MDR1	RF	Scaffold	10	morganBits	Non Edge-Case Molecules	reg	2.29839973055527
2913	-0.0754051704137695	-2.30569278671458	Cc1c(C(=O)c2ccccc2)c(=O)n(-c2ccccc2)n1C[C@H](O)CNC(C)(C)C	MDR1	RF	Scaffold	10	morganBits	Non Edge-Case Molecules	reg	2.23028761630081
2914	-0.247466987018596	-0.670857269140232	Cc1c(C(=O)c2ccccc2)c(=O)n(-c2ccccc2)n1C[C@H](O)CN(C(C)C)C(C)C	MDR1	RF	Scaffold	10	morganBits	Non Edge-Case Molecules	reg	0.423390282121636
2915	0.654833557146166	2.09224472101786	COc1ccc2cc(-c3nc(CN4CCc5cc(OC)c(OC)cc5C4)cs3)ccc2c1	MDR1	RF	Scaffold	10	morganBits	Non Edge-Case Molecules	reg	-1.4374111638717
2916	0.665981152456058	0.523628803104017	COc1cc2c(cc1OC)CN(Cc1csc(-c3ccc4cc(F)ccc4c3)n1)CC2	MDR1	RF	Scaffold	10	morganBits	Non Edge-Case Molecules	reg	0.142352349352041
2917	0.472070166721922	0.783911901367684	COc1cc2c(cc1OC)CN(Cc1csc(-c3ccc4cc(Br)ccc4c3)n1)CC2	MDR1	RF	Scaffold	10	morganBits	Non Edge-Case Molecules	reg	-0.311841734645762
2918	0.453114334495369	0.839481752522495	COc1cc2c(cc1OC)CN(Cc1csc(-c3ccc4ccccc4c3)n1)CC2	MDR1	RF	Scaffold	10	morganBits	Non Edge-Case Molecules	reg	-0.386367418027126
2919	6.09533830986048	4.79381595602236	COc1ccc(C(=O)O[C@H]2Cc3c(OC)cc(OC)cc3O[C@@H]2c2cc(OC)c(OC)c(OC)c2)cc1	MDR1	RF	Scaffold	10	morganBits	Non Edge-Case Molecules	reg	1.30152235383812
2920	6.24218326783321	6.515093350212	COc1cc(OC)c2c(c1)O[C@H](c1cc(OC)c(OC)c(OC)c1)[C@@H](OC(=O)c1ccc(OC)c(OC)c1)C2	MDR1	RF	Scaffold	10	morganBits	Edge-Case Molecules	reg	-0.272910082378795
2921	6.21216305464129	5.10817970188937	COc1cc(OC)c2c(c1)O[C@H](c1cc(OC)c(OC)c(OC)c1)[C@@H](OC(=O)c1cc(OC)c(OC)c(OC)c1)C2	MDR1	RF	Scaffold	10	morganBits	Edge-Case Molecules	reg	1.10398335275192
2922	6.17977793974356	6.515093350212	C=CCOc1cc(C(=O)O[C@@H]2Cc3c(OC)cc(OC)cc3O[C@@H]2c2cc(OC)c(OC)c(OC)c2)cc(OCC=C)c1OCC=C	MDR1	RF	Scaffold	10	morganBits	Edge-Case Molecules	reg	-0.335315410468437
2923	6.12179720535917	4.42425862470272	COc1cc(OC)c2c(c1)O[C@H](c1cc(OC)c(OC)c(OC)c1)[C@H](OC(=O)c1cccc(F)c1)C2	MDR1	RF	Scaffold	10	morganBits	Non Edge-Case Molecules	reg	1.69753858065645
2924	6.25630784134733	5.0240636688282	COc1cc(OC)c2c(c1)O[C@H](c1cc(OC)c(OC)c(OC)c1)[C@H](OC(=O)c1ccc(F)cc1)C2	MDR1	RF	Scaffold	10	morganBits	Edge-Case Molecules	reg	1.23224417251913
2925	6.64297719522552	5.41648106154389	COc1cc(OC)c2c(c1)O[C@H](c1cc(OC)c(OC)c(OC)c1)[C@H](OC(=O)c1ccc(F)c(N(C)C)c1)C2	MDR1	RF	Scaffold	10	morganBits	Edge-Case Molecules	reg	1.22649613368163
2926	6.24594826202915	6.30537281922993	COc1cc(OC)c2c(c1)O[C@H](c1cc(OC)c(OC)c(OC)c1)[C@H](OC(=O)c1ccc(F)c(NC(C)=O)c1)C2	MDR1	RF	Scaffold	10	morganBits	Edge-Case Molecules	reg	-0.0594245572007832
2927	6.21216305464129	5.95547756227658	COc1cc(OC)c2c(c1)O[C@H](c1cc(OC)c(OC)c(OC)c1)[C@H](OC(=O)c1cc(OC)c(OC)c(OC)c1)C2	MDR1	RF	Scaffold	10	morganBits	Edge-Case Molecules	reg	0.256685492364711
2928	3.57538408893944	3.82894798449784	CC(=O)Oc1cc(OC(C)=O)c2c(c1)O[C@H](c1cc(OC(C)=O)c(OC(C)=O)c(OC(C)=O)c1)[C@H](OC(=O)c1cc(OC(C)=O)c(OC(C)=O)c(OC(C)=O)c1)C2	MDR1	RF	Scaffold	10	morganBits	Non Edge-Case Molecules	reg	-0.253563895558396
2929	5.91936289298514	5.18890291316181	COc1cccc(C(=O)O[C@@H]2Cc3c(OC)cc(OC)cc3O[C@@H]2c2cc(OC)c(OC)c(OC)c2)c1	MDR1	RF	Scaffold	10	morganBits	Edge-Case Molecules	reg	0.730459979823326
2930	6.09533830986048	4.00481681046267	COc1ccc(C(=O)O[C@@H]2Cc3c(OC)cc(OC)cc3O[C@@H]2c2cc(OC)c(OC)c(OC)c2)cc1	MDR1	RF	Scaffold	10	morganBits	Non Edge-Case Molecules	reg	2.09052149939782
2931	6.24218326783321	6.0295855344303	COc1cc(OC)c2c(c1)O[C@H](c1cc(OC)c(OC)c(OC)c1)[C@H](OC(=O)c1ccc(OC)c(OC)c1)C2	MDR1	RF	Scaffold	10	morganBits	Edge-Case Molecules	reg	0.212597733402906
2932	6.13377203540892	4.27349752884438	CCOc1cc(C(=O)O[C@@H]2Cc3c(OC)cc(OC)cc3O[C@@H]2c2cc(OC)c(OC)c(OC)c2)cc(OCC)c1OCC	MDR1	RF	Scaffold	10	morganBits	Non Edge-Case Molecules	reg	1.86027450656454
2933	2.10108620716143	4.9056554377779	CN1CCN(C(C(=O)Nc2ccc(NC(=O)CCc3ccccc3)cc2C(=O)c2ccccc2)c2ccccc2)CC1	MDR1	RF	Scaffold	10	morganBits	Non Edge-Case Molecules	reg	-2.80456923061647
2934	2.3979152783005	2.12064419553956	O=C(CCc1ccccc1)c1ccc(OCC(O)CN2CCCCC2)cc1	MDR1	RF	Scaffold	10	morganBits	Non Edge-Case Molecules	reg	0.277271082760941
2935	2.3979152783005	2.1152677281754	O=C(CCc1ccccc1)c1ccc(OC[C@H](O)CN2CCCCC2)cc1	MDR1	RF	Scaffold	10	morganBits	Non Edge-Case Molecules	reg	0.282647550125099
2936	1.289077514476	4.78624409889741	O=c1cc(-c2ccccc2)oc2cc(OCc3ccccc3)cc(O)c12	MDR1	RF	Scaffold	10	morganBits	Non Edge-Case Molecules	reg	-3.49716658442141
2937	-0.195592609842059	0.315598889599856	O=C(Nc1ccccc1-c1nnn(-c2ccccc2)n1)c1ccccn1	MDR1	RF	Scaffold	10	morganBits	Non Edge-Case Molecules	reg	-0.511191499441915
2938	-0.983637254973162	-1.71907358028865	CC[C@H]1CN(C)[C@H]2Cc3c([nH]c4ccccc34)/C(=N/NC(=S)NCc3cccnc3)C[C@H]1[C@@H]2C(=O)OC	MDR1	RF	Scaffold	10	morganBits	Non Edge-Case Molecules	reg	0.735436325315489
2939	4.11258101214551	-1.54770705947265	CC[C@H]1CN(C)[C@H]2Cc3c(n(Cc4ccccc4)c4ccccc34)C(=O)C[C@H]1[C@@H]2C(=O)OC	MDR1	RF	Scaffold	10	morganBits	Non Edge-Case Molecules	reg	5.66028807161816
2940	2.3776393297739	2.69008172177348	COc1cccc2c1CCCC2CCCN1CCN(C2CCCCC2)CC1	MDR1	RF	Scaffold	10	morganBits	Non Edge-Case Molecules	reg	-0.312442391999587
2941	2.59122388062192	2.42492415940038	O=C(CCc1ccccc1)c1ccccc1OCC(O)CNCCC(c1ccccc1)c1ccccc1	MDR1	RF	Scaffold	10	morganBits	Non Edge-Case Molecules	reg	0.166299721221539
2942	2.59122388062192	2.41460105740367	O=C(CCc1ccccc1)c1ccccc1OC[C@H](O)CNCCC(c1ccccc1)c1ccccc1	MDR1	RF	Scaffold	10	morganBits	Non Edge-Case Molecules	reg	0.176622823218254
2943	0.522675140581133	-0.680344001221918	CCOC(=O)c1csc([C@@H](NC(=O)c2csc([C@@H](NC(=O)c3ccc(OC)c(OC)c3)C(C)C)n2)C(C)C)n1	MDR1	RF	Scaffold	10	morganBits	Non Edge-Case Molecules	reg	1.20301914180305
2944	-0.262817533607142	-0.341368634382587	CCOC(=O)N1CCC(=C2c3ccc(Cl)cc3CCc3cccnc32)CC1	MDR1	RF	Scaffold	10	morganBits	Non Edge-Case Molecules	reg	0.0785511007754448
2945	-0.412718328420236	-1.6689553946757	Clc1ccc2c(c1)CCc1cccnc1C2=C1CCNCC1	MDR1	RF	Scaffold	10	morganBits	Non Edge-Case Molecules	reg	1.25623706625546
2946	3.54080512533892	1.82988045655037	COc1ccc(-c2ccc(OCCCN3CCc4cc(OC)c(OC)cc4C3)cc2)cc1	MDR1	RF	Scaffold	10	morganBits	Non Edge-Case Molecules	reg	1.71092466878854
2947	7.75626095874643	11.0706800360113	CC(=O)N1CCN(c2cc(C)nc3cc(-c4cccc(F)c4)nn23)CC1	MDR1	RF	Scaffold	10	morganBits	Non Edge-Case Molecules	reg	-3.31441907726483
2948	12.2500432224477	9.4725669116489	COc1ccc(-c2cc3nc(C)c(C)c(N4CCN(C(C)=O)CC4)n3n2)cc1	MDR1	RF	Scaffold	10	morganBits	Non Edge-Case Molecules	reg	2.77747631079877
2949	4.07824260707702	4.93611464526261	CCCCC1OC(=O)c2cc(NC(=O)N3C(=O)C(c4ccc(OC)c(OC)c4)=C(c4ccc(OC)c(OC)c4)C3=O)ccc21	MDR1	RF	Scaffold	10	morganBits	Non Edge-Case Molecules	reg	-0.857872038185588
2950	4.47939763643124	4.16530665573366	COc1ccc(C2=C(c3ccc(OC)c(OC)c3)C(=O)N(C(=O)Nc3ccc4c(c3)C(=O)OC4)C2=O)cc1OC	MDR1	RF	Scaffold	10	morganBits	Non Edge-Case Molecules	reg	0.314090980697575
2951	0.623883537383318	0.759878701923528	CCC/N=C(\CCc1ccccc1)c1c(C)[nH]n(-c2ccccc2)c1=O	MDR1	RF	Scaffold	10	morganBits	Non Edge-Case Molecules	reg	-0.13599516454021
2952	4.17760881737539	4.0583575773907	COc1ccc(C(C#N)(CCC(=O)O[C@H]2CC[C@H](N(C)[C@H]3CC[C@H](OC(=O)/C=C/c4cc(OC)c(OC)c(OC)c4)CC3)CC2)C(C)C)cc1OC	MDR1	RF	Scaffold	10	morganBits	Non Edge-Case Molecules	reg	0.119251239984695
2953	4.17760881737539	3.51936107665801	COc1ccc(C(C#N)(CCC(=O)O[C@H]2CC[C@H](N(C)[C@H]3CC[C@@H](OC(=O)/C=C/c4cc(OC)c(OC)c(OC)c4)CC3)CC2)C(C)C)cc1OC	MDR1	RF	Scaffold	10	morganBits	Non Edge-Case Molecules	reg	0.658247740717383
2954	4.17760881737539	4.61797336532612	COc1ccc(C(C#N)(CCC(=O)O[C@H]2CC[C@@H](N(C)[C@H]3CC[C@H](OC(=O)/C=C/c4cc(OC)c(OC)c(OC)c4)CC3)CC2)C(C)C)cc1OC	MDR1	RF	Scaffold	10	morganBits	Non Edge-Case Molecules	reg	-0.440364547950727
2955	4.17760881737539	3.98936470590374	COc1ccc(C(C#N)(CCC(=O)O[C@H]2CC[C@@H](N(C)[C@H]3CC[C@@H](OC(=O)/C=C/c4cc(OC)c(OC)c(OC)c4)CC3)CC2)C(C)C)cc1OC	MDR1	RF	Scaffold	10	morganBits	Non Edge-Case Molecules	reg	0.188244111471647
2956	2.74367318021854	2.36855173544814	CO[C@H](CCc1ccccc1)c1ccccc1OC[C@H](O)CNCCC(c1ccccc1)c1ccccc1	MDR1	RF	Scaffold	10	morganBits	Non Edge-Case Molecules	reg	0.375121444770399
2957	2.21035213886617	1.53835960779142	CCN(CCCCc1cn(-c2ccc(F)cc2)c2ccccc12)[C@@H]1CCc2c1ccc(OC)c2OC	MDR1	RF	Scaffold	10	morganBits	Non Edge-Case Molecules	reg	0.671992531074741
2958	2.21035213886617	2.13306671553812	CCN(CCCCc1cn(-c2ccc(F)cc2)c2ccccc12)C1CCc2c1ccc(OC)c2OC	MDR1	RF	Scaffold	10	morganBits	Non Edge-Case Molecules	reg	0.0772854233280475
2959	2.22654552659292	1.79957510705504	COc1ccc2c(c1OC)CC[C@@H]2NCCCCc1cn(-c2ccc(F)cc2)c2ccccc12	MDR1	RF	Scaffold	10	morganBits	Non Edge-Case Molecules	reg	0.426970419537876
2960	2.22654552659292	0.853870489974595	COc1ccc2c(c1OC)CC[C@H]2NCCCCc1cn(-c2ccc(F)cc2)c2ccccc12	MDR1	RF	Scaffold	10	morganBits	Non Edge-Case Molecules	reg	1.37267503661832
2961	2.22654552659292	2.23150678835137	COc1ccc2c(c1OC)CCC2NCCCCc1cn(-c2ccc(F)cc2)c2ccccc12	MDR1	RF	Scaffold	10	morganBits	Non Edge-Case Molecules	reg	-0.0049612617584515
2962	2.21035213886617	2.4489196649566	CCN(CCCCc1cn(-c2ccc(F)cc2)c2ccccc12)[C@H]1CCc2c1ccc(OC)c2OC	MDR1	RF	Scaffold	10	morganBits	Non Edge-Case Molecules	reg	-0.23856752609043
2963	0.14708709279356	-2.38509209346034	COc1c(C(=O)/C=C(\O)c2ccccc2)ccc2occc12	MDR1	RF	Scaffold	10	morganBits	Non Edge-Case Molecules	reg	2.5321791862539
2964	-0.0871291235725384	-0.546812608597396	CCN(CC)C(=S)c1ccc(-c2c3ccc(=[N+](C)C)cc-3sc3cc(N(C)C)ccc23)s1.F[P-](F)(F)(F)(F)F	MDR1	RF	Scaffold	10	morganBits	Non Edge-Case Molecules	reg	0.459683485024857
2965	0.930315109187798	-0.0536865619308066	COc1ccc(C(=O)Nc2ccccc2-c2nnn(-c3ccc(OC)nc3)n2)cc1	MDR1	RF	Scaffold	10	morganBits	Non Edge-Case Molecules	reg	0.984001671118605
2966	1.28483079872367	1.21677598366396	CC/C=C/C[C@@H](C)[C@@H](O)[C@H]1C(=O)N[C@@H](CC)C(=O)N(C)CC(=O)N(C)[C@@H](Cc2ccccc2)C(=O)N[C@H](C(C)C)C(=O)N(C)[C@H](CC(C)C)C(=O)N[C@@H](C)C(=O)N[C@H](C)C(=O)N(C)[C@@H](CC(C)C)C(=O)N(C)[C@@H](CC(C)C)C(=O)N(C)[C@@H](C(C)C)C(=O)N1C	MDR1	RF	Scaffold	10	morganBits	Non Edge-Case Molecules	reg	0.068054815059708
2967	1.17229835622315	1.6867796129097	CC/C=C/C[C@@H](C)[C@@H](O)[C@H]1C(=O)N[C@@H](CC)C(=O)N(C)[C@@H](Cc2ccccc2)C(=O)N(C)[C@H](CC(C)C)C(=O)N[C@H](C(C)C)C(=O)N(C)[C@H](CC(C)C)C(=O)N[C@@H](C)C(=O)N[C@H](C)C(=O)N(C)[C@@H](CC(C)C)C(=O)N(C)[C@@H](CC(C)C)C(=O)N(C)[C@@H](C(C)C)C(=O)N1C	MDR1	RF	Scaffold	10	morganBits	Non Edge-Case Molecules	reg	-0.514481256686548
2968	2.01542127386828	2.82621389609806	CCN(CC)CCCn1c(=O)/c(=C/c2ccc3c(c2)OCO3)s/c1=C1/C(=O)Nc2ccccc21	MDR1	RF	Scaffold	10	morganBits	Non Edge-Case Molecules	reg	-0.810792622229785
2969	2.01542127386828	2.82621389609806	CCN(CC)CCCn1c(=O)/c(=C/c2ccc3c(c2)OCO3)s/c1=C1\C(=O)Nc2ccccc21	MDR1	RF	Scaffold	10	morganBits	Non Edge-Case Molecules	reg	-0.810792622229785
2970	1.78594471424052	2.15412012473595	CCN(CC)CCCn1c(=O)/c(=C/c2ccc3c(c2)OCO3)s/c1=C1/C(=O)Nc2ccc(C)cc21	MDR1	RF	Scaffold	10	morganBits	Non Edge-Case Molecules	reg	-0.368175410495426
2971	1.78594471424052	2.15412012473595	CCN(CC)CCCn1c(=O)/c(=C/c2ccc3c(c2)OCO3)s/c1=C1\C(=O)Nc2ccc(C)cc21	MDR1	RF	Scaffold	10	morganBits	Non Edge-Case Molecules	reg	-0.368175410495426
2972	1.92882821999856	1.51563135671387	CCN(CC)CCCn1c(=O)/c(=C/c2ccc3c(c2)OCO3)s/c1=C1/C(=O)Nc2ccc(Cl)cc21	MDR1	RF	Scaffold	10	morganBits	Non Edge-Case Molecules	reg	0.413196863284688
2973	1.92882821999856	1.51563135671387	CCN(CC)CCCn1c(=O)/c(=C/c2ccc3c(c2)OCO3)s/c1=C1\C(=O)Nc2ccc(Cl)cc21	MDR1	RF	Scaffold	10	morganBits	Non Edge-Case Molecules	reg	0.413196863284688
2974	-0.98540124520686	-1.8704713987258	NC(=O)c1c(S(=O)(=O)c2ccccc2)no[n+]1[O-]	MDR1	RF	Scaffold	10	morganBits	Non Edge-Case Molecules	reg	0.885070153518941
2975	-0.647236052357788	-1.92233487273537	N#Cc1c(S(=O)(=O)c2ccccc2)no[n+]1[O-]	MDR1	RF	Scaffold	10	morganBits	Non Edge-Case Molecules	reg	1.27509882037759
2976	-0.0398572860706102	-3.45698535980148	CC1(C)Oc2ccc(C#N)cc2[C@@H]2NC(Cc3ccccc3)C(=O)O[C@H]21	MDR1	RF	Scaffold	10	morganBits	Non Edge-Case Molecules	reg	3.41712807373087
2977	-0.0398572860706102	1.1021349158601	CC1(C)Oc2ccc(C#N)cc2[C@H]2N[C@@H](Cc3ccccc3)C(=O)O[C@@H]21	MDR1	RF	Scaffold	10	morganBits	Non Edge-Case Molecules	reg	-1.14199220193071
2978	0.269439759490411	-1.22557105170524	COc1cccc(CCc2ccccc2OCc2ccccn2)c1	MDR1	RF	Scaffold	10	morganBits	Non Edge-Case Molecules	reg	1.49501081119565
2979	0.097188431654398	-2.51292546497023	c1ccc(CCc2ccccc2OCc2ccccn2)cc1	MDR1	RF	Scaffold	10	morganBits	Non Edge-Case Molecules	reg	2.61011389662463
2980	0.669829734054686	-2.51292546497023	CC(=O)O[C@H]1C[C@@](C)(O)[C@]23OC(C)(C)[C@H](C[C@H](OC(=O)c4ccco4)[C@]2(C)[C@H]1OC(C)=O)[C@H]3OC(C)=O	MDR1	RF	Scaffold	10	morganBits	Non Edge-Case Molecules	reg	3.18275519902491
2981	-0.32337673697535	-1.93310696971729	C[N+](C)=c1ccc2c(-c3ccc(C(=O)N4CCCCC4)s3)c3cc4c5c(c3sc-2c1)CCCN5CCC4.F[P-](F)(F)(F)(F)F	MDR1	RF	Scaffold	10	morganBits	Non Edge-Case Molecules	reg	1.60973023274194
2982	-2.15981102215077	-3.08857173257344	O=C1C[C@H](CN2CCCCC2)Oc2ccccc21	MDR1	RF	Scaffold	10	morganBits	Non Edge-Case Molecules	reg	0.928760710422672
2983	-2.15981102215077	-3.07994236838596	O=C1CC(CN2CCCCC2)Oc2ccccc21	MDR1	RF	Scaffold	10	morganBits	Non Edge-Case Molecules	reg	0.920131346235195
2984	2.87719018247638	0.459090281966446	CN1CCN(C(C(=O)Nc2ccc(NC(=O)c3cccnc3)cc2C(=O)c2ccccc2)c2ccccc2)CC1	MDR1	RF	Scaffold	10	morganBits	Non Edge-Case Molecules	reg	2.41809990050993
2985	5.6758555681033	6.75929031072404	COc1cc(OC)c2c(c1)O[C@H](c1cc(OC)c(OC)c(OC)c1)[C@@H](OC(=O)c1ccc(F)c(NC(=O)c3ccc(OC)c(OC)c3)c1)C2=O	MDR1	RF	Scaffold	10	morganBits	Edge-Case Molecules	reg	-1.08343474262074
2986	5.60157512537541	5.40268773941155	COc1cc(OC)c2c(c1)O[C@H](c1cc(OC)c(OC)c(OC)c1)[C@@H](OC(=O)c1ccc(F)c(NC(=O)c3cc(OC)c(OC)c(OC)c3)c1)C2=O	MDR1	RF	Scaffold	10	morganBits	Edge-Case Molecules	reg	0.198887385963855
2987	2.00465492739973	1.4935730686808	CN(CCN(C)S(=O)(=O)c1cccc2c(N(C)C)cccc12)C[C@@H](O)COc1ccccc1C(=O)c1ccccc1	MDR1	RF	Scaffold	10	morganBits	Non Edge-Case Molecules	reg	0.511081858718924
2988	0.423469643610075	2.52610930364773	O=C(Nc1ccccc1C(=O)N[C@@H]1CCCC[C@@H]1N1CCN(c2ccccc2)CC1)c1cnc2ccccc2c1	MDR1	RF	Scaffold	10	morganBits	Non Edge-Case Molecules	reg	-2.10263966003765
2989	1.35915365186966	1.65398979008671	CCOC(=O)CSc1nc(N)c2c3c(sc2n1)COCC3	MDR1	RF	Scaffold	10	morganBits	Non Edge-Case Molecules	reg	-0.294836138217042
2990	0.794859386862586	1.50445805611574	COc1cc2c(cc1OC)CN(Cc1coc(-c3ccc4cc(Br)ccc4c3)n1)CC2	MDR1	RF	Scaffold	10	morganBits	Non Edge-Case Molecules	reg	-0.709598669253158
2991	1.1446486180013	2.60307034478385	COc1ccc2cc(-c3nc(CN4CCc5cc(OC)c(OC)cc5C4)co3)ccc2c1	MDR1	RF	Scaffold	10	morganBits	Non Edge-Case Molecules	reg	-1.45842172678255
2992	0.98080638304768	0.443586095430481	COc1cc2c(cc1OC)CN(Cc1coc(-c3ccc4cc(F)ccc4c3)n1)CC2	MDR1	RF	Scaffold	10	morganBits	Non Edge-Case Molecules	reg	0.537220287617199
2993	0.667399940852385	1.0626253038367	COc1cc2c(cc1OC)CN(Cc1coc(-c3ccc4cc(O)ccc4c3)n1)CC2	MDR1	RF	Scaffold	10	morganBits	Non Edge-Case Molecules	reg	-0.39522536298432
2994	0.769608708332628	1.25933559808276	COc1cc2c(cc1OC)CN(Cc1coc(-c3ccc4ccccc4c3)n1)CC2	MDR1	RF	Scaffold	10	morganBits	Non Edge-Case Molecules	reg	-0.489726889750131
2995	13.5391985333665	14.0191716251185	O=C1CN(c2cc(-c3ccco3)nc3cc(-c4ccccc4)nn23)CCN1c1ccccc1	MDR1	RF	Scaffold	10	morganBits	Non Edge-Case Molecules	reg	-0.479973091752035
2996	2.79883293035117	3.75297592783951	O=C(CCc1ccccc1)c1cccc(OCC(O)CNCCC(c2ccccc2)c2ccccc2)c1	MDR1	RF	Scaffold	10	morganBits	Non Edge-Case Molecules	reg	-0.954142997488346
2997	2.79883293035117	3.75008537268013	O=C(CCc1ccccc1)c1cccc(OC[C@H](O)CNCCC(c2ccccc2)c2ccccc2)c1	MDR1	RF	Scaffold	10	morganBits	Non Edge-Case Molecules	reg	-0.951252442328962
2998	1.34026221239118	0.302153308890505	COCCOCCOCCOc1cc2c(cc1OCCOCCOCCOC)CN(CCc1ccc(-c3ccc(C(=O)OC)c(NC(=O)c4ccc5ccccc5n4)c3)cc1)CC2	MDR1	RF	Scaffold	10	morganBits	Non Edge-Case Molecules	reg	1.03810890350068
2999	1.56319927896524	0.402148905566309	COCCOCCOCCOc1cc2c(cc1OC)CCN(CCc1ccc(-c3ccc(C(=O)OC)c(NC(=O)c4ccc5ccccc5n4)c3)cc1)C2	MDR1	RF	Scaffold	10	morganBits	Non Edge-Case Molecules	reg	1.16105037339893
3000	0.447778641259761	0.132149936970594	COc1cc2c(cc1OC)CN(Cc1ccc(-c3ccc4ccccc4c3)o1)CC2	MDR1	RF	Scaffold	10	morganBits	Non Edge-Case Molecules	reg	0.315628704289167
3001	0.658139250407348	1.02753398402543	COc1ccc2cc(-c3ccc(CN4CCc5cc(OC)c(OC)cc5C4)o3)ccc2c1	MDR1	RF	Scaffold	10	morganBits	Non Edge-Case Molecules	reg	-0.369394733618087
3002	0.144735418280521	1.39909754045792	COc1cccc(CCc2ccccc2OCCN2CCN(c3ncccn3)CC2)c1	MDR1	RF	Scaffold	10	morganBits	Non Edge-Case Molecules	reg	-1.2543621221774
3003	1.35848958411896	0.19642558186503	O=C(C1Oc2ccccc2C1CCc1ccccc1)N1CCCCC1	MDR1	RF	Scaffold	10	morganBits	Non Edge-Case Molecules	reg	1.16206400225393
3004	1.35848958411896	0.204125622849912	O=C([C@@H]1Oc2ccccc2[C@@H]1CCc1ccccc1)N1CCCCC1	MDR1	RF	Scaffold	10	morganBits	Non Edge-Case Molecules	reg	1.15436396126905
3005	-0.449722627208635	-2.19051391199735	CCCNCC(O)Cn1c(C)c(C(=O)c2cccs2)c(=O)n1-c1ccccc1	MDR1	RF	Scaffold	10	morganBits	Non Edge-Case Molecules	reg	1.74079128478871
3006	-0.576238654485253	-2.19051391199735	Cc1c(C(=O)c2cccs2)c(=O)n(-c2ccccc2)n1CC(O)CNC(C)(C)C	MDR1	RF	Scaffold	10	morganBits	Non Edge-Case Molecules	reg	1.6142752575121
3007	-0.576238654485253	-2.19056360706292	Cc1c(C(=O)c2cccs2)c(=O)n(-c2ccccc2)n1C[C@H](O)CNC(C)(C)C	MDR1	RF	Scaffold	10	morganBits	Non Edge-Case Molecules	reg	1.61432495257766
3008	-0.70413596466553	-2.72015814706428	Cc1c(C(=O)c2cccs2)c(=O)n(-c2ccccc2)n1C[C@H](O)CNC(C)C	MDR1	RF	Scaffold	10	morganBits	Non Edge-Case Molecules	reg	2.01602218239875
3009	-0.70413596466553	-2.72018350705421	Cc1c(C(=O)c2cccs2)c(=O)n(-c2ccccc2)n1CC(O)CNC(C)C	MDR1	RF	Scaffold	10	morganBits	Non Edge-Case Molecules	reg	2.01604754238868
3010	-0.449722627208635	-2.4668737777477	CCCNC[C@@H](O)Cn1c(C)c(C(=O)c2cccs2)c(=O)n1-c1ccccc1	MDR1	RF	Scaffold	10	morganBits	Non Edge-Case Molecules	reg	2.01715115053907
3011	2.08295407356404	1.97002708829361	CC(C)(C)OC(=O)[C@H](CCCCNC(=O)OCc1ccccc1)NC(=O)[C@@H]1C[C@@H](OCC2CCCCC2)CN1C(=O)OC(C)(C)C	MDR1	RF	Scaffold	10	morganBits	Non Edge-Case Molecules	reg	0.112926985270423
3012	0.287875930043055	0.930031850940159	CC(=O)c1ccccc1OCC(O)CN1CCC(O)(c2ccccc2)CC1	MDR1	RF	Scaffold	10	morganBits	Non Edge-Case Molecules	reg	-0.642155920897104
3013	1.35713006173499	3.29955642660931	CCC(=O)c1ccccc1OCC(O)CN1CCC(O)(c2ccccc2)CC1	MDR1	RF	Scaffold	10	morganBits	Non Edge-Case Molecules	reg	-1.94242636487432
3014	1.35713006173499	3.28957298262513	CCC(=O)c1ccccc1OC[C@H](O)CN1CCC(O)(c2ccccc2)CC1	MDR1	RF	Scaffold	10	morganBits	Non Edge-Case Molecules	reg	-1.93244292089014
3015	0.287875930043055	0.940951434601388	CC(=O)c1ccccc1OC[C@H](O)CN1CCC(O)(c2ccccc2)CC1	MDR1	RF	Scaffold	10	morganBits	Non Edge-Case Molecules	reg	-0.653075504558333
3016	1.03202079946073	3.20394224923463	O=C(Nc1ccc(N2CCOCC2)cc1)c1cccnc1NCc1ccncc1	MDR1	RF	Scaffold	10	morganBits	Non Edge-Case Molecules	reg	-2.1719214497739
3017	2.94416474808518	3.51936107665801	CC(=O)O[C@H]1CC[C@](C)(O)[C@]23OC(C)(C)[C@H]([C@H](OC(=O)/C=C/c4ccccc4)[C@H](OC(=O)c4ccccc4)[C@]12C)[C@H]3OC(=O)C1CC1	MDR1	RF	Scaffold	10	morganBits	Non Edge-Case Molecules	reg	-0.575196328572833
3018	-0.519734879522691	-0.104979856318357	CN(C)c1ccc2c(-c3ccc(C(=S)N4CCCCC4)s3)c3ccc(=[N+](C)C)cc-3[se]c2c1.F[P-](F)(F)(F)(F)F	MDR1	RF	Scaffold	10	morganBits	Non Edge-Case Molecules	reg	-0.414755023204334
3019	0.59407952804754	1.82988045655037	COc1cc(C(=O)Nc2ccc(-c3cc(F)cc(F)c3)cn2)cc(OC)c1OC	MDR1	RF	Scaffold	10	morganBits	Non Edge-Case Molecules	reg	-1.23580092850283
3020	2.43987680520331	2.12270392850257	COc1cc(OC)c(C(=O)Nc2ccc(-c3cc(F)cc(F)c3)cn2)cc1OC	MDR1	RF	Scaffold	10	morganBits	Non Edge-Case Molecules	reg	0.317172876700739
3021	0.804760952872161	-1.360912399575	COc1cc2c(cc1OC)CN(CCCC1=CCCc3cc(OC)c(OC)cc31)CC2	MDR1	RF	Scaffold	10	morganBits	Non Edge-Case Molecules	reg	2.16567335244716
3022	1.16300519912841	-0.615805480084347	COc1cc2c(cc1OC)CN(CCCC1=CCCc3c(OC)cccc31)CC2	MDR1	RF	Scaffold	10	morganBits	Non Edge-Case Molecules	reg	1.77881067921276
3023	1.28234843642319	-2.33499425647757	COc1ccc2c(c1)CCC=C2CCCN1CCc2cc(OC)c(OC)cc2C1	MDR1	RF	Scaffold	10	morganBits	Non Edge-Case Molecules	reg	3.61734269290076
3024	1.26530852311732	-1.47728797546351	COc1ccc2c(c1)C(CCCN1CCc3cc(OC)c(OC)cc3C1)=CCC2	MDR1	RF	Scaffold	10	morganBits	Non Edge-Case Molecules	reg	2.74259649858083
3025	0.053054742327892	0.980387205599733	COc1cc2c(cc1OC)CN(CCCCN1C/C(=N\NC(=S)N(C)C)c3ccccc31)CC2	MDR1	RF	Scaffold	10	morganBits	Non Edge-Case Molecules	reg	-0.927332463271841
3026	4.27465538600166	2.23040394842708	CC(C)(C)OC(=O)N1CCN(C[C@@H](O)COc2ccccc2C(=O)c2ccccc2)CC1	MDR1	RF	Scaffold	10	morganBits	Non Edge-Case Molecules	reg	2.04425143757458
3027	-1.65690471703683	-0.433483923290392	CC(C)(C)N(NC(=O)c1ccccc1-c1ccccc1)C(=O)c1ccccc1Cl	MDR1	RF	Scaffold	10	morganBits	Non Edge-Case Molecules	reg	-1.22342079374643
3028	-0.0773605499281453	-0.680344001221918	CCCCCCC[C@@H](O)[C@H](C)C(=O)O[C@H](C(=O)OC)C(C)C	MDR1	RF	Scaffold	10	morganBits	Non Edge-Case Molecules	reg	0.602983451293773
3029	0.524223731327311	1.1021349158601	CCN(CC)CCC[C@H](C)N[C@@H]1c2ccccc2N(C(=O)c2ccc(C)cc2)[C@H](C)[C@@H]1O	MDR1	RF	Scaffold	10	morganBits	Non Edge-Case Molecules	reg	-0.577911184532792
3030	-0.345916106394526	-0.118237144399147	CCN(CCO)[C@@H]1c2ccccc2N(C(=O)c2ccc(C)cc2)[C@H](C)[C@@H]1O	MDR1	RF	Scaffold	10	morganBits	Non Edge-Case Molecules	reg	-0.227678961995378
3031	2.98616563724088	3.93430850015567	O=C(CCc1cccc2ccccc12)c1cccc(OCC(O)CN2CCN(c3ccc(F)cc3)CC2)c1	MDR1	RF	Scaffold	10	morganBits	Non Edge-Case Molecules	reg	-0.948142862914786
3032	3.79282550016501	4.7402822522139	Cc1ccccc1N1CCN(CC(O)COc2cccc(C(=O)CCc3cccc4ccccc34)c2)CC1	MDR1	RF	Scaffold	10	morganBits	Non Edge-Case Molecules	reg	-0.947456752048895
3033	3.65814608646581	3.42773190588648	Cc1cccc(N2CCN(C[C@@H](O)COc3cccc(C(=O)CCc4cccc5ccccc45)c3)CC2)c1C	MDR1	RF	Scaffold	10	morganBits	Non Edge-Case Molecules	reg	0.230414180579328
3034	-0.302007840162405	0.544682212301851	C[N+](C)=c1ccc2c(-c3ccccc3)c3cc4c5c(c3sc-2c1)CCCN5CCC4.F[P-](F)(F)(F)(F)F	MDR1	RF	Scaffold	10	morganBits	Non Edge-Case Molecules	reg	-0.846690052464256
3179	2.44699399314154	2.12270392850257	Nc1nc(SCCc2ccccc2)nc2sc3c(c12)CCC3	MDR1	RF	Scaffold	11	morganBits	Non Edge-Case Molecules	reg	0.324290064638968
3180	-0.924569625761462	-0.546812608597396	C[N+](C)=c1ccc2c(-c3ccc(C(=S)N4CCCCC4)s3)c3cc4c5c(c3[te]c-2c1)CCCN5CCC4.F[P-](F)(F)(F)(F)F	MDR1	RF	Scaffold	11	morganBits	Non Edge-Case Molecules	reg	-0.377757017164067
3181	-1.48725951098435	-2.34781494490663	CC[C@H]1CN(C)[C@H]2Cc3c([nH]c4ccccc34)/C(=N/Nc3cnccn3)C[C@H]1[C@@H]2C(=O)OC	MDR1	RF	Scaffold	11	morganBits	Non Edge-Case Molecules	reg	0.860555433922282
3182	0.421737316961838	-2.3373808924553	COc1cc(OC)c2c(=O)cc(C(=O)N3CCN(CCc4ccc([N+](=O)[O-])cc4)CC3)oc2c1	MDR1	RF	Scaffold	11	morganBits	Non Edge-Case Molecules	reg	2.75911820941714
3183	-0.133313173173772	2.35360948515227	C[C@@H]1CC[C@@H]2[C@@H](C1)C1=C(OC2(C)C)C(=O)C2=C(OC(C)(C)[C@@H]3CC[C@@H](C)C[C@@H]23)C1=O	MDR1	RF	Scaffold	11	morganBits	Non Edge-Case Molecules	reg	-2.48692265832604
3184	11.7451787046677	0.175322108835802	O=C(NCCCN1CCOCC1)c1cnn2c(-c3ccccc3)cc(-c3ccccc3)nc12	MDR1	RF	Scaffold	11	morganBits	Non Edge-Case Molecules	reg	11.5698565958318
3185	-0.534621873409219	0.315598889599856	O=C(Nc1ccccc1-c1nnn(-c2ccccc2)n1)c1ccccn1	MDR1	RF	Scaffold	11	morganBits	Non Edge-Case Molecules	reg	-0.850220763009076
3186	0.999956318084094	0.650042727959676	COc1ccc(CCN(C)CCN2C(=O)C3C4c5ccccc5C(c5ccccc54)C3C2=O)cc1OC	MDR1	RF	Scaffold	11	morganBits	Non Edge-Case Molecules	reg	0.349913590124418
3187	3.99714024329158	3.26656164043629	O=C(c1ccccc1)c1ccccc1OC[C@H](O)CN1CCC(O)(c2ccccc2)CC1	MDR1	RF	Scaffold	11	morganBits	Non Edge-Case Molecules	reg	0.730578602855289
3188	2.33641633660582	3.77312493090633	O[C@@H](CCc1ccccc1)c1ccccc1OC[C@H](O)CN1CCN(Cc2ccccc2)CC1	MDR1	RF	Scaffold	11	morganBits	Non Edge-Case Molecules	reg	-1.43670859430051
3189	3.42640956310572	4.62512386935496	CO[C@@H](CCc1ccccc1)c1ccccc1OC[C@H](O)CN1CCN(Cc2ccccc2)CC1	MDR1	RF	Scaffold	11	morganBits	Non Edge-Case Molecules	reg	-1.19871430624924
3190	-0.843527304088287	0.42077141766431	O=C(c1ccccc1)c1ccc(OCC(O)CN2CCOCC2)cc1	MDR1	RF	Scaffold	11	morganBits	Non Edge-Case Molecules	reg	-1.2642987217526
3191	-0.843527304088287	0.411357223955948	O=C(c1ccccc1)c1ccc(OC[C@H](O)CN2CCOCC2)cc1	MDR1	RF	Scaffold	11	morganBits	Non Edge-Case Molecules	reg	-1.25488452804424
3192	3.32160349457921	2.82907214366531	Cc1ccc(NC(=O)N2CCN(C[C@@H](O)COc3ccccc3C(=O)c3ccccc3)CC2)cc1	MDR1	RF	Scaffold	11	morganBits	Non Edge-Case Molecules	reg	0.492531350913901
3193	3.32160349457921	2.82621389609806	Cc1ccc(NC(=O)N2CCN(CC(O)COc3ccccc3C(=O)c3ccccc3)CC2)cc1	MDR1	RF	Scaffold	11	morganBits	Non Edge-Case Molecules	reg	0.495389598481145
3194	2.14942578933997	-4.27594246533263	CC(C)NC[C@@H](O)COc1cccc2ccccc12	MDR1	RF	Scaffold	11	morganBits	Non Edge-Case Molecules	reg	6.4253682546726
3195	3.25791798066684	3.84220986858894	O=C(CCc1cccc2ccccc12)c1ccccc1OC[C@H](O)CN1CCCCC1	MDR1	RF	Scaffold	11	morganBits	Non Edge-Case Molecules	reg	-0.584291887922097
3196	3.25791798066684	3.85250552318655	O=C(CCc1cccc2ccccc12)c1ccccc1OCC(O)CN1CCCCC1	MDR1	RF	Scaffold	11	morganBits	Non Edge-Case Molecules	reg	-0.594587542519704
3197	0.860729099821099	2.94420007738712	Cc1ccc(C(=O)N2c3ccccc3[C@H](N3CCN(Cc4ccccc4)CC3)[C@@H](O)[C@H]2C)cc1	MDR1	RF	Scaffold	11	morganBits	Non Edge-Case Molecules	reg	-2.08347097756603
3198	1.09435334601624	1.65398979008671	CC[C@H](C)[C@@H]1NC(=O)[C@@H]2CCCN2C(=O)[C@H](Cc2ccccc2)N(C)C(=O)[C@H](Cc2ccccc2)NC(=O)[C@H](C(C)C)N(C)C(=O)[C@@H]([C@@H](C)CC)OC(=O)[C@]2(OC2(C)C)N(C)C(=O)[C@H](CC(C)C)NC(=O)[C@H](C(C)C)N(C)C1=O	MDR1	RF	Scaffold	11	morganBits	Non Edge-Case Molecules	reg	-0.559636444070465
3199	-0.695242933044782	2.25342337261887	CC1(C)Oc2ccc(C#N)cc2[C@H](N2CCN(Cc3ccccc3)CC2)[C@H]1O	MDR1	RF	Scaffold	11	morganBits	Non Edge-Case Molecules	reg	-2.94866630566365
3200	-0.0555673819535407	0.175322108835802	CN(C)c1ccc(-c2c3ccc(=[N+](C)C)cc-3[se]c3c4c5c(cc23)CCCN5CCC4)cc1.[Br-]	MDR1	RF	Scaffold	11	morganBits	Non Edge-Case Molecules	reg	-0.230889490789343
3201	0.0541111983670938	-1.0690019910137	CN(C)c1cccc(-c2c3ccc(=[N+](C)C)cc-3[se]c3c4c5c(cc23)CCCN5CCC4)c1.[Br-]	MDR1	RF	Scaffold	11	morganBits	Non Edge-Case Molecules	reg	1.1231131893808
3202	0.737202885096089	2.31538827233207	COc1ccc2c3c1O[C@H]1C[C@@H](OC(=O)CCCCCCCCC(=O)O[C@H]4C=C[C@@]56CN(C)CCc7ccc(OC)c(c75)O[C@H]6C4)C=C[C@@]31CN(C)CC2	MDR1	RF	Scaffold	11	morganBits	Non Edge-Case Molecules	reg	-1.57818538723598
3203	0.704364763381972	6.20271866516985	COc1ccc(N(C)c2nc(C)nc3c2CCC3)cc1.Cl	MDR1	RF	Scaffold	11	morganBits	Edge-Case Molecules	reg	-5.49835390178788
3204	0.843971390909991	5.20676053056182	COc1ccc(N(C)c2nc(C)nc3c2CC(C)C3)cc1.Cl	MDR1	RF	Scaffold	11	morganBits	Edge-Case Molecules	reg	-4.36278913965183
3205	2.31807339197964	0.482806808583762	COc1cc2c(cc1OC)CN(CCCN1CCc3c(OCCF)cccc3C1=O)CC2	MDR1	RF	Scaffold	11	morganBits	Non Edge-Case Molecules	reg	1.83526658339588
3206	0.928879883341538	3.19748895248402	CCN(CC)CCC[C@H](C)N[C@@H]1c2ccccc2N[C@H](C)[C@@H]1OC(=O)c1ccc(C)cc1	MDR1	RF	Scaffold	11	morganBits	Non Edge-Case Molecules	reg	-2.26860906914248
3207	0.066864221332105	-0.667765219015058	O=C(c1cc(=O)c2c(OCc3ccccc3)cccc2o1)N1CCN(Cc2ccccc2)CC1	MDR1	RF	Scaffold	11	morganBits	Non Edge-Case Molecules	reg	0.734629440347163
3208	1.53701837977886	-1.08996711947875	Cc1nc(COc2ccc(C[C@H](NC(=O)O[C@H]3CO[C@H]4OCC[C@@H]34)[C@H](O)CN(CC(C)C)S(=O)(=O)c3ccc4c(c3)OCO4)cc2)cs1	MDR1	RF	Scaffold	11	morganBits	Non Edge-Case Molecules	reg	2.6269854992576
3209	13.0661280519958	14.039034768618	Cc1c(-c2ccco2)nc2cc(-c3ccccc3)nn2c1N1CCN(C(=O)c2ccoc2)CC1	MDR1	RF	Scaffold	11	morganBits	Non Edge-Case Molecules	reg	-0.972906716622115
3210	13.1331593891929	12.9322257127457	Cc1ccc(-c2cc(N3CCN(C(=O)c4ccoc4)CC3)n3nc(-c4ccccc4)cc3n2)o1	MDR1	RF	Scaffold	11	morganBits	Non Edge-Case Molecules	reg	0.200933676447262
3211	13.8002526996786	11.8066006248315	COc1cccc(-c2cc3nc(-c4ccco4)cc(N4CCN(C(=O)c5ccoc5)CC4)n3n2)c1	MDR1	RF	Scaffold	11	morganBits	Non Edge-Case Molecules	reg	1.99365207484708
3212	12.8345394046993	10.208650393877	CC1CN(C(=O)c2ccoc2)CCN1c1cc(-c2ccco2)nc2cc(-c3ccccc3)nn12	MDR1	RF	Scaffold	11	morganBits	Non Edge-Case Molecules	reg	2.62588901082221
3213	12.871572101741	13.4362716495263	Cc1occc1C(=O)N1CCN(c2cc(-c3ccco3)nc3cc(-c4ccccc4)nn23)CC1	MDR1	RF	Scaffold	11	morganBits	Non Edge-Case Molecules	reg	-0.564699547785265
3214	13.7424821819708	13.0977503553569	Cc1cccc(-c2cc3nc(-c4ccco4)cc(N4CCN(C(=O)c5ccoc5)CC4)n3n2)c1	MDR1	RF	Scaffold	11	morganBits	Non Edge-Case Molecules	reg	0.644731826613871
3215	14.5349791483051	14.3267168410697	COc1ccc(-c2cc3nc(-c4ccco4)cc(N4CCN(C(=O)c5ccoc5)CC4)n3n2)cc1	MDR1	RF	Scaffold	11	morganBits	Non Edge-Case Molecules	reg	0.208262307235383
3216	13.4817773092308	14.3808297881225	O=C(c1ccoc1)N1CCN(c2cc(-c3ccco3)nc3cc(-c4ccccc4)nn23)CC1	MDR1	RF	Scaffold	11	morganBits	Non Edge-Case Molecules	reg	-0.89905247889171
3217	12.8166114279957	10.9435130244556	Cc1coc(C)c1C(=O)N1CCN(c2cc(-c3ccco3)nc3cc(-c4ccccc4)nn23)CC1	MDR1	RF	Scaffold	11	morganBits	Non Edge-Case Molecules	reg	1.87309840354014
3218	12.6603262058687	12.6208470437221	Cc1ccc(-c2cc3nc(-c4ccco4)cc(N4CCN(C(=O)c5ccoc5)CC4)n3n2)cc1	MDR1	RF	Scaffold	11	morganBits	Non Edge-Case Molecules	reg	0.0394791621466197
3219	14.624125868067	13.1515500359929	O=C(c1ccoc1)N1CCN(c2cc(-c3ccco3)nc3cc(-c4ccc(Cl)cc4)nn23)CC1	MDR1	RF	Scaffold	11	morganBits	Non Edge-Case Molecules	reg	1.47257583207414
3220	14.2877253210053	13.2124526507024	O=C(c1ccoc1)N1CCN(c2cc(-c3ccco3)nc3cc(-c4cccc(Cl)c4)nn23)CC1	MDR1	RF	Scaffold	11	morganBits	Non Edge-Case Molecules	reg	1.07527267030288
3221	12.8666285011364	13.7467337503099	Cc1cc(C(=O)N2CCN(c3cc(-c4ccco4)nc4cc(-c5ccccc5)nn34)CC2)c(C)o1	MDR1	RF	Scaffold	11	morganBits	Non Edge-Case Molecules	reg	-0.880105249173436
3222	13.5376012193091	13.5795024392395	COc1ccccc1-c1cc2nc(-c3ccco3)cc(N3CCN(C(=O)c4ccoc4)CC3)n2n1	MDR1	RF	Scaffold	11	morganBits	Non Edge-Case Molecules	reg	-0.0419012199304145
3223	1.58605258400177	0.669136386775255	CCOC(=O)CSc1nc(N)c2c3c(sc2n1)CCC3	MDR1	RF	Scaffold	11	morganBits	Non Edge-Case Molecules	reg	0.916916197226519
3224	-0.803761378157132	-0.104979856318357	CN(C)c1ccc2c(-c3ccc(C(=S)N4CCCCC4)s3)c3ccc(=[N+](C)C)cc-3[se]c2c1.F[P-](F)(F)(F)(F)F	MDR1	RF	Scaffold	11	morganBits	Non Edge-Case Molecules	reg	-0.698781521838775
3225	1.49872240312719	3.33011907701948	CC(=O)O[C@H]1[C@@H](OC(=O)c2ccccc2)C[C@@H](C)[C@]23OC(C)(C)[C@H](C[C@H](OC(=O)c4ccccc4)[C@]12C)[C@H]3ON1C(=O)CCC1=O	MDR1	RF	Scaffold	11	morganBits	Non Edge-Case Molecules	reg	-1.83139667389229
3226	4.53118964726675	5.08797699457185	COc1cc(C#CC(=O)O[C@H]2CC[C@@H](N(C)[C@H]3CC[C@@H](OC(=O)C4c5ccccc5-c5ccccc54)CC3)CC2)cc(OC)c1OC	MDR1	RF	Scaffold	11	morganBits	Non Edge-Case Molecules	reg	-0.556787347305108
3227	4.53118964726675	3.33011907701948	COc1cc(C#CC(=O)O[C@H]2CC[C@H](N(C)[C@H]3CC[C@@H](OC(=O)C4c5ccccc5-c5ccccc54)CC3)CC2)cc(OC)c1OC	MDR1	RF	Scaffold	11	morganBits	Non Edge-Case Molecules	reg	1.20107057024727
3228	4.53118964726675	4.21250825721795	COc1cc(C#CC(=O)O[C@H]2CC[C@@H](N(C)[C@H]3CC[C@H](OC(=O)C4c5ccccc5-c5ccccc54)CC3)CC2)cc(OC)c1OC	MDR1	RF	Scaffold	11	morganBits	Non Edge-Case Molecules	reg	0.318681390048791
3229	4.53118964726675	2.78539190157781	COc1cc(C#CC(=O)O[C@H]2CC[C@H](N(C)[C@H]3CC[C@H](OC(=O)C4c5ccccc5-c5ccccc54)CC3)CC2)cc(OC)c1OC	MDR1	RF	Scaffold	11	morganBits	Non Edge-Case Molecules	reg	1.74579774568894
3230	1.9030901286019	1.97002708829361	COc1cc(C(=O)NCc2cccc(-n3c(=O)c4c(C)onc4c4c(Cl)cccc43)c2)cc(OC)c1OC	MDR1	RF	Scaffold	11	morganBits	Non Edge-Case Molecules	reg	-0.0669369596917133
3231	-0.268636726942831	0.077341700475598	CCC(=O)C(CC(C)N(C)C)(c1ccccc1)c1ccccc1	MDR1	RF	Scaffold	11	morganBits	Non Edge-Case Molecules	reg	-0.345978427418429
3232	11.9172451248584	12.5466856884108	CC(C)(C)c1cc(N2CCN(C(=O)c3ccoc3)CC2)n2nc(-c3ccccc3)cc2n1	MDR1	RF	Scaffold	11	morganBits	Non Edge-Case Molecules	reg	-0.629440563552338
3233	14.0391136166224	13.0828113264084	COc1cccc(-c2cc3nc(C)cc(N4CCN(C(=O)c5ccoc5)CC4)n3n2)c1	MDR1	RF	Scaffold	11	morganBits	Non Edge-Case Molecules	reg	0.956302290213975
3234	13.986576117265	7.39116226763793	CCc1c(C)nc2cc(-c3cccc(OC)c3)nn2c1N1CCN(C(=O)c2ccoc2)CC1	MDR1	RF	Scaffold	11	morganBits	Non Edge-Case Molecules	reg	6.59541384962703
3235	14.0023004269427	13.5902815734943	COc1cccc(-c2cc3nc(C)c(C(C)C)c(N4CCN(C(=O)c5ccoc5)CC4)n3n2)c1	MDR1	RF	Scaffold	11	morganBits	Non Edge-Case Molecules	reg	0.412018853448353
3236	12.4509662124727	15.1238537351537	Cc1nc2cc(-c3ccccc3)nn2c(N2CCN(C(=O)c3ccoc3)CC2)c1C	MDR1	RF	Scaffold	11	morganBits	Non Edge-Case Molecules	reg	-2.67288752268104
3237	12.8814173843859	10.533866725587	Cc1cc(N2CCN(C(=O)c3ccoc3)CC2)n2nc(-c3ccccc3)cc2n1	MDR1	RF	Scaffold	11	morganBits	Non Edge-Case Molecules	reg	2.34755065879889
3238	13.1074213617549	13.0190515781867	Cc1nc2cc(-c3cccc(Cl)c3)nn2c(N2CCN(C(=O)c3ccoc3)CC2)c1C	MDR1	RF	Scaffold	11	morganBits	Non Edge-Case Molecules	reg	0.0883697835682166
3239	14.1908085321629	14.5016582905661	COc1ccc(-c2cc3nc(C)c(C)c(N4CCN(C(=O)c5ccoc5)CC4)n3n2)cc1	MDR1	RF	Scaffold	11	morganBits	Non Edge-Case Molecules	reg	-0.310849758403208
3240	13.61491159365	13.3559691003546	COc1cccc(-c2cc3nc(C)c(C)c(N4CCN(C(=O)c5ccoc5)CC4)n3n2)c1	MDR1	RF	Scaffold	11	morganBits	Non Edge-Case Molecules	reg	0.258942493295395
3241	14.0003287514558	15.2979897073612	COc1cc(OC)cc(-c2cc3nc(C)c(C)c(N4CCN(C(=O)c5ccoc5)CC4)n3n2)c1	MDR1	RF	Scaffold	11	morganBits	Non Edge-Case Molecules	reg	-1.29766095590545
3242	13.6521544072114	12.8322880374093	Cc1nc2cc(-c3ccc(Br)cc3)nn2c(N2CCN(C(=O)c3ccoc3)CC2)c1C	MDR1	RF	Scaffold	11	morganBits	Non Edge-Case Molecules	reg	0.819866369802121
3243	3.12228112468078	2.58654104283264	CC(=O)O[C@H]1CC[C@](C)(O)[C@]23OC(C)(C)[C@H]([C@H](OC(=O)/C=C\c4ccccc4)[C@H](OC(=O)c4ccccc4)[C@]12C)[C@H]3OC(C)=O	MDR1	RF	Scaffold	11	morganBits	Non Edge-Case Molecules	reg	0.535740081848141
3244	2.41748784239453	2.95974528872259	CC(=O)O[C@H]1C[C@](C)(O)[C@]23OC(C)(C)[C@H]([C@H](OC(=O)/C=C/c4ccccc4)[C@H](OC(=O)c4ccccc4)[C@]2(C)[C@H]1OC(C)=O)[C@H]3O	MDR1	RF	Scaffold	11	morganBits	Non Edge-Case Molecules	reg	-0.542257446328055
3245	3.09549273325777	1.90162436140921	CC(=O)O[C@H]1CC[C@](C)(O)[C@]23OC(C)(C)[C@H]([C@H](OC(=O)/C=C/c4ccccc4)[C@H](OC(=O)c4ccccc4)[C@]12C)[C@H]3OC(=O)N(C)C	MDR1	RF	Scaffold	11	morganBits	Non Edge-Case Molecules	reg	1.19386837184855
3246	3.11030334589079	2.60307034478385	CC(=O)O[C@H]1CC[C@](C)(O)[C@]23OC(C)(C)[C@H]([C@H](OC(=O)/C=C/c4ccccc4)[C@H](OC(=O)c4ccccc4)[C@]12C)[C@H]3OS(C)(=O)=O	MDR1	RF	Scaffold	11	morganBits	Non Edge-Case Molecules	reg	0.50723300110694
3247	2.7257457711289	2.74617118842453	CC(=O)O[C@H]1CC[C@](C)(OC(C)=O)[C@]23OC(C)(C)[C@H]([C@H](OC(=O)/C=C/c4ccccc4)[C@H](OC(=O)c4ccccc4)[C@]12C)[C@H]3OC(C)=O	MDR1	RF	Scaffold	11	morganBits	Non Edge-Case Molecules	reg	-0.020425417295629
3248	3.22094125263087	3.5619206910768	COC(=O)CCC(=O)O[C@@H]1[C@H]2[C@H](OC(=O)/C=C/c3ccccc3)[C@H](OC(=O)c3ccccc3)[C@]3(C)[C@@H](OC(C)=O)CC[C@](C)(O)[C@@]13OC2(C)C	MDR1	RF	Scaffold	11	morganBits	Non Edge-Case Molecules	reg	-0.340979438445931
3249	3.16117552812578	3.43931836898447	CCOC(=O)CCC(=O)O[C@@H]1[C@H]2[C@H](OC(=O)/C=C/c3ccccc3)[C@H](OC(=O)c3ccccc3)[C@]3(C)[C@@H](OC(C)=O)CC[C@](C)(O)[C@@]13OC2(C)C	MDR1	RF	Scaffold	11	morganBits	Non Edge-Case Molecules	reg	-0.27814284085869
3250	3.162486131353	2.58654104283264	COC(=O)CCCC(=O)O[C@@H]1[C@H]2[C@H](OC(=O)/C=C/c3ccccc3)[C@H](OC(=O)c3ccccc3)[C@]3(C)[C@@H](OC(C)=O)CC[C@](C)(O)[C@@]13OC2(C)C	MDR1	RF	Scaffold	11	morganBits	Non Edge-Case Molecules	reg	0.575945088520358
3251	2.64817740925695	2.55428018061442	CC(=O)O[C@H]1CC[C@](C)(OC(=O)CNCC(C)C)[C@]23OC(C)(C)[C@H]([C@H](OC(=O)/C=C/c4ccccc4)[C@H](OC(=O)c4ccccc4)[C@]12C)[C@H]3OC(C)=O	MDR1	RF	Scaffold	11	morganBits	Non Edge-Case Molecules	reg	0.0938972286425339
3252	2.65436960747774	1.79957510705504	CC(=O)O[C@H]1CC[C@](C)(Cl)[C@]23OC(C)(C)[C@H]([C@H](OC(=O)/C=C/c4ccccc4)[C@H](OC(=O)c4ccccc4)[C@]12C)[C@H]3Cl	MDR1	RF	Scaffold	11	morganBits	Non Edge-Case Molecules	reg	0.854794500422692
3253	3.15758495525863	2.78539190157781	CC(=O)O[C@H]1CC[C@](C)(O)[C@]23OC(C)(C)[C@H]([C@H](OC(=O)/C=C/c4ccccc4)[C@H](OC(=O)c4ccccc4)[C@]12C)[C@H]3OC(=O)CCC(=O)OCCO	MDR1	RF	Scaffold	11	morganBits	Non Edge-Case Molecules	reg	0.372193053680822
3254	2.9913519239364	3.36521039683075	CC(=O)O[C@H]1CC[C@](C)(O)[C@]23OC(C)(C)[C@H]([C@H](OC(=O)/C=C/c4ccccc4)[C@H](OC(=O)c4ccccc4)[C@]12C)[C@H]3O	MDR1	RF	Scaffold	11	morganBits	Non Edge-Case Molecules	reg	-0.373858472894354
3255	3.12228112468078	3.33011907701948	CC(=O)O[C@H]1CC[C@](C)(O)[C@]23OC(C)(C)[C@H]([C@H](OC(=O)/C=C/c4ccccc4)[C@H](OC(=O)c4ccccc4)[C@]12C)[C@H]3OC(C)=O	MDR1	RF	Scaffold	11	morganBits	Non Edge-Case Molecules	reg	-0.207837952338696
3256	3.11771922227888	1.67353438615968	CC(=O)O[C@H]1CC[C@](C)(O)[C@]23OC(C)(C)[C@H]([C@H](OC(=O)/C=C/c4ccccc4)[C@H](OC(=O)c4ccccc4)[C@]12C)[C@H]3OC(=O)CCl	MDR1	RF	Scaffold	11	morganBits	Non Edge-Case Molecules	reg	1.44418483611921
3257	3.17743372064547	3.26342770252081	CC(=O)O[C@H]1CC[C@](C)(O)[C@]23OC(C)(C)[C@H]([C@H](OC(=O)/C=C/c4ccccc4)[C@H](OC(=O)c4ccccc4)[C@]12C)[C@H]3OC(=O)CBr	MDR1	RF	Scaffold	11	morganBits	Non Edge-Case Molecules	reg	-0.0859939818753403
3258	3.12536857755088	2.70843086044168	CCC(=O)O[C@@H]1[C@H]2[C@H](OC(=O)/C=C/c3ccccc3)[C@H](OC(=O)c3ccccc3)[C@]3(C)[C@@H](OC(C)=O)CC[C@](C)(O)[C@@]13OC2(C)C	MDR1	RF	Scaffold	11	morganBits	Non Edge-Case Molecules	reg	0.4169377171092
3259	3.12595793366925	3.23167900420623	CCCC(=O)O[C@@H]1[C@H]2[C@H](OC(=O)/C=C/c3ccccc3)[C@H](OC(=O)c3ccccc3)[C@]3(C)[C@@H](OC(C)=O)CC[C@](C)(O)[C@@]13OC2(C)C	MDR1	RF	Scaffold	11	morganBits	Non Edge-Case Molecules	reg	-0.105721070536982
3260	3.08874168811448	2.98384284030165	CCC(C)C(=O)O[C@@H]1[C@H]2[C@H](OC(=O)/C=C/c3ccccc3)[C@H](OC(=O)c3ccccc3)[C@]3(C)[C@@H](OC(C)=O)CC[C@](C)(O)[C@@]13OC2(C)C	MDR1	RF	Scaffold	11	morganBits	Non Edge-Case Molecules	reg	0.104898847812838
3261	0.796782871521851	-1.6919449129004	CC(C)(C)NC(=O)[C@@H]1CN(Cc2cccnc2)CCN1C[C@@H](O)C[C@@H](Cc1ccccc1)C(=O)N[C@H]1c2ccccc2C[C@H]1O	MDR1	RF	Scaffold	11	morganBits	Non Edge-Case Molecules	reg	2.48872778442225
3262	0.802658250027483	0.848848339501561	O=C(CCc1ccccc1)c1cccc(OC[C@H](O)CN2CCOCC2)c1	MDR1	RF	Scaffold	11	morganBits	Non Edge-Case Molecules	reg	-0.0461900894740785
3263	0.802658250027483	0.846650242001108	O=C(CCc1ccccc1)c1cccc(OCC(O)CN2CCOCC2)c1	MDR1	RF	Scaffold	11	morganBits	Non Edge-Case Molecules	reg	-0.0439919919736246
3264	1.04480589517445	0.588167324241589	C=C[C@H]1CN2CC[C@H]1C[C@H]2[C@H](OC(=O)CCCCCCCCc1cn(CCCCCCCCC(=O)O[C@H](c2ccnc3ccc(OC)cc23)[C@@H]2C[C@@H]3CCN2C[C@@H]3C=C)nn1)c1ccnc2ccc(OC)cc12	MDR1	RF	Scaffold	11	morganBits	Non Edge-Case Molecules	reg	0.45663857093286
3265	13.0669580859231	13.7641659174786	O=C(c1ccco1)N1CCN(c2cc(-c3ccco3)nc3cc(-c4ccccc4)nn23)CC1	MDR1	RF	Scaffold	11	morganBits	Non Edge-Case Molecules	reg	-0.697207831555493
3266	0.94365091390275	-1.360912399575	COc1cc2c(cc1OC)CN(CCCC1=CCCc3cc(OC)c(OC)cc31)CC2	MDR1	RF	Scaffold	11	morganBits	Non Edge-Case Molecules	reg	2.30456331347775
3267	1.34874290266795	-0.615805480084347	COc1cc2c(cc1OC)CN(CCCC1=CCCc3c(OC)cccc31)CC2	MDR1	RF	Scaffold	11	morganBits	Non Edge-Case Molecules	reg	1.96454838275229
3268	1.30196732805412	-2.33499425647757	COc1ccc2c(c1)CCC=C2CCCN1CCc2cc(OC)c(OC)cc2C1	MDR1	RF	Scaffold	11	morganBits	Non Edge-Case Molecules	reg	3.63696158453169
3269	1.34179441946905	-1.47728797546351	COc1ccc2c(c1)C(CCCN1CCc3cc(OC)c(OC)cc3C1)=CCC2	MDR1	RF	Scaffold	11	morganBits	Non Edge-Case Molecules	reg	2.81908239493255
3270	2.67885799190035	3.31261794671158	O=C1c2c(cccc2OC[C@H](O)CN2CCOCC2)C[C@@H]1Cc1ccccc1	MDR1	RF	Scaffold	11	morganBits	Non Edge-Case Molecules	reg	-0.633759954811229
3271	2.85461968950476	3.84220986858894	Cc1cccc(N2CCN(C[C@@H](O)COc3cccc(C(=O)c4ccccc4)c3)CC2)c1C	MDR1	RF	Scaffold	11	morganBits	Non Edge-Case Molecules	reg	-0.987590179084181
3272	2.9864588517326	3.68104701985189	Cc1ccccc1N1CCN(C[C@@H](O)COc2cccc(C(=O)c3ccccc3)c2)CC1	MDR1	RF	Scaffold	11	morganBits	Non Edge-Case Molecules	reg	-0.694588168119295
3273	2.85461968950476	3.86420156294974	Cc1cccc(N2CCN(CC(O)COc3cccc(C(=O)c4ccccc4)c3)CC2)c1C	MDR1	RF	Scaffold	11	morganBits	Non Edge-Case Molecules	reg	-1.00958187344498
3274	1.56861117364477	2.63697189645954	O=C(c1ccccc1)c1cccc(OCC(O)CN2CCN(c3ccc(F)cc3)CC2)c1	MDR1	RF	Scaffold	11	morganBits	Non Edge-Case Molecules	reg	-1.06836072281477
3275	2.9864588517326	3.70168263345196	Cc1ccccc1N1CCN(CC(O)COc2cccc(C(=O)c3ccccc3)c2)CC1	MDR1	RF	Scaffold	11	morganBits	Non Edge-Case Molecules	reg	-0.715223781719367
3276	1.56861117364477	2.6448650344409	O=C(c1ccccc1)c1cccc(OC[C@H](O)CN2CCN(c3ccc(F)cc3)CC2)c1	MDR1	RF	Scaffold	11	morganBits	Non Edge-Case Molecules	reg	-1.07625386079613
3277	0.77834279599276	1.21677598366396	CC/C=C/C[C@@H](C)[C@@H](O)[C@H]1C(=O)N[C@@H](CC)C(=O)N(C)CC(=O)N(C)[C@@H](Cc2ccccc2)C(=O)N[C@H](C(C)C)C(=O)N(C)[C@H](CC(C)C)C(=O)N[C@@H](C)C(=O)N[C@H](C)C(=O)N(C)[C@@H](CC(C)C)C(=O)N(C)[C@@H](CC(C)C)C(=O)N(C)[C@@H](C(C)C)C(=O)N1C	MDR1	RF	Scaffold	11	morganBits	Non Edge-Case Molecules	reg	-0.438433187671202
3278	0.803275272808676	1.6867796129097	CC/C=C/C[C@@H](C)[C@@H](O)[C@H]1C(=O)N[C@@H](CC)C(=O)N(C)[C@@H](Cc2ccccc2)C(=O)N(C)[C@H](CC(C)C)C(=O)N[C@H](C(C)C)C(=O)N(C)[C@H](CC(C)C)C(=O)N[C@@H](C)C(=O)N[C@H](C)C(=O)N(C)[C@@H](CC(C)C)C(=O)N(C)[C@@H](CC(C)C)C(=O)N(C)[C@@H](C(C)C)C(=O)N1C	MDR1	RF	Scaffold	11	morganBits	Non Edge-Case Molecules	reg	-0.883504340101022
3279	0.68618234513751	2.95974528872259	COc1ccc2c(c1)OC[C@H]1[C@@H]2C2=C(OC1(C)C)C1=C(C(=O)C2=O)[C@H]2c3ccc(OC)cc3OC[C@H]2C(C)(C)O1	MDR1	RF	Scaffold	11	morganBits	Non Edge-Case Molecules	reg	-2.27356294358508
3280	0.68618234513751	2.05302400786458	COc1ccc2c(c1)OC[C@H]1[C@@H]2C2=C(OC1(C)C)C1=C(C(=O)C2=O)[C@@H]2c3ccc(OC)cc3OC[C@@H]2C(C)(C)O1	MDR1	RF	Scaffold	11	morganBits	Non Edge-Case Molecules	reg	-1.36684166272707
3281	2.38698169209468	3.51936107665801	CN1CCN(C(C(=O)Nc2ccc(NC(=O)c3ccccc3)cc2C(=O)c2ccccc2)c2ccccc2)CC1	MDR1	RF	Scaffold	11	morganBits	Non Edge-Case Molecules	reg	-1.13237938456332
3282	-0.111443112702864	-0.305650551780507	O=C(Nc1ccccc1-c1nnn(-c2ccccc2)n1)C12CC3CC(CC(C3)C1)C2	MDR1	RF	Scaffold	11	morganBits	Non Edge-Case Molecules	reg	0.194207439077644
3283	0.221462375106738	-0.615805480084347	C=CC(C)(C)c1cc2cc3c(cc2oc1=O)OC(C)(C)C=C3	MDR1	RF	Scaffold	11	morganBits	Non Edge-Case Molecules	reg	0.837267855191085
3284	1.43090259704085	4.76589349540274	COc1cccc(-c2ccccc2CCN2CCc3cc(OC)c(OC)cc3C2)c1	MDR1	RF	Scaffold	11	morganBits	Non Edge-Case Molecules	reg	-3.33499089836189
3285	1.26839226649629	3.5619206910768	COc1cc2c(cc1OC)CN(CCc1ccccc1-c1cccc(O)c1)CC2	MDR1	RF	Scaffold	11	morganBits	Non Edge-Case Molecules	reg	-2.29352842458052
3286	1.79948483343196	2.12064419553956	O=C(CCc1ccccc1)c1ccc(OCC(O)CN2CCCCC2)cc1	MDR1	RF	Scaffold	11	morganBits	Non Edge-Case Molecules	reg	-0.321159362107601
3287	1.79948483343196	2.1152677281754	O=C(CCc1ccccc1)c1ccc(OC[C@H](O)CN2CCCCC2)cc1	MDR1	RF	Scaffold	11	morganBits	Non Edge-Case Molecules	reg	-0.315782894743443
3288	3.01265038211287	1.72383094753376	CCC(=O)c1ccccc1OC[C@H](O)CN1CCN(Cc2ccccc2)CC1	MDR1	RF	Scaffold	11	morganBits	Non Edge-Case Molecules	reg	1.28881943457911
3289	0.300522369204717	-0.480367509189243	CC[C@@H]1NC(=O)[C@H](C2CCCCC2C)N(C)C(=O)[C@H](C(C)C)N(C)C(=O)[C@H](CC(C)C)N(C)C(=O)[C@H](CC(C)C)N(C)C(=O)[C@@H](C)NC(=O)[C@@H](C)NC(=O)[C@@H](CC(C)C)N(C)C(=O)[C@@H](C(C)C)NC(=O)[C@@H](CC(C)C)N(C)C(=O)CN(C)C1=O	MDR1	RF	Scaffold	11	morganBits	Non Edge-Case Molecules	reg	0.78088987839396
3290	-0.353749920264288	-2.73606901628444	c1ccc(CCc2ccccc2OCc2cccnc2)cc1	MDR1	RF	Scaffold	11	morganBits	Non Edge-Case Molecules	reg	2.38231909602015
3291	-0.0652643865515219	-1.17742611411497	O=c1c(-c2ccc(O)cc2)coc2cc(O)cc(O)c12	MDR1	RF	Scaffold	11	morganBits	Non Edge-Case Molecules	reg	1.11216172756345
3292	-0.913050640273983	0.424537900459788	C[N+](C)=c1ccc2c(-c3ccc(C(=S)N4CCCCC4)s3)c3cc4c5c(c3[se]c-2c1)CCCN5CCC4.F[P-](F)(F)(F)(F)F	MDR1	RF	Scaffold	11	morganBits	Non Edge-Case Molecules	reg	-1.33758854073377
3293	-0.168540771850198	-2.06663836234181	COc1ccc2c(c1)C(=O)CC(c1ccccc1)O2	MDR1	RF	Scaffold	11	morganBits	Non Edge-Case Molecules	reg	1.89809759049161
3294	-0.438043968235339	-1.27505110896861	COc1cc2c(c(O)c1C)C(=O)CC(c1ccccc1)O2	MDR1	RF	Scaffold	11	morganBits	Non Edge-Case Molecules	reg	0.837007140733272
3295	-0.0403200857512243	-0.615805480084347	COc1cc(OC)c2c(c1C)OC(c1ccccc1)CC2=O	MDR1	RF	Scaffold	11	morganBits	Non Edge-Case Molecules	reg	0.575485394333123
3296	5.35713577699347	4.32437135036335	COc1cc(OC)c2c(c1)O[C@H](c1cc(OC)c(OC)c(OC)c1)[C@@H](OC(C)=O)C2=O	MDR1	RF	Scaffold	11	morganBits	Non Edge-Case Molecules	reg	1.03276442663012
3297	0.167898054366855	-5.07787482243176	CCOC(=O)C1=C[C@@H](OC(CC)CC)[C@H](NC(C)=O)[C@@H](N)C1	MDR1	RF	Scaffold	11	morganBits	Non Edge-Case Molecules	reg	5.24577287679862
3298	0.040202086535018	-0.680344001221918	CCCCCCC[C@@H](O)[C@H](C)C(=O)O[C@H](C(=O)OC)C(C)C	MDR1	RF	Scaffold	11	morganBits	Non Edge-Case Molecules	reg	0.720546087756936
3299	0.928653229351639	0.251695087620377	C/C=C/C[C@@H](C)[C@@H](O)[C@H]1C(=O)N[C@@H](CC)C(=O)N(C)[C@H](C)C(=O)N(C)[C@@H]([C@@H](C)CN2CCN(CCOC)CC2)C(=O)N[C@@H](C(C)C)C(=O)N(C)[C@@H](CC(C)C)C(=O)N[C@@H](C)C(=O)N[C@H](C)C(=O)N(C)[C@@H](CC(C)C)C(=O)N(C)[C@@H](CC(C)C)C(=O)N(C)[C@@H](C(C)C)C(=O)N1C	MDR1	RF	Scaffold	11	morganBits	Non Edge-Case Molecules	reg	0.676958141731262
3300	0.544575325934606	4.78624409889741	O=c1cc(-c2ccccc2)oc2cc(OCc3ccccc3)cc(O)c12	MDR1	RF	Scaffold	11	morganBits	Non Edge-Case Molecules	reg	-4.24166877296281
3301	13.2940602322044	14.7991926594609	O=C(OCc1ccccc1)N1CCN(c2cc(-c3ccco3)nc3cc(-c4ccccc4)nn23)CC1	MDR1	RF	Scaffold	11	morganBits	Non Edge-Case Molecules	reg	-1.50513242725643
3302	1.32921106546129	1.11768508101973	COc1cccc(CCc2ccccc2OCCCCCN2CCN(c3cccc(Cl)c3)CC2)c1	MDR1	RF	Scaffold	11	morganBits	Non Edge-Case Molecules	reg	0.211525984441559
3303	0.267826117134265	1.85322782054736	COc1cccc(CCc2ccccc2OCCCCCN2CCN(c3ccccc3OC)CC2)c1	MDR1	RF	Scaffold	11	morganBits	Non Edge-Case Molecules	reg	-1.5854017034131
3304	1.34953745458548	1.34082863233394	COc1cccc(CCc2ccccc2OCCCCCN2CCN(c3ccc(F)cc3)CC2)c1	MDR1	RF	Scaffold	11	morganBits	Non Edge-Case Molecules	reg	0.008708822251539
3305	-1.46146801409285	-1.60162227460711	COc1cc(C(=O)Nc2cc(-c3ccccc3)ccc2[N+](=O)[O-])cc(O)c1O	MDR1	RF	Scaffold	11	morganBits	Non Edge-Case Molecules	reg	0.140154260514259
3306	0.966196183643888	2.6543636391714	COc1cc(C(=O)Nc2cc(-c3ccccc3)ccc2[N+](=O)[O-])cc(OC)c1OC	MDR1	RF	Scaffold	11	morganBits	Non Edge-Case Molecules	reg	-1.68816745552752
3307	0.686098103631064	5.08797699457185	COc1ccc(C(C#N)(CCCNCc2c3ccccc3cc3ccccc23)C(C)C)cc1OC	MDR1	RF	Scaffold	11	morganBits	Non Edge-Case Molecules	reg	-4.40187889094079
3308	2.33069412973336	0.459090281966446	CN1CCN(C(C(=O)Nc2ccc(NC(=O)c3cccnc3)cc2C(=O)c2ccccc2)c2ccccc2)CC1	MDR1	RF	Scaffold	11	morganBits	Non Edge-Case Molecules	reg	1.87160384776692
3309	2.6869395545474	3.24353020306479	O=C(/C=C/c1ccccc1)c1ccccc1OC[C@H](O)CN1CCCCC1	MDR1	RF	Scaffold	11	morganBits	Non Edge-Case Molecules	reg	-0.556590648517388
3310	0.347749211409165	-1.4341158035983	COc1cc(C(=O)Nc2ccc(-c3ccc[n+](C)c3)cc2[N+](=O)[O-])cc(OC)c1OC.[I-]	MDR1	RF	Scaffold	11	morganBits	Non Edge-Case Molecules	reg	1.78186501500746
3311	0.310539411284964	-1.40426284044862	COc1cc(OC)c2c(=O)cc(N3CCN(CCc4ccc([N+](=O)[O-])cc4)CC3)oc2c1	MDR1	RF	Scaffold	11	morganBits	Non Edge-Case Molecules	reg	1.71480225173358
3312	0.582642363530431	-1.08532274107221	Cc1c([C@H](O)c2ccccc2)c(=O)n(-c2ccccc2)n1C[C@H](O)CN(C(C)C)C(C)C	MDR1	RF	Scaffold	11	morganBits	Non Edge-Case Molecules	reg	1.66796510460265
3313	0.67864604347244	-2.51292546497023	CC(=O)O[C@H]1C[C@@](C)(O)[C@]23OC(C)(C)[C@H](C[C@H](OC(=O)c4ccco4)[C@]2(C)[C@H]1OC(C)=O)[C@H]3OC(C)=O	MDR1	RF	Scaffold	11	morganBits	Non Edge-Case Molecules	reg	3.19157150844267
3314	3.54370841561077	6.62975625853214	COc1cc(OC)c(C(=O)N2C(=O)C(c3ccc(OC)c(OC)c3)=C(c3ccc(OC)c(OC)c3)C2=O)cc1Br	MDR1	RF	Scaffold	11	morganBits	Non Edge-Case Molecules	reg	-3.08604784292137
3315	-0.371361869829589	0.0706971577569302	COc1cccc(/C=C/C(=O)c2ccc(Nc3ncnc4cc(OC)c(OC)cc34)cc2)c1	MDR1	RF	Scaffold	11	morganBits	Non Edge-Case Molecules	reg	-0.442059027586519
3316	-0.686131282963594	0.374849667078671	COc1cccc(/C=C/C(=O)c2ccc(Nc3ncnc4ccccc34)cc2)c1	MDR1	RF	Scaffold	11	morganBits	Non Edge-Case Molecules	reg	-1.06098095004226
3317	-0.529147899581762	1.24209379164825	COc1ccc(/C=C/C(=O)c2ccc(Nc3ncnc4ccccc34)cc2)cc1OC	MDR1	RF	Scaffold	11	morganBits	Non Edge-Case Molecules	reg	-1.77124169123001
3318	1.30041429826543	2.53853182364628	CC(=O)O[C@H]1[C@@H](OC(C)=O)[C@H](OC(=O)c2ccoc2)[C@@]2(C)[C@@H](OC(=O)c3ccccc3)C[C@@H]3C[C@]2(OC3(C)C)[C@@H]1C	MDR1	RF	Scaffold	11	morganBits	Non Edge-Case Molecules	reg	-1.23811752538085
3319	0.833141358768827	0.0003806593394699	COc1cc2c(cc1OC)CN(Cc1ccc(-c3ccc(O)cc3)o1)CC2	MDR1	RF	Scaffold	11	morganBits	Non Edge-Case Molecules	reg	0.832760699429357
3320	1.29941583943793	0.633629698318346	COc1ccc(-c2ccc(CN3CCc4cc(OC)c(OC)cc4C3)o2)cc1	MDR1	RF	Scaffold	11	morganBits	Non Edge-Case Molecules	reg	0.665786141119582
3321	0.0783383662255542	0.0889960156190774	CC(=O)c1cc(C)ccc1OC[C@H](O)CN1CCN(C(=O)Nc2ccc(C)cc2)CC1	MDR1	RF	Scaffold	11	morganBits	Non Edge-Case Molecules	reg	-0.0106576493935231
3322	0.619787870142937	0.235946730652238	COc1cc2c(cc1OC)CN(C(=O)c1ccc(-c3ccc(O)cc3)o1)CC2	MDR1	RF	Scaffold	11	morganBits	Non Edge-Case Molecules	reg	0.383841139490699
3323	1.37234478709764	2.1865554004891	COc1ccc(-c2ccc(C(=O)N3CCc4cc(OC)c(OC)cc4C3)o2)cc1	MDR1	RF	Scaffold	11	morganBits	Non Edge-Case Molecules	reg	-0.814210613391468
3468	1.08187085198221	1.90804160213925	CCc1ccc(N2C(=O)c3ccccc3N[C@H]2c2ccc(OCC(C)C)cc2)cc1	MDR1	RF	Scaffold	12	morganBits	Non Edge-Case Molecules	reg	-0.826170750157038
3469	0.796406042864994	-1.13137423738673	CCOc1ccc(N2C(=O)c3ccccc3N[C@H]2c2ccc(N(C)C)cc2)cc1	MDR1	RF	Scaffold	12	morganBits	Non Edge-Case Molecules	reg	1.92778028025172
3470	0.98822644881293	-0.947167539103594	COc1ccc([C@@H]2Nc3ccccc3C(=O)N2c2ccc(NC(C)=O)cc2)cc1	MDR1	RF	Scaffold	12	morganBits	Non Edge-Case Molecules	reg	1.93539398791652
3471	1.14109495527297	2.36855173544814	CC[C@H](C)c1ccc(N2C(=O)c3ccccc3N[C@H]2c2ccc(OC)cc2)cc1	MDR1	RF	Scaffold	12	morganBits	Non Edge-Case Molecules	reg	-1.22745678017517
3472	0.331721056317012	3.33565159458921	CC[C@H](C)c1ccc(N2C(=O)c3ccccc3N[C@H]2c2ccc(C(C)C)cc2)cc1	MDR1	RF	Scaffold	12	morganBits	Non Edge-Case Molecules	reg	-3.00393053827219
3473	1.14109495527297	2.36668156671962	CCC(C)c1ccc(N2C(=O)c3ccccc3NC2c2ccc(OC)cc2)cc1	MDR1	RF	Scaffold	12	morganBits	Non Edge-Case Molecules	reg	-1.22558661144665
3474	0.98822644881293	-0.948938815440046	COc1ccc(C2Nc3ccccc3C(=O)N2c2ccc(NC(C)=O)cc2)cc1	MDR1	RF	Scaffold	12	morganBits	Non Edge-Case Molecules	reg	1.93716526425298
3475	0.331721056317012	3.33011907701948	CCC(C)c1ccc(N2C(=O)c3ccccc3NC2c2ccc(C(C)C)cc2)cc1	MDR1	RF	Scaffold	12	morganBits	Non Edge-Case Molecules	reg	-2.99839802070247
3476	0.268215539344774	2.2906956597417	CCC(C)c1ccc(C2Nc3ccccc3C(=O)N2c2ccc(Cl)cc2)cc1	MDR1	RF	Scaffold	12	morganBits	Non Edge-Case Molecules	reg	-2.02248012039693
3477	1.08187085198221	1.90162436140921	CCc1ccc(N2C(=O)c3ccccc3NC2c2ccc(OCC(C)C)cc2)cc1	MDR1	RF	Scaffold	12	morganBits	Non Edge-Case Molecules	reg	-0.819753509427007
3478	0.796406042864994	-1.13181763053764	CCOc1ccc(N2C(=O)c3ccccc3NC2c2ccc(N(C)C)cc2)cc1	MDR1	RF	Scaffold	12	morganBits	Non Edge-Case Molecules	reg	1.92822367340263
3479	3.01957597801902	3.84220986858894	Cc1cccc(N2CCN(C[C@@H](O)COc3cccc(C(=O)c4ccccc4)c3)CC2)c1C	MDR1	RF	Scaffold	12	morganBits	Non Edge-Case Molecules	reg	-0.822633890569925
3480	3.13506392701207	3.68104701985189	Cc1ccccc1N1CCN(C[C@@H](O)COc2cccc(C(=O)c3ccccc3)c2)CC1	MDR1	RF	Scaffold	12	morganBits	Non Edge-Case Molecules	reg	-0.545983092839825
3481	3.01957597801902	3.86420156294974	Cc1cccc(N2CCN(CC(O)COc3cccc(C(=O)c4ccccc4)c3)CC2)c1C	MDR1	RF	Scaffold	12	morganBits	Non Edge-Case Molecules	reg	-0.844625584930723
3482	2.11964063720094	2.63697189645954	O=C(c1ccccc1)c1cccc(OCC(O)CN2CCN(c3ccc(F)cc3)CC2)c1	MDR1	RF	Scaffold	12	morganBits	Non Edge-Case Molecules	reg	-0.517331259258591
3483	3.13506392701207	3.70168263345196	Cc1ccccc1N1CCN(CC(O)COc2cccc(C(=O)c3ccccc3)c2)CC1	MDR1	RF	Scaffold	12	morganBits	Non Edge-Case Molecules	reg	-0.566618706439897
3484	2.11964063720094	2.6448650344409	O=C(c1ccccc1)c1cccc(OC[C@H](O)CN2CCN(c3ccc(F)cc3)CC2)c1	MDR1	RF	Scaffold	12	morganBits	Non Edge-Case Molecules	reg	-0.525224397239956
3485	1.74705060254583	4.0880806788429	COc1cc(OC)c2c(c1)O[C@H](c1cc(OC)c(OC)c(OC)c1)[C@@H](O)C2	MDR1	RF	Scaffold	12	morganBits	Non Edge-Case Molecules	reg	-2.34103007629708
3486	1.74705060254583	3.95528539225088	COc1cc(OC)c2c(c1)O[C@H](c1cc(OC)c(OC)c(OC)c1)[C@H](O)C2	MDR1	RF	Scaffold	12	morganBits	Non Edge-Case Molecules	reg	-2.20823478970506
3487	2.12982670370738	2.08328497964639	COc1ccc(/C=N/NC(=O)c2cccnc2)cc1CN1CCN(c2ccc(F)cc2)CC1	MDR1	RF	Scaffold	12	morganBits	Non Edge-Case Molecules	reg	0.0465417240609902
3488	-0.661628560566792	-0.210340371976184	CCN(CC)C(=O)c1ccc(-c2c3ccc(=[N+](C)C)cc-3sc3c4c5c(cc23)CCCN5CCC4)s1.F[P-](F)(F)(F)(F)F	MDR1	RF	Scaffold	12	morganBits	Non Edge-Case Molecules	reg	-0.451288188590609
3489	-0.49488569866832	-0.169518377455928	CCN(CC)C(=S)c1ccc(-c2c3ccc(=[N+](C)C)cc-3sc3c4c5c(cc23)CCCN5CCC4)s1.F[P-](F)(F)(F)(F)F	MDR1	RF	Scaffold	12	morganBits	Non Edge-Case Molecules	reg	-0.325367321212392
3490	2.74995915921205	2.8472673052959	CC(=O)OC[C@]12[C@@H](OC(=O)c3ccccc3)C[C@@H]3[C@@H](OC(=O)c4ccccc4)[C@]1(OC3(C)C)[C@@](C)(O)C[C@H](O)[C@@H]2OC(C)=O	MDR1	RF	Scaffold	12	morganBits	Non Edge-Case Molecules	reg	-0.0973081460838467
3491	2.74192845167938	3.03385326087631	CC(=O)OC[C@]12[C@@H](OC(=O)c3ccccc3)C[C@@H]3[C@@H](OC(=O)c4ccccc4)[C@]1(OC3(C)C)[C@@](C)(O)C[C@H](OC(C)=O)[C@@H]2OC(C)=O	MDR1	RF	Scaffold	12	morganBits	Non Edge-Case Molecules	reg	-0.291924809196924
3492	2.30927851079467	2.34070608031636	CC(=O)OC[C@@]12[C@@H](OC(C)=O)[C@@H](OC(C)=O)C[C@](C)(O)[C@]13OC(C)(C)[C@H]([C@H](OC(C)=O)[C@@H]2OC(=O)c1ccccc1)[C@H]3OC(=O)c1ccccc1	MDR1	RF	Scaffold	12	morganBits	Non Edge-Case Molecules	reg	-0.0314275695216887
3493	-0.303415247047105	-0.0118894332523442	CC(C)CCC[C@@H](C)[C@H]1CC[C@H]2[C@@H]3CC=C4C[C@@H](O)CC[C@]4(C)[C@H]3CC[C@@]21C	MDR1	RF	Scaffold	12	morganBits	Non Edge-Case Molecules	reg	-0.29152581379476
3494	1.71242602245347	7.61370563888011	COc1ccc(-c2ccc(OCCCCN3CCc4cc(OC)c(OC)cc4C3)cc2)cc1	MDR1	RF	Scaffold	12	morganBits	Non Edge-Case Molecules	reg	-5.90127961642664
3495	3.97883474415794	0.482806808583762	COc1cc2c(cc1OC)CN(CCCN1CCc3c(OCCF)cccc3C1=O)CC2	MDR1	RF	Scaffold	12	morganBits	Non Edge-Case Molecules	reg	3.49602793557417
3496	-1.06510227079744	-1.34817337379757	COc1cc(C(=O)Nc2ccc(-c3cccs3)cc2[N+](=O)[O-])cc(O)c1O	MDR1	RF	Scaffold	12	morganBits	Non Edge-Case Molecules	reg	0.283071103000132
3497	0.24966713291366	-0.75846178048587	COc1cc(C(=O)Nc2ccc(-c3cccs3)cc2[N+](=O)[O-])cc(OC)c1OC	MDR1	RF	Scaffold	12	morganBits	Non Edge-Case Molecules	reg	1.00812891339953
3498	2.68666612901891	2.36668156671962	COc1cc(C(=O)NC(Cc2ccccc2)c2nc(C(=O)NC3CCC(F)(F)CC3)cs2)cc(OC)c1OC	MDR1	RF	Scaffold	12	morganBits	Non Edge-Case Molecules	reg	0.319984562299289
3499	0.147187693876664	0.0128031793380269	COC1=C(OC)[C@]2(OC)c3c(OC)c(OC)c4c(c3O[C@@]23O[C@@H](c2ccccc2)CC=C3C1=O)[C@@H](O)C[C@H](c1ccccc1)O4	MDR1	RF	Scaffold	12	morganBits	Non Edge-Case Molecules	reg	0.134384514538637
3500	0.355711089919546	1.75577248439665	COC1=C(OC)[C@]2(OC)c3c(OC)c(OC)c4c(c3O[C@@]23O[C@@H](c2ccccc2)CC=C3C1=O)[C@@H](OC)C[C@H](c1ccccc1)O4	MDR1	RF	Scaffold	12	morganBits	Non Edge-Case Molecules	reg	-1.4000613944771
3501	1.04412118995926	-0.495519314209846	OC[C@]12C3C4C1N(Cc1ccccc1)C1C(C(N3Cc3ccccc3)[C@]1(CO)[C@H]4c1ccccc1)[C@H]2c1ccccc1	MDR1	RF	Scaffold	12	morganBits	Non Edge-Case Molecules	reg	1.53964050416911
3502	1.15308222867766	2.34070608031636	O=C1CCc2ccc(OCCCCN3CCN(c4cccc(Cl)c4Cl)CC3)cc2N1	MDR1	RF	Scaffold	12	morganBits	Non Edge-Case Molecules	reg	-1.18762385163871
3503	9.37122713992844	15.2925696398919	O=C(c1ccco1)N1CCN(c2c3c(nc4cc(-c5ccc(F)cc5)nn24)CCC3)CC1	MDR1	RF	Scaffold	12	morganBits	Non Edge-Case Molecules	reg	-5.92134249996347
3504	0.997039037096741	-0.164289103604981	O[C@@H](COc1ccccc1[C@H](O)CCc1ccccc1)CN1CCOCC1	MDR1	RF	Scaffold	12	morganBits	Non Edge-Case Molecules	reg	1.16132814070172
3505	1.3160346611468	1.4935730686808	CO[C@H](CCc1ccccc1)c1ccccc1OC[C@H](O)CN1CCOCC1	MDR1	RF	Scaffold	12	morganBits	Non Edge-Case Molecules	reg	-0.177538407534
3506	1.3160346611468	1.50057670940777	COC(CCc1ccccc1)c1ccccc1OCC(O)CN1CCOCC1	MDR1	RF	Scaffold	12	morganBits	Non Edge-Case Molecules	reg	-0.184542048260968
3507	0.997039037096741	-0.163248764442333	OC(COc1ccccc1C(O)CCc1ccccc1)CN1CCOCC1	MDR1	RF	Scaffold	12	morganBits	Non Edge-Case Molecules	reg	1.16028780153907
3508	2.5057268700096	-2.51292546497023	CC(=O)O[C@H]1C[C@@](C)(O)[C@]23OC(C)(C)[C@H](C[C@H](OC(=O)c4ccco4)[C@]2(C)[C@H]1O)[C@H]3OC(=O)c1ccco1	MDR1	RF	Scaffold	12	morganBits	Non Edge-Case Molecules	reg	5.01865233497982
3509	2.29649450176278	2.40695546585756	CC(C)(C)OC(=O)[C@H](CCCCNC(=O)OCc1ccccc1)NC(=O)[C@@H]1C[C@@H](OCc2ccccc2)CN1C(=O)OC(C)(C)C	MDR1	RF	Scaffold	12	morganBits	Non Edge-Case Molecules	reg	-0.110460964094779
3510	-0.761337424341582	-1.97164063371953	COc1cc(OC)c2c(=O)cc(C(=O)N3CCN(Cc4ccc([N+](=O)[O-])cc4)CC3)oc2c1	MDR1	RF	Scaffold	12	morganBits	Non Edge-Case Molecules	reg	1.21030320937795
3511	0.312118290876568	-2.06663836234181	COc1ccc2c(c1)C(=O)CC(c1ccccc1)O2	MDR1	RF	Scaffold	12	morganBits	Non Edge-Case Molecules	reg	2.37875665321838
3512	0.0347069248207502	-1.27505110896861	COc1cc2c(c(O)c1C)C(=O)CC(c1ccccc1)O2	MDR1	RF	Scaffold	12	morganBits	Non Edge-Case Molecules	reg	1.30975803378936
3513	0.290606087879413	-0.615805480084347	COc1cc(OC)c2c(c1C)OC(c1ccccc1)CC2=O	MDR1	RF	Scaffold	12	morganBits	Non Edge-Case Molecules	reg	0.906411567963761
3514	5.3923987161831	4.32437135036335	COc1cc(OC)c2c(c1)O[C@H](c1cc(OC)c(OC)c(OC)c1)[C@@H](OC(C)=O)C2=O	MDR1	RF	Scaffold	12	morganBits	Non Edge-Case Molecules	reg	1.06802736581975
3515	-1.44360658514547	-1.59488320005727	CC[C@H]1CN(C)[C@H]2Cc3c([nH]c4ccccc34)/C(=N/Nc3ccc(Br)cn3)C[C@H]1[C@@H]2C(=O)OC	MDR1	RF	Scaffold	12	morganBits	Non Edge-Case Molecules	reg	0.151276614911799
3516	-1.44360658514547	-1.53582259369932	CC[C@@H]1CN(C)[C@H]2Cc3c([nH]c4ccccc34)/C(=N/Nc3ccc(Br)cn3)C[C@H]1[C@@H]2C(=O)OC	MDR1	RF	Scaffold	12	morganBits	Non Edge-Case Molecules	reg	0.0922160085538477
3517	2.89348413221079	2.41659077784124	O=C(CCc1cccc2ccccc12)c1ccccc1OCC(O)CNCCC(c1ccccc1)c1ccccc1	MDR1	RF	Scaffold	12	morganBits	Non Edge-Case Molecules	reg	0.476893354369558
3518	2.89348413221079	2.41460105740367	O=C(CCc1cccc2ccccc12)c1ccccc1OC[C@H](O)CNCCC(c1ccccc1)c1ccccc1	MDR1	RF	Scaffold	12	morganBits	Non Edge-Case Molecules	reg	0.478883074807128
3519	6.12433977349978	4.79381595602236	COc1ccc(C(=O)O[C@H]2Cc3c(OC)cc(OC)cc3O[C@@H]2c2cc(OC)c(OC)c(OC)c2)cc1	MDR1	RF	Scaffold	12	morganBits	Non Edge-Case Molecules	reg	1.33052381747741
3520	6.29277872472495	6.515093350212	COc1cc(OC)c2c(c1)O[C@H](c1cc(OC)c(OC)c(OC)c1)[C@@H](OC(=O)c1ccc(OC)c(OC)c1)C2	MDR1	RF	Scaffold	12	morganBits	Edge-Case Molecules	reg	-0.222314625487055
3521	6.24934588605881	5.10817970188937	COc1cc(OC)c2c(c1)O[C@H](c1cc(OC)c(OC)c(OC)c1)[C@@H](OC(=O)c1cc(OC)c(OC)c(OC)c1)C2	MDR1	RF	Scaffold	12	morganBits	Edge-Case Molecules	reg	1.14116618416944
3522	6.25832713962529	6.515093350212	C=CCOc1cc(C(=O)O[C@@H]2Cc3c(OC)cc(OC)cc3O[C@@H]2c2cc(OC)c(OC)c(OC)c2)cc(OCC=C)c1OCC=C	MDR1	RF	Scaffold	12	morganBits	Edge-Case Molecules	reg	-0.256766210586712
3523	6.15765568621378	4.42425862470272	COc1cc(OC)c2c(c1)O[C@H](c1cc(OC)c(OC)c(OC)c1)[C@H](OC(=O)c1cccc(F)c1)C2	MDR1	RF	Scaffold	12	morganBits	Non Edge-Case Molecules	reg	1.73339706151106
3524	6.24644778586462	5.0240636688282	COc1cc(OC)c2c(c1)O[C@H](c1cc(OC)c(OC)c(OC)c1)[C@H](OC(=O)c1ccc(F)cc1)C2	MDR1	RF	Scaffold	12	morganBits	Edge-Case Molecules	reg	1.22238411703642
3525	6.39055743503653	5.41648106154389	COc1cc(OC)c2c(c1)O[C@H](c1cc(OC)c(OC)c(OC)c1)[C@H](OC(=O)c1ccc(F)c(N(C)C)c1)C2	MDR1	RF	Scaffold	12	morganBits	Edge-Case Molecules	reg	0.974076373492644
3526	6.33211258546343	6.30537281922993	COc1cc(OC)c2c(c1)O[C@H](c1cc(OC)c(OC)c(OC)c1)[C@H](OC(=O)c1ccc(F)c(NC(C)=O)c1)C2	MDR1	RF	Scaffold	12	morganBits	Edge-Case Molecules	reg	0.0267397662335024
3527	6.24934588605881	5.95547756227658	COc1cc(OC)c2c(c1)O[C@H](c1cc(OC)c(OC)c(OC)c1)[C@H](OC(=O)c1cc(OC)c(OC)c(OC)c1)C2	MDR1	RF	Scaffold	12	morganBits	Edge-Case Molecules	reg	0.293868323782234
3528	3.56383129798017	3.82894798449784	CC(=O)Oc1cc(OC(C)=O)c2c(c1)O[C@H](c1cc(OC(C)=O)c(OC(C)=O)c(OC(C)=O)c1)[C@H](OC(=O)c1cc(OC(C)=O)c(OC(C)=O)c(OC(C)=O)c1)C2	MDR1	RF	Scaffold	12	morganBits	Non Edge-Case Molecules	reg	-0.26511668651767
3529	5.88198933744202	5.18890291316181	COc1cccc(C(=O)O[C@@H]2Cc3c(OC)cc(OC)cc3O[C@@H]2c2cc(OC)c(OC)c(OC)c2)c1	MDR1	RF	Scaffold	12	morganBits	Edge-Case Molecules	reg	0.693086424280207
3530	6.12433977349978	4.00481681046267	COc1ccc(C(=O)O[C@@H]2Cc3c(OC)cc(OC)cc3O[C@@H]2c2cc(OC)c(OC)c(OC)c2)cc1	MDR1	RF	Scaffold	12	morganBits	Non Edge-Case Molecules	reg	2.11952296303711
3531	6.29277872472495	6.0295855344303	COc1cc(OC)c2c(c1)O[C@H](c1cc(OC)c(OC)c(OC)c1)[C@H](OC(=O)c1ccc(OC)c(OC)c1)C2	MDR1	RF	Scaffold	12	morganBits	Edge-Case Molecules	reg	0.263193190294646
3532	6.22159862897143	4.27349752884438	CCOc1cc(C(=O)O[C@@H]2Cc3c(OC)cc(OC)cc3O[C@@H]2c2cc(OC)c(OC)c(OC)c2)cc(OCC)c1OCC	MDR1	RF	Scaffold	12	morganBits	Non Edge-Case Molecules	reg	1.94810110012705
3533	2.50945376842284	1.5920756774404	CCC(=O)N(Cc1ccccc1)CC(O)COc1ccccc1C(=O)CCc1ccccc1	MDR1	RF	Scaffold	12	morganBits	Non Edge-Case Molecules	reg	0.917378090982437
3534	1.94521791506274	3.65800073236584	CC(C)[C@H](NC[C@@H](O)COc1ccccc1C(=O)CCc1ccccc1)c1ccccc1	MDR1	RF	Scaffold	12	morganBits	Non Edge-Case Molecules	reg	-1.7127828173031
3535	1.88903328668949	3.31261794671158	CC(C)(C)[C@@H](NC[C@@H](O)COc1ccccc1C(=O)CCc1ccccc1)c1ccccc1	MDR1	RF	Scaffold	12	morganBits	Non Edge-Case Molecules	reg	-1.42358466002209
3536	1.88903328668949	3.32324619773172	CC(C)(C)C(NCC(O)COc1ccccc1C(=O)CCc1ccccc1)c1ccccc1	MDR1	RF	Scaffold	12	morganBits	Non Edge-Case Molecules	reg	-1.43421291104222
3537	1.94521791506274	3.65289246928253	CC(C)C(NCC(O)COc1ccccc1C(=O)CCc1ccccc1)c1ccccc1	MDR1	RF	Scaffold	12	morganBits	Non Edge-Case Molecules	reg	-1.70767455421979
3538	2.50945376842284	1.58567413710777	CCC(=O)N(Cc1ccccc1)C[C@@H](O)COc1ccccc1C(=O)CCc1ccccc1	MDR1	RF	Scaffold	12	morganBits	Non Edge-Case Molecules	reg	0.923779631315072
3539	0.0972689424779137	-3.45698535980148	CC1(C)Oc2ccc(C#N)cc2[C@@H]2NC(Cc3ccccc3)C(=O)O[C@H]21	MDR1	RF	Scaffold	12	morganBits	Non Edge-Case Molecules	reg	3.55425430227939
3540	0.0972689424779137	1.1021349158601	CC1(C)Oc2ccc(C#N)cc2[C@H]2N[C@@H](Cc3ccccc3)C(=O)O[C@@H]21	MDR1	RF	Scaffold	12	morganBits	Non Edge-Case Molecules	reg	-1.00486597338219
3541	0.817005346338196	6.20271866516985	COc1ccc(N(C)c2nc(C)nc3c2CCC3)cc1.Cl	MDR1	RF	Scaffold	12	morganBits	Edge-Case Molecules	reg	-5.38571331883165
3542	0.872298623035205	5.20676053056182	COc1ccc(N(C)c2nc(C)nc3c2CC(C)C3)cc1.Cl	MDR1	RF	Scaffold	12	morganBits	Edge-Case Molecules	reg	-4.33446190752662
3543	0.155411371000281	-0.314700387300425	CC/C=C/C[C@@H](C)[C@@H](O)[C@H]1C(=O)N[C@@H](CC)C(=O)N(C)CC(=O)N(C)[C@@H](C(C)C)C(=O)N[C@H](C(C)C)C(=O)N(C)[C@H](CC(C)C)C(=O)N[C@@H](C)C(=O)N[C@H](C)C(=O)N(C)[C@@H](CC(C)C)C(=O)N(C)[C@@H](CC(C)C)C(=O)N(C)[C@@H](C(C)C)C(=O)N1C	MDR1	RF	Scaffold	12	morganBits	Non Edge-Case Molecules	reg	0.470111758300706
3544	0.345076471507759	-0.615805480084347	C/C=C/C[C@@H](C)[C@@H](O)[C@H]1C(=O)N[C@@H](CC)C(=O)N(C)CC(=O)N[C@@H]([C@@H](C)CC)C(=O)N[C@H](C(C)C)C(=O)N(C)[C@H](CC(C)C)C(=O)N[C@@H](C)C(=O)N[C@H](C)C(=O)N(C)[C@@H](CC(C)C)C(=O)N(C)[C@@H](CC(C)C)C(=O)N(C)[C@@H](C(C)C)C(=O)N1C	MDR1	RF	Scaffold	12	morganBits	Non Edge-Case Molecules	reg	0.960881951592106
3545	0.421897512211763	-0.686574550972555	C/C=C/C[C@@H](C)[C@@H](O)[C@H]1C(=O)N[C@@H](CC)C(=O)N(C)CC(=O)N(C)[C@H](CC(C)C)C(=O)N[C@H](C(C)C)C(=O)N(C)[C@H](CC(C)C)C(=O)N[C@@H](C)C(=O)N[C@H](C)C(=O)N(C)[C@@H](CC(C)C)C(=O)N(C)[C@@H](CC(C)C)C(=O)N(C)[C@@H](C)C(=O)N1C	MDR1	RF	Scaffold	12	morganBits	Non Edge-Case Molecules	reg	1.10847206318432
3546	0.233097133130329	1.09899294800758	CC/C=C/C[C@@H](C)C[C@H]1C(=O)N[C@@H](C(C)C)C(=O)N(C)CC(=O)N(C)[C@H](CC(C)C)C(=O)N[C@@H](C(C)C)C(=O)N(C)[C@H](CC(C)C)C(=O)N[C@@H](C)C(=O)N[C@H](C)C(=O)N(C)[C@@H](CC(C)C)C(=O)N(C)[C@@H](CC(C)C)C(=O)N(C)[C@@H](C(C)C)C(=O)N1C	MDR1	RF	Scaffold	12	morganBits	Non Edge-Case Molecules	reg	-0.865895814877251
3547	0.756715550279331	1.62224109177213	C/C=C/C[C@@H](C)[C@@H](O)[C@H]1C(=O)N[C@@H]([C@@H](C)O)C(=O)N(C)CC(=O)N(C)[C@H](CC(C)C)C(=O)N[C@@H](CC(C)C)C(=O)N(C)[C@H](CC(C)C)C(=O)N[C@@H](C)C(=O)N[C@](O)(C(C)C)C(=O)N(C)[C@@H](CC(C)C)C(=O)N[C@@H](CC(C)C)C(=O)N(C)[C@@H](C(C)C)C(=O)N1C	MDR1	RF	Scaffold	12	morganBits	Non Edge-Case Molecules	reg	-0.865525541492797
3548	-0.0746633895748479	0.0128031793380269	CC[C@@H]1NC(=O)[C@H](CC(C)C)N(C)C(=O)[C@H](C(C)C)N(C)C(=O)[C@H](CC(C)C)N(C)C(=O)[C@H](CC(C)C)N(C)C(=O)[C@@H](C)NC(=O)[C@H](C)NC(=O)[C@@H](CC(C)C)N(C)C(=O)[C@@H](C(C)C)NC(=O)[C@@H](CC(C)C)N(C)C(=O)CN(C)C1=O	MDR1	RF	Scaffold	12	morganBits	Non Edge-Case Molecules	reg	-0.0874665689128748
3549	0.425329962579313	1.6867796129097	C/C=C/C[C@@H](C)[C@@H](O)[C@H]1C(=O)N[C@@H](CC)C(=O)N(C)CC(=O)N(C)[C@H](CC(C)C)C(=O)N[C@H](C(C)C)C(=O)N(C)[C@H](CC(C)C)C(=O)N[C@@H](C)C(=O)N[C@H](C)C(=O)N(C)[C@@H](CC(C)C)C(=O)N(C)[C@@H](CC(C)C)C(=O)N(C)[C@@H]([C@@H](C)CC)C(=O)N1C	MDR1	RF	Scaffold	12	morganBits	Non Edge-Case Molecules	reg	-1.26144965033039
3550	0.44361248017559	-1.04324949491129	C/C=C/C[C@@H](C)[C@@H](O)[C@H]1C(=O)N[C@@H](CC)C(=O)N(C)CC(=O)N(C)[C@H](CC(C)C)C(=O)N[C@H](C(C)C)C(=O)N[C@@H](CC(C)C)C(=O)N[C@@H](C)C(=O)N[C@H](C)C(=O)N(C)[C@@H](CC(C)C)C(=O)N(C)[C@@H](CC(C)C)C(=O)N(C)[C@@H](C(C)C)C(=O)N1C	MDR1	RF	Scaffold	12	morganBits	Non Edge-Case Molecules	reg	1.48686197508688
3551	0.693864634951492	0.633629698318346	C/C=C/C[C@@H](C)[C@@H](O)[C@H]1C(=O)N[C@@H]([C@@H](C)O)C(=O)N(C)CC(=O)N[C@@H](CC(C)C)C(=O)N[C@@H](CC(C)C)C(=O)N(C)[C@H](CC(C)C)C(=O)N[C@@H](C)C(=O)N[C@](O)(C(C)C)C(=O)N(C)[C@@H](CC(C)C)C(=O)N[C@@H](CC(C)C)C(=O)N(C)[C@@H](C(C)C)C(=O)N1C	MDR1	RF	Scaffold	12	morganBits	Non Edge-Case Molecules	reg	0.0602349366331452
3552	0.517068812746718	1.25933559808276	C/C=C/C[C@@H](C)[C@@H](O)C1NC(=O)[C@H](C(C)C)N(C)C(=O)[C@H](CC(C)C)N(C)C(=O)[C@H](CC(C)C)N(C)C(=O)[C@@H](C)NC(=O)[C@H](C)NC(=O)[C@@H](CC(C)C)N(C)C(=O)[C@@H](C(C)C)NC(=O)[C@@H](CC(C)C)N(C)C(=O)CN(C)C(=O)[C@H](CC)NC1=O	MDR1	RF	Scaffold	12	morganBits	Non Edge-Case Molecules	reg	-0.74226678533604
3553	0.437500042148113	1.30378736065359	C/C=C/C[C@@H](C)C[C@H]1C(=O)N[C@@H](CC)C(=O)N(C)CC(=O)N(C)[C@H](CC(C)C)C(=O)N[C@H](C(C)C)C(=O)N(C)[C@H](CC(C)C)C(=O)N[C@@H](C)C(=O)N[C@H](C)C(=O)N(C)[C@@H](CC(C)C)C(=O)N(C)[C@@H](CC(C)C)C(=O)N(C)[C@@H](C(C)C)C(=O)N1C	MDR1	RF	Scaffold	12	morganBits	Non Edge-Case Molecules	reg	-0.86628731850548
3554	0.457025259527814	-0.0825070004662986	C/C=C/C[C@@H](C)[C@@H](O)[C@H]1C(=O)N[C@@H](C(C)C)C(=O)N(C)CC(=O)N(C)[C@H](CC(C)C)C(=O)N[C@H](C(C)C)C(=O)N(C)[C@H](CC(C)C)C(=O)N[C@@H](C)C(=O)N[C@H](C)C(=O)N(C)[C@@H](CC(C)C)C(=O)N[C@@H](CC(C)C)C(=O)N(C)[C@@H](C(C)C)C(=O)N1C	MDR1	RF	Scaffold	12	morganBits	Non Edge-Case Molecules	reg	0.539532259994113
3555	0.700620339947546	0.868469289395748	C=C[C@H](C)[C@H]1C(=O)N(C)[C@@H]([C@H](O)[C@H](C)C/C=C/C)C(=O)N[C@@H](CC)C(=O)N(C)CC(=O)N(C)[C@H](CC(C)C)C(=O)N[C@H](C(C)C)C(=O)N(C)[C@H](CC(C)C)C(=O)N[C@@H](C)C(=O)N[C@H](C)C(=O)N(C)[C@@H](CC(C)C)C(=O)N(C)[C@@H](CC(C)C)C(=O)N1C	MDR1	RF	Scaffold	12	morganBits	Non Edge-Case Molecules	reg	-0.167848949448202
3556	0.498487295730074	-0.55393007636626	C/C=C/C[C@@H](C)[C@@H](O)[C@H]1C(=O)N[C@@H]([C@@H](C)O)C(=O)N(C)CC(=O)N(C)[C@H](CC(C)C)C(=O)N[C@H](C(C)C)C(=O)N(C)[C@H](CC(C)C)C(=O)N[C@@H](C)C(=O)N[C@H](C)C(=O)N(C)[C@@H](CC(C)C)C(=O)N[C@@H](CC(C)C)C(=O)N(C)[C@@H](C(C)C)C(=O)N1C	MDR1	RF	Scaffold	12	morganBits	Non Edge-Case Molecules	reg	1.05241737209633
3557	0.513186113726561	0.300485251789809	C/C=C/C[C@@H](C)[C@@H](O)[C@H]1C(=O)N[C@@H]([C@@H](C)O)C(=O)N(C)CC(=O)N(C)[C@H](CC(C)C)C(=O)N[C@@H](CC(C)C)C(=O)N(C)[C@H](CC(C)C)C(=O)N[C@@H](C)C(=O)N[C@H](C)C(=O)N(C)[C@@H](CC(C)C)C(=O)N[C@@H](CC(C)C)C(=O)N(C)[C@@H](C(C)C)C(=O)N1C	MDR1	RF	Scaffold	12	morganBits	Non Edge-Case Molecules	reg	0.212700861936753
3558	0.318311541442215	0.566188417522813	CC/C=C/C[C@@H](C)[C@@H](O)[C@H]1C(=O)N[C@@H](CC)C(=O)N(C)CC(=O)N(C)[C@H](CC(C)C)C(=O)N[C@H](C(C)C)C(=O)N(C)[C@@H](C)C(=O)N[C@@H](C)C(=O)N[C@H](C)C(=O)N(C)[C@@H](CC(C)C)C(=O)N(C)[C@@H](CC(C)C)C(=O)N(C)[C@@H](C(C)C)C(=O)N1C	MDR1	RF	Scaffold	12	morganBits	Non Edge-Case Molecules	reg	-0.247876876080598
3559	0.485248216762158	-0.0359869848314051	C/C=C/C[C@@H](C)[C@@H](O)[C@H]1C(=O)N[C@@H]([C@@H](C)O)C(=O)N(C)CC(=O)N(C)[C@H](CC(C)C)C(=O)N[C@@H]([C@@H](C)CC)C(=O)N(C)[C@H](CC(C)C)C(=O)N[C@@H](C)C(=O)N[C@H](C)C(=O)N(C)[C@@H](CC(C)C)C(=O)N(C)[C@@H](CC(C)C)C(=O)N(C)[C@@H](C(C)C)C(=O)N1C	MDR1	RF	Scaffold	12	morganBits	Non Edge-Case Molecules	reg	0.521235201593563
3560	0.559401356280636	1.35030737628849	C/C=C/C[C@@H](C)[C@@H](O)C1NC(=O)[C@H](C(C)C)N(C)C(=O)[C@H](CC(C)C)N(C)C(=O)[C@H](CC(C)C)N(C)C(=O)[C@@H](C)NC(=O)[C@H](C)NC(=O)[C@@H](CC(C)C)N(C)C(=O)[C@@H](C(C)C)NC(=O)[C@@H](CC(C)C)N(C)C(=O)CN(C)C(=O)[C@H](C(C)C)NC1=O	MDR1	RF	Scaffold	12	morganBits	Non Edge-Case Molecules	reg	-0.79090602000785
3561	0.379692928279614	-0.0825070004662986	C/C=C/C[C@@H](C)[C@@H](O)[C@H]1C(=O)N[C@@H](CCC)C(=O)N(C)CC(=O)N(C)[C@H](CC(C)C)C(=O)N[C@H](C(C)C)C(=O)N(C)[C@H](CC(C)C)C(=O)N[C@@H](C)C(=O)N[C@H](C)C(=O)N(C)[C@@H](CC(C)C)C(=O)N[C@@H](CC(C)C)C(=O)N(C)[C@@H](C(C)C)C(=O)N1C	MDR1	RF	Scaffold	12	morganBits	Non Edge-Case Molecules	reg	0.462199928745913
3562	0.382371298371877	-0.648595302907339	C/C=C/CC(C)C(C)[C@H]1C(=O)N[C@@H](CC)C(=O)N(C)CC(=O)N(C)[C@@H](CC(C)C)C(=O)N[C@@H](C(C)C)C(=O)N(C)[C@@H](CC(C)C)C(=O)N[C@@H](C)C(=O)N[C@H](C)C(=O)N(C)[C@@H](CC(C)C)C(=O)N(C)[C@@H](CC(C)C)C(=O)N(C)[C@H](C(C)C)C(=O)N1C	MDR1	RF	Scaffold	12	morganBits	Non Edge-Case Molecules	reg	1.03096660127922
3563	0.182868950392759	0.544682212301851	CC/C=C/C[C@@H](C)[C@@H](O)[C@H]1C(=O)N[C@@H](C)C(=O)N(C)CC(=O)N(C)[C@H](CC(C)C)C(=O)N[C@H](C(C)C)C(=O)N(C)[C@H](CC(C)C)C(=O)N[C@@H](C)C(=O)N[C@H](C)C(=O)N(C)[C@@H](CC(C)C)C(=O)N(C)[C@@H](CC(C)C)C(=O)N(C)[C@@H](C(C)C)C(=O)N1C	MDR1	RF	Scaffold	12	morganBits	Non Edge-Case Molecules	reg	-0.361813261909092
3564	0.406847402556662	2.40695546585756	C/C=C/CC(C)C(O)C1C(=O)NC(CC)C(=O)N(C)CC(=O)N(C)C(CC(C)C)C(=O)NC(C(C)C)C(=O)N(C)C(CC(C)C)C(=O)NC(C)C(=O)NC(C)C(=O)N(C)C(CC(C)C)C(=O)N(C)C(CC(C)C)C(=O)N(C)C(C(C)C)C(=O)N1C	MDR1	RF	Scaffold	12	morganBits	Non Edge-Case Molecules	reg	-2.0001080633009
3565	0.231219171975969	0.463004181287582	CC/C=C/C[C@@H](C)[C@@H](O)[C@H]1C(=O)N[C@@H]([C@@H](C)O)C(=O)N(C)CC(=O)N(C)[C@H](CC(C)C)C(=O)N[C@H](C(C)C)C(=O)N(C)[C@H](CC(C)C)C(=O)N[C@@H](C)C(=O)N[C@H](C)C(=O)N(C)[C@@H](CC(C)C)C(=O)N(C)[C@@H](CC(C)C)C(=O)N(C)[C@@H](C(C)C)C(=O)N1C	MDR1	RF	Scaffold	12	morganBits	Non Edge-Case Molecules	reg	-0.231785009311613
3566	0.519769188378622	2.4207487879899	C/C=C/CC(C)C(O)C1C(=O)NC(CC)C(=O)N(C)C(C)C(=O)N(CC)C(C(C)C)C(=O)NC(C(C)C)C(=O)N(C)C(CC(C)C)C(=O)NC(C)C(=O)NC(C)C(=O)N(C)C(CC(C)C)C(=O)N(C)C(CC(C)C)C(=O)N(C)C(C(C)C)C(=O)N1C	MDR1	RF	Scaffold	12	morganBits	Non Edge-Case Molecules	reg	-1.90097959961128
3567	0.14840120452533	-1.81977828441028	CC[C@@H]1NC(=O)[C@H]([C@H](O)[C@H](C)C/C=C/CO)N(C)C(=O)[C@H](C(C)C)N(C)C(=O)[C@H](CC(C)C)N(C)C(=O)[C@H](CC(C)C)N(C)C(=O)[C@@H](C)NC(=O)[C@H](C)NC(=O)[C@@H](CC(C)C)N(C)C(=O)[C@@H](C(C)C)NC(=O)[C@@H](CC(C)C)N(C)C(=O)CN(C)C1=O	MDR1	RF	Scaffold	12	morganBits	Non Edge-Case Molecules	reg	1.96817948893561
3568	-0.119300060445557	0.369478123276758	CCC[C@@H]1NC(=O)[C@H](CC(C)C)N(C)C(=O)[C@H](C(C)C)N(C)C(=O)[C@H](CC(C)C)N(C)C(=O)[C@H](CC(C)C)N(C)C(=O)[C@@H](C)NC(=O)[C@H](C)NC(=O)[C@@H](CC(C)C)N(C)C(=O)[C@H](C(C)C)NC(=O)[C@@H](CC(C)C)N(C)C(=O)CN(C)C1=O	MDR1	RF	Scaffold	12	morganBits	Non Edge-Case Molecules	reg	-0.488778183722316
3569	0.353740761454269	1.82988045655037	C/C=C/C[C@@H](C)[C@@H](O)[C@H]1C(=O)N[C@@H](CCC)C(=O)N(C)CC(=O)N(C)[C@H](CC(C)C)C(=O)N[C@@H](CCC)C(=O)N(C)[C@H](CC(C)C)C(=O)NC(C)C(=O)N[C@H](C)C(=O)N(C)[C@@H](CC(C)C)C(=O)N(C)[C@@H](CC(C)C)C(=O)N(C)[C@@H](C(C)C)C(=O)N1C	MDR1	RF	Scaffold	12	morganBits	Non Edge-Case Molecules	reg	-1.4761396950961
3570	0.415749582580947	0.868469289395748	C/C=C/C[C@@H](C)[C@@H](O)[C@H]1C(=O)N[C@@H](CC)C(=O)N(C)CC(=O)N(C)[C@H](CC(C)C)C(=O)N[C@H](C(C)C)C(=O)N(C)[C@H](CC(C)C)C(=O)N[C@@H](C)C(=O)N[C@H](C)C(=O)N(C)[C@@H](CC(C)C)C(=O)N(C)[C@@H](CC(C)C)C(=O)N[C@@H](C(C)C)C(=O)N1C	MDR1	RF	Scaffold	12	morganBits	Non Edge-Case Molecules	reg	-0.452719706814801
3571	0.188704787931473	1.39909754045792	CC/C=C/C[C@@H](C)[C@@H](O)[C@H]1C(=O)N[C@@H](C(C)C)C(=O)N(C)CC(=O)N(C)[C@H](CC(C)C)C(=O)N[C@H](C(C)C)C(=O)N(C)[C@H](CC(C)C)C(=O)N[C@@H](C)C(=O)N[C@H](C)C(=O)N(C)[C@@H](CC(C)C)C(=O)N(C)[C@@H](CC(C)C)C(=O)N(C)[C@@H](C(C)C)C(=O)N1C	MDR1	RF	Scaffold	12	morganBits	Non Edge-Case Molecules	reg	-1.21039275252644
3572	0.152390057049402	0.235946730652238	CC/C=C/C[C@@H](C)[C@@H](O)[C@H]1C(=O)N[C@@H](CC)C(=O)N(C)CC(=O)N(C)[C@@H]([C@@H](C)CC)C(=O)N[C@H](C(C)C)C(=O)N(C)[C@H](CC(C)C)C(=O)N[C@@H](C)C(=O)N[C@H](C)C(=O)N(C)[C@@H](CC(C)C)C(=O)N(C)[C@@H](CC(C)C)C(=O)N(C)[C@@H](C(C)C)C(=O)N1C	MDR1	RF	Scaffold	12	morganBits	Non Edge-Case Molecules	reg	-0.0835566736028357
3573	0.180619519874363	-2.77528972943772	CC/C=C/C[C@@H](C)[C@@H](O)[C@H]1C(=O)N[C@@H](CC)C(=O)N(C)CC(=O)N(C)[C@H](CC(C)C)C(=O)N[C@H](C(C)C)C(=O)N(C)[C@H](CC(C)C)C(=O)N[C@@H](C)C(=O)N[C@H](CCCCN)C(=O)N(C)[C@@H](CC(C)C)C(=O)N(C)[C@@H](CC(C)C)C(=O)N(C)[C@@H](C(C)C)C(=O)N1C	MDR1	RF	Scaffold	12	morganBits	Non Edge-Case Molecules	reg	2.95590924931208
3574	0.0713007520890853	-1.6454248972655	CC/C=C/C[C@@H](C)[C@@H](O)[C@H]1C(=O)N[C@@H](CC)C(=O)N(C)CC(=O)N(C)[C@H](CC(C)C)C(=O)N[C@H](C(C)C)C(=O)N(C)[C@H](CC(C)C)C(=O)N[C@@H](C)C(=O)N[C@H](CO)C(=O)N(C)[C@@H](CC(C)C)C(=O)N(C)[C@@H](CC(C)C)C(=O)N(C)[C@@H](C(C)C)C(=O)N1C	MDR1	RF	Scaffold	12	morganBits	Non Edge-Case Molecules	reg	1.71672564935459
3575	0.428593995817873	0.351778546177359	C/C=C/C[C@@H](C)[C@@H](O)[C@H]1C(=O)N[C@@H](CC)C(=O)N(C)CC(=O)N(C)[C@H](CC(C)C)C(=O)N[C@H](C(C)C)C(=O)N(C)[C@H](CC(C)C)C(=O)N[C@@H](C)C(=O)N[C@H](C)C(=O)N(C)[C@@H](CC(C)C)C(=O)N[C@@H](CC(C)C)C(=O)N(C)[C@@H](C(C)C)C(=O)N1C	MDR1	RF	Scaffold	12	morganBits	Non Edge-Case Molecules	reg	0.0768154496405142
3576	0.0984367515630361	-1.81977828441028	CC/C=C/C[C@@H](C)[C@@H](O)[C@H]1C(=O)N[C@@H](CC)C(=O)N(C)CC(=O)N(C)[C@H](CC(C)C)C(=O)N[C@H](C(C)C)C(=O)N(C)[C@H](CC(C)C)C(=O)N[C@@H](CC)C(=O)N[C@H](C)C(=O)N(C)[C@@H](CC(C)C)C(=O)N(C)[C@@H](CC(C)C)C(=O)N(C)[C@@H](C(C)C)C(=O)N1C	MDR1	RF	Scaffold	12	morganBits	Non Edge-Case Molecules	reg	1.91821503597332
3577	0.74425519512189	1.35030737628849	C/C=C/C[C@@H](C)[C@@H](O)[C@H]1C(=O)N[C@@H]([C@@H](C)O)C(=O)N(C)CC(=O)N(C)[C@H](CC(C)C)C(=O)N[C@@H](C(C)C)C(=O)N(C)[C@H](CC(C)C)C(=O)N[C@@H](C)C(=O)N[C@](O)(C(C)C)C(=O)N(C)[C@@H](CC(C)C)C(=O)N[C@@H](CC(C)C)C(=O)N(C)[C@@H](C(C)C)C(=O)N1C	MDR1	RF	Scaffold	12	morganBits	Non Edge-Case Molecules	reg	-0.606052181166596
3578	0.747198232416172	1.62224109177213	C/C=C/C[C@@H](C)[C@@H](O)[C@H]1C(=O)N[C@@H]([C@@H](C)O)C(=O)N(C)CC(=O)N(C)[C@H](CC(C)C)C(=O)N[C@@H]([C@@H](C)CC)C(=O)N(C)[C@H](CC(C)C)C(=O)N[C@@H](C)C(=O)N[C@](O)(C(C)C)C(=O)N(C)[C@@H](CC(C)C)C(=O)N[C@@H](CC(C)C)C(=O)N(C)[C@@H](C(C)C)C(=O)N1C	MDR1	RF	Scaffold	12	morganBits	Non Edge-Case Molecules	reg	-0.875042859355955
3579	-0.0383629943952021	0.705950359897972	CCCCCC[C@H]1C(=O)N[C@@H](CC)C(=O)N(C)CC(=O)N(C)[C@H](CC(C)C)C(=O)N[C@H](C(C)C)C(=O)N(C)[C@H](CC(C)C)C(=O)N[C@@H](C)C(=O)N[C@H](C)C(=O)N(C)[C@@H](CC(C)C)C(=O)N(C)[C@@H](CC(C)C)C(=O)N(C)[C@@H](C(C)C)C(=O)N1C	MDR1	RF	Scaffold	12	morganBits	Non Edge-Case Molecules	reg	-0.744313354293174
3580	0.114781351085244	1.45039083484547	CC/C=C/C[C@@H](C)[C@@H](O)[C@H]1C(=O)N[C@@H](CCC)C(=O)N(C)CC(=O)N(C)[C@H](CC(C)C)C(=O)N[C@H](C(C)C)C(=O)N(C)[C@H](CC(C)C)C(=O)N[C@@H](C)C(=O)N[C@H](C)C(=O)N(C)[C@@H](CC(C)C)C(=O)N(C)[C@@H](CC(C)C)C(=O)N(C)[C@@H](C(C)C)C(=O)N1C	MDR1	RF	Scaffold	12	morganBits	Non Edge-Case Molecules	reg	-1.33560948376022
3581	0.592579078312914	-0.740968623038354	C/C=C/C[C@@H](C)[C@@H](O)C1NC(=O)[C@H](C(C)C)N(C)C(=O)[C@H](CC(C)C)N(C)C(=O)[C@H](CC(C)C)N(C)C(=O)[C@@H](C)NC(=O)[C@H](C)NC(=O)[C@@H](CC(C)C)N(C)C(=O)[C@@H](C(C)C)NC(=O)[C@@H](CC(C)C)N(C)C(=O)CN(C)C(=O)[C@H]([C@@H](C)O)NC1=O	MDR1	RF	Scaffold	12	morganBits	Non Edge-Case Molecules	reg	1.33354770135127
3582	0.375538136736454	1.39909754045792	C/C=C/C[C@@H](C)[C@@H](O)[C@H]1C(=O)N[C@@H](CCC)C(=O)N(C)CC(=O)N(C)[C@H](CC(C)C)C(=O)N[C@@H](CC(C)C)C(=O)N(C)[C@H](CC(C)C)C(=O)N[C@@H](C)C(=O)N[C@H](C)C(=O)N(C)[C@@H](CC(C)C)C(=O)N(C)[C@@H](CC(C)C)C(=O)N(C)[C@@H](C(C)C)C(=O)N1C	MDR1	RF	Scaffold	12	morganBits	Non Edge-Case Molecules	reg	-1.02355940372146
3583	0.6976312114478	0.705950359897972	C/C=C/C[C@@H](C)[C@@H](O)[C@H]1C(=O)N[C@@H]([C@@H](C)O)C(=O)NCC(=O)N(C)[C@H](CC(C)C)C(=O)N[C@@H](CC(C)C)C(=O)N(C)[C@H](CC(C)C)C(=O)N[C@@H](C)C(=O)N[C@](O)(C(C)C)C(=O)N(C)[C@@H](CC(C)C)C(=O)N[C@@H](CC(C)C)C(=O)N(C)[C@@H](C(C)C)C(=O)N1C	MDR1	RF	Scaffold	12	morganBits	Non Edge-Case Molecules	reg	-0.0083191484501722
3584	0.481001872930492	0.993632432349754	C/C=C/C[C@@H](C)[C@@H](O)[C@H]1C(=O)N[C@@H](C)C(=O)N(C)CC(=O)N(C)[C@H](CC(C)C)C(=O)N[C@H](C(C)C)C(=O)N(C)[C@H](CC(C)C)C(=O)N[C@@H](C)C(=O)N[C@H](C)C(=O)N(C)[C@@H](CC(C)C)C(=O)N[C@@H](CC(C)C)C(=O)N(C)[C@@H](C(C)C)C(=O)N1C	MDR1	RF	Scaffold	12	morganBits	Non Edge-Case Molecules	reg	-0.512630559419262
3585	0.494784657401053	-0.852194258148577	C/C=C/C[C@@H](C)[C@@H](O)[C@H]1C(=O)N[C@@H]([C@@H](C)O)C(=O)N(C)CC(=O)N(C)[C@H](CC(C)C)C(=O)N[C@H](C(C)C)C(=O)N(C)[C@H](CC(C)C)C(=O)N[C@@H](C)C(=O)N[C@H](C)C(=O)N(C)[C@@H](CC(C)C)C(=O)N(C)[C@@H](CC(C)C)C(=O)N[C@@H](C(C)C)C(=O)N1C	MDR1	RF	Scaffold	12	morganBits	Non Edge-Case Molecules	reg	1.34697891554963
3586	0.0388893690563262	0.14633457196255	CC(C)C[C@H]1C(=O)N(C)[C@@H](C(C)C)C(=O)N(C)[C@@H](CC(C)C)C(=O)N[C@@H](C(C)C)C(=O)N(C)CC(=O)N(C)[C@H](CC(C)C)C(=O)N[C@@H](C(C)C)C(=O)N(C)[C@H](CC(C)C)C(=O)N[C@@H](C)C(=O)N[C@H](C)C(=O)N(C)[C@@H](CC(C)C)C(=O)N1C	MDR1	RF	Scaffold	12	morganBits	Non Edge-Case Molecules	reg	-0.107445202906224
3587	0.563482895936819	-0.667765219015058	CC(C)C[C@@H]1NC(=O)[C@H](CC(C)C)N(C)C(=O)[C@@](O)(C(C)C)NC(=O)[C@H](C)NC(=O)[C@@H](CC(C)C)N(C)C(=O)[C@H](CC(C)C)NC(=O)[C@@H](CC(C)C)N(C)C(=O)CN(C)C(=O)[C@H]([C@@H](C)O)NC(=O)[C@H]([C@H](O)[C@H](C)C/C=C/CO)N(C)C(=O)[C@H](C(C)C)N(C)C1=O	MDR1	RF	Scaffold	12	morganBits	Non Edge-Case Molecules	reg	1.23124811495188
3588	0.513186113726561	-1.93310696971729	C/C=C/C[C@@H](C)[C@@H](O)[C@H]1C(=O)N[C@@H]([C@@H](C)O)C(=O)N(C)CC(=O)N(C)[C@H](CC(C)C)C(=O)N[C@@H](CC(C)C)C(=O)N(C)[C@H](CC(C)C)C(=O)N[C@@H](C)C(=O)N[C@H](C)C(=O)N(C)[C@@H](CC(C)C)C(=O)N[C@@H](C)C(=O)N(C)[C@@H](C(C)C)C(=O)N1C	MDR1	RF	Scaffold	12	morganBits	Non Edge-Case Molecules	reg	2.44629308344385
3589	0.519769188378622	2.61987746310024	C/C=C/C[C@@H](C)[C@@H](O)[C@H]1C(=O)N[C@@H](CC)C(=O)N(C)[C@H](C)C(=O)N(CC)[C@@H](C(C)C)C(=O)N[C@@H](C(C)C)C(=O)N(C)[C@@H](CC(C)C)C(=O)N[C@@H](C)C(=O)N[C@H](C)C(=O)N(C)[C@@H](CC(C)C)C(=O)N(C)[C@@H](CC(C)C)C(=O)N(C)[C@@H](C(C)C)C(=O)N1C	MDR1	RF	Scaffold	12	morganBits	Non Edge-Case Molecules	reg	-2.10010827472161
3590	1.31398210578663	-2.4815379917286	COc1cccc2c1C(=O)c1c(O)c3c(c(O)c1C2=O)C[C@@](O)(C(=O)CO)C[C@@H]3O[C@H]1C[C@H](N)[C@H](O)[C@H](C)O1.Cl	MDR1	RF	Scaffold	12	morganBits	Non Edge-Case Molecules	reg	3.79552009751522
3591	1.31398210578663	-0.0478214424784084	COc1cccc2c1C(=O)c1c(O)c3c(c(O)c1C2=O)C[C@@](O)(C(=O)CO)C[C@@H]3O[C@H]1C[C@H](N)[C@H](O)[C@H](C)O1	MDR1	RF	Scaffold	12	morganBits	Non Edge-Case Molecules	reg	1.36180354826504
3592	-0.420299986642938	-5.04576906583852	O=C1C[C@H](CN2CCOCC2)Oc2ccccc21	MDR1	RF	Scaffold	12	morganBits	Non Edge-Case Molecules	reg	4.62546907919558
3593	1.08364198612005	2.86877351051686	CCSc1nc(N)c2c3c(sc2n1)CCCC3	MDR1	RF	Scaffold	12	morganBits	Non Edge-Case Molecules	reg	-1.78513152439681
3594	1.31623595618272	1.43991953497817	Nc1nc(SCCO)nc2sc3c(c12)CCCC3	MDR1	RF	Scaffold	12	morganBits	Non Edge-Case Molecules	reg	-0.123683578795455
3595	1.20608148871409	1.28576885515091	CCOC(=O)CSc1nc(N)c2c3c(sc2n1)CCCC3	MDR1	RF	Scaffold	12	morganBits	Non Edge-Case Molecules	reg	-0.0796873664368198
3596	1.30774941378385	1.11768508101973	CSc1nc(N)c2c3c(sc2n1)CCCC3	MDR1	RF	Scaffold	12	morganBits	Non Edge-Case Molecules	reg	0.190064332764122
3597	0.0807290594648738	1.1021349158601	CCN(CC)CCC[C@H](C)N[C@@H]1c2ccccc2N(C(=O)c2ccc(C)cc2)[C@H](C)[C@@H]1O	MDR1	RF	Scaffold	12	morganBits	Non Edge-Case Molecules	reg	-1.02140585639523
3598	-0.152436958505527	-0.118237144399147	CCN(CCO)[C@@H]1c2ccccc2N(C(=O)c2ccc(C)cc2)[C@H](C)[C@@H]1O	MDR1	RF	Scaffold	12	morganBits	Non Edge-Case Molecules	reg	-0.03419981410638
3599	2.65816384453442	1.5698858614382	CCCN(CC(O)COc1ccccc1C(=O)CCc1ccccc1)C(=O)c1ccccc1	MDR1	RF	Scaffold	12	morganBits	Non Edge-Case Molecules	reg	1.08827798309622
3600	2.65816384453442	1.56265230036047	CCCN(C[C@@H](O)COc1ccccc1C(=O)CCc1ccccc1)C(=O)c1ccccc1	MDR1	RF	Scaffold	12	morganBits	Non Edge-Case Molecules	reg	1.09551154417395
3601	1.79818134731138	1.58542711864941	CC[C@H](C)[C@@H]1NC(=O)[C@@H]2CCCN2C(=O)[C@H](Cc2ccccc2)N(C)C(=O)[C@H](Cc2ccccc2)NC(=O)[C@H](C(C)C)N(C)C(=O)[C@@H]([C@@H](C)CC)OC(=O)[C@H](C(C)(C)O)N(C)C(=O)[C@H](CC(C)C)NC(=O)C(C(C)C)OC1=O	MDR1	RF	Scaffold	12	morganBits	Non Edge-Case Molecules	reg	0.212754228661966
3602	13.10754970002	14.0191716251185	O=C1CN(c2cc(-c3ccco3)nc3cc(-c4ccccc4)nn23)CCN1c1ccccc1	MDR1	RF	Scaffold	12	morganBits	Non Edge-Case Molecules	reg	-0.911621925098522
3603	1.00494138293536	0.705950359897972	COc1ccc(-c2cc(=O)c3ccc4ccccc4c3o2)cc1OC	MDR1	RF	Scaffold	12	morganBits	Non Edge-Case Molecules	reg	0.298991023037383
3604	0.17001713456585	-1.11050172192045	O=c1cc(-c2ccccc2)oc2c1ccc1ccccc12	MDR1	RF	Scaffold	12	morganBits	Non Edge-Case Molecules	reg	1.2805188564863
3605	0.34959392766504	-0.994241915804592	COc1ccc(-c2oc3c(ccc4ccccc43)c(=O)c2OC)cc1OC	MDR1	RF	Scaffold	12	morganBits	Non Edge-Case Molecules	reg	1.34383584346963
3606	0.699142670266548	-0.888373914726079	COc1ccc(-c2cc(=O)c3ccc4ccccc4c3o2)cc1	MDR1	RF	Scaffold	12	morganBits	Non Edge-Case Molecules	reg	1.58751658499263
3607	0.335911071139346	0.640630893777329	COc1ccc(-c2oc3c(ccc4ccccc43)c(=O)c2O)cc1OC	MDR1	RF	Scaffold	12	morganBits	Non Edge-Case Molecules	reg	-0.304719822637983
3608	1.28522499198642	3.82385026742617	COc1ccccc1N1CCN(CC(O)c2oc3ccccc3c2CCc2ccccc2)CC1	MDR1	RF	Scaffold	12	morganBits	Non Edge-Case Molecules	reg	-2.53862527543975
3609	1.28522499198642	3.81917196224443	COc1ccccc1N1CCN(C[C@@H](O)c2oc3ccccc3c2CCc2ccccc2)CC1	MDR1	RF	Scaffold	12	morganBits	Non Edge-Case Molecules	reg	-2.53394697025801
3610	2.90795319959784	2.55428018061442	CC(=O)O[C@H]1CC[C@](C)(O)[C@@]23OC(C)(C)[C@@H](C2=O)[C@H](OC(=O)/C=C/c2ccccc2)[C@H](OC(=O)c2ccccc2)[C@]13C	MDR1	RF	Scaffold	12	morganBits	Non Edge-Case Molecules	reg	0.353673018983419
3611	0.140880956993558	0.51120628310546	COc1ccc2c(c1)/C(=C/CCN1CCc3cc(OC)c(OC)cc3C1)CCC2	MDR1	RF	Scaffold	12	morganBits	Non Edge-Case Molecules	reg	-0.370325326111903
3612	3.43402082669242	4.02644371414516	O=C(CCc1cccc2ccccc12)c1cccc(OC[C@H](O)CN2CCCCC2)c1	MDR1	RF	Scaffold	12	morganBits	Non Edge-Case Molecules	reg	-0.592422887452747
3757	1.75976958329135	1.70698232022722	COc1cc(OCCc2cccc(-n3c(=O)c4c(C)onc4c4c(Cl)cccc43)c2)cc(OC)c1OC	MDR1	RF	Scaffold	13	morganBits	Non Edge-Case Molecules	reg	0.0527872630641339
3758	1.49633123139446	5.31112054588606	CN1CCN(C(C(=O)Nc2ccc(N(S(=O)(=O)c3ccccc3)S(=O)(=O)c3ccccc3)cc2C(=O)c2ccccc2)c2ccccc2)CC1	MDR1	RF	Scaffold	13	morganBits	Non Edge-Case Molecules	reg	-3.8147893144916
3759	-0.220600770057802	0.0640964737255771	Cc1cc(C#N)cc(C)c1Oc1nc(Nc2ccc(C#N)cc2)nc(N)c1Br	MDR1	RF	Scaffold	13	morganBits	Non Edge-Case Molecules	reg	-0.284697243783379
3760	0.956794320858648	1.50445805611574	COc1ccc(-c2ccc(NCCCN3CCc4cc(OC)c(OC)cc4C3)cc2)cc1	MDR1	RF	Scaffold	13	morganBits	Non Edge-Case Molecules	reg	-0.547663735257096
3761	1.35540695216123	-0.472704636443673	COc1cc(/C=C/C(=O)c2ccc3ccccc3c2)cc(OC)c1OC	MDR1	RF	Scaffold	13	morganBits	Non Edge-Case Molecules	reg	1.8281115886049
3762	0.514682001146364	1.88523055163354	COCCOCCOCCOc1cc2c(cc1OC)CCN(Cc1ccc(-c3ccc(C(=O)OC)c(NC(=O)c4ccc5ccccc5n4)c3)cc1)C2	MDR1	RF	Scaffold	13	morganBits	Non Edge-Case Molecules	reg	-1.37054855048717
3763	2.20676872586572	0.459090281966446	CN1CCN(C(C(=O)Nc2ccc(NC(=O)c3cccnc3)cc2C(=O)c2ccccc2)c2ccccc2)CC1	MDR1	RF	Scaffold	13	morganBits	Non Edge-Case Molecules	reg	1.74767844389927
3764	0.66345664498728	-0.809726172721653	COc1ccc(-c2nc(Nc3cccc(O)c3)c3ccccc3n2)cc1OC	MDR1	RF	Scaffold	13	morganBits	Non Edge-Case Molecules	reg	1.47318281770893
3765	-0.538206552109079	-0.423837546238587	Brc1cccc(Nc2nc(-c3ccccc3)nc3ccccc23)c1	MDR1	RF	Scaffold	13	morganBits	Non Edge-Case Molecules	reg	-0.114369005870491
3766	0.82039471123313	-0.372459221452617	COc1ccc(-c2nc(Nc3cccc(Br)c3)c3ccccc3n2)cc1OC	MDR1	RF	Scaffold	13	morganBits	Non Edge-Case Molecules	reg	1.19285393268575
3767	0.82746446436638	-0.165343006045447	COc1ccc(-c2nc(Nc3cccc([N+](=O)[O-])c3)c3ccccc3n2)cc1OC	MDR1	RF	Scaffold	13	morganBits	Non Edge-Case Molecules	reg	0.992807470411826
3768	0.710787027982095	0.842342984803528	COc1ccc(Nc2nc(-c3ccc(OC)c(OC)c3)nc3ccccc23)cc1OC	MDR1	RF	Scaffold	13	morganBits	Non Edge-Case Molecules	reg	-0.131555956821433
3769	-0.160238661139575	1.49891787574013	CC(=O)Nc1cccc(Nc2nc(-c3cccc([N+](=O)[O-])c3)nc3ccccc23)c1	MDR1	RF	Scaffold	13	morganBits	Non Edge-Case Molecules	reg	-1.6591565368797
3770	0.204839803430877	1.46630629015137	COc1cccc(Nc2nc(-c3cccc(OC)c3)nc3ccccc23)c1	MDR1	RF	Scaffold	13	morganBits	Non Edge-Case Molecules	reg	-1.26146648672049
3771	0.633982921797212	1.99693454121354	COc1cccc(-c2nc(Nc3ccc(OC)c(OC)c3)c3ccccc3n2)c1	MDR1	RF	Scaffold	13	morganBits	Non Edge-Case Molecules	reg	-1.36295161941633
3772	0.718015471171962	1.8933938622727	COc1ccc(-c2nc(Nc3ccc(OC)c(OC)c3)c3ccccc3n2)cc1	MDR1	RF	Scaffold	13	morganBits	Non Edge-Case Molecules	reg	-1.17537839110074
3773	0.356411702917014	1.19615669646123	COc1ccc(-c2nc(Nc3ccc([N+](=O)[O-])cc3)c3ccccc3n2)cc1OC	MDR1	RF	Scaffold	13	morganBits	Non Edge-Case Molecules	reg	-0.839744993544214
3774	0.631927414047349	1.5794210945892	COc1ccc(-c2nc(Nc3ccc(OC)c(C(F)(F)F)c3)c3ccccc3n2)cc1OC	MDR1	RF	Scaffold	13	morganBits	Non Edge-Case Molecules	reg	-0.947493680541851
3775	0.655433423277285	2.05302400786458	COc1cccc(Nc2nc(-c3ccc(OC)c(OC)c3)nc3ccccc23)c1	MDR1	RF	Scaffold	13	morganBits	Non Edge-Case Molecules	reg	-1.3975905845873
3776	0.748310373322354	0.944842268180322	COc1cc(Nc2nc(-c3ccc(OC)c(OC)c3)nc3ccccc23)ccc1Br	MDR1	RF	Scaffold	13	morganBits	Non Edge-Case Molecules	reg	-0.196531894857968
3777	0.326703872163285	0.910517525639246	COc1ccc(-c2nc(Nc3cccc(S(=O)(=O)F)c3)c3ccccc3n2)cc1OC	MDR1	RF	Scaffold	13	morganBits	Non Edge-Case Molecules	reg	-0.583813653475961
3778	0.52455297141117	0.325803059774097	COc1ccc(Nc2nc(-c3ccccc3)nc3ccccc23)cc1OC	MDR1	RF	Scaffold	13	morganBits	Non Edge-Case Molecules	reg	0.198749911637073
3779	1.31490207555607	1.72137105767932	CCOC(=O)C1=C(C)NC(C)=C(C(=O)OCc2cn(CCOCCOCCn3cc(COC(=O)C4=C(C)NC(C)=C(C(=O)OCC)C4c4c(-c5ccc(Br)cc5)noc4C)nn3)nn2)C1c1c(-c2ccc(Br)cc2)noc1C	MDR1	RF	Scaffold	13	morganBits	Non Edge-Case Molecules	reg	-0.406468982123247
3780	3.47310273672145	2.09224472101786	O=c1cc(-c2ccccc2)oc2c(Cc3ccccc3)c(O)cc(O)c12	MDR1	RF	Scaffold	13	morganBits	Non Edge-Case Molecules	reg	1.38085801570359
3781	2.75474406377082	4.13246554954442	CC(=O)O[C@H]1CC[C@](C)(O)[C@]23OC(C)(C)[C@H]([C@H](OC(=O)/C=C/c4ccccc4)[C@H](OC(=O)c4ccccc4)[C@]12C)[C@H]3OC(=O)c1cccnc1	MDR1	RF	Scaffold	13	morganBits	Non Edge-Case Molecules	reg	-1.37772148577359
3782	-0.03717279369232	-2.03488966402723	COc1cc(/C=C/C(=O)/C=C(O)/C=C/c2ccc(O)c(OC)c2)ccc1O	MDR1	RF	Scaffold	13	morganBits	Non Edge-Case Molecules	reg	1.99771687033491
3783	2.59582198807872	4.92246255609428	COc1ccc(CN2CCN(c3ccc(NC(=O)c4cc(OC)c(OC)cc4NC(=O)c4cnc5ccccc5c4)cc3)CC2)cc1OC	MDR1	RF	Scaffold	13	morganBits	Non Edge-Case Molecules	reg	-2.32664056801556
3784	1.68915312161359	4.17971843439496	COc1ccc(CN2CCN(c3ccc(NC(=O)c4ccccc4NC(=O)c4cnc5ccccc5c4)cc3)CC2)cc1OC	MDR1	RF	Scaffold	13	morganBits	Non Edge-Case Molecules	reg	-2.49056531278137
3785	1.51725831245396	0.825824016881004	O=C(c1ccccc1)c1cccc(OC[C@H](O)CN2CCCCC2)c1	MDR1	RF	Scaffold	13	morganBits	Non Edge-Case Molecules	reg	0.691434295572957
3786	1.51725831245396	0.825297117530539	O=C(c1ccccc1)c1cccc(OCC(O)CN2CCCCC2)c1	MDR1	RF	Scaffold	13	morganBits	Non Edge-Case Molecules	reg	0.691961194923422
3787	-0.519424679326322	0.588167324241589	CCC(=O)N(c1ccccc1)C1(COC)CCN(CCc2cccs2)CC1	MDR1	RF	Scaffold	13	morganBits	Non Edge-Case Molecules	reg	-1.10759200356791
3788	1.20561710742456	2.82621389609806	CCN(CC)CCCn1c(=O)/c(=C/c2ccc3c(c2)OCO3)s/c1=C1/C(=O)Nc2ccccc21	MDR1	RF	Scaffold	13	morganBits	Non Edge-Case Molecules	reg	-1.6205967886735
3789	1.20561710742456	2.82621389609806	CCN(CC)CCCn1c(=O)/c(=C/c2ccc3c(c2)OCO3)s/c1=C1\C(=O)Nc2ccccc21	MDR1	RF	Scaffold	13	morganBits	Non Edge-Case Molecules	reg	-1.6205967886735
3790	1.72617051241165	2.15412012473595	CCN(CC)CCCn1c(=O)/c(=C/c2ccc3c(c2)OCO3)s/c1=C1/C(=O)Nc2ccc(C)cc21	MDR1	RF	Scaffold	13	morganBits	Non Edge-Case Molecules	reg	-0.4279496123243
3791	1.72617051241165	2.15412012473595	CCN(CC)CCCn1c(=O)/c(=C/c2ccc3c(c2)OCO3)s/c1=C1\C(=O)Nc2ccc(C)cc21	MDR1	RF	Scaffold	13	morganBits	Non Edge-Case Molecules	reg	-0.4279496123243
3792	1.70672093960381	1.51563135671387	CCN(CC)CCCn1c(=O)/c(=C/c2ccc3c(c2)OCO3)s/c1=C1/C(=O)Nc2ccc(Cl)cc21	MDR1	RF	Scaffold	13	morganBits	Non Edge-Case Molecules	reg	0.191089582889946
3793	1.70672093960381	1.51563135671387	CCN(CC)CCCn1c(=O)/c(=C/c2ccc3c(c2)OCO3)s/c1=C1\C(=O)Nc2ccc(Cl)cc21	MDR1	RF	Scaffold	13	morganBits	Non Edge-Case Molecules	reg	0.191089582889946
3794	0.36354063832022	2.24306761075245	CCOC(=O)C1=CN(Cc2ccccc2)c2ccccc2C1c1cccc(OC)c1	MDR1	RF	Scaffold	13	morganBits	Non Edge-Case Molecules	reg	-1.87952697243223
3795	1.05819212654654	7.61370563888011	COc1ccc(-c2ccc(OCCCCN3CCc4cc(OC)c(OC)cc4C3)cc2)cc1	MDR1	RF	Scaffold	13	morganBits	Non Edge-Case Molecules	reg	-6.55551351233357
3796	0.0318399927532976	-3.45698535980148	CC1(C)Oc2ccc(C#N)cc2[C@@H]2NC(Cc3ccccc3)C(=O)O[C@H]21	MDR1	RF	Scaffold	13	morganBits	Non Edge-Case Molecules	reg	3.48882535255477
3797	0.0318399927532976	1.1021349158601	CC1(C)Oc2ccc(C#N)cc2[C@H]2N[C@@H](Cc3ccccc3)C(=O)O[C@@H]21	MDR1	RF	Scaffold	13	morganBits	Non Edge-Case Molecules	reg	-1.07029492310681
3798	-0.755542836959215	-0.210340371976184	CCN(CC)C(=O)c1ccc(-c2c3ccc(=[N+](C)C)cc-3sc3c4c5c(cc23)CCCN5CCC4)s1.F[P-](F)(F)(F)(F)F	MDR1	RF	Scaffold	13	morganBits	Non Edge-Case Molecules	reg	-0.545202464983032
3799	-0.170339378770546	-0.169518377455928	CCN(CC)C(=S)c1ccc(-c2c3ccc(=[N+](C)C)cc-3sc3c4c5c(cc23)CCCN5CCC4)s1.F[P-](F)(F)(F)(F)F	MDR1	RF	Scaffold	13	morganBits	Non Edge-Case Molecules	reg	-0.0008210013146182
3800	1.1309346094554	1.82988045655037	COc1ccc(-c2ccc(OCCCN3CCc4cc(OC)c(OC)cc4C3)cc2)cc1	MDR1	RF	Scaffold	13	morganBits	Non Edge-Case Molecules	reg	-0.698945847094975
3801	1.21379023724692	2.8220558859494	COc1ccc(CCN2CCC[C@@H]2CNC(=O)c2ccccc2NC(=O)c2cnc3ccccc3c2)cc1OC	MDR1	RF	Scaffold	13	morganBits	Non Edge-Case Molecules	reg	-1.60826564870248
3802	1.21379023724692	3.20394224923463	COc1ccc(CCN2CCC[C@H]2CNC(=O)c2ccccc2NC(=O)c2cnc3ccccc3c2)cc1OC	MDR1	RF	Scaffold	13	morganBits	Non Edge-Case Molecules	reg	-1.99015201198771
3803	0.910302878027116	0.158073200867939	O=C(CCc1ccccc1)c1ccc(OC[C@H](O)CN2CCOCC2)cc1	MDR1	RF	Scaffold	13	morganBits	Non Edge-Case Molecules	reg	0.752229677159177
3804	0.910302878027116	0.164353077465227	O=C(CCc1ccccc1)c1ccc(OCC(O)CN2CCOCC2)cc1	MDR1	RF	Scaffold	13	morganBits	Non Edge-Case Molecules	reg	0.745949800561889
3805	0.516450401790362	2.43762653026902	COC(=O)C1=C(C)NC(C)=C(C(=O)OCCCN2CCC(c3ccccc3)(c3ccccc3)CC2)[C@H]1c1cccc([N+](=O)[O-])c1	MDR1	RF	Scaffold	13	morganBits	Non Edge-Case Molecules	reg	-1.92117612847866
3806	1.19954000449017	2.93970926196217	COc1ccc(CN2C(=O)c3ccccc3C2=O)cc1C(=O)Nc1ccccc1N1CCOCC1	MDR1	RF	Scaffold	13	morganBits	Non Edge-Case Molecules	reg	-1.74016925747199
3807	-0.285409717037	0.158073200867939	CC(C)C(CO)N(C)[C@H]1c2cc(C#N)ccc2OC(C)(C)[C@@H]1O	MDR1	RF	Scaffold	13	morganBits	Non Edge-Case Molecules	reg	-0.443482917904939
3808	-0.382702087315938	-1.47676220346681	CC(C)[C@@H](CCl)N(C)[C@@H]1c2cc(C#N)ccc2OC(C)(C)[C@H]1O	MDR1	RF	Scaffold	13	morganBits	Non Edge-Case Molecules	reg	1.09406011615088
3809	-0.382702087315938	-1.70702069999412	CC(C)[C@@H](CCl)N(C)[C@H]1c2cc(C#N)ccc2OC(C)(C)[C@@H]1O	MDR1	RF	Scaffold	13	morganBits	Non Edge-Case Molecules	reg	1.32431861267818
3810	-0.576203520410636	1.1021349158601	CC(C)[C@H](N[C@H]1c2cc(C#N)ccc2OC(C)(C)[C@@H]1O)C(=O)O	MDR1	RF	Scaffold	13	morganBits	Non Edge-Case Molecules	reg	-1.67833843627074
3811	-0.576203520410636	0.526487050671262	CC(C)[C@H](N[C@@H]1c2cc(C#N)ccc2OC(C)(C)[C@H]1O)C(=O)O	MDR1	RF	Scaffold	13	morganBits	Non Edge-Case Molecules	reg	-1.1026905710819
3812	-0.488768605864782	-1.73004655607243	C[C@H](N[C@@H]1c2cc(C#N)ccc2OC(C)(C)[C@H]1O)C(=O)OC(C)(C)C	MDR1	RF	Scaffold	13	morganBits	Non Edge-Case Molecules	reg	1.24127795020765
3813	-0.486319451012386	1.51659811600991	CC(C)[C@H](N[C@H]1c2cc(C#N)ccc2OC(C)(C)[C@@H]1O)C(=O)OC(C)(C)C	MDR1	RF	Scaffold	13	morganBits	Non Edge-Case Molecules	reg	-2.0029175670223
3814	-0.810827125512449	-4.56222620207802	CNC1c2cc(C#N)ccc2OC(C)(C)C1O	MDR1	RF	Scaffold	13	morganBits	Non Edge-Case Molecules	reg	3.75139907656557
3815	-0.810827125512449	-5.34510512790332	CN[C@@H]1c2cc(C#N)ccc2OC(C)(C)[C@H]1O	MDR1	RF	Scaffold	13	morganBits	Non Edge-Case Molecules	reg	4.53427800239087
3816	-0.810827125512449	-3.64119215001612	CN[C@H]1c2cc(C#N)ccc2OC(C)(C)[C@@H]1O	MDR1	RF	Scaffold	13	morganBits	Non Edge-Case Molecules	reg	2.83036502450367
3817	-0.24469673843399	1.79291079582563	CC(C)[C@@H](N[C@H]1c2ccccc2OC(C)(C)[C@@H]1O)C(=O)OC(C)(C)C	MDR1	RF	Scaffold	13	morganBits	Non Edge-Case Molecules	reg	-2.03760753425962
3818	-0.486319451012386	0.549513010778572	CC(C)[C@@H](N[C@@H]1c2cc(C#N)ccc2OC(C)(C)[C@H]1O)C(=O)OC(C)(C)C	MDR1	RF	Scaffold	13	morganBits	Non Edge-Case Molecules	reg	-1.03583246179096
3819	-0.308841670861855	2.13829913077828	CC(C)[C@@H](C(=O)OC(C)(C)C)N(C)[C@@H]1c2cc(C#N)ccc2OC(C)(C)[C@H]1O	MDR1	RF	Scaffold	13	morganBits	Non Edge-Case Molecules	reg	-2.44714080164014
3820	-0.308841670861855	1.79291079582563	CC(C)[C@@H](C(=O)OC(C)(C)C)N(C)[C@H]1c2cc(C#N)ccc2OC(C)(C)[C@@H]1O	MDR1	RF	Scaffold	13	morganBits	Non Edge-Case Molecules	reg	-2.10175246668749
3821	-0.308841670861855	2.09224472101786	CC(C)[C@H](C(=O)OC(C)(C)C)N(C)[C@@H]1c2cc(C#N)ccc2OC(C)(C)[C@H]1O	MDR1	RF	Scaffold	13	morganBits	Non Edge-Case Molecules	reg	-2.40108639187972
3822	-0.488768605864782	-1.2925552888788	CC(NC1c2cc(C#N)ccc2OC(C)(C)C1O)C(=O)OC(C)(C)C	MDR1	RF	Scaffold	13	morganBits	Non Edge-Case Molecules	reg	0.80378668301402
3823	-0.488768605864782	-0.578754145460286	C[C@H](N[C@H]1c2cc(C#N)ccc2OC(C)(C)[C@@H]1O)C(=O)OC(C)(C)C	MDR1	RF	Scaffold	13	morganBits	Non Edge-Case Molecules	reg	0.0899855395955033
3824	-0.33686688480729	0.77977183463446	C[C@@H](C(=O)OC(C)(C)C)N(C)[C@H]1c2cc(C#N)ccc2OC(C)(C)[C@@H]1O	MDR1	RF	Scaffold	13	morganBits	Non Edge-Case Molecules	reg	-1.11663871944175
3825	-0.33686688480729	0.710694093632544	C[C@@H](C(=O)OC(C)(C)C)N(C)[C@@H]1c2cc(C#N)ccc2OC(C)(C)[C@H]1O	MDR1	RF	Scaffold	13	morganBits	Non Edge-Case Molecules	reg	-1.04756097843983
3826	-0.666766076842709	-1.75307229601172	CC(C)(C)OC(=O)CN[C@H]1c2cc(C#N)ccc2OC(C)(C)[C@@H]1O	MDR1	RF	Scaffold	13	morganBits	Non Edge-Case Molecules	reg	1.08630621916902
3827	-0.581473240425078	-2.48989959259635	CN(CCO)[C@H]1c2cc(C#N)ccc2OC(C)(C)[C@@H]1O	MDR1	RF	Scaffold	13	morganBits	Non Edge-Case Molecules	reg	1.90842635217128
3828	-0.308841670861855	2.1152677281754	CC(C)[C@H](C(=O)OC(C)(C)C)N(C)[C@H]1c2cc(C#N)ccc2OC(C)(C)[C@@H]1O	MDR1	RF	Scaffold	13	morganBits	Non Edge-Case Molecules	reg	-2.42410939903726
3829	-0.687859738311018	-2.5359513234437	CC(C)[C@@H](CO)N[C@H]1c2cc(C#N)ccc2OC(C)(C)[C@@H]1O	MDR1	RF	Scaffold	13	morganBits	Non Edge-Case Molecules	reg	1.84809158513268
3830	-0.687859738311018	-1.89122749662074	CC(C)[C@@H](CO)N[C@@H]1c2cc(C#N)ccc2OC(C)(C)[C@H]1O	MDR1	RF	Scaffold	13	morganBits	Non Edge-Case Molecules	reg	1.20336775830972
3831	-0.285409717037	0.388331522660907	CC(C)[C@@H](CO)N(C)[C@@H]1c2cc(C#N)ccc2OC(C)(C)[C@H]1O	MDR1	RF	Scaffold	13	morganBits	Non Edge-Case Molecules	reg	-0.673741239697907
3832	3.87071285028459	3.88825320453533	Cc1cccc(N2CCN(C[C@@H](O)COc3cccc4c3C(=O)[C@@H](Cc3ccccc3)C4)CC2)c1C	MDR1	RF	Scaffold	13	morganBits	Non Edge-Case Molecules	reg	-0.0175403542507424
3833	3.15583771226645	3.03629212993706	COc1ccc(N2CCN(C[C@@H](O)COc3cccc4c3C(=O)[C@@H](Cc3ccccc3)C4)CC2)cc1	MDR1	RF	Scaffold	13	morganBits	Non Edge-Case Molecules	reg	0.119545582329392
3834	3.70996633483401	3.88200618758325	Cc1ccc(N2CCN(CC(O)COc3cccc4c3C(=O)C(Cc3ccccc3)C4)CC2)c(C)c1	MDR1	RF	Scaffold	13	morganBits	Non Edge-Case Molecules	reg	-0.172039852749234
3835	3.02664644811938	3.93430850015567	O=C(CCc1cccc2ccccc12)c1cccc(OCC(O)CN2CCN(c3ccc(F)cc3)CC2)c1	MDR1	RF	Scaffold	13	morganBits	Non Edge-Case Molecules	reg	-0.907662052036285
3836	3.88221458489578	4.7402822522139	Cc1ccccc1N1CCN(CC(O)COc2cccc(C(=O)CCc3cccc4ccccc34)c2)CC1	MDR1	RF	Scaffold	13	morganBits	Non Edge-Case Molecules	reg	-0.858067667318119
3837	3.67813542207106	3.42773190588648	Cc1cccc(N2CCN(C[C@@H](O)COc3cccc(C(=O)CCc4cccc5ccccc45)c3)CC2)c1C	MDR1	RF	Scaffold	13	morganBits	Non Edge-Case Molecules	reg	0.250403516184583
3838	1.51321015039594	0.549513010778572	Cc1ccc(C(=O)O[C@H]2[C@@H](C)Nc3ccccc3[C@H]2N2CCCC2)cc1	MDR1	RF	Scaffold	13	morganBits	Non Edge-Case Molecules	reg	0.963697139617365
3839	0.014041079766093	-0.305650551780507	O=C(Nc1ccccc1-c1nnn(-c2ccccc2)n1)C12CC3CC(CC(C3)C1)C2	MDR1	RF	Scaffold	13	morganBits	Non Edge-Case Molecules	reg	0.3196916315466
3840	0.83135445261375	4.21059342501318	CCC(=O)c1ccccc1OC[C@H](O)CNCCC(c1ccccc1)c1ccccc1	MDR1	RF	Scaffold	13	morganBits	Non Edge-Case Molecules	reg	-3.37923897239943
3841	-0.524617940263311	3.81821644970791	CC(=O)c1ccc(OCC(O)CNCCC(c2ccccc2)c2ccccc2)cc1	MDR1	RF	Scaffold	13	morganBits	Non Edge-Case Molecules	reg	-4.34283438997123
3842	-0.524617940263311	3.81917196224443	CC(=O)c1ccc(OC[C@H](O)CNCCC(c2ccccc2)c2ccccc2)cc1	MDR1	RF	Scaffold	13	morganBits	Non Edge-Case Molecules	reg	-4.34378990250774
3843	1.75628668459418	1.97002708829361	COc1cc(C(=O)NCc2cccc(-n3c(=O)c4c(C)onc4c4c(Cl)cccc43)c2)cc(OC)c1OC	MDR1	RF	Scaffold	13	morganBits	Non Edge-Case Molecules	reg	-0.21374040369943
3844	0.984991307172698	0.302153308890505	COCCOCCOCCOc1cc2c(cc1OCCOCCOCCOC)CN(CCc1ccc(-c3ccc(C(=O)OC)c(NC(=O)c4ccc5ccccc5n4)c3)cc1)CC2	MDR1	RF	Scaffold	13	morganBits	Non Edge-Case Molecules	reg	0.682837998282193
3845	1.0862757330822	0.402148905566309	COCCOCCOCCOc1cc2c(cc1OC)CCN(CCc1ccc(-c3ccc(C(=O)OC)c(NC(=O)c4ccc5ccccc5n4)c3)cc1)C2	MDR1	RF	Scaffold	13	morganBits	Non Edge-Case Molecules	reg	0.684126827515891
3846	-0.124060359687121	-1.68510338108368	COc1cccc(CCc2ccccc2NC(=O)c2cccnc2)c1	MDR1	RF	Scaffold	13	morganBits	Non Edge-Case Molecules	reg	1.56104302139656
3847	1.70417269582511	2.31538827233207	COc1ccc(-c2ccc(CC(=O)N3CCc4cc(OC)c(OC)cc4C3)cc2)cc1	MDR1	RF	Scaffold	13	morganBits	Non Edge-Case Molecules	reg	-0.611215576506963
3848	0.664992763797178	2.52610930364773	O=C(Nc1ccccc1C(=O)N[C@@H]1CCCC[C@@H]1N1CCN(c2ccccc2)CC1)c1cnc2ccccc2c1	MDR1	RF	Scaffold	13	morganBits	Non Edge-Case Molecules	reg	-1.86111653985055
3849	3.75244222383487	4.62512386935496	Cc1cccc(N2CCN(C[C@@H](O)COc3ccccc3C(=O)c3ccccc3)CC2)c1C	MDR1	RF	Scaffold	13	morganBits	Non Edge-Case Molecules	reg	-0.872681645520092
3850	3.67580240574618	4.00339601931672	O=C(c1ccccc1)c1ccccc1OC[C@H](O)CN1CCN(c2ccc(F)cc2)CC1	MDR1	RF	Scaffold	13	morganBits	Non Edge-Case Molecules	reg	-0.327593613570542
3851	3.75244222383487	4.61797336532612	Cc1cccc(N2CCN(CC(O)COc3ccccc3C(=O)c3ccccc3)CC2)c1C	MDR1	RF	Scaffold	13	morganBits	Non Edge-Case Molecules	reg	-0.865531141491251
3852	-0.0041896487558122	-1.17742611411497	O=c1c(-c2ccc(O)cc2)coc2cc(O)cc(O)c12	MDR1	RF	Scaffold	13	morganBits	Non Edge-Case Molecules	reg	1.17323646535916
3853	0.193472443622185	-0.629050706834368	COc1cc2c(cc1OC)CN(CCC=C1CCCCC1)CC2	MDR1	RF	Scaffold	13	morganBits	Non Edge-Case Molecules	reg	0.822523150456554
3854	0.368473187026586	-0.746833742490752	COC(=O)C[C@@H](O)[C@H](Cc1ccccc1)N(C)C(=O)OCc1ccccc1	MDR1	RF	Scaffold	13	morganBits	Non Edge-Case Molecules	reg	1.11530692951734
3855	1.09705259639451	-0.60911649193355	COCO[C@H](CC(=O)OC)[C@H](Cc1ccccc1)N(C)C(=O)OCc1ccccc1	MDR1	RF	Scaffold	13	morganBits	Non Edge-Case Molecules	reg	1.70616908832806
3856	-0.0070127572758441	0.929093911212181	CC(C)[C@@H]1NC(=O)[C@H](C)OC(=O)[C@@H](C(C)C)NC(=O)[C@@H](C(C)C)OC(=O)[C@H](C(C)C)NC(=O)[C@H](C)OC(=O)[C@@H](C(C)C)NC(=O)[C@@H](C(C)C)OC(=O)[C@H](C(C)C)NC(=O)[C@H](C)OC(=O)[C@@H](C(C)C)NC(=O)[C@@H](C(C)C)OC1=O	MDR1	RF	Scaffold	13	morganBits	Non Edge-Case Molecules	reg	-0.936106668488025
3857	0.984179400157972	-2.23661528672889	CC1(C)Oc2ccc(C#N)cc2C(NCc2ccccc2)C1O	MDR1	RF	Scaffold	13	morganBits	Non Edge-Case Molecules	reg	3.22079468688686
3858	1.0490752417388	1.40147035335317	CC(C)(C)OC(=O)CN(Cc1ccccc1)[C@H]1c2cc(C#N)ccc2OC(C)(C)[C@@H]1O	MDR1	RF	Scaffold	13	morganBits	Non Edge-Case Molecules	reg	-0.352395111614371
3859	0.984179400157972	-1.98333096939868	CC1(C)Oc2ccc(C#N)cc2[C@@H](NCc2ccccc2)[C@@H]1O	MDR1	RF	Scaffold	13	morganBits	Non Edge-Case Molecules	reg	2.96751036955665
3860	0.833880068202832	0.411357223955948	CC1(C)Oc2ccc(C#N)cc2[C@H](N(CCO)Cc2ccccc2)[C@H]1O	MDR1	RF	Scaffold	13	morganBits	Non Edge-Case Molecules	reg	0.422522844246884
3861	0.984179400157972	-1.47676220346681	CC1(C)Oc2ccc(C#N)cc2[C@H](NCc2ccccc2)[C@H]1O	MDR1	RF	Scaffold	13	morganBits	Non Edge-Case Molecules	reg	2.46094160362479
3862	0.187544073304282	-0.480367509189243	CC[C@@H]1NC(=O)[C@H](C2CCCCC2C)N(C)C(=O)[C@H](C(C)C)N(C)C(=O)[C@H](CC(C)C)N(C)C(=O)[C@H](CC(C)C)N(C)C(=O)[C@@H](C)NC(=O)[C@@H](C)NC(=O)[C@@H](CC(C)C)N(C)C(=O)[C@@H](C(C)C)NC(=O)[C@@H](CC(C)C)N(C)C(=O)CN(C)C1=O	MDR1	RF	Scaffold	13	morganBits	Non Edge-Case Molecules	reg	0.667911582493525
3863	2.14050124244169	3.51936107665801	CN1CCN(C(C(=O)Nc2ccc(NC(=O)c3ccccc3)cc2C(=O)c2ccccc2)c2ccccc2)CC1	MDR1	RF	Scaffold	13	morganBits	Non Edge-Case Molecules	reg	-1.37885983421631
3864	-0.0309587899006782	0.400305587072019	COc1cccc(Nc2nc(-c3ccncc3)nc3ccccc23)c1	MDR1	RF	Scaffold	13	morganBits	Non Edge-Case Molecules	reg	-0.431264376972697
3865	0.591344703686237	1.35987682730464	COc1ccc(Nc2nc(-c3ccncc3)nc3ccccc23)cc1OC	MDR1	RF	Scaffold	13	morganBits	Non Edge-Case Molecules	reg	-0.768532123618399
3866	0.293527268399712	1.06979379331532	COc1ccc(Nc2nc(-c3ccncc3)nc3ccccc23)cc1C(F)(F)F	MDR1	RF	Scaffold	13	morganBits	Non Edge-Case Molecules	reg	-0.776266524915605
3867	-0.186170988223566	0.240645251433792	COC(=O)c1cccc(Nc2nc(-c3ccncc3)nc3ccccc23)c1	MDR1	RF	Scaffold	13	morganBits	Non Edge-Case Molecules	reg	-0.426816239657358
3868	-0.216591654744029	3.1888590070233	CC(C)(C)OC(=O)c1cccc(Nc2nc(-c3ccncc3)nc3ccccc23)c1	MDR1	RF	Scaffold	13	morganBits	Non Edge-Case Molecules	reg	-3.40545066176733
3869	-0.641221602519426	0.792053058951383	O=C(O)c1ccc(Nc2nc(-c3ccncc3)nc3ccccc23)cc1	MDR1	RF	Scaffold	13	morganBits	Non Edge-Case Molecules	reg	-1.43327466147081
3870	-0.907219116056026	-1.55581273857582	COc1cc(C(=O)Nc2ccc(Br)cc2[N+](=O)[O-])cc(O)c1O	MDR1	RF	Scaffold	13	morganBits	Non Edge-Case Molecules	reg	0.648593622519793
[truncated: 59,321 more rows]
