# Supplementary material for: A systematic study of key elements underlying molecular property prediction
Source: Nat Commun. 2023 Oct 13;14:6395. doi: 10.1038/s41467-023-41948-6 (PMC10575948; doi:10.1038/s41467-023-41948-6)
Supplement: Supplementary file 4 — Source Data [file 41467_2023_41948_MOESM4_ESM.zip › SourceData/Fig9/Fig9e_1.txt]

corr_coef	p_value	mol_prop	desc_name
0.274612905814227	0.000342949858377741	A2a	MolWt
-0.109200995682314	0.161358579867706	A2a	MolLogP
-0.113096237872564	0.146837964670576	A2a	NumHDonors
0.348868400300608	4.0959325429426e-06	A2a	NumHAcceptors
-0.149212306014676	0.0550230092854858	A2a	NumRotatableBonds
0.315138308435553	3.54236934562386e-05	A2a	NumAtoms
0.218263859162051	3.34260082101798e-07	ABL1	MolWt
0.230070289357626	7.18424728610308e-08	ABL1	MolLogP
0.0722710209807984	0.0946278700577582	ABL1	NumHDonors
-0.0654270169813997	0.130322869903746	ABL1	NumHAcceptors
-0.000966562847759559	0.98218845909862	ABL1	NumRotatableBonds
0.185478099096485	1.54861250243678e-05	ABL1	NumAtoms
0.163295918783649	2.38196674914406e-16	Acetylcholinesterase	MolWt
0.166812616808663	5.28353727841777e-17	Acetylcholinesterase	MolLogP
0.0730922942241037	0.000261136119699654	Acetylcholinesterase	NumHDonors
0.0142863596561283	0.476025515431125	Acetylcholinesterase	NumHAcceptors
0.165851366948638	8.00046057489487e-17	Acetylcholinesterase	NumRotatableBonds
0.158859737293226	1.5189824034137e-15	Acetylcholinesterase	NumAtoms
0.366655685269711	1.8120475284833e-52	Aurora-A	MolWt
0.0925599519858197	0.000198149281855366	Aurora-A	MolLogP
0.311511210254024	1.30605945215503e-37	Aurora-A	NumHDonors
0.157901463716014	1.8318716720852e-10	Aurora-A	NumHAcceptors
0.339090970377839	1.15416095299639e-44	Aurora-A	NumRotatableBonds
0.379347883896707	2.50084491352375e-56	Aurora-A	NumAtoms
0.292753257551378	9.52817601177449e-18	B-raf	MolWt
0.216924513927776	3.12337115914749e-10	B-raf	MolLogP
0.00937098599140141	0.788241015447327	B-raf	NumHDonors
0.131243031295305	0.000158081679548552	B-raf	NumHAcceptors
0.0349216151168357	0.316719213994643	B-raf	NumRotatableBonds
0.300761852113011	1.08947255933979e-18	B-raf	NumAtoms
-0.0942002853913069	0.000746833852162286	COX-1	MolWt
0.0934106945614141	0.000827598898462207	COX-1	MolLogP
0.00704827723976081	0.801252614251308	COX-1	NumHDonors
-0.140698104466524	4.41688552112942e-07	COX-1	NumHAcceptors
-0.0573055146055638	0.0405305393424112	COX-1	NumRotatableBonds
-0.111016118060524	6.97476504311574e-05	COX-1	NumAtoms
0.152123406076872	1.81920383629914e-15	COX-2	MolWt
0.191210259927889	1.11356455869869e-23	COX-2	MolLogP
-0.159775356707168	6.36695433561606e-17	COX-2	NumHDonors
-0.156609095939288	2.60156117785508e-16	COX-2	NumHAcceptors
-0.118747760746767	5.86730254624942e-10	COX-2	NumRotatableBonds
0.0808678411361492	2.5528045629974e-05	COX-2	NumAtoms
0.470979193069848	1.66731340285187e-46	Cannabinoid	MolWt
0.464948281620249	3.24572150950991e-45	Cannabinoid	MolLogP
0.0522329845923824	0.135054480843466	Cannabinoid	NumHDonors
-0.0496622704476237	0.15536955846621	Cannabinoid	NumHAcceptors
0.160300882397348	3.96554381175391e-06	Cannabinoid	NumRotatableBonds
0.44103711534276	2.37994982044842e-40	Cannabinoid	NumAtoms
0.287132546595777	5.16047686515264e-12	Carbonic	MolWt
-0.0610178284070698	0.150752021562181	Carbonic	MolLogP
-0.140273491891528	0.000911303615852317	Carbonic	NumHDonors
0.509986198912861	3.83224739740513e-38	Carbonic	NumHAcceptors
0.228791953900039	4.89135433195735e-08	Carbonic	NumRotatableBonds
0.192223531406756	4.99488348878275e-06	Carbonic	NumAtoms
0.484545448047186	4.18561634948081e-81	Caspase	MolWt
-0.486555934907667	7.337082696441e-82	Caspase	MolLogP
0.111337929404984	3.82184149987835e-05	Caspase	NumHDonors
0.394072364122181	7.90552650231248e-52	Caspase	NumHAcceptors
0.415848889203631	4.39824090837466e-58	Caspase	NumRotatableBonds
0.479007419323208	4.7749658431278e-79	Caspase	NumAtoms
0.105637124668986	0.00189840989700992	Coagulation	MolWt
-0.134454690699903	7.50021801252135e-05	Coagulation	MolLogP
0.0496192915358208	0.145504056526819	Coagulation	NumHDonors
0.150746904810102	8.79302097396245e-06	Coagulation	NumHAcceptors
0.0678080329024661	0.0465650620406569	Coagulation	NumRotatableBonds
0.0995047139014988	0.00345050533141178	Coagulation	NumAtoms
0.168323098231681	7.50654554184548e-05	Dihydrofolate	MolWt
-0.111929293834705	0.00872975894725688	Dihydrofolate	MolLogP
0.208338204925082	8.65334169261444e-07	Dihydrofolate	NumHDonors
0.220167977846806	1.92696021991219e-07	Dihydrofolate	NumHAcceptors
0.0950421549279682	0.0260921297037693	Dihydrofolate	NumRotatableBonds
0.165311851028904	0.00010115896442019	Dihydrofolate	NumAtoms
0.0425021964590874	0.393613804636711	Dopamine	MolWt
0.00463659567669896	0.925886254077405	Dopamine	MolLogP
-0.144684014088938	0.00352195196655071	Dopamine	NumHDonors
-0.0976430987906266	0.0495706460293619	Dopamine	NumHAcceptors
0.0229858491765983	0.644646167612247	Dopamine	NumRotatableBonds
-0.0536727898480103	0.28122015252812	Dopamine	NumAtoms
0.0434954675898039	0.0716519513506344	Ephrin	MolWt
-0.162407703027298	1.30796736849854e-11	Ephrin	MolLogP
0.113129006721402	2.62719980305157e-06	Ephrin	NumHDonors
0.085449389886784	0.000394684551288144	Ephrin	NumHAcceptors
0.0408015182648751	0.0910930584434285	Ephrin	NumRotatableBonds
0.0298241769776282	0.216893807124231	Ephrin	NumAtoms
0.374670271809771	1.04153334936373e-52	Estrogen	MolWt
0.60896388580506	1.47110089380929e-157	Estrogen	MolLogP
0.17579946494543	3.37905253921846e-12	Estrogen	NumHDonors
-0.121884561881358	1.53627806847135e-06	Estrogen	NumHAcceptors
0.235905108062868	5.40003964489013e-21	Estrogen	NumRotatableBonds
0.408751854250071	2.51889913985424e-63	Estrogen	NumAtoms
0.349194599050781	3.05701119843016e-32	Glucocorticoid	MolWt
0.145655239885727	1.5855750139372e-06	Glucocorticoid	MolLogP
0.326850798114243	3.12746828589085e-28	Glucocorticoid	NumHDonors
0.162526471146517	8.17402437042709e-08	Glucocorticoid	NumHAcceptors
0.0239677423391365	0.432005100120287	Glucocorticoid	NumRotatableBonds
0.38235869392221	8.04953734775788e-39	Glucocorticoid	NumAtoms
0.285403442555159	2.17185600864978e-32	Glycogen	MolWt
-0.00376851971437169	0.878244921522239	Glycogen	MolLogP
0.140580145619615	9.28712331640983e-09	Glycogen	NumHDonors
0.202184059285756	9.99148628231531e-17	Glycogen	NumHAcceptors
0.0785314925197842	0.00138711494947563	Glycogen	NumRotatableBonds
0.304594083445192	7.19335297740388e-37	Glycogen	NumAtoms
0.0149709213572126	0.341319623849694	HERG	MolWt
0.275553816080803	2.40517885479406e-71	HERG	MolLogP
-0.121659604156223	8.41488583104787e-15	HERG	NumHDonors
-0.133287734054994	1.74882863247998e-17	HERG	NumHAcceptors
0.149074756205992	1.60284001504156e-21	HERG	NumRotatableBonds
0.0136583416098821	0.38532615595952	HERG	NumAtoms
0.341896592018718	9.02192658728899e-63	JAK2	MolWt
-0.0547332000055841	0.0093800560441755	JAK2	MolLogP
0.150585841156078	6.81405248380681e-13	JAK2	NumHDonors
0.291216506198959	2.89251173430806e-45	JAK2	NumHAcceptors
0.191701593163222	4.41476161227289e-20	JAK2	NumRotatableBonds
0.325694399964743	8.39637301231979e-57	JAK2	NumAtoms
0.320253794336675	3.41290428124895e-24	LCK	MolWt
0.32287424990478	1.38383264672389e-24	LCK	MolLogP
-0.0239763643194403	0.459487658675131	LCK	NumHDonors
0.204135298226638	1.96608491411769e-10	LCK	NumHAcceptors
0.148022300623706	4.40559749603466e-06	LCK	NumRotatableBonds
0.301999396651789	1.4393630363934e-21	LCK	NumAtoms
0.00290197154751012	0.915352845876405	Monoamine	MolWt
-0.0103806919969359	0.703783152386753	Monoamine	MolLogP
-0.0445235508347152	0.102774175474725	Monoamine	NumHDonors
-0.0929345202221047	0.000646656813620504	Monoamine	NumHAcceptors
0.0346813257034858	0.203857597312689	Monoamine	NumRotatableBonds
0.0432834033464329	0.112725101411768	Monoamine	NumAtoms
0.166599328301163	9.09538801525338e-12	Vanilloid	MolWt
0.25365138426028	1.03328107259947e-25	Vanilloid	MolLogP
0.107371342471113	1.20099470816124e-05	Vanilloid	NumHDonors
0.00682778723295417	0.781350677989231	Vanilloid	NumHAcceptors
-0.196125393499922	8.21229505746514e-16	Vanilloid	NumRotatableBonds
0.165178514757283	1.36894280337165e-11	Vanilloid	NumAtoms
0.253227712885383	9.31187798674863e-54	erbB1	MolWt
0.127451212184123	1.6723026952286e-14	erbB1	MolLogP
0.0515910167526924	0.00196423587463609	erbB1	NumHDonors
0.202277805971242	1.5604986229622e-34	erbB1	NumHAcceptors
0.222882904034605	9.6896393505878e-42	erbB1	NumRotatableBonds
0.196698684631353	1.0362109721219e-32	erbB1	NumAtoms
-0.0220112858854632	0.587105206469011	opioid	MolWt
-0.113108953613062	0.00512394957491706	opioid	MolLogP
0.26471847859371	2.95099111184466e-11	opioid	NumHDonors
0.0275384223042109	0.496858433827494	opioid	NumHAcceptors
-0.157450118252224	9.2928261278465e-05	opioid	NumRotatableBonds
0.011424092792101	0.778084296811829	opioid	NumAtoms
