# Supplementary material for: A systematic study of key elements underlying molecular property prediction
Source: Nat Commun. 2023 Oct 13;14:6395. doi: 10.1038/s41467-023-41948-6 (PMC10575948; doi:10.1038/s41467-023-41948-6)
Supplement: Supplementary file 4 — Source Data [file 41467_2023_41948_MOESM4_ESM.zip › SourceData/Fig9/Fig9e_2.txt]

corr_coef	p_value	mol_prop	desc_name
0.181383487362116	2.40002348853737e-12	CHEMBL4792_Ki	MolWt
0.152122762110816	4.5278660850352e-09	CHEMBL4792_Ki	MolLogP
0.000899748820039346	0.972494953708191	CHEMBL4792_Ki	NumHDonors
0.0382136789635651	0.142942207549044	CHEMBL4792_Ki	NumHAcceptors
0.144781202407027	2.43896684298657e-08	CHEMBL4792_Ki	NumRotatableBonds
0.199249495371633	1.22986552808222e-14	CHEMBL4792_Ki	NumAtoms
0.0576215058894264	0.0013363921854935	CHEMBL244_Ki	MolWt
0.138731017045717	8.84222634965441e-15	CHEMBL244_Ki	MolLogP
-0.18674813791701	1.05847555628898e-25	CHEMBL244_Ki	NumHDonors
0.104615963367728	5.35910315732066e-09	CHEMBL244_Ki	NumHAcceptors
-0.146826856837163	2.17061360473053e-16	CHEMBL244_Ki	NumRotatableBonds
0.0360952008884349	0.0445831113886599	CHEMBL244_Ki	NumAtoms
0.124733201934201	5.08196615641417e-11	CHEMBL204_Ki	MolWt
-0.220872380286104	8.84375062715359e-32	CHEMBL204_Ki	MolLogP
0.00666914237624656	0.726464753344437	CHEMBL204_Ki	NumHDonors
0.18344224720031	2.87416092627434e-22	CHEMBL204_Ki	NumHAcceptors
0.16772809710207	7.93168394869088e-19	CHEMBL204_Ki	NumRotatableBonds
0.112940628910825	2.79347729961204e-09	CHEMBL204_Ki	NumAtoms
0.426731133907687	1.5209384087386e-34	CHEMBL2034_Ki	MolWt
0.267605546136367	9.138046393481e-14	CHEMBL2034_Ki	MolLogP
0.182900398707792	4.57858912615463e-07	CHEMBL2034_Ki	NumHDonors
0.292169960476522	3.1637245882591e-16	CHEMBL2034_Ki	NumHAcceptors
0.297629653910865	8.30869349671078e-17	CHEMBL2034_Ki	NumRotatableBonds
0.448269412792093	2.36926198698183e-38	CHEMBL2034_Ki	NumAtoms
-0.312693643591641	2.05378685572087e-16	CHEMBL1871_Ki	MolWt
0.0952197395872344	0.0144730454198826	CHEMBL1871_Ki	MolLogP
-0.321307545727762	2.72205568351277e-17	CHEMBL1871_Ki	NumHDonors
-0.287524350176788	5.2108456198349e-14	CHEMBL1871_Ki	NumHAcceptors
-0.336227400500337	7.0207422628185e-19	CHEMBL1871_Ki	NumRotatableBonds
-0.317189227396152	7.21211999432172e-17	CHEMBL1871_Ki	NumAtoms
0.092380009001916	0.000134116748003105	CHEMBL228_Ki	MolWt
-0.0110170767575745	0.649497868538783	CHEMBL228_Ki	MolLogP
0.0910412311289996	0.000167753582965718	CHEMBL228_Ki	NumHDonors
0.0929549841943847	0.00012171550994692	CHEMBL228_Ki	NumHAcceptors
0.0196328842407129	0.417986341683618	CHEMBL228_Ki	NumRotatableBonds
0.0414367334597552	0.0872717333820453	CHEMBL228_Ki	NumAtoms
0.0569437589771607	0.15308065851272	CHEMBL2047_EC50	MolWt
0.197807773876872	5.48290868410369e-07	CHEMBL2047_EC50	MolLogP
-0.254411176093505	8.86918839875453e-11	CHEMBL2047_EC50	NumHDonors
-0.0125791390877083	0.752480502607771	CHEMBL2047_EC50	NumHAcceptors
0.150854846348899	0.000142547599229564	CHEMBL2047_EC50	NumRotatableBonds
0.0469632085962666	0.238791311810256	CHEMBL2047_EC50	NumAtoms
-0.038013712176839	0.23615043904282	CHEMBL231_Ki	MolWt
0.205437534989266	9.85968988451164e-11	CHEMBL231_Ki	MolLogP
-0.123771079577552	0.000108516953606259	CHEMBL231_Ki	NumHDonors
-0.233229413505816	1.73727831088383e-13	CHEMBL231_Ki	NumHAcceptors
-0.26440091381682	5.00693136959273e-17	CHEMBL231_Ki	NumRotatableBonds
-0.0616007145872266	0.0547490680899559	CHEMBL231_Ki	NumAtoms
0.120711463648315	9.25391978486559e-11	CHEMBL264_Ki	MolWt
0.192184236692255	3.26422448598144e-25	CHEMBL264_Ki	MolLogP
-0.199357288812159	4.83483008454763e-27	CHEMBL264_Ki	NumHDonors
-0.00136792443980206	0.941687687428976	CHEMBL264_Ki	NumHAcceptors
0.0391769818608743	0.0361029568019745	CHEMBL264_Ki	NumRotatableBonds
0.159120640273896	1.09514034704766e-17	CHEMBL264_Ki	NumAtoms
0.292892988239981	2.16471039226798e-35	CHEMBL239_EC50	MolWt
0.242798603002067	1.63948634083323e-24	CHEMBL239_EC50	MolLogP
-0.124181800436843	2.36680213307303e-07	CHEMBL239_EC50	NumHDonors
0.161053230310748	1.81296647168747e-11	CHEMBL239_EC50	NumHAcceptors
0.236697655749468	2.42173914503443e-23	CHEMBL239_EC50	NumRotatableBonds
0.297719577906036	1.4542811776682e-36	CHEMBL239_EC50	NumAtoms
0.332344850789518	5.05825809294255e-95	CHEMBL234_Ki	MolWt
0.192926904090985	5.33464076028591e-32	CHEMBL234_Ki	MolLogP
0.111197431573798	1.55064985228468e-11	CHEMBL234_Ki	NumHDonors
0.196801111161311	2.97117831429536e-33	CHEMBL234_Ki	NumHAcceptors
0.250075244765115	2.9260738175079e-53	CHEMBL234_Ki	NumRotatableBonds
0.309836422008208	3.36706455766194e-82	CHEMBL234_Ki	NumAtoms
0.162608212307911	4.36811237989494e-07	CHEMBL237_EC50	MolWt
-0.043658045528596	0.177644360478941	CHEMBL237_EC50	MolLogP
0.21655955513907	1.34218433103251e-11	CHEMBL237_EC50	NumHDonors
-0.0169714418248106	0.600403351614177	CHEMBL237_EC50	NumHAcceptors
0.187782836303064	4.98831547047735e-09	CHEMBL237_EC50	NumRotatableBonds
0.185867700151742	7.17153470685355e-09	CHEMBL237_EC50	NumAtoms
0.165324469043597	2.10978052917523e-17	CHEMBL237_Ki	MolWt
-0.00540572983084838	0.782843994816331	CHEMBL237_Ki	MolLogP
0.0887951545122274	5.72743191901885e-06	CHEMBL237_Ki	NumHDonors
0.106957304273421	4.52726159584494e-08	CHEMBL237_Ki	NumHAcceptors
0.107832729609725	3.50833537607148e-08	CHEMBL237_Ki	NumRotatableBonds
0.168238811089029	5.65326802253168e-18	CHEMBL237_Ki	NumAtoms
0.190811392150316	1.84143989407346e-08	CHEMBL262_Ki	MolWt
-0.0410225390671186	0.230540813519121	CHEMBL262_Ki	MolLogP
0.0249577233414598	0.46585082382701	CHEMBL262_Ki	NumHDonors
0.231264463544409	7.41657199292568e-12	CHEMBL262_Ki	NumHAcceptors
0.209139399596921	6.47548745798839e-10	CHEMBL262_Ki	NumRotatableBonds
0.201188291488639	2.87669113310738e-09	CHEMBL262_Ki	NumAtoms
0.0963226574970238	0.00660315356414977	CHEMBL1862_Ki	MolWt
0.196302259403391	2.44643793824637e-08	CHEMBL1862_Ki	MolLogP
0.0373949911046428	0.292604922179588	CHEMBL1862_Ki	NumHDonors
-0.222552392148978	2.28438765854684e-10	CHEMBL1862_Ki	NumHAcceptors
-0.00689923953693372	0.846095356010268	CHEMBL1862_Ki	NumRotatableBonds
0.203029848086176	7.82502279687075e-09	CHEMBL1862_Ki	NumAtoms
0.153665596131758	3.01469133701969e-05	CHEMBL4203_Ki	MolWt
0.109961129074504	0.00291117781984285	CHEMBL4203_Ki	MolLogP
0.17069794751181	3.46106851023853e-06	CHEMBL4203_Ki	NumHDonors
0.0507618660744991	0.170379822197681	CHEMBL4203_Ki	NumHAcceptors
0.182815297522767	6.48054771762075e-07	CHEMBL4203_Ki	NumRotatableBonds
0.155311913740297	2.46914037762792e-05	CHEMBL4203_Ki	NumAtoms
0.0907742728149804	3.45588816319917e-07	CHEMBL233_Ki	MolWt
-0.0404514879517131	0.0233612156196862	CHEMBL233_Ki	MolLogP
0.109987679824367	6.34921299540892e-10	CHEMBL233_Ki	NumHDonors
0.0428781794319486	0.0162335029535382	CHEMBL233_Ki	NumHAcceptors
0.0646216321799956	0.000289387673052508	CHEMBL233_Ki	NumRotatableBonds
0.102625514539757	8.14340816709224e-09	CHEMBL233_Ki	NumAtoms
0.169075030411638	4.717502079679e-08	CHEMBL218_EC50	MolWt
0.123601935979985	6.91443623115784e-05	CHEMBL218_EC50	MolLogP
-0.0194256696390477	0.533255197900627	CHEMBL218_EC50	NumHDonors
-0.0365626936455185	0.240809255516234	CHEMBL218_EC50	NumHAcceptors
0.0131617928439764	0.672937354731393	CHEMBL218_EC50	NumRotatableBonds
0.163448049291739	1.310685089495e-07	CHEMBL218_EC50	NumAtoms
-0.0396820297217867	0.0871811881964036	CHEMBL219_Ki	MolWt
-0.0425178145615031	0.0668324608759672	CHEMBL219_Ki	MolLogP
-0.134210378352648	6.28329834125902e-09	CHEMBL219_Ki	NumHDonors
0.00143334162431028	0.950755075396191	CHEMBL219_Ki	NumHAcceptors
0.032608141968791	0.159912859153831	CHEMBL219_Ki	NumRotatableBonds
-0.0240405120408831	0.300208585710018	CHEMBL219_Ki	NumAtoms
0.295820271243364	1.17923097242482e-48	CHEMBL235_EC50	MolWt
0.195726934570347	1.02959329585023e-21	CHEMBL235_EC50	MolLogP
-0.0849432882668568	3.75331709644606e-05	CHEMBL235_EC50	NumHDonors
0.19360813364037	2.84622732451896e-21	CHEMBL235_EC50	NumHAcceptors
0.126502735662435	7.62175808804145e-10	CHEMBL235_EC50	NumRotatableBonds
0.306159580754644	3.7037662257278e-52	CHEMBL235_EC50	NumAtoms
0.268441317350349	2.62129734439678e-17	CHEMBL4005_Ki	MolWt
-0.0788949373978743	0.0144812986676614	CHEMBL4005_Ki	MolLogP
-0.168214643582732	1.58372694980545e-07	CHEMBL4005_Ki	NumHDonors
0.182742273004676	1.17874336882849e-08	CHEMBL4005_Ki	NumHAcceptors
0.0421503386408005	0.191940904462398	CHEMBL4005_Ki	NumRotatableBonds
0.264410645812918	8.05074558047933e-17	CHEMBL4005_Ki	NumAtoms
0.152789440605694	8.88269189125481e-19	CHEMBL214_Ki	MolWt
0.0253590368094615	0.144235793205938	CHEMBL214_Ki	MolLogP
-0.0620656363410518	0.00034799597565629	CHEMBL214_Ki	NumHDonors
0.166132679403704	5.88395314407283e-22	CHEMBL214_Ki	NumHAcceptors
0.056390847510279	0.00115769916087023	CHEMBL214_Ki	NumRotatableBonds
0.190050407476156	2.38819996609857e-28	CHEMBL214_Ki	NumAtoms
-0.0319224536320963	0.405215988212062	CHEMBL4616_EC50	MolWt
-0.0577950187948512	0.131601567278737	CHEMBL4616_EC50	MolLogP
-0.0325174931028804	0.396513150564934	CHEMBL4616_EC50	NumHDonors
0.0160111810064897	0.676390387016457	CHEMBL4616_EC50	NumHAcceptors
-0.0680178259493278	0.0758826913044264	CHEMBL4616_EC50	NumRotatableBonds
-0.0356012481256655	0.353241594529313	CHEMBL4616_EC50	NumAtoms
-0.0127558712016028	0.642341684450848	CHEMBL287_Ki	MolWt
0.26943966697034	1.60261161801185e-23	CHEMBL287_Ki	MolLogP
-0.2566914447225	1.99705969631447e-21	CHEMBL287_Ki	NumHDonors
-0.365314984999289	3.39876472131162e-43	CHEMBL287_Ki	NumHAcceptors
0.134043899272733	9.47059894150664e-07	CHEMBL287_Ki	NumRotatableBonds
-0.0698779260685485	0.0108594619149361	CHEMBL287_Ki	NumAtoms
0.70669373876454	1.59638457526968e-148	CHEMBL2971_Ki	MolWt
0.189468633320503	2.43557529665578e-09	CHEMBL2971_Ki	MolLogP
-0.164137039375243	2.51954937114348e-07	CHEMBL2971_Ki	NumHDonors
0.753236349725641	2.0966398196475e-179	CHEMBL2971_Ki	NumHAcceptors
0.637397214012327	2.18009563648457e-112	CHEMBL2971_Ki	NumRotatableBonds
0.705189906121041	1.25675075092984e-147	CHEMBL2971_Ki	NumAtoms
0.553204815107851	1.69502778984311e-117	CHEMBL2147_Ki	MolWt
-0.165671069613713	2.0152446566536e-10	CHEMBL2147_Ki	MolLogP
0.105964993267617	5.09328730509798e-05	CHEMBL2147_Ki	NumHDonors
0.683100702408604	1.09035982902597e-200	CHEMBL2147_Ki	NumHAcceptors
0.205462291453149	2.41695534259056e-15	CHEMBL2147_Ki	NumRotatableBonds
0.577679138009369	2.29091321034039e-130	CHEMBL2147_Ki	NumAtoms
0.708977911694878	4.8275899223872e-95	CHEMBL2835_Ki	MolWt
0.311210998445525	2.80991343447957e-15	CHEMBL2835_Ki	MolLogP
-0.100323242614415	0.012804657940655	CHEMBL2835_Ki	NumHDonors
0.746601329561416	1.35771397402458e-110	CHEMBL2835_Ki	NumHAcceptors
0.654404451399326	1.88825897456659e-76	CHEMBL2835_Ki	NumRotatableBonds
0.718438798248055	1.03191058038612e-98	CHEMBL2835_Ki	NumAtoms
0.144286383847097	1.47361379200674e-13	CHEMBL236_Ki	MolWt
0.0082507792311452	0.674228496833292	CHEMBL236_Ki	MolLogP
0.125054180047697	1.59354981959104e-10	CHEMBL236_Ki	NumHDonors
0.0817719044322768	3.00687295859275e-05	CHEMBL236_Ki	NumHAcceptors
0.0952583714400214	1.14977672272945e-06	CHEMBL236_Ki	NumRotatableBonds
0.151960106543308	6.86029141231984e-15	CHEMBL236_Ki	NumAtoms
0.154121991964359	2.05018059318842e-07	CHEMBL3979_EC50	MolWt
0.156102796499039	1.42250607662844e-07	CHEMBL3979_EC50	MolLogP
-0.0604857430896189	0.0425239790362488	CHEMBL3979_EC50	NumHDonors
0.0891957774083224	0.00275019870503365	CHEMBL3979_EC50	NumHAcceptors
0.145454420535762	9.61573773581498e-07	CHEMBL3979_EC50	NumRotatableBonds
0.137052236806301	3.95853813346651e-06	CHEMBL3979_EC50	NumAtoms
0.0615616401791632	0.0459073879615895	CHEMBL238_Ki	MolWt
0.153947677484174	5.24232342093032e-07	CHEMBL238_Ki	MolLogP
-0.0744612352990429	0.0157093348006671	CHEMBL238_Ki	NumHDonors
-0.123200280573724	6.16337630427101e-05	CHEMBL238_Ki	NumHAcceptors
-0.0698720256675008	0.0234303483709758	CHEMBL238_Ki	NumRotatableBonds
0.0213815906108596	0.488462077989838	CHEMBL238_Ki	NumAtoms
