# Supplementary material for: A systematic study of key elements underlying molecular property prediction
Source: Nat Commun. 2023 Oct 13;14:6395. doi: 10.1038/s41467-023-41948-6 (PMC10575948; doi:10.1038/s41467-023-41948-6)
Supplement: Supplementary file 4 — Source Data [file 41467_2023_41948_MOESM4_ESM.zip › SourceData/Fig9/Fig9c.txt]

SMILES	label	desc_name	desc_value	mol_prop
OCC3OC(OCC2OC(OC(C#N)c1ccccc1)C(O)C(O)C2O)C(O)C(O)C3O	-0.77	MolWt	457.158410684	ESOL
Cc1occc1C(=O)Nc2ccccc2	-3.3	MolWt	201.078978592	ESOL
CC(C)=CCCC(C)=CC(=O)	-2.06	MolWt	152.120115132	ESOL
c1ccc2c(c1)ccc3c2ccc4c5ccccc5ccc43	-7.87	MolWt	278.109550448	ESOL
c1ccsc1	-1.33	MolWt	84.003371128	ESOL
c2ccc1scnc1c2	-1.5	MolWt	135.01427016	ESOL
Clc1cc(Cl)c(c(Cl)c1)c2c(Cl)cccc2Cl	-7.32	MolWt	323.88338856	ESOL
CC12CCC3C(CCc4cc(O)ccc34)C2CCC1O	-5.03	MolWt	272.177630008	ESOL
ClC4=C(Cl)C5(Cl)C3C1CC(C2OC12)C3C4(Cl)C5(Cl)Cl	-6.29	MolWt	377.870630956	ESOL
COc5cc4OCC3Oc2c1CC(Oc1ccc2C(=O)C3c4cc5OC)C(C)=C	-4.42	MolWt	394.141638424	ESOL
O=C1CCCN1	1.07	MolWt	85.052763844	ESOL
Clc1ccc2ccccc2c1	-4.14	MolWt	162.023627904	ESOL
CCCC=C	-2.68	MolWt	70.07825032	ESOL
CCC1(C(=O)NCNC1=O)c2ccccc2	-2.64	MolWt	218.105527688	ESOL
CCCCCCCCCCCCCC	-7.96	MolWt	198.23475096	ESOL
CC(C)Cl	-1.41	MolWt	78.023627904	ESOL
CCC(C)CO	-0.47	MolWt	88.088815004	ESOL
N#Cc1ccccc1	-1	MolWt	103.04219916	ESOL
CCOP(=S)(OCC)Oc1cc(C)nc(n1)C(C)C	-3.64	MolWt	304.101050162	ESOL
CCCCCCCCCC(C)O	-2.94	MolWt	172.182715388	ESOL
Clc1ccc(c(Cl)c1)c2c(Cl)ccc(Cl)c2Cl	-7.43	MolWt	323.88338856	ESOL
O=c2[nH]c1CCCc1c(=O)n2C3CCCCC3	-4.594	MolWt	234.136827816	ESOL
CCOP(=S)(OCC)SCSCC	-4.11	MolWt	260.012829414	ESOL
CCOc1ccc(NC(=O)C)cc1	-2.35	MolWt	179.094628656	ESOL
CCN(CC)c1c(cc(c(N)c1N(=O)=O)C(F)(F)F)N(=O)=O	-5.47	MolWt	322.088889556	ESOL
CCCCCCCO	-1.81	MolWt	116.120115132	ESOL
Cn1c(=O)n(C)c2nc[nH]c2c1=O	-1.39	MolWt	180.064725496	ESOL
CCCCC1(CC)C(=O)NC(=O)NC1=O	-1.661	MolWt	212.116092372	ESOL
ClC(Cl)=C(c1ccc(Cl)cc1)c2ccc(Cl)cc2	-6.9	MolWt	315.938010976	ESOL
CCCCCCCC(=O)OC	-3.17	MolWt	158.130679816	ESOL
CCc1ccc(CC)cc1	-3.75	MolWt	134.109550448	ESOL
CCOP(=S)(OCC)SCSC(C)(C)C	-4.755	MolWt	288.044129542	ESOL
COC(=O)Nc1cccc(OC(=O)Nc2cccc(C)c2)c1	-4.805	MolWt	300.111006992	ESOL
ClC(=C)Cl	-1.64	MolWt	95.953355424	ESOL
Cc1cccc2c1Cc3ccccc32	-5.22	MolWt	180.093900384	ESOL
CCCCC=O	-0.85	MolWt	86.07316494	ESOL
N(c1ccccc1)c2ccccc2	-3.504	MolWt	169.089149352	ESOL
CN(C)C(=O)SCCCCOc1ccccc1	-3.927	MolWt	253.113649848	ESOL
CCCOP(=S)(OCCC)SCC(=O)N1CCCCC1C	-4.15	MolWt	353.124822386	ESOL
CCCCCCCI	-4.81	MolWt	226.02184848	ESOL
c1c(Cl)cccc1c2ccccc2	-4.88	MolWt	188.039277968	ESOL
OCCCC=C	-0.15	MolWt	86.07316494	ESOL
O=C2NC(=O)C1(CCC1)C(=O)N2	-1.655	MolWt	168.053492116	ESOL
CC(C)C1CCC(C)CC1O	-2.53	MolWt	156.15141526	ESOL
CC(C)OC=O	-0.63	MolWt	88.052429496	ESOL
CCCCCC(C)O	-1.55	MolWt	116.120115132	ESOL
CC(=O)Nc1ccc(Br)cc1	-3.083	MolWt	212.978925976	ESOL
c1ccccc1n2ncc(N)c(Br)c2(=O)	-3.127	MolWt	264.985073976	ESOL
COC(=O)C1=C(C)NC(=C(C1c2ccccc2N(=O)=O)C(=O)OC)C	-4.76	MolWt	346.116486296	ESOL
c2c(C)cc1nc(C)ccc1c2	-1.94	MolWt	157.089149352	ESOL
CCCCCCC#C	-3.66	MolWt	110.109550448	ESOL
CCC1(C(=O)NC(=O)NC1=O)C2=CCCCC2	-2.17	MolWt	236.116092372	ESOL
c1ccc2c(c1)ccc3c4ccccc4ccc23	-8.057	MolWt	228.093900384	ESOL
CCC(C)n1c(=O)[nH]c(C)c(Br)c1=O	-2.523	MolWt	260.016039756	ESOL
Clc1cccc(c1Cl)c2c(Cl)c(Cl)cc(Cl)c2Cl	-8.6	MolWt	357.844416208	ESOL
Cc1ccccc1O	-0.62	MolWt	108.057514876	ESOL
CC(C)CCC(C)(C)C	-5.05	MolWt	128.15650064	ESOL
Cc1ccc(C)c2ccccc12	-4.14	MolWt	156.093900384	ESOL
Cc1cc2c3ccccc3ccc2c4ccccc14	-6.57	MolWt	242.109550448	ESOL
CCCC(=O)C	-0.19	MolWt	86.07316494	ESOL
Clc1cc(Cl)c(Cl)c(c1Cl)c2c(Cl)c(Cl)cc(Cl)c2Cl	-9.15	MolWt	425.766471504	ESOL
CCCOC(=O)CC	-0.82	MolWt	116.083729624	ESOL
CC34CC(O)C1(F)C(CCC2=CC(=O)C=CC12C)C3CC(O)C4(O)C(=O)CO	-3.68	MolWt	394.179166804	ESOL
Nc1ccc(O)cc1	-0.8	MolWt	109.052763844	ESOL
O=C(Cn1ccnc1N(=O)=O)NCc2ccccc2	-2.81	MolWt	260.090940244	ESOL
OC4=C(C1CCC(CC1)c2ccc(Cl)cc2)C(=O)c3ccccc3C4=O	-5.931	MolWt	366.102272148	ESOL
CCNc1nc(Cl)nc(n1)N(CC)CC	-4.06	MolWt	229.109423192	ESOL
NC(=O)c1cnccn1	-0.667	MolWt	123.04326178	ESOL
CCC(Br)(CC)C(=O)NC(N)=O	-2.68	MolWt	236.016039756	ESOL
Clc1ccccc1c2ccccc2Cl	-5.27	MolWt	222.000305616	ESOL
O=C2CN(N=Cc1ccc(o1)N(=O)=O)C(=O)N2	-3.38	MolWt	238.033819292	ESOL
Clc2ccc(Oc1ccc(cc1)N(=O)=O)c(Cl)c2	-5.46	MolWt	282.980298444	ESOL
CC1(C)C2CCC1(C)C(=O)C2	-1.96	MolWt	152.120115132	ESOL
O=C1NC(=O)NC(=O)C1(CC=C)c1ccccc1	-2.369	MolWt	244.084792244	ESOL
CCCCC(=O)OCC	-2.25	MolWt	130.099379688	ESOL
CC(C)CCOC(=O)C	-1.92	MolWt	130.099379688	ESOL
O=C1N(COC(=O)CCCCC)C(=O)C(N1)(c2ccccc2)c3ccccc3	-5.886	MolWt	380.173607248	ESOL
Clc1cccc(c1)c2cc(Cl)ccc2Cl	-6.01	MolWt	255.961333264	ESOL
CCCBr	-1.73	MolWt	121.973112324	ESOL
CCCC1COC(Cn2cncn2)(O1)c3ccc(Cl)cc3Cl	-3.493	MolWt	341.069782144	ESOL
COP(=S)(OC)SCC(=O)N(C)C=O	-1.995	MolWt	256.994536494	ESOL
Cc1ncnc2nccnc12	-0.466	MolWt	146.059246192	ESOL
NC(=S)N	0.32	MolWt	76.009519128	ESOL
Cc1ccc(C)cc1	-2.77	MolWt	106.07825032	ESOL
CCc1ccccc1CC	-3.28	MolWt	134.109550448	ESOL
ClC(Cl)(Cl)C(Cl)(Cl)Cl	-3.67	MolWt	233.81311608	ESOL
CC(C)C(C(=O)OC(C#N)c1cccc(Oc2ccccc2)c1)c3ccc(OC(F)F)cc3	-6.876	MolWt	451.159514656	ESOL
CCCN(=O)=O	-0.8	MolWt	89.047678464	ESOL
CC(C)C1CCC(C)CC1=O	-2.35	MolWt	154.135765196	ESOL
CCN2c1cc(Cl)ccc1NC(=O)c3cccnc23	-5.36	MolWt	273.066889684	ESOL
O=N(=O)c1c(Cl)c(Cl)ccc1	-3.48	MolWt	190.954083696	ESOL
CCCC(C)C1(CC=C)C(=O)NC(=S)NC1=O	-3.46	MolWt	254.108898816	ESOL
c1ccc2c(c1)c3cccc4cccc2c34	-6	MolWt	202.07825032	ESOL
CCCOC(C)C	-1.34	MolWt	102.104465068	ESOL
Cc1cc(C)c2ccccc2c1	-4.29	MolWt	156.093900384	ESOL
CCC(=C(CC)c1ccc(O)cc1)c2ccc(O)cc2	-4.07	MolWt	268.14632988	ESOL
c1(C#N)c(Cl)c(C#N)c(Cl)c(Cl)c(Cl)1	-5.64	MolWt	263.88155872	ESOL
Clc1ccc(Cl)c(c1)c2ccc(Cl)c(Cl)c2	-7.25	MolWt	289.922360912	ESOL
C1OC1c2ccccc2	-1.6	MolWt	120.057514876	ESOL
CC(C)c1ccccc1	-3.27	MolWt	120.093900384	ESOL
CC12CCC3C(CCC4=CC(=O)CCC34C)C2CCC1C(=O)CO	-3.45	MolWt	330.21949482	ESOL
c2(Cl)c(Cl)c(Cl)c1nccnc1c2(Cl)	-5.43	MolWt	265.897208784	ESOL
C1OC(O)C(O)C(O)C1O	0.39	MolWt	150.05282342	ESOL
ClCCl	-0.63	MolWt	83.953355424	ESOL
CCc1cccc2ccccc12	-4.17	MolWt	156.093900384	ESOL
COC=O	0.58	MolWt	60.021129368	ESOL
Oc1ccccc1N(=O)=O	-1.74	MolWt	139.02694302	ESOL
Cc1c[nH]c(=O)[nH]c1=O	-1.506	MolWt	126.042927432	ESOL
CC(C)C	-2.55	MolWt	58.07825032	ESOL
OCC1OC(C(O)C1O)n2cnc3c(O)ncnc23	-1.23	MolWt	268.080769484	ESOL
Oc1c(I)cc(C#N)cc1I	-3.61	MolWt	370.830409716	ESOL
Oc1ccc(Cl)cc1C(=O)Nc2ccc(cc2Cl)N(=O)=O	-4.7	MolWt	325.986112096	ESOL
CCCCC	-3.18	MolWt	72.093900384	ESOL
c1ccccc1O	0	MolWt	94.041864812	ESOL
Nc3ccc2cc1ccccc1cc2c3	-5.17	MolWt	193.089149352	ESOL
Cn1cnc2n(C)c(=O)[nH]c(=O)c12	-2.523	MolWt	180.064725496	ESOL
c1ccc2cnccc2c1	-1.45	MolWt	129.057849224	ESOL
COP(=S)(OC)SCC(=O)N(C(C)C)c1ccc(Cl)cc1	-4.432	MolWt	367.023249778	ESOL
CCCCCCc1ccccc1	-5.21	MolWt	162.140850576	ESOL
Clc1ccccc1c2ccccc2	-4.54	MolWt	188.039277968	ESOL
CCCC(=C)C	-3.03	MolWt	84.093900384	ESOL
CC(C)C(C)C(C)C	-4.8	MolWt	114.140850576	ESOL
Clc1cc(Cl)c(Cl)c(Cl)c1Cl	-5.65	MolWt	247.852088432	ESOL
Oc1cccc(c1)N(=O)=O	-1.01	MolWt	139.02694302	ESOL
CCCCCCCCC=C	-5.51	MolWt	140.15650064	ESOL
CC(=O)OCC(COC(=O)C)OC(=O)C	-0.6	MolWt	218.079038168	ESOL
CCCCc1c(C)nc(nc1O)N(C)C	-2.24	MolWt	209.152812228	ESOL
CC1(C)C(C=C(Cl)Cl)C1C(=O)OC(C#N)c2ccc(F)c(Oc3ccccc3)c2	-7.337	MolWt	433.064777016	ESOL
c1ccncc1	0.76	MolWt	79.04219916	ESOL
CCCCCCCBr	-4.43	MolWt	178.03571258	ESOL
Cc1ccncc1C	0.36	MolWt	107.073499288	ESOL
CC34CC(O)C1(F)C(CCC2=CC(=O)CCC12C)C3CCC4(O)C(=O)CO	-3.43	MolWt	380.199902248	ESOL
CCSCc1ccccc1OC(=O)NC	-2.09	MolWt	225.08234972	ESOL
CCOC(=O)CC(=O)OCC	-0.82	MolWt	160.073558864	ESOL
CC1=CCC(CC1)C(C)=C	-4.26	MolWt	136.125200512	ESOL
C1Cc2ccccc2C1	-3.04	MolWt	118.07825032	ESOL
CC(C)(C)c1ccc(O)cc1	-2.41	MolWt	150.104465068	ESOL
O=C2NC(=O)C1(CC1)C(=O)N2	-1.886	MolWt	154.037842052	ESOL
Clc1cccc(I)c1	-3.55	MolWt	237.904625808	ESOL
Brc1cccc2ccccc12	-4.35	MolWt	205.973112324	ESOL
CC/C=C/C	-2.54	MolWt	70.07825032	ESOL
Cc1cccc(C)n1	0.45	MolWt	107.073499288	ESOL
ClC=C(Cl)Cl	-1.96	MolWt	129.914383072	ESOL
Nc1cccc2ccccc12	-1.92	MolWt	143.073499288	ESOL
Cc1cccc(C)c1	-2.82	MolWt	106.07825032	ESOL
Oc2ncc1nccnc1n2	-1.947	MolWt	148.038510748	ESOL
CO	1.57	MolWt	32.026214748	ESOL
CCC1(CCC(C)C)C(=O)NC(=O)NC1=O	-2.468	MolWt	226.131742436	ESOL
CCC(=O)C	0.52	MolWt	72.057514876	ESOL
Fc1c[nH]c(=O)[nH]c1=O	-1.077	MolWt	130.017855556	ESOL
Nc1ncnc2n(ccc12)C3OC(CO)C(O)C3O	-1.95	MolWt	266.101504928	ESOL
Oc1cccc(O)c1	0.81	MolWt	110.036779432	ESOL
CCCCCCO	-1.24	MolWt	102.104465068	ESOL
CCCCCCl	-2.73	MolWt	106.054928032	ESOL
C=CC=C	-1.87	MolWt	54.046950192	ESOL
CCCOC(=O)C	-0.72	MolWt	102.06807956	ESOL
Oc2ccc1CCCCc1c2	-1.99	MolWt	148.088815004	ESOL
NC(=O)CCl	-0.02	MolWt	92.998141428	ESOL
COP(=S)(OC)Oc1cc(Cl)c(I)cc1Cl	-6.62	MolWt	411.835355106	ESOL
Cc1ccc(Cl)cc1	-3.08	MolWt	126.023627904	ESOL
CSc1nnc(c(=O)n1N)C(C)(C)C	-2.253	MolWt	214.088832068	ESOL
Cc1ccc(OP(=O)(Oc2cccc(C)c2)Oc3ccccc3C)cc1	-6.01	MolWt	368.117745782	ESOL
CCCCCC=O	-1.3	MolWt	100.088815004	ESOL
CCCCOC(=O)c1ccc(N)cc1	-3.082	MolWt	193.11027872	ESOL
O2c1cc(C)ccc1N(C)C(=O)c3cc(N)cnc23	-3.043	MolWt	255.100776656	ESOL
CC(C)=CCC/C(C)=C\CO	-2.46	MolWt	154.135765196	ESOL
Clc1ccc(cc1)c2ccccc2Cl	-5.28	MolWt	222.000305616	ESOL
O=C1N(COC(=O)CCCCCCC)C(=O)C(N1)(c2ccccc2)c3ccccc3	-6.523	MolWt	408.204907376	ESOL
CCN(=O)=O	-0.22	MolWt	75.0320284	ESOL
CCN(CC(C)=C)c1c(cc(cc1N(=O)=O)C(F)(F)F)N(=O)=O	-6.124	MolWt	333.093640588	ESOL
Clc1ccc(Cl)c(Cl)c1Cl	-4.57	MolWt	213.891060784	ESOL
CCCC(C)(COC(N)=O)COC(N)=O	-1.807	MolWt	218.126657056	ESOL
CC(=O)C3CCC4C2CC=C1CC(O)CCC1(C)C2CCC34C	-4.65	MolWt	316.240230264	ESOL
CI	-1	MolWt	141.927948096	ESOL
CC1CC(C)C(=O)C(C1)C(O)CC2CC(=O)NC(=O)C2	-1.13	MolWt	281.162708216	ESOL
O=C1N(COC(=O)CCCCCC)C(=O)C(N1)(c2ccccc2)c3ccccc3	-6.301	MolWt	394.189257312	ESOL
CC1=CC(=O)CC(C)(C)C1	-1.06	MolWt	138.104465068	ESOL
O=C1NC(=O)NC(=O)C1(CC)C(C)CC	-2.39	MolWt	212.116092372	ESOL
CCCCC(=O)CCCC	-2.58	MolWt	142.135765196	ESOL
CCC1(CCC(=O)NC1=O)c2ccccc2	-2.337	MolWt	217.11027872	ESOL
CCC(C)CC	-3.68	MolWt	86.109550448	ESOL
CCOc1ccc(cc1)C(C)(C)COCc3cccc(Oc2ccccc2)c3	-8.6	MolWt	376.203844756	ESOL
Cc1ccccc1n3c(C)nc2ccccc2c3=O	-2.925	MolWt	250.110613068	ESOL
ClCC#N	-0.092	MolWt	74.987576744	ESOL
CCOP(=S)(CC)Oc1cc(Cl)c(Cl)cc1Cl	-5.752	MolWt	331.936120294	ESOL
CC12CCC(=O)C=C1CCC3C2CCC4(C)C3CCC4(O)C#C	-5.66	MolWt	312.208930136	ESOL
c1ccnnc1	1.1	MolWt	80.037448128	ESOL
Clc1cc(Cl)c(Cl)c(Cl)c1	-4.63	MolWt	213.891060784	ESOL
C1C(O)CCC2(C)CC3CCC4(C)C5(C)CC6OCC(C)CC6OC5CC4C3C=C21	-7.32	MolWt	414.313395204	ESOL
Nc1ccccc1O	-0.72	MolWt	109.052763844	ESOL
CCCCCCCCC(=O)OCC	-3.8	MolWt	186.161979944	ESOL
COCC(=O)N(C(C)C(=O)OC)c1c(C)cccc1C	-1.601	MolWt	279.147058152	ESOL
CNC(=O)Oc1ccccc1OC(C)C	-2.05	MolWt	209.10519334	ESOL
CCC(C)Cl	-1.96	MolWt	92.039277968	ESOL
Oc1ccc2ccccc2c1	-2.28	MolWt	144.057514876	ESOL
CC(C)Oc1cc(c(Cl)cc1Cl)n2nc(oc2=O)C(C)(C)C	-5.696	MolWt	344.069447796	ESOL
CCCCC#C	-2.36	MolWt	82.07825032	ESOL
CCCCCCCC#C	-4.24	MolWt	124.125200512	ESOL
Cc1ccccc1Cl	-3.52	MolWt	126.023627904	ESOL
CC(C)OC(C)C	-1.1	MolWt	102.104465068	ESOL
Nc1ccc(cc1)S(=O)(=O)c2ccc(N)cc2	-3.094	MolWt	248.061948624	ESOL
CNN	1.34	MolWt	46.053098192	ESOL
CC#C	-0.41	MolWt	40.031300128	ESOL
CCOP(=S)(OCC)ON=C(C#N)c1ccccc1	-4.862	MolWt	298.05409997	ESOL
CCNP(=S)(OC)OC(=CC(=O)OC(C)C)C	-3.408	MolWt	281.08506575	ESOL
C=CC=O	0.57	MolWt	56.026214748	ESOL
O=c1[nH]cnc2nc[nH]c12	-2.296	MolWt	136.038510748	ESOL
Oc2ccc1ncccc1c2	-2.16	MolWt	145.052763844	ESOL
Fc1ccccc1	-1.8	MolWt	96.03752838	ESOL
CCCCl	-1.47	MolWt	78.023627904	ESOL
CCOC(=O)C	-0.04	MolWt	88.052429496	ESOL
CCCC(C)(C)C	-4.36	MolWt	100.125200512	ESOL
Cc1cc(C)c(C)c(C)c1C	-4	MolWt	148.125200512	ESOL
CC12CCC(CC1)C(C)(C)O2	-1.64	MolWt	154.135765196	ESOL
CCCCOC(=O)CCCCCCCCC(=O)OCCCC	-3.896	MolWt	314.245709568	ESOL
Clc1ccc(cc1)c2ccc(Cl)cc2	-6.56	MolWt	222.000305616	ESOL
Cc1cccnc1C	0.38	MolWt	107.073499288	ESOL
CC(=C)C1CC=C(C)C(=O)C1	-2.06	MolWt	150.104465068	ESOL
CCOP(=S)(OCC)SCSc1ccc(Cl)cc1	-5.736	MolWt	341.973857062	ESOL
COc1cc(cc(OC)c1O)C6C2C(COC2=O)C(OC4OC3COC(C)OC3C(O)C4O)c7cc5OCOc5cc67	-3.571	MolWt	588.184291084	ESOL
c1cc2cccc3c4cccc5cccc(c(c1)c23)c54	-8.804	MolWt	252.093900384	ESOL
Cc1ccc(cc1N(=O)=O)N(=O)=O	-2.82	MolWt	182.032756672	ESOL
c1c(Br)ccc2ccccc12	-4.4	MolWt	205.973112324	ESOL
CNC(=O)Oc1cccc(N=CN(C)C)c1	-2.34	MolWt	221.11642672	ESOL
COc2cnc1ncncc1n2	-1.139	MolWt	162.054160812	ESOL
Cc3ccnc4N(C1CC1)c2ncccc2C(=O)Nc34	-3.19	MolWt	266.116761068	ESOL
CCOP(=S)(OCC)Oc1nc(Cl)n(n1)C(C)C	-3.658	MolWt	313.041676714	ESOL
CC(=C)C=C	-2.03	MolWt	68.062600256	ESOL
CC(C)=CCCC(O)(C)C=C	-1.99	MolWt	154.135765196	ESOL
COP(=S)(OC)Oc1ccc(SC)c(C)c1	-4.57	MolWt	278.02002297	ESOL
OC1CCCCC1	-0.44	MolWt	100.088815004	ESOL
O=C1NC(=O)NC(=O)C1(C)CC=C	-1.16	MolWt	182.06914218	ESOL
CC34CCC1C(CCC2CC(O)CCC12C)C3CCC4=O	-4.16	MolWt	290.2245802	ESOL
OCC(O)C(O)C(O)C(O)CO	0.06	MolWt	182.079038168	ESOL
Cc1ccc(cc1)c2ccccc2	-4.62	MolWt	168.093900384	ESOL
CCNc1nc(Cl)nc(NC(C)C)n1	-3.85	MolWt	215.093773128	ESOL
NC(=S)Nc1ccccc1	-1.77	MolWt	152.040819256	ESOL
CCCC(=O)CCC	-1.3	MolWt	114.104465068	ESOL
CC(=O)C(C)(C)C	-0.72	MolWt	100.088815004	ESOL
Oc1ccc(Cl)cc1	-0.7	MolWt	128.00289246	ESOL
O=C1CCCCC1	-0.6	MolWt	98.07316494	ESOL
Cc1cccc(N)c1	-0.85	MolWt	107.073499288	ESOL
ClC(Cl)(Cl)C#N	-2.168	MolWt	142.90963204	ESOL
CNc2cnn(c1cccc(c1)C(F)(F)F)c(=O)c2Cl	-4.046	MolWt	303.038624248	ESOL
CCCCCCCCC(=O)C	-3.3	MolWt	156.15141526	ESOL
CCN(CC)c1nc(Cl)nc(NC(C)C)n1	-3.785	MolWt	243.125073256	ESOL
CCOC(=O)c1ccc(N)cc1	-2.616	MolWt	165.078978592	ESOL
Clc1ccc(Cl)c(Cl)c1	-3.59	MolWt	179.930033136	ESOL
Cc3nnc4CN=C(c1ccccc1Cl)c2cc(Cl)ccc2n34	-4.09	MolWt	342.043901744	ESOL
Oc1ccccc1O	0.62	MolWt	110.036779432	ESOL
CCN2c1ncccc1N(C)C(=O)c3cccnc23	-2.62	MolWt	254.116761068	ESOL
CSC	-0.45	MolWt	62.019021192	ESOL
Cc1ccccc1Br	-2.23	MolWt	169.973112324	ESOL
CCOC(=O)N	0.85	MolWt	89.047678464	ESOL
CC(=O)OC3(CCC4C2C=C(C)C1=CC(=O)CCC1(C)C2CCC34C)C(C)=O	-5.35	MolWt	384.230059504	ESOL
CC(C)C(O)C(C)C	-1.22	MolWt	116.120115132	ESOL
c1ccc2ccccc2c1	-3.6	MolWt	128.062600256	ESOL
CCNc1ccccc1	-1.7	MolWt	121.089149352	ESOL
O=C1NC(=O)C(N1)(c2ccccc2)c3ccccc3	-4.097	MolWt	252.089877624	ESOL
Cc1c2ccccc2c(C)c3ccc4ccccc4c13	-7.02	MolWt	256.125200512	ESOL
CCOP(=S)(OCC)SC(CCl)N1C(=O)c2ccccc2C1=O	-6.34	MolWt	393.002514334	ESOL
COc1ccc(cc1)C(c2ccc(OC)cc2)C(Cl)(Cl)Cl	-6.89	MolWt	344.01376276	ESOL
Fc1cccc(F)c1C(=O)NC(=O)Nc2cc(Cl)c(F)c(Cl)c2F	-7.28	MolWt	379.974245672	ESOL
O=C1N(COC(=O)CCCC)C(=O)C(N1)(c2ccccc2)c3ccccc3	-4.678	MolWt	366.157957184	ESOL
CN(C)C(=O)Nc1ccc(Cl)cc1	-2.89	MolWt	198.055990652	ESOL
OC(Cn1cncn1)(c2ccc(F)cc2)c3ccccc3F	-3.37	MolWt	301.102668476	ESOL
CC(=O)OCC(=O)C3(O)C(CC4C2CCC1=CC(=O)C=CC1(C)C2(F)C(O)CC34C)OC(C)=O	-4.13	MolWt	478.200296172	ESOL
CCCCBr	-2.37	MolWt	135.988762388	ESOL
Brc1cc(Br)c(Br)cc1Br	-6.98	MolWt	389.688998464	ESOL
CC(C)CC(=O)C	-0.74	MolWt	100.088815004	ESOL
CCSC(=O)N(CC)C1CCCCC1	-3.4	MolWt	215.134385292	ESOL
COc1ccc(Cl)cc1	-2.78	MolWt	142.018542524	ESOL
CC1(C)C(C=C(Br)Br)C1C(=O)OC(C#N)c2cccc(Oc3ccccc3)c2	-8.402	MolWt	502.973167668	ESOL
CCC(C)C1(CC=C)C(=O)NC(=O)NC1=O	-2.016	MolWt	224.116092372	ESOL
COP(=S)(OC)Oc1ccc(N(=O)=O)c(C)c1	-4.04	MolWt	277.017380114	ESOL
Ic1cccc2ccccc12	-4.55	MolWt	253.959248224	ESOL
OCC(O)C(O)C(O)C(O)CO	1.09	MolWt	182.079038168	ESOL
CCS	-0.6	MolWt	62.019021192	ESOL
ClCC(Cl)Cl	-1.48	MolWt	131.930033136	ESOL
CN(C)C(=O)Oc1cc(C)nn1c2ccccc2	-2.09	MolWt	245.11642672	ESOL
NC(=O)c1ccccc1O	-1.82	MolWt	137.047678464	ESOL
Cc1ccccc1N(=O)=O	-2.33	MolWt	137.047678464	ESOL
O=C1NC(=O)NC(=O)C1(C(C)C)C(C)C	-2.766	MolWt	212.116092372	ESOL
CCc1ccccc1C	-3.21	MolWt	120.093900384	ESOL
CCCCCCCCl	-4	MolWt	134.08622816	ESOL
O=C1NC(=O)NC(=O)C1(CC)CC	-2.4	MolWt	184.084792244	ESOL
C(Cc1ccccc1)c2ccccc2	-4.62	MolWt	182.109550448	ESOL
ClC(Cl)C(Cl)Cl	-1.74	MolWt	165.891060784	ESOL
CCN2c1cc(OC)cc(C)c1NC(=O)c3cccnc23	-5.153	MolWt	283.132076784	ESOL
Cc1ccc2c(ccc3ccccc32)c1	-5.84	MolWt	192.093900384	ESOL
CCCCOC(=O)c1ccccc1C(=O)OCCCC	-4.4	MolWt	278.151809184	ESOL
COc1c(O)c(Cl)c(Cl)c(Cl)c1Cl	-4.02	MolWt	259.896540088	ESOL
CCN(CC)C(=O)C(=CCOP(=O)(OC)OC)Cl	0.523	MolWt	299.068937018	ESOL
CC34CCC1C(=CCc2cc(O)ccc12)C3CCC4=O	-5.282	MolWt	268.14632988	ESOL
CCOC(=O)c1ccccc1S(=O)(=O)NN(C=O)c2nc(Cl)cc(OC)n2	-4.576	MolWt	414.04008288	ESOL
COc1ccc(cc1)N(=O)=O	-2.41	MolWt	153.042593084	ESOL
CCCCCCCl	-3.12	MolWt	120.070578096	ESOL
Clc1cc(c(Cl)c(Cl)c1Cl)c2cc(Cl)c(Cl)c(Cl)c2Cl	-9.16	MolWt	425.766471504	ESOL
OCC1OC(CO)(OC2OC(COC3OC(CO)C(O)C(O)C3O)C(O)C(O)C2O)C(O)C1O	-0.41	MolWt	504.169034944	ESOL
CCCCCCCCCCCCCCCCCCCCCCCCCC	-8.334	MolWt	366.422551728	ESOL
CCN2c1ccccc1N(C)C(=O)c3cccnc23	-3.324	MolWt	253.1215121	ESOL
CC(Cl)Cl	-1.29	MolWt	97.969005488	ESOL
Nc1ccc(cc1)S(N)(=O)=O	-1.34	MolWt	172.030648496	ESOL
CCCN(CCC)c1c(cc(cc1N(=O)=O)C(C)C)N(=O)=O	-6.49	MolWt	309.168856216	ESOL
ClC1C(Cl)C(Cl)C(Cl)C(Cl)C1Cl	-4.64	MolWt	287.860066272	ESOL
CCOP(=S)(NC(C)C)Oc1ccccc1C(=O)OC(C)C	-4.194	MolWt	345.116365878	ESOL
Clc1cccc(Cl)c1Cl	-4	MolWt	179.930033136	ESOL
ClC(Cl)(Cl)Cl	-2.31	MolWt	151.87541072	ESOL
O=N(=O)c1cc(Cl)c(Cl)cc1	-3.2	MolWt	190.954083696	ESOL
OC1CCCCCCC1	-1.29	MolWt	128.120115132	ESOL
CC1(O)CCC2C3CCC4=CC(=O)CCC4(C)C3CCC21C	-3.999	MolWt	302.2245802	ESOL
CCOc1ccc(NC(N)=O)cc1	-2.17	MolWt	180.089877624	ESOL
C/C1CCC(\C)CC1	-4.47	MolWt	112.125200512	ESOL
c1cnc2c(c1)ccc3ncccc23	-2.68	MolWt	180.068748256	ESOL
COC(C)(C)C	-0.24	MolWt	88.088815004	ESOL
COc1ccc(C=CC)cc1	-3.13	MolWt	148.088815004	ESOL
CCCCCCCCCCCCCCCCO	-7	MolWt	242.260965708	ESOL
O=c1cc[nH]c(=O)[nH]1	-1.488	MolWt	112.027277368	ESOL
Nc1ncnc2nc[nH]c12	-2.12	MolWt	135.05449516	ESOL
Clc1cc(Cl)c(cc1Cl)c2cccc(Cl)c2Cl	-7.21	MolWt	323.88338856	ESOL
COc1ccc(cc1)C(O)(C2CC2)c3cncnc3	-2.596	MolWt	256.121177752	ESOL
c1ccc2c(c1)c3cccc4c3c2cc5ccccc54	-8.23	MolWt	252.093900384	ESOL
O=C(Nc1ccccc1)Nc2ccccc2	-3.15	MolWt	212.094963004	ESOL
CCC1(C(=O)NC(=O)NC1=O)c2ccccc2	-2.322	MolWt	232.084792244	ESOL
Clc1ccc(cc1)c2cccc(Cl)c2Cl	-6.29	MolWt	255.961333264	ESOL
CC(C)c1ccc(NC(=O)N(C)C)cc1	-3.536	MolWt	206.141913196	ESOL
CCN(CC)C(=O)CSc1ccc(Cl)nn1	-1.716	MolWt	259.054610748	ESOL
CCC(C)(C)CO	-1.04	MolWt	102.104465068	ESOL
CCCOC(=O)CCC	-1.75	MolWt	130.099379688	ESOL
Cc1c(cc(cc1N(=O)=O)N(=O)=O)N(=O)=O	-3.22	MolWt	227.01783488	ESOL
CC(C)OP(=S)(OC(C)C)SCCNS(=O)(=O)c1ccccc1	-4.2	MolWt	397.060507878	ESOL
C1CCCCCC1	-3.51	MolWt	98.109550448	ESOL
CCCOC=O	-0.49	MolWt	88.052429496	ESOL
CC(C)c1ccccc1C	-3.76	MolWt	134.109550448	ESOL
Nc1cccc(Cl)c1	-1.37	MolWt	127.018876872	ESOL
CC(C)CC(C)C	-4.26	MolWt	100.125200512	ESOL
o1c2ccccc2c3ccccc13	-4.6	MolWt	168.057514876	ESOL
CCOC2Oc1ccc(OS(C)(=O)=O)cc1C2(C)C	-3.42	MolWt	286.087494676	ESOL
CN(C)C(=O)Nc1cccc(c1)C(F)(F)F	-3.43	MolWt	232.082347632	ESOL
c3ccc2nc1ccccc1cc2c3	-3.67	MolWt	179.073499288	ESOL
CC12CC(=O)C3C(CCC4=CC(=O)CCC34C)C2CCC1(O)C(=O)CO	-3.11	MolWt	360.193673996	ESOL
OCC1OC(O)C(O)C(O)C1O	0.74	MolWt	180.063388104	ESOL
Cc1cccc(O)c1	-0.68	MolWt	108.057514876	ESOL
CC2Cc1ccccc1N2NC(=O)c3ccc(Cl)c(c3)S(N)(=O)=O	-3.586	MolWt	365.060090052	ESOL
CCC(C)C(=O)OC2CC(C)C=C3C=CC(C)C(CCC1CC(O)CC(=O)O1)C23	-6.005	MolWt	404.256274252	ESOL
O=N(=O)c1ccc(cc1)N(=O)=O	-3.39	MolWt	168.017106608	ESOL
CCC1(C(=O)NC(=O)NC1=O)C2=CCC3CCC2C3	-2.696	MolWt	262.131742436	ESOL
CCCCCCCCCC(=O)OCC	-4.1	MolWt	200.177630008	ESOL
CN(C)C(=O)Nc1ccccc1	-1.6	MolWt	164.094963004	ESOL
CCCOCC	-0.66	MolWt	88.088815004	ESOL
CC(C)O	0.43	MolWt	60.057514876	ESOL
Cc1ccc2ccccc2c1	-3.77	MolWt	142.07825032	ESOL
ClC(Br)Br	-1.9	MolWt	205.813351912	ESOL
CCC(C(CC)c1ccc(O)cc1)c2ccc(O)cc2	-4.43	MolWt	270.161979944	ESOL
CCOC(=O)CC(SP(=S)(OC)OC)C(=O)OCC	-3.37	MolWt	330.036066958	ESOL
ClCc1ccccc1	-2.39	MolWt	126.023627904	ESOL
C/C=C/C=O	0.32	MolWt	70.041864812	ESOL
CON(C)C(=O)Nc1ccc(Br)c(Cl)c1	-3.924	MolWt	291.96141734	ESOL
Cc1c2ccccc2c(C)c3ccccc13	-6.57	MolWt	206.109550448	ESOL
CCCCCC(=O)OC	-1.87	MolWt	130.099379688	ESOL
CN(C)C(=O)Nc1ccc(c(Cl)c1)n2nc(oc2=O)C(C)(C)C	-4.328	MolWt	338.114568148	ESOL
CC(=O)Nc1ccc(F)cc1	-1.78	MolWt	153.058992096	ESOL
CCc1cccc(CC)c1N(COC)C(=O)CCl	-3.26	MolWt	269.11825656	ESOL
C1CCC=CC1	-2.59	MolWt	82.07825032	ESOL
CC12CC(O)C3C(CCC4=CC(=O)CCC34C)C2CCC1(O)C(=O)CO	-3.09	MolWt	362.20932406	ESOL
c1cncnc1	1.1	MolWt	80.037448128	ESOL
Clc1ccc(cc1)N(=O)=O	-2.92	MolWt	156.993056048	ESOL
CCC(=O)OC	-0.14	MolWt	88.052429496	ESOL
Clc1ccccc1N(=O)=O	-2.55	MolWt	156.993056048	ESOL
CCCCN(C)C(=O)Nc1ccc(Cl)c(Cl)c1	-4.77	MolWt	274.063968492	ESOL
CN1CC(O)N(C1=O)c2nnc(s2)C(C)(C)C	-1.877	MolWt	256.099396752	ESOL
O=N(=O)c1ccccc1	-1.8	MolWt	123.0320284	ESOL
Ic1ccccc1	-3.01	MolWt	203.94359816	ESOL
CC2Nc1cc(Cl)c(cc1C(=O)N2c3ccccc3C)S(N)(=O)=O	-3.78	MolWt	365.060090052	ESOL
COc1ccccc1OCC(O)COC(N)=O	-0.985	MolWt	241.09502258	ESOL
CCCCOCN(C(=O)CCl)c1c(CC)cccc1CC	-4.19	MolWt	311.165206752	ESOL
Oc1cccc(Cl)c1Cl	-1.3	MolWt	161.963920108	ESOL
CCCC(=O)OC	-1.92	MolWt	102.06807956	ESOL
CCC(=O)Nc1ccc(Cl)c(Cl)c1	-3	MolWt	217.006119268	ESOL
Nc3nc(N)c2nc(c1ccccc1)c(N)nc2n3	-2.404	MolWt	253.107593352	ESOL
CCCCCC(=O)OCC	-2.35	MolWt	144.115029752	ESOL
OCC(O)C2OC1OC(OC1C2O)C(Cl)(Cl)Cl	-1.84	MolWt	307.962121112	ESOL
CN(C=Nc1ccc(C)cc1C)C=Nc2ccc(C)cc2C	-5.47	MolWt	293.189197736	ESOL
COc1nc(NC(C)C)nc(NC(C)C)n1	-2.478	MolWt	225.158960228	ESOL
CCCCCCC=C	-4.44	MolWt	112.125200512	ESOL
Cc1ccc(N)cc1	-1.21	MolWt	107.073499288	ESOL
Nc1nccs1	-0.36	MolWt	100.009519128	ESOL
c1ccccc1(OC(=O)NC)	-1.803	MolWt	151.063328528	ESOL
CCCC(O)CC	-0.8	MolWt	102.104465068	ESOL
c3ccc2c(O)c1ccccc1cc2c3	-4.73	MolWt	194.07316494	ESOL
Cc1ccc2cc3ccccc3cc2c1	-6.96	MolWt	192.093900384	ESOL
Cc1cccc(C)c1C	-3.2	MolWt	120.093900384	ESOL
CNC(=O)Oc1ccc(N(C)C)c(C)c1	-2.36	MolWt	208.121177752	ESOL
CCCCCCCC(C)O	-2.74	MolWt	144.15141526	ESOL
CN(C(=O)NC(C)(C)c1ccccc1)c2ccccc2	-3.35	MolWt	268.15756326	ESOL
CCCC(=O)CC	-0.83	MolWt	100.088815004	ESOL
Oc1c(Br)cc(C#N)cc1Br	-3.33	MolWt	274.858137916	ESOL
Clc1ccc(cc1Cl)c2ccccc2	-6.39	MolWt	222.000305616	ESOL
CN(C(=O)COc1nc2ccccc2s1)c3ccccc3	-4.873	MolWt	298.077598688	ESOL
Oc1cccc2ncccc12	-2.54	MolWt	145.052763844	ESOL
CC1=C(SCCO1)C(=O)Nc2ccccc2	-3.14	MolWt	235.066699656	ESOL
CCOc2ccc1nc(sc1c2)S(N)(=O)=O	-3.81	MolWt	258.01328418	ESOL
Oc1c(Cl)c(Cl)c(Cl)c(Cl)c1Cl	-4.28	MolWt	263.847003052	ESOL
ClCBr	-0.89	MolWt	127.902839844	ESOL
CCC1(CC)C(=O)NC(=O)N(C)C1=O	-2.23	MolWt	198.100442308	ESOL
CC(=O)OCC(=O)C3CCC4C2CCC1=CC(=O)CCC1(C)C2CCC34C	-4.63	MolWt	372.230059504	ESOL
NC(=O)NCc1ccccc1	-0.95	MolWt	150.07931294	ESOL
CN(C)C(=O)Nc1ccc(C)c(Cl)c1	-3.483	MolWt	212.071640716	ESOL
CON(C)C(=O)Nc1ccc(Cl)c(Cl)c1	-3.592	MolWt	248.01193292	ESOL
OC1CCCCCC1	-0.88	MolWt	114.104465068	ESOL
CS(=O)(=O)c1ccc(cc1)C(O)C(CO)NC(=O)C(Cl)Cl	-2.154	MolWt	355.00479894	ESOL
CCCC(C)C1(CC)C(=O)NC(=S)NC1=O	-3.36	MolWt	242.108898816	ESOL
CC(=O)Nc1nnc(s1)S(N)(=O)=O	-2.36	MolWt	221.988132052	ESOL
Oc1ccc(cc1)N(=O)=O	-0.74	MolWt	139.02694302	ESOL
ClC1=C(Cl)C2(Cl)C3C4CC(C=C4)C3C1(Cl)C2(Cl)Cl	-6.307	MolWt	361.875716336	ESOL
C1CCOC1	0.49	MolWt	72.057514876	ESOL
Nc1ccccc1N(=O)=O	-1.96	MolWt	138.042927432	ESOL
Clc1cccc(c1Cl)c2cccc(Cl)c2Cl	-7.28	MolWt	289.922360912	ESOL
CCCCC1C(=O)N(N(C1=O)c2ccccc2)c3ccccc3	-3.81	MolWt	308.15247788	ESOL
Cc1c(cccc1N(=O)=O)N(=O)=O	-3	MolWt	182.032756672	ESOL
CC(=O)C1CCC2C3CCC4=CC(=O)CCC4(C)C3CCC12C	-4.42	MolWt	314.2245802	ESOL
CCN(CC)c1nc(Cl)nc(n1)N(CC)CC	-4.411	MolWt	257.14072332	ESOL
ClC(Cl)C(Cl)(Cl)SN2C(=O)C1CC=CCC1C2=O	-5.4	MolWt	346.910810248	ESOL
c1(Br)c(Br)cc(Br)cc1	-4.5	MolWt	311.778486396	ESOL
OC3N=C(c1ccccc1)c2cc(Cl)ccc2NC3=O	-3.952	MolWt	286.050905272	ESOL
O=C1NC(=O)NC(=O)C1(C(C)CCC)CC=C	-2.356	MolWt	238.131742436	ESOL
c1(O)c(C)ccc(C(C)C)c1	-2.08	MolWt	150.104465068	ESOL
C1SC(=S)NC1(=O)	-1.77	MolWt	132.965605716	ESOL
Oc1ccc(c(O)c1)c3oc2cc(O)cc(O)c2c(=O)c3O	-3.083	MolWt	302.04265266	ESOL
ClC1(C(=O)C2(Cl)C3(Cl)C14Cl)C5(Cl)C2(Cl)C3(Cl)C(Cl)(Cl)C45Cl	-5.259	MolWt	485.68344142	ESOL
CCN(CC)C(=S)SSC(=S)N(CC)CC	-4.86	MolWt	296.05093264	ESOL
C1CCCCC1	-3.1	MolWt	84.093900384	ESOL
ClC1=C(Cl)C(Cl)(C(=C1Cl)Cl)C2(Cl)C(=C(Cl)C(=C2Cl)Cl)Cl	-7.278	MolWt	469.6885268	ESOL
CN(C)C=Nc1ccc(Cl)cc1C	-2.86	MolWt	196.076726096	ESOL
CC34CCc1c(ccc2cc(O)ccc12)C3CCC4=O	-5.24	MolWt	266.130679816	ESOL
CCCCCCCCO	-2.39	MolWt	130.135765196	ESOL
CCSCC	-1.34	MolWt	90.05032132	ESOL
ClCCCl	-1.06	MolWt	97.969005488	ESOL
CCC(C)(C)Cl	-2.51	MolWt	106.054928032	ESOL
ClCCBr	-1.32	MolWt	141.918489908	ESOL
Nc1ccc(cc1)N(=O)=O	-2.37	MolWt	138.042927432	ESOL
OCC1OC(OC2C(O)C(O)C(O)OC2CO)C(O)C(O)C1O	-0.244	MolWt	342.116211524	ESOL
CCN2c1ncccc1N(CC)C(=O)c3cccnc23	-2.86	MolWt	268.132411132	ESOL
Clc1ccccc1	-2.38	MolWt	112.00797784	ESOL
CCCCCCCC=C	-5.05	MolWt	126.140850576	ESOL
Brc1ccc(I)cc1	-4.56	MolWt	281.854110228	ESOL
CCC(C)(O)CC	-0.36	MolWt	102.104465068	ESOL
CCCCCc1ccccc1	-4.64	MolWt	148.125200512	ESOL
NC(=O)NC1NC(=O)NC1=O	-1.6	MolWt	158.043990052	ESOL
OCC(O)COC(=O)c1ccccc1Nc2ccnc3cc(Cl)ccc23	-4.571	MolWt	372.087684704	ESOL
ClC(Cl)C(c1ccc(Cl)cc1)c2ccc(Cl)cc2	-7.2	MolWt	317.95366104	ESOL
CC(=O)OC3CCC4C2CCC1=CC(=O)CCC1(C)C2CCC34C	-5.184	MolWt	330.21949482	ESOL
Clc1cccc2ccccc12	-3.93	MolWt	162.023627904	ESOL
CCN2c1ccccc1N(C)C(=O)c3ccccc23	-4.749	MolWt	252.126263132	ESOL
CCCCC(C)O	-0.89	MolWt	102.104465068	ESOL
CCCC1CCCC1	-4.74	MolWt	112.125200512	ESOL
CCOC(=O)c1cncn1C(C)c2ccccc2	-4.735	MolWt	244.121177752	ESOL
Oc1ccc(Cl)c(Cl)c1	-1.25	MolWt	161.963920108	ESOL
CC1(C)C(C=C(Cl)Cl)C1C(=O)OC(C#N)c2cccc(Oc3ccccc3)c2	-8.017	MolWt	415.074198828	ESOL
c2ccc1ocnc1c2	-1.16	MolWt	119.03711378	ESOL
CCCCCO	-0.6	MolWt	88.088815004	ESOL
CCN(CC)c1ccccc1	-3.03	MolWt	149.12044948	ESOL
Fc1cccc(F)c1	-2	MolWt	114.028106568	ESOL
ClCCC#N	-0.29	MolWt	89.003226808	ESOL
CC(C)(C)Cc1ccccc1	-4.15	MolWt	148.125200512	ESOL
O=C1NC(=O)NC(=O)C1(CC)c1ccccc1	-2.322	MolWt	232.084792244	ESOL
Clc1ccccc1I	-3.54	MolWt	237.904625808	ESOL
c2ccc1[nH]nnc1c2	-0.78	MolWt	119.04834716	ESOL
CNC(=O)Oc1cccc2CC(C)(C)Oc12	-2.8	MolWt	221.10519334	ESOL
Cc1cccc(C)c1O	-1.29	MolWt	122.07316494	ESOL
CC(C)C(C)O	-0.18	MolWt	88.088815004	ESOL
c1ccccc1C(O)c2ccccc2	-2.55	MolWt	184.088815004	ESOL
CCCCCCCCCC(=O)OC	-4.69	MolWt	186.161979944	ESOL
COP(=S)(OC)Oc1ccc(cc1Cl)N(=O)=O	-4.31	MolWt	296.962757698	ESOL
CC(C)CBr	-2.43	MolWt	135.988762388	ESOL
CCI	-1.6	MolWt	155.94359816	ESOL
CN(C)C(=O)Oc1nc(nc(C)c1C)N(C)C	-1.95	MolWt	238.142975816	ESOL
CCCCCCBr	-3.81	MolWt	164.020062516	ESOL
CCCC(C)C	-3.74	MolWt	86.109550448	ESOL
Cc1c(F)c(F)c(COC(=O)C2C(C=C(Cl)C(F)(F)F)C2(C)C)c(F)c1F	-7.321	MolWt	418.057054908	ESOL
CCc1cccc(C)c1N(C(C)COC)C(=O)CCl	-2.73	MolWt	283.133906624	ESOL
ON=Cc1ccc(o1)N(=O)=O	-2.19	MolWt	156.017106608	ESOL
CC(C)C(Nc1ccc(cc1Cl)C(F)(F)F)C(=O)OC(C#N)c2cccc(Oc3ccccc3)c2	-8.003	MolWt	502.127104904	ESOL
Nc1nc[nH]n1	0.522	MolWt	84.043596128	ESOL
BrC(Br)Br	-1.91	MolWt	249.762836332	ESOL
COP(=O)(OC)C(O)C(Cl)(Cl)Cl	-0.22	MolWt	255.922578406	ESOL
CCOP(=S)(OCC)SCn1c(=O)oc2cc(Cl)ccc12	-5.233	MolWt	366.98686427	ESOL
OCc1ccccc1	-0.4	MolWt	108.057514876	ESOL
O=c2c(C3CCCc4ccccc43)c(O)c1ccccc1o2	-2.84	MolWt	292.109944372	ESOL
Oc1ccc(Br)cc1	-1.09	MolWt	171.95237688	ESOL
CC(C)Br	-1.59	MolWt	121.973112324	ESOL
CC(C)CC(C)(C)C	-4.74	MolWt	114.140850576	ESOL
O=N(=O)c1cc(cc(c1)N(=O)=O)N(=O)=O	-2.89	MolWt	213.002184816	ESOL
CN2C(=O)CN=C(c1ccccc1)c3cc(ccc23)N(=O)=O	-3.796	MolWt	295.095691276	ESOL
CCC	-1.94	MolWt	44.062600256	ESOL
Nc1cc(nc(N)n1=O)N2CCCCC2	-1.989	MolWt	209.1276601	ESOL
Nc2cccc3nc1ccccc1cc23	-4.22	MolWt	194.08439832	ESOL
c1ccc2cc3c4cccc5cccc(c3cc2c1)c45	-8.49	MolWt	252.093900384	ESOL
OC(c1ccc(Cl)cc1)(c2ccc(Cl)cc2)C(Cl)(Cl)Cl	-5.666	MolWt	367.909603308	ESOL
C1Cc2cccc3cccc1c23	-4.63	MolWt	154.07825032	ESOL
CCOP(=S)(OCC)SC(CCl)N2C(=O)c1ccccc1C2=O	-6.34	MolWt	393.002514334	ESOL
Brc1ccc(Br)cc1	-4.07	MolWt	233.867974328	ESOL
Cn2c(=O)on(c1ccc(Cl)c(Cl)c1)c2=O	-2.82	MolWt	259.975547412	ESOL
Oc1ccc(cc1)c2ccccc2	-3.48	MolWt	170.07316494	ESOL
CC1=C(CCCO1)C(=O)Nc2ccccc2	-2.56	MolWt	217.11027872	ESOL
CCOC=C	-0.85	MolWt	72.057514876	ESOL
CCC#C	-1.24	MolWt	54.046950192	ESOL
COc1ncnc2nccnc12	-1.11	MolWt	162.054160812	ESOL
CCCCC(C)(O)CC	-1.6	MolWt	130.135765196	ESOL
Clc1ccc(Cl)cc1	-3.27	MolWt	145.969005488	ESOL
O=C1N(COC(=O)C)C(=O)C(N1)(c2ccccc2)c3ccccc3	-4.47	MolWt	324.111006992	ESOL
CSCS(=O)CC(CO)NC(=O)C=Cc1c(C)[nH]c(=O)[nH]c1=O	-1.981	MolWt	361.076612708	ESOL
Cc1c[nH]c2ccccc12	-2.42	MolWt	131.073499288	ESOL
COc2ncc1nccnc1n2	-1.11	MolWt	162.054160812	ESOL
CNC(=O)Oc1ccccc1C2OCCO2	-1.57	MolWt	223.084457896	ESOL
C1N(C(=O)NCC(C)C)C(=O)NC1	-2.15	MolWt	185.11642672	ESOL
CC#N	0.26	MolWt	41.026549096	ESOL
CCOC(=O)NCCOc2ccc(Oc1ccccc1)cc2	-4.7	MolWt	301.131408088	ESOL
CC(=O)N(S(=O)c1ccc(N)cc1)c2onc(C)c2C	-3.59	MolWt	293.08341234	ESOL
ClCC(Cl)(Cl)Cl	-2.18	MolWt	165.891060784	ESOL
CCCCO	0	MolWt	74.07316494	ESOL
CC1CCCCC1NC(=O)Nc2ccccc2	-4.11	MolWt	232.15756326	ESOL
Clc1cc(Cl)cc(Cl)c1	-4.48	MolWt	179.930033136	ESOL
O=Cc1ccco1	-0.1	MolWt	96.021129368	ESOL
CC(C)CCO	-0.51	MolWt	88.088815004	ESOL
O=Cc2ccc1OCOc1c2	-1.63	MolWt	150.031694052	ESOL
CC(=C)C	-2.33	MolWt	56.062600256	ESOL
O=Cc1ccccc1	-1.19	MolWt	106.041864812	ESOL
CC(=C)C(=C)C	-2.4	MolWt	82.07825032	ESOL
CCOC(=O)CCN(SN(C)C(=O)Oc1cccc2CC(C)(C)Oc21)C(C)C	-4.71	MolWt	410.18754306	ESOL
O2c1ccccc1N(C)C(=O)c3cccnc23	-3.672	MolWt	226.07422756	ESOL
C1c2ccccc2c3ccccc13	-5	MolWt	166.07825032	ESOL
CC1CCCCC1	-3.85	MolWt	98.109550448	ESOL
NC(=N)NS(=O)(=O)c1ccc(N)cc1	-1.99	MolWt	214.05244656	ESOL
COC(=O)c1ccc(O)cc1	-1.827	MolWt	152.047344116	ESOL
CC1CCCO1	0.11	MolWt	86.07316494	ESOL
CC3C2CCC1(C)C=CC(=O)C(=C1C2OC3=O)C	-3.09	MolWt	246.125594436	ESOL
OCC2OC(Oc1ccccc1CO)C(O)C(O)C2O	-0.85	MolWt	286.105252916	ESOL
CCCI	-2.29	MolWt	169.959248224	ESOL
CCNc1nc(NC(C)C)nc(SC)n1	-3.04	MolWt	227.120466544	ESOL
CCCO	0.62	MolWt	60.057514876	ESOL
CC(=O)C1(O)CCC2C3CCC4=CC(=O)CCC4(C)C3CCC21C	-3.817	MolWt	330.21949482	ESOL
CCCC(C)O	-0.29	MolWt	88.088815004	ESOL
OC(C(=O)c1ccccc1)c2ccccc2	-2.85	MolWt	212.083729624	ESOL
Cc1ccc(O)c(C)c1	-1.19	MolWt	122.07316494	ESOL
Clc1cccc(c1)N(=O)=O	-2.77	MolWt	156.993056048	ESOL
Cc2c(N)c(=O)n(c1ccccc1)n2C	-0.624	MolWt	203.105862036	ESOL
Clc1ccc(c(Cl)c1)c2cc(Cl)ccc2Cl	-6.57	MolWt	289.922360912	ESOL
ClC(=C(Cl)C(=C(Cl)Cl)Cl)Cl	-4.92	MolWt	257.81311608	ESOL
CCNc1nc(NC(C)(C)C)nc(SC)n1	-4	MolWt	241.136116608	ESOL
CCC(C)CCO	-0.71	MolWt	102.104465068	ESOL
Cc2ncc1nccnc1n2	-0.12	MolWt	146.059246192	ESOL
CC23Cc1cnoc1C=C2CCC4C3CCC5(C)C4CCC5(O)C#C	-5.507	MolWt	337.204179104	ESOL
CCCCI	-2.96	MolWt	183.974898288	ESOL
Brc1ccc2ccccc2c1	-4.4	MolWt	205.973112324	ESOL
CC1OC(CC(O)C1O)OC2C(O)CC(OC2C)OC8C(O)CC(OC7CCC3(C)C(CCC4C3CC(O)C5(C)C(CCC45O)C6=CC(=O)OC6)C7)OC8C	-4.081	MolWt	780.429606728	ESOL
FC(F)(F)c1ccccc1	-2.51	MolWt	146.03433482	ESOL
CCCCCCOC(=O)c1ccccc1C(=O)OCCCCCC	-6.144	MolWt	334.21440944	ESOL
c1ccc2c(c1)sc3ccccc23	-4.38	MolWt	184.034671256	ESOL
Clc1ccc(c(Cl)c1)c2ccc(Cl)c(Cl)c2Cl	-7.8	MolWt	323.88338856	ESOL
Clc1ccc(c(Cl)c1Cl)c2ccc(Cl)c(Cl)c2Cl	-8.01	MolWt	357.844416208	ESOL
CC(=O)CC(c1ccccc1)c3c(O)c2ccccc2oc3=O	-3.893	MolWt	308.104858992	ESOL
c1ccccc1C(O)C(O)c2ccccc2	-1.93	MolWt	214.099379688	ESOL
COC(=O)c1ccccc1C(=O)OC	-1.66	MolWt	194.0579088	ESOL
CCCCCCCC(=O)OCC	-3.39	MolWt	172.14632988	ESOL
CCSSCC	-2.42	MolWt	122.02239232	ESOL
CCOCCOCC	-0.77	MolWt	118.099379688	ESOL
Clc1cc(Cl)c(Cl)cc1Cl	-5.56	MolWt	213.891060784	ESOL
Nc1ccc(cc1)c2ccc(N)cc2	-2.7	MolWt	184.100048384	ESOL
CCCCCC=C	-3.73	MolWt	98.109550448	ESOL
CCCCc1c(C)nc(NCC)[nH]c1=O	-3.028	MolWt	209.152812228	ESOL
O=C1NC(=O)NC(=O)C1(CC)C(C)CCC	-2.39	MolWt	226.131742436	ESOL
Nc1ccccc1Cl	-1.52	MolWt	127.018876872	ESOL
COc1cccc(Cl)c1	-2.78	MolWt	142.018542524	ESOL
CCCCN(CC)C(=O)SCCC	-3.53	MolWt	203.134385292	ESOL
CCCCOC=O	-1.37	MolWt	102.06807956	ESOL
CC12CC(O)C3C(CCC4=CC(=O)C=CC34C)C2CCC1(O)C(=O)CO	-3.18	MolWt	360.193673996	ESOL
BrC(Cl)Cl	-1.54	MolWt	161.863867492	ESOL
CC34CC(=O)C1C(CCC2=CC(=O)CCC12C)C3CCC4(=O)	-3.48	MolWt	300.172544628	ESOL
c1ccc(cc1)c2ccc(cc2)c3ccccc3	-7.11	MolWt	230.109550448	ESOL
Oc1ccc(C=O)cc1	-0.96	MolWt	122.036779432	ESOL
CBr	-0.79	MolWt	93.941812196	ESOL
Cc1cc(ccc1NS(=O)(=O)C(F)(F)F)S(=O)(=O)c2ccccc2	-3.8	MolWt	379.015984524	ESOL
CC(=O)CC(c1ccc(Cl)cc1)c2c(O)c3ccccc3oc2=O	-5.839	MolWt	342.06588664	ESOL
CCc1ccc2ccccc2c1	-4.29	MolWt	156.093900384	ESOL
Nc1c(C)c[nH]c(=O)n1	-1.458	MolWt	125.058911844	ESOL
Clc2c(Cl)c(Cl)c(c1ccccc1)c(Cl)c2Cl	-7.92	MolWt	323.88338856	ESOL
c1c(NC(=O)c2ccccc2(I))cccc1	-4.21	MolWt	322.98071194	ESOL
Cc3cc2nc1c(=O)[nH]c(=O)nc1n(CC(O)C(O)C(O)CO)c2cc3C	-3.685	MolWt	376.13828436	ESOL
Fc1ccccc1Br	-2.7	MolWt	173.948040448	ESOL
Oc1ccc(Cl)cc1Cl	-1.55	MolWt	161.963920108	ESOL
CC1(C)C(C=C(Cl)Cl)C1C(=O)OCc2cccc(Oc3ccccc3)c2	-6.291	MolWt	390.07894986	ESOL
CN2C(=C(O)c1ccccc1S2(=O)=O)C(=O)Nc3ccccn3	-4.16	MolWt	331.062676896	ESOL
O=C1N(COC(=O)CC)C(=O)C(N1)(c2ccccc2)c3ccccc3	-4.907	MolWt	338.126657056	ESOL
C1CCCC1	-2.64	MolWt	70.07825032	ESOL
Cc1ccccc1N	-2.21	MolWt	107.073499288	ESOL
c1(OC)ccc(CC=C)cc1	-2.92	MolWt	148.088815004	ESOL
CN(C)C(=O)Nc1cccc(OC(=O)NC(C)(C)C)c1	-2.93	MolWt	279.158291532	ESOL
CC(C)C=C	-2.73	MolWt	70.07825032	ESOL
Oc1ccccn1	1.02	MolWt	95.03711378	ESOL
CC	-1.36	MolWt	30.046950192	ESOL
Clc1ccccc1Cl	-3.05	MolWt	145.969005488	ESOL
Sc2nc1ccccc1s2	-3.18	MolWt	166.98634116	ESOL
Clc1c(Cl)c(Cl)c(c(Cl)c1Cl)c2c(Cl)c(Cl)c(Cl)c(Cl)c2Cl	-11.6	MolWt	493.6885268	ESOL
COc2c1occc1cc3ccc(=O)oc23	-3.664	MolWt	216.042258736	ESOL
CC(=O)N	1.58	MolWt	59.03711378	ESOL
Cc1cccc2ccccc12	-3.7	MolWt	142.07825032	ESOL
CCN(CC)C(=O)C(C)Oc1cccc2ccccc12	-3.57	MolWt	271.157228912	ESOL
CC(O)C(C)(C)C	-0.62	MolWt	102.104465068	ESOL
CCCC(=O)OCC	-1.36	MolWt	116.083729624	ESOL
CC2=CC(=O)c1ccccc1C2=O	-3.03	MolWt	172.052429496	ESOL
c1ccc2c(c1)ccc3ccccc32	-5.26	MolWt	178.07825032	ESOL
Cc1ccnc(C)c1	0.38	MolWt	107.073499288	ESOL
CCCCCCCCCO	-3.01	MolWt	144.15141526	ESOL
BrCBr	-1.17	MolWt	171.852324264	ESOL
CC1CC2C3CCC4=CC(=O)C=CC4(C)C3(F)C(O)CC2(C)C1(O)C(=O)CO	-3.59	MolWt	392.199902248	ESOL
Cc1ccc2cc(C)ccc2c1	-4.89	MolWt	156.093900384	ESOL
CCSC(=O)N(CC(C)C)CC(C)C	-3.68	MolWt	217.150035356	ESOL
O=N(=O)OCC(CON(=O)=O)ON(=O)=O	-2.22	MolWt	227.00257874	ESOL
Nc1cccc(c1)N(=O)=O	-2.19	MolWt	138.042927432	ESOL
CCCCCl	-2.03	MolWt	92.039277968	ESOL
ClC(Cl)(Cl)C(NC=O)N1C=CN(C=C1)C(NC=O)C(Cl)(Cl)Cl	-4.19	MolWt	427.89349164	ESOL
Cn2cc(c1ccccc1)c(=O)c(c2)c3cccc(c3)C(F)(F)F	-4.445	MolWt	329.102748728	ESOL
Nc3cc2c1ccccc1ccc2c4ccccc34	-6.2	MolWt	243.104799416	ESOL
CC12CCC3C(CCc4cc(O)ccc34)C2CCC1=O	-3.955	MolWt	270.161979944	ESOL
CCN2c1ccccc1N(C)C(=S)c3cccnc23	-4.706	MolWt	269.09866848	ESOL
CC1CO1	-0.59	MolWt	58.041864812	ESOL
O=C3CN=C(c1ccccc1)c2cc(ccc2N3)N(=O)=O	-3.796	MolWt	281.080041212	ESOL
CCNC(=S)NCC	-1.46	MolWt	132.072119384	ESOL
Oc1cc(Cl)cc(Cl)c1Cl	-2.67	MolWt	195.924947756	ESOL
CCCCC(=O)OC	-1.34	MolWt	116.083729624	ESOL
Nc1ccccc1	-0.41	MolWt	93.057849224	ESOL
Cc1cccc2c(C)cccc12	-4.679	MolWt	156.093900384	ESOL
NS(=O)(=O)c2cc1c(NCNS1(=O)=O)cc2Cl	-2.63	MolWt	296.964475416	ESOL
C1=Cc2cccc3cccc1c23	-3.96	MolWt	152.062600256	ESOL
CCCCCOC(=O)CC	-1.28	MolWt	144.115029752	ESOL
CCNc1nc(NC(C)C)nc(OC)n1	-2.084	MolWt	211.143310164	ESOL
c1ccc2c(c1)cc3ccc4cccc5ccc2c3c45	-8.699	MolWt	252.093900384	ESOL
CCBr	-1.09	MolWt	107.95746226	ESOL
CCC#CCC	-1.99	MolWt	82.07825032	ESOL
CC1OC(CC(O)C1O)OC2C(O)CC(OC2C)OC8C(O)CC(OC7CCC3(C)C(CCC4C3CCC5(C)C(CCC45O)C6=CC(=O)OC6)C7)OC8C	-5.293	MolWt	764.434692108	ESOL
CCC(=C)C	-2.73	MolWt	70.07825032	ESOL
Oc1cccc2cccnc12	-2.42	MolWt	145.052763844	ESOL
C1CCc2ccccc2C1	-4.37	MolWt	132.093900384	ESOL
Oc1ccc(cc1)C2(OC(=O)c3ccccc23)c4ccc(O)cc4	-2.9	MolWt	318.089208928	ESOL
Brc1cc(Br)cc(Br)c1	-5.6	MolWt	311.778486396	ESOL
COP(=S)(OC)Oc1cc(Cl)c(Cl)cc1Cl	-5.72	MolWt	319.899734786	ESOL
Cc1cc(=O)[nH]c(=S)[nH]1	-2.436	MolWt	142.020083812	ESOL
COc1cc(CC=C)ccc1O	-1.56	MolWt	164.083729624	ESOL
O=C1NC(=O)NC(=O)C1(C(C)C)CC=C	-1.708	MolWt	210.100442308	ESOL
c1cc2ccc3cccc4ccc(c1)c2c34	-6.176	MolWt	202.07825032	ESOL
CCOC(C)OCC	-0.43	MolWt	118.099379688	ESOL
CC1(C)CON(Cc2ccccc2Cl)C1=O	-2.338	MolWt	239.071306368	ESOL
CCCCOCCO	-0.42	MolWt	118.099379688	ESOL
Clc1c(Cl)c(Cl)c(N(=O)=O)c(Cl)c1Cl	-5.82	MolWt	292.83716664	ESOL
CC12CCC(O)CC1CCC3C2CCC4(C)C3CCC4=O	-4.402	MolWt	290.2245802	ESOL
FC(F)(F)c1cccc(c1)N2CC(CCl)C(Cl)C2=O	-4.047	MolWt	311.00915396	ESOL
c1ccc2ncccc2c1	-1.3	MolWt	129.057849224	ESOL
COC(=O)c1cc(O)c(O)c(O)c1	-1.24	MolWt	184.037173356	ESOL
OC(Cn1cncn1)(Cn2cncn2)c3ccc(F)cc3F	-1.8	MolWt	306.104065444	ESOL
Clc2ccc1oc(=O)[nH]c1c2	-2.831	MolWt	168.993056048	ESOL
Clc1ccc(c(Cl)c1)c2c(Cl)c(Cl)c(Cl)c(Cl)c2Cl	-7.92	MolWt	391.805443856	ESOL
O=C1NC(=O)C(=O)C(=O)N1	-1.25	MolWt	142.001456544	ESOL
ClCCCCl	-1.62	MolWt	111.984655552	ESOL
Fc1cccc(Br)c1	-2.67	MolWt	173.948040448	ESOL
Clc1ccc(Br)cc1	-3.63	MolWt	189.918489908	ESOL
CC(C)C(C)C	-3.65	MolWt	86.109550448	ESOL
CCC=C	-1.94	MolWt	56.062600256	ESOL
Clc1ccc(Cl)c(c1)c2cc(Cl)c(Cl)c(Cl)c2Cl	-7.68	MolWt	357.844416208	ESOL
Nc1cc[nH]c(=O)n1	-1.155	MolWt	111.04326178	ESOL
FC(F)(Cl)C(F)(Cl)Cl	-3.04	MolWt	185.9017677	ESOL
CCC#N	0.28	MolWt	55.04219916	ESOL
ClC(Cl)C(c1ccc(Cl)cc1)c2ccccc2Cl	-6.51	MolWt	317.95366104	ESOL
COc1ccccc1N(=O)=O	-1.96	MolWt	153.042593084	ESOL
CC34CCC1C(CC=C2CC(O)CCC12C)C3CCC4=O	-4.12	MolWt	288.208930136	ESOL
CC12CC2(C)C(=O)N(C1=O)c3cc(Cl)cc(Cl)c3	-4.8	MolWt	283.016683952	ESOL
c1cc2ccc3ccc4ccc5cccc6c(c1)c2c3c4c56	-9.018	MolWt	276.093900384	ESOL
CCC(C)c1cc(cc(N(=O)=O)c1O)N(=O)=O	-3.38	MolWt	240.074621484	ESOL
c1c(OC)c(OC)C2C(=O)OCC2c1	-1.899	MolWt	196.073558864	ESOL
OCC(O)CO	1.12	MolWt	92.047344116	ESOL
COc1ccccc1O	-1.96	MolWt	124.052429496	ESOL
CCOP(=S)(OCC)Oc1nc(Cl)c(Cl)cc1Cl	-5.67	MolWt	348.926283882	ESOL
Cc1c2ccccc2cc3ccccc13	-5.89	MolWt	192.093900384	ESOL
Cc1cc(=O)n(c2ccccc2)n1C	0.715	MolWt	188.094963004	ESOL
CCCCOC	-0.99	MolWt	88.088815004	ESOL
Cc2cnc1cncnc1n2	-0.854	MolWt	146.059246192	ESOL
CCNc1nc(Cl)nc(NCC)n1	-4.55	MolWt	201.078123064	ESOL
CN(C)C(=O)C	1.11	MolWt	87.068413908	ESOL
CSc1nc(nc(n1)N(C)C)N(C)C	-2.676	MolWt	213.10481648	ESOL
C=C	-0.4	MolWt	28.031300128	ESOL
CC(C)(C)CCO	-0.5	MolWt	102.104465068	ESOL
O=C1NC(=O)NC(=O)C1(CC)CC=C	-1.614	MolWt	196.084792244	ESOL
Oc1ccc(Cl)c(Cl)c1Cl	-2.67	MolWt	195.924947756	ESOL
COc1ccccc1	-1.85	MolWt	108.057514876	ESOL
c1ccc(Cl)cc1C(c2ccc(Cl)cc2)(O)C(=O)OC(C)C	-4.53	MolWt	338.047649732	ESOL
CC13CCC(=O)C=C1CCC4C2CCC(C(=O)CO)C2(CC(O)C34)C=O	-3.85	MolWt	360.193673996	ESOL
COc2ccc(Oc1ccc(NC(=O)N(C)C)cc1)cc2	-4.16	MolWt	286.131742436	ESOL
CCc1ccc(C)cc1	-3.11	MolWt	120.093900384	ESOL
CC(C)SC(C)C	-2.24	MolWt	118.081621448	ESOL
O=N(=O)c1cccc(c1)N(=O)=O	-2.29	MolWt	168.017106608	ESOL
CCOP(=S)(OCC)SCSP(=S)(OCC)OCC	-5.54	MolWt	383.987616444	ESOL
CCC1(C(C)C)C(=O)NC(=O)NC1=O	-2.21	MolWt	198.100442308	ESOL
CC(=O)OCC(=O)C3(O)CCC4C2CCC1=CC(=O)CCC1(C)C2C(=O)CC34C	-4.21	MolWt	402.20423868	ESOL
Cc1ncc(N(=O)=O)n1CCO	-1.22	MolWt	171.064391148	ESOL
Nc1ccc(Cl)cc1	-1.66	MolWt	127.018876872	ESOL
CCCC(C)(C)CO	-1.52	MolWt	116.120115132	ESOL
c1ccoc1	-0.82	MolWt	68.026214748	ESOL
COCCCNc1nc(NC(C)C)nc(SC)n1	-2.928	MolWt	271.146681292	ESOL
CN(C)C(=O)NC1CC2CC1C3CCCC23	-3.171	MolWt	222.173213324	ESOL
CC(C)(C)c1ccccc1	-3.66	MolWt	134.109550448	ESOL
CC(=O)CCC1C(=O)N(N(C1=O)c2ccccc2)c3ccccc3	-3.27	MolWt	322.131742436	ESOL
CC(=O)OCC(=O)C3(O)CCC4C2CCC1=CC(=O)C=CC1(C)C2C(O)CC34C	-4.37	MolWt	402.20423868	ESOL
CCCOC	-0.39	MolWt	74.07316494	ESOL
CC(C)OC(=O)C	-0.55	MolWt	102.06807956	ESOL
Brc1ccccc1	-2.55	MolWt	155.95746226	ESOL
CCOC(=O)c1ccc(O)cc1	-2.35	MolWt	166.06299418	ESOL
O=C1N(COC(=O)CCC)C(=O)C(N1)(c2ccccc2)c3ccccc3	-5.071	MolWt	352.14230712	ESOL
CCC(=O)OC3CCC4C2CCC1=CC(=O)CCC1(C)C2CCC34C	-5.37	MolWt	344.235144884	ESOL
c1cc2ccc3ccc4ccc5ccc6ccc1c7c2c3c4c5c67	-9.332	MolWt	300.093900384	ESOL
O=c1[nH]cnc2[nH]ncc12	-2.266	MolWt	136.038510748	ESOL
ClC=C	-1.75	MolWt	61.992327776	ESOL
CN(C)C(=O)C(c1ccccc1)c2ccccc2	-2.98	MolWt	239.131014164	ESOL
BrC(Br)(Br)Br	-3.14	MolWt	327.6733484	ESOL
CCN2c1cc(N(C)C)cc(C)c1NC(=O)c3cccnc23	-4.871	MolWt	296.16371126	ESOL
O=C1NC(=O)c2ccccc12	-2.61	MolWt	147.0320284	ESOL
OC(c1ccc(Cl)cc1)(c2cncnc2)c3ccccc3Cl	-4.38	MolWt	330.032668364	ESOL
COC(=O)c1ccccc1	-1.85	MolWt	136.052429496	ESOL
Cn1ccc(=O)[nH]c1=O	-0.807	MolWt	126.042927432	ESOL
CCCCC1C(=O)N(N(C1=O)c2ccc(O)cc2)c3ccccc3	-3.73	MolWt	324.1473925	ESOL
Clc1ccc(Cl)c(c1)c2cccc(Cl)c2Cl	-6.47	MolWt	289.922360912	ESOL
CCC2NC(=O)c1cc(c(Cl)cc1N2)S(N)(=O)=O	-3.29	MolWt	289.028789924	ESOL
CN(C)C(=O)Nc1ccc(Cl)c(Cl)c1	-3.8	MolWt	232.0170183	ESOL
C1CC=CC1	-2.1	MolWt	68.062600256	ESOL
C1(=O)NC(=O)NC(=O)C1(O)C2(O)C(=O)NC(=O)NC2(=O)	-1.99	MolWt	286.018563152	ESOL
CCCCCCCCC	-5.88	MolWt	128.15650064	ESOL
Oc1ccccc1Cl	-1.06	MolWt	128.00289246	ESOL
c1cccc2c3c(C)cc4ccccc4c3ccc12	-6.59	MolWt	242.109550448	ESOL
CCOc1ccccc1	-2.33	MolWt	122.07316494	ESOL
CCOC(=O)C=Cc1ccccc1	-3	MolWt	176.083729624	ESOL
Cc1[nH]c(=O)n(c(=O)c1Cl)C(C)(C)C	-2.484	MolWt	216.066555336	ESOL
Clc1ccccc1C2=NCC(=O)Nc3ccc(cc23)N(=O)=O	-3.499	MolWt	315.04106886	ESOL
Cc1ccc(cc1)S(=O)(=O)N	-1.74	MolWt	171.035399528	ESOL
CC(OC(=O)Nc1cccc(Cl)c1)C#C	-2.617	MolWt	223.04000624	ESOL
CCCCCC(C)C	-5.08	MolWt	114.140850576	ESOL
CC1(C)C(C=C(Cl)C(F)(F)F)C1C(=O)OC(C#N)c2cccc(Oc3ccccc3)c2	-8.176	MolWt	449.100555808	ESOL
CCCC1C(=O)N3N(C1=O)c2cc(C)ccc2N=C3N(C)C	-3.538	MolWt	300.15862588	ESOL
CN2C(=O)CN=C(c1ccccc1)c3cc(Cl)ccc23	-3.754	MolWt	284.071640716	ESOL
CCC(O)C(C)C	-0.7	MolWt	102.104465068	ESOL
CCOP(=S)(OCC)Oc1ccc(cc1)S(C)=O	-2.3	MolWt	308.030587654	ESOL
CC1(C)C2CCC1(C)C(O)C2	-2.32	MolWt	154.135765196	ESOL
CC12CCC3C(CCC4=CC(=O)CCC34C)C2CCC1O	-4.02	MolWt	288.208930136	ESOL
CCCCCCC	-4.53	MolWt	100.125200512	ESOL
Oc1cccc2ccccc12	-2.22	MolWt	144.057514876	ESOL
C/C1CCCCC1\C	-4.3	MolWt	112.125200512	ESOL
COc2cc1c(N)nc(nc1c(OC)c2OC)N3CCN(CC3)C(=O)OCC(C)(C)O	-3.638	MolWt	435.211783648	ESOL
C1Cc2c3c1cccc3cc4c2ccc5ccccc54	-7.85	MolWt	254.109550448	ESOL
CC(=O)C3(C)CCC4C2C=C(C)C1=CC(=O)CCC1(C)C2CCC34C	-5.27	MolWt	340.240230264	ESOL
CCCCCC(=O)C	-1.45	MolWt	114.104465068	ESOL
COP(=O)(NC(C)=O)SC	0.54	MolWt	183.01190081	ESOL
CCCCSP(=O)(SCCCC)SCCCC	-5.14	MolWt	314.096165114	ESOL
c1cC2C(=O)NC(=O)C2cc1	-2.932	MolWt	149.047678464	ESOL
NS(=O)(=O)c2cc1c(NC(NS1(=O)=O)C(Cl)Cl)cc2Cl	-2.68	MolWt	378.902180776	ESOL
CC=C(C)C	-2.56	MolWt	70.07825032	ESOL
Cc1ccc(C)c(C)c1	-3.31	MolWt	120.093900384	ESOL
Oc1cc(Cl)c(Cl)cc1Cl	-2.21	MolWt	195.924947756	ESOL
c1ccc2c(c1)cnc3ccccc23	-2.78	MolWt	179.073499288	ESOL
CCCC(C)(O)CC	-0.98	MolWt	116.120115132	ESOL
CCCCCCCC	-5.24	MolWt	114.140850576	ESOL
c1ccc2cc3ccccc3cc2c1	-6.35	MolWt	178.07825032	ESOL
NNc1ccccc1	0.07	MolWt	108.068748256	ESOL
CCC=O	0.58	MolWt	58.041864812	ESOL
C1CCCCCCC1	-4.15	MolWt	112.125200512	ESOL
O=C1NC(=O)NC(=O)C1(CC=C)CC=C	-2.077	MolWt	208.084792244	ESOL
ClC(Cl)Cl	-1.17	MolWt	117.914383072	ESOL
Sc1nccc(=O)[nH]1	-2.273	MolWt	128.004433748	ESOL
Clc1ccc(CN(C2CCCC2)C(=O)Nc3ccccc3)cc1	-5.915	MolWt	328.134240972	ESOL
CC1=CCCCC1	-3.27	MolWt	96.093900384	ESOL
CCCCC(CC)C=O	-2.13	MolWt	128.120115132	ESOL
COc2c1occc1c(OC)c3c(=O)cc(C)oc23	-3.021	MolWt	260.068473484	ESOL
O=C1NC(=O)NC(=O)C1(CC)CCC(C)C	-2.658	MolWt	226.131742436	ESOL
c1ccc2c3c(ccc2c1)c4cccc5cccc3c45	-8	MolWt	252.093900384	ESOL
CCC(CC)C=O	-1.52	MolWt	100.088815004	ESOL
CCCOCCC	-1.62	MolWt	102.104465068	ESOL
CCCCCCCCCCCCCCO	-5.84	MolWt	214.22966558	ESOL
Oc1c(Cl)ccc(Cl)c1Cl	-2.64	MolWt	195.924947756	ESOL
NC(=O)N	0.96	MolWt	60.032362748	ESOL
CCCC#C	-1.64	MolWt	68.062600256	ESOL
Brc1cccc(Br)c1	-3.54	MolWt	233.867974328	ESOL
CCCCCCCCCCCCCCCCCCO	-8.4	MolWt	270.292265836	ESOL
CC(=O)Nc1ccccc1	-1.33	MolWt	135.068413908	ESOL
c1cc(O)c(O)c2OCC3(O)CC4=CC(=O)C(O)=CC4=C3c21	-2.7	MolWt	300.063388104	ESOL
c1nccc(C(=O)NN)c1	0.009	MolWt	137.058911844	ESOL
OC1C=CC2C1C3(Cl)C(=C(Cl)C2(Cl)C3(Cl)Cl)Cl	-5.46	MolWt	351.854980892	ESOL
CC(C)CCOC=O	-1.52	MolWt	116.083729624	ESOL
CC(=O)c1ccccc1	-1.28	MolWt	120.057514876	ESOL
c2ccc1nc(ccc1c2)c4ccc3ccccc3n4	-5.4	MolWt	256.100048384	ESOL
CCOP(=O)(OCC)OCC	0.43	MolWt	182.07079559	ESOL
CC2(C)C1CCC(C)(C1)C2=O	-1.85	MolWt	152.120115132	ESOL
COc2cnc1cncnc1n2	-0.91	MolWt	162.054160812	ESOL
ClC2=C(Cl)C3(Cl)C1C=CCC1C2(Cl)C3(Cl)Cl	-5.64	MolWt	335.860066272	ESOL
CC(C)N(=O)=O	-0.62	MolWt	89.047678464	ESOL
c1ccc2c(c1)[nH]c3ccccc32	-5.27	MolWt	167.073499288	ESOL
OCC(O)C(O)CO	0.7	MolWt	122.0579088	ESOL
CCCOC(=O)c1ccc(N)cc1	-2.452	MolWt	179.094628656	ESOL
CNC(=O)C=C(C)OP(=O)(OC)OC	0.651	MolWt	223.060959178	ESOL
O=C1CCC(=O)N1	0.3	MolWt	99.0320284	ESOL
CCC(C)C(C)C	-4.28	MolWt	100.125200512	ESOL
CCCCc1c(C)nc(NCC)nc1OS(=O)(=O)N(C)C	-4.16	MolWt	316.156911628	ESOL
CCN2c1ncccc1N(C)C(=S)c3cccnc23	-4.634	MolWt	270.093917448	ESOL
O2c1ccccc1N(CC)C(=O)c3ccccc23	-3.68	MolWt	239.094628656	ESOL
C1CCOCC1	-0.03	MolWt	86.07316494	ESOL
CCCCCC#C	-3.01	MolWt	96.093900384	ESOL
c1cc2ccc(OC)c(CC=C(C)(C))c2oc1=O	-4.314	MolWt	244.109944372	ESOL
c1cc(C)cc2c1c3cc4cccc5CCc(c45)c3cc2	-7.92	MolWt	268.125200512	ESOL
CCOC(=O)c1ccccc1	-2.32	MolWt	150.06807956	ESOL
ClCC(C)C	-2	MolWt	92.039277968	ESOL
CC34CCC1C(CCc2cc(O)ccc12)C3CCC4(O)C#C	-4.3	MolWt	296.177630008	ESOL
CCCCCCCCCCCC(=O)OC	-4.69	MolWt	214.193280072	ESOL
CCCSCCC	-2.58	MolWt	118.081621448	ESOL
c1ccc2cc3cc4ccccc4cc3cc2c1	-8.6	MolWt	228.093900384	ESOL
CCCCCBr	-3.08	MolWt	150.004412452	ESOL
CCCC/C=C/C	-3.82	MolWt	98.109550448	ESOL
Cc1ncc(N(=O)=O)n1CCO	-1.26	MolWt	171.064391148	ESOL
CCCCCC1CCCC1	-6.08	MolWt	140.15650064	ESOL
Clc1ccc(Cl)c(c1)c2c(Cl)c(Cl)cc(Cl)c2Cl	-7.42	MolWt	357.844416208	ESOL
O=C1NC(=O)NC(=O)C1(CC)C(C)C	-2.148	MolWt	198.100442308	ESOL
CC(Cl)(Cl)Cl	-2	MolWt	131.930033136	ESOL
CON(C)C(=O)Nc1ccc(Cl)cc1	-2.57	MolWt	214.050905272	ESOL
O=C2NC(=O)C1(CCCCC1)C(=O)N2	-3.06	MolWt	196.084792244	ESOL
CN(C)C(=O)OC1=CC(=O)CC(C)(C)C1	-0.85	MolWt	211.120843404	ESOL
Cc1ccc(Br)cc1	-3.19	MolWt	169.973112324	ESOL
CCOCC	-0.09	MolWt	74.07316494	ESOL
CC(C)NC(=O)N1CC(=O)N(C1=O)c2cc(Cl)cc(Cl)c2	-4.376	MolWt	329.033396636	ESOL
CCCCN(CC)c1c(cc(cc1N(=O)=O)C(F)(F)F)N(=O)=O	-5.53	MolWt	335.109290652	ESOL
Cc1cc(C)c(O)c(C)c1	-2.05	MolWt	136.088815004	ESOL
c1ccccc1	-1.64	MolWt	78.046950192	ESOL
Clc1ccc(I)cc1	-4.03	MolWt	237.904625808	ESOL
COc1ccc(NC(=O)N(C)C)cc1Cl	-2.564	MolWt	228.066555336	ESOL
CC(C)N(C(=O)CCl)c1ccccc1	-2.48	MolWt	211.076391748	ESOL
C=Cc1ccccc1	-2.82	MolWt	104.062600256	ESOL
COCOC	0.48	MolWt	76.052429496	ESOL
Cc1ccccc1C	-2.8	MolWt	106.07825032	ESOL
CCC(C)O	0.47	MolWt	74.07316494	ESOL
Oc1ccc(O)cc1	-0.17	MolWt	110.036779432	ESOL
CC34CCC1C(CCc2cc(O)ccc12)C3CC(O)C4O	-4.955	MolWt	288.172544628	ESOL
C1c2ccccc2c3cc4ccccc4cc13	-8.04	MolWt	216.093900384	ESOL
O=C1CNC(=O)N1	-0.4	MolWt	100.027277368	ESOL
c1(O)cc(O)ccc1CCCCCC	-2.59	MolWt	194.130679816	ESOL
C=CCS(=O)SCC=C	-0.83	MolWt	162.01730694	ESOL
CCOP(=S)(OCC)Oc2ccc1oc(=O)c(Cl)c(C)c1c2	-5.382	MolWt	362.014458922	ESOL
Cc1c(C)c2c3ccccc3ccc2c4ccccc14	-7.01	MolWt	256.125200512	ESOL
CCCCC(=O)OC3(C(C)CC4C2CCC1=CC(=O)C=CC1(C)C2(F)C(O)CC34C)C(=O)CO	-4.71	MolWt	476.257417124	ESOL
O=c2[nH]c(=O)c1[nH]c(=O)[nH]c1[nH]2	-3.93	MolWt	168.028339988	ESOL
Oc1c(Cl)cc(Cl)c(Cl)c1Cl	-3.1	MolWt	229.885975404	ESOL
Clc1cccc(Cl)c1	-3.04	MolWt	145.969005488	ESOL
Clc1ccc(cc1)C(c2ccc(Cl)cc2)C(Cl)(Cl)Cl	-7.15	MolWt	351.914688688	ESOL
CC(C)COC=O	-1.01	MolWt	102.06807956	ESOL
c1ccccc1SC	-2.39	MolWt	124.034671256	ESOL
CCN2c1nc(C)cc(C(F)(F)F)c1NC(=O)c3cccnc23	-4.207	MolWt	322.104145696	ESOL
CCCCCC	-3.84	MolWt	86.109550448	ESOL
COC(=O)c1cccnc1	-0.46	MolWt	137.047678464	ESOL
NS(=O)(=O)c3cc2c(NC(Cc1ccccc1)NS2(=O)=O)cc3C(F)(F)F	-3.59	MolWt	421.037782588	ESOL
Clc1ccc(cc1Cl)c2cc(Cl)c(Cl)c(Cl)c2Cl	-7.82	MolWt	357.844416208	ESOL
CC1(OC(=O)N(C1=O)c2cc(Cl)cc(Cl)c2)C=C	-4.925	MolWt	284.995948508	ESOL
CCNc1nc(Cl)nc(NC(C)(C)C#N)n1	-3.15	MolWt	240.089022096	ESOL
c1ccc2c(c1)c3ccccc3c4ccccc24	-6.726	MolWt	228.093900384	ESOL
CC=C(C(=CC)c1ccc(O)cc1)c2ccc(O)cc2	-4.95	MolWt	266.130679816	ESOL
CCCCC(CC)COC(=O)c1ccccc1C(=O)OCC(CC)CCCC	-6.96	MolWt	390.277009696	ESOL
CCc1ccccn1	0.51	MolWt	107.073499288	ESOL
COP(=O)(OC)OC(Br)C(Cl)(Cl)Br	-2.28	MolWt	377.782574894	ESOL
c1ccc(cc1)c2ccccc2	-4.345	MolWt	154.07825032	ESOL
Clc1cc(Cl)c(c(Cl)c1)c2c(Cl)cc(Cl)cc2Cl	-8.71	MolWt	357.844416208	ESOL
CN(C)c1nc(nc(n1)N(C)C)N(C)C	-3.364	MolWt	210.159294576	ESOL
CC(C)CC(C)(C)O	-0.92	MolWt	116.120115132	ESOL
O=C2NC(=O)C1(CCCCCC1)C(=O)N2	-3.168	MolWt	210.100442308	ESOL
OCC1OC(O)(CO)C(O)C1O	0.64	MolWt	180.063388104	ESOL
Cc1cc(C)cc(O)c1	-1.4	MolWt	122.07316494	ESOL
ClCC#CCOC(=O)Nc1cccc(Cl)c1	-4.37	MolWt	257.001033888	ESOL
CC(=O)Nc1ccc(Cl)cc1	-2.843	MolWt	169.029441556	ESOL
Clc1ccc(Cl)c(c1)c2c(Cl)c(Cl)c(Cl)c(Cl)c2Cl	-8.94	MolWt	391.805443856	ESOL
CCC(C)(C)C	-3.55	MolWt	86.109550448	ESOL
CNc1ccccc1	-1.28	MolWt	107.073499288	ESOL
C=CCC=C	-2.09	MolWt	68.062600256	ESOL
CC(=O)OCC(=O)C1(O)CCC2C3CCC4=CC(=O)CCC4(C)C3C(O)CC21C	-4.88	MolWt	404.219888744	ESOL
Cc1cc(cc(N(=O)=O)c1O)N(=O)=O	-1.456	MolWt	198.027671292	ESOL
OC3N=C(c1ccccc1Cl)c2cc(Cl)ccc2NC3=O	-3.604	MolWt	320.01193292	ESOL
Oc1cccc(Cl)c1	-0.7	MolWt	128.00289246	ESOL
Clc1cccc(Br)c1	-3.21	MolWt	189.918489908	ESOL
NS(=O)(=O)c2cc1c(N=CNS1(=O)=O)cc2Cl	-3.05	MolWt	294.948825352	ESOL
O=C1NC(=O)NC(=O)C1(C)CC	-1.228	MolWt	170.06914218	ESOL
OCCOc1ccccc1	-0.7	MolWt	138.06807956	ESOL
C(c1ccccc1)c2ccccc2	-4.08	MolWt	168.093900384	ESOL
CCCCCC(O)CC	-1.98	MolWt	130.135765196	ESOL
CCN(Cc1c(F)cccc1Cl)c2c(cc(cc2N(=O)=O)C(F)(F)F)N(=O)=O	-6.78	MolWt	421.045246424	ESOL
CC(C)Nc1nc(Cl)nc(NC(C)C)n1	-4.43	MolWt	229.109423192	ESOL
CCCC(C)CO	-1.11	MolWt	102.104465068	ESOL
CCCCC(C)(C)O	-1.08	MolWt	116.120115132	ESOL
CCc1ccccc1	-2.77	MolWt	106.07825032	ESOL
O=C1NC(=O)NC(=O)C1(CC)CC=C(C)C	-2.253	MolWt	224.116092372	ESOL
ClC1C=CC2C1C3(Cl)C(=C(Cl)C2(Cl)C3(Cl)Cl)Cl	-6.317	MolWt	369.82109392	ESOL
CCC(C)C1(CC(Br)=C)C(=O)NC(=O)NC1=O	-2.647	MolWt	302.02660444	ESOL
CC1(C)C(C(=O)OC(C#N)c2cccc(Oc3ccccc3)c2)C1(C)C	-6.025	MolWt	349.167793596	ESOL
COC(C)(C)CCCC(C)CC=CC(C)=CC(=O)OC(C)C	-5.19	MolWt	310.250794948	ESOL
CCOC(=O)CC	-0.66	MolWt	102.06807956	ESOL
CSc1nc(NC(C)C)nc(NC(C)C)n1	-4.1	MolWt	241.136116608	ESOL
CC(C#C)N(C)C(=O)Nc1ccc(Cl)cc1	-3.9	MolWt	236.071640716	ESOL
Cc1cc2ccccc2cc1C	-4.72	MolWt	156.093900384	ESOL
Clc1ccc(cc1)c2cc(Cl)ccc2Cl	-6.25	MolWt	255.961333264	ESOL
Clc1ccc(c(Cl)c1)c2cc(Cl)c(Cl)c(Cl)c2Cl	-7.39	MolWt	357.844416208	ESOL
NC(N)=NC#N	-0.31	MolWt	84.043596128	ESOL
ClC(Cl)(Cl)N(=O)=O	-2	MolWt	162.89946128	ESOL
Clc1cccc(Cl)c1c2ccccc2	-5.21	MolWt	222.000305616	ESOL
COc1ccc(C=O)cc1	-1.49	MolWt	136.052429496	ESOL
CC(=O)Nc1ccc(cc1)N(=O)=O	-2.692	MolWt	180.053492116	ESOL
CCCCCCC(=O)OCC	-2.74	MolWt	158.130679816	ESOL
CC(=O)Nc1ccc(O)cc1	-1.03	MolWt	151.063328528	ESOL
c2ccc1[nH]ncc1c2	-2.16	MolWt	118.053098192	ESOL
CC5(C)OC4CC3C2CCC1=CC(=O)C=CC1(C)C2(F)C(O)CC3(C)C4(O5)C(=O)CO	-4.31	MolWt	434.210466932	ESOL
Nc2nc1[nH]cnc1c(=O)[nH]2	-3.583	MolWt	151.04940978	ESOL
COC(=O)C	0.46	MolWt	74.036779432	ESOL
CC34CCC1C(CCC2CC(=O)CCC12C)C3CCC4O	-4.743	MolWt	290.2245802	ESOL
CCCC(O)C=C	-0.59	MolWt	100.088815004	ESOL
OC(C1=CC2C5C(C1C2=C(c3ccccc3)c4ccccn4)C(=O)NC5=O)(c6ccccc6)c7ccccn7	-3.931	MolWt	511.18959166	ESOL
CCCCOCCCC	-1.85	MolWt	130.135765196	ESOL
CCCCCCCCCCCCO	-4.8	MolWt	186.198365452	ESOL
CCN2c1nc(N(C)(CCO))ccc1NC(=O)c3cccnc23	-3.36	MolWt	313.153874848	ESOL
CCCC(C)(C)O	-0.49	MolWt	102.104465068	ESOL
Nc1nc(=O)[nH]cc1F	-0.972	MolWt	129.033839968	ESOL
CCCCOc1ccc(C(=O)OCC)c(c1)N(CC)CC	-3.84	MolWt	293.199093724	ESOL
CCCCCC(C)(C)O	-1.72	MolWt	130.135765196	ESOL
Cc1c(C)c(C)c(C)c(C)c1C	-5.23	MolWt	162.140850576	ESOL
CC(C)c1ccc(C)cc1O	-2.22	MolWt	150.104465068	ESOL
c2cnc1ncncc1n2	0.02	MolWt	132.043596128	ESOL
CCOP(=S)(OCC)Oc1ccc(cc1)N(=O)=O	-4.66	MolWt	291.033030178	ESOL
C	-0.9	MolWt	16.031300128	ESOL
c2ccc1NCCc1c2	-1.04	MolWt	119.073499288	ESOL
O=N(=O)c1cccc2ccccc12	-3.54	MolWt	173.047678464	ESOL
CCC(C)C(=O)C	-0.67	MolWt	100.088815004	ESOL
Nc1nc(O)nc2nc[nH]c12	-3.401	MolWt	151.04940978	ESOL
OC(CC(c1ccccc1)c3c(O)c2ccccc2oc3=O)c4ccc(cc4)c5ccc(Br)cc5	-4.445	MolWt	526.077971316	ESOL
CN(=O)=O	0.26	MolWt	61.016378336	ESOL
CC(C)N(C(C)C)C(=O)SCC(Cl)=C(Cl)Cl	-4.88	MolWt	303.001818172	ESOL
C=CCCC=C	-2.68	MolWt	82.07825032	ESOL
c2ccc1[nH]ccc1c2	-1.52	MolWt	117.057849224	ESOL
CC34CCC1C(CCC2=CC(=O)CCC12C)C3CCC4=O	-3.69	MolWt	286.193280072	ESOL
CCCCC=C	-3.23	MolWt	84.093900384	ESOL
Cc1cccc(C)c1NC(=O)c2cc(c(Cl)cc2O)S(N)(=O)=O	-3.79	MolWt	354.04410564	ESOL
CCC1CCCCC1	-4.25	MolWt	112.125200512	ESOL
CCCCCCCC(=O)C	-2.58	MolWt	142.135765196	ESOL
COC(=O)Nc2nc1ccc(cc1[nH]2)C(=O)c3ccccc3	-3.88	MolWt	295.095691276	ESOL
CC(C)OC(=O)Nc1cccc(Cl)c1	-3.38	MolWt	213.055656304	ESOL
CCN2c1nc(Cl)ccc1N(C)C(=O)c3cccnc23	-4.114	MolWt	288.077788716	ESOL
CNC(=O)Oc1cccc2ccccc12	-3.224	MolWt	201.078978592	ESOL
C#C	0.29	MolWt	26.015650064	ESOL
Cc1cncc(C)c1	0.38	MolWt	107.073499288	ESOL
C1C=CCC=C1	-2.06	MolWt	80.062600256	ESOL
CCOC(=O)N(C)C(=O)CSP(=S)(OCC)OCC	-2.518	MolWt	329.05205137	ESOL
CC(O)c1ccccc1	-0.92	MolWt	122.07316494	ESOL
CC(Cl)CCl	-1.6	MolWt	111.984655552	ESOL
CCCC=C(CC)C=O	-2.46	MolWt	126.104465068	ESOL
CCOP(=S)(OCC)SCCSCC	-4.23	MolWt	274.028479478	ESOL
CC(=O)OC3(C)CCC4C2CCC1=CC(=O)CCC1(C)C2CCC34C	-5.284	MolWt	344.235144884	ESOL
Clc1ccc(cc1)c2c(Cl)cccc2Cl	-6.14	MolWt	255.961333264	ESOL
Fc1cccc(F)c1C(=O)NC(=O)Nc2ccc(Cl)cc2	-6.02	MolWt	310.032061648	ESOL
Oc1cc(Cl)ccc1Oc2ccc(Cl)cc2Cl	-4.46	MolWt	287.951162504	ESOL
c1(C(=O)OCCCCCC(C)(C))c(C(=O)OCCCCCC(C)(C))cccc1	-6.637	MolWt	390.277009696	ESOL
CC12CC(O)C3C(CCC4=CC(=O)CCC34C)C2CCC1C(=O)CO	-3.24	MolWt	346.21440944	ESOL
Cc1cc(C)cc(C)c1	-3.4	MolWt	120.093900384	ESOL
CCCCCCCCOC(=O)c1ccccc1C(=O)OCCCCCCCC	-5.115	MolWt	390.277009696	ESOL
CCCCCCCCCCCCCCCO	-6.35	MolWt	228.245315644	ESOL
Clc1cccc(Cl)c1c2c(Cl)cccc2Cl	-7.39	MolWt	289.922360912	ESOL
O=C1NC(=O)NC(=O)C1(C)C	-1.742	MolWt	156.053492116	ESOL
CC(C)I	-2.09	MolWt	169.959248224	ESOL
O=N(=O)c1ccccc1N(=O)=O	-3.1	MolWt	168.017106608	ESOL
CC(C)C(=O)C	-0.12	MolWt	86.07316494	ESOL
CCCCCCCCCCCCCCCC	-8.4	MolWt	226.266051088	ESOL
CC12CCC(CC1)C(C)(C)O2	-1.74	MolWt	154.135765196	ESOL
Cc2cccc3sc1nncn1c23	-2.07	MolWt	189.036068224	ESOL
CCCCCCC(=O)C	-2.05	MolWt	128.120115132	ESOL
CCCCCCCCC(=O)OC	-3.38	MolWt	172.14632988	ESOL
Fc1ccc(F)cc1	-1.97	MolWt	114.028106568	ESOL
O=C1N(C2CCC(=O)NC2=O)C(=O)c3ccccc13	-2.676	MolWt	258.0640568	ESOL
CCCN(CCC)c1c(cc(cc1N(=O)=O)C(F)(F)F)N(=O)=O	-5.68	MolWt	335.109290652	ESOL
CCO	1.1	MolWt	46.041864812	ESOL
O=C2NC(=O)C1(CCCC1)C(=O)N2	-2.349	MolWt	182.06914218	ESOL
c1c(NC(=O)OC(C)C(=O)NCC)cccc1	-1.83	MolWt	236.116092372	ESOL
CC(C)=CC3C(C(=O)OCc2cccc(Oc1ccccc1)c2)C3(C)C	-5.24	MolWt	350.188194692	ESOL
CN(C)C(=O)NC1CCCCCCC1	-2.218	MolWt	198.173213324	ESOL
ClC1(C2(Cl)C3(Cl)C4(Cl)C5(Cl)C1(Cl)C3(Cl)Cl)C5(Cl)C(Cl)(Cl)C24Cl	-6.8	MolWt	539.62623216	ESOL
CCCCCCCCBr	-5.06	MolWt	192.051362644	ESOL
CCCCNC(=O)n1c(NC(=O)OC)nc2ccccc12	-4.883	MolWt	290.137890436	ESOL
CN(C)c2c(C)n(C)n(c1ccccc1)c2=O	-0.364	MolWt	231.137162164	ESOL
CCC(O)CC	-0.24	MolWt	88.088815004	ESOL
Cc1ccc(cc1)N(=O)=O	-2.49	MolWt	137.047678464	ESOL
CC(C)CCCO	-1.14	MolWt	102.104465068	ESOL
CC34CCC1C(CCC2=CC(=O)CCC12O)C3CCC4(O)C#C	-4.57	MolWt	314.188194692	ESOL
CC(C)OC(=O)C(O)(c1ccc(Br)cc1)c2ccc(Br)cc2	-4.93	MolWt	425.946618572	ESOL
Nc2cnn(c1ccccc1)c(=O)c2Cl	-2.878	MolWt	221.035589556	ESOL
CCC(C)(C)O	0.15	MolWt	88.088815004	ESOL
Cc1ccc(O)cc1	-0.73	MolWt	108.057514876	ESOL
CCOC=O	0.15	MolWt	74.036779432	ESOL
CN(C)c1ccccc1	-1.92	MolWt	121.089149352	ESOL
C1CCC2CCCCC2C1	-5.19	MolWt	138.140850576	ESOL
CCCCS	-2.18	MolWt	90.05032132	ESOL
c1ccc2c(c1)c3cccc4ccc5cccc2c5c43	-7.8	MolWt	252.093900384	ESOL
ClC(=C(Cl)Cl)Cl	-2.54	MolWt	163.87541072	ESOL
CCC(=O)CC	-0.28	MolWt	86.07316494	ESOL
C=CC#N	0.15	MolWt	53.026549096	ESOL
CC1CC2C3CC(F)C4=CC(=O)C=CC4(C)C3(F)C(O)CC2(C)C1(O)C(=O)CO	-5.613	MolWt	410.190480436	ESOL
CCCCC(=O)C	-0.8	MolWt	100.088815004	ESOL
CCNc1nc(NC(C)(C)C)nc(OC)n1	-3.239	MolWt	225.158960228	ESOL
CCCCC(C)CC	-5.16	MolWt	114.140850576	ESOL
BrCCBr	-1.68	MolWt	185.867974328	ESOL
CNC(=O)Oc1ccccc1C(C)C	-2.863	MolWt	193.11027872	ESOL
O=C1NCCN1c2ncc(s2)N(=O)=O	-3.22	MolWt	214.016061052	ESOL
C1c2ccccc2c3ccc4ccccc4c13	-6.68	MolWt	216.093900384	ESOL
COc1ccccc1Cl	-2.46	MolWt	142.018542524	ESOL
COP(=S)(OC)Oc1cc(Cl)c(Br)cc1Cl	-6.09	MolWt	363.849219206	ESOL
ClC(Cl)CC(=O)NC2=C(Cl)C(=O)c1ccccc1C2=O	-5.03	MolWt	330.956976156	ESOL
ClC(Cl)C(c1ccc(Cl)cc1)c2ccc(Cl)cc2	-7.2	MolWt	317.95366104	ESOL
COC(=O)C=C	-0.22	MolWt	86.036779432	ESOL
CN(C)C(=O)Nc2ccc(Oc1ccc(Cl)cc1)cc2	-4.89	MolWt	290.0822054	ESOL
N(=Nc1ccccc1)c2ccccc2	-4.45	MolWt	182.08439832	ESOL
CC(C)c1ccc(C)cc1	-3.77	MolWt	134.109550448	ESOL
Oc1c(Cl)cccc1Cl	-1.79	MolWt	161.963920108	ESOL
OCC2OC(OC1(CO)OC(CO)C(O)C1O)C(O)C(O)C2O	0.79	MolWt	342.116211524	ESOL
OC1C(O)C(O)C(O)C(O)C1O	0.35	MolWt	180.063388104	ESOL
Cn2c(=O)n(C)c1ncn(CC(O)CO)c1c2=O	-0.17	MolWt	254.101504928	ESOL
OCC(NC(=O)C(Cl)Cl)C(O)c1ccc(cc1)N(=O)=O	-2.111	MolWt	322.012326844	ESOL
CCC(O)(CC)CC	-0.85	MolWt	116.120115132	ESOL
CC45CCC2C(CCC3CC1SC1CC23C)C4CCC5O	-5.41	MolWt	306.20173658	ESOL
Brc1ccccc1Br	-3.5	MolWt	233.867974328	ESOL
Oc1c(Cl)cc(Cl)cc1Cl	-2.34	MolWt	195.924947756	ESOL
CCCN(CCC)c1c(cc(cc1N(=O)=O)S(N)(=O)=O)N(=O)=O	-5.16	MolWt	346.094705296	ESOL
C2c1ccccc1N(CCF)C(=O)c3ccccc23	-4.799	MolWt	255.105942288	ESOL
CC(C)C(=O)C(C)C	-1.3	MolWt	114.104465068	ESOL
O=C1NC(=O)NC(=O)C1(C(C)C)CC=C(C)C	-2.593	MolWt	238.131742436	ESOL
c1c(O)C2C(=O)C3cc(O)ccC3OC2cc1(OC)	-2.943	MolWt	262.084123548	ESOL
Cn1cnc2n(C)c(=O)n(C)c(=O)c12	-0.876	MolWt	194.08037556	ESOL
CC(=O)SC4CC1=CC(=O)CCC1(C)C5CCC2(C)C(CCC23CCC(=O)O3)C45	-4.173	MolWt	416.202130504	ESOL
Cc1ccc(O)cc1C	-1.38	MolWt	122.07316494	ESOL
O(c1ccccc1)c2ccccc2	-3.96	MolWt	170.07316494	ESOL
Clc1cc(Cl)c(cc1Cl)c2cc(Cl)c(Cl)cc2Cl	-8.56	MolWt	357.844416208	ESOL
NC(=O)c1cccnc1	0.61	MolWt	122.048012812	ESOL
Sc1ccccc1	-2.12	MolWt	110.019021192	ESOL
CNC(=O)Oc1cc(C)cc(C)c1	-2.581	MolWt	179.094628656	ESOL
ClC1CC2C(C1Cl)C3(Cl)C(=C(Cl)C2(Cl)C3(Cl)Cl)Cl	-6.86	MolWt	405.797771632	ESOL
CSSC	-1.44	MolWt	93.991092192	ESOL
NC(=O)c1ccccc1	-0.96	MolWt	121.052763844	ESOL
Clc1ccccc1Br	-3.19	MolWt	189.918489908	ESOL
COC(=O)c1ccccc1OC2OC(COC3OCC(O)C(O)C3O)C(O)C(O)C2O	-0.742	MolWt	446.142426272	ESOL
CCCCC(O)CC	-1.47	MolWt	116.120115132	ESOL
CCN2c1nc(C)cc(C)c1NC(=O)c3cccnc23	-4.554	MolWt	268.132411132	ESOL
Oc1cc(Cl)cc(Cl)c1	-1.34	MolWt	161.963920108	ESOL
Cc1cccc2c1ccc3ccccc32	-5.85	MolWt	192.093900384	ESOL
CCCCC(CC)CO	-2.11	MolWt	130.135765196	ESOL
CC(C)N(C(C)C)C(=O)SCC(=CCl)Cl	-4.286	MolWt	269.040790524	ESOL
Cc1ccccc1	-2.21	MolWt	92.062600256	ESOL
Clc1cccc(n1)C(Cl)(Cl)Cl	-3.76	MolWt	228.901959816	ESOL
C1CCC=CCC1	-3.18	MolWt	96.093900384	ESOL
CN(C)C(=S)SSC(=S)N(C)C	-3.9	MolWt	239.988332384	ESOL
COC1=CC(=O)CC(C)C13Oc2c(Cl)c(OC)cc(OC)c2C3=O	-3.246	MolWt	352.071365944	ESOL
CCCCCCCCCCO	-3.63	MolWt	158.167065324	ESOL
CCC(C)(C)CC	-4.23	MolWt	100.125200512	ESOL
CNC(=O)C(C)SCCSP(=O)(OC)(OC)	1.144	MolWt	287.041486686	ESOL
Oc1cc(Cl)c(Cl)c(Cl)c1Cl	-3.15	MolWt	229.885975404	ESOL
CCCC=O	-0.01	MolWt	72.057514876	ESOL
CC4CC3C2CCC1=CC(=O)C=CC1(C)C2(F)C(O)CC3(C)C4(O)C(=O)COC(C)=O	-4.9	MolWt	434.210466932	ESOL
CCCC	-2.57	MolWt	58.07825032	ESOL
COc1ccccc1O	-1.96	MolWt	124.052429496	ESOL
CC1CC2C3CCC(O)(C(=O)C)C3(C)CC(O)C2(F)C4(C)C=CC(=O)C=C14	-4.099	MolWt	376.204987628	ESOL
ClC(Cl)C(Cl)(Cl)Cl	-2.6	MolWt	199.852088432	ESOL
CCOC(=O)c1ccccc1C(=O)OCC	-2.35	MolWt	222.089208928	ESOL
CC(C)CO	0.1	MolWt	74.07316494	ESOL
CC(C)Cc1ccccc1	-4.12	MolWt	134.109550448	ESOL
ICI	-2.34	MolWt	267.824596064	ESOL
CCCC(O)CCC	-1.4	MolWt	116.120115132	ESOL
CCCCCOC(=O)C	-1.89	MolWt	130.099379688	ESOL
Oc1c(Cl)c(Cl)cc(Cl)c1Cl	-3.37	MolWt	229.885975404	ESOL
CCCc1ccccc1	-3.37	MolWt	120.093900384	ESOL
FC(F)(Cl)C(F)(F)Cl	-2.74	MolWt	169.93131824	ESOL
CC=CC=O	0.32	MolWt	70.041864812	ESOL
CN(C)C(=O)N(C)C	0.94	MolWt	116.094963004	ESOL
Cc1cc(C)c(C)cc1C	-4.59	MolWt	134.109550448	ESOL
CC(=O)OC3(CCC4C2CCC1=CC(=O)CCC1C2CCC34C)C#C	-4.8	MolWt	340.203844756	ESOL
CCOP(=S)(OCC)N2C(=O)c1ccccc1C2=O	-3.35	MolWt	299.038115558	ESOL
c1ccccc1NC(=O)c2c(O)cccc2	-3.59	MolWt	213.078978592	ESOL
CCN(CC)C(=S)SCC(Cl)=C	-3.39	MolWt	223.025619128	ESOL
ClCC	-1.06	MolWt	64.00797784	ESOL
CC(=O)Nc1cc(NS(=O)(=O)C(F)(F)F)c(C)cc1C	-3.24	MolWt	310.059897936	ESOL
O=C(C=CC=Cc2ccc1OCOc1c2)N3CCCCC3	-3.46	MolWt	285.136493468	ESOL
CC/C=C\C	-2.54	MolWt	70.07825032	ESOL
CNC(=O)ON=C(CSC)C(C)(C)C	-1.62	MolWt	218.108898816	ESOL
O=C2NC(=O)C1(CCCCCCC1)C(=O)N2	-2.982	MolWt	224.116092372	ESOL
c1(C(C)(C)C)cc(C(C)(C)C)cc(OC(=O)NC)c1	-4.24	MolWt	263.18852904	ESOL
Oc2cc(O)c1C(=O)CC(Oc1c2)c3ccc(O)c(O)c3	-3.62	MolWt	288.063388104	ESOL
O=C(c1ccccc1)c2ccccc2	-3.12	MolWt	182.07316494	ESOL
CCCCCCCCCCCCCCCCCCCC	-8.172	MolWt	282.328651344	ESOL
N(Nc1ccccc1)c2ccccc2	-2.92	MolWt	184.100048384	ESOL
CCC(CC)CO	-1.17	MolWt	102.104465068	ESOL
Oc1ccncc1	1.02	MolWt	95.03711378	ESOL
Cl\C=C/Cl	-1.3	MolWt	95.953355424	ESOL
CC1CCCC1	-3.3	MolWt	84.093900384	ESOL
CC(C)CC(C)O	-0.8	MolWt	102.104465068	ESOL
O2c1ccc(N)cc1N(C)C(=O)c3cc(C)ccc23	-3.928	MolWt	254.105527688	ESOL
CC(C)(C)CO	-0.4	MolWt	88.088815004	ESOL
CC(C)(C)C(=O)C(Oc1ccc(Cl)cc1)n2cncn2	-3.61	MolWt	293.093104432	ESOL
Cc1cc(no1)C(=O)NNCc2ccccc2	-2.461	MolWt	231.100776656	ESOL
CC=C	-1.08	MolWt	42.046950192	ESOL
Oc1ccc(Cl)cc1Cc2cc(Cl)ccc2O	-3.953	MolWt	268.00578492	ESOL
CCOC(=O)Nc2cccc(OC(=O)Nc1ccccc1)c2	-4.632	MolWt	300.111006992	ESOL
O=C1c2ccccc2C(=O)c3ccccc13	-5.19	MolWt	208.052429496	ESOL
CCCCCCC(C)O	-2.09	MolWt	130.135765196	ESOL
CC1=C(C(=O)Nc2ccccc2)S(=O)(=O)CCO1	-2.281	MolWt	267.056528896	ESOL
CCCCc1ccccc1	-4.06	MolWt	134.109550448	ESOL
O=C1NC(=O)C(=O)N1	-0.4	MolWt	114.006541924	ESOL
COP(=S)(OC)Oc1ccc(Sc2ccc(OP(=S)(OC)OC)cc2)cc1	-6.237	MolWt	465.98972462	ESOL
NS(=O)(=O)c1cc(ccc1Cl)C2(O)NC(=O)c3ccccc23	-3.451	MolWt	338.012805512	ESOL
CC(C)COC(=O)C	-1.21	MolWt	116.083729624	ESOL
CC(C)C(C)(C)C	-4.36	MolWt	100.125200512	ESOL
Clc1ccc(c(Cl)c1Cl)c2c(Cl)cc(Cl)c(Cl)c2Cl	-7.66	MolWt	391.805443856	ESOL
N#Cc1ccccc1C#N	-2.38	MolWt	128.037448128	ESOL
Cc1cccc(c1)N(=O)=O	-2.44	MolWt	137.047678464	ESOL
FC(F)(F)C(Cl)Br	-1.71	MolWt	195.890224472	ESOL
CNC(=O)ON=C(SC)C(=O)N(C)C	0.106	MolWt	219.067762276	ESOL
CCSCCSP(=S)(OC)OC	-3.091	MolWt	245.99717935	ESOL
CCC(C)C	-3.18	MolWt	72.093900384	ESOL
COP(=O)(OC)OC(=CCl)c1cc(Cl)c(Cl)cc1Cl	-4.522	MolWt	363.899256118	ESOL
OCC3OC(OCC2OC(OC(C#N)c1ccccc1)C(O)C(O)C2O)C(O)C(O)C3O	-0.77	MolLogP	-3.10802	ESOL
Cc1occc1C(=O)Nc2ccccc2	-3.3	MolLogP	2.84032	ESOL
CC(C)=CCCC(C)=CC(=O)	-2.06	MolLogP	2.878	ESOL
c1ccc2c(c1)ccc3c2ccc4c5ccccc5ccc43	-7.87	MolLogP	6.2994	ESOL
c1ccsc1	-1.33	MolLogP	1.7481	ESOL
c2ccc1scnc1c2	-1.5	MolLogP	2.2963	ESOL
Clc1cc(Cl)c(c(Cl)c1)c2c(Cl)cccc2Cl	-7.32	MolLogP	6.6206	ESOL
CC12CCC3C(CCc4cc(O)ccc34)C2CCC1O	-5.03	MolLogP	3.6092	ESOL
ClC4=C(Cl)C5(Cl)C3C1CC(C2OC12)C3C4(Cl)C5(Cl)Cl	-6.29	MolLogP	4.4814	ESOL
COc5cc4OCC3Oc2c1CC(Oc1ccc2C(=O)C3c4cc5OC)C(C)=C	-4.42	MolLogP	3.7033	ESOL
O=C1CCCN1	1.07	MolLogP	-0.1036	ESOL
Clc1ccc2ccccc2c1	-4.14	MolLogP	3.4932	ESOL
CCCC=C	-2.68	MolLogP	1.9725	ESOL
CCC1(C(=O)NCNC1=O)c2ccccc2	-2.64	MolLogP	0.537899999999999	ESOL
CCCCCCCCCCCCCC	-7.96	MolLogP	5.70740000000001	ESOL
CC(C)Cl	-1.41	MolLogP	1.6336	ESOL
CCC(C)CO	-0.47	MolLogP	1.0248	ESOL
N#Cc1ccccc1	-1	MolLogP	1.55828	ESOL
CCOP(=S)(OCC)Oc1cc(C)nc(n1)C(C)C	-3.64	MolLogP	3.58472	ESOL
CCCCCCCCCC(C)O	-2.94	MolLogP	3.5079	ESOL
Clc1ccc(c(Cl)c1)c2c(Cl)ccc(Cl)c2Cl	-7.43	MolLogP	6.6206	ESOL
O=c2[nH]c1CCCc1c(=O)n2C3CCCCC3	-4.594	MolLogP	1.5305	ESOL
CCOP(=S)(OCC)SCSCC	-4.11	MolLogP	3.7277	ESOL
CCOc1ccc(NC(=O)C)cc1	-2.35	MolLogP	2.0437	ESOL
CCN(CC)c1c(cc(c(N)c1N(=O)=O)C(F)(F)F)N(=O)=O	-5.47	MolLogP	2.9502	ESOL
CCCCCCCO	-1.81	MolLogP	1.9491	ESOL
Cn1c(=O)n(C)c2nc[nH]c2c1=O	-1.39	MolLogP	-1.0397	ESOL
CCCCC1(CC)C(=O)NC(=O)NC1=O	-1.661	MolLogP	0.939	ESOL
ClC(Cl)=C(c1ccc(Cl)cc1)c2ccc(Cl)cc2	-6.9	MolLogP	6.1879	ESOL
CCCCCCCC(=O)OC	-3.17	MolLogP	2.5199	ESOL
CCc1ccc(CC)cc1	-3.75	MolLogP	2.8114	ESOL
CCOP(=S)(OCC)SCSC(C)(C)C	-4.755	MolLogP	4.5063	ESOL
COC(=O)Nc1cccc(OC(=O)Nc2cccc(C)c2)c1	-4.805	MolLogP	3.78422	ESOL
ClC(=C)Cl	-1.64	MolLogP	1.9352	ESOL
Cc1cccc2c1Cc3ccccc32	-5.22	MolLogP	3.56622	ESOL
CCCCC=O	-0.85	MolLogP	1.3755	ESOL
N(c1ccccc1)c2ccccc2	-3.504	MolLogP	3.4302	ESOL
CN(C)C(=O)SCCCCOc1ccccc1	-3.927	MolLogP	3.2604	ESOL
CCCOP(=S)(OCCC)SCC(=O)N1CCCCC1C	-4.15	MolLogP	4.1983	ESOL
CCCCCCCI	-4.81	MolLogP	3.3918	ESOL
c1c(Cl)cccc1c2ccccc2	-4.88	MolLogP	4.007	ESOL
OCCCC=C	-0.15	MolLogP	0.9449	ESOL
O=C2NC(=O)C1(CCC1)C(=O)N2	-1.655	MolLogP	-0.4773	ESOL
CC(C)C1CCC(C)CC1O	-2.53	MolLogP	2.4395	ESOL
CC(C)OC=O	-0.63	MolLogP	0.5678	ESOL
CCCCCC(C)O	-1.55	MolLogP	1.9475	ESOL
CC(=O)Nc1ccc(Br)cc1	-3.083	MolLogP	2.4075	ESOL
c1ccccc1n2ncc(N)c(Br)c2(=O)	-3.127	MolLogP	1.5772	ESOL
COC(=O)C1=C(C)NC(=C(C1c2ccccc2N(=O)=O)C(=O)OC)C	-4.76	MolLogP	2.1756	ESOL
c2c(C)cc1nc(C)ccc1c2	-1.94	MolLogP	2.85164	ESOL
CCCCCCC#C	-3.66	MolLogP	2.59	ESOL
CCC1(C(=O)NC(=O)NC1=O)C2=CCCCC2	-2.17	MolLogP	1.2492	ESOL
c1ccc2c(c1)ccc3c4ccccc4ccc23	-8.057	MolLogP	5.1462	ESOL
CCC(C)n1c(=O)[nH]c(C)c(Br)c1=O	-2.523	MolLogP	1.57852	ESOL
Clc1cccc(c1Cl)c2c(Cl)c(Cl)cc(Cl)c2Cl	-8.6	MolLogP	7.274	ESOL
Cc1ccccc1O	-0.62	MolLogP	1.70062	ESOL
CC(C)CCC(C)(C)C	-5.05	MolLogP	3.4687	ESOL
Cc1ccc(C)c2ccccc12	-4.14	MolLogP	3.45664	ESOL
Cc1cc2c3ccccc3ccc2c4ccccc14	-6.57	MolLogP	5.45462	ESOL
CCCC(=O)C	-0.19	MolLogP	1.3755	ESOL
Clc1cc(Cl)c(Cl)c(c1Cl)c2c(Cl)c(Cl)cc(Cl)c2Cl	-9.15	MolLogP	8.5808	ESOL
CCCOC(=O)CC	-0.82	MolLogP	1.3496	ESOL
CC34CC(O)C1(F)C(CCC2=CC(=O)C=CC12C)C3CC(O)C4(O)C(=O)CO	-3.68	MolLogP	0.6205	ESOL
Nc1ccc(O)cc1	-0.8	MolLogP	0.9744	ESOL
O=C(Cn1ccnc1N(=O)=O)NCc2ccccc2	-2.81	MolLogP	1.1077	ESOL
OC4=C(C1CCC(CC1)c2ccc(Cl)cc2)C(=O)c3ccccc3C4=O	-5.931	MolLogP	5.5051	ESOL
CCNc1nc(Cl)nc(n1)N(CC)CC	-4.06	MolLogP	1.803	ESOL
NC(=O)c1cnccn1	-0.667	MolLogP	-0.4245	ESOL
CCC(Br)(CC)C(=O)NC(N)=O	-2.68	MolLogP	1.135	ESOL
Clc1ccccc1c2ccccc2Cl	-5.27	MolLogP	4.6604	ESOL
O=C2CN(N=Cc1ccc(o1)N(=O)=O)C(=O)N2	-3.38	MolLogP	0.0735	ESOL
Clc2ccc(Oc1ccc(cc1)N(=O)=O)c(Cl)c2	-5.46	MolLogP	4.6939	ESOL
CC1(C)C2CCC1(C)C(=O)C2	-1.96	MolLogP	2.4017	ESOL
O=C1NC(=O)NC(=O)C1(CC=C)c1ccccc1	-2.369	MolLogP	0.8665	ESOL
CCCCC(=O)OCC	-2.25	MolLogP	1.7397	ESOL
CC(C)CCOC(=O)C	-1.92	MolLogP	1.5956	ESOL
O=C1N(COC(=O)CCCCC)C(=O)C(N1)(c2ccccc2)c3ccccc3	-5.886	MolLogP	3.563	ESOL
Clc1cccc(c1)c2cc(Cl)ccc2Cl	-6.01	MolLogP	5.3138	ESOL
CCCBr	-1.73	MolLogP	1.7913	ESOL
CCCC1COC(Cn2cncn2)(O1)c3ccc(Cl)cc3Cl	-3.493	MolLogP	3.6534	ESOL
COP(=S)(OC)SCC(=O)N(C)C=O	-1.995	MolLogP	0.8517	ESOL
Cc1ncnc2nccnc12	-0.466	MolLogP	0.72822	ESOL
NC(=S)N	0.32	MolLogP	-0.8113	ESOL
Cc1ccc(C)cc1	-2.77	MolLogP	2.30344	ESOL
CCc1ccccc1CC	-3.28	MolLogP	2.8114	ESOL
ClC(Cl)(Cl)C(Cl)(Cl)Cl	-3.67	MolLogP	3.7268	ESOL
CC(C)C(C(=O)OC(C#N)c1cccc(Oc2ccccc2)c1)c3ccc(OC(F)F)cc3	-6.876	MolLogP	6.62798000000001	ESOL
CCCN(=O)=O	-0.8	MolLogP	0.6731	ESOL
CC(C)C1CCC(C)CC1=O	-2.35	MolLogP	2.6477	ESOL
CCN2c1cc(Cl)ccc1NC(=O)c3cccnc23	-5.36	MolLogP	3.4587	ESOL
O=N(=O)c1c(Cl)c(Cl)ccc1	-3.48	MolLogP	2.9016	ESOL
CCCC(C)C1(CC=C)C(=O)NC(=S)NC1=O	-3.46	MolLogP	1.516	ESOL
c1ccc2c(c1)c3cccc4cccc2c34	-6	MolLogP	4.4872	ESOL
CCCOC(C)C	-1.34	MolLogP	1.8214	ESOL
Cc1cc(C)c2ccccc2c1	-4.29	MolLogP	3.45664	ESOL
CCC(=C(CC)c1ccc(O)cc1)c2ccc(O)cc2	-4.07	MolLogP	4.82860000000001	ESOL
c1(C#N)c(Cl)c(C#N)c(Cl)c(Cl)c(Cl)1	-5.64	MolLogP	4.04356	ESOL
Clc1ccc(Cl)c(c1)c2ccc(Cl)c(Cl)c2	-7.25	MolLogP	5.9672	ESOL
C1OC1c2ccccc2	-1.6	MolLogP	1.7579	ESOL
CC(C)c1ccccc1	-3.27	MolLogP	2.81	ESOL
CC12CCC3C(CCC4=CC(=O)CCC34C)C2CCC1C(=O)CO	-3.45	MolLogP	3.6959	ESOL
c2(Cl)c(Cl)c(Cl)c1nccnc1c2(Cl)	-5.43	MolLogP	4.2434	ESOL
C1OC(O)C(O)C(O)C1O	0.39	MolLogP	-2.5823	ESOL
ClCCl	-0.63	MolLogP	1.4215	ESOL
CCc1cccc2ccccc12	-4.17	MolLogP	3.4022	ESOL
COC=O	0.58	MolLogP	-0.2108	ESOL
Oc1ccccc1N(=O)=O	-1.74	MolLogP	1.3004	ESOL
Cc1c[nH]c(=O)[nH]c1=O	-1.506	MolLogP	-0.62838	ESOL
CC(C)C	-2.55	MolLogP	1.6623	ESOL
OCC1OC(C(O)C1O)n2cnc3c(O)ncnc23	-1.23	MolLogP	-1.8566	ESOL
Oc1c(I)cc(C#N)cc1I	-3.61	MolLogP	2.47308	ESOL
Oc1ccc(Cl)cc1C(=O)Nc2ccc(cc2Cl)N(=O)=O	-4.7	MolLogP	3.8595	ESOL
CCCCC	-3.18	MolLogP	2.1965	ESOL
c1ccccc1O	0	MolLogP	1.3922	ESOL
Nc3ccc2cc1ccccc1cc2c3	-5.17	MolLogP	3.5752	ESOL
Cn1cnc2n(C)c(=O)[nH]c(=O)c12	-2.523	MolLogP	-1.0397	ESOL
c1ccc2cnccc2c1	-1.45	MolLogP	2.2348	ESOL
COP(=S)(OC)SCC(=O)N(C(C)C)c1ccc(Cl)cc1	-4.432	MolLogP	4.3319	ESOL
CCCCCCc1ccccc1	-5.21	MolLogP	3.8094	ESOL
Clc1ccccc1c2ccccc2	-4.54	MolLogP	4.007	ESOL
CCCC(=C)C	-3.03	MolLogP	2.3626	ESOL
CC(C)C(C)C(C)C	-4.8	MolLogP	2.9345	ESOL
Clc1cc(Cl)c(Cl)c(Cl)c1Cl	-5.65	MolLogP	4.9536	ESOL
Oc1cccc(c1)N(=O)=O	-1.01	MolLogP	1.3004	ESOL
CCCCCCCCC=C	-5.51	MolLogP	3.923	ESOL
CC(=O)OCC(COC(=O)C)OC(=O)C	-0.6	MolLogP	0.0442999999999998	ESOL
CCCCc1c(C)nc(nc1O)N(C)C	-2.24	MolLogP	1.89922	ESOL
CC1(C)C(C=C(Cl)Cl)C1C(=O)OC(C#N)c2ccc(F)c(Oc3ccccc3)c2	-7.337	MolLogP	6.31708	ESOL
c1ccncc1	0.76	MolLogP	1.0816	ESOL
CCCCCCCBr	-4.43	MolLogP	3.3517	ESOL
Cc1ccncc1C	0.36	MolLogP	1.69844	ESOL
CC34CC(O)C1(F)C(CCC2=CC(=O)CCC12C)C3CCC4(O)C(=O)CO	-3.43	MolLogP	1.8737	ESOL
CCSCc1ccccc1OC(=O)NC	-2.09	MolLogP	2.6579	ESOL
CCOC(=O)CC(=O)OCC	-0.82	MolLogP	0.5027	ESOL
CC1=CCC(CC1)C(C)=C	-4.26	MolLogP	3.3089	ESOL
C1Cc2ccccc2C1	-3.04	MolLogP	2.1753	ESOL
CC(C)(C)c1ccc(O)cc1	-2.41	MolLogP	2.6897	ESOL
O=C2NC(=O)C1(CC1)C(=O)N2	-1.886	MolLogP	-0.8674	ESOL
Clc1cccc(I)c1	-3.55	MolLogP	2.9446	ESOL
Brc1cccc2ccccc12	-4.35	MolLogP	3.6023	ESOL
CC/C=C/C	-2.54	MolLogP	1.9725	ESOL
Cc1cccc(C)n1	0.45	MolLogP	1.69844	ESOL
ClC=C(Cl)Cl	-1.96	MolLogP	2.5017	ESOL
Nc1cccc2ccccc12	-1.92	MolLogP	2.422	ESOL
Cc1cccc(C)c1	-2.82	MolLogP	2.30344	ESOL
Oc2ncc1nccnc1n2	-1.947	MolLogP	0.1254	ESOL
CO	1.57	MolLogP	-0.3915	ESOL
CCC1(CCC(C)C)C(=O)NC(=O)NC1=O	-2.468	MolLogP	1.185	ESOL
CCC(=O)C	0.52	MolLogP	0.9854	ESOL
Fc1c[nH]c(=O)[nH]c1=O	-1.077	MolLogP	-0.7977	ESOL
Nc1ncnc2n(ccc12)C3OC(CO)C(O)C3O	-1.95	MolLogP	-1.375	ESOL
Oc1cccc(O)c1	0.81	MolLogP	1.0978	ESOL
CCCCCCO	-1.24	MolLogP	1.559	ESOL
CCCCCCl	-2.73	MolLogP	2.4154	ESOL
C=CC=C	-1.87	MolLogP	1.3584	ESOL
CCCOC(=O)C	-0.72	MolLogP	0.9595	ESOL
Oc2ccc1CCCCc1c2	-1.99	MolLogP	2.271	ESOL
NC(=O)CCl	-0.02	MolLogP	-0.2895	ESOL
COP(=S)(OC)Oc1cc(Cl)c(I)cc1Cl	-6.62	MolLogP	4.4941	ESOL
Cc1ccc(Cl)cc1	-3.08	MolLogP	2.64842	ESOL
CSc1nnc(c(=O)n1N)C(C)(C)C	-2.253	MolLogP	0.3715	ESOL
Cc1ccc(OP(=O)(Oc2cccc(C)c2)Oc3ccccc3C)cc1	-6.01	MolLogP	6.25676000000001	ESOL
CCCCCC=O	-1.3	MolLogP	1.7656	ESOL
CCCCOC(=O)c1ccc(N)cc1	-3.082	MolLogP	2.2257	ESOL
O2c1cc(C)ccc1N(C)C(=O)c3cc(N)cnc23	-3.043	MolLogP	2.35452	ESOL
CC(C)=CCC/C(C)=C\CO	-2.46	MolLogP	2.6714	ESOL
Clc1ccc(cc1)c2ccccc2Cl	-5.28	MolLogP	4.6604	ESOL
O=C1N(COC(=O)CCCCCCC)C(=O)C(N1)(c2ccccc2)c3ccccc3	-6.523	MolLogP	4.3432	ESOL
CCN(=O)=O	-0.22	MolLogP	0.283	ESOL
CCN(CC(C)=C)c1c(cc(cc1N(=O)=O)C(F)(F)F)N(=O)=O	-6.124	MolLogP	3.9242	ESOL
Clc1ccc(Cl)c(Cl)c1Cl	-4.57	MolLogP	4.3002	ESOL
CCCC(C)(COC(N)=O)COC(N)=O	-1.807	MolLogP	0.9834	ESOL
CC(=O)C3CCC4C2CC=C1CC(O)CCC1(C)C2CCC34C	-4.65	MolLogP	4.5153	ESOL
CI	-1	MolLogP	1.0512	ESOL
CC1CC(C)C(=O)C(C1)C(O)CC2CC(=O)NC(=O)C2	-1.13	MolLogP	1.0415	ESOL
O=C1N(COC(=O)CCCCCC)C(=O)C(N1)(c2ccccc2)c3ccccc3	-6.301	MolLogP	3.9531	ESOL
CC1=CC(=O)CC(C)(C)C1	-1.06	MolLogP	2.3218	ESOL
O=C1NC(=O)NC(=O)C1(CC)C(C)CC	-2.39	MolLogP	0.794899999999999	ESOL
CCCCC(=O)CCCC	-2.58	MolLogP	2.9359	ESOL
CCC1(CCC(=O)NC1=O)c2ccccc2	-2.337	MolLogP	1.771	ESOL
CCC(C)CC	-3.68	MolLogP	2.4425	ESOL
CCOc1ccc(cc1)C(C)(C)COCc3cccc(Oc2ccccc2)c3	-8.6	MolLogP	6.37200000000001	ESOL
Cc1ccccc1n3c(C)nc2ccccc2c3=O	-2.925	MolLogP	3.00254	ESOL
ClCC#N	-0.092	MolLogP	0.74878	ESOL
CCOP(=S)(CC)Oc1cc(Cl)c(Cl)cc1Cl	-5.752	MolLogP	5.3915	ESOL
CC12CCC(=O)C=C1CCC3C2CCC4(C)C3CCC4(O)C#C	-5.66	MolLogP	3.8826	ESOL
c1ccnnc1	1.1	MolLogP	0.4766	ESOL
Clc1cc(Cl)c(Cl)c(Cl)c1	-4.63	MolLogP	4.3002	ESOL
C1C(O)CCC2(C)CC3CCC4(C)C5(C)CC6OCC(C)CC6OC5CC4C3C=C21	-7.32	MolLogP	5.50880000000001	ESOL
Nc1ccccc1O	-0.72	MolLogP	0.9744	ESOL
CCCCCCCCC(=O)OCC	-3.8	MolLogP	3.3001	ESOL
COCC(=O)N(C(C)C(=O)OC)c1c(C)cccc1C	-1.601	MolLogP	1.84434	ESOL
CNC(=O)Oc1ccccc1OC(C)C	-2.05	MolLogP	2.192	ESOL
CCC(C)Cl	-1.96	MolLogP	2.0237	ESOL
Oc1ccc2ccccc2c1	-2.28	MolLogP	2.5454	ESOL
CC(C)Oc1cc(c(Cl)cc1Cl)n2nc(oc2=O)C(C)(C)C	-5.696	MolLogP	4.217	ESOL
CCCCC#C	-2.36	MolLogP	1.8098	ESOL
CCCCCCCC#C	-4.24	MolLogP	2.9801	ESOL
Cc1ccccc1Cl	-3.52	MolLogP	2.64842	ESOL
CC(C)OC(C)C	-1.1	MolLogP	1.8198	ESOL
Nc1ccc(cc1)S(=O)(=O)c2ccc(N)cc2	-3.094	MolLogP	1.6838	ESOL
CNN	1.34	MolLogP	-0.9205	ESOL
CC#C	-0.41	MolLogP	0.6395	ESOL
CCOP(=S)(OCC)ON=C(C#N)c1ccccc1	-4.862	MolLogP	3.22838	ESOL
CCNP(=S)(OC)OC(=CC(=O)OC(C)C)C	-3.408	MolLogP	2.3388	ESOL
C=CC=O	0.57	MolLogP	0.3713	ESOL
O=c1[nH]cnc2nc[nH]c12	-2.296	MolLogP	-0.3538	ESOL
Oc2ccc1ncccc1c2	-2.16	MolLogP	1.9404	ESOL
Fc1ccccc1	-1.8	MolLogP	1.8257	ESOL
CCCCl	-1.47	MolLogP	1.6352	ESOL
CCOC(=O)C	-0.04	MolLogP	0.5694	ESOL
CCCC(C)(C)C	-4.36	MolLogP	2.8326	ESOL
Cc1cc(C)c(C)c(C)c1C	-4	MolLogP	3.2287	ESOL
CC12CCC(CC1)C(C)(C)O2	-1.64	MolLogP	2.7441	ESOL
CCCCOC(=O)CCCCCCCCC(=O)OCCCC	-3.896	MolLogP	4.7938	ESOL
Clc1ccc(cc1)c2ccc(Cl)cc2	-6.56	MolLogP	4.6604	ESOL
Cc1cccnc1C	0.38	MolLogP	1.69844	ESOL
CC(=C)C1CC=C(C)C(=O)C1	-2.06	MolLogP	2.4879	ESOL
CCOP(=S)(OCC)SCSc1ccc(Cl)cc1	-5.736	MolLogP	5.4203	ESOL
COc1cc(cc(OC)c1O)C6C2C(COC2=O)C(OC4OC3COC(C)OC3C(O)C4O)c7cc5OCOc5cc67	-3.571	MolLogP	1.3386	ESOL
c1cc2cccc3c4cccc5cccc(c(c1)c23)c54	-8.804	MolLogP	5.7372	ESOL
Cc1ccc(cc1N(=O)=O)N(=O)=O	-2.82	MolLogP	1.81142	ESOL
c1c(Br)ccc2ccccc12	-4.4	MolLogP	3.6023	ESOL
CNC(=O)Oc1cccc(N=CN(C)C)c1	-2.34	MolLogP	1.6262	ESOL
COc2cnc1ncncc1n2	-1.139	MolLogP	0.4284	ESOL
Cc3ccnc4N(C1CC1)c2ncccc2C(=O)Nc34	-3.19	MolLogP	2.65122	ESOL
CCOP(=S)(OCC)Oc1nc(Cl)n(n1)C(C)C	-3.658	MolLogP	3.1887	ESOL
CC(=C)C=C	-2.03	MolLogP	1.7485	ESOL
CC(C)=CCCC(O)(C)C=C	-1.99	MolLogP	2.6698	ESOL
COP(=S)(OC)Oc1ccc(SC)c(C)c1	-4.57	MolLogP	3.61302	ESOL
OC1CCCCC1	-0.44	MolLogP	1.3114	ESOL
O=C1NC(=O)NC(=O)C1(C)CC=C	-1.16	MolLogP	-0.0652000000000004	ESOL
CC34CCC1C(CCC2CC(O)CCC12C)C3CCC4=O	-4.16	MolLogP	3.9591	ESOL
OCC(O)C(O)C(O)C(O)CO	0.06	MolLogP	-3.5854	ESOL
Cc1ccc(cc1)c2ccccc2	-4.62	MolLogP	3.66202	ESOL
CCNc1nc(Cl)nc(NC(C)C)n1	-3.85	MolLogP	1.7771	ESOL
NC(=S)Nc1ccccc1	-1.77	MolLogP	1.3421	ESOL
CCCC(=O)CCC	-1.3	MolLogP	2.1557	ESOL
CC(=O)C(C)(C)C	-0.72	MolLogP	1.6215	ESOL
Oc1ccc(Cl)cc1	-0.7	MolLogP	2.0456	ESOL
O=C1CCCCC1	-0.6	MolLogP	1.5196	ESOL
Cc1cccc(N)c1	-0.85	MolLogP	1.57722	ESOL
ClC(Cl)(Cl)C#N	-2.168	MolLogP	1.88018	ESOL
CNc2cnn(c1cccc(c1)C(F)(F)F)c(=O)c2Cl	-4.046	MolLogP	2.9464	ESOL
CCCCCCCCC(=O)C	-3.3	MolLogP	3.326	ESOL
CCN(CC)c1nc(Cl)nc(NC(C)C)n1	-3.785	MolLogP	2.1915	ESOL
CCOC(=O)c1ccc(N)cc1	-2.616	MolLogP	1.4455	ESOL
Clc1ccc(Cl)c(Cl)c1	-3.59	MolLogP	3.6468	ESOL
Cc3nnc4CN=C(c1ccccc1Cl)c2cc(Cl)ccc2n34	-4.09	MolLogP	4.23352	ESOL
Oc1ccccc1O	0.62	MolLogP	1.0978	ESOL
CCN2c1ncccc1N(C)C(=O)c3cccnc23	-2.62	MolLogP	2.2246	ESOL
CSC	-0.45	MolLogP	0.9792	ESOL
Cc1ccccc1Br	-2.23	MolLogP	2.75752	ESOL
CCOC(=O)N	0.85	MolLogP	0.1016	ESOL
CC(=O)OC3(CCC4C2C=C(C)C1=CC(=O)CCC1(C)C2CCC34C)C(C)=O	-5.35	MolLogP	4.5753	ESOL
CC(C)C(O)C(C)C	-1.22	MolLogP	1.6593	ESOL
c1ccc2ccccc2c1	-3.6	MolLogP	2.8398	ESOL
CCNc1ccccc1	-1.7	MolLogP	2.1184	ESOL
O=C1NC(=O)C(N1)(c2ccccc2)c3ccccc3	-4.097	MolLogP	1.7696	ESOL
Cc1c2ccccc2c(C)c3ccc4ccccc4c13	-7.02	MolLogP	5.76304	ESOL
CCOP(=S)(OCC)SC(CCl)N1C(=O)c2ccccc2C1=O	-6.34	MolLogP	3.8782	ESOL
COc1ccc(cc1)C(c2ccc(OC)cc2)C(Cl)(Cl)Cl	-6.89	MolLogP	5.2059	ESOL
Fc1cccc(F)c1C(=O)NC(=O)Nc2cc(Cl)c(F)c(Cl)c2F	-7.28	MolLogP	4.5117	ESOL
O=C1N(COC(=O)CCCC)C(=O)C(N1)(c2ccccc2)c3ccccc3	-4.678	MolLogP	3.1729	ESOL
CN(C)C(=O)Nc1ccc(Cl)cc1	-2.89	MolLogP	2.4335	ESOL
OC(Cn1cncn1)(c2ccc(F)cc2)c3ccccc3F	-3.37	MolLogP	2.4924	ESOL
CC(=O)OCC(=O)C3(O)C(CC4C2CCC1=CC(=O)C=CC1(C)C2(F)C(O)CC34C)OC(C)=O	-4.13	MolLogP	1.7621	ESOL
CCCCBr	-2.37	MolLogP	2.1814	ESOL
Brc1cc(Br)c(Br)cc1Br	-6.98	MolLogP	4.7366	ESOL
CC(C)CC(=O)C	-0.74	MolLogP	1.6215	ESOL
CCSC(=O)N(CC)C1CCCCC1	-3.4	MolLogP	3.5141	ESOL
COc1ccc(Cl)cc1	-2.78	MolLogP	2.3486	ESOL
CC1(C)C(C=C(Br)Br)C1C(=O)OC(C#N)c2cccc(Oc3ccccc3)c2	-8.402	MolLogP	6.49018	ESOL
CCC(C)C1(CC=C)C(=O)NC(=O)NC1=O	-2.016	MolLogP	0.961	ESOL
COP(=S)(OC)Oc1ccc(N(=O)=O)c(C)c1	-4.04	MolLogP	2.79932	ESOL
Ic1cccc2ccccc12	-4.55	MolLogP	3.4444	ESOL
OCC(O)C(O)C(O)C(O)CO	1.09	MolLogP	-3.5854	ESOL
CCS	-0.6	MolLogP	0.9361	ESOL
ClCC(Cl)Cl	-1.48	MolLogP	2.0289	ESOL
CN(C)C(=O)Oc1cc(C)nn1c2ccccc2	-2.09	MolLogP	2.24112	ESOL
NC(=O)c1ccccc1O	-1.82	MolLogP	0.4911	ESOL
Cc1ccccc1N(=O)=O	-2.33	MolLogP	1.90322	ESOL
O=C1NC(=O)NC(=O)C1(C(C)C)C(C)C	-2.766	MolLogP	0.650799999999999	ESOL
CCc1ccccc1C	-3.21	MolLogP	2.55742	ESOL
CCCCCCCCl	-4	MolLogP	3.1956	ESOL
O=C1NC(=O)NC(=O)C1(CC)CC	-2.4	MolLogP	0.158799999999999	ESOL
C(Cc1ccccc1)c2ccccc2	-4.62	MolLogP	3.4718	ESOL
ClC(Cl)C(Cl)Cl	-1.74	MolLogP	2.5938	ESOL
CCN2c1cc(OC)cc(C)c1NC(=O)c3cccnc23	-5.153	MolLogP	3.12232	ESOL
Cc1ccc2c(ccc3ccccc32)c1	-5.84	MolLogP	4.30142	ESOL
CCCCOC(=O)c1ccccc1C(=O)OCCCC	-4.4	MolLogP	3.6004	ESOL
COc1c(O)c(Cl)c(Cl)c(Cl)c1Cl	-4.02	MolLogP	4.0144	ESOL
CCN(CC)C(=O)C(=CCOP(=O)(OC)OC)Cl	0.523	MolLogP	2.395	ESOL
CC34CCC1C(=CCc2cc(O)ccc12)C3CCC4=O	-5.282	MolLogP	3.7375	ESOL
CCOC(=O)c1ccccc1S(=O)(=O)NN(C=O)c2nc(Cl)cc(OC)n2	-4.576	MolLogP	1.1716	ESOL
COc1ccc(cc1)N(=O)=O	-2.41	MolLogP	1.6034	ESOL
CCCCCCCl	-3.12	MolLogP	2.8055	ESOL
Clc1cc(c(Cl)c(Cl)c1Cl)c2cc(Cl)c(Cl)c(Cl)c2Cl	-9.16	MolLogP	8.5808	ESOL
OCC1OC(CO)(OC2OC(COC3OC(CO)C(O)C(O)C3O)C(O)C(O)C2O)C(O)C1O	-0.41	MolLogP	-7.57139999999999	ESOL
CCCCCCCCCCCCCCCCCCCCCCCCCC	-8.334	MolLogP	10.3886	ESOL
CCN2c1ccccc1N(C)C(=O)c3cccnc23	-3.324	MolLogP	2.8296	ESOL
CC(Cl)Cl	-1.29	MolLogP	1.81	ESOL
Nc1ccc(cc1)S(N)(=O)=O	-1.34	MolLogP	-0.0838	ESOL
CCCN(CCC)c1c(cc(cc1N(=O)=O)C(C)C)N(=O)=O	-6.49	MolLogP	4.2528	ESOL
ClC1C(Cl)C(Cl)C(Cl)C(Cl)C1Cl	-4.64	MolLogP	3.6444	ESOL
CCOP(=S)(NC(C)C)Oc1ccccc1C(=O)OC(C)C	-4.194	MolLogP	3.8896	ESOL
Clc1cccc(Cl)c1Cl	-4	MolLogP	3.6468	ESOL
ClC(Cl)(Cl)Cl	-2.31	MolLogP	2.5529	ESOL
O=N(=O)c1cc(Cl)c(Cl)cc1	-3.2	MolLogP	2.9016	ESOL
OC1CCCCCCC1	-1.29	MolLogP	2.0916	ESOL
CC1(O)CCC2C3CCC4=CC(=O)CCC4(C)C3CCC21C	-3.999	MolLogP	4.2693	ESOL
CCOc1ccc(NC(N)=O)cc1	-2.17	MolLogP	1.5759	ESOL
C/C1CCC(\C)CC1	-4.47	MolLogP	2.8326	ESOL
c1cnc2c(c1)ccc3ncccc23	-2.68	MolLogP	2.783	ESOL
COC(C)(C)C	-0.24	MolLogP	1.4313	ESOL
COc1ccc(C=CC)cc1	-3.13	MolLogP	2.7283	ESOL
CCCCCCCCCCCCCCCCO	-7	MolLogP	5.46000000000001	ESOL
O=c1cc[nH]c(=O)[nH]1	-1.488	MolLogP	-0.9368	ESOL
Nc1ncnc2nc[nH]c12	-2.12	MolLogP	-0.0648999999999999	ESOL
Clc1cc(Cl)c(cc1Cl)c2cccc(Cl)c2Cl	-7.21	MolLogP	6.6206	ESOL
COc1ccc(cc1)C(O)(C2CC2)c3cncnc3	-2.596	MolLogP	2.1311	ESOL
c1ccc2c(c1)c3cccc4c3c2cc5ccccc54	-8.23	MolLogP	5.6404	ESOL
O=C(Nc1ccccc1)Nc2ccccc2	-3.15	MolLogP	3.3306	ESOL
CCC1(C(=O)NC(=O)NC1=O)c2ccccc2	-2.322	MolLogP	0.7004	ESOL
Clc1ccc(cc1)c2cccc(Cl)c2Cl	-6.29	MolLogP	5.3138	ESOL
CC(C)c1ccc(NC(=O)N(C)C)cc1	-3.536	MolLogP	2.9035	ESOL
CCN(CC)C(=O)CSc1ccc(Cl)nn1	-1.716	MolLogP	2.0905	ESOL
CCC(C)(C)CO	-1.04	MolLogP	1.4149	ESOL
CCCOC(=O)CCC	-1.75	MolLogP	1.7397	ESOL
Cc1c(cc(cc1N(=O)=O)N(=O)=O)N(=O)=O	-3.22	MolLogP	1.71962	ESOL
CC(C)OP(=S)(OC(C)C)SCCNS(=O)(=O)c1ccccc1	-4.2	MolLogP	3.7726	ESOL
C1CCCCCC1	-3.51	MolLogP	2.7307	ESOL
CCCOC=O	-0.49	MolLogP	0.5694	ESOL
CC(C)c1ccccc1C	-3.76	MolLogP	3.11842	ESOL
Nc1cccc(Cl)c1	-1.37	MolLogP	1.9222	ESOL
CC(C)CC(C)C	-4.26	MolLogP	2.6885	ESOL
o1c2ccccc2c3ccccc13	-4.6	MolLogP	3.586	ESOL
CCOC2Oc1ccc(OS(C)(=O)=O)cc1C2(C)C	-3.42	MolLogP	2.0576	ESOL
CN(C)C(=O)Nc1cccc(c1)C(F)(F)F	-3.43	MolLogP	2.7989	ESOL
c3ccc2nc1ccccc1cc2c3	-3.67	MolLogP	3.388	ESOL
CC12CC(=O)C3C(CCC4=CC(=O)CCC34C)C2CCC1(O)C(=O)CO	-3.11	MolLogP	1.9898	ESOL
OCC1OC(O)C(O)C(O)C1O	0.74	MolLogP	-3.2214	ESOL
Cc1cccc(O)c1	-0.68	MolLogP	1.70062	ESOL
CC2Cc1ccccc1N2NC(=O)c3ccc(Cl)c(c3)S(N)(=O)=O	-3.586	MolLogP	2.0834	ESOL
CCC(C)C(=O)OC2CC(C)C=C3C=CC(C)C(CCC1CC(O)CC(=O)O1)C23	-6.005	MolLogP	4.1955	ESOL
O=N(=O)c1ccc(cc1)N(=O)=O	-3.39	MolLogP	1.503	ESOL
CCC1(C(=O)NC(=O)NC1=O)C2=CCC3CCC2C3	-2.696	MolLogP	1.4952	ESOL
CCCCCCCCCC(=O)OCC	-4.1	MolLogP	3.6902	ESOL
CN(C)C(=O)Nc1ccccc1	-1.6	MolLogP	1.7801	ESOL
CCCOCC	-0.66	MolLogP	1.4329	ESOL
CC(C)O	0.43	MolLogP	0.3871	ESOL
Cc1ccc2ccccc2c1	-3.77	MolLogP	3.14822	ESOL
ClC(Br)Br	-1.9	MolLogP	2.2986	ESOL
CCC(C(CC)c1ccc(O)cc1)c2ccc(O)cc2	-4.43	MolLogP	4.78520000000001	ESOL
CCOC(=O)CC(SP(=S)(OC)OC)C(=O)OCC	-3.37	MolLogP	2.1218	ESOL
ClCc1ccccc1	-2.39	MolLogP	2.4254	ESOL
C/C=C/C=O	0.32	MolLogP	0.7614	ESOL
CON(C)C(=O)Nc1ccc(Br)c(Cl)c1	-3.924	MolLogP	3.1276	ESOL
Cc1c2ccccc2c(C)c3ccccc13	-6.57	MolLogP	4.60984	ESOL
CCCCCC(=O)OC	-1.87	MolLogP	1.7397	ESOL
CN(C)C(=O)Nc1ccc(c(Cl)c1)n2nc(oc2=O)C(C)(C)C	-4.328	MolLogP	2.8699	ESOL
CC(=O)Nc1ccc(F)cc1	-1.78	MolLogP	1.7841	ESOL
CCc1cccc(CC)c1N(COC)C(=O)CCl	-3.26	MolLogP	2.9871	ESOL
C1CCC=CC1	-2.59	MolLogP	2.1166	ESOL
CC12CC(O)C3C(CCC4=CC(=O)CCC34C)C2CCC1(O)C(=O)CO	-3.09	MolLogP	1.7816	ESOL
c1cncnc1	1.1	MolLogP	0.4766	ESOL
Clc1ccc(cc1)N(=O)=O	-2.92	MolLogP	2.2482	ESOL
CCC(=O)OC	-0.14	MolLogP	0.5694	ESOL
Clc1ccccc1N(=O)=O	-2.55	MolLogP	2.2482	ESOL
CCCCN(C)C(=O)Nc1ccc(Cl)c(Cl)c1	-4.77	MolLogP	4.2572	ESOL
CN1CC(O)N(C1=O)c2nnc(s2)C(C)(C)C	-1.877	MolLogP	1.0258	ESOL
O=N(=O)c1ccccc1	-1.8	MolLogP	1.5948	ESOL
Ic1ccccc1	-3.01	MolLogP	2.2912	ESOL
CC2Nc1cc(Cl)c(cc1C(=O)N2c3ccccc3C)S(N)(=O)=O	-3.78	MolLogP	2.71412	ESOL
COc1ccccc1OCC(O)COC(N)=O	-0.985	MolLogP	0.5302	ESOL
CCCCOCN(C(=O)CCl)c1c(CC)cccc1CC	-4.19	MolLogP	4.1574	ESOL
Oc1cccc(Cl)c1Cl	-1.3	MolLogP	2.699	ESOL
CCCC(=O)OC	-1.92	MolLogP	0.9595	ESOL
CCC(=O)Nc1ccc(Cl)c(Cl)c1	-3	MolLogP	3.3419	ESOL
Nc3nc(N)c2nc(c1ccccc1)c(N)nc2n3	-2.404	MolLogP	0.8334	ESOL
CCCCCC(=O)OCC	-2.35	MolLogP	2.1298	ESOL
OCC(O)C2OC1OC(OC1C2O)C(Cl)(Cl)Cl	-1.84	MolLogP	-0.462899999999999	ESOL
CN(C=Nc1ccc(C)cc1C)C=Nc2ccc(C)cc2C	-5.47	MolLogP	4.87188	ESOL
COc1nc(NC(C)C)nc(NC(C)C)n1	-2.478	MolLogP	1.5208	ESOL
CCCCCCC=C	-4.44	MolLogP	3.1428	ESOL
Cc1ccc(N)cc1	-1.21	MolLogP	1.57722	ESOL
Nc1nccs1	-0.36	MolLogP	0.7253	ESOL
c1ccccc1(OC(=O)NC)	-1.803	MolLogP	1.4048	ESOL
CCCC(O)CC	-0.8	MolLogP	1.5574	ESOL
c3ccc2c(O)c1ccccc1cc2c3	-4.73	MolLogP	3.6986	ESOL
Cc1ccc2cc3ccccc3cc2c1	-6.96	MolLogP	4.30142	ESOL
Cc1cccc(C)c1C	-3.2	MolLogP	2.61186	ESOL
CNC(=O)Oc1ccc(N(C)C)c(C)c1	-2.36	MolLogP	1.77922	ESOL
CCCCCCCC(C)O	-2.74	MolLogP	2.7277	ESOL
CN(C(=O)NC(C)(C)c1ccccc1)c2ccccc2	-3.35	MolLogP	3.7677	ESOL
CCCC(=O)CC	-0.83	MolLogP	1.7656	ESOL
Oc1c(Br)cc(C#N)cc1Br	-3.33	MolLogP	2.78888	ESOL
Clc1ccc(cc1Cl)c2ccccc2	-6.39	MolLogP	4.6604	ESOL
CN(C(=O)COc1nc2ccccc2s1)c3ccccc3	-4.873	MolLogP	3.3381	ESOL
Oc1cccc2ncccc12	-2.54	MolLogP	1.9404	ESOL
CC1=C(SCCO1)C(=O)Nc2ccccc2	-3.14	MolLogP	2.62	ESOL
CCOc2ccc1nc(sc1c2)S(N)(=O)=O	-3.81	MolLogP	1.3424	ESOL
Oc1c(Cl)c(Cl)c(Cl)c(Cl)c1Cl	-4.28	MolLogP	4.6592	ESOL
ClCBr	-0.89	MolLogP	1.5776	ESOL
CCC1(CC)C(=O)NC(=O)N(C)C1=O	-2.23	MolLogP	0.501	ESOL
CC(=O)OCC(=O)C3CCC4C2CCC1=CC(=O)CCC1(C)C2CCC34C	-4.63	MolLogP	4.2667	ESOL
NC(=O)NCc1ccccc1	-0.95	MolLogP	0.8549	ESOL
CN(C)C(=O)Nc1ccc(C)c(Cl)c1	-3.483	MolLogP	2.74192	ESOL
CON(C)C(=O)Nc1ccc(Cl)c(Cl)c1	-3.592	MolLogP	3.0185	ESOL
OC1CCCCCC1	-0.88	MolLogP	1.7015	ESOL
CS(=O)(=O)c1ccc(cc1)C(O)C(CO)NC(=O)C(Cl)Cl	-2.154	MolLogP	0.4043	ESOL
CCCC(C)C1(CC)C(=O)NC(=S)NC1=O	-3.36	MolLogP	1.3499	ESOL
CC(=O)Nc1nnc(s1)S(N)(=O)=O	-2.36	MolLogP	-0.8561	ESOL
Oc1ccc(cc1)N(=O)=O	-0.74	MolLogP	1.3004	ESOL
ClC1=C(Cl)C2(Cl)C3C4CC(C=C4)C3C1(Cl)C2(Cl)Cl	-6.307	MolLogP	5.2702	ESOL
C1CCOC1	0.49	MolLogP	0.7968	ESOL
Nc1ccccc1N(=O)=O	-1.96	MolLogP	1.177	ESOL
Clc1cccc(c1Cl)c2cccc(Cl)c2Cl	-7.28	MolLogP	5.9672	ESOL
CCCCC1C(=O)N(N(C1=O)c2ccccc2)c3ccccc3	-3.81	MolLogP	3.7878	ESOL
Cc1c(cccc1N(=O)=O)N(=O)=O	-3	MolLogP	1.81142	ESOL
CC(=O)C1CCC2C3CCC4=CC(=O)CCC4(C)C3CCC12C	-4.42	MolLogP	4.7235	ESOL
CCN(CC)c1nc(Cl)nc(n1)N(CC)CC	-4.411	MolLogP	2.2174	ESOL
ClC(Cl)C(Cl)(Cl)SN2C(=O)C1CC=CCC1C2=O	-5.4	MolLogP	3.5209	ESOL
c1(Br)c(Br)cc(Br)cc1	-4.5	MolLogP	3.9741	ESOL
OC3N=C(c1ccccc1)c2cc(Cl)ccc2NC3=O	-3.952	MolLogP	2.4479	ESOL
O=C1NC(=O)NC(=O)C1(C(C)CCC)CC=C	-2.356	MolLogP	1.3511	ESOL
c1(O)c(C)ccc(C(C)C)c1	-2.08	MolLogP	2.82402	ESOL
C1SC(=S)NC1(=O)	-1.77	MolLogP	0.1343	ESOL
Oc1ccc(c(O)c1)c3oc2cc(O)cc(O)c2c(=O)c3O	-3.083	MolLogP	1.988	ESOL
ClC1(C(=O)C2(Cl)C3(Cl)C14Cl)C5(Cl)C2(Cl)C3(Cl)C(Cl)(Cl)C45Cl	-5.259	MolLogP	4.6182	ESOL
CCN(CC)C(=S)SSC(=S)N(CC)CC	-4.86	MolLogP	3.6212	ESOL
C1CCCCC1	-3.1	MolLogP	2.3406	ESOL
ClC1=C(Cl)C(Cl)(C(=C1Cl)Cl)C2(Cl)C(=C(Cl)C(=C2Cl)Cl)Cl	-7.278	MolLogP	7.7256	ESOL
CN(C)C=Nc1ccc(Cl)cc1C	-2.86	MolLogP	2.86982	ESOL
CC34CCc1c(ccc2cc(O)ccc12)C3CCC4=O	-5.24	MolLogP	3.9444	ESOL
CCCCCCCCO	-2.39	MolLogP	2.3392	ESOL
CCSCC	-1.34	MolLogP	1.7594	ESOL
ClCCCl	-1.06	MolLogP	1.464	ESOL
CCC(C)(C)Cl	-2.51	MolLogP	2.4138	ESOL
ClCCBr	-1.32	MolLogP	1.6201	ESOL
Nc1ccc(cc1)N(=O)=O	-2.37	MolLogP	1.177	ESOL
OCC1OC(OC2C(O)C(O)C(O)OC2CO)C(O)C(O)C1O	-0.244	MolLogP	-5.39719999999999	ESOL
CCN2c1ncccc1N(CC)C(=O)c3cccnc23	-2.86	MolLogP	2.6147	ESOL
Clc1ccccc1	-2.38	MolLogP	2.34	ESOL
CCCCCCCC=C	-5.05	MolLogP	3.5329	ESOL
Brc1ccc(I)cc1	-4.56	MolLogP	3.0537	ESOL
CCC(C)(O)CC	-0.36	MolLogP	1.5574	ESOL
CCCCCc1ccccc1	-4.64	MolLogP	3.4193	ESOL
NC(=O)NC1NC(=O)NC1=O	-1.6	MolLogP	-2.1798	ESOL
OCC(O)COC(=O)c1ccccc1Nc2ccnc3cc(Cl)ccc23	-4.571	MolLogP	3.1418	ESOL
ClC(Cl)C(c1ccc(Cl)cc1)c2ccc(Cl)cc2	-7.2	MolLogP	5.929	ESOL
CC(=O)OC3CCC4C2CCC1=CC(=O)CCC1(C)C2CCC34C	-5.184	MolLogP	4.45	ESOL
Clc1cccc2ccccc12	-3.93	MolLogP	3.4932	ESOL
CCN2c1ccccc1N(C)C(=O)c3ccccc23	-4.749	MolLogP	3.4346	ESOL
CCCCC(C)O	-0.89	MolLogP	1.5574	ESOL
CCCC1CCCC1	-4.74	MolLogP	2.9767	ESOL
CCOC(=O)c1cncn1C(C)c2ccccc2	-4.735	MolLogP	2.6691	ESOL
Oc1ccc(Cl)c(Cl)c1	-1.25	MolLogP	2.699	ESOL
CC1(C)C(C=C(Cl)Cl)C1C(=O)OC(C#N)c2cccc(Oc3ccccc3)c2	-8.017	MolLogP	6.17798	ESOL
c2ccc1ocnc1c2	-1.16	MolLogP	1.8278	ESOL
CCCCCO	-0.6	MolLogP	1.1689	ESOL
CCN(CC)c1ccccc1	-3.03	MolLogP	2.5328	ESOL
Fc1cccc(F)c1	-2	MolLogP	1.9648	ESOL
ClCCC#N	-0.29	MolLogP	1.13888	ESOL
CC(C)(C)Cc1ccccc1	-4.15	MolLogP	3.2752	ESOL
O=C1NC(=O)NC(=O)C1(CC)c1ccccc1	-2.322	MolLogP	0.7004	ESOL
Clc1ccccc1I	-3.54	MolLogP	2.9446	ESOL
c2ccc1[nH]nnc1c2	-0.78	MolLogP	0.9579	ESOL
CNC(=O)Oc1cccc2CC(C)(C)Oc12	-2.8	MolLogP	2.1183	ESOL
Cc1cccc(C)c1O	-1.29	MolLogP	2.00904	ESOL
CC(C)C(C)O	-0.18	MolLogP	1.0232	ESOL
c1ccccc1C(O)c2ccccc2	-2.55	MolLogP	2.7683	ESOL
CCCCCCCCCC(=O)OC	-4.69	MolLogP	3.3001	ESOL
COP(=S)(OC)Oc1ccc(cc1Cl)N(=O)=O	-4.31	MolLogP	3.1443	ESOL
CC(C)CBr	-2.43	MolLogP	2.0373	ESOL
CCI	-1.6	MolLogP	1.4413	ESOL
CN(C)C(=O)Oc1nc(nc(C)c1C)N(C)C	-1.95	MolLogP	1.21984	ESOL
CCCCCCBr	-3.81	MolLogP	2.9616	ESOL
CCCC(C)C	-3.74	MolLogP	2.4425	ESOL
Cc1c(F)c(F)c(COC(=O)C2C(C=C(Cl)C(F)(F)F)C2(C)C)c(F)c1F	-7.321	MolLogP	5.55182	ESOL
CCc1cccc(C)c1N(C(C)COC)C(=O)CCl	-2.73	MolLogP	3.16412	ESOL
ON=Cc1ccc(o1)N(=O)=O	-2.19	MolLogP	0.9959	ESOL
CC(C)C(Nc1ccc(cc1Cl)C(F)(F)F)C(=O)OC(C#N)c2cccc(Oc3ccccc3)c2	-8.003	MolLogP	7.39568	ESOL
Nc1nc[nH]n1	0.522	MolLogP	-0.6131	ESOL
BrC(Br)Br	-1.91	MolLogP	2.4547	ESOL
COP(=O)(OC)C(O)C(Cl)(Cl)Cl	-0.22	MolLogP	2.1609	ESOL
CCOP(=S)(OCC)SCn1c(=O)oc2cc(Cl)ccc12	-5.233	MolLogP	4.2361	ESOL
OCc1ccccc1	-0.4	MolLogP	1.1789	ESOL
O=c2c(C3CCCc4ccccc43)c(O)c1ccccc1o2	-2.84	MolLogP	3.9668	ESOL
Oc1ccc(Br)cc1	-1.09	MolLogP	2.1547	ESOL
CC(C)Br	-1.59	MolLogP	1.7897	ESOL
CC(C)CC(C)(C)C	-4.74	MolLogP	3.0786	ESOL
O=N(=O)c1cc(cc(c1)N(=O)=O)N(=O)=O	-2.89	MolLogP	1.4112	ESOL
CN2C(=O)CN=C(c1ccccc1)c3cc(ccc23)N(=O)=O	-3.796	MolLogP	2.4086	ESOL
CCC	-1.94	MolLogP	1.4163	ESOL
Nc1cc(nc(N)n1=O)N2CCCCC2	-1.989	MolLogP	-0.1303	ESOL
Nc2cccc3nc1ccccc1cc23	-4.22	MolLogP	2.9702	ESOL
c1ccc2cc3c4cccc5cccc(c3cc2c1)c45	-8.49	MolLogP	5.6404	ESOL
OC(c1ccc(Cl)cc1)(c2ccc(Cl)cc2)C(Cl)(Cl)Cl	-5.666	MolLogP	5.5995	ESOL
C1Cc2cccc3cccc1c23	-4.63	MolLogP	2.9384	ESOL
CCOP(=S)(OCC)SC(CCl)N2C(=O)c1ccccc1C2=O	-6.34	MolLogP	3.8782	ESOL
Brc1ccc(Br)cc1	-4.07	MolLogP	3.2116	ESOL
Cn2c(=O)on(c1ccc(Cl)c(Cl)c1)c2=O	-2.82	MolLogP	1.436	ESOL
Oc1ccc(cc1)c2ccccc2	-3.48	MolLogP	3.0592	ESOL
CC1=C(CCCO1)C(=O)Nc2ccccc2	-2.56	MolLogP	2.7095	ESOL
CCOC=C	-0.85	MolLogP	1.1664	ESOL
CCC#C	-1.24	MolLogP	1.0296	ESOL
COc1ncnc2nccnc12	-1.11	MolLogP	0.4284	ESOL
CCCCC(C)(O)CC	-1.6	MolLogP	2.3376	ESOL
Clc1ccc(Cl)cc1	-3.27	MolLogP	2.9934	ESOL
O=C1N(COC(=O)C)C(=O)C(N1)(c2ccccc2)c3ccccc3	-4.47	MolLogP	2.0026	ESOL
CSCS(=O)CC(CO)NC(=O)C=Cc1c(C)[nH]c(=O)[nH]c1=O	-1.981	MolLogP	-1.06888	ESOL
Cc1c[nH]c2ccccc12	-2.42	MolLogP	2.47632	ESOL
COc2ncc1nccnc1n2	-1.11	MolLogP	0.4284	ESOL
CNC(=O)Oc1ccccc1C2OCCO2	-1.57	MolLogP	1.4502	ESOL
C1N(C(=O)NCC(C)C)C(=O)NC1	-2.15	MolLogP	0.3772	ESOL
CC#N	0.26	MolLogP	0.52988	ESOL
CCOC(=O)NCCOc2ccc(Oc1ccccc1)cc2	-4.7	MolLogP	3.6038	ESOL
CC(=O)N(S(=O)c1ccc(N)cc1)c2onc(C)c2C	-3.59	MolLogP	1.94934	ESOL
ClCC(Cl)(Cl)Cl	-2.18	MolLogP	2.5954	ESOL
CCCCO	0	MolLogP	0.7788	ESOL
CC1CCCCC1NC(=O)Nc2ccccc2	-4.11	MolLogP	3.3868	ESOL
Clc1cc(Cl)cc(Cl)c1	-4.48	MolLogP	3.6468	ESOL
O=Cc1ccco1	-0.1	MolLogP	1.0921	ESOL
CC(C)CCO	-0.51	MolLogP	1.0248	ESOL
O=Cc2ccc1OCOc1c2	-1.63	MolLogP	1.2278	ESOL
CC(=C)C	-2.33	MolLogP	1.5824	ESOL
O=Cc1ccccc1	-1.19	MolLogP	1.4991	ESOL
CC(=C)C(=C)C	-2.4	MolLogP	2.1386	ESOL
CCOC(=O)CCN(SN(C)C(=O)Oc1cccc2CC(C)(C)Oc21)C(C)C	-4.71	MolLogP	4.0575	ESOL
O2c1ccccc1N(C)C(=O)c3cccnc23	-3.672	MolLogP	2.4639	ESOL
C1c2ccccc2c3ccccc13	-5	MolLogP	3.2578	ESOL
CC1CCCCC1	-3.85	MolLogP	2.5866	ESOL
NC(=N)NS(=O)(=O)c1ccc(N)cc1	-1.99	MolLogP	-0.55943	ESOL
COC(=O)c1ccc(O)cc1	-1.827	MolLogP	1.1788	ESOL
CC1CCCO1	0.11	MolLogP	1.1853	ESOL
CC3C2CCC1(C)C=CC(=O)C(=C1C2OC3=O)C	-3.09	MolLogP	2.4196	ESOL
OCC2OC(Oc1ccccc1CO)C(O)C(O)C2O	-0.85	MolLogP	-1.6424	ESOL
CCCI	-2.29	MolLogP	1.8314	ESOL
CCNc1nc(NC(C)C)nc(SC)n1	-3.04	MolLogP	1.8456	ESOL
CCCO	0.62	MolLogP	0.3887	ESOL
CC(=O)C1(O)CCC2C3CCC4=CC(=O)CCC4(C)C3CCC21C	-3.817	MolLogP	3.8384	ESOL
CCCC(C)O	-0.29	MolLogP	1.1673	ESOL
OC(C(=O)c1ccccc1)c2ccccc2	-2.85	MolLogP	2.6029	ESOL
Cc1ccc(O)c(C)c1	-1.19	MolLogP	2.00904	ESOL
Clc1cccc(c1)N(=O)=O	-2.77	MolLogP	2.2482	ESOL
Cc2c(N)c(=O)n(c1ccccc1)n2C	-0.624	MolLogP	1.06662	ESOL
Clc1ccc(c(Cl)c1)c2cc(Cl)ccc2Cl	-6.57	MolLogP	5.9672	ESOL
ClC(=C(Cl)C(=C(Cl)Cl)Cl)Cl	-4.92	MolLogP	4.7574	ESOL
CCNc1nc(NC(C)(C)C)nc(SC)n1	-4	MolLogP	2.2357	ESOL
CCC(C)CCO	-0.71	MolLogP	1.4149	ESOL
Cc2ncc1nccnc1n2	-0.12	MolLogP	0.72822	ESOL
CC23Cc1cnoc1C=C2CCC4C3CCC5(C)C4CCC5(O)C#C	-5.507	MolLogP	4.221	ESOL
CCCCI	-2.96	MolLogP	2.2215	ESOL
Brc1ccc2ccccc2c1	-4.4	MolLogP	3.6023	ESOL
CC1OC(CC(O)C1O)OC2C(O)CC(OC2C)OC8C(O)CC(OC7CCC3(C)C(CCC4C3CC(O)C5(C)C(CCC45O)C6=CC(=O)OC6)C7)OC8C	-4.081	MolLogP	2.2181	ESOL
FC(F)(F)c1ccccc1	-2.51	MolLogP	2.7054	ESOL
CCCCCCOC(=O)c1ccccc1C(=O)OCCCCCC	-6.144	MolLogP	5.16080000000001	ESOL
c1ccc2c(c1)sc3ccccc23	-4.38	MolLogP	4.0545	ESOL
Clc1ccc(c(Cl)c1)c2ccc(Cl)c(Cl)c2Cl	-7.8	MolLogP	6.6206	ESOL
Clc1ccc(c(Cl)c1Cl)c2ccc(Cl)c(Cl)c2Cl	-8.01	MolLogP	7.274	ESOL
CC(=O)CC(c1ccccc1)c3c(O)c2ccccc2oc3=O	-3.893	MolLogP	3.6096	ESOL
c1ccccc1C(O)C(O)c2ccccc2	-1.93	MolLogP	2.4536	ESOL
COC(=O)c1ccccc1C(=O)OC	-1.66	MolLogP	1.2598	ESOL
CCCCCCCC(=O)OCC	-3.39	MolLogP	2.91	ESOL
CCSSCC	-2.42	MolLogP	2.4076	ESOL
CCOCCOCC	-0.77	MolLogP	1.0594	ESOL
Clc1cc(Cl)c(Cl)cc1Cl	-5.56	MolLogP	4.3002	ESOL
Nc1ccc(cc1)c2ccc(N)cc2	-2.7	MolLogP	2.518	ESOL
CCCCCC=C	-3.73	MolLogP	2.7527	ESOL
CCCCc1c(C)nc(NCC)[nH]c1=O	-3.028	MolLogP	1.85272	ESOL
O=C1NC(=O)NC(=O)C1(CC)C(C)CCC	-2.39	MolLogP	1.185	ESOL
Nc1ccccc1Cl	-1.52	MolLogP	1.9222	ESOL
COc1cccc(Cl)c1	-2.78	MolLogP	2.3486	ESOL
CCCCN(CC)C(=O)SCCC	-3.53	MolLogP	3.3716	ESOL
CCCCOC=O	-1.37	MolLogP	0.9595	ESOL
CC12CC(O)C3C(CCC4=CC(=O)C=CC34C)C2CCC1(O)C(=O)CO	-3.18	MolLogP	1.5576	ESOL
BrC(Cl)Cl	-1.54	MolLogP	2.1425	ESOL
CC34CC(=O)C1C(CCC2=CC(=O)CCC12C)C3CCC4(=O)	-3.48	MolLogP	3.2664	ESOL
c1ccc(cc1)c2ccc(cc2)c3ccccc3	-7.11	MolLogP	5.0206	ESOL
Oc1ccc(C=O)cc1	-0.96	MolLogP	1.2047	ESOL
CBr	-0.79	MolLogP	1.0111	ESOL
Cc1cc(ccc1NS(=O)(=O)C(F)(F)F)S(=O)(=O)c2ccccc2	-3.8	MolLogP	3.08932	ESOL
CC(=O)CC(c1ccc(Cl)cc1)c2c(O)c3ccccc3oc2=O	-5.839	MolLogP	4.263	ESOL
CCc1ccc2ccccc2c1	-4.29	MolLogP	3.4022	ESOL
Nc1c(C)c[nH]c(=O)n1	-1.458	MolLogP	-0.33948	ESOL
Clc2c(Cl)c(Cl)c(c1ccccc1)c(Cl)c2Cl	-7.92	MolLogP	6.6206	ESOL
c1c(NC(=O)c2ccccc2(I))cccc1	-4.21	MolLogP	3.5435	ESOL
Cc3cc2nc1c(=O)[nH]c(=O)nc1n(CC(O)C(O)C(O)CO)c2cc3C	-3.685	MolLogP	-1.72356	ESOL
Fc1ccccc1Br	-2.7	MolLogP	2.5882	ESOL
Oc1ccc(Cl)cc1Cl	-1.55	MolLogP	2.699	ESOL
CC1(C)C(C=C(Cl)Cl)C1C(=O)OCc2cccc(Oc3ccccc3)c2	-6.291	MolLogP	6.1133	ESOL
CN2C(=C(O)c1ccccc1S2(=O)=O)C(=O)Nc3ccccn3	-4.16	MolLogP	1.581	ESOL
O=C1N(COC(=O)CC)C(=O)C(N1)(c2ccccc2)c3ccccc3	-4.907	MolLogP	2.3927	ESOL
C1CCCC1	-2.64	MolLogP	1.9505	ESOL
Cc1ccccc1N	-2.21	MolLogP	1.57722	ESOL
c1(OC)ccc(CC=C)cc1	-2.92	MolLogP	2.4237	ESOL
CN(C)C(=O)Nc1cccc(OC(=O)NC(C)(C)C)c1	-2.93	MolLogP	2.667	ESOL
CC(C)C=C	-2.73	MolLogP	1.8284	ESOL
Oc1ccccn1	1.02	MolLogP	0.7872	ESOL
CC	-1.36	MolLogP	1.0262	ESOL
Clc1ccccc1Cl	-3.05	MolLogP	2.9934	ESOL
Sc2nc1ccccc1s2	-3.18	MolLogP	2.585	ESOL
Clc1c(Cl)c(Cl)c(c(Cl)c1Cl)c2c(Cl)c(Cl)c(Cl)c(Cl)c2Cl	-11.6	MolLogP	9.8876	ESOL
COc2c1occc1cc3ccc(=O)oc23	-3.664	MolLogP	2.5478	ESOL
CC(=O)N	1.58	MolLogP	-0.5084	ESOL
Cc1cccc2ccccc12	-3.7	MolLogP	3.14822	ESOL
CCN(CC)C(=O)C(C)Oc1cccc2ccccc12	-3.57	MolLogP	3.4755	ESOL
CC(O)C(C)(C)C	-0.62	MolLogP	1.4133	ESOL
CCCC(=O)OCC	-1.36	MolLogP	1.3496	ESOL
CC2=CC(=O)c1ccccc1C2=O	-3.03	MolLogP	2.0119	ESOL
c1ccc2c(c1)ccc3ccccc32	-5.26	MolLogP	3.993	ESOL
Cc1ccnc(C)c1	0.38	MolLogP	1.69844	ESOL
CCCCCCCCCO	-3.01	MolLogP	2.7293	ESOL
BrCBr	-1.17	MolLogP	1.7337	ESOL
CC1CC2C3CCC4=CC(=O)C=CC4(C)C3(F)C(O)CC2(C)C1(O)C(=O)CO	-3.59	MolLogP	1.8957	ESOL
Cc1ccc2cc(C)ccc2c1	-4.89	MolLogP	3.45664	ESOL
CCSC(=O)N(CC(C)C)CC(C)C	-3.68	MolLogP	3.4735	ESOL
O=N(=O)OCC(CON(=O)=O)ON(=O)=O	-2.22	MolLogP	-1.0201	ESOL
Nc1cccc(c1)N(=O)=O	-2.19	MolLogP	1.177	ESOL
CCCCCl	-2.03	MolLogP	2.0253	ESOL
ClC(Cl)(Cl)C(NC=O)N1C=CN(C=C1)C(NC=O)C(Cl)(Cl)Cl	-4.19	MolLogP	2.431	ESOL
Cn2cc(c1ccccc1)c(=O)c(c2)c3cccc(c3)C(F)(F)F	-4.445	MolLogP	4.7381	ESOL
Nc3cc2c1ccccc1ccc2c4ccccc34	-6.2	MolLogP	4.7284	ESOL
CC12CCC3C(CCc4cc(O)ccc34)C2CCC1=O	-3.955	MolLogP	3.8174	ESOL
CCN2c1ccccc1N(C)C(=S)c3cccnc23	-4.706	MolLogP	3.3649	ESOL
CC1CO1	-0.59	MolLogP	0.4051	ESOL
O=C3CN=C(c1ccccc1)c2cc(ccc2N3)N(=O)=O	-3.796	MolLogP	2.3843	ESOL
CCNC(=S)NCC	-1.46	MolLogP	0.4903	ESOL
Oc1cc(Cl)cc(Cl)c1Cl	-2.67	MolLogP	3.3524	ESOL
CCCCC(=O)OC	-1.34	MolLogP	1.3496	ESOL
Nc1ccccc1	-0.41	MolLogP	1.2688	ESOL
Cc1cccc2c(C)cccc12	-4.679	MolLogP	3.45664	ESOL
NS(=O)(=O)c2cc1c(NCNS1(=O)=O)cc2Cl	-2.63	MolLogP	-0.351299999999999	ESOL
C1=Cc2cccc3cccc1c23	-3.96	MolLogP	3.3236	ESOL
CCCCCOC(=O)CC	-1.28	MolLogP	2.1298	ESOL
CCNc1nc(NC(C)C)nc(OC)n1	-2.084	MolLogP	1.1323	ESOL
c1ccc2c(c1)cc3ccc4cccc5ccc2c3c45	-8.699	MolLogP	5.7372	ESOL
CCBr	-1.09	MolLogP	1.4012	ESOL
CCC#CCC	-1.99	MolLogP	1.8098	ESOL
CC1OC(CC(O)C1O)OC2C(O)CC(OC2C)OC8C(O)CC(OC7CCC3(C)C(CCC4C3CCC5(C)C(CCC45O)C6=CC(=O)OC6)C7)OC8C	-5.293	MolLogP	3.2473	ESOL
CCC(=C)C	-2.73	MolLogP	1.9725	ESOL
Oc1cccc2cccnc12	-2.42	MolLogP	1.9404	ESOL
C1CCc2ccccc2C1	-4.37	MolLogP	2.5654	ESOL
Oc1ccc(cc1)C2(OC(=O)c3ccccc23)c4ccc(O)cc4	-2.9	MolLogP	3.5601	ESOL
Brc1cc(Br)cc(Br)c1	-5.6	MolLogP	3.9741	ESOL
COP(=S)(OC)Oc1cc(Cl)c(Cl)cc1Cl	-5.72	MolLogP	4.5429	ESOL
Cc1cc(=O)[nH]c(=S)[nH]1	-2.436	MolLogP	0.74091	ESOL
COc1cc(CC=C)ccc1O	-1.56	MolLogP	2.1293	ESOL
O=C1NC(=O)NC(=O)C1(C(C)C)CC=C	-1.708	MolLogP	0.5709	ESOL
c1cc2ccc3cccc4ccc(c1)c2c34	-6.176	MolLogP	4.584	ESOL
CCOC(C)OCC	-0.43	MolLogP	1.4054	ESOL
CC1(C)CON(Cc2ccccc2Cl)C1=O	-2.338	MolLogP	2.64	ESOL
CCCCOCCO	-0.42	MolLogP	0.7954	ESOL
Clc1c(Cl)c(Cl)c(N(=O)=O)c(Cl)c1Cl	-5.82	MolLogP	4.8618	ESOL
CC12CCC(O)CC1CCC3C2CCC4(C)C3CCC4=O	-4.402	MolLogP	3.9591	ESOL
FC(F)(F)c1cccc(c1)N2CC(CCl)C(Cl)C2=O	-4.047	MolLogP	3.5144	ESOL
c1ccc2ncccc2c1	-1.3	MolLogP	2.2348	ESOL
COC(=O)c1cc(O)c(O)c(O)c1	-1.24	MolLogP	0.59	ESOL
OC(Cn1cncn1)(Cn2cncn2)c3ccc(F)cc3F	-1.8	MolLogP	0.735799999999999	ESOL
Clc2ccc1oc(=O)[nH]c1c2	-2.831	MolLogP	1.7745	ESOL
Clc1ccc(c(Cl)c1)c2c(Cl)c(Cl)c(Cl)c(Cl)c2Cl	-7.92	MolLogP	7.9274	ESOL
O=C1NC(=O)C(=O)C(=O)N1	-1.25	MolLogP	-2.0785	ESOL
ClCCCCl	-1.62	MolLogP	1.8541	ESOL
Fc1cccc(Br)c1	-2.67	MolLogP	2.5882	ESOL
Clc1ccc(Br)cc1	-3.63	MolLogP	3.1025	ESOL
CC(C)C(C)C	-3.65	MolLogP	2.2984	ESOL
CCC=C	-1.94	MolLogP	1.5824	ESOL
Clc1ccc(Cl)c(c1)c2cc(Cl)c(Cl)c(Cl)c2Cl	-7.68	MolLogP	7.274	ESOL
Nc1cc[nH]c(=O)n1	-1.155	MolLogP	-0.6479	ESOL
FC(F)(Cl)C(F)(Cl)Cl	-3.04	MolLogP	2.9189	ESOL
CCC#N	0.28	MolLogP	0.91998	ESOL
ClC(Cl)C(c1ccc(Cl)cc1)c2ccccc2Cl	-6.51	MolLogP	5.929	ESOL
COc1ccccc1N(=O)=O	-1.96	MolLogP	1.6034	ESOL
CC34CCC1C(CC=C2CC(O)CCC12C)C3CCC4=O	-4.12	MolLogP	3.8792	ESOL
CC12CC2(C)C(=O)N(C1=O)c3cc(Cl)cc(Cl)c3	-4.8	MolLogP	3.2829	ESOL
c1cc2ccc3ccc4ccc5cccc6c(c1)c2c3c4c56	-9.018	MolLogP	6.3282	ESOL
CCC(C)c1cc(cc(N(=O)=O)c1O)N(=O)=O	-3.38	MolLogP	2.7221	ESOL
c1c(OC)c(OC)C2C(=O)OCC2c1	-1.899	MolLogP	0.8498	ESOL
OCC(O)CO	1.12	MolLogP	-1.6681	ESOL
COc1ccccc1O	-1.96	MolLogP	1.4008	ESOL
CCOP(=S)(OCC)Oc1nc(Cl)c(Cl)cc1Cl	-5.67	MolLogP	4.7181	ESOL
Cc1c2ccccc2cc3ccccc13	-5.89	MolLogP	4.30142	ESOL
Cc1cc(=O)n(c2ccccc2)n1C	0.715	MolLogP	1.48442	ESOL
CCCCOC	-0.99	MolLogP	1.4329	ESOL
Cc2cnc1cncnc1n2	-0.854	MolLogP	0.72822	ESOL
CCNc1nc(Cl)nc(NCC)n1	-4.55	MolLogP	1.3886	ESOL
CN(C)C(=O)C	1.11	MolLogP	0.0944999999999998	ESOL
CSc1nc(nc(n1)N(C)C)N(C)C	-2.676	MolLogP	0.7255	ESOL
C=C	-0.4	MolLogP	0.8022	ESOL
CC(C)(C)CCO	-0.5	MolLogP	1.4149	ESOL
O=C1NC(=O)NC(=O)C1(CC)CC=C	-1.614	MolLogP	0.3249	ESOL
Oc1ccc(Cl)c(Cl)c1Cl	-2.67	MolLogP	3.3524	ESOL
COc1ccccc1	-1.85	MolLogP	1.6952	ESOL
c1ccc(Cl)cc1C(c2ccc(Cl)cc2)(O)C(=O)OC(C)C	-4.53	MolLogP	4.1809	ESOL
CC13CCC(=O)C=C1CCC4C2CCC(C(=O)CO)C2(CC(O)C34)C=O	-3.85	MolLogP	1.8457	ESOL
COc2ccc(Oc1ccc(NC(=O)N(C)C)cc1)cc2	-4.16	MolLogP	3.581	ESOL
CCc1ccc(C)cc1	-3.11	MolLogP	2.55742	ESOL
CC(C)SC(C)C	-2.24	MolLogP	2.5364	ESOL
O=N(=O)c1cccc(c1)N(=O)=O	-2.29	MolLogP	1.503	ESOL
CCOP(=S)(OCC)SCSP(=S)(OCC)OCC	-5.54	MolLogP	5.0053	ESOL
CCC1(C(C)C)C(=O)NC(=O)NC1=O	-2.21	MolLogP	0.4048	ESOL
CC(=O)OCC(=O)C3(O)CCC4C2CCC1=CC(=O)CCC1(C)C2C(=O)CC34C	-4.21	MolLogP	2.5606	ESOL
Cc1ncc(N(=O)=O)n1CCO	-1.22	MolLogP	0.0920199999999999	ESOL
Nc1ccc(Cl)cc1	-1.66	MolLogP	1.9222	ESOL
CCCC(C)(C)CO	-1.52	MolLogP	1.805	ESOL
c1ccoc1	-0.82	MolLogP	1.2796	ESOL
COCCCNc1nc(NC(C)C)nc(SC)n1	-2.928	MolLogP	1.8622	ESOL
CN(C)C(=O)NC1CC2CC1C3CCCC23	-3.171	MolLogP	2.0823	ESOL
CC(C)(C)c1ccccc1	-3.66	MolLogP	2.9841	ESOL
CC(=O)CCC1C(=O)N(N(C1=O)c2ccccc2)c3ccccc3	-3.27	MolLogP	2.9668	ESOL
CC(=O)OCC(=O)C3(O)CCC4C2CCC1=CC(=O)C=CC1(C)C2C(O)CC34C	-4.37	MolLogP	2.1284	ESOL
CCCOC	-0.39	MolLogP	1.0428	ESOL
CC(C)OC(=O)C	-0.55	MolLogP	0.9579	ESOL
Brc1ccccc1	-2.55	MolLogP	2.4491	ESOL
CCOC(=O)c1ccc(O)cc1	-2.35	MolLogP	1.5689	ESOL
O=C1N(COC(=O)CCC)C(=O)C(N1)(c2ccccc2)c3ccccc3	-5.071	MolLogP	2.7828	ESOL
CCC(=O)OC3CCC4C2CCC1=CC(=O)CCC1(C)C2CCC34C	-5.37	MolLogP	4.8401	ESOL
c1cc2ccc3ccc4ccc5ccc6ccc1c7c2c3c4c5c67	-9.332	MolLogP	6.9192	ESOL
O=c1[nH]cnc2[nH]ncc12	-2.266	MolLogP	-0.3538	ESOL
ClC=C	-1.75	MolLogP	1.3687	ESOL
CN(C)C(=O)C(c1ccccc1)c2ccccc2	-2.98	MolLogP	2.9067	ESOL
BrC(Br)(Br)Br	-3.14	MolLogP	3.1773	ESOL
CCN2c1cc(N(C)C)cc(C)c1NC(=O)c3cccnc23	-4.871	MolLogP	3.17972	ESOL
O=C1NC(=O)c2ccccc12	-2.61	MolLogP	0.5702	ESOL
OC(c1ccc(Cl)cc1)(c2cncnc2)c3ccccc3Cl	-4.38	MolLogP	4.0676	ESOL
COC(=O)c1ccccc1	-1.85	MolLogP	1.4732	ESOL
Cn1ccc(=O)[nH]c1=O	-0.807	MolLogP	-0.9264	ESOL
CCCCC1C(=O)N(N(C1=O)c2ccc(O)cc2)c3ccccc3	-3.73	MolLogP	3.4934	ESOL
Clc1ccc(Cl)c(c1)c2cccc(Cl)c2Cl	-6.47	MolLogP	5.9672	ESOL
CCC2NC(=O)c1cc(c(Cl)cc1N2)S(N)(=O)=O	-3.29	MolLogP	0.8788	ESOL
CN(C)C(=O)Nc1ccc(Cl)c(Cl)c1	-3.8	MolLogP	3.0869	ESOL
C1CC=CC1	-2.1	MolLogP	1.7265	ESOL
C1(=O)NC(=O)NC(=O)C1(O)C2(O)C(=O)NC(=O)NC2(=O)	-1.99	MolLogP	-4.8194	ESOL
CCCCCCCCC	-5.88	MolLogP	3.7569	ESOL
Oc1ccccc1Cl	-1.06	MolLogP	2.0456	ESOL
c1cccc2c3c(C)cc4ccccc4c3ccc12	-6.59	MolLogP	5.45462	ESOL
CCOc1ccccc1	-2.33	MolLogP	2.0853	ESOL
CCOC(=O)C=Cc1ccccc1	-3	MolLogP	2.2629	ESOL
Cc1[nH]c(=O)n(c(=O)c1Cl)C(C)(C)C	-2.484	MolLogP	1.25342	ESOL
Clc1ccccc1C2=NCC(=O)Nc3ccc(cc23)N(=O)=O	-3.499	MolLogP	3.0377	ESOL
Cc1ccc(cc1)S(=O)(=O)N	-1.74	MolLogP	0.64242	ESOL
CC(OC(=O)Nc1cccc(Cl)c1)C#C	-2.617	MolLogP	2.9102	ESOL
CCCCCC(C)C	-5.08	MolLogP	3.2227	ESOL
CC1(C)C(C=C(Cl)C(F)(F)F)C1C(=O)OC(C#N)c2cccc(Oc3ccccc3)c2	-8.176	MolLogP	6.54398	ESOL
CCCC1C(=O)N3N(C1=O)c2cc(C)ccc2N=C3N(C)C	-3.538	MolLogP	2.06422	ESOL
CN2C(=O)CN=C(c1ccccc1)c3cc(Cl)ccc23	-3.754	MolLogP	3.1538	ESOL
CCC(O)C(C)C	-0.7	MolLogP	1.4133	ESOL
CCOP(=S)(OCC)Oc1ccc(cc1)S(C)=O	-2.3	MolLogP	3.1003	ESOL
CC1(C)C2CCC1(C)C(O)C2	-2.32	MolLogP	2.1935	ESOL
CC12CCC3C(CCC4=CC(=O)CCC34C)C2CCC1O	-4.02	MolLogP	3.8792	ESOL
CCCCCCC	-4.53	MolLogP	2.9767	ESOL
Oc1cccc2ccccc12	-2.22	MolLogP	2.5454	ESOL
C/C1CCCCC1\C	-4.3	MolLogP	2.8326	ESOL
COc2cc1c(N)nc(nc1c(OC)c2OC)N3CCN(CC3)C(=O)OCC(C)(C)O	-3.638	MolLogP	1.2673	ESOL
C1Cc2c3c1cccc3cc4c2ccc5ccccc54	-7.85	MolLogP	5.2448	ESOL
CC(=O)C3(C)CCC4C2C=C(C)C1=CC(=O)CCC1(C)C2CCC34C	-5.27	MolLogP	5.27970000000001	ESOL
CCCCCC(=O)C	-1.45	MolLogP	2.1557	ESOL
COP(=O)(NC(C)=O)SC	0.54	MolLogP	1.24	ESOL
CCCCSP(=O)(SCCCC)SCCCC	-5.14	MolLogP	6.69440000000001	ESOL
c1cC2C(=O)NC(=O)C2cc1	-2.932	MolLogP	0.00119999999999992	ESOL
NS(=O)(=O)c2cc1c(NC(NS1(=O)=O)C(Cl)Cl)cc2Cl	-2.68	MolLogP	0.821000000000001	ESOL
CC=C(C)C	-2.56	MolLogP	1.9725	ESOL
Cc1ccc(C)c(C)c1	-3.31	MolLogP	2.61186	ESOL
Oc1cc(Cl)c(Cl)cc1Cl	-2.21	MolLogP	3.3524	ESOL
c1ccc2c(c1)cnc3ccccc23	-2.78	MolLogP	3.388	ESOL
CCCC(C)(O)CC	-0.98	MolLogP	1.9475	ESOL
CCCCCCCC	-5.24	MolLogP	3.3668	ESOL
c1ccc2cc3ccccc3cc2c1	-6.35	MolLogP	3.993	ESOL
NNc1ccccc1	0.07	MolLogP	0.9722	ESOL
CCC=O	0.58	MolLogP	0.5953	ESOL
C1CCCCCCC1	-4.15	MolLogP	3.1208	ESOL
O=C1NC(=O)NC(=O)C1(CC=C)CC=C	-2.077	MolLogP	0.491	ESOL
ClC(Cl)Cl	-1.17	MolLogP	1.9864	ESOL
Sc1nccc(=O)[nH]1	-2.273	MolLogP	0.0586	ESOL
Clc1ccc(CN(C2CCCC2)C(=O)Nc3ccccc3)cc1	-5.915	MolLogP	5.3167	ESOL
CC1=CCCCC1	-3.27	MolLogP	2.5067	ESOL
CCCCC(CC)C=O	-2.13	MolLogP	2.4017	ESOL
COc2c1occc1c(OC)c3c(=O)cc(C)oc23	-3.021	MolLogP	2.86482	ESOL
O=C1NC(=O)NC(=O)C1(CC)CCC(C)C	-2.658	MolLogP	1.185	ESOL
c1ccc2c3c(ccc2c1)c4cccc5cccc3c45	-8	MolLogP	5.6404	ESOL
CCC(CC)C=O	-1.52	MolLogP	1.6215	ESOL
CCCOCCC	-1.62	MolLogP	1.823	ESOL
CCCCCCCCCCCCCCO	-5.84	MolLogP	4.6798	ESOL
Oc1c(Cl)ccc(Cl)c1Cl	-2.64	MolLogP	3.3524	ESOL
NC(=O)N	0.96	MolLogP	-0.9762	ESOL
CCCC#C	-1.64	MolLogP	1.4197	ESOL
Brc1cccc(Br)c1	-3.54	MolLogP	3.2116	ESOL
CCCCCCCCCCCCCCCCCCO	-8.4	MolLogP	6.24020000000001	ESOL
CC(=O)Nc1ccccc1	-1.33	MolLogP	1.645	ESOL
c1cc(O)c(O)c2OCC3(O)CC4=CC(=O)C(O)=CC4=C3c21	-2.7	MolLogP	1.3296	ESOL
c1nccc(C(=O)NN)c1	0.009	MolLogP	-0.3149	ESOL
OC1C=CC2C1C3(Cl)C(=C(Cl)C2(Cl)C3(Cl)Cl)Cl	-5.46	MolLogP	3.995	ESOL
CC(C)CCOC=O	-1.52	MolLogP	1.2055	ESOL
CC(=O)c1ccccc1	-1.28	MolLogP	1.8892	ESOL
c2ccc1nc(ccc1c2)c4ccc3ccccc3n4	-5.4	MolLogP	4.45	ESOL
CCOP(=O)(OCC)OCC	0.43	MolLogP	2.204	ESOL
CC2(C)C1CCC(C)(C1)C2=O	-1.85	MolLogP	2.4017	ESOL
COc2cnc1cncnc1n2	-0.91	MolLogP	0.4284	ESOL
ClC2=C(Cl)C3(Cl)C1C=CCC1C2(Cl)C3(Cl)Cl	-5.64	MolLogP	5.0242	ESOL
CC(C)N(=O)=O	-0.62	MolLogP	0.6715	ESOL
c1ccc2c(c1)[nH]c3ccccc32	-5.27	MolLogP	3.3211	ESOL
OCC(O)C(O)CO	0.7	MolLogP	-2.3072	ESOL
CCCOC(=O)c1ccc(N)cc1	-2.452	MolLogP	1.8356	ESOL
CNC(=O)C=C(C)OP(=O)(OC)OC	0.651	MolLogP	1.0537	ESOL
O=C1CCC(=O)N1	0.3	MolLogP	-0.577	ESOL
CCC(C)C(C)C	-4.28	MolLogP	2.6885	ESOL
CCCCc1c(C)nc(NCC)nc1OS(=O)(=O)N(C)C	-4.16	MolLogP	1.74462	ESOL
CCN2c1ncccc1N(C)C(=S)c3cccnc23	-4.634	MolLogP	2.7599	ESOL
O2c1ccccc1N(CC)C(=O)c3ccccc23	-3.68	MolLogP	3.459	ESOL
C1CCOCC1	-0.03	MolLogP	1.1869	ESOL
CCCCCC#C	-3.01	MolLogP	2.1999	ESOL
c1cc2ccc(OC)c(CC=C(C)(C))c2oc1=O	-4.314	MolLogP	3.3103	ESOL
c1cc(C)cc2c1c3cc4cccc5CCc(c45)c3cc2	-7.92	MolLogP	5.55322	ESOL
CCOC(=O)c1ccccc1	-2.32	MolLogP	1.8633	ESOL
ClCC(C)C	-2	MolLogP	1.8812	ESOL
CC34CCC1C(CCc2cc(O)ccc12)C3CCC4(O)C#C	-4.3	MolLogP	3.6126	ESOL
CCCCCCCCCCCC(=O)OC	-4.69	MolLogP	4.0803	ESOL
CCCSCCC	-2.58	MolLogP	2.5396	ESOL
c1ccc2cc3cc4ccccc4cc3cc2c1	-8.6	MolLogP	5.1462	ESOL
CCCCCBr	-3.08	MolLogP	2.5715	ESOL
CCCC/C=C/C	-3.82	MolLogP	2.7527	ESOL
Cc1ncc(N(=O)=O)n1CCO	-1.26	MolLogP	0.0920199999999999	ESOL
CCCCCC1CCCC1	-6.08	MolLogP	3.7569	ESOL
Clc1ccc(Cl)c(c1)c2c(Cl)c(Cl)cc(Cl)c2Cl	-7.42	MolLogP	7.274	ESOL
O=C1NC(=O)NC(=O)C1(CC)C(C)C	-2.148	MolLogP	0.404799999999999	ESOL
CC(Cl)(Cl)Cl	-2	MolLogP	2.3765	ESOL
CON(C)C(=O)Nc1ccc(Cl)cc1	-2.57	MolLogP	2.3651	ESOL
O=C2NC(=O)C1(CCCCC1)C(=O)N2	-3.06	MolLogP	0.3029	ESOL
CN(C)C(=O)OC1=CC(=O)CC(C)(C)C1	-0.85	MolLogP	1.9576	ESOL
Cc1ccc(Br)cc1	-3.19	MolLogP	2.75752	ESOL
CCOCC	-0.09	MolLogP	1.0428	ESOL
CC(C)NC(=O)N1CC(=O)N(C1=O)c2cc(Cl)cc(Cl)c2	-4.376	MolLogP	2.88	ESOL
CCCCN(CC)c1c(cc(cc1N(=O)=O)C(F)(F)F)N(=O)=O	-5.53	MolLogP	4.1482	ESOL
Cc1cc(C)c(O)c(C)c1	-2.05	MolLogP	2.31746	ESOL
c1ccccc1	-1.64	MolLogP	1.6866	ESOL
Clc1ccc(I)cc1	-4.03	MolLogP	2.9446	ESOL
COc1ccc(NC(=O)N(C)C)cc1Cl	-2.564	MolLogP	2.4421	ESOL
CC(C)N(C(=O)CCl)c1ccccc1	-2.48	MolLogP	2.6668	ESOL
C=Cc1ccccc1	-2.82	MolLogP	2.3296	ESOL
COCOC	0.48	MolLogP	0.2367	ESOL
Cc1ccccc1C	-2.8	MolLogP	2.30344	ESOL
CCC(C)O	0.47	MolLogP	0.7772	ESOL
Oc1ccc(O)cc1	-0.17	MolLogP	1.0978	ESOL
CC34CCC1C(CCc2cc(O)ccc12)C3CC(O)C4O	-4.955	MolLogP	2.58	ESOL
C1c2ccccc2c3cc4ccccc4cc13	-8.04	MolLogP	4.411	ESOL
O=C1CNC(=O)N1	-0.4	MolLogP	-1.1742	ESOL
c1(O)cc(O)ccc1CCCCCC	-2.59	MolLogP	3.2206	ESOL
C=CCS(=O)SCC=C	-0.83	MolLogP	1.7553	ESOL
CCOP(=S)(OCC)Oc2ccc1oc(=O)c(Cl)c(C)c1c2	-5.382	MolLogP	4.43112	ESOL
Cc1c(C)c2c3ccccc3ccc2c4ccccc14	-7.01	MolLogP	5.76304	ESOL
CCCCC(=O)OC3(C(C)CC4C2CCC1=CC(=O)C=CC1(C)C2(F)C(O)CC34C)C(=O)CO	-4.71	MolLogP	3.6368	ESOL
O=c2[nH]c(=O)c1[nH]c(=O)[nH]c1[nH]2	-3.93	MolLogP	-1.7672	ESOL
Oc1c(Cl)cc(Cl)c(Cl)c1Cl	-3.1	MolLogP	4.0058	ESOL
Clc1cccc(Cl)c1	-3.04	MolLogP	2.9934	ESOL
Clc1ccc(cc1)C(c2ccc(Cl)cc2)C(Cl)(Cl)Cl	-7.15	MolLogP	6.4955	ESOL
CC(C)COC=O	-1.01	MolLogP	0.8154	ESOL
c1ccccc1SC	-2.39	MolLogP	2.4085	ESOL
CCN2c1nc(C)cc(C(F)(F)F)c1NC(=O)c3cccnc23	-4.207	MolLogP	3.52752	ESOL
CCCCCC	-3.84	MolLogP	2.5866	ESOL
COC(=O)c1cccnc1	-0.46	MolLogP	0.8682	ESOL
NS(=O)(=O)c3cc2c(NC(Cc1ccccc1)NS2(=O)=O)cc3C(F)(F)F	-3.59	MolLogP	1.6254	ESOL
Clc1ccc(cc1Cl)c2cc(Cl)c(Cl)c(Cl)c2Cl	-7.82	MolLogP	7.274	ESOL
CC1(OC(=O)N(C1=O)c2cc(Cl)cc(Cl)c2)C=C	-4.925	MolLogP	3.4213	ESOL
CCNc1nc(Cl)nc(NC(C)(C)C#N)n1	-3.15	MolLogP	1.67088	ESOL
c1ccc2c(c1)c3ccccc3c4ccccc24	-6.726	MolLogP	5.1462	ESOL
CC=C(C(=CC)c1ccc(O)cc1)c2ccc(O)cc2	-4.95	MolLogP	4.6046	ESOL
CCCCC(CC)COC(=O)c1ccccc1C(=O)OCC(CC)CCCC	-6.96	MolLogP	6.43300000000001	ESOL
CCc1ccccn1	0.51	MolLogP	1.644	ESOL
COP(=O)(OC)OC(Br)C(Cl)(Cl)Br	-2.28	MolLogP	3.6512	ESOL
c1ccc(cc1)c2ccccc2	-4.345	MolLogP	3.3536	ESOL
[truncated: 29,969 more rows]
