# Supplementary material for: A systematic study of key elements underlying molecular property prediction
Source: Nat Commun. 2023 Oct 13;14:6395. doi: 10.1038/s41467-023-41948-6 (PMC10575948; doi:10.1038/s41467-023-41948-6)
Supplement: Supplementary file 4 — Source Data [file 41467_2023_41948_MOESM4_ESM.zip › SourceData/Fig9/Fig9g.txt]

mean_metric_score	std_metric_score	split_type	mol_rep	mol_prop	model_name	metric_name	desc_name	size
1.96690408724074	0.457587562672718	scaffold	Fixed-1. MorganBits	natoms_size100_desc	RF	RMSE	NumAtoms	100
1.96138184548378	0.393162758532033	scaffold	Fixed-2. MACCS	natoms_size100_desc	RF	RMSE	NumAtoms	100
1.68110690599477	0.239173542425971	scaffold	Fixed-3. AtomPairs	natoms_size100_desc	RF	RMSE	NumAtoms	100
2.64529908541843	0.652939070162006	scaffold	Fixed-1. MorganBits	natoms_size100_desc	SVM	RMSE	NumAtoms	100
2.2851452648937	0.468635143098581	scaffold	Fixed-2. MACCS	natoms_size100_desc	SVM	RMSE	NumAtoms	100
1.88272678879373	0.356686474453107	scaffold	Fixed-3. AtomPairs	natoms_size100_desc	SVM	RMSE	NumAtoms	100
2.00727863021779	0.41039721355939	scaffold	Fixed-1. MorganBits	natoms_size100_desc	XGBoost	RMSE	NumAtoms	100
2.01192240466728	0.461756426481727	scaffold	Fixed-2. MACCS	natoms_size100_desc	XGBoost	RMSE	NumAtoms	100
1.59145380928794	0.328339469426462	scaffold	Fixed-3. AtomPairs	natoms_size100_desc	XGBoost	RMSE	NumAtoms	100
2.17964513649708	0.336285896755483	scaffold	Learned-1. SMILES	natoms_size100_desc	RNN	RMSE	NumAtoms	100
7.42173119784087	2.62942436361101	scaffold	Learned-2. Graph	natoms_size100_desc	GCN	RMSE	NumAtoms	100
4.93977252368775	1.59554420602535	scaffold	Learned-2. Graph	natoms_size100_desc	GIN	RMSE	NumAtoms	100
2.47277900212171	0.811202597858884	scaffold	Learned-2. Graph	natoms_size100_desc	GROVER	RMSE	NumAtoms	100
21.8114723858616	0.575502378483996	scaffold	Learned-1. SMILES	natoms_size100_desc	MolBERT	RMSE	NumAtoms	100
2.03115691131043	0.245339908408297	scaffold	Fixed-1. MorganBits	natoms_size200_desc	RF	RMSE	NumAtoms	200
1.89762439402215	0.224322211020904	scaffold	Fixed-2. MACCS	natoms_size200_desc	RF	RMSE	NumAtoms	200
1.57711943923537	0.207565181418163	scaffold	Fixed-3. AtomPairs	natoms_size200_desc	RF	RMSE	NumAtoms	200
2.27233284956536	0.373296860596111	scaffold	Fixed-1. MorganBits	natoms_size200_desc	SVM	RMSE	NumAtoms	200
2.19805524909335	0.24943256309604	scaffold	Fixed-2. MACCS	natoms_size200_desc	SVM	RMSE	NumAtoms	200
1.41810507545331	0.22892907599284	scaffold	Fixed-3. AtomPairs	natoms_size200_desc	SVM	RMSE	NumAtoms	200
2.12126379445864	0.265147274306536	scaffold	Fixed-1. MorganBits	natoms_size200_desc	XGBoost	RMSE	NumAtoms	200
1.8427356733212	0.233943629415462	scaffold	Fixed-2. MACCS	natoms_size200_desc	XGBoost	RMSE	NumAtoms	200
1.48696139463037	0.226098177269428	scaffold	Fixed-3. AtomPairs	natoms_size200_desc	XGBoost	RMSE	NumAtoms	200
2.06594016901563	0.225969191316043	scaffold	Learned-1. SMILES	natoms_size200_desc	RNN	RMSE	NumAtoms	200
4.12627874534737	1.22996782102488	scaffold	Learned-2. Graph	natoms_size200_desc	GCN	RMSE	NumAtoms	200
3.32730971983765	1.10059581521744	scaffold	Learned-2. Graph	natoms_size200_desc	GIN	RMSE	NumAtoms	200
2.49895357207236	0.804280493179599	scaffold	Learned-2. Graph	natoms_size200_desc	GROVER	RMSE	NumAtoms	200
20.4842045588657	0.439818144766613	scaffold	Learned-1. SMILES	natoms_size200_desc	MolBERT	RMSE	NumAtoms	200
1.88854837812538	0.170668149908228	scaffold	Fixed-1. MorganBits	natoms_size400_desc	RF	RMSE	NumAtoms	400
1.7594781753813	0.176001764362896	scaffold	Fixed-2. MACCS	natoms_size400_desc	RF	RMSE	NumAtoms	400
1.48959247057324	0.162234424718134	scaffold	Fixed-3. AtomPairs	natoms_size400_desc	RF	RMSE	NumAtoms	400
2.02930105251023	0.216644498981179	scaffold	Fixed-1. MorganBits	natoms_size400_desc	SVM	RMSE	NumAtoms	400
1.70212964974044	0.143822839498622	scaffold	Fixed-2. MACCS	natoms_size400_desc	SVM	RMSE	NumAtoms	400
1.11156096953721	0.122709667678983	scaffold	Fixed-3. AtomPairs	natoms_size400_desc	SVM	RMSE	NumAtoms	400
1.91642312840513	0.139177697035717	scaffold	Fixed-1. MorganBits	natoms_size400_desc	XGBoost	RMSE	NumAtoms	400
1.69610777418853	0.149766336444887	scaffold	Fixed-2. MACCS	natoms_size400_desc	XGBoost	RMSE	NumAtoms	400
1.33679995208542	0.166117331782186	scaffold	Fixed-3. AtomPairs	natoms_size400_desc	XGBoost	RMSE	NumAtoms	400
1.85532834352356	0.208596828947318	scaffold	Learned-1. SMILES	natoms_size400_desc	RNN	RMSE	NumAtoms	400
2.57246127954182	0.361318217684766	scaffold	Learned-2. Graph	natoms_size400_desc	GCN	RMSE	NumAtoms	400
2.57840108257323	0.395025968384723	scaffold	Learned-2. Graph	natoms_size400_desc	GIN	RMSE	NumAtoms	400
2.34509304626054	0.603618511027295	scaffold	Learned-2. Graph	natoms_size400_desc	GROVER	RMSE	NumAtoms	400
18.414500597673	0.264071604370193	scaffold	Learned-1. SMILES	natoms_size400_desc	MolBERT	RMSE	NumAtoms	400
1.82074915822806	0.194935080648359	scaffold	Fixed-1. MorganBits	natoms_size600_desc	RF	RMSE	NumAtoms	600
1.70987916566446	0.14276267157537	scaffold	Fixed-2. MACCS	natoms_size600_desc	RF	RMSE	NumAtoms	600
1.4177640359158	0.140983053588945	scaffold	Fixed-3. AtomPairs	natoms_size600_desc	RF	RMSE	NumAtoms	600
2.01366815411715	0.226409453108191	scaffold	Fixed-1. MorganBits	natoms_size600_desc	SVM	RMSE	NumAtoms	600
1.71831514785254	0.170260623501727	scaffold	Fixed-2. MACCS	natoms_size600_desc	SVM	RMSE	NumAtoms	600
0.94015509012369	0.082635414049736	scaffold	Fixed-3. AtomPairs	natoms_size600_desc	SVM	RMSE	NumAtoms	600
1.82303857584174	0.189857328818053	scaffold	Fixed-1. MorganBits	natoms_size600_desc	XGBoost	RMSE	NumAtoms	600
1.66564333960499	0.143482286343275	scaffold	Fixed-2. MACCS	natoms_size600_desc	XGBoost	RMSE	NumAtoms	600
1.29155265154484	0.141139644936211	scaffold	Fixed-3. AtomPairs	natoms_size600_desc	XGBoost	RMSE	NumAtoms	600
1.58967894687446	0.251084710394401	scaffold	Learned-1. SMILES	natoms_size600_desc	RNN	RMSE	NumAtoms	600
2.43646030498751	0.231996023753169	scaffold	Learned-2. Graph	natoms_size600_desc	GCN	RMSE	NumAtoms	600
2.22981994195939	0.27877149772345	scaffold	Learned-2. Graph	natoms_size600_desc	GIN	RMSE	NumAtoms	600
2.30031351606254	0.538140124114177	scaffold	Learned-2. Graph	natoms_size600_desc	GROVER	RMSE	NumAtoms	600
16.2441322098116	0.299717117792584	scaffold	Learned-1. SMILES	natoms_size600_desc	MolBERT	RMSE	NumAtoms	600
1.81291723424857	0.139315469712601	scaffold	Fixed-1. MorganBits	natoms_size800_desc	RF	RMSE	NumAtoms	800
1.69527352812241	0.133201078930812	scaffold	Fixed-2. MACCS	natoms_size800_desc	RF	RMSE	NumAtoms	800
1.3955492333847	0.118760025490644	scaffold	Fixed-3. AtomPairs	natoms_size800_desc	RF	RMSE	NumAtoms	800
1.93371444698876	0.168973065343825	scaffold	Fixed-1. MorganBits	natoms_size800_desc	SVM	RMSE	NumAtoms	800
1.66873012881267	0.124457116738341	scaffold	Fixed-2. MACCS	natoms_size800_desc	SVM	RMSE	NumAtoms	800
0.799316198038806	0.0681798757135063	scaffold	Fixed-3. AtomPairs	natoms_size800_desc	SVM	RMSE	NumAtoms	800
1.83734615264035	0.138600091257054	scaffold	Fixed-1. MorganBits	natoms_size800_desc	XGBoost	RMSE	NumAtoms	800
1.61496864514333	0.120186786959247	scaffold	Fixed-2. MACCS	natoms_size800_desc	XGBoost	RMSE	NumAtoms	800
1.25364316814519	0.10720768941319	scaffold	Fixed-3. AtomPairs	natoms_size800_desc	XGBoost	RMSE	NumAtoms	800
1.12116553255765	0.282229017944431	scaffold	Learned-1. SMILES	natoms_size800_desc	RNN	RMSE	NumAtoms	800
2.27523628319122	0.197359144644039	scaffold	Learned-2. Graph	natoms_size800_desc	GCN	RMSE	NumAtoms	800
2.06126825506466	0.184098480657871	scaffold	Learned-2. Graph	natoms_size800_desc	GIN	RMSE	NumAtoms	800
2.3095113238062	0.529151287783862	scaffold	Learned-2. Graph	natoms_size800_desc	GROVER	RMSE	NumAtoms	800
14.4780761374007	0.282763339155039	scaffold	Learned-1. SMILES	natoms_size800_desc	MolBERT	RMSE	NumAtoms	800
1.7897603669939	0.13119535080799	scaffold	Fixed-1. MorganBits	natoms_size1000_desc	RF	RMSE	NumAtoms	1000
1.63450043095355	0.109784521925861	scaffold	Fixed-2. MACCS	natoms_size1000_desc	RF	RMSE	NumAtoms	1000
1.37443857316461	0.0806307073182989	scaffold	Fixed-3. AtomPairs	natoms_size1000_desc	RF	RMSE	NumAtoms	1000
1.90989412225223	0.146409923223557	scaffold	Fixed-1. MorganBits	natoms_size1000_desc	SVM	RMSE	NumAtoms	1000
1.5752897802102	0.0989687509485178	scaffold	Fixed-2. MACCS	natoms_size1000_desc	SVM	RMSE	NumAtoms	1000
0.741017272404136	0.0606800102369675	scaffold	Fixed-3. AtomPairs	natoms_size1000_desc	SVM	RMSE	NumAtoms	1000
1.80828389213857	0.127352413602859	scaffold	Fixed-1. MorganBits	natoms_size1000_desc	XGBoost	RMSE	NumAtoms	1000
1.54232300088192	0.112766759979364	scaffold	Fixed-2. MACCS	natoms_size1000_desc	XGBoost	RMSE	NumAtoms	1000
1.22768431537363	0.0791076042131207	scaffold	Fixed-3. AtomPairs	natoms_size1000_desc	XGBoost	RMSE	NumAtoms	1000
0.861692541548155	0.319980371037764	scaffold	Learned-1. SMILES	natoms_size1000_desc	RNN	RMSE	NumAtoms	1000
2.22147972493063	0.117317346492963	scaffold	Learned-2. Graph	natoms_size1000_desc	GCN	RMSE	NumAtoms	1000
2.01963125389946	0.146942705348628	scaffold	Learned-2. Graph	natoms_size1000_desc	GIN	RMSE	NumAtoms	1000
2.26340756228949	0.512164197594866	scaffold	Learned-2. Graph	natoms_size1000_desc	GROVER	RMSE	NumAtoms	1000
12.8376204405897	0.33322388663315	scaffold	Learned-1. SMILES	natoms_size1000_desc	MolBERT	RMSE	NumAtoms	1000
1.74405065897896	0.0837621483627247	scaffold	Fixed-1. MorganBits	natoms_size2000_desc	RF	RMSE	NumAtoms	2000
1.60166498949885	0.0702763859906184	scaffold	Fixed-2. MACCS	natoms_size2000_desc	RF	RMSE	NumAtoms	2000
1.31348787673212	0.0577157273528755	scaffold	Fixed-3. AtomPairs	natoms_size2000_desc	RF	RMSE	NumAtoms	2000
1.99530910363464	0.081430643096275	scaffold	Fixed-1. MorganBits	natoms_size2000_desc	SVM	RMSE	NumAtoms	2000
1.47060066302166	0.0648642616875296	scaffold	Fixed-2. MACCS	natoms_size2000_desc	SVM	RMSE	NumAtoms	2000
0.440131818460692	0.0333434004687532	scaffold	Fixed-3. AtomPairs	natoms_size2000_desc	SVM	RMSE	NumAtoms	2000
1.71849120961963	0.0809529795203298	scaffold	Fixed-1. MorganBits	natoms_size2000_desc	XGBoost	RMSE	NumAtoms	2000
1.51049532208852	0.0612935902392374	scaffold	Fixed-2. MACCS	natoms_size2000_desc	XGBoost	RMSE	NumAtoms	2000
1.1633899021292	0.0654008165677933	scaffold	Fixed-3. AtomPairs	natoms_size2000_desc	XGBoost	RMSE	NumAtoms	2000
0.382901800332726	0.118259847702199	scaffold	Learned-1. SMILES	natoms_size2000_desc	RNN	RMSE	NumAtoms	2000
2.05148026160853	0.101155320557076	scaffold	Learned-2. Graph	natoms_size2000_desc	GCN	RMSE	NumAtoms	2000
1.9340438493146	0.0948922277886979	scaffold	Learned-2. Graph	natoms_size2000_desc	GIN	RMSE	NumAtoms	2000
2.28257499160156	0.561507883323616	scaffold	Learned-2. Graph	natoms_size2000_desc	GROVER	RMSE	NumAtoms	2000
6.32039828230499	0.33521496657117	scaffold	Learned-1. SMILES	natoms_size2000_desc	MolBERT	RMSE	NumAtoms	2000
1.75035599704582	0.0466799846983665	scaffold	Fixed-1. MorganBits	natoms_size4000_desc	RF	RMSE	NumAtoms	4000
1.5760466280151	0.034915113646184	scaffold	Fixed-2. MACCS	natoms_size4000_desc	RF	RMSE	NumAtoms	4000
1.27672414696557	0.0433471697565483	scaffold	Fixed-3. AtomPairs	natoms_size4000_desc	RF	RMSE	NumAtoms	4000
1.56839854610085	0.0471325464765591	scaffold	Fixed-1. MorganBits	natoms_size4000_desc	SVM	RMSE	NumAtoms	4000
1.46844690570275	0.0407301520931352	scaffold	Fixed-2. MACCS	natoms_size4000_desc	SVM	RMSE	NumAtoms	4000
0.172670307693949	0.0107723631377292	scaffold	Fixed-3. AtomPairs	natoms_size4000_desc	SVM	RMSE	NumAtoms	4000
1.71896487420214	0.0447927248645763	scaffold	Fixed-1. MorganBits	natoms_size4000_desc	XGBoost	RMSE	NumAtoms	4000
1.52502005008053	0.04008987259568	scaffold	Fixed-2. MACCS	natoms_size4000_desc	XGBoost	RMSE	NumAtoms	4000
1.13939880362309	0.0459174906363178	scaffold	Fixed-3. AtomPairs	natoms_size4000_desc	XGBoost	RMSE	NumAtoms	4000
0.166637865231391	0.0709377574223433	scaffold	Learned-1. SMILES	natoms_size4000_desc	RNN	RMSE	NumAtoms	4000
1.95776192880351	0.119290476491123	scaffold	Learned-2. Graph	natoms_size4000_desc	GCN	RMSE	NumAtoms	4000
1.91131657083042	0.0900100965195824	scaffold	Learned-2. Graph	natoms_size4000_desc	GIN	RMSE	NumAtoms	4000
2.34603446289064	0.586100402590117	scaffold	Learned-2. Graph	natoms_size4000_desc	GROVER	RMSE	NumAtoms	4000
3.42144500379454	0.110547980306062	scaffold	Learned-1. SMILES	natoms_size4000_desc	MolBERT	RMSE	NumAtoms	4000
1.72434127367194	0.0564482320085216	scaffold	Fixed-1. MorganBits	natoms_size6000_desc	RF	RMSE	NumAtoms	6000
1.53698327473903	0.0532504930121379	scaffold	Fixed-2. MACCS	natoms_size6000_desc	RF	RMSE	NumAtoms	6000
1.25818913045169	0.0345712426486875	scaffold	Fixed-3. AtomPairs	natoms_size6000_desc	RF	RMSE	NumAtoms	6000
1.36369224433275	0.0488627159650959	scaffold	Fixed-1. MorganBits	natoms_size6000_desc	SVM	RMSE	NumAtoms	6000
1.43280856721803	0.0412634701716079	scaffold	Fixed-2. MACCS	natoms_size6000_desc	SVM	RMSE	NumAtoms	6000
0.147849032045526	0.0103263965751742	scaffold	Fixed-3. AtomPairs	natoms_size6000_desc	SVM	RMSE	NumAtoms	6000
1.68752713776706	0.0474908613080773	scaffold	Fixed-1. MorganBits	natoms_size6000_desc	XGBoost	RMSE	NumAtoms	6000
1.50212273231476	0.0522253354861789	scaffold	Fixed-2. MACCS	natoms_size6000_desc	XGBoost	RMSE	NumAtoms	6000
1.13968982391375	0.0305508280315487	scaffold	Fixed-3. AtomPairs	natoms_size6000_desc	XGBoost	RMSE	NumAtoms	6000
0.139062883447546	0.0766215013497699	scaffold	Learned-1. SMILES	natoms_size6000_desc	RNN	RMSE	NumAtoms	6000
1.87329722871464	0.119087799639015	scaffold	Learned-2. Graph	natoms_size6000_desc	GCN	RMSE	NumAtoms	6000
1.85222180252784	0.110803747133991	scaffold	Learned-2. Graph	natoms_size6000_desc	GIN	RMSE	NumAtoms	6000
2.32237495511531	0.494191897571699	scaffold	Learned-2. Graph	natoms_size6000_desc	GROVER	RMSE	NumAtoms	6000
2.59963090358857	0.0700989334145698	scaffold	Learned-1. SMILES	natoms_size6000_desc	MolBERT	RMSE	NumAtoms	6000
1.71317250599377	0.0451977060034548	scaffold	Fixed-1. MorganBits	natoms_size8000_desc	RF	RMSE	NumAtoms	8000
1.53086979422049	0.0440266041434149	scaffold	Fixed-2. MACCS	natoms_size8000_desc	RF	RMSE	NumAtoms	8000
1.24384313463005	0.032849375688431	scaffold	Fixed-3. AtomPairs	natoms_size8000_desc	RF	RMSE	NumAtoms	8000
1.26397136805932	0.0334923019962599	scaffold	Fixed-1. MorganBits	natoms_size8000_desc	SVM	RMSE	NumAtoms	8000
1.41961313343853	0.0400987279109294	scaffold	Fixed-2. MACCS	natoms_size8000_desc	SVM	RMSE	NumAtoms	8000
0.147200304652309	0.0187091066747089	scaffold	Fixed-3. AtomPairs	natoms_size8000_desc	SVM	RMSE	NumAtoms	8000
1.68674163132177	0.0383459652755811	scaffold	Fixed-1. MorganBits	natoms_size8000_desc	XGBoost	RMSE	NumAtoms	8000
1.49967562264519	0.0444335736932292	scaffold	Fixed-2. MACCS	natoms_size8000_desc	XGBoost	RMSE	NumAtoms	8000
1.14045443974753	0.0306955334635307	scaffold	Fixed-3. AtomPairs	natoms_size8000_desc	XGBoost	RMSE	NumAtoms	8000
0.0898821936569671	0.0475107845665761	scaffold	Learned-1. SMILES	natoms_size8000_desc	RNN	RMSE	NumAtoms	8000
1.8294088561827	0.0973867076667917	scaffold	Learned-2. Graph	natoms_size8000_desc	GCN	RMSE	NumAtoms	8000
1.85046081323175	0.0888831649326694	scaffold	Learned-2. Graph	natoms_size8000_desc	GIN	RMSE	NumAtoms	8000
2.34089866438639	0.512152626224938	scaffold	Learned-2. Graph	natoms_size8000_desc	GROVER	RMSE	NumAtoms	8000
2.10215773095646	0.0491656213199257	scaffold	Learned-1. SMILES	natoms_size8000_desc	MolBERT	RMSE	NumAtoms	8000
1.69848773629479	0.0468541219935445	scaffold	Fixed-1. MorganBits	natoms_size10000_desc	RF	RMSE	NumAtoms	10000
1.51918009334861	0.0410115472381237	scaffold	Fixed-2. MACCS	natoms_size10000_desc	RF	RMSE	NumAtoms	10000
1.23157204769973	0.0296472640715709	scaffold	Fixed-3. AtomPairs	natoms_size10000_desc	RF	RMSE	NumAtoms	10000
1.1976279401965	0.0267180366969062	scaffold	Fixed-1. MorganBits	natoms_size10000_desc	SVM	RMSE	NumAtoms	10000
1.42148408807013	0.0369309045003804	scaffold	Fixed-2. MACCS	natoms_size10000_desc	SVM	RMSE	NumAtoms	10000
0.137585090259871	0.0071413918123151	scaffold	Fixed-3. AtomPairs	natoms_size10000_desc	SVM	RMSE	NumAtoms	10000
1.68289703276438	0.0389192622461467	scaffold	Fixed-1. MorganBits	natoms_size10000_desc	XGBoost	RMSE	NumAtoms	10000
1.49741326640038	0.0394277118952403	scaffold	Fixed-2. MACCS	natoms_size10000_desc	XGBoost	RMSE	NumAtoms	10000
1.13275452724878	0.0267485812930266	scaffold	Fixed-3. AtomPairs	natoms_size10000_desc	XGBoost	RMSE	NumAtoms	10000
0.0901550340853259	0.0764076715708396	scaffold	Learned-1. SMILES	natoms_size10000_desc	RNN	RMSE	NumAtoms	10000
1.78560033349546	0.0616937723067169	scaffold	Learned-2. Graph	natoms_size10000_desc	GCN	RMSE	NumAtoms	10000
1.80585118405659	0.0864994977890683	scaffold	Learned-2. Graph	natoms_size10000_desc	GIN	RMSE	NumAtoms	10000
2.34121127071837	0.507614699221803	scaffold	Learned-2. Graph	natoms_size10000_desc	GROVER	RMSE	NumAtoms	10000
1.73849389128793	0.0357731996828057	scaffold	Learned-1. SMILES	natoms_size10000_desc	MolBERT	RMSE	NumAtoms	10000
1.65069422564867	0.0388968087976413	scaffold	Fixed-1. MorganBits	natoms_size20000_desc	RF	RMSE	NumAtoms	20000
1.47189410028244	0.0198626186538621	scaffold	Fixed-2. MACCS	natoms_size20000_desc	RF	RMSE	NumAtoms	20000
1.17015021020078	0.0231804577416998	scaffold	Fixed-3. AtomPairs	natoms_size20000_desc	RF	RMSE	NumAtoms	20000
1.08358686916631	0.0255978657709001	scaffold	Fixed-1. MorganBits	natoms_size20000_desc	SVM	RMSE	NumAtoms	20000
1.4125944457194	0.0293309205701285	scaffold	Fixed-2. MACCS	natoms_size20000_desc	SVM	RMSE	NumAtoms	20000
0.141498563329572	0.0208579211572714	scaffold	Fixed-3. AtomPairs	natoms_size20000_desc	SVM	RMSE	NumAtoms	20000
1.66767182710499	0.0331926588384731	scaffold	Fixed-1. MorganBits	natoms_size20000_desc	XGBoost	RMSE	NumAtoms	20000
1.48030964106745	0.0291242001049439	scaffold	Fixed-2. MACCS	natoms_size20000_desc	XGBoost	RMSE	NumAtoms	20000
1.10290270534093	0.0250923332351077	scaffold	Fixed-3. AtomPairs	natoms_size20000_desc	XGBoost	RMSE	NumAtoms	20000
0.0550032912619588	0.0346011155664687	scaffold	Learned-1. SMILES	natoms_size20000_desc	RNN	RMSE	NumAtoms	20000
1.71978801051494	0.0913020038192988	scaffold	Learned-2. Graph	natoms_size20000_desc	GCN	RMSE	NumAtoms	20000
1.73483537623459	0.184958150088662	scaffold	Learned-2. Graph	natoms_size20000_desc	GIN	RMSE	NumAtoms	20000
2.34065411209824	0.514282990298874	scaffold	Learned-2. Graph	natoms_size20000_desc	GROVER	RMSE	NumAtoms	20000
1.10977475427608	0.0267190281426846	scaffold	Learned-1. SMILES	natoms_size20000_desc	MolBERT	RMSE	NumAtoms	20000
1.61615537496364	0.0414839878889899	scaffold	Fixed-1. MorganBits	natoms_size40000_desc	RF	RMSE	NumAtoms	40000
1.43758558445185	0.0175590037716898	scaffold	Fixed-2. MACCS	natoms_size40000_desc	RF	RMSE	NumAtoms	40000
1.13652168023969	0.0224525786513902	scaffold	Fixed-3. AtomPairs	natoms_size40000_desc	RF	RMSE	NumAtoms	40000
1.04003453485836	0.016840173616122	scaffold	Fixed-1. MorganBits	natoms_size40000_desc	SVM	RMSE	NumAtoms	40000
1.40599585612038	0.0249093465871528	scaffold	Fixed-2. MACCS	natoms_size40000_desc	SVM	RMSE	NumAtoms	40000
0.133596721600851	0.0168700369128138	scaffold	Fixed-3. AtomPairs	natoms_size40000_desc	SVM	RMSE	NumAtoms	40000
1.66151508669514	0.0343480749193535	scaffold	Fixed-1. MorganBits	natoms_size40000_desc	XGBoost	RMSE	NumAtoms	40000
1.47708575991677	0.0260620575654869	scaffold	Fixed-2. MACCS	natoms_size40000_desc	XGBoost	RMSE	NumAtoms	40000
1.09764481921307	0.0250988949921863	scaffold	Fixed-3. AtomPairs	natoms_size40000_desc	XGBoost	RMSE	NumAtoms	40000
0.0399048768640273	0.0254283670931888	scaffold	Learned-1. SMILES	natoms_size40000_desc	RNN	RMSE	NumAtoms	40000
1.59690071518317	0.0632344524401294	scaffold	Learned-2. Graph	natoms_size40000_desc	GCN	RMSE	NumAtoms	40000
1.4189634064762	0.0649712143903403	scaffold	Learned-2. Graph	natoms_size40000_desc	GIN	RMSE	NumAtoms	40000
2.34217911441559	0.564252443508099	scaffold	Learned-2. Graph	natoms_size40000_desc	GROVER	RMSE	NumAtoms	40000
0.967842952339594	0.0224660857676945	scaffold	Learned-1. SMILES	natoms_size40000_desc	MolBERT	RMSE	NumAtoms	40000
1.61341185655058	0.0608544140561995	scaffold	Fixed-1. MorganBits	natoms_size60000_desc	RF	RMSE	NumAtoms	60000
1.4234251022874	0.0199361638562879	scaffold	Fixed-2. MACCS	natoms_size60000_desc	RF	RMSE	NumAtoms	60000
1.12351721080954	0.0262478043588405	scaffold	Fixed-3. AtomPairs	natoms_size60000_desc	RF	RMSE	NumAtoms	60000
1.03012831287141	0.0182721938022969	scaffold	Fixed-1. MorganBits	natoms_size60000_desc	SVM	RMSE	NumAtoms	60000
1.40518597821979	0.0196153645420424	scaffold	Fixed-2. MACCS	natoms_size60000_desc	SVM	RMSE	NumAtoms	60000
0.131809896369857	0.0146505647614218	scaffold	Fixed-3. AtomPairs	natoms_size60000_desc	SVM	RMSE	NumAtoms	60000
1.67578865380267	0.0452981865221169	scaffold	Fixed-1. MorganBits	natoms_size60000_desc	XGBoost	RMSE	NumAtoms	60000
1.47900675640899	0.0205051618232881	scaffold	Fixed-2. MACCS	natoms_size60000_desc	XGBoost	RMSE	NumAtoms	60000
1.1031983938395	0.0339734485967628	scaffold	Fixed-3. AtomPairs	natoms_size60000_desc	XGBoost	RMSE	NumAtoms	60000
0.0302075225654027	0.0216088242993967	scaffold	Learned-1. SMILES	natoms_size60000_desc	RNN	RMSE	NumAtoms	60000
1.57322645073185	0.0846262292778711	scaffold	Learned-2. Graph	natoms_size60000_desc	GCN	RMSE	NumAtoms	60000
1.22969856657403	0.0492137803608483	scaffold	Learned-2. Graph	natoms_size60000_desc	GIN	RMSE	NumAtoms	60000
2.33839423801666	0.524227398879165	scaffold	Learned-2. Graph	natoms_size60000_desc	GROVER	RMSE	NumAtoms	60000
0.920038527909326	0.0212788792634419	scaffold	Learned-1. SMILES	natoms_size60000_desc	MolBERT	RMSE	NumAtoms	60000
1.59988422214328	0.0652056643165241	scaffold	Fixed-1. MorganBits	natoms_size80000_desc	RF	RMSE	NumAtoms	80000
1.40942030895873	0.022231011655444	scaffold	Fixed-2. MACCS	natoms_size80000_desc	RF	RMSE	NumAtoms	80000
1.10324911521772	0.0282483021395646	scaffold	Fixed-3. AtomPairs	natoms_size80000_desc	RF	RMSE	NumAtoms	80000
1.02343690982997	0.0165331499928808	scaffold	Fixed-1. MorganBits	natoms_size80000_desc	SVM	RMSE	NumAtoms	80000
1.40641432039281	0.0164890178966116	scaffold	Fixed-2. MACCS	natoms_size80000_desc	SVM	RMSE	NumAtoms	80000
0.132224440073605	0.0193500149585233	scaffold	Fixed-3. AtomPairs	natoms_size80000_desc	SVM	RMSE	NumAtoms	80000
1.67345948931202	0.0474824160439594	scaffold	Fixed-1. MorganBits	natoms_size80000_desc	XGBoost	RMSE	NumAtoms	80000
1.47866582238036	0.0188891586657215	scaffold	Fixed-2. MACCS	natoms_size80000_desc	XGBoost	RMSE	NumAtoms	80000
1.10362213163687	0.0358544152966985	scaffold	Fixed-3. AtomPairs	natoms_size80000_desc	XGBoost	RMSE	NumAtoms	80000
0.0279278029205953	0.0137081459505203	scaffold	Learned-1. SMILES	natoms_size80000_desc	RNN	RMSE	NumAtoms	80000
1.50883216268822	0.0693153260989033	scaffold	Learned-2. Graph	natoms_size80000_desc	GCN	RMSE	NumAtoms	80000
1.07792248365754	0.0442999801266308	scaffold	Learned-2. Graph	natoms_size80000_desc	GIN	RMSE	NumAtoms	80000
2.34120179091208	0.524701255489731	scaffold	Learned-2. Graph	natoms_size80000_desc	GROVER	RMSE	NumAtoms	80000
0.893942789292988	0.0206505409812536	scaffold	Learned-1. SMILES	natoms_size80000_desc	MolBERT	RMSE	NumAtoms	80000
1.5875333803857	0.0679089942838594	scaffold	Fixed-1. MorganBits	natoms_size100000_desc	RF	RMSE	NumAtoms	100000
1.39677103259516	0.0222171400529267	scaffold	Fixed-2. MACCS	natoms_size100000_desc	RF	RMSE	NumAtoms	100000
1.08724762582822	0.0251906106802984	scaffold	Fixed-3. AtomPairs	natoms_size100000_desc	RF	RMSE	NumAtoms	100000
1.01896074134829	0.017741206248923	scaffold	Fixed-1. MorganBits	natoms_size100000_desc	SVM	RMSE	NumAtoms	100000
1.40279699330246	0.0168571158457322	scaffold	Fixed-2. MACCS	natoms_size100000_desc	SVM	RMSE	NumAtoms	100000
0.129133310543467	0.0114718858192063	scaffold	Fixed-3. AtomPairs	natoms_size100000_desc	SVM	RMSE	NumAtoms	100000
1.67169217934196	0.0466286469841665	scaffold	Fixed-1. MorganBits	natoms_size100000_desc	XGBoost	RMSE	NumAtoms	100000
1.47577095327367	0.0190894527721479	scaffold	Fixed-2. MACCS	natoms_size100000_desc	XGBoost	RMSE	NumAtoms	100000
1.10266031928373	0.0345966902752572	scaffold	Fixed-3. AtomPairs	natoms_size100000_desc	XGBoost	RMSE	NumAtoms	100000
0.0216287765052557	0.0142487967836112	scaffold	Learned-1. SMILES	natoms_size100000_desc	RNN	RMSE	NumAtoms	100000
1.47559378437851	0.0770425454246332	scaffold	Learned-2. Graph	natoms_size100000_desc	GCN	RMSE	NumAtoms	100000
0.968314932898755	0.0550753865439342	scaffold	Learned-2. Graph	natoms_size100000_desc	GIN	RMSE	NumAtoms	100000
2.34399361407578	0.554068046867004	scaffold	Learned-2. Graph	natoms_size100000_desc	GROVER	RMSE	NumAtoms	100000
0.87740398235894	0.0216390961711819	scaffold	Learned-1. SMILES	natoms_size100000_desc	MolBERT	RMSE	NumAtoms	100000
