# Supplementary material for: A systematic study of key elements underlying molecular property prediction
Source: Nat Commun. 2023 Oct 13;14:6395. doi: 10.1038/s41467-023-41948-6 (PMC10575948; doi:10.1038/s41467-023-41948-6)
Supplement: Supplementary file 4 — Source Data [file 41467_2023_41948_MOESM4_ESM.zip › SourceData/Fig9/Fig9f.txt]

mean_metric_score	std_metric_score	split_type	mol_rep	mol_prop	model_name	metric_name	desc_name	size
25.572648605185	5.53469345474681	scaffold	Fixed-1. MorganBits	mw_size100_desc	RF	RMSE	MolWt	100
25.0735813525338	3.90961237139308	scaffold	Fixed-2. MACCS	mw_size100_desc	RF	RMSE	MolWt	100
22.0278319783301	3.02498653159116	scaffold	Fixed-3. AtomPairs	mw_size100_desc	RF	RMSE	MolWt	100
38.4730693516901	10.5031602013157	scaffold	Fixed-1. MorganBits	mw_size100_desc	SVM	RMSE	MolWt	100
29.1213097974175	6.4252439573514	scaffold	Fixed-2. MACCS	mw_size100_desc	SVM	RMSE	MolWt	100
31.6263252019265	6.47837194078658	scaffold	Fixed-3. AtomPairs	mw_size100_desc	SVM	RMSE	MolWt	100
26.7025579458932	4.77622049401708	scaffold	Fixed-1. MorganBits	mw_size100_desc	XGBoost	RMSE	MolWt	100
25.144930872921	4.89261892506581	scaffold	Fixed-2. MACCS	mw_size100_desc	XGBoost	RMSE	MolWt	100
22.5237602609119	3.87798062052371	scaffold	Fixed-3. AtomPairs	mw_size100_desc	XGBoost	RMSE	MolWt	100
35.1276608077511	19.5100971761608	scaffold	Learned-1. SMILES	mw_size100_desc	RNN	RMSE	MolWt	100
174.446160404902	30.473299816092	scaffold	Learned-2. Graph	mw_size100_desc	GCN	RMSE	MolWt	100
153.76970788953	28.0612402141194	scaffold	Learned-2. Graph	mw_size100_desc	GIN	RMSE	MolWt	100
28.3088407357672	4.55161695940682	scaffold	Learned-2. Graph	mw_size100_desc	GROVER	RMSE	MolWt	100
312.866984810294	6.54935246485292	scaffold	Learned-1. SMILES	mw_size100_desc	MolBERT	RMSE	MolWt	100
25.586630130897	3.23308001982144	scaffold	Fixed-1. MorganBits	mw_size200_desc	RF	RMSE	MolWt	200
24.3773623569234	2.80205370873176	scaffold	Fixed-2. MACCS	mw_size200_desc	RF	RMSE	MolWt	200
20.8358933969303	2.31087595977413	scaffold	Fixed-3. AtomPairs	mw_size200_desc	RF	RMSE	MolWt	200
34.4280754599268	6.9164963954901	scaffold	Fixed-1. MorganBits	mw_size200_desc	SVM	RMSE	MolWt	200
26.1700337795107	4.34325772498081	scaffold	Fixed-2. MACCS	mw_size200_desc	SVM	RMSE	MolWt	200
25.133946303474	4.84229769978042	scaffold	Fixed-3. AtomPairs	mw_size200_desc	SVM	RMSE	MolWt	200
27.2237931867092	3.38216347448091	scaffold	Fixed-1. MorganBits	mw_size200_desc	XGBoost	RMSE	MolWt	200
24.3718218895314	2.95984796697348	scaffold	Fixed-2. MACCS	mw_size200_desc	XGBoost	RMSE	MolWt	200
20.621682049036	2.366131756049	scaffold	Fixed-3. AtomPairs	mw_size200_desc	XGBoost	RMSE	MolWt	200
26.0447141573279	2.31348268655322	scaffold	Learned-1. SMILES	mw_size200_desc	RNN	RMSE	MolWt	200
136.924294595388	32.9888346099602	scaffold	Learned-2. Graph	mw_size200_desc	GCN	RMSE	MolWt	200
112.721317199848	41.5301805937931	scaffold	Learned-2. Graph	mw_size200_desc	GIN	RMSE	MolWt	200
26.2071905431482	2.56189572788142	scaffold	Learned-2. Graph	mw_size200_desc	GROVER	RMSE	MolWt	200
311.126778965949	5.3462666668708	scaffold	Learned-1. SMILES	mw_size200_desc	MolBERT	RMSE	MolWt	200
24.5155714321055	1.80390601058012	scaffold	Fixed-1. MorganBits	mw_size400_desc	RF	RMSE	MolWt	400
23.3349247233716	2.08916515060292	scaffold	Fixed-2. MACCS	mw_size400_desc	RF	RMSE	MolWt	400
20.2724318341022	2.13182431529702	scaffold	Fixed-3. AtomPairs	mw_size400_desc	RF	RMSE	MolWt	400
29.9169317457052	3.0262928504137	scaffold	Fixed-1. MorganBits	mw_size400_desc	SVM	RMSE	MolWt	400
23.8626288603511	3.2745726874768	scaffold	Fixed-2. MACCS	mw_size400_desc	SVM	RMSE	MolWt	400
20.0724969221269	2.81500744279815	scaffold	Fixed-3. AtomPairs	mw_size400_desc	SVM	RMSE	MolWt	400
25.6823153159762	1.78883069328918	scaffold	Fixed-1. MorganBits	mw_size400_desc	XGBoost	RMSE	MolWt	400
22.8751168669482	1.91132572385062	scaffold	Fixed-2. MACCS	mw_size400_desc	XGBoost	RMSE	MolWt	400
19.4009039101124	2.13202607804334	scaffold	Fixed-3. AtomPairs	mw_size400_desc	XGBoost	RMSE	MolWt	400
24.8603493197535	2.05171729489312	scaffold	Learned-1. SMILES	mw_size400_desc	RNN	RMSE	MolWt	400
137.822231094155	32.6746410241388	scaffold	Learned-2. Graph	mw_size400_desc	GCN	RMSE	MolWt	400
108.78967945694	21.6751229614963	scaffold	Learned-2. Graph	mw_size400_desc	GIN	RMSE	MolWt	400
25.6397034254768	2.18399420666909	scaffold	Learned-2. Graph	mw_size400_desc	GROVER	RMSE	MolWt	400
310.405277503508	3.45879986114636	scaffold	Learned-1. SMILES	mw_size400_desc	MolBERT	RMSE	MolWt	400
24.5232457238739	2.31807631652535	scaffold	Fixed-1. MorganBits	mw_size600_desc	RF	RMSE	MolWt	600
23.1080759107961	1.92901138066878	scaffold	Fixed-2. MACCS	mw_size600_desc	RF	RMSE	MolWt	600
20.1638103963174	1.97136407296088	scaffold	Fixed-3. AtomPairs	mw_size600_desc	RF	RMSE	MolWt	600
28.9438982857113	3.02814009076668	scaffold	Fixed-1. MorganBits	mw_size600_desc	SVM	RMSE	MolWt	600
24.9192844539957	3.45896993135405	scaffold	Fixed-2. MACCS	mw_size600_desc	SVM	RMSE	MolWt	600
16.0582186227631	2.32647144789506	scaffold	Fixed-3. AtomPairs	mw_size600_desc	SVM	RMSE	MolWt	600
24.9109281747652	2.19706558961058	scaffold	Fixed-1. MorganBits	mw_size600_desc	XGBoost	RMSE	MolWt	600
22.8023252335383	2.14097846856006	scaffold	Fixed-2. MACCS	mw_size600_desc	XGBoost	RMSE	MolWt	600
18.8511419254433	2.2361570226877	scaffold	Fixed-3. AtomPairs	mw_size600_desc	XGBoost	RMSE	MolWt	600
24.0689402116733	7.81176829353517	scaffold	Learned-1. SMILES	mw_size600_desc	RNN	RMSE	MolWt	600
86.5870229970485	34.2482672204547	scaffold	Learned-2. Graph	mw_size600_desc	GCN	RMSE	MolWt	600
64.9852445984213	23.28559722204	scaffold	Learned-2. Graph	mw_size600_desc	GIN	RMSE	MolWt	600
24.8164148115851	2.59964197354258	scaffold	Learned-2. Graph	mw_size600_desc	GROVER	RMSE	MolWt	600
305.266638556837	3.74443540624198	scaffold	Learned-1. SMILES	mw_size600_desc	MolBERT	RMSE	MolWt	600
24.4156812349206	1.85833754038306	scaffold	Fixed-1. MorganBits	mw_size800_desc	RF	RMSE	MolWt	800
22.8908613711425	1.52817912982794	scaffold	Fixed-2. MACCS	mw_size800_desc	RF	RMSE	MolWt	800
20.0236591004836	1.33264376446188	scaffold	Fixed-3. AtomPairs	mw_size800_desc	RF	RMSE	MolWt	800
27.7763517822647	2.19559614239122	scaffold	Fixed-1. MorganBits	mw_size800_desc	SVM	RMSE	MolWt	800
24.5791351722646	3.12973584785607	scaffold	Fixed-2. MACCS	mw_size800_desc	SVM	RMSE	MolWt	800
13.2627860607615	1.62764324774323	scaffold	Fixed-3. AtomPairs	mw_size800_desc	SVM	RMSE	MolWt	800
25.2231591673471	1.73721979731278	scaffold	Fixed-1. MorganBits	mw_size800_desc	XGBoost	RMSE	MolWt	800
22.1471805221193	1.58773208902585	scaffold	Fixed-2. MACCS	mw_size800_desc	XGBoost	RMSE	MolWt	800
18.4104720631937	1.34374300132686	scaffold	Fixed-3. AtomPairs	mw_size800_desc	XGBoost	RMSE	MolWt	800
19.122690013572	3.64141069631814	scaffold	Learned-1. SMILES	mw_size800_desc	RNN	RMSE	MolWt	800
50.8408845222341	27.0802441720531	scaffold	Learned-2. Graph	mw_size800_desc	GCN	RMSE	MolWt	800
70.1725816265305	22.0027895657356	scaffold	Learned-2. Graph	mw_size800_desc	GIN	RMSE	MolWt	800
24.8976036317746	2.79636453179475	scaffold	Learned-2. Graph	mw_size800_desc	GROVER	RMSE	MolWt	800
303.161811762832	2.75715866530231	scaffold	Learned-1. SMILES	mw_size800_desc	MolBERT	RMSE	MolWt	800
24.0035664375113	1.61551866599379	scaffold	Fixed-1. MorganBits	mw_size1000_desc	RF	RMSE	MolWt	1000
22.1002184944374	1.44508280973987	scaffold	Fixed-2. MACCS	mw_size1000_desc	RF	RMSE	MolWt	1000
19.7253192838659	1.00784431249978	scaffold	Fixed-3. AtomPairs	mw_size1000_desc	RF	RMSE	MolWt	1000
26.4549525721996	1.95723218992628	scaffold	Fixed-1. MorganBits	mw_size1000_desc	SVM	RMSE	MolWt	1000
22.6471509678726	2.05002286266232	scaffold	Fixed-2. MACCS	mw_size1000_desc	SVM	RMSE	MolWt	1000
12.0208943148219	1.41936088099177	scaffold	Fixed-3. AtomPairs	mw_size1000_desc	SVM	RMSE	MolWt	1000
24.6247679195985	1.46842003594864	scaffold	Fixed-1. MorganBits	mw_size1000_desc	XGBoost	RMSE	MolWt	1000
21.0967894046366	1.34186972169802	scaffold	Fixed-2. MACCS	mw_size1000_desc	XGBoost	RMSE	MolWt	1000
18.055943622592	1.11967416176684	scaffold	Fixed-3. AtomPairs	mw_size1000_desc	XGBoost	RMSE	MolWt	1000
17.9619463560793	3.77892965085568	scaffold	Learned-1. SMILES	mw_size1000_desc	RNN	RMSE	MolWt	1000
38.9851260300546	17.3807548477657	scaffold	Learned-2. Graph	mw_size1000_desc	GCN	RMSE	MolWt	1000
52.2200819849461	6.69921509382377	scaffold	Learned-2. Graph	mw_size1000_desc	GIN	RMSE	MolWt	1000
28.9056961281127	6.59374285797194	scaffold	Learned-2. Graph	mw_size1000_desc	GROVER	RMSE	MolWt	1000
300.917243434502	2.97524753715019	scaffold	Learned-1. SMILES	mw_size1000_desc	MolBERT	RMSE	MolWt	1000
23.8393990838094	1.06250074265138	scaffold	Fixed-1. MorganBits	mw_size2000_desc	RF	RMSE	MolWt	2000
22.0687836046103	0.940601565890781	scaffold	Fixed-2. MACCS	mw_size2000_desc	RF	RMSE	MolWt	2000
19.1446000554032	0.882843501586875	scaffold	Fixed-3. AtomPairs	mw_size2000_desc	RF	RMSE	MolWt	2000
23.5254644906612	1.14499916220932	scaffold	Fixed-1. MorganBits	mw_size2000_desc	SVM	RMSE	MolWt	2000
21.6354524779286	1.02830781134783	scaffold	Fixed-2. MACCS	mw_size2000_desc	SVM	RMSE	MolWt	2000
8.73258090352348	1.25652902577491	scaffold	Fixed-3. AtomPairs	mw_size2000_desc	SVM	RMSE	MolWt	2000
23.6536852107599	1.00716124121404	scaffold	Fixed-1. MorganBits	mw_size2000_desc	XGBoost	RMSE	MolWt	2000
20.9589316741571	0.875420867700178	scaffold	Fixed-2. MACCS	mw_size2000_desc	XGBoost	RMSE	MolWt	2000
17.5368515362253	0.926077800359517	scaffold	Fixed-3. AtomPairs	mw_size2000_desc	XGBoost	RMSE	MolWt	2000
9.79204897641216	1.89411010729486	scaffold	Learned-1. SMILES	mw_size2000_desc	RNN	RMSE	MolWt	2000
28.6017318701134	1.25936264994097	scaffold	Learned-2. Graph	mw_size2000_desc	GCN	RMSE	MolWt	2000
34.0473439972419	5.84497720826036	scaffold	Learned-2. Graph	mw_size2000_desc	GIN	RMSE	MolWt	2000
28.9423211513046	7.37443041347705	scaffold	Learned-2. Graph	mw_size2000_desc	GROVER	RMSE	MolWt	2000
289.764009933658	1.98327113796267	scaffold	Learned-1. SMILES	mw_size2000_desc	MolBERT	RMSE	MolWt	2000
23.7660428538036	0.647557891318226	scaffold	Fixed-1. MorganBits	mw_size4000_desc	RF	RMSE	MolWt	4000
21.9576746580227	0.465423227035479	scaffold	Fixed-2. MACCS	mw_size4000_desc	RF	RMSE	MolWt	4000
18.7821872355109	0.52729548757388	scaffold	Fixed-3. AtomPairs	mw_size4000_desc	RF	RMSE	MolWt	4000
20.4745018387328	0.464420844315077	scaffold	Fixed-1. MorganBits	mw_size4000_desc	SVM	RMSE	MolWt	4000
20.8002454179757	0.639339426766208	scaffold	Fixed-2. MACCS	mw_size4000_desc	SVM	RMSE	MolWt	4000
5.28598165173742	0.813578435671066	scaffold	Fixed-3. AtomPairs	mw_size4000_desc	SVM	RMSE	MolWt	4000
23.517698521158	0.588760188459382	scaffold	Fixed-1. MorganBits	mw_size4000_desc	XGBoost	RMSE	MolWt	4000
21.2319671681855	0.500731417859304	scaffold	Fixed-2. MACCS	mw_size4000_desc	XGBoost	RMSE	MolWt	4000
17.4091505137122	0.552055463575179	scaffold	Fixed-3. AtomPairs	mw_size4000_desc	XGBoost	RMSE	MolWt	4000
4.27598597184215	1.6843702106052	scaffold	Learned-1. SMILES	mw_size4000_desc	RNN	RMSE	MolWt	4000
27.6004900553435	1.20710342559763	scaffold	Learned-2. Graph	mw_size4000_desc	GCN	RMSE	MolWt	4000
28.4120305016291	1.82715929242562	scaffold	Learned-2. Graph	mw_size4000_desc	GIN	RMSE	MolWt	4000
29.6411254828405	7.24728101678437	scaffold	Learned-2. Graph	mw_size4000_desc	GROVER	RMSE	MolWt	4000
267.531762318062	2.04982171880689	scaffold	Learned-1. SMILES	mw_size4000_desc	MolBERT	RMSE	MolWt	4000
23.2522072461581	0.761401107529718	scaffold	Fixed-1. MorganBits	mw_size6000_desc	RF	RMSE	MolWt	6000
21.1826733930138	0.782910036854813	scaffold	Fixed-2. MACCS	mw_size6000_desc	RF	RMSE	MolWt	6000
18.3798337204991	0.538444123459675	scaffold	Fixed-3. AtomPairs	mw_size6000_desc	RF	RMSE	MolWt	6000
18.7958796539359	0.650628894994846	scaffold	Fixed-1. MorganBits	mw_size6000_desc	SVM	RMSE	MolWt	6000
20.3197069938429	0.665656816225482	scaffold	Fixed-2. MACCS	mw_size6000_desc	SVM	RMSE	MolWt	6000
4.3748512215864	0.803714509097412	scaffold	Fixed-3. AtomPairs	mw_size6000_desc	SVM	RMSE	MolWt	6000
23.1278097331264	0.713643082347106	scaffold	Fixed-1. MorganBits	mw_size6000_desc	XGBoost	RMSE	MolWt	6000
20.7641230820516	0.671012991006978	scaffold	Fixed-2. MACCS	mw_size6000_desc	XGBoost	RMSE	MolWt	6000
17.0936827879318	0.508802466228973	scaffold	Fixed-3. AtomPairs	mw_size6000_desc	XGBoost	RMSE	MolWt	6000
2.45185670580551	0.938059048312961	scaffold	Learned-1. SMILES	mw_size6000_desc	RNN	RMSE	MolWt	6000
26.6060933741106	0.80994165090386	scaffold	Learned-2. Graph	mw_size6000_desc	GCN	RMSE	MolWt	6000
27.1730401776865	1.64063838094368	scaffold	Learned-2. Graph	mw_size6000_desc	GIN	RMSE	MolWt	6000
26.3107884643413	1.9842897962663	scaffold	Learned-2. Graph	mw_size6000_desc	GROVER	RMSE	MolWt	6000
245.853156303279	1.6508497490494	scaffold	Learned-1. SMILES	mw_size6000_desc	MolBERT	RMSE	MolWt	6000
22.9843444161694	0.609668741808808	scaffold	Fixed-1. MorganBits	mw_size8000_desc	RF	RMSE	MolWt	8000
21.0177180085994	0.609051819074912	scaffold	Fixed-2. MACCS	mw_size8000_desc	RF	RMSE	MolWt	8000
18.0673015134121	0.401438400450748	scaffold	Fixed-3. AtomPairs	mw_size8000_desc	RF	RMSE	MolWt	8000
17.8782991938556	0.543452595915462	scaffold	Fixed-1. MorganBits	mw_size8000_desc	SVM	RMSE	MolWt	8000
20.1207842567609	0.524300085391951	scaffold	Fixed-2. MACCS	mw_size8000_desc	SVM	RMSE	MolWt	8000
3.93742003800232	0.940999597686222	scaffold	Fixed-3. AtomPairs	mw_size8000_desc	SVM	RMSE	MolWt	8000
22.9823601645903	0.5881564319931	scaffold	Fixed-1. MorganBits	mw_size8000_desc	XGBoost	RMSE	MolWt	8000
20.7381983561666	0.581678142142815	scaffold	Fixed-2. MACCS	mw_size8000_desc	XGBoost	RMSE	MolWt	8000
17.0394992832186	0.392889536207288	scaffold	Fixed-3. AtomPairs	mw_size8000_desc	XGBoost	RMSE	MolWt	8000
1.93531255903137	0.981358632976804	scaffold	Learned-1. SMILES	mw_size8000_desc	RNN	RMSE	MolWt	8000
26.1759640753325	0.852719306276555	scaffold	Learned-2. Graph	mw_size8000_desc	GCN	RMSE	MolWt	8000
26.5304773428106	1.56630715350576	scaffold	Learned-2. Graph	mw_size8000_desc	GIN	RMSE	MolWt	8000
29.3653019586574	6.73657718197018	scaffold	Learned-2. Graph	mw_size8000_desc	GROVER	RMSE	MolWt	8000
224.378405566414	1.9642270355117	scaffold	Learned-1. SMILES	mw_size8000_desc	MolBERT	RMSE	MolWt	8000
22.8528582483905	0.615637949846863	scaffold	Fixed-1. MorganBits	mw_size10000_desc	RF	RMSE	MolWt	10000
20.9315279174661	0.57195498335532	scaffold	Fixed-2. MACCS	mw_size10000_desc	RF	RMSE	MolWt	10000
17.8296652415044	0.423916932632095	scaffold	Fixed-3. AtomPairs	mw_size10000_desc	RF	RMSE	MolWt	10000
17.0711730860791	0.509195104717961	scaffold	Fixed-1. MorganBits	mw_size10000_desc	SVM	RMSE	MolWt	10000
19.9814327379767	0.443571222445661	scaffold	Fixed-2. MACCS	mw_size10000_desc	SVM	RMSE	MolWt	10000
3.56482626434644	0.840811048397773	scaffold	Fixed-3. AtomPairs	mw_size10000_desc	SVM	RMSE	MolWt	10000
22.9035636492346	0.560284056532578	scaffold	Fixed-1. MorganBits	mw_size10000_desc	XGBoost	RMSE	MolWt	10000
20.7190596765872	0.516573700289071	scaffold	Fixed-2. MACCS	mw_size10000_desc	XGBoost	RMSE	MolWt	10000
16.8920957880621	0.406355202140268	scaffold	Fixed-3. AtomPairs	mw_size10000_desc	XGBoost	RMSE	MolWt	10000
1.69114813624226	0.903493458718388	scaffold	Learned-1. SMILES	mw_size10000_desc	RNN	RMSE	MolWt	10000
25.6297451237716	0.760198378024506	scaffold	Learned-2. Graph	mw_size10000_desc	GCN	RMSE	MolWt	10000
25.4702744914657	1.0218408562296	scaffold	Learned-2. Graph	mw_size10000_desc	GIN	RMSE	MolWt	10000
26.8767335314705	2.59471791275313	scaffold	Learned-2. Graph	mw_size10000_desc	GROVER	RMSE	MolWt	10000
203.023876270271	2.0877160739052	scaffold	Learned-1. SMILES	mw_size10000_desc	MolBERT	RMSE	MolWt	10000
22.2428622778471	0.409741594087536	scaffold	Fixed-1. MorganBits	mw_size20000_desc	RF	RMSE	MolWt	20000
20.3605178988707	0.257546972284595	scaffold	Fixed-2. MACCS	mw_size20000_desc	RF	RMSE	MolWt	20000
17.0834777190126	0.310695216279357	scaffold	Fixed-3. AtomPairs	mw_size20000_desc	RF	RMSE	MolWt	20000
15.4631246971974	0.36553770690999	scaffold	Fixed-1. MorganBits	mw_size20000_desc	SVM	RMSE	MolWt	20000
19.6240888707084	0.29114355221392	scaffold	Fixed-2. MACCS	mw_size20000_desc	SVM	RMSE	MolWt	20000
2.90899113030783	0.770489277858462	scaffold	Fixed-3. AtomPairs	mw_size20000_desc	SVM	RMSE	MolWt	20000
22.6719191083216	0.355296495166792	scaffold	Fixed-1. MorganBits	mw_size20000_desc	XGBoost	RMSE	MolWt	20000
20.4953804294917	0.338664529055035	scaffold	Fixed-2. MACCS	mw_size20000_desc	XGBoost	RMSE	MolWt	20000
16.5143280302518	0.321586240478928	scaffold	Fixed-3. AtomPairs	mw_size20000_desc	XGBoost	RMSE	MolWt	20000
1.35630038873401	0.892213476797445	scaffold	Learned-1. SMILES	mw_size20000_desc	RNN	RMSE	MolWt	20000
24.8355445940384	0.996233482978602	scaffold	Learned-2. Graph	mw_size20000_desc	GCN	RMSE	MolWt	20000
24.3901740607125	1.30352019199575	scaffold	Learned-2. Graph	mw_size20000_desc	GIN	RMSE	MolWt	20000
29.4097743729687	6.56279631331197	scaffold	Learned-2. Graph	mw_size20000_desc	GROVER	RMSE	MolWt	20000
107.434931556605	3.44858149705876	scaffold	Learned-1. SMILES	mw_size20000_desc	MolBERT	RMSE	MolWt	20000
21.7508037573265	0.4282920720041	scaffold	Fixed-1. MorganBits	mw_size40000_desc	RF	RMSE	MolWt	40000
19.9584191713181	0.205757179589642	scaffold	Fixed-2. MACCS	mw_size40000_desc	RF	RMSE	MolWt	40000
16.5090339038102	0.369300323319112	scaffold	Fixed-3. AtomPairs	mw_size40000_desc	RF	RMSE	MolWt	40000
14.5139045115198	0.30126590985512	scaffold	Fixed-1. MorganBits	mw_size40000_desc	SVM	RMSE	MolWt	40000
19.505614129473	0.243802387842523	scaffold	Fixed-2. MACCS	mw_size40000_desc	SVM	RMSE	MolWt	40000
2.80666654637859	0.708667231447594	scaffold	Fixed-3. AtomPairs	mw_size40000_desc	SVM	RMSE	MolWt	40000
22.5223367834711	0.342480727942748	scaffold	Fixed-1. MorganBits	mw_size40000_desc	XGBoost	RMSE	MolWt	40000
20.4550605344364	0.292774307743581	scaffold	Fixed-2. MACCS	mw_size40000_desc	XGBoost	RMSE	MolWt	40000
16.4593953421399	0.292522085832914	scaffold	Fixed-3. AtomPairs	mw_size40000_desc	XGBoost	RMSE	MolWt	40000
0.642322878961737	0.371857960951858	scaffold	Learned-1. SMILES	mw_size40000_desc	RNN	RMSE	MolWt	40000
23.2349200045897	0.866119936273649	scaffold	Learned-2. Graph	mw_size40000_desc	GCN	RMSE	MolWt	40000
23.0812032188755	2.27710566431408	scaffold	Learned-2. Graph	mw_size40000_desc	GIN	RMSE	MolWt	40000
29.2306990574029	7.32560443867601	scaffold	Learned-2. Graph	mw_size40000_desc	GROVER	RMSE	MolWt	40000
47.5876684517736	0.819646113193046	scaffold	Learned-1. SMILES	mw_size40000_desc	MolBERT	RMSE	MolWt	40000
21.7296967028005	0.624072948135626	scaffold	Fixed-1. MorganBits	mw_size60000_desc	RF	RMSE	MolWt	60000
19.7504285675534	0.299168817276389	scaffold	Fixed-2. MACCS	mw_size60000_desc	RF	RMSE	MolWt	60000
16.3152602621423	0.428229686399438	scaffold	Fixed-3. AtomPairs	mw_size60000_desc	RF	RMSE	MolWt	60000
14.3853252988512	0.344157474417626	scaffold	Fixed-1. MorganBits	mw_size60000_desc	SVM	RMSE	MolWt	60000
19.5370662988169	0.17745933905862	scaffold	Fixed-2. MACCS	mw_size60000_desc	SVM	RMSE	MolWt	60000
2.92066862303022	0.732954983522457	scaffold	Fixed-3. AtomPairs	mw_size60000_desc	SVM	RMSE	MolWt	60000
22.6926317302442	0.448175268545207	scaffold	Fixed-1. MorganBits	mw_size60000_desc	XGBoost	RMSE	MolWt	60000
20.5653230296381	0.242907740655317	scaffold	Fixed-2. MACCS	mw_size60000_desc	XGBoost	RMSE	MolWt	60000
16.5724909954605	0.425902411253013	scaffold	Fixed-3. AtomPairs	mw_size60000_desc	XGBoost	RMSE	MolWt	60000
0.532244346135104	0.481655501960874	scaffold	Learned-1. SMILES	mw_size60000_desc	RNN	RMSE	MolWt	60000
22.9863760830639	1.24458301162512	scaffold	Learned-2. Graph	mw_size60000_desc	GCN	RMSE	MolWt	60000
22.3896828376378	3.16696884111699	scaffold	Learned-2. Graph	mw_size60000_desc	GIN	RMSE	MolWt	60000
29.2193741272881	6.86391253671224	scaffold	Learned-2. Graph	mw_size60000_desc	GROVER	RMSE	MolWt	60000
35.5342287465851	0.485063235751596	scaffold	Learned-1. SMILES	mw_size60000_desc	MolBERT	RMSE	MolWt	60000
21.5343156180289	0.683109745879473	scaffold	Fixed-1. MorganBits	mw_size80000_desc	RF	RMSE	MolWt	80000
19.5705270498478	0.32614923601149	scaffold	Fixed-2. MACCS	mw_size80000_desc	RF	RMSE	MolWt	80000
16.0280415021014	0.412930385498776	scaffold	Fixed-3. AtomPairs	mw_size80000_desc	RF	RMSE	MolWt	80000
14.2917349743724	0.336356306610488	scaffold	Fixed-1. MorganBits	mw_size80000_desc	SVM	RMSE	MolWt	80000
19.53959252994	0.16471964168139	scaffold	Fixed-2. MACCS	mw_size80000_desc	SVM	RMSE	MolWt	80000
2.83146623817162	0.626886971969971	scaffold	Fixed-3. AtomPairs	mw_size80000_desc	SVM	RMSE	MolWt	80000
22.6510992435245	0.468405241749516	scaffold	Fixed-1. MorganBits	mw_size80000_desc	XGBoost	RMSE	MolWt	80000
20.5609984298594	0.231330642932228	scaffold	Fixed-2. MACCS	mw_size80000_desc	XGBoost	RMSE	MolWt	80000
16.5409175756296	0.418219756955983	scaffold	Fixed-3. AtomPairs	mw_size80000_desc	XGBoost	RMSE	MolWt	80000
0.446094543667899	0.46139575897409	scaffold	Learned-1. SMILES	mw_size80000_desc	RNN	RMSE	MolWt	80000
21.8616565417278	0.734974932098151	scaffold	Learned-2. Graph	mw_size80000_desc	GCN	RMSE	MolWt	80000
19.8173110960274	3.30473257986736	scaffold	Learned-2. Graph	mw_size80000_desc	GIN	RMSE	MolWt	80000
29.1198198816113	6.99584589743488	scaffold	Learned-2. Graph	mw_size80000_desc	GROVER	RMSE	MolWt	80000
30.0633059473708	0.313598749993055	scaffold	Learned-1. SMILES	mw_size80000_desc	MolBERT	RMSE	MolWt	80000
21.4163117417957	0.720219176876989	scaffold	Fixed-1. MorganBits	mw_size100000_desc	RF	RMSE	MolWt	100000
19.3970452308118	0.3300469034274	scaffold	Fixed-2. MACCS	mw_size100000_desc	RF	RMSE	MolWt	100000
15.8342826309862	0.407824063694576	scaffold	Fixed-3. AtomPairs	mw_size100000_desc	RF	RMSE	MolWt	100000
14.2211916600729	0.367922822341235	scaffold	Fixed-1. MorganBits	mw_size100000_desc	SVM	RMSE	MolWt	100000
19.4862304873446	0.191021703010703	scaffold	Fixed-2. MACCS	mw_size100000_desc	SVM	RMSE	MolWt	100000
2.82462052835159	0.596082437565204	scaffold	Fixed-3. AtomPairs	mw_size100000_desc	SVM	RMSE	MolWt	100000
22.6407761714606	0.490185975100645	scaffold	Fixed-1. MorganBits	mw_size100000_desc	XGBoost	RMSE	MolWt	100000
20.5247444188336	0.250113585934809	scaffold	Fixed-2. MACCS	mw_size100000_desc	XGBoost	RMSE	MolWt	100000
16.5425106790056	0.429931899323089	scaffold	Fixed-3. AtomPairs	mw_size100000_desc	XGBoost	RMSE	MolWt	100000
0.422583021584497	0.246904772742278	scaffold	Learned-1. SMILES	mw_size100000_desc	RNN	RMSE	MolWt	100000
21.3677080147099	1.10486930545626	scaffold	Learned-2. Graph	mw_size100000_desc	GCN	RMSE	MolWt	100000
17.3911626819671	3.39048135070635	scaffold	Learned-2. Graph	mw_size100000_desc	GIN	RMSE	MolWt	100000
29.3729038001053	7.09356802061248	scaffold	Learned-2. Graph	mw_size100000_desc	GROVER	RMSE	MolWt	100000
26.1255356456895	0.231578530643771	scaffold	Learned-1. SMILES	mw_size100000_desc	MolBERT	RMSE	MolWt	100000
