# Supplementary material for: A systematic study of key elements underlying molecular property prediction
Source: Nat Commun. 2023 Oct 13;14:6395. doi: 10.1038/s41467-023-41948-6 (PMC10575948; doi:10.1038/s41467-023-41948-6)
Supplement: Supplementary file 4 — Source Data [file 41467_2023_41948_MOESM4_ESM.zip › SourceData/SFig17/SFig17f.txt]

model_1	model_2	metric_name	mol_prop	split_type	p_value	stats_method	p_value_group
RF	RF	RMSE	MDR1	random	1	ranksums	>=0.05
RF	SVM	RMSE	MDR1	random	8.56299390490084e-11	ranksums	<0.05
RF	XGBoost	RMSE	MDR1	random	0.139289365686848	ranksums	>=0.05
RF	RNN	RMSE	MDR1	random	7.76173468960547e-11	ranksums	<0.05
RF	GCN	RMSE	MDR1	random	1.26579577283706e-10	ranksums	<0.05
RF	GIN	RMSE	MDR1	random	8.51344106216369e-07	ranksums	<0.05
RF	MolBERT	RMSE	MDR1	random	2.87194906632032e-11	ranksums	<0.05
RF	GROVER	RMSE	MDR1	random	2.87194906632032e-11	ranksums	<0.05
SVM	RF	RMSE	MDR1	random	8.56299390490084e-11	ranksums	<0.05
SVM	SVM	RMSE	MDR1	random	1	ranksums	>=0.05
SVM	XGBoost	RMSE	MDR1	random	6.23687442625586e-09	ranksums	<0.05
SVM	RNN	RMSE	MDR1	random	0.00520192154044832	ranksums	<0.05
SVM	GCN	RMSE	MDR1	random	0.267502703416054	ranksums	>=0.05
SVM	GIN	RMSE	MDR1	random	0.00849769192613482	ranksums	<0.05
SVM	MolBERT	RMSE	MDR1	random	5.22831602652652e-11	ranksums	<0.05
SVM	GROVER	RMSE	MDR1	random	2.87194906632032e-11	ranksums	<0.05
XGBoost	RF	RMSE	MDR1	random	0.139289365686848	ranksums	>=0.05
XGBoost	SVM	RMSE	MDR1	random	6.23687442625586e-09	ranksums	<0.05
XGBoost	XGBoost	RMSE	MDR1	random	1	ranksums	>=0.05
XGBoost	RNN	RMSE	MDR1	random	1.02179673458755e-09	ranksums	<0.05
XGBoost	GCN	RMSE	MDR1	random	6.23687442625586e-09	ranksums	<0.05
XGBoost	GIN	RMSE	MDR1	random	9.49730301429274e-05	ranksums	<0.05
XGBoost	MolBERT	RMSE	MDR1	random	2.87194906632032e-11	ranksums	<0.05
XGBoost	GROVER	RMSE	MDR1	random	2.87194906632032e-11	ranksums	<0.05
RNN	RF	RMSE	MDR1	random	7.76173468960547e-11	ranksums	<0.05
RNN	SVM	RMSE	MDR1	random	0.00520192154044832	ranksums	<0.05
RNN	XGBoost	RMSE	MDR1	random	1.02179673458755e-09	ranksums	<0.05
RNN	RNN	RMSE	MDR1	random	1	ranksums	>=0.05
RNN	GCN	RMSE	MDR1	random	0.0413253615725104	ranksums	<0.05
RNN	GIN	RMSE	MDR1	random	1.80708780270684e-05	ranksums	<0.05
RNN	MolBERT	RMSE	MDR1	random	3.70061293474096e-06	ranksums	<0.05
RNN	GROVER	RMSE	MDR1	random	2.7376658092235e-10	ranksums	<0.05
GCN	RF	RMSE	MDR1	random	1.26579577283706e-10	ranksums	<0.05
GCN	SVM	RMSE	MDR1	random	0.267502703416054	ranksums	>=0.05
GCN	XGBoost	RMSE	MDR1	random	6.23687442625586e-09	ranksums	<0.05
GCN	RNN	RMSE	MDR1	random	0.0413253615725104	ranksums	<0.05
GCN	GCN	RMSE	MDR1	random	1	ranksums	>=0.05
GCN	GIN	RMSE	MDR1	random	0.00243900925508692	ranksums	<0.05
GCN	MolBERT	RMSE	MDR1	random	1.26579577283706e-10	ranksums	<0.05
GCN	GROVER	RMSE	MDR1	random	2.87194906632032e-11	ranksums	<0.05
GIN	RF	RMSE	MDR1	random	8.51344106216369e-07	ranksums	<0.05
GIN	SVM	RMSE	MDR1	random	0.00849769192613482	ranksums	<0.05
GIN	XGBoost	RMSE	MDR1	random	9.49730301429274e-05	ranksums	<0.05
GIN	RNN	RMSE	MDR1	random	1.80708780270684e-05	ranksums	<0.05
GIN	GCN	RMSE	MDR1	random	0.00243900925508692	ranksums	<0.05
GIN	GIN	RMSE	MDR1	random	1	ranksums	>=0.05
GIN	MolBERT	RMSE	MDR1	random	4.28553928406064e-11	ranksums	<0.05
GIN	GROVER	RMSE	MDR1	random	2.87194906632032e-11	ranksums	<0.05
MolBERT	RF	RMSE	MDR1	random	2.87194906632032e-11	ranksums	<0.05
MolBERT	SVM	RMSE	MDR1	random	5.22831602652652e-11	ranksums	<0.05
MolBERT	XGBoost	RMSE	MDR1	random	2.87194906632032e-11	ranksums	<0.05
MolBERT	RNN	RMSE	MDR1	random	3.70061293474096e-06	ranksums	<0.05
MolBERT	GCN	RMSE	MDR1	random	1.26579577283706e-10	ranksums	<0.05
MolBERT	GIN	RMSE	MDR1	random	4.28553928406064e-11	ranksums	<0.05
MolBERT	MolBERT	RMSE	MDR1	random	1	ranksums	>=0.05
MolBERT	GROVER	RMSE	MDR1	random	6.41463519308275e-10	ranksums	<0.05
GROVER	RF	RMSE	MDR1	random	2.87194906632032e-11	ranksums	<0.05
GROVER	SVM	RMSE	MDR1	random	2.87194906632032e-11	ranksums	<0.05
GROVER	XGBoost	RMSE	MDR1	random	2.87194906632032e-11	ranksums	<0.05
GROVER	RNN	RMSE	MDR1	random	2.7376658092235e-10	ranksums	<0.05
GROVER	GCN	RMSE	MDR1	random	2.87194906632032e-11	ranksums	<0.05
GROVER	GIN	RMSE	MDR1	random	2.87194906632032e-11	ranksums	<0.05
GROVER	MolBERT	RMSE	MDR1	random	6.41463519308275e-10	ranksums	<0.05
GROVER	GROVER	RMSE	MDR1	random	1	ranksums	>=0.05
RF	RF	RMSE	CYP2D6	random	1	ranksums	>=0.05
RF	SVM	RMSE	CYP2D6	random	1.53700451150974e-10	ranksums	<0.05
RF	XGBoost	RMSE	CYP2D6	random	0.000879453706472618	ranksums	<0.05
RF	RNN	RMSE	CYP2D6	random	3.17521724866798e-11	ranksums	<0.05
RF	GCN	RMSE	CYP2D6	random	0.733825061212641	ranksums	>=0.05
RF	GIN	RMSE	CYP2D6	random	0.236906642783316	ranksums	>=0.05
RF	MolBERT	RMSE	CYP2D6	random	1.04155088815095e-10	ranksums	<0.05
RF	GROVER	RMSE	CYP2D6	random	1.86472615897586e-10	ranksums	<0.05
SVM	RF	RMSE	CYP2D6	random	1.53700451150974e-10	ranksums	<0.05
SVM	SVM	RMSE	CYP2D6	random	1	ranksums	>=0.05
SVM	XGBoost	RMSE	CYP2D6	random	1.7723908495885e-08	ranksums	<0.05
SVM	RNN	RMSE	CYP2D6	random	1.69058805096499e-05	ranksums	<0.05
SVM	GCN	RMSE	CYP2D6	random	3.64317105026695e-10	ranksums	<0.05
SVM	GIN	RMSE	CYP2D6	random	1.04155088815095e-10	ranksums	<0.05
SVM	MolBERT	RMSE	CYP2D6	random	0.964622805113689	ranksums	>=0.05
SVM	GROVER	RMSE	CYP2D6	random	0.00147961889644207	ranksums	<0.05
XGBoost	RF	RMSE	CYP2D6	random	0.000879453706472618	ranksums	<0.05
XGBoost	SVM	RMSE	CYP2D6	random	1.7723908495885e-08	ranksums	<0.05
XGBoost	XGBoost	RMSE	CYP2D6	random	1	ranksums	>=0.05
XGBoost	RNN	RMSE	CYP2D6	random	4.73402068419889e-11	ranksums	<0.05
XGBoost	GCN	RMSE	CYP2D6	random	0.00190453216444955	ranksums	<0.05
XGBoost	GIN	RMSE	CYP2D6	random	7.42541973836634e-05	ranksums	<0.05
XGBoost	MolBERT	RMSE	CYP2D6	random	1.15127886155174e-08	ranksums	<0.05
XGBoost	GROVER	RMSE	CYP2D6	random	2.12839236281228e-09	ranksums	<0.05
RNN	RF	RMSE	CYP2D6	random	3.17521724866798e-11	ranksums	<0.05
RNN	SVM	RMSE	CYP2D6	random	1.69058805096499e-05	ranksums	<0.05
RNN	XGBoost	RMSE	CYP2D6	random	4.73402068419889e-11	ranksums	<0.05
RNN	RNN	RMSE	CYP2D6	random	1	ranksums	>=0.05
RNN	GCN	RMSE	CYP2D6	random	3.50975769680847e-11	ranksums	<0.05
RNN	GIN	RMSE	CYP2D6	random	3.17521724866798e-11	ranksums	<0.05
RNN	MolBERT	RMSE	CYP2D6	random	2.06342813021692e-05	ranksums	<0.05
RNN	GROVER	RMSE	CYP2D6	random	0.43328979562189	ranksums	>=0.05
GCN	RF	RMSE	CYP2D6	random	0.733825061212641	ranksums	>=0.05
GCN	SVM	RMSE	CYP2D6	random	3.64317105026695e-10	ranksums	<0.05
GCN	XGBoost	RMSE	CYP2D6	random	0.00190453216444955	ranksums	<0.05
GCN	RNN	RMSE	CYP2D6	random	3.50975769680847e-11	ranksums	<0.05
GCN	GCN	RMSE	CYP2D6	random	1	ranksums	>=0.05
GCN	GIN	RMSE	CYP2D6	random	0.120574992260229	ranksums	>=0.05
GCN	MolBERT	RMSE	CYP2D6	random	3.01189371187134e-10	ranksums	<0.05
GCN	GROVER	RMSE	CYP2D6	random	2.05326829901647e-10	ranksums	<0.05
GIN	RF	RMSE	CYP2D6	random	0.236906642783316	ranksums	>=0.05
GIN	SVM	RMSE	CYP2D6	random	1.04155088815095e-10	ranksums	<0.05
GIN	XGBoost	RMSE	CYP2D6	random	7.42541973836634e-05	ranksums	<0.05
GIN	RNN	RMSE	CYP2D6	random	3.17521724866798e-11	ranksums	<0.05
GIN	GCN	RMSE	CYP2D6	random	0.120574992260229	ranksums	>=0.05
GIN	GIN	RMSE	CYP2D6	random	1	ranksums	>=0.05
GIN	MolBERT	RMSE	CYP2D6	random	1.04155088815095e-10	ranksums	<0.05
GIN	GROVER	RMSE	CYP2D6	random	1.1483348024864e-10	ranksums	<0.05
MolBERT	RF	RMSE	CYP2D6	random	1.04155088815095e-10	ranksums	<0.05
MolBERT	SVM	RMSE	CYP2D6	random	0.964622805113689	ranksums	>=0.05
MolBERT	XGBoost	RMSE	CYP2D6	random	1.15127886155174e-08	ranksums	<0.05
MolBERT	RNN	RMSE	CYP2D6	random	2.06342813021692e-05	ranksums	<0.05
MolBERT	GCN	RMSE	CYP2D6	random	3.01189371187134e-10	ranksums	<0.05
MolBERT	GIN	RMSE	CYP2D6	random	1.04155088815095e-10	ranksums	<0.05
MolBERT	MolBERT	RMSE	CYP2D6	random	1	ranksums	>=0.05
MolBERT	GROVER	RMSE	CYP2D6	random	0.00358511685987855	ranksums	<0.05
GROVER	RF	RMSE	CYP2D6	random	1.86472615897586e-10	ranksums	<0.05
GROVER	SVM	RMSE	CYP2D6	random	0.00147961889644207	ranksums	<0.05
GROVER	XGBoost	RMSE	CYP2D6	random	2.12839236281228e-09	ranksums	<0.05
GROVER	RNN	RMSE	CYP2D6	random	0.43328979562189	ranksums	>=0.05
GROVER	GCN	RMSE	CYP2D6	random	2.05326829901647e-10	ranksums	<0.05
GROVER	GIN	RMSE	CYP2D6	random	1.1483348024864e-10	ranksums	<0.05
GROVER	MolBERT	RMSE	CYP2D6	random	0.00358511685987855	ranksums	<0.05
GROVER	GROVER	RMSE	CYP2D6	random	1	ranksums	>=0.05
RF	RF	RMSE	CYP3A4	random	1	ranksums	>=0.05
RF	SVM	RMSE	CYP3A4	random	7.76173468960547e-11	ranksums	<0.05
RF	XGBoost	RMSE	CYP3A4	random	1.41526719916689e-07	ranksums	<0.05
RF	RNN	RMSE	CYP3A4	random	3.87871447590138e-11	ranksums	<0.05
RF	GCN	RMSE	CYP3A4	random	3.05659986835938e-05	ranksums	<0.05
RF	GIN	RMSE	CYP3A4	random	0.564214705145786	ranksums	>=0.05
RF	MolBERT	RMSE	CYP3A4	random	9.44494715123786e-11	ranksums	<0.05
RF	GROVER	RMSE	CYP3A4	random	2.87194906632032e-11	ranksums	<0.05
SVM	RF	RMSE	CYP3A4	random	7.76173468960547e-11	ranksums	<0.05
SVM	SVM	RMSE	CYP3A4	random	1	ranksums	>=0.05
SVM	XGBoost	RMSE	CYP3A4	random	6.8120053408138e-09	ranksums	<0.05
SVM	RNN	RMSE	CYP3A4	random	0.0345005081441225	ranksums	<0.05
SVM	GCN	RMSE	CYP3A4	random	2.05326829901647e-10	ranksums	<0.05
SVM	GIN	RMSE	CYP3A4	random	5.22831602652652e-11	ranksums	<0.05
SVM	MolBERT	RMSE	CYP3A4	random	0.0810611055553891	ranksums	>=0.05
SVM	GROVER	RMSE	CYP3A4	random	0.000100947188812739	ranksums	<0.05
XGBoost	RF	RMSE	CYP3A4	random	1.41526719916689e-07	ranksums	<0.05
XGBoost	SVM	RMSE	CYP3A4	random	6.8120053408138e-09	ranksums	<0.05
XGBoost	XGBoost	RMSE	CYP3A4	random	1	ranksums	>=0.05
XGBoost	RNN	RMSE	CYP3A4	random	5.84056947498936e-10	ranksums	<0.05
XGBoost	GCN	RMSE	CYP3A4	random	0.0105365252586533	ranksums	<0.05
XGBoost	GIN	RMSE	CYP3A4	random	6.26388824951319e-08	ranksums	<0.05
XGBoost	MolBERT	RMSE	CYP3A4	random	6.26388824951319e-08	ranksums	<0.05
XGBoost	GROVER	RMSE	CYP3A4	random	1.04155088815095e-10	ranksums	<0.05
RNN	RF	RMSE	CYP3A4	random	3.87871447590138e-11	ranksums	<0.05
RNN	SVM	RMSE	CYP3A4	random	0.0345005081441225	ranksums	<0.05
RNN	XGBoost	RMSE	CYP3A4	random	5.84056947498936e-10	ranksums	<0.05
RNN	RNN	RMSE	CYP3A4	random	1	ranksums	>=0.05
RNN	GCN	RMSE	CYP3A4	random	7.03394552480196e-11	ranksums	<0.05
RNN	GIN	RMSE	CYP3A4	random	3.87871447590138e-11	ranksums	<0.05
RNN	MolBERT	RMSE	CYP3A4	random	0.000603610841366096	ranksums	<0.05
RNN	GROVER	RMSE	CYP3A4	random	0.0428195073176977	ranksums	<0.05
GCN	RF	RMSE	CYP3A4	random	3.05659986835938e-05	ranksums	<0.05
GCN	SVM	RMSE	CYP3A4	random	2.05326829901647e-10	ranksums	<0.05
GCN	XGBoost	RMSE	CYP3A4	random	0.0105365252586533	ranksums	<0.05
GCN	RNN	RMSE	CYP3A4	random	7.03394552480196e-11	ranksums	<0.05
GCN	GCN	RMSE	CYP3A4	random	1	ranksums	>=0.05
GCN	GIN	RMSE	CYP3A4	random	3.47852602805345e-05	ranksums	<0.05
GCN	MolBERT	RMSE	CYP3A4	random	4.00553278177826e-10	ranksums	<0.05
GCN	GROVER	RMSE	CYP3A4	random	3.17521724866798e-11	ranksums	<0.05
GIN	RF	RMSE	CYP3A4	random	0.564214705145786	ranksums	>=0.05
GIN	SVM	RMSE	CYP3A4	random	5.22831602652652e-11	ranksums	<0.05
GIN	XGBoost	RMSE	CYP3A4	random	6.26388824951319e-08	ranksums	<0.05
GIN	RNN	RMSE	CYP3A4	random	3.87871447590138e-11	ranksums	<0.05
GIN	GCN	RMSE	CYP3A4	random	3.47852602805345e-05	ranksums	<0.05
GIN	GIN	RMSE	CYP3A4	random	1	ranksums	>=0.05
GIN	MolBERT	RMSE	CYP3A4	random	7.76173468960547e-11	ranksums	<0.05
GIN	GROVER	RMSE	CYP3A4	random	2.87194906632032e-11	ranksums	<0.05
MolBERT	RF	RMSE	CYP3A4	random	9.44494715123786e-11	ranksums	<0.05
MolBERT	SVM	RMSE	CYP3A4	random	0.0810611055553891	ranksums	>=0.05
MolBERT	XGBoost	RMSE	CYP3A4	random	6.26388824951319e-08	ranksums	<0.05
MolBERT	RNN	RMSE	CYP3A4	random	0.000603610841366096	ranksums	<0.05
MolBERT	GCN	RMSE	CYP3A4	random	4.00553278177826e-10	ranksums	<0.05
MolBERT	GIN	RMSE	CYP3A4	random	7.76173468960547e-11	ranksums	<0.05
MolBERT	MolBERT	RMSE	CYP3A4	random	1	ranksums	>=0.05
MolBERT	GROVER	RMSE	CYP3A4	random	1.54799264802828e-06	ranksums	<0.05
GROVER	RF	RMSE	CYP3A4	random	2.87194906632032e-11	ranksums	<0.05
GROVER	SVM	RMSE	CYP3A4	random	0.000100947188812739	ranksums	<0.05
GROVER	XGBoost	RMSE	CYP3A4	random	1.04155088815095e-10	ranksums	<0.05
GROVER	RNN	RMSE	CYP3A4	random	0.0428195073176977	ranksums	<0.05
GROVER	GCN	RMSE	CYP3A4	random	3.17521724866798e-11	ranksums	<0.05
GROVER	GIN	RMSE	CYP3A4	random	2.87194906632032e-11	ranksums	<0.05
GROVER	MolBERT	RMSE	CYP3A4	random	1.54799264802828e-06	ranksums	<0.05
GROVER	GROVER	RMSE	CYP3A4	random	1	ranksums	>=0.05
RF	RF	RMSE	MOR	random	1	ranksums	>=0.05
RF	SVM	RMSE	MOR	random	2.87194906632032e-11	ranksums	<0.05
RF	XGBoost	RMSE	MOR	random	1.34761965448825e-09	ranksums	<0.05
RF	RNN	RMSE	MOR	random	2.87194906632032e-11	ranksums	<0.05
RF	GCN	RMSE	MOR	random	5.22831602652652e-11	ranksums	<0.05
RF	GIN	RMSE	MOR	random	1.58126757191298e-05	ranksums	<0.05
RF	MolBERT	RMSE	MOR	random	2.87194906632032e-11	ranksums	<0.05
RF	GROVER	RMSE	MOR	random	1.94330131592334e-09	ranksums	<0.05
SVM	RF	RMSE	MOR	random	2.87194906632032e-11	ranksums	<0.05
SVM	SVM	RMSE	MOR	random	1	ranksums	>=0.05
SVM	XGBoost	RMSE	MOR	random	7.76173468960547e-11	ranksums	<0.05
SVM	RNN	RMSE	MOR	random	0.267502703416054	ranksums	>=0.05
SVM	GCN	RMSE	MOR	random	6.7798158073902e-07	ranksums	<0.05
SVM	GIN	RMSE	MOR	random	3.87871447590138e-11	ranksums	<0.05
SVM	MolBERT	RMSE	MOR	random	0.0187369441808665	ranksums	<0.05
SVM	GROVER	RMSE	MOR	random	0.0475786020471988	ranksums	<0.05
XGBoost	RF	RMSE	MOR	random	1.34761965448825e-09	ranksums	<0.05
XGBoost	SVM	RMSE	MOR	random	7.76173468960547e-11	ranksums	<0.05
XGBoost	XGBoost	RMSE	MOR	random	1	ranksums	>=0.05
XGBoost	RNN	RMSE	MOR	random	6.37303417845131e-11	ranksums	<0.05
XGBoost	GCN	RMSE	MOR	random	1.33475933195642e-06	ranksums	<0.05
XGBoost	GIN	RMSE	MOR	random	0.00140590551147289	ranksums	<0.05
XGBoost	MolBERT	RMSE	MOR	random	5.22831602652652e-11	ranksums	<0.05
XGBoost	GROVER	RMSE	MOR	random	3.44536113152082e-06	ranksums	<0.05
RNN	RF	RMSE	MOR	random	2.87194906632032e-11	ranksums	<0.05
RNN	SVM	RMSE	MOR	random	0.267502703416054	ranksums	>=0.05
RNN	XGBoost	RMSE	MOR	random	6.37303417845131e-11	ranksums	<0.05
RNN	RNN	RMSE	MOR	random	1	ranksums	>=0.05
RNN	GCN	RMSE	MOR	random	3.13058210199886e-07	ranksums	<0.05
RNN	GIN	RMSE	MOR	random	2.87194906632032e-11	ranksums	<0.05
RNN	MolBERT	RMSE	MOR	random	0.351636969005001	ranksums	>=0.05
RNN	GROVER	RMSE	MOR	random	0.169146461558491	ranksums	>=0.05
GCN	RF	RMSE	MOR	random	5.22831602652652e-11	ranksums	<0.05
GCN	SVM	RMSE	MOR	random	6.7798158073902e-07	ranksums	<0.05
GCN	XGBoost	RMSE	MOR	random	1.33475933195642e-06	ranksums	<0.05
GCN	RNN	RMSE	MOR	random	3.13058210199886e-07	ranksums	<0.05
GCN	GCN	RMSE	MOR	random	1	ranksums	>=0.05
GCN	GIN	RMSE	MOR	random	4.3733050624673e-09	ranksums	<0.05
GCN	MolBERT	RMSE	MOR	random	1.15127886155174e-08	ranksums	<0.05
GCN	GROVER	RMSE	MOR	random	0.000512111728435535	ranksums	<0.05
GIN	RF	RMSE	MOR	random	1.58126757191298e-05	ranksums	<0.05
GIN	SVM	RMSE	MOR	random	3.87871447590138e-11	ranksums	<0.05
GIN	XGBoost	RMSE	MOR	random	0.00140590551147289	ranksums	<0.05
GIN	RNN	RMSE	MOR	random	2.87194906632032e-11	ranksums	<0.05
GIN	GCN	RMSE	MOR	random	4.3733050624673e-09	ranksums	<0.05
GIN	GIN	RMSE	MOR	random	1	ranksums	>=0.05
GIN	MolBERT	RMSE	MOR	random	3.87871447590138e-11	ranksums	<0.05
GIN	GROVER	RMSE	MOR	random	1.30573056177372e-07	ranksums	<0.05
MolBERT	RF	RMSE	MOR	random	2.87194906632032e-11	ranksums	<0.05
MolBERT	SVM	RMSE	MOR	random	0.0187369441808665	ranksums	<0.05
MolBERT	XGBoost	RMSE	MOR	random	5.22831602652652e-11	ranksums	<0.05
MolBERT	RNN	RMSE	MOR	random	0.351636969005001	ranksums	>=0.05
MolBERT	GCN	RMSE	MOR	random	1.15127886155174e-08	ranksums	<0.05
MolBERT	GIN	RMSE	MOR	random	3.87871447590138e-11	ranksums	<0.05
MolBERT	MolBERT	RMSE	MOR	random	1	ranksums	>=0.05
MolBERT	GROVER	RMSE	MOR	random	0.139289365686848	ranksums	>=0.05
GROVER	RF	RMSE	MOR	random	1.94330131592334e-09	ranksums	<0.05
GROVER	SVM	RMSE	MOR	random	0.0475786020471988	ranksums	<0.05
GROVER	XGBoost	RMSE	MOR	random	3.44536113152082e-06	ranksums	<0.05
GROVER	RNN	RMSE	MOR	random	0.169146461558491	ranksums	>=0.05
GROVER	GCN	RMSE	MOR	random	0.000512111728435535	ranksums	<0.05
GROVER	GIN	RMSE	MOR	random	1.30573056177372e-07	ranksums	<0.05
GROVER	MolBERT	RMSE	MOR	random	0.139289365686848	ranksums	>=0.05
GROVER	GROVER	RMSE	MOR	random	1	ranksums	>=0.05
RF	RF	RMSE	DOR	random	1	ranksums	>=0.05
RF	SVM	RMSE	DOR	random	3.17521724866798e-11	ranksums	<0.05
RF	XGBoost	RMSE	DOR	random	1.7739278225827e-09	ranksums	<0.05
RF	RNN	RMSE	DOR	random	2.87194906632032e-11	ranksums	<0.05
RF	GCN	RMSE	DOR	random	3.17521724866798e-11	ranksums	<0.05
RF	GIN	RMSE	DOR	random	4.8848156981151e-08	ranksums	<0.05
RF	MolBERT	RMSE	DOR	random	2.87194906632032e-11	ranksums	<0.05
RF	GROVER	RMSE	DOR	random	3.17521724866798e-11	ranksums	<0.05
SVM	RF	RMSE	DOR	random	3.17521724866798e-11	ranksums	<0.05
SVM	SVM	RMSE	DOR	random	1	ranksums	>=0.05
SVM	XGBoost	RMSE	DOR	random	1.34761965448825e-09	ranksums	<0.05
SVM	RNN	RMSE	DOR	random	6.50572843638803e-06	ranksums	<0.05
SVM	GCN	RMSE	DOR	random	0.870810804536042	ranksums	>=0.05
SVM	GIN	RMSE	DOR	random	1.22911475199739e-09	ranksums	<0.05
SVM	MolBERT	RMSE	DOR	random	2.48787397981522e-10	ranksums	<0.05
SVM	GROVER	RMSE	DOR	random	9.19323673132505e-06	ranksums	<0.05
XGBoost	RF	RMSE	DOR	random	1.7739278225827e-09	ranksums	<0.05
XGBoost	SVM	RMSE	DOR	random	1.34761965448825e-09	ranksums	<0.05
XGBoost	XGBoost	RMSE	DOR	random	1	ranksums	>=0.05
XGBoost	RNN	RMSE	DOR	random	2.87194906632032e-11	ranksums	<0.05
XGBoost	GCN	RMSE	DOR	random	6.23687442625586e-09	ranksums	<0.05
XGBoost	GIN	RMSE	DOR	random	0.524952228275667	ranksums	>=0.05
XGBoost	MolBERT	RMSE	DOR	random	2.87194906632032e-11	ranksums	<0.05
XGBoost	GROVER	RMSE	DOR	random	2.55150761303332e-09	ranksums	<0.05
RNN	RF	RMSE	DOR	random	2.87194906632032e-11	ranksums	<0.05
RNN	SVM	RMSE	DOR	random	6.50572843638803e-06	ranksums	<0.05
RNN	XGBoost	RMSE	DOR	random	2.87194906632032e-11	ranksums	<0.05
RNN	RNN	RMSE	DOR	random	1	ranksums	>=0.05
RNN	GCN	RMSE	DOR	random	4.26655443220908e-06	ranksums	<0.05
RNN	GIN	RMSE	DOR	random	2.87194906632032e-11	ranksums	<0.05
RNN	MolBERT	RMSE	DOR	random	0.160163936901791	ranksums	>=0.05
RNN	GROVER	RMSE	DOR	random	0.0119589835689516	ranksums	<0.05
GCN	RF	RMSE	DOR	random	3.17521724866798e-11	ranksums	<0.05
GCN	SVM	RMSE	DOR	random	0.870810804536042	ranksums	>=0.05
GCN	XGBoost	RMSE	DOR	random	6.23687442625586e-09	ranksums	<0.05
GCN	RNN	RMSE	DOR	random	4.26655443220908e-06	ranksums	<0.05
GCN	GCN	RMSE	DOR	random	1	ranksums	>=0.05
GCN	GIN	RMSE	DOR	random	3.99980746743526e-09	ranksums	<0.05
GCN	MolBERT	RMSE	DOR	random	1.1483348024864e-10	ranksums	<0.05
GCN	GROVER	RMSE	DOR	random	7.47547107834127e-06	ranksums	<0.05
GIN	RF	RMSE	DOR	random	4.8848156981151e-08	ranksums	<0.05
GIN	SVM	RMSE	DOR	random	1.22911475199739e-09	ranksums	<0.05
GIN	XGBoost	RMSE	DOR	random	0.524952228275667	ranksums	>=0.05
GIN	RNN	RMSE	DOR	random	2.87194906632032e-11	ranksums	<0.05
GIN	GCN	RMSE	DOR	random	3.99980746743526e-09	ranksums	<0.05
GIN	GIN	RMSE	DOR	random	1	ranksums	>=0.05
GIN	MolBERT	RMSE	DOR	random	2.87194906632032e-11	ranksums	<0.05
GIN	GROVER	RMSE	DOR	random	1.61897105367219e-09	ranksums	<0.05
MolBERT	RF	RMSE	DOR	random	2.87194906632032e-11	ranksums	<0.05
MolBERT	SVM	RMSE	DOR	random	2.48787397981522e-10	ranksums	<0.05
MolBERT	XGBoost	RMSE	DOR	random	2.87194906632032e-11	ranksums	<0.05
MolBERT	RNN	RMSE	DOR	random	0.160163936901791	ranksums	>=0.05
MolBERT	GCN	RMSE	DOR	random	1.1483348024864e-10	ranksums	<0.05
MolBERT	GIN	RMSE	DOR	random	2.87194906632032e-11	ranksums	<0.05
MolBERT	MolBERT	RMSE	DOR	random	1	ranksums	>=0.05
MolBERT	GROVER	RMSE	DOR	random	0.00453105443653246	ranksums	<0.05
GROVER	RF	RMSE	DOR	random	3.17521724866798e-11	ranksums	<0.05
GROVER	SVM	RMSE	DOR	random	9.19323673132505e-06	ranksums	<0.05
GROVER	XGBoost	RMSE	DOR	random	2.55150761303332e-09	ranksums	<0.05
GROVER	RNN	RMSE	DOR	random	0.0119589835689516	ranksums	<0.05
GROVER	GCN	RMSE	DOR	random	7.47547107834127e-06	ranksums	<0.05
GROVER	GIN	RMSE	DOR	random	1.61897105367219e-09	ranksums	<0.05
GROVER	MolBERT	RMSE	DOR	random	0.00453105443653246	ranksums	<0.05
GROVER	GROVER	RMSE	DOR	random	1	ranksums	>=0.05
RF	RF	RMSE	KOR	random	1	ranksums	>=0.05
RF	SVM	RMSE	KOR	random	2.87194906632032e-11	ranksums	<0.05
RF	XGBoost	RMSE	KOR	random	2.7376658092235e-10	ranksums	<0.05
RF	RNN	RMSE	KOR	random	2.87194906632032e-11	ranksums	<0.05
RF	GCN	RMSE	KOR	random	2.87194906632032e-11	ranksums	<0.05
RF	GIN	RMSE	KOR	random	7.76173468960547e-11	ranksums	<0.05
RF	MolBERT	RMSE	KOR	random	2.87194906632032e-11	ranksums	<0.05
RF	GROVER	RMSE	KOR	random	2.87194906632032e-11	ranksums	<0.05
SVM	RF	RMSE	KOR	random	2.87194906632032e-11	ranksums	<0.05
SVM	SVM	RMSE	KOR	random	1	ranksums	>=0.05
SVM	XGBoost	RMSE	KOR	random	3.87871447590138e-11	ranksums	<0.05
SVM	RNN	RMSE	KOR	random	0.0119589835689516	ranksums	<0.05
SVM	GCN	RMSE	KOR	random	0.000710141785345457	ranksums	<0.05
SVM	GIN	RMSE	KOR	random	1.1483348024864e-10	ranksums	<0.05
SVM	MolBERT	RMSE	KOR	random	9.49730301429274e-05	ranksums	<0.05
SVM	GROVER	RMSE	KOR	random	0.359334264539344	ranksums	>=0.05
XGBoost	RF	RMSE	KOR	random	2.7376658092235e-10	ranksums	<0.05
XGBoost	SVM	RMSE	KOR	random	3.87871447590138e-11	ranksums	<0.05
XGBoost	XGBoost	RMSE	KOR	random	1	ranksums	>=0.05
XGBoost	RNN	RMSE	KOR	random	1.86472615897586e-10	ranksums	<0.05
XGBoost	GCN	RMSE	KOR	random	8.56299390490084e-11	ranksums	<0.05
XGBoost	GIN	RMSE	KOR	random	0.00544473508216336	ranksums	<0.05
XGBoost	MolBERT	RMSE	KOR	random	2.87194906632032e-11	ranksums	<0.05
XGBoost	GROVER	RMSE	KOR	random	1.94330131592334e-09	ranksums	<0.05
RNN	RF	RMSE	KOR	random	2.87194906632032e-11	ranksums	<0.05
RNN	SVM	RMSE	KOR	random	0.0119589835689516	ranksums	<0.05
RNN	XGBoost	RMSE	KOR	random	1.86472615897586e-10	ranksums	<0.05
RNN	RNN	RMSE	KOR	random	1	ranksums	>=0.05
RNN	GCN	RMSE	KOR	random	0.711672625487313	ranksums	>=0.05
RNN	GIN	RMSE	KOR	random	1.20441624662381e-07	ranksums	<0.05
RNN	MolBERT	RMSE	KOR	random	3.70061293474096e-06	ranksums	<0.05
RNN	GROVER	RMSE	KOR	random	0.0810611055553891	ranksums	>=0.05
GCN	RF	RMSE	KOR	random	2.87194906632032e-11	ranksums	<0.05
GCN	SVM	RMSE	KOR	random	0.000710141785345457	ranksums	<0.05
GCN	XGBoost	RMSE	KOR	random	8.56299390490084e-11	ranksums	<0.05
GCN	RNN	RMSE	KOR	random	0.711672625487313	ranksums	>=0.05
GCN	GCN	RMSE	KOR	random	1	ranksums	>=0.05
GCN	GIN	RMSE	KOR	random	6.23687442625586e-09	ranksums	<0.05
GCN	MolBERT	RMSE	KOR	random	2.95369449102501e-08	ranksums	<0.05
GCN	GROVER	RMSE	KOR	random	0.0332577966305004	ranksums	<0.05
GIN	RF	RMSE	KOR	random	7.76173468960547e-11	ranksums	<0.05
GIN	SVM	RMSE	KOR	random	1.1483348024864e-10	ranksums	<0.05
GIN	XGBoost	RMSE	KOR	random	0.00544473508216336	ranksums	<0.05
GIN	RNN	RMSE	KOR	random	1.20441624662381e-07	ranksums	<0.05
GIN	GCN	RMSE	KOR	random	6.23687442625586e-09	ranksums	<0.05
GIN	GIN	RMSE	KOR	random	1	ranksums	>=0.05
GIN	MolBERT	RMSE	KOR	random	3.17521724866798e-11	ranksums	<0.05
GIN	GROVER	RMSE	KOR	random	7.89286156048025e-07	ranksums	<0.05
MolBERT	RF	RMSE	KOR	random	2.87194906632032e-11	ranksums	<0.05
MolBERT	SVM	RMSE	KOR	random	9.49730301429274e-05	ranksums	<0.05
MolBERT	XGBoost	RMSE	KOR	random	2.87194906632032e-11	ranksums	<0.05
MolBERT	RNN	RMSE	KOR	random	3.70061293474096e-06	ranksums	<0.05
MolBERT	GCN	RMSE	KOR	random	2.95369449102501e-08	ranksums	<0.05
MolBERT	GIN	RMSE	KOR	random	3.17521724866798e-11	ranksums	<0.05
MolBERT	MolBERT	RMSE	KOR	random	1	ranksums	>=0.05
MolBERT	GROVER	RMSE	KOR	random	0.604838651327524	ranksums	>=0.05
GROVER	RF	RMSE	KOR	random	2.87194906632032e-11	ranksums	<0.05
GROVER	SVM	RMSE	KOR	random	0.359334264539344	ranksums	>=0.05
GROVER	XGBoost	RMSE	KOR	random	1.94330131592334e-09	ranksums	<0.05
GROVER	RNN	RMSE	KOR	random	0.0810611055553891	ranksums	>=0.05
GROVER	GCN	RMSE	KOR	random	0.0332577966305004	ranksums	<0.05
GROVER	GIN	RMSE	KOR	random	7.89286156048025e-07	ranksums	<0.05
GROVER	MolBERT	RMSE	KOR	random	0.604838651327524	ranksums	>=0.05
GROVER	GROVER	RMSE	KOR	random	1	ranksums	>=0.05
