# Supplementary material for: A systematic study of key elements underlying molecular property prediction
Source: Nat Commun. 2023 Oct 13;14:6395. doi: 10.1038/s41467-023-41948-6 (PMC10575948; doi:10.1038/s41467-023-41948-6)
Supplement: Supplementary file 4 — Source Data [file 41467_2023_41948_MOESM4_ESM.zip › SourceData/SFig17/SFig17d.txt]

metric_score	metric_name	mol_rep	mol_prop	model_name	fold	split_type	task	AC_pct_train	AC_pct_valid	AC_pct_test
2.24698120943463	RMSE	SMILES	MDR1	MolBERT	0	random	reg	0.40695652173913	0.458333333333333	0.416666666666667
2.14477927927681	RMSE	SMILES	MDR1	MolBERT	1	random	reg	0.410434782608696	0.465277777777778	0.381944444444444
2.2373845546039	RMSE	SMILES	MDR1	MolBERT	2	random	reg	0.412173913043478	0.368055555555556	0.465277777777778
2.17981391149634	RMSE	SMILES	MDR1	MolBERT	3	random	reg	0.417391304347826	0.388888888888889	0.402777777777778
2.51646764865278	RMSE	SMILES	MDR1	MolBERT	4	random	reg	0.407826086956522	0.402777777777778	0.465277777777778
2.23685234365717	RMSE	SMILES	MDR1	MolBERT	5	random	reg	0.418260869565217	0.409722222222222	0.375
2.31945221891977	RMSE	SMILES	MDR1	MolBERT	6	random	reg	0.402608695652174	0.479166666666667	0.430555555555556
2.34049781496571	RMSE	SMILES	MDR1	MolBERT	7	random	reg	0.418260869565217	0.375	0.409722222222222
2.18470052030619	RMSE	SMILES	MDR1	MolBERT	8	random	reg	0.419130434782609	0.423611111111111	0.354166666666667
2.28743465034118	RMSE	SMILES	MDR1	MolBERT	9	random	reg	0.423478260869565	0.395833333333333	0.347222222222222
2.47786561420351	RMSE	SMILES	MDR1	MolBERT	10	random	reg	0.397391304347826	0.423611111111111	0.527777777777778
2.41953197689536	RMSE	SMILES	MDR1	MolBERT	11	random	reg	0.413913043478261	0.388888888888889	0.430555555555556
2.26867099867886	RMSE	SMILES	MDR1	MolBERT	12	random	reg	0.412173913043478	0.388888888888889	0.444444444444444
2.34264901612116	RMSE	SMILES	MDR1	MolBERT	13	random	reg	0.418260869565217	0.388888888888889	0.395833333333333
1.96208735249374	RMSE	SMILES	MDR1	MolBERT	14	random	reg	0.418260869565217	0.416666666666667	0.368055555555556
2.30772438957787	RMSE	SMILES	MDR1	MolBERT	15	random	reg	0.41304347826087	0.326388888888889	0.5
2.16021014934095	RMSE	SMILES	MDR1	MolBERT	16	random	reg	0.406086956521739	0.430555555555556	0.451388888888889
2.21553971792164	RMSE	SMILES	MDR1	MolBERT	17	random	reg	0.409565217391304	0.388888888888889	0.465277777777778
2.2618467756791	RMSE	SMILES	MDR1	MolBERT	18	random	reg	0.417391304347826	0.388888888888889	0.402777777777778
2.40778594558377	RMSE	SMILES	MDR1	MolBERT	19	random	reg	0.405217391304348	0.416666666666667	0.472222222222222
2.06921475651603	RMSE	SMILES	MDR1	MolBERT	20	random	reg	0.422608695652174	0.388888888888889	0.361111111111111
2.30609825883455	RMSE	SMILES	MDR1	MolBERT	21	random	reg	0.407826086956522	0.472222222222222	0.395833333333333
2.19704545088775	RMSE	SMILES	MDR1	MolBERT	22	random	reg	0.405217391304348	0.486111111111111	0.402777777777778
2.2777958656571	RMSE	SMILES	MDR1	MolBERT	23	random	reg	0.400869565217391	0.444444444444444	0.479166666666667
2.35160514421896	RMSE	SMILES	MDR1	MolBERT	24	random	reg	0.414782608695652	0.430555555555556	0.381944444444444
2.44428947103767	RMSE	SMILES	MDR1	MolBERT	25	random	reg	0.420869565217391	0.361111111111111	0.402777777777778
2.31833015585941	RMSE	SMILES	MDR1	MolBERT	26	random	reg	0.413913043478261	0.402777777777778	0.416666666666667
2.12086142334868	RMSE	SMILES	MDR1	MolBERT	27	random	reg	0.406086956521739	0.465277777777778	0.416666666666667
2.39651368976555	RMSE	SMILES	MDR1	MolBERT	28	random	reg	0.427826086956522	0.395833333333333	0.3125
2.39066513336081	RMSE	SMILES	MDR1	MolBERT	29	random	reg	0.417391304347826	0.402777777777778	0.388888888888889
3.29834792210127	RMSE	Graph	MDR1	GROVER	0	random	reg	0.40695652173913	0.458333333333333	0.416666666666667
2.64987847577703	RMSE	Graph	MDR1	GROVER	1	random	reg	0.410434782608696	0.465277777777778	0.381944444444444
3.29951481640025	RMSE	Graph	MDR1	GROVER	2	random	reg	0.412173913043478	0.368055555555556	0.465277777777778
2.4279596462409	RMSE	Graph	MDR1	GROVER	3	random	reg	0.417391304347826	0.388888888888889	0.402777777777778
2.49131588321983	RMSE	Graph	MDR1	GROVER	4	random	reg	0.407826086956522	0.402777777777778	0.465277777777778
3.16334598246866	RMSE	Graph	MDR1	GROVER	5	random	reg	0.418260869565217	0.409722222222222	0.375
2.58016268441314	RMSE	Graph	MDR1	GROVER	6	random	reg	0.402608695652174	0.479166666666667	0.430555555555556
3.36590566436092	RMSE	Graph	MDR1	GROVER	7	random	reg	0.418260869565217	0.375	0.409722222222222
2.70058953073174	RMSE	Graph	MDR1	GROVER	8	random	reg	0.419130434782609	0.423611111111111	0.354166666666667
2.39892499786197	RMSE	Graph	MDR1	GROVER	9	random	reg	0.423478260869565	0.395833333333333	0.347222222222222
3.93466692606726	RMSE	Graph	MDR1	GROVER	10	random	reg	0.397391304347826	0.423611111111111	0.527777777777778
3.67334880959566	RMSE	Graph	MDR1	GROVER	11	random	reg	0.413913043478261	0.388888888888889	0.430555555555556
2.48592877813496	RMSE	Graph	MDR1	GROVER	12	random	reg	0.412173913043478	0.388888888888889	0.444444444444444
3.29040633580848	RMSE	Graph	MDR1	GROVER	13	random	reg	0.418260869565217	0.388888888888889	0.395833333333333
3.04689705877116	RMSE	Graph	MDR1	GROVER	14	random	reg	0.418260869565217	0.416666666666667	0.368055555555556
2.7786722849404	RMSE	Graph	MDR1	GROVER	15	random	reg	0.41304347826087	0.326388888888889	0.5
2.94163886709875	RMSE	Graph	MDR1	GROVER	16	random	reg	0.406086956521739	0.430555555555556	0.451388888888889
2.45999691441438	RMSE	Graph	MDR1	GROVER	17	random	reg	0.409565217391304	0.388888888888889	0.465277777777778
3.20688613161216	RMSE	Graph	MDR1	GROVER	18	random	reg	0.417391304347826	0.388888888888889	0.402777777777778
2.47639075637404	RMSE	Graph	MDR1	GROVER	19	random	reg	0.405217391304348	0.416666666666667	0.472222222222222
2.34585710745133	RMSE	Graph	MDR1	GROVER	20	random	reg	0.422608695652174	0.388888888888889	0.361111111111111
3.13201206262594	RMSE	Graph	MDR1	GROVER	21	random	reg	0.407826086956522	0.472222222222222	0.395833333333333
2.3239727519588	RMSE	Graph	MDR1	GROVER	22	random	reg	0.405217391304348	0.486111111111111	0.402777777777778
2.59374370302118	RMSE	Graph	MDR1	GROVER	23	random	reg	0.400869565217391	0.444444444444444	0.479166666666667
2.57107151398718	RMSE	Graph	MDR1	GROVER	24	random	reg	0.414782608695652	0.430555555555556	0.381944444444444
2.90541950868115	RMSE	Graph	MDR1	GROVER	25	random	reg	0.420869565217391	0.361111111111111	0.402777777777778
2.55607331580495	RMSE	Graph	MDR1	GROVER	26	random	reg	0.413913043478261	0.402777777777778	0.416666666666667
3.15753821048301	RMSE	Graph	MDR1	GROVER	27	random	reg	0.406086956521739	0.465277777777778	0.416666666666667
3.15946953463297	RMSE	Graph	MDR1	GROVER	28	random	reg	0.427826086956522	0.395833333333333	0.3125
3.5343529867157	RMSE	Graph	MDR1	GROVER	29	random	reg	0.417391304347826	0.402777777777778	0.388888888888889
1.32152755480385	RMSE	RDKit2D	MDR1	RF	0	random	reg	0.40695652173913	0.458333333333333	0.416666666666667
1.55879318879448	RMSE	RDKit2D	MDR1	RF	1	random	reg	0.410434782608696	0.465277777777778	0.381944444444444
1.41347874034506	RMSE	RDKit2D	MDR1	RF	2	random	reg	0.412173913043478	0.368055555555556	0.465277777777778
1.32863628010044	RMSE	RDKit2D	MDR1	RF	3	random	reg	0.417391304347826	0.388888888888889	0.402777777777778
1.58341658434228	RMSE	RDKit2D	MDR1	RF	4	random	reg	0.407826086956522	0.402777777777778	0.465277777777778
1.31981163543396	RMSE	RDKit2D	MDR1	RF	5	random	reg	0.418260869565217	0.409722222222222	0.375
1.40371572496638	RMSE	RDKit2D	MDR1	RF	6	random	reg	0.402608695652174	0.479166666666667	0.430555555555556
1.30469530804319	RMSE	RDKit2D	MDR1	RF	7	random	reg	0.418260869565217	0.375	0.409722222222222
1.27504722634606	RMSE	RDKit2D	MDR1	RF	8	random	reg	0.419130434782609	0.423611111111111	0.354166666666667
1.61925280646891	RMSE	RDKit2D	MDR1	RF	9	random	reg	0.423478260869565	0.395833333333333	0.347222222222222
1.28827096961219	RMSE	RDKit2D	MDR1	RF	10	random	reg	0.397391304347826	0.423611111111111	0.527777777777778
1.34847996358991	RMSE	RDKit2D	MDR1	RF	11	random	reg	0.413913043478261	0.388888888888889	0.430555555555556
1.57835094543725	RMSE	RDKit2D	MDR1	RF	12	random	reg	0.412173913043478	0.388888888888889	0.444444444444444
1.49609391100773	RMSE	RDKit2D	MDR1	RF	13	random	reg	0.418260869565217	0.388888888888889	0.395833333333333
1.47769234552525	RMSE	RDKit2D	MDR1	RF	14	random	reg	0.418260869565217	0.416666666666667	0.368055555555556
1.50421348616259	RMSE	RDKit2D	MDR1	RF	15	random	reg	0.41304347826087	0.326388888888889	0.5
1.49622463222646	RMSE	RDKit2D	MDR1	RF	16	random	reg	0.406086956521739	0.430555555555556	0.451388888888889
1.28820160459097	RMSE	RDKit2D	MDR1	RF	17	random	reg	0.409565217391304	0.388888888888889	0.465277777777778
1.38674112265825	RMSE	RDKit2D	MDR1	RF	18	random	reg	0.417391304347826	0.388888888888889	0.402777777777778
1.59353845963865	RMSE	RDKit2D	MDR1	RF	19	random	reg	0.405217391304348	0.416666666666667	0.472222222222222
1.51695232974479	RMSE	RDKit2D	MDR1	RF	20	random	reg	0.422608695652174	0.388888888888889	0.361111111111111
1.48873482563542	RMSE	RDKit2D	MDR1	RF	21	random	reg	0.407826086956522	0.472222222222222	0.395833333333333
1.47012665475209	RMSE	RDKit2D	MDR1	RF	22	random	reg	0.405217391304348	0.486111111111111	0.402777777777778
1.29113719009457	RMSE	RDKit2D	MDR1	RF	23	random	reg	0.400869565217391	0.444444444444444	0.479166666666667
1.52596278297296	RMSE	RDKit2D	MDR1	RF	24	random	reg	0.414782608695652	0.430555555555556	0.381944444444444
1.63328556839945	RMSE	RDKit2D	MDR1	RF	25	random	reg	0.420869565217391	0.361111111111111	0.402777777777778
1.41482039203189	RMSE	RDKit2D	MDR1	RF	26	random	reg	0.413913043478261	0.402777777777778	0.416666666666667
1.54675957912136	RMSE	RDKit2D	MDR1	RF	27	random	reg	0.406086956521739	0.465277777777778	0.416666666666667
1.48994383792892	RMSE	RDKit2D	MDR1	RF	28	random	reg	0.427826086956522	0.395833333333333	0.3125
1.54629283570357	RMSE	RDKit2D	MDR1	RF	29	random	reg	0.417391304347826	0.402777777777778	0.388888888888889
1.815014361629	RMSE	RDKit2D	MDR1	SVM	0	random	reg	0.40695652173913	0.458333333333333	0.416666666666667
1.78278496374416	RMSE	RDKit2D	MDR1	SVM	1	random	reg	0.410434782608696	0.465277777777778	0.381944444444444
1.95041368446604	RMSE	RDKit2D	MDR1	SVM	2	random	reg	0.412173913043478	0.368055555555556	0.465277777777778
1.73437106898039	RMSE	RDKit2D	MDR1	SVM	3	random	reg	0.417391304347826	0.388888888888889	0.402777777777778
2.05503626189832	RMSE	RDKit2D	MDR1	SVM	4	random	reg	0.407826086956522	0.402777777777778	0.465277777777778
1.68202715262777	RMSE	RDKit2D	MDR1	SVM	5	random	reg	0.418260869565217	0.409722222222222	0.375
1.72612198832866	RMSE	RDKit2D	MDR1	SVM	6	random	reg	0.402608695652174	0.479166666666667	0.430555555555556
1.63278895347145	RMSE	RDKit2D	MDR1	SVM	7	random	reg	0.418260869565217	0.375	0.409722222222222
1.66813133532593	RMSE	RDKit2D	MDR1	SVM	8	random	reg	0.419130434782609	0.423611111111111	0.354166666666667
1.75210647733448	RMSE	RDKit2D	MDR1	SVM	9	random	reg	0.423478260869565	0.395833333333333	0.347222222222222
1.78760088174613	RMSE	RDKit2D	MDR1	SVM	10	random	reg	0.397391304347826	0.423611111111111	0.527777777777778
1.80952709201356	RMSE	RDKit2D	MDR1	SVM	11	random	reg	0.413913043478261	0.388888888888889	0.430555555555556
1.83121478721481	RMSE	RDKit2D	MDR1	SVM	12	random	reg	0.412173913043478	0.388888888888889	0.444444444444444
1.58196492052466	RMSE	RDKit2D	MDR1	SVM	13	random	reg	0.418260869565217	0.388888888888889	0.395833333333333
1.65252700137754	RMSE	RDKit2D	MDR1	SVM	14	random	reg	0.418260869565217	0.416666666666667	0.368055555555556
1.75084185618196	RMSE	RDKit2D	MDR1	SVM	15	random	reg	0.41304347826087	0.326388888888889	0.5
1.92430043030083	RMSE	RDKit2D	MDR1	SVM	16	random	reg	0.406086956521739	0.430555555555556	0.451388888888889
1.79790789157671	RMSE	RDKit2D	MDR1	SVM	17	random	reg	0.409565217391304	0.388888888888889	0.465277777777778
1.81624380415465	RMSE	RDKit2D	MDR1	SVM	18	random	reg	0.417391304347826	0.388888888888889	0.402777777777778
1.82991699426984	RMSE	RDKit2D	MDR1	SVM	19	random	reg	0.405217391304348	0.416666666666667	0.472222222222222
1.54960634025644	RMSE	RDKit2D	MDR1	SVM	20	random	reg	0.422608695652174	0.388888888888889	0.361111111111111
1.835221765266	RMSE	RDKit2D	MDR1	SVM	21	random	reg	0.407826086956522	0.472222222222222	0.395833333333333
1.7873061935718	RMSE	RDKit2D	MDR1	SVM	22	random	reg	0.405217391304348	0.486111111111111	0.402777777777778
1.77456583067853	RMSE	RDKit2D	MDR1	SVM	23	random	reg	0.400869565217391	0.444444444444444	0.479166666666667
1.83462945648142	RMSE	RDKit2D	MDR1	SVM	24	random	reg	0.414782608695652	0.430555555555556	0.381944444444444
2.15509654742005	RMSE	RDKit2D	MDR1	SVM	25	random	reg	0.420869565217391	0.361111111111111	0.402777777777778
1.74315323350291	RMSE	RDKit2D	MDR1	SVM	26	random	reg	0.413913043478261	0.402777777777778	0.416666666666667
1.75165070546402	RMSE	RDKit2D	MDR1	SVM	27	random	reg	0.406086956521739	0.465277777777778	0.416666666666667
2.02244893432089	RMSE	RDKit2D	MDR1	SVM	28	random	reg	0.427826086956522	0.395833333333333	0.3125
1.7345104547289	RMSE	RDKit2D	MDR1	SVM	29	random	reg	0.417391304347826	0.402777777777778	0.388888888888889
1.34786334762722	RMSE	RDKit2D	MDR1	XGBoost	0	random	reg	0.40695652173913	0.458333333333333	0.416666666666667
1.73066834304029	RMSE	RDKit2D	MDR1	XGBoost	1	random	reg	0.410434782608696	0.465277777777778	0.381944444444444
1.51088436512534	RMSE	RDKit2D	MDR1	XGBoost	2	random	reg	0.412173913043478	0.368055555555556	0.465277777777778
1.31390460823743	RMSE	RDKit2D	MDR1	XGBoost	3	random	reg	0.417391304347826	0.388888888888889	0.402777777777778
1.56611766118631	RMSE	RDKit2D	MDR1	XGBoost	4	random	reg	0.407826086956522	0.402777777777778	0.465277777777778
1.26541666227051	RMSE	RDKit2D	MDR1	XGBoost	5	random	reg	0.418260869565217	0.409722222222222	0.375
1.29106566861573	RMSE	RDKit2D	MDR1	XGBoost	6	random	reg	0.402608695652174	0.479166666666667	0.430555555555556
1.40016926115632	RMSE	RDKit2D	MDR1	XGBoost	7	random	reg	0.418260869565217	0.375	0.409722222222222
1.44815954549069	RMSE	RDKit2D	MDR1	XGBoost	8	random	reg	0.419130434782609	0.423611111111111	0.354166666666667
1.58697147620943	RMSE	RDKit2D	MDR1	XGBoost	9	random	reg	0.423478260869565	0.395833333333333	0.347222222222222
1.47890491544639	RMSE	RDKit2D	MDR1	XGBoost	10	random	reg	0.397391304347826	0.423611111111111	0.527777777777778
1.4007857977297	RMSE	RDKit2D	MDR1	XGBoost	11	random	reg	0.413913043478261	0.388888888888889	0.430555555555556
1.58767436754753	RMSE	RDKit2D	MDR1	XGBoost	12	random	reg	0.412173913043478	0.388888888888889	0.444444444444444
1.44711128436519	RMSE	RDKit2D	MDR1	XGBoost	13	random	reg	0.418260869565217	0.388888888888889	0.395833333333333
1.58792299279115	RMSE	RDKit2D	MDR1	XGBoost	14	random	reg	0.418260869565217	0.416666666666667	0.368055555555556
1.64234468302449	RMSE	RDKit2D	MDR1	XGBoost	15	random	reg	0.41304347826087	0.326388888888889	0.5
1.55449758094817	RMSE	RDKit2D	MDR1	XGBoost	16	random	reg	0.406086956521739	0.430555555555556	0.451388888888889
1.38567985686497	RMSE	RDKit2D	MDR1	XGBoost	17	random	reg	0.409565217391304	0.388888888888889	0.465277777777778
1.59249334763038	RMSE	RDKit2D	MDR1	XGBoost	18	random	reg	0.417391304347826	0.388888888888889	0.402777777777778
1.70061999213266	RMSE	RDKit2D	MDR1	XGBoost	19	random	reg	0.405217391304348	0.416666666666667	0.472222222222222
1.59855898424117	RMSE	RDKit2D	MDR1	XGBoost	20	random	reg	0.422608695652174	0.388888888888889	0.361111111111111
1.56324862576894	RMSE	RDKit2D	MDR1	XGBoost	21	random	reg	0.407826086956522	0.472222222222222	0.395833333333333
1.44815851410411	RMSE	RDKit2D	MDR1	XGBoost	22	random	reg	0.405217391304348	0.486111111111111	0.402777777777778
1.39002306730248	RMSE	RDKit2D	MDR1	XGBoost	23	random	reg	0.400869565217391	0.444444444444444	0.479166666666667
1.54750909406784	RMSE	RDKit2D	MDR1	XGBoost	24	random	reg	0.414782608695652	0.430555555555556	0.381944444444444
1.93966661174561	RMSE	RDKit2D	MDR1	XGBoost	25	random	reg	0.420869565217391	0.361111111111111	0.402777777777778
1.45474551258998	RMSE	RDKit2D	MDR1	XGBoost	26	random	reg	0.413913043478261	0.402777777777778	0.416666666666667
1.60003900312779	RMSE	RDKit2D	MDR1	XGBoost	27	random	reg	0.406086956521739	0.465277777777778	0.416666666666667
1.4490222019145	RMSE	RDKit2D	MDR1	XGBoost	28	random	reg	0.427826086956522	0.395833333333333	0.3125
1.42389091273578	RMSE	RDKit2D	MDR1	XGBoost	29	random	reg	0.417391304347826	0.402777777777778	0.388888888888889
1.78468418649512	RMSE	SMILES	MDR1	RNN	0	random	reg	0.40695652173913	0.458333333333333	0.416666666666667
2.23920164552349	RMSE	SMILES	MDR1	RNN	1	random	reg	0.410434782608696	0.465277777777778	0.381944444444444
1.70955382397406	RMSE	SMILES	MDR1	RNN	2	random	reg	0.412173913043478	0.368055555555556	0.465277777777778
1.76993822848337	RMSE	SMILES	MDR1	RNN	3	random	reg	0.417391304347826	0.388888888888889	0.402777777777778
3.05123387647269	RMSE	SMILES	MDR1	RNN	4	random	reg	0.407826086956522	0.402777777777778	0.465277777777778
2.18753481697965	RMSE	SMILES	MDR1	RNN	5	random	reg	0.418260869565217	0.409722222222222	0.375
1.88871969057806	RMSE	SMILES	MDR1	RNN	6	random	reg	0.402608695652174	0.479166666666667	0.430555555555556
1.74301389095786	RMSE	SMILES	MDR1	RNN	7	random	reg	0.418260869565217	0.375	0.409722222222222
1.66511889370772	RMSE	SMILES	MDR1	RNN	8	random	reg	0.419130434782609	0.423611111111111	0.354166666666667
2.20309256181589	RMSE	SMILES	MDR1	RNN	9	random	reg	0.423478260869565	0.395833333333333	0.347222222222222
1.87459777211198	RMSE	SMILES	MDR1	RNN	10	random	reg	0.397391304347826	0.423611111111111	0.527777777777778
2.40991741366629	RMSE	SMILES	MDR1	RNN	11	random	reg	0.413913043478261	0.388888888888889	0.430555555555556
1.82907861007531	RMSE	SMILES	MDR1	RNN	12	random	reg	0.412173913043478	0.388888888888889	0.444444444444444
2.13631434542782	RMSE	SMILES	MDR1	RNN	13	random	reg	0.418260869565217	0.388888888888889	0.395833333333333
1.80856676873521	RMSE	SMILES	MDR1	RNN	14	random	reg	0.418260869565217	0.416666666666667	0.368055555555556
2.04401226026097	RMSE	SMILES	MDR1	RNN	15	random	reg	0.41304347826087	0.326388888888889	0.5
2.01619411719765	RMSE	SMILES	MDR1	RNN	16	random	reg	0.406086956521739	0.430555555555556	0.451388888888889
1.6306282411934	RMSE	SMILES	MDR1	RNN	17	random	reg	0.409565217391304	0.388888888888889	0.465277777777778
1.92283768185823	RMSE	SMILES	MDR1	RNN	18	random	reg	0.417391304347826	0.388888888888889	0.402777777777778
2.3605241921754	RMSE	SMILES	MDR1	RNN	19	random	reg	0.405217391304348	0.416666666666667	0.472222222222222
1.71207130732395	RMSE	SMILES	MDR1	RNN	20	random	reg	0.422608695652174	0.388888888888889	0.361111111111111
2.15899617711409	RMSE	SMILES	MDR1	RNN	21	random	reg	0.407826086956522	0.472222222222222	0.395833333333333
2.2769014814222	RMSE	SMILES	MDR1	RNN	22	random	reg	0.405217391304348	0.486111111111111	0.402777777777778
1.6941927458329	RMSE	SMILES	MDR1	RNN	23	random	reg	0.400869565217391	0.444444444444444	0.479166666666667
2.06701570337802	RMSE	SMILES	MDR1	RNN	24	random	reg	0.414782608695652	0.430555555555556	0.381944444444444
1.91593033706676	RMSE	SMILES	MDR1	RNN	25	random	reg	0.420869565217391	0.361111111111111	0.402777777777778
2.0758430782567	RMSE	SMILES	MDR1	RNN	26	random	reg	0.413913043478261	0.402777777777778	0.416666666666667
2.17091883284162	RMSE	SMILES	MDR1	RNN	27	random	reg	0.406086956521739	0.465277777777778	0.416666666666667
2.01889049864235	RMSE	SMILES	MDR1	RNN	28	random	reg	0.427826086956522	0.395833333333333	0.3125
1.52411504476809	RMSE	SMILES	MDR1	RNN	29	random	reg	0.417391304347826	0.402777777777778	0.388888888888889
1.53310628769929	RMSE	Graph	MDR1	GCN	0	random	reg	0.40695652173913	0.458333333333333	0.416666666666667
2.15612096153214	RMSE	Graph	MDR1	GCN	1	random	reg	0.410434782608696	0.465277777777778	0.381944444444444
1.88308019431525	RMSE	Graph	MDR1	GCN	2	random	reg	0.412173913043478	0.368055555555556	0.465277777777778
1.89697431088989	RMSE	Graph	MDR1	GCN	3	random	reg	0.417391304347826	0.388888888888889	0.402777777777778
1.93687761087127	RMSE	Graph	MDR1	GCN	4	random	reg	0.407826086956522	0.402777777777778	0.465277777777778
1.61970623201484	RMSE	Graph	MDR1	GCN	5	random	reg	0.418260869565217	0.409722222222222	0.375
1.91974385599088	RMSE	Graph	MDR1	GCN	6	random	reg	0.402608695652174	0.479166666666667	0.430555555555556
1.75850883784382	RMSE	Graph	MDR1	GCN	7	random	reg	0.418260869565217	0.375	0.409722222222222
1.81432400631772	RMSE	Graph	MDR1	GCN	8	random	reg	0.419130434782609	0.423611111111111	0.354166666666667
1.64521034846015	RMSE	Graph	MDR1	GCN	9	random	reg	0.423478260869565	0.395833333333333	0.347222222222222
1.67695741991383	RMSE	Graph	MDR1	GCN	10	random	reg	0.397391304347826	0.423611111111111	0.527777777777778
1.90563159869576	RMSE	Graph	MDR1	GCN	11	random	reg	0.413913043478261	0.388888888888889	0.430555555555556
1.79223463241899	RMSE	Graph	MDR1	GCN	12	random	reg	0.412173913043478	0.388888888888889	0.444444444444444
2.09399858387404	RMSE	Graph	MDR1	GCN	13	random	reg	0.418260869565217	0.388888888888889	0.395833333333333
1.91799988765365	RMSE	Graph	MDR1	GCN	14	random	reg	0.418260869565217	0.416666666666667	0.368055555555556
1.73630842187222	RMSE	Graph	MDR1	GCN	15	random	reg	0.41304347826087	0.326388888888889	0.5
1.81027030020085	RMSE	Graph	MDR1	GCN	16	random	reg	0.406086956521739	0.430555555555556	0.451388888888889
1.71012149453912	RMSE	Graph	MDR1	GCN	17	random	reg	0.409565217391304	0.388888888888889	0.465277777777778
2.10985745339127	RMSE	Graph	MDR1	GCN	18	random	reg	0.417391304347826	0.388888888888889	0.402777777777778
1.76815013145062	RMSE	Graph	MDR1	GCN	19	random	reg	0.405217391304348	0.416666666666667	0.472222222222222
1.97167626419521	RMSE	Graph	MDR1	GCN	20	random	reg	0.422608695652174	0.388888888888889	0.361111111111111
1.97941350624648	RMSE	Graph	MDR1	GCN	21	random	reg	0.407826086956522	0.472222222222222	0.395833333333333
1.67179855580461	RMSE	Graph	MDR1	GCN	22	random	reg	0.405217391304348	0.486111111111111	0.402777777777778
1.73715133192945	RMSE	Graph	MDR1	GCN	23	random	reg	0.400869565217391	0.444444444444444	0.479166666666667
1.76439488705609	RMSE	Graph	MDR1	GCN	24	random	reg	0.414782608695652	0.430555555555556	0.381944444444444
2.12062560839994	RMSE	Graph	MDR1	GCN	25	random	reg	0.420869565217391	0.361111111111111	0.402777777777778
1.55016798867338	RMSE	Graph	MDR1	GCN	26	random	reg	0.413913043478261	0.402777777777778	0.416666666666667
1.96646313767252	RMSE	Graph	MDR1	GCN	27	random	reg	0.406086956521739	0.465277777777778	0.416666666666667
2.1058737374302	RMSE	Graph	MDR1	GCN	28	random	reg	0.427826086956522	0.395833333333333	0.3125
1.7577654155819	RMSE	Graph	MDR1	GCN	29	random	reg	0.417391304347826	0.402777777777778	0.388888888888889
1.39472262780775	RMSE	Graph	MDR1	GIN	0	random	reg	0.40695652173913	0.458333333333333	0.416666666666667
1.80730249075555	RMSE	Graph	MDR1	GIN	1	random	reg	0.410434782608696	0.465277777777778	0.381944444444444
1.685713388957	RMSE	Graph	MDR1	GIN	2	random	reg	0.412173913043478	0.368055555555556	0.465277777777778
1.63862696185045	RMSE	Graph	MDR1	GIN	3	random	reg	0.417391304347826	0.388888888888889	0.402777777777778
1.81045543731177	RMSE	Graph	MDR1	GIN	4	random	reg	0.407826086956522	0.402777777777778	0.465277777777778
2.02001328053684	RMSE	Graph	MDR1	GIN	5	random	reg	0.418260869565217	0.409722222222222	0.375
1.71091453525691	RMSE	Graph	MDR1	GIN	6	random	reg	0.402608695652174	0.479166666666667	0.430555555555556
1.17262391335088	RMSE	Graph	MDR1	GIN	7	random	reg	0.418260869565217	0.375	0.409722222222222
1.60771281791258	RMSE	Graph	MDR1	GIN	8	random	reg	0.419130434782609	0.423611111111111	0.354166666666667
1.71081204201568	RMSE	Graph	MDR1	GIN	9	random	reg	0.423478260869565	0.395833333333333	0.347222222222222
1.52346889462694	RMSE	Graph	MDR1	GIN	10	random	reg	0.397391304347826	0.423611111111111	0.527777777777778
1.68600834314072	RMSE	Graph	MDR1	GIN	11	random	reg	0.413913043478261	0.388888888888889	0.430555555555556
1.97207552326916	RMSE	Graph	MDR1	GIN	12	random	reg	0.412173913043478	0.388888888888889	0.444444444444444
1.6661108200755	RMSE	Graph	MDR1	GIN	13	random	reg	0.418260869565217	0.388888888888889	0.395833333333333
1.73540853475501	RMSE	Graph	MDR1	GIN	14	random	reg	0.418260869565217	0.416666666666667	0.368055555555556
1.98475558331773	RMSE	Graph	MDR1	GIN	15	random	reg	0.41304347826087	0.326388888888889	0.5
1.64889334452995	RMSE	Graph	MDR1	GIN	16	random	reg	0.406086956521739	0.430555555555556	0.451388888888889
1.55898908674744	RMSE	Graph	MDR1	GIN	17	random	reg	0.409565217391304	0.388888888888889	0.465277777777778
1.74969178952294	RMSE	Graph	MDR1	GIN	18	random	reg	0.417391304347826	0.388888888888889	0.402777777777778
1.66102215976811	RMSE	Graph	MDR1	GIN	19	random	reg	0.405217391304348	0.416666666666667	0.472222222222222
1.53758560975434	RMSE	Graph	MDR1	GIN	20	random	reg	0.422608695652174	0.388888888888889	0.361111111111111
1.72938009070639	RMSE	Graph	MDR1	GIN	21	random	reg	0.407826086956522	0.472222222222222	0.395833333333333
1.39435540047851	RMSE	Graph	MDR1	GIN	22	random	reg	0.405217391304348	0.486111111111111	0.402777777777778
1.40368463510862	RMSE	Graph	MDR1	GIN	23	random	reg	0.400869565217391	0.444444444444444	0.479166666666667
1.66967651086616	RMSE	Graph	MDR1	GIN	24	random	reg	0.414782608695652	0.430555555555556	0.381944444444444
1.86505796948359	RMSE	Graph	MDR1	GIN	25	random	reg	0.420869565217391	0.361111111111111	0.402777777777778
1.76900891001255	RMSE	Graph	MDR1	GIN	26	random	reg	0.413913043478261	0.402777777777778	0.416666666666667
1.77510789117988	RMSE	Graph	MDR1	GIN	27	random	reg	0.406086956521739	0.465277777777778	0.416666666666667
2.03735520217466	RMSE	Graph	MDR1	GIN	28	random	reg	0.427826086956522	0.395833333333333	0.3125
1.58878534781759	RMSE	Graph	MDR1	GIN	29	random	reg	0.417391304347826	0.402777777777778	0.388888888888889
1.82457701187029	RMSE	SMILES	CYP2D6	MolBERT	0	random	reg	0.312431842966194	0.279475982532751	0.317391304347826
1.6804931592642	RMSE	SMILES	CYP2D6	MolBERT	1	random	reg	0.3113413304253	0.318777292576419	0.28695652173913
1.74364298745987	RMSE	SMILES	CYP2D6	MolBERT	2	random	reg	0.317884405670665	0.244541484716157	0.308695652173913
1.86557311150499	RMSE	SMILES	CYP2D6	MolBERT	3	random	reg	0.300981461286805	0.336244541484716	0.352173913043478
1.85176224994096	RMSE	SMILES	CYP2D6	MolBERT	4	random	reg	0.321701199563795	0.2882096069869	0.234782608695652
1.90011946227607	RMSE	SMILES	CYP2D6	MolBERT	5	random	reg	0.304798255179935	0.336244541484716	0.321739130434783
1.71071590779162	RMSE	SMILES	CYP2D6	MolBERT	6	random	reg	0.313522355507088	0.310043668122271	0.278260869565217
1.69755262801433	RMSE	SMILES	CYP2D6	MolBERT	7	random	reg	0.302617230098146	0.327510917030568	0.347826086956522
1.72866623594317	RMSE	SMILES	CYP2D6	MolBERT	8	random	reg	0.315703380588877	0.275109170305677	0.295652173913043
1.80538860013938	RMSE	SMILES	CYP2D6	MolBERT	9	random	reg	0.310796074154853	0.336244541484716	0.273913043478261
1.95842636756021	RMSE	SMILES	CYP2D6	MolBERT	10	random	reg	0.314612868047982	0.318777292576419	0.260869565217391
1.7909778795698	RMSE	SMILES	CYP2D6	MolBERT	11	random	reg	0.311886586695747	0.305676855895196	0.295652173913043
1.83050501439099	RMSE	SMILES	CYP2D6	MolBERT	12	random	reg	0.314612868047982	0.301310043668122	0.278260869565217
1.85588875834002	RMSE	SMILES	CYP2D6	MolBERT	13	random	reg	0.316248636859324	0.283842794759825	0.282608695652174
1.62803197192417	RMSE	SMILES	CYP2D6	MolBERT	14	random	reg	0.310796074154853	0.344978165938865	0.265217391304348
1.76274908571969	RMSE	SMILES	CYP2D6	MolBERT	15	random	reg	0.306434023991276	0.375545851528384	0.269565217391304
1.88016885340822	RMSE	SMILES	CYP2D6	MolBERT	16	random	reg	0.299890948745911	0.358078602620087	0.339130434782609
1.83247296329564	RMSE	SMILES	CYP2D6	MolBERT	17	random	reg	0.311886586695747	0.318777292576419	0.282608695652174
1.71763361124979	RMSE	SMILES	CYP2D6	MolBERT	18	random	reg	0.318429661941112	0.283842794759825	0.265217391304348
1.85982228284532	RMSE	SMILES	CYP2D6	MolBERT	19	random	reg	0.310250817884406	0.353711790393013	0.260869565217391
1.8216700722994	RMSE	SMILES	CYP2D6	MolBERT	20	random	reg	0.308615049073064	0.327510917030568	0.3
1.89375967713905	RMSE	SMILES	CYP2D6	MolBERT	21	random	reg	0.324972737186478	0.266375545851528	0.230434782608696
2.02808360078686	RMSE	SMILES	CYP2D6	MolBERT	22	random	reg	0.306434023991276	0.323144104803493	0.321739130434783
1.68002446342579	RMSE	SMILES	CYP2D6	MolBERT	23	random	reg	0.308615049073064	0.301310043668122	0.326086956521739
1.83088173040715	RMSE	SMILES	CYP2D6	MolBERT	24	random	reg	0.305888767720829	0.305676855895196	0.343478260869565
1.72173394106065	RMSE	SMILES	CYP2D6	MolBERT	25	random	reg	0.310250817884406	0.301310043668122	0.31304347826087
1.79534876264755	RMSE	SMILES	CYP2D6	MolBERT	26	random	reg	0.298800436205016	0.323144104803493	0.382608695652174
1.8295618191661	RMSE	SMILES	CYP2D6	MolBERT	27	random	reg	0.309705561613959	0.275109170305677	0.343478260869565
1.97560200401762	RMSE	SMILES	CYP2D6	MolBERT	28	random	reg	0.30370774263904	0.34061135371179	0.326086956521739
1.83232604838266	RMSE	SMILES	CYP2D6	MolBERT	29	random	reg	0.306979280261723	0.266375545851528	0.373913043478261
1.85762768895907	RMSE	Graph	CYP2D6	GROVER	0	random	reg	0.312431842966194	0.279475982532751	0.317391304347826
1.79153803309867	RMSE	Graph	CYP2D6	GROVER	1	random	reg	0.3113413304253	0.318777292576419	0.28695652173913
1.75752316484237	RMSE	Graph	CYP2D6	GROVER	2	random	reg	0.317884405670665	0.244541484716157	0.308695652173913
1.88082187091293	RMSE	Graph	CYP2D6	GROVER	3	random	reg	0.300981461286805	0.336244541484716	0.352173913043478
1.95891735576638	RMSE	Graph	CYP2D6	GROVER	4	random	reg	0.321701199563795	0.2882096069869	0.234782608695652
2.15178404446741	RMSE	Graph	CYP2D6	GROVER	5	random	reg	0.304798255179935	0.336244541484716	0.321739130434783
1.97944134004732	RMSE	Graph	CYP2D6	GROVER	6	random	reg	0.313522355507088	0.310043668122271	0.278260869565217
1.88659334773805	RMSE	Graph	CYP2D6	GROVER	7	random	reg	0.302617230098146	0.327510917030568	0.347826086956522
1.87747329393287	RMSE	Graph	CYP2D6	GROVER	8	random	reg	0.315703380588877	0.275109170305677	0.295652173913043
1.99860700240801	RMSE	Graph	CYP2D6	GROVER	9	random	reg	0.310796074154853	0.336244541484716	0.273913043478261
2.00596090538521	RMSE	Graph	CYP2D6	GROVER	10	random	reg	0.314612868047982	0.318777292576419	0.260869565217391
2.15726202799147	RMSE	Graph	CYP2D6	GROVER	11	random	reg	0.311886586695747	0.305676855895196	0.295652173913043
1.94198135239861	RMSE	Graph	CYP2D6	GROVER	12	random	reg	0.314612868047982	0.301310043668122	0.278260869565217
1.94223545475949	RMSE	Graph	CYP2D6	GROVER	13	random	reg	0.316248636859324	0.283842794759825	0.282608695652174
1.64948582402169	RMSE	Graph	CYP2D6	GROVER	14	random	reg	0.310796074154853	0.344978165938865	0.265217391304348
2.08193932268612	RMSE	Graph	CYP2D6	GROVER	15	random	reg	0.306434023991276	0.375545851528384	0.269565217391304
1.72968109569273	RMSE	Graph	CYP2D6	GROVER	16	random	reg	0.299890948745911	0.358078602620087	0.339130434782609
1.71388308377267	RMSE	Graph	CYP2D6	GROVER	17	random	reg	0.311886586695747	0.318777292576419	0.282608695652174
1.76717808825552	RMSE	Graph	CYP2D6	GROVER	18	random	reg	0.318429661941112	0.283842794759825	0.265217391304348
1.95776961559573	RMSE	Graph	CYP2D6	GROVER	19	random	reg	0.310250817884406	0.353711790393013	0.260869565217391
1.82649430719665	RMSE	Graph	CYP2D6	GROVER	20	random	reg	0.308615049073064	0.327510917030568	0.3
1.94572325764401	RMSE	Graph	CYP2D6	GROVER	21	random	reg	0.324972737186478	0.266375545851528	0.230434782608696
2.05595060973432	RMSE	Graph	CYP2D6	GROVER	22	random	reg	0.306434023991276	0.323144104803493	0.321739130434783
1.60199855055785	RMSE	Graph	CYP2D6	GROVER	23	random	reg	0.308615049073064	0.301310043668122	0.326086956521739
1.97249614802948	RMSE	Graph	CYP2D6	GROVER	24	random	reg	0.305888767720829	0.305676855895196	0.343478260869565
1.86494978631986	RMSE	Graph	CYP2D6	GROVER	25	random	reg	0.310250817884406	0.301310043668122	0.31304347826087
1.97525875472131	RMSE	Graph	CYP2D6	GROVER	26	random	reg	0.298800436205016	0.323144104803493	0.382608695652174
1.81915182651859	RMSE	Graph	CYP2D6	GROVER	27	random	reg	0.309705561613959	0.275109170305677	0.343478260869565
2.07147323402275	RMSE	Graph	CYP2D6	GROVER	28	random	reg	0.30370774263904	0.34061135371179	0.326086956521739
1.91754345071629	RMSE	Graph	CYP2D6	GROVER	29	random	reg	0.306979280261723	0.266375545851528	0.373913043478261
1.60810898151886	RMSE	RDKit2D	CYP2D6	RF	0	random	reg	0.312431842966194	0.279475982532751	0.317391304347826
1.53381510243653	RMSE	RDKit2D	CYP2D6	RF	1	random	reg	0.3113413304253	0.318777292576419	0.28695652173913
1.5854412168211	RMSE	RDKit2D	CYP2D6	RF	2	random	reg	0.317884405670665	0.244541484716157	0.308695652173913
1.62045376671595	RMSE	RDKit2D	CYP2D6	RF	3	random	reg	0.300981461286805	0.336244541484716	0.352173913043478
1.67669337226504	RMSE	RDKit2D	CYP2D6	RF	4	random	reg	0.321701199563795	0.2882096069869	0.234782608695652
1.67977063973936	RMSE	RDKit2D	CYP2D6	RF	5	random	reg	0.304798255179935	0.336244541484716	0.321739130434783
1.48014923512501	RMSE	RDKit2D	CYP2D6	RF	6	random	reg	0.313522355507088	0.310043668122271	0.278260869565217
1.56915174369274	RMSE	RDKit2D	CYP2D6	RF	7	random	reg	0.302617230098146	0.327510917030568	0.347826086956522
1.49659660618838	RMSE	RDKit2D	CYP2D6	RF	8	random	reg	0.315703380588877	0.275109170305677	0.295652173913043
1.60221601820916	RMSE	RDKit2D	CYP2D6	RF	9	random	reg	0.310796074154853	0.336244541484716	0.273913043478261
1.58816317000201	RMSE	RDKit2D	CYP2D6	RF	10	random	reg	0.314612868047982	0.318777292576419	0.260869565217391
1.61209371216069	RMSE	RDKit2D	CYP2D6	RF	11	random	reg	0.311886586695747	0.305676855895196	0.295652173913043
1.52049167671772	RMSE	RDKit2D	CYP2D6	RF	12	random	reg	0.314612868047982	0.301310043668122	0.278260869565217
1.55583100066012	RMSE	RDKit2D	CYP2D6	RF	13	random	reg	0.316248636859324	0.283842794759825	0.282608695652174
1.36927553538594	RMSE	RDKit2D	CYP2D6	RF	14	random	reg	0.310796074154853	0.344978165938865	0.265217391304348
1.5699375774918	RMSE	RDKit2D	CYP2D6	RF	15	random	reg	0.306434023991276	0.375545851528384	0.269565217391304
1.61685068911938	RMSE	RDKit2D	CYP2D6	RF	16	random	reg	0.299890948745911	0.358078602620087	0.339130434782609
1.60342333828928	RMSE	RDKit2D	CYP2D6	RF	17	random	reg	0.311886586695747	0.318777292576419	0.282608695652174
1.53206675018509	RMSE	RDKit2D	CYP2D6	RF	18	random	reg	0.318429661941112	0.283842794759825	0.265217391304348
1.64211215891801	RMSE	RDKit2D	CYP2D6	RF	19	random	reg	0.310250817884406	0.353711790393013	0.260869565217391
1.57701644643674	RMSE	RDKit2D	CYP2D6	RF	20	random	reg	0.308615049073064	0.327510917030568	0.3
1.66497442630866	RMSE	RDKit2D	CYP2D6	RF	21	random	reg	0.324972737186478	0.266375545851528	0.230434782608696
1.67900091588184	RMSE	RDKit2D	CYP2D6	RF	22	random	reg	0.306434023991276	0.323144104803493	0.321739130434783
1.48720022018539	RMSE	RDKit2D	CYP2D6	RF	23	random	reg	0.308615049073064	0.301310043668122	0.326086956521739
1.47191401399591	RMSE	RDKit2D	CYP2D6	RF	24	random	reg	0.305888767720829	0.305676855895196	0.343478260869565
1.4666434768839	RMSE	RDKit2D	CYP2D6	RF	25	random	reg	0.310250817884406	0.301310043668122	0.31304347826087
1.55216356862336	RMSE	RDKit2D	CYP2D6	RF	26	random	reg	0.298800436205016	0.323144104803493	0.382608695652174
1.50804345691981	RMSE	RDKit2D	CYP2D6	RF	27	random	reg	0.309705561613959	0.275109170305677	0.343478260869565
1.74225198451423	RMSE	RDKit2D	CYP2D6	RF	28	random	reg	0.30370774263904	0.34061135371179	0.326086956521739
1.57348307496529	RMSE	RDKit2D	CYP2D6	RF	29	random	reg	0.306979280261723	0.266375545851528	0.373913043478261
1.78561739190661	RMSE	RDKit2D	CYP2D6	SVM	0	random	reg	0.312431842966194	0.279475982532751	0.317391304347826
1.6806092245193	RMSE	RDKit2D	CYP2D6	SVM	1	random	reg	0.3113413304253	0.318777292576419	0.28695652173913
1.70897671941879	RMSE	RDKit2D	CYP2D6	SVM	2	random	reg	0.317884405670665	0.244541484716157	0.308695652173913
1.87350560859984	RMSE	RDKit2D	CYP2D6	SVM	3	random	reg	0.300981461286805	0.336244541484716	0.352173913043478
1.83399909314419	RMSE	RDKit2D	CYP2D6	SVM	4	random	reg	0.321701199563795	0.2882096069869	0.234782608695652
1.9769283132498	RMSE	RDKit2D	CYP2D6	SVM	5	random	reg	0.304798255179935	0.336244541484716	0.321739130434783
1.7393750240421	RMSE	RDKit2D	CYP2D6	SVM	6	random	reg	0.313522355507088	0.310043668122271	0.278260869565217
1.75143449327504	RMSE	RDKit2D	CYP2D6	SVM	7	random	reg	0.302617230098146	0.327510917030568	0.347826086956522
1.70494940469461	RMSE	RDKit2D	CYP2D6	SVM	8	random	reg	0.315703380588877	0.275109170305677	0.295652173913043
1.89794463200285	RMSE	RDKit2D	CYP2D6	SVM	9	random	reg	0.310796074154853	0.336244541484716	0.273913043478261
1.83996372972595	RMSE	RDKit2D	CYP2D6	SVM	10	random	reg	0.314612868047982	0.318777292576419	0.260869565217391
1.78955964533586	RMSE	RDKit2D	CYP2D6	SVM	11	random	reg	0.311886586695747	0.305676855895196	0.295652173913043
1.8825549997693	RMSE	RDKit2D	CYP2D6	SVM	12	random	reg	0.314612868047982	0.301310043668122	0.278260869565217
1.8505410159968	RMSE	RDKit2D	CYP2D6	SVM	13	random	reg	0.316248636859324	0.283842794759825	0.282608695652174
1.7295502096937	RMSE	RDKit2D	CYP2D6	SVM	14	random	reg	0.310796074154853	0.344978165938865	0.265217391304348
1.76085496592772	RMSE	RDKit2D	CYP2D6	SVM	15	random	reg	0.306434023991276	0.375545851528384	0.269565217391304
1.90414531063199	RMSE	RDKit2D	CYP2D6	SVM	16	random	reg	0.299890948745911	0.358078602620087	0.339130434782609
1.87562546663525	RMSE	RDKit2D	CYP2D6	SVM	17	random	reg	0.311886586695747	0.318777292576419	0.282608695652174
1.76828157842797	RMSE	RDKit2D	CYP2D6	SVM	18	random	reg	0.318429661941112	0.283842794759825	0.265217391304348
1.85715124299255	RMSE	RDKit2D	CYP2D6	SVM	19	random	reg	0.310250817884406	0.353711790393013	0.260869565217391
1.76141009833117	RMSE	RDKit2D	CYP2D6	SVM	20	random	reg	0.308615049073064	0.327510917030568	0.3
1.86160717529426	RMSE	RDKit2D	CYP2D6	SVM	21	random	reg	0.324972737186478	0.266375545851528	0.230434782608696
1.919688819153	RMSE	RDKit2D	CYP2D6	SVM	22	random	reg	0.306434023991276	0.323144104803493	0.321739130434783
1.64384438555149	RMSE	RDKit2D	CYP2D6	SVM	23	random	reg	0.308615049073064	0.301310043668122	0.326086956521739
1.85050138943134	RMSE	RDKit2D	CYP2D6	SVM	24	random	reg	0.305888767720829	0.305676855895196	0.343478260869565
1.62909106643707	RMSE	RDKit2D	CYP2D6	SVM	25	random	reg	0.310250817884406	0.301310043668122	0.31304347826087
1.7934091698337	RMSE	RDKit2D	CYP2D6	SVM	26	random	reg	0.298800436205016	0.323144104803493	0.382608695652174
1.70925774873044	RMSE	RDKit2D	CYP2D6	SVM	27	random	reg	0.309705561613959	0.275109170305677	0.343478260869565
1.94049624701249	RMSE	RDKit2D	CYP2D6	SVM	28	random	reg	0.30370774263904	0.34061135371179	0.326086956521739
1.83205859274534	RMSE	RDKit2D	CYP2D6	SVM	29	random	reg	0.306979280261723	0.266375545851528	0.373913043478261
1.65463539622769	RMSE	RDKit2D	CYP2D6	XGBoost	0	random	reg	0.312431842966194	0.279475982532751	0.317391304347826
1.55362099787805	RMSE	RDKit2D	CYP2D6	XGBoost	1	random	reg	0.3113413304253	0.318777292576419	0.28695652173913
1.61308514801803	RMSE	RDKit2D	CYP2D6	XGBoost	2	random	reg	0.317884405670665	0.244541484716157	0.308695652173913
1.74679576726252	RMSE	RDKit2D	CYP2D6	XGBoost	3	random	reg	0.300981461286805	0.336244541484716	0.352173913043478
1.73388045662574	RMSE	RDKit2D	CYP2D6	XGBoost	4	random	reg	0.321701199563795	0.2882096069869	0.234782608695652
1.74350261015196	RMSE	RDKit2D	CYP2D6	XGBoost	5	random	reg	0.304798255179935	0.336244541484716	0.321739130434783
1.51647003599375	RMSE	RDKit2D	CYP2D6	XGBoost	6	random	reg	0.313522355507088	0.310043668122271	0.278260869565217
1.58868128478934	RMSE	RDKit2D	CYP2D6	XGBoost	7	random	reg	0.302617230098146	0.327510917030568	0.347826086956522
1.59375143417663	RMSE	RDKit2D	CYP2D6	XGBoost	8	random	reg	0.315703380588877	0.275109170305677	0.295652173913043
1.64478344103089	RMSE	RDKit2D	CYP2D6	XGBoost	9	random	reg	0.310796074154853	0.336244541484716	0.273913043478261
1.64595495882795	RMSE	RDKit2D	CYP2D6	XGBoost	10	random	reg	0.314612868047982	0.318777292576419	0.260869565217391
1.68214317238456	RMSE	RDKit2D	CYP2D6	XGBoost	11	random	reg	0.311886586695747	0.305676855895196	0.295652173913043
1.564008300888	RMSE	RDKit2D	CYP2D6	XGBoost	12	random	reg	0.314612868047982	0.301310043668122	0.278260869565217
1.62602794469703	RMSE	RDKit2D	CYP2D6	XGBoost	13	random	reg	0.316248636859324	0.283842794759825	0.282608695652174
1.41315394953428	RMSE	RDKit2D	CYP2D6	XGBoost	14	random	reg	0.310796074154853	0.344978165938865	0.265217391304348
1.61550404978897	RMSE	RDKit2D	CYP2D6	XGBoost	15	random	reg	0.306434023991276	0.375545851528384	0.269565217391304
1.69358010097663	RMSE	RDKit2D	CYP2D6	XGBoost	16	random	reg	0.299890948745911	0.358078602620087	0.339130434782609
1.65821704193636	RMSE	RDKit2D	CYP2D6	XGBoost	17	random	reg	0.311886586695747	0.318777292576419	0.282608695652174
1.64930798586152	RMSE	RDKit2D	CYP2D6	XGBoost	18	random	reg	0.318429661941112	0.283842794759825	0.265217391304348
1.67556772787371	RMSE	RDKit2D	CYP2D6	XGBoost	19	random	reg	0.310250817884406	0.353711790393013	0.260869565217391
1.66579567580387	RMSE	RDKit2D	CYP2D6	XGBoost	20	random	reg	0.308615049073064	0.327510917030568	0.3
1.72359757858633	RMSE	RDKit2D	CYP2D6	XGBoost	21	random	reg	0.324972737186478	0.266375545851528	0.230434782608696
1.71923703005659	RMSE	RDKit2D	CYP2D6	XGBoost	22	random	reg	0.306434023991276	0.323144104803493	0.321739130434783
1.58691174848823	RMSE	RDKit2D	CYP2D6	XGBoost	23	random	reg	0.308615049073064	0.301310043668122	0.326086956521739
1.68378579731223	RMSE	RDKit2D	CYP2D6	XGBoost	24	random	reg	0.305888767720829	0.305676855895196	0.343478260869565
1.58396466471439	RMSE	RDKit2D	CYP2D6	XGBoost	25	random	reg	0.310250817884406	0.301310043668122	0.31304347826087
1.67801971826739	RMSE	RDKit2D	CYP2D6	XGBoost	26	random	reg	0.298800436205016	0.323144104803493	0.382608695652174
1.57397136919812	RMSE	RDKit2D	CYP2D6	XGBoost	27	random	reg	0.309705561613959	0.275109170305677	0.343478260869565
1.75545549721177	RMSE	RDKit2D	CYP2D6	XGBoost	28	random	reg	0.30370774263904	0.34061135371179	0.326086956521739
1.62051342669657	RMSE	RDKit2D	CYP2D6	XGBoost	29	random	reg	0.306979280261723	0.266375545851528	0.373913043478261
1.86917830025925	RMSE	SMILES	CYP2D6	RNN	0	random	reg	0.312431842966194	0.279475982532751	0.317391304347826
1.78585759971543	RMSE	SMILES	CYP2D6	RNN	1	random	reg	0.3113413304253	0.318777292576419	0.28695652173913
1.85050674057695	RMSE	SMILES	CYP2D6	RNN	2	random	reg	0.317884405670665	0.244541484716157	0.308695652173913
1.96577376478658	RMSE	SMILES	CYP2D6	RNN	3	random	reg	0.300981461286805	0.336244541484716	0.352173913043478
1.95223119657387	RMSE	SMILES	CYP2D6	RNN	4	random	reg	0.321701199563795	0.2882096069869	0.234782608695652
1.99329711633655	RMSE	SMILES	CYP2D6	RNN	5	random	reg	0.304798255179935	0.336244541484716	0.321739130434783
1.97260949498678	RMSE	SMILES	CYP2D6	RNN	6	random	reg	0.313522355507088	0.310043668122271	0.278260869565217
1.8651142043211	RMSE	SMILES	CYP2D6	RNN	7	random	reg	0.302617230098146	0.327510917030568	0.347826086956522
1.84742531229289	RMSE	SMILES	CYP2D6	RNN	8	random	reg	0.315703380588877	0.275109170305677	0.295652173913043
1.7757065506806	RMSE	SMILES	CYP2D6	RNN	9	random	reg	0.310796074154853	0.336244541484716	0.273913043478261
1.84687217721254	RMSE	SMILES	CYP2D6	RNN	10	random	reg	0.314612868047982	0.318777292576419	0.260869565217391
1.91936974019909	RMSE	SMILES	CYP2D6	RNN	11	random	reg	0.311886586695747	0.305676855895196	0.295652173913043
1.89805237941751	RMSE	SMILES	CYP2D6	RNN	12	random	reg	0.314612868047982	0.301310043668122	0.278260869565217
2.13947151059666	RMSE	SMILES	CYP2D6	RNN	13	random	reg	0.316248636859324	0.283842794759825	0.282608695652174
1.7232790298682	RMSE	SMILES	CYP2D6	RNN	14	random	reg	0.310796074154853	0.344978165938865	0.265217391304348
1.93344026935096	RMSE	SMILES	CYP2D6	RNN	15	random	reg	0.306434023991276	0.375545851528384	0.269565217391304
1.97065799604301	RMSE	SMILES	CYP2D6	RNN	16	random	reg	0.299890948745911	0.358078602620087	0.339130434782609
2.12902574916961	RMSE	SMILES	CYP2D6	RNN	17	random	reg	0.311886586695747	0.318777292576419	0.282608695652174
1.84906805061982	RMSE	SMILES	CYP2D6	RNN	18	random	reg	0.318429661941112	0.283842794759825	0.265217391304348
2.00102478873471	RMSE	SMILES	CYP2D6	RNN	19	random	reg	0.310250817884406	0.353711790393013	0.260869565217391
1.8959779025126	RMSE	SMILES	CYP2D6	RNN	20	random	reg	0.308615049073064	0.327510917030568	0.3
2.00701697662494	RMSE	SMILES	CYP2D6	RNN	21	random	reg	0.324972737186478	0.266375545851528	0.230434782608696
1.98241148699292	RMSE	SMILES	CYP2D6	RNN	22	random	reg	0.306434023991276	0.323144104803493	0.321739130434783
1.97035010795885	RMSE	SMILES	CYP2D6	RNN	23	random	reg	0.308615049073064	0.301310043668122	0.326086956521739
1.8770127162676	RMSE	SMILES	CYP2D6	RNN	24	random	reg	0.305888767720829	0.305676855895196	0.343478260869565
2.22521172546562	RMSE	SMILES	CYP2D6	RNN	25	random	reg	0.310250817884406	0.301310043668122	0.31304347826087
1.85698829167735	RMSE	SMILES	CYP2D6	RNN	26	random	reg	0.298800436205016	0.323144104803493	0.382608695652174
1.9351441586019	RMSE	SMILES	CYP2D6	RNN	27	random	reg	0.309705561613959	0.275109170305677	0.343478260869565
2.09534453051629	RMSE	SMILES	CYP2D6	RNN	28	random	reg	0.30370774263904	0.34061135371179	0.326086956521739
2.15414739322591	RMSE	SMILES	CYP2D6	RNN	29	random	reg	0.306979280261723	0.266375545851528	0.373913043478261
1.546197773966	RMSE	Graph	CYP2D6	GCN	0	random	reg	0.312431842966194	0.279475982532751	0.317391304347826
1.53203675551843	RMSE	Graph	CYP2D6	GCN	1	random	reg	0.3113413304253	0.318777292576419	0.28695652173913
1.5731106279416	RMSE	Graph	CYP2D6	GCN	2	random	reg	0.317884405670665	0.244541484716157	0.308695652173913
1.6508206012236	RMSE	Graph	CYP2D6	GCN	3	random	reg	0.300981461286805	0.336244541484716	0.352173913043478
1.66841849943485	RMSE	Graph	CYP2D6	GCN	4	random	reg	0.321701199563795	0.2882096069869	0.234782608695652
1.75305455531126	RMSE	Graph	CYP2D6	GCN	5	random	reg	0.304798255179935	0.336244541484716	0.321739130434783
1.63470778362903	RMSE	Graph	CYP2D6	GCN	6	random	reg	0.313522355507088	0.310043668122271	0.278260869565217
1.54326548913174	RMSE	Graph	CYP2D6	GCN	7	random	reg	0.302617230098146	0.327510917030568	0.347826086956522
1.46020486033537	RMSE	Graph	CYP2D6	GCN	8	random	reg	0.315703380588877	0.275109170305677	0.295652173913043
1.5902716807235	RMSE	Graph	CYP2D6	GCN	9	random	reg	0.310796074154853	0.336244541484716	0.273913043478261
1.55241017567494	RMSE	Graph	CYP2D6	GCN	10	random	reg	0.314612868047982	0.318777292576419	0.260869565217391
1.55522515003504	RMSE	Graph	CYP2D6	GCN	11	random	reg	0.311886586695747	0.305676855895196	0.295652173913043
1.53860107669584	RMSE	Graph	CYP2D6	GCN	12	random	reg	0.314612868047982	0.301310043668122	0.278260869565217
1.56132432139142	RMSE	Graph	CYP2D6	GCN	13	random	reg	0.316248636859324	0.283842794759825	0.282608695652174
1.33979879765183	RMSE	Graph	CYP2D6	GCN	14	random	reg	0.310796074154853	0.344978165938865	0.265217391304348
1.63814363380868	RMSE	Graph	CYP2D6	GCN	15	random	reg	0.306434023991276	0.375545851528384	0.269565217391304
1.62500732655003	RMSE	Graph	CYP2D6	GCN	16	random	reg	0.299890948745911	0.358078602620087	0.339130434782609
1.63058134380866	RMSE	Graph	CYP2D6	GCN	17	random	reg	0.311886586695747	0.318777292576419	0.282608695652174
1.45566537177248	RMSE	Graph	CYP2D6	GCN	18	random	reg	0.318429661941112	0.283842794759825	0.265217391304348
1.57093915258858	RMSE	Graph	CYP2D6	GCN	19	random	reg	0.310250817884406	0.353711790393013	0.260869565217391
1.55745002301486	RMSE	Graph	CYP2D6	GCN	20	random	reg	0.308615049073064	0.327510917030568	0.3
1.63091789577317	RMSE	Graph	CYP2D6	GCN	21	random	reg	0.324972737186478	0.266375545851528	0.230434782608696
1.67742833403289	RMSE	Graph	CYP2D6	GCN	22	random	reg	0.306434023991276	0.323144104803493	0.321739130434783
1.59583300011767	RMSE	Graph	CYP2D6	GCN	23	random	reg	0.308615049073064	0.301310043668122	0.326086956521739
1.60701237995068	RMSE	Graph	CYP2D6	GCN	24	random	reg	0.305888767720829	0.305676855895196	0.343478260869565
1.53632872165843	RMSE	Graph	CYP2D6	GCN	25	random	reg	0.310250817884406	0.301310043668122	0.31304347826087
1.54114774651707	RMSE	Graph	CYP2D6	GCN	26	random	reg	0.298800436205016	0.323144104803493	0.382608695652174
1.53782796590172	RMSE	Graph	CYP2D6	GCN	27	random	reg	0.309705561613959	0.275109170305677	0.343478260869565
1.73022637220898	RMSE	Graph	CYP2D6	GCN	28	random	reg	0.30370774263904	0.34061135371179	0.326086956521739
1.57826619953994	RMSE	Graph	CYP2D6	GCN	29	random	reg	0.306979280261723	0.266375545851528	0.373913043478261
1.56520862080864	RMSE	Graph	CYP2D6	GIN	0	random	reg	0.312431842966194	0.279475982532751	0.317391304347826
1.62140716188996	RMSE	Graph	CYP2D6	GIN	1	random	reg	0.3113413304253	0.318777292576419	0.28695652173913
1.47994672566442	RMSE	Graph	CYP2D6	GIN	2	random	reg	0.317884405670665	0.244541484716157	0.308695652173913
1.60239101623852	RMSE	Graph	CYP2D6	GIN	3	random	reg	0.300981461286805	0.336244541484716	0.352173913043478
1.63554777157125	RMSE	Graph	CYP2D6	GIN	4	random	reg	0.321701199563795	0.2882096069869	0.234782608695652
1.73391212738475	RMSE	Graph	CYP2D6	GIN	5	random	reg	0.304798255179935	0.336244541484716	0.321739130434783
1.53238590033476	RMSE	Graph	CYP2D6	GIN	6	random	reg	0.313522355507088	0.310043668122271	0.278260869565217
1.54634063991959	RMSE	Graph	CYP2D6	GIN	7	random	reg	0.302617230098146	0.327510917030568	0.347826086956522
1.41873733762521	RMSE	Graph	CYP2D6	GIN	8	random	reg	0.315703380588877	0.275109170305677	0.295652173913043
1.54208872946627	RMSE	Graph	CYP2D6	GIN	9	random	reg	0.310796074154853	0.336244541484716	0.273913043478261
1.4565239948525	RMSE	Graph	CYP2D6	GIN	10	random	reg	0.314612868047982	0.318777292576419	0.260869565217391
1.44810807640272	RMSE	Graph	CYP2D6	GIN	11	random	reg	0.311886586695747	0.305676855895196	0.295652173913043
1.62089500704887	RMSE	Graph	CYP2D6	GIN	12	random	reg	0.314612868047982	0.301310043668122	0.278260869565217
1.69068524479446	RMSE	Graph	CYP2D6	GIN	13	random	reg	0.316248636859324	0.283842794759825	0.282608695652174
1.3930419241642	RMSE	Graph	CYP2D6	GIN	14	random	reg	0.310796074154853	0.344978165938865	0.265217391304348
1.51092820245897	RMSE	Graph	CYP2D6	GIN	15	random	reg	0.306434023991276	0.375545851528384	0.269565217391304
1.5761646078486	RMSE	Graph	CYP2D6	GIN	16	random	reg	0.299890948745911	0.358078602620087	0.339130434782609
1.55747589059611	RMSE	Graph	CYP2D6	GIN	17	random	reg	0.311886586695747	0.318777292576419	0.282608695652174
1.41869179553936	RMSE	Graph	CYP2D6	GIN	18	random	reg	0.318429661941112	0.283842794759825	0.265217391304348
1.58087589707056	RMSE	Graph	CYP2D6	GIN	19	random	reg	0.310250817884406	0.353711790393013	0.260869565217391
1.45805265571471	RMSE	Graph	CYP2D6	GIN	20	random	reg	0.308615049073064	0.327510917030568	0.3
1.62505388129249	RMSE	Graph	CYP2D6	GIN	21	random	reg	0.324972737186478	0.266375545851528	0.230434782608696
1.65174746919071	RMSE	Graph	CYP2D6	GIN	22	random	reg	0.306434023991276	0.323144104803493	0.321739130434783
1.57230255802067	RMSE	Graph	CYP2D6	GIN	23	random	reg	0.308615049073064	0.301310043668122	0.326086956521739
1.49114560059683	RMSE	Graph	CYP2D6	GIN	24	random	reg	0.305888767720829	0.305676855895196	0.343478260869565
1.43185137056858	RMSE	Graph	CYP2D6	GIN	25	random	reg	0.310250817884406	0.301310043668122	0.31304347826087
1.53555926285774	RMSE	Graph	CYP2D6	GIN	26	random	reg	0.298800436205016	0.323144104803493	0.382608695652174
1.44994839961462	RMSE	Graph	CYP2D6	GIN	27	random	reg	0.309705561613959	0.275109170305677	0.343478260869565
1.61749727296695	RMSE	Graph	CYP2D6	GIN	28	random	reg	0.30370774263904	0.34061135371179	0.326086956521739
1.59082027209541	RMSE	Graph	CYP2D6	GIN	29	random	reg	0.306979280261723	0.266375545851528	0.373913043478261
1.71826911319494	RMSE	SMILES	CYP3A4	MolBERT	0	random	reg	0.247956403269755	0.280653950953678	0.258152173913043
1.76125048839933	RMSE	SMILES	CYP3A4	MolBERT	1	random	reg	0.254427792915531	0.239782016348774	0.247282608695652
1.75662935859984	RMSE	SMILES	CYP3A4	MolBERT	2	random	reg	0.25	0.258855585831063	0.263586956521739
1.80755154248386	RMSE	SMILES	CYP3A4	MolBERT	3	random	reg	0.248637602179836	0.269754768392371	0.263586956521739
1.64927211327274	RMSE	SMILES	CYP3A4	MolBERT	4	random	reg	0.248637602179836	0.256130790190736	0.277173913043478
1.83903741306399	RMSE	SMILES	CYP3A4	MolBERT	5	random	reg	0.25	0.226158038147139	0.296195652173913
1.78426762090549	RMSE	SMILES	CYP3A4	MolBERT	6	random	reg	0.251021798365123	0.258855585831063	0.255434782608696
1.85468094795961	RMSE	SMILES	CYP3A4	MolBERT	7	random	reg	0.250340599455041	0.253405994550409	0.266304347826087
1.83557929864165	RMSE	SMILES	CYP3A4	MolBERT	8	random	reg	0.252724795640327	0.250681198910082	0.25
2.05286944938371	RMSE	SMILES	CYP3A4	MolBERT	9	random	reg	0.24591280653951	0.305177111716621	0.25
1.63445674480201	RMSE	SMILES	CYP3A4	MolBERT	10	random	reg	0.260217983651226	0.228882833787466	0.21195652173913
1.87027010563214	RMSE	SMILES	CYP3A4	MolBERT	11	random	reg	0.25	0.256130790190736	0.266304347826087
1.80185872383768	RMSE	SMILES	CYP3A4	MolBERT	12	random	reg	0.248978201634877	0.283378746594005	0.247282608695652
1.78822549697973	RMSE	SMILES	CYP3A4	MolBERT	13	random	reg	0.248297002724796	0.242506811989101	0.293478260869565
1.77427950715513	RMSE	SMILES	CYP3A4	MolBERT	14	random	reg	0.250681198910082	0.245231607629428	0.271739130434783
1.84313795713003	RMSE	SMILES	CYP3A4	MolBERT	15	random	reg	0.250340599455041	0.275204359673024	0.244565217391304
1.89919818349754	RMSE	SMILES	CYP3A4	MolBERT	16	random	reg	0.255449591280654	0.237057220708447	0.241847826086957
1.71080934551156	RMSE	SMILES	CYP3A4	MolBERT	17	random	reg	0.25408719346049	0.247956403269755	0.241847826086957
1.85694440629875	RMSE	SMILES	CYP3A4	MolBERT	18	random	reg	0.249659400544959	0.291553133514986	0.233695652173913
1.78215463603355	RMSE	SMILES	CYP3A4	MolBERT	19	random	reg	0.25	0.275204359673024	0.247282608695652
1.78756474930338	RMSE	SMILES	CYP3A4	MolBERT	20	random	reg	0.251702997275204	0.253405994550409	0.255434782608696
1.76956752497083	RMSE	SMILES	CYP3A4	MolBERT	21	random	reg	0.245231607629428	0.258855585831063	0.301630434782609
1.62656460720571	RMSE	SMILES	CYP3A4	MolBERT	22	random	reg	0.25	0.280653950953678	0.241847826086957
1.73959059885805	RMSE	SMILES	CYP3A4	MolBERT	23	random	reg	0.250340599455041	0.231607629427793	0.28804347826087
1.78014623938424	RMSE	SMILES	CYP3A4	MolBERT	24	random	reg	0.258174386920981	0.23433242506812	0.222826086956522
1.77205812749042	RMSE	SMILES	CYP3A4	MolBERT	25	random	reg	0.247956403269755	0.291553133514986	0.247282608695652
1.81354174431896	RMSE	SMILES	CYP3A4	MolBERT	26	random	reg	0.250340599455041	0.269754768392371	0.25
1.87071319029754	RMSE	SMILES	CYP3A4	MolBERT	27	random	reg	0.254427792915531	0.231607629427793	0.255434782608696
1.89295736440847	RMSE	SMILES	CYP3A4	MolBERT	28	random	reg	0.255790190735695	0.242506811989101	0.233695652173913
1.84082154074173	RMSE	SMILES	CYP3A4	MolBERT	29	random	reg	0.257493188010899	0.253405994550409	0.209239130434783
1.97081275381426	RMSE	Graph	CYP3A4	GROVER	0	random	reg	0.247956403269755	0.280653950953678	0.258152173913043
1.89277715026942	RMSE	Graph	CYP3A4	GROVER	1	random	reg	0.254427792915531	0.239782016348774	0.247282608695652
1.95234367576672	RMSE	Graph	CYP3A4	GROVER	2	random	reg	0.25	0.258855585831063	0.263586956521739
1.84955827211302	RMSE	Graph	CYP3A4	GROVER	3	random	reg	0.248637602179836	0.269754768392371	0.263586956521739
1.83845985712451	RMSE	Graph	CYP3A4	GROVER	4	random	reg	0.248637602179836	0.256130790190736	0.277173913043478
2.01842688789612	RMSE	Graph	CYP3A4	GROVER	5	random	reg	0.25	0.226158038147139	0.296195652173913
2.01176523254146	RMSE	Graph	CYP3A4	GROVER	6	random	reg	0.251021798365123	0.258855585831063	0.255434782608696
2.06187049051477	RMSE	Graph	CYP3A4	GROVER	7	random	reg	0.250340599455041	0.253405994550409	0.266304347826087
1.99345835724339	RMSE	Graph	CYP3A4	GROVER	8	random	reg	0.252724795640327	0.250681198910082	0.25
2.2979041706326	RMSE	Graph	CYP3A4	GROVER	9	random	reg	0.24591280653951	0.305177111716621	0.25
2.02834608284234	RMSE	Graph	CYP3A4	GROVER	10	random	reg	0.260217983651226	0.228882833787466	0.21195652173913
1.9508575150217	RMSE	Graph	CYP3A4	GROVER	11	random	reg	0.25	0.256130790190736	0.266304347826087
2.04252387769694	RMSE	Graph	CYP3A4	GROVER	12	random	reg	0.248978201634877	0.283378746594005	0.247282608695652
1.99346984822042	RMSE	Graph	CYP3A4	GROVER	13	random	reg	0.248297002724796	0.242506811989101	0.293478260869565
1.87424977349818	RMSE	Graph	CYP3A4	GROVER	14	random	reg	0.250681198910082	0.245231607629428	0.271739130434783
2.02078140232114	RMSE	Graph	CYP3A4	GROVER	15	random	reg	0.250340599455041	0.275204359673024	0.244565217391304
1.76666087438397	RMSE	Graph	CYP3A4	GROVER	16	random	reg	0.255449591280654	0.237057220708447	0.241847826086957
1.85333883805172	RMSE	Graph	CYP3A4	GROVER	17	random	reg	0.25408719346049	0.247956403269755	0.241847826086957
1.7913789781921	RMSE	Graph	CYP3A4	GROVER	18	random	reg	0.249659400544959	0.291553133514986	0.233695652173913
1.8467877057369	RMSE	Graph	CYP3A4	GROVER	19	random	reg	0.25	0.275204359673024	0.247282608695652
2.04960885890623	RMSE	Graph	CYP3A4	GROVER	20	random	reg	0.251702997275204	0.253405994550409	0.255434782608696
1.84133209263057	RMSE	Graph	CYP3A4	GROVER	21	random	reg	0.245231607629428	0.258855585831063	0.301630434782609
1.83067027168774	RMSE	Graph	CYP3A4	GROVER	22	random	reg	0.25	0.280653950953678	0.241847826086957
1.78005188709035	RMSE	Graph	CYP3A4	GROVER	23	random	reg	0.250340599455041	0.231607629427793	0.28804347826087
1.93094501103944	RMSE	Graph	CYP3A4	GROVER	24	random	reg	0.258174386920981	0.23433242506812	0.222826086956522
2.0531756860141	RMSE	Graph	CYP3A4	GROVER	25	random	reg	0.247956403269755	0.291553133514986	0.247282608695652
2.17086711303461	RMSE	Graph	CYP3A4	GROVER	26	random	reg	0.250340599455041	0.269754768392371	0.25
2.04515320532429	RMSE	Graph	CYP3A4	GROVER	27	random	reg	0.254427792915531	0.231607629427793	0.255434782608696
2.02892754082644	RMSE	Graph	CYP3A4	GROVER	28	random	reg	0.255790190735695	0.242506811989101	0.233695652173913
2.13412061953267	RMSE	Graph	CYP3A4	GROVER	29	random	reg	0.257493188010899	0.253405994550409	0.209239130434783
1.43531613981281	RMSE	RDKit2D	CYP3A4	RF	0	random	reg	0.247956403269755	0.280653950953678	0.258152173913043
1.52069898747123	RMSE	RDKit2D	CYP3A4	RF	1	random	reg	0.254427792915531	0.239782016348774	0.247282608695652
1.4515298596629	RMSE	RDKit2D	CYP3A4	RF	2	random	reg	0.25	0.258855585831063	0.263586956521739
1.43943100148805	RMSE	RDKit2D	CYP3A4	RF	3	random	reg	0.248637602179836	0.269754768392371	0.263586956521739
1.39782696809371	RMSE	RDKit2D	CYP3A4	RF	4	random	reg	0.248637602179836	0.256130790190736	0.277173913043478
1.50573013300936	RMSE	RDKit2D	CYP3A4	RF	5	random	reg	0.25	0.226158038147139	0.296195652173913
1.40650135766302	RMSE	RDKit2D	CYP3A4	RF	6	random	reg	0.251021798365123	0.258855585831063	0.255434782608696
1.39463217582895	RMSE	RDKit2D	CYP3A4	RF	7	random	reg	0.250340599455041	0.253405994550409	0.266304347826087
1.48297786064759	RMSE	RDKit2D	CYP3A4	RF	8	random	reg	0.252724795640327	0.250681198910082	0.25
1.7455593904409	RMSE	RDKit2D	CYP3A4	RF	9	random	reg	0.24591280653951	0.305177111716621	0.25
1.37507549918812	RMSE	RDKit2D	CYP3A4	RF	10	random	reg	0.260217983651226	0.228882833787466	0.21195652173913
1.5674292296444	RMSE	RDKit2D	CYP3A4	RF	11	random	reg	0.25	0.256130790190736	0.266304347826087
1.45659011929658	RMSE	RDKit2D	CYP3A4	RF	12	random	reg	0.248978201634877	0.283378746594005	0.247282608695652
1.4648554225727	RMSE	RDKit2D	CYP3A4	RF	13	random	reg	0.248297002724796	0.242506811989101	0.293478260869565
1.40145632429921	RMSE	RDKit2D	CYP3A4	RF	14	random	reg	0.250681198910082	0.245231607629428	0.271739130434783
1.47800308721911	RMSE	RDKit2D	CYP3A4	RF	15	random	reg	0.250340599455041	0.275204359673024	0.244565217391304
1.44680666959006	RMSE	RDKit2D	CYP3A4	RF	16	random	reg	0.255449591280654	0.237057220708447	0.241847826086957
1.4976233340228	RMSE	RDKit2D	CYP3A4	RF	17	random	reg	0.25408719346049	0.247956403269755	0.241847826086957
1.47890751493282	RMSE	RDKit2D	CYP3A4	RF	18	random	reg	0.249659400544959	0.291553133514986	0.233695652173913
1.4587368286266	RMSE	RDKit2D	CYP3A4	RF	19	random	reg	0.25	0.275204359673024	0.247282608695652
1.56162663356527	RMSE	RDKit2D	CYP3A4	RF	20	random	reg	0.251702997275204	0.253405994550409	0.255434782608696
1.44925867315413	RMSE	RDKit2D	CYP3A4	RF	21	random	reg	0.245231607629428	0.258855585831063	0.301630434782609
1.33068108542272	RMSE	RDKit2D	CYP3A4	RF	22	random	reg	0.25	0.280653950953678	0.241847826086957
1.51278477621109	RMSE	RDKit2D	CYP3A4	RF	23	random	reg	0.250340599455041	0.231607629427793	0.28804347826087
1.46557380741437	RMSE	RDKit2D	CYP3A4	RF	24	random	reg	0.258174386920981	0.23433242506812	0.222826086956522
1.40339658470019	RMSE	RDKit2D	CYP3A4	RF	25	random	reg	0.247956403269755	0.291553133514986	0.247282608695652
1.68189424100397	RMSE	RDKit2D	CYP3A4	RF	26	random	reg	0.250340599455041	0.269754768392371	0.25
1.68872230933572	RMSE	RDKit2D	CYP3A4	RF	27	random	reg	0.254427792915531	0.231607629427793	0.255434782608696
1.54365733516704	RMSE	RDKit2D	CYP3A4	RF	28	random	reg	0.255790190735695	0.242506811989101	0.233695652173913
1.38066175607736	RMSE	RDKit2D	CYP3A4	RF	29	random	reg	0.257493188010899	0.253405994550409	0.209239130434783
1.79564655371795	RMSE	RDKit2D	CYP3A4	SVM	0	random	reg	0.247956403269755	0.280653950953678	0.258152173913043
1.73587298741003	RMSE	RDKit2D	CYP3A4	SVM	1	random	reg	0.254427792915531	0.239782016348774	0.247282608695652
1.75275969046655	RMSE	RDKit2D	CYP3A4	SVM	2	random	reg	0.25	0.258855585831063	0.263586956521739
1.69631133275697	RMSE	RDKit2D	CYP3A4	SVM	3	random	reg	0.248637602179836	0.269754768392371	0.263586956521739
1.65163830982581	RMSE	RDKit2D	CYP3A4	SVM	4	random	reg	0.248637602179836	0.256130790190736	0.277173913043478
1.84271261397478	RMSE	RDKit2D	CYP3A4	SVM	5	random	reg	0.25	0.226158038147139	0.296195652173913
1.87381480277832	RMSE	RDKit2D	CYP3A4	SVM	6	random	reg	0.251021798365123	0.258855585831063	0.255434782608696
1.90014164720801	RMSE	RDKit2D	CYP3A4	SVM	7	random	reg	0.250340599455041	0.253405994550409	0.266304347826087
1.87738624000185	RMSE	RDKit2D	CYP3A4	SVM	8	random	reg	0.252724795640327	0.250681198910082	0.25
2.11097946761336	RMSE	RDKit2D	CYP3A4	SVM	9	random	reg	0.24591280653951	0.305177111716621	0.25
1.72068999902385	RMSE	RDKit2D	CYP3A4	SVM	10	random	reg	0.260217983651226	0.228882833787466	0.21195652173913
1.91607640225585	RMSE	RDKit2D	CYP3A4	SVM	11	random	reg	0.25	0.256130790190736	0.266304347826087
1.80245308399614	RMSE	RDKit2D	CYP3A4	SVM	12	random	reg	0.248978201634877	0.283378746594005	0.247282608695652
1.90095741816048	RMSE	RDKit2D	CYP3A4	SVM	13	random	reg	0.248297002724796	0.242506811989101	0.293478260869565
1.79323770856993	RMSE	RDKit2D	CYP3A4	SVM	14	random	reg	0.250681198910082	0.245231607629428	0.271739130434783
1.86418206650269	RMSE	RDKit2D	CYP3A4	SVM	15	random	reg	0.250340599455041	0.275204359673024	0.244565217391304
1.895071323868	RMSE	RDKit2D	CYP3A4	SVM	16	random	reg	0.255449591280654	0.237057220708447	0.241847826086957
1.70764980157724	RMSE	RDKit2D	CYP3A4	SVM	17	random	reg	0.25408719346049	0.247956403269755	0.241847826086957
1.84565290361301	RMSE	RDKit2D	CYP3A4	SVM	18	random	reg	0.249659400544959	0.291553133514986	0.233695652173913
1.80959017799404	RMSE	RDKit2D	CYP3A4	SVM	19	random	reg	0.25	0.275204359673024	0.247282608695652
1.88919934962175	RMSE	RDKit2D	CYP3A4	SVM	20	random	reg	0.251702997275204	0.253405994550409	0.255434782608696
1.81998800485929	RMSE	RDKit2D	CYP3A4	SVM	21	random	reg	0.245231607629428	0.258855585831063	0.301630434782609
1.65982515472448	RMSE	RDKit2D	CYP3A4	SVM	22	random	reg	0.25	0.280653950953678	0.241847826086957
1.77684487678348	RMSE	RDKit2D	CYP3A4	SVM	23	random	reg	0.250340599455041	0.231607629427793	0.28804347826087
1.80370733698282	RMSE	RDKit2D	CYP3A4	SVM	24	random	reg	0.258174386920981	0.23433242506812	0.222826086956522
1.82969816564862	RMSE	RDKit2D	CYP3A4	SVM	25	random	reg	0.247956403269755	0.291553133514986	0.247282608695652
1.9381409456254	RMSE	RDKit2D	CYP3A4	SVM	26	random	reg	0.250340599455041	0.269754768392371	0.25
1.93695333502081	RMSE	RDKit2D	CYP3A4	SVM	27	random	reg	0.254427792915531	0.231607629427793	0.255434782608696
1.89408572604453	RMSE	RDKit2D	CYP3A4	SVM	28	random	reg	0.255790190735695	0.242506811989101	0.233695652173913
1.86775373768094	RMSE	RDKit2D	CYP3A4	SVM	29	random	reg	0.257493188010899	0.253405994550409	0.209239130434783
1.62649087171055	RMSE	RDKit2D	CYP3A4	XGBoost	0	random	reg	0.247956403269755	0.280653950953678	0.258152173913043
1.60192130725603	RMSE	RDKit2D	CYP3A4	XGBoost	1	random	reg	0.254427792915531	0.239782016348774	0.247282608695652
1.54848421803695	RMSE	RDKit2D	CYP3A4	XGBoost	2	random	reg	0.25	0.258855585831063	0.263586956521739
1.60690761599723	RMSE	RDKit2D	CYP3A4	XGBoost	3	random	reg	0.248637602179836	0.269754768392371	0.263586956521739
1.53215150821995	RMSE	RDKit2D	CYP3A4	XGBoost	4	random	reg	0.248637602179836	0.256130790190736	0.277173913043478
1.62618324309651	RMSE	RDKit2D	CYP3A4	XGBoost	5	random	reg	0.25	0.226158038147139	0.296195652173913
1.6145936004598	RMSE	RDKit2D	CYP3A4	XGBoost	6	random	reg	0.251021798365123	0.258855585831063	0.255434782608696
1.606783366693	RMSE	RDKit2D	CYP3A4	XGBoost	7	random	reg	0.250340599455041	0.253405994550409	0.266304347826087
1.6886392591002	RMSE	RDKit2D	CYP3A4	XGBoost	8	random	reg	0.252724795640327	0.250681198910082	0.25
1.88755385872718	RMSE	RDKit2D	CYP3A4	XGBoost	9	random	reg	0.24591280653951	0.305177111716621	0.25
1.51827291706595	RMSE	RDKit2D	CYP3A4	XGBoost	10	random	reg	0.260217983651226	0.228882833787466	0.21195652173913
1.7625553259283	RMSE	RDKit2D	CYP3A4	XGBoost	11	random	reg	0.25	0.256130790190736	0.266304347826087
1.67891187505136	RMSE	RDKit2D	CYP3A4	XGBoost	12	random	reg	0.248978201634877	0.283378746594005	0.247282608695652
1.63134611494497	RMSE	RDKit2D	CYP3A4	XGBoost	13	random	reg	0.248297002724796	0.242506811989101	0.293478260869565
1.59622670945501	RMSE	RDKit2D	CYP3A4	XGBoost	14	random	reg	0.250681198910082	0.245231607629428	0.271739130434783
1.66718118025177	RMSE	RDKit2D	CYP3A4	XGBoost	15	random	reg	0.250340599455041	0.275204359673024	0.244565217391304
1.61791757327313	RMSE	RDKit2D	CYP3A4	XGBoost	16	random	reg	0.255449591280654	0.237057220708447	0.241847826086957
1.64686246650072	RMSE	RDKit2D	CYP3A4	XGBoost	17	random	reg	0.25408719346049	0.247956403269755	0.241847826086957
1.65720771714935	RMSE	RDKit2D	CYP3A4	XGBoost	18	random	reg	0.249659400544959	0.291553133514986	0.233695652173913
1.64558711616346	RMSE	RDKit2D	CYP3A4	XGBoost	19	random	reg	0.25	0.275204359673024	0.247282608695652
1.69331358215196	RMSE	RDKit2D	CYP3A4	XGBoost	20	random	reg	0.251702997275204	0.253405994550409	0.255434782608696
1.54222386757741	RMSE	RDKit2D	CYP3A4	XGBoost	21	random	reg	0.245231607629428	0.258855585831063	0.301630434782609
1.50226737513872	RMSE	RDKit2D	CYP3A4	XGBoost	22	random	reg	0.25	0.280653950953678	0.241847826086957
1.64152205382328	RMSE	RDKit2D	CYP3A4	XGBoost	23	random	reg	0.250340599455041	0.231607629427793	0.28804347826087
1.5972859013688	RMSE	RDKit2D	CYP3A4	XGBoost	24	random	reg	0.258174386920981	0.23433242506812	0.222826086956522
1.6333475246321	RMSE	RDKit2D	CYP3A4	XGBoost	25	random	reg	0.247956403269755	0.291553133514986	0.247282608695652
1.73086183130415	RMSE	RDKit2D	CYP3A4	XGBoost	26	random	reg	0.250340599455041	0.269754768392371	0.25
1.79839552434958	RMSE	RDKit2D	CYP3A4	XGBoost	27	random	reg	0.254427792915531	0.231607629427793	0.255434782608696
1.73744299625539	RMSE	RDKit2D	CYP3A4	XGBoost	28	random	reg	0.255790190735695	0.242506811989101	0.233695652173913
1.54668098505875	RMSE	RDKit2D	CYP3A4	XGBoost	29	random	reg	0.257493188010899	0.253405994550409	0.209239130434783
1.89054018767908	RMSE	SMILES	CYP3A4	RNN	0	random	reg	0.247956403269755	0.280653950953678	0.258152173913043
1.84029136700238	RMSE	SMILES	CYP3A4	RNN	1	random	reg	0.254427792915531	0.239782016348774	0.247282608695652
1.84816086539258	RMSE	SMILES	CYP3A4	RNN	2	random	reg	0.25	0.258855585831063	0.263586956521739
1.7797708310931	RMSE	SMILES	CYP3A4	RNN	3	random	reg	0.248637602179836	0.269754768392371	0.263586956521739
1.77827501472727	RMSE	SMILES	CYP3A4	RNN	4	random	reg	0.248637602179836	0.256130790190736	0.277173913043478
1.9859667374024	RMSE	SMILES	CYP3A4	RNN	5	random	reg	0.25	0.226158038147139	0.296195652173913
1.91062339871349	RMSE	SMILES	CYP3A4	RNN	6	random	reg	0.251021798365123	0.258855585831063	0.255434782608696
1.87142215635443	RMSE	SMILES	CYP3A4	RNN	7	random	reg	0.250340599455041	0.253405994550409	0.266304347826087
1.88170511196198	RMSE	SMILES	CYP3A4	RNN	8	random	reg	0.252724795640327	0.250681198910082	0.25
2.17819704430006	RMSE	SMILES	CYP3A4	RNN	9	random	reg	0.24591280653951	0.305177111716621	0.25
1.70544359959013	RMSE	SMILES	CYP3A4	RNN	10	random	reg	0.260217983651226	0.228882833787466	0.21195652173913
1.99638232963807	RMSE	SMILES	CYP3A4	RNN	11	random	reg	0.25	0.256130790190736	0.266304347826087
1.69790680285608	RMSE	SMILES	CYP3A4	RNN	12	random	reg	0.248978201634877	0.283378746594005	0.247282608695652
1.93025924712008	RMSE	SMILES	CYP3A4	RNN	13	random	reg	0.248297002724796	0.242506811989101	0.293478260869565
1.86237476904144	RMSE	SMILES	CYP3A4	RNN	14	random	reg	0.250681198910082	0.245231607629428	0.271739130434783
1.90671182947504	RMSE	SMILES	CYP3A4	RNN	15	random	reg	0.250340599455041	0.275204359673024	0.244565217391304
2.08710512215934	RMSE	SMILES	CYP3A4	RNN	16	random	reg	0.255449591280654	0.237057220708447	0.241847826086957
1.82320131742297	RMSE	SMILES	CYP3A4	RNN	17	random	reg	0.25408719346049	0.247956403269755	0.241847826086957
1.94664922456785	RMSE	SMILES	CYP3A4	RNN	18	random	reg	0.249659400544959	0.291553133514986	0.233695652173913
1.84858793814358	RMSE	SMILES	CYP3A4	RNN	19	random	reg	0.25	0.275204359673024	0.247282608695652
1.99053012522086	RMSE	SMILES	CYP3A4	RNN	20	random	reg	0.251702997275204	0.253405994550409	0.255434782608696
1.79770045140518	RMSE	SMILES	CYP3A4	RNN	21	random	reg	0.245231607629428	0.258855585831063	0.301630434782609
1.71032714984731	RMSE	SMILES	CYP3A4	RNN	22	random	reg	0.25	0.280653950953678	0.241847826086957
1.78908949099584	RMSE	SMILES	CYP3A4	RNN	23	random	reg	0.250340599455041	0.231607629427793	0.28804347826087
2.08417262516326	RMSE	SMILES	CYP3A4	RNN	24	random	reg	0.258174386920981	0.23433242506812	0.222826086956522
1.90199473536944	RMSE	SMILES	CYP3A4	RNN	25	random	reg	0.247956403269755	0.291553133514986	0.247282608695652
2.20423625811824	RMSE	SMILES	CYP3A4	RNN	26	random	reg	0.250340599455041	0.269754768392371	0.25
2.01160174462138	RMSE	SMILES	CYP3A4	RNN	27	random	reg	0.254427792915531	0.231607629427793	0.255434782608696
1.80374425641594	RMSE	SMILES	CYP3A4	RNN	28	random	reg	0.255790190735695	0.242506811989101	0.233695652173913
1.91857161739386	RMSE	SMILES	CYP3A4	RNN	29	random	reg	0.257493188010899	0.253405994550409	0.209239130434783
1.51129868801042	RMSE	Graph	CYP3A4	GCN	0	random	reg	0.247956403269755	0.280653950953678	0.258152173913043
1.51682758604931	RMSE	Graph	CYP3A4	GCN	1	random	reg	0.254427792915531	0.239782016348774	0.247282608695652
1.61302730221674	RMSE	Graph	CYP3A4	GCN	2	random	reg	0.25	0.258855585831063	0.263586956521739
1.56815548372427	RMSE	Graph	CYP3A4	GCN	3	random	reg	0.248637602179836	0.269754768392371	0.263586956521739
1.43171428830099	RMSE	Graph	CYP3A4	GCN	4	random	reg	0.248637602179836	0.256130790190736	0.277173913043478
1.51434159484257	RMSE	Graph	CYP3A4	GCN	5	random	reg	0.25	0.226158038147139	0.296195652173913
1.4752600550737	RMSE	Graph	CYP3A4	GCN	6	random	reg	0.251021798365123	0.258855585831063	0.255434782608696
1.63630826207384	RMSE	Graph	CYP3A4	GCN	7	random	reg	0.250340599455041	0.253405994550409	0.266304347826087
1.68265296924312	RMSE	Graph	CYP3A4	GCN	8	random	reg	0.252724795640327	0.250681198910082	0.25
1.76825447551545	RMSE	Graph	CYP3A4	GCN	9	random	reg	0.24591280653951	0.305177111716621	0.25
1.48611181156999	RMSE	Graph	CYP3A4	GCN	10	random	reg	0.260217983651226	0.228882833787466	0.21195652173913
1.711238299976	RMSE	Graph	CYP3A4	GCN	11	random	reg	0.25	0.256130790190736	0.266304347826087
1.60454207638354	RMSE	Graph	CYP3A4	GCN	12	random	reg	0.248978201634877	0.283378746594005	0.247282608695652
1.57309374779735	RMSE	Graph	CYP3A4	GCN	13	random	reg	0.248297002724796	0.242506811989101	0.293478260869565
1.59193759657393	RMSE	Graph	CYP3A4	GCN	14	random	reg	0.250681198910082	0.245231607629428	0.271739130434783
1.61853191673494	RMSE	Graph	CYP3A4	GCN	15	random	reg	0.250340599455041	0.275204359673024	0.244565217391304
1.62735025979123	RMSE	Graph	CYP3A4	GCN	16	random	reg	0.255449591280654	0.237057220708447	0.241847826086957
1.58902929547798	RMSE	Graph	CYP3A4	GCN	17	random	reg	0.25408719346049	0.247956403269755	0.241847826086957
1.58073530163212	RMSE	Graph	CYP3A4	GCN	18	random	reg	0.249659400544959	0.291553133514986	0.233695652173913
1.52186610376246	RMSE	Graph	CYP3A4	GCN	19	random	reg	0.25	0.275204359673024	0.247282608695652
1.63016689539756	RMSE	Graph	CYP3A4	GCN	20	random	reg	0.251702997275204	0.253405994550409	0.255434782608696
1.57403478289886	RMSE	Graph	CYP3A4	GCN	21	random	reg	0.245231607629428	0.258855585831063	0.301630434782609
1.38637000908061	RMSE	Graph	CYP3A4	GCN	22	random	reg	0.25	0.280653950953678	0.241847826086957
1.58034406294446	RMSE	Graph	CYP3A4	GCN	23	random	reg	0.250340599455041	0.231607629427793	0.28804347826087
1.46814707309929	RMSE	Graph	CYP3A4	GCN	24	random	reg	0.258174386920981	0.23433242506812	0.222826086956522
1.57054780226322	RMSE	Graph	CYP3A4	GCN	25	random	reg	0.247956403269755	0.291553133514986	0.247282608695652
1.72835344515612	RMSE	Graph	CYP3A4	GCN	26	random	reg	0.250340599455041	0.269754768392371	0.25
1.67815417256224	RMSE	Graph	CYP3A4	GCN	27	random	reg	0.254427792915531	0.231607629427793	0.255434782608696
1.62312338572325	RMSE	Graph	CYP3A4	GCN	28	random	reg	0.255790190735695	0.242506811989101	0.233695652173913
1.59948054737075	RMSE	Graph	CYP3A4	GCN	29	random	reg	0.257493188010899	0.253405994550409	0.209239130434783
1.31939722220089	RMSE	Graph	CYP3A4	GIN	0	random	reg	0.247956403269755	0.280653950953678	0.258152173913043
1.58819712202662	RMSE	Graph	CYP3A4	GIN	1	random	reg	0.254427792915531	0.239782016348774	0.247282608695652
1.58755340149552	RMSE	Graph	CYP3A4	GIN	2	random	reg	0.25	0.258855585831063	0.263586956521739
1.4103935770273	RMSE	Graph	CYP3A4	GIN	3	random	reg	0.248637602179836	0.269754768392371	0.263586956521739
1.47384978489556	RMSE	Graph	CYP3A4	GIN	4	random	reg	0.248637602179836	0.256130790190736	0.277173913043478
1.44574659442029	RMSE	Graph	CYP3A4	GIN	5	random	reg	0.25	0.226158038147139	0.296195652173913
1.45470934688398	RMSE	Graph	CYP3A4	GIN	6	random	reg	0.251021798365123	0.258855585831063	0.255434782608696
1.45973573510154	RMSE	Graph	CYP3A4	GIN	7	random	reg	0.250340599455041	0.253405994550409	0.266304347826087
1.41959476316967	RMSE	Graph	CYP3A4	GIN	8	random	reg	0.252724795640327	0.250681198910082	0.25
1.6532557955737	RMSE	Graph	CYP3A4	GIN	9	random	reg	0.24591280653951	0.305177111716621	0.25
1.33912801261117	RMSE	Graph	CYP3A4	GIN	10	random	reg	0.260217983651226	0.228882833787466	0.21195652173913
1.72173615507249	RMSE	Graph	CYP3A4	GIN	11	random	reg	0.25	0.256130790190736	0.266304347826087
1.49661768262769	RMSE	Graph	CYP3A4	GIN	12	random	reg	0.248978201634877	0.283378746594005	0.247282608695652
1.48051376766758	RMSE	Graph	CYP3A4	GIN	13	random	reg	0.248297002724796	0.242506811989101	0.293478260869565
1.34569407164588	RMSE	Graph	CYP3A4	GIN	14	random	reg	0.250681198910082	0.245231607629428	0.271739130434783
1.48964093700555	RMSE	Graph	CYP3A4	GIN	15	random	reg	0.250340599455041	0.275204359673024	0.244565217391304
1.44578901650615	RMSE	Graph	CYP3A4	GIN	16	random	reg	0.255449591280654	0.237057220708447	0.241847826086957
1.52714274642363	RMSE	Graph	CYP3A4	GIN	17	random	reg	0.25408719346049	0.247956403269755	0.241847826086957
1.37389734372694	RMSE	Graph	CYP3A4	GIN	18	random	reg	0.249659400544959	0.291553133514986	0.233695652173913
1.43521389812197	RMSE	Graph	CYP3A4	GIN	19	random	reg	0.25	0.275204359673024	0.247282608695652
1.47080788201725	RMSE	Graph	CYP3A4	GIN	20	random	reg	0.251702997275204	0.253405994550409	0.255434782608696
1.46938485870597	RMSE	Graph	CYP3A4	GIN	21	random	reg	0.245231607629428	0.258855585831063	0.301630434782609
1.34681875112777	RMSE	Graph	CYP3A4	GIN	22	random	reg	0.25	0.280653950953678	0.241847826086957
1.3907937623747	RMSE	Graph	CYP3A4	GIN	23	random	reg	0.250340599455041	0.231607629427793	0.28804347826087
1.4542445668416	RMSE	Graph	CYP3A4	GIN	24	random	reg	0.258174386920981	0.23433242506812	0.222826086956522
1.28530275119456	RMSE	Graph	CYP3A4	GIN	25	random	reg	0.247956403269755	0.291553133514986	0.247282608695652
1.5477098552476	RMSE	Graph	CYP3A4	GIN	26	random	reg	0.250340599455041	0.269754768392371	0.25
1.64734693000299	RMSE	Graph	CYP3A4	GIN	27	random	reg	0.254427792915531	0.231607629427793	0.255434782608696
1.49097064746819	RMSE	Graph	CYP3A4	GIN	28	random	reg	0.255790190735695	0.242506811989101	0.233695652173913
1.38662386437224	RMSE	Graph	CYP3A4	GIN	29	random	reg	0.257493188010899	0.253405994550409	0.209239130434783
2.37248984635225	RMSE	SMILES	MOR	MolBERT	0	random	reg	0.461429582448691	0.484419263456091	0.429378531073446
2.52270707081376	RMSE	SMILES	MOR	MolBERT	1	random	reg	0.458244869072895	0.464589235127479	0.474576271186441
2.32953593381567	RMSE	SMILES	MOR	MolBERT	2	random	reg	0.469922151450814	0.422096317280453	0.423728813559322
2.39524008619914	RMSE	SMILES	MOR	MolBERT	3	random	reg	0.458244869072895	0.484419263456091	0.454802259887006
2.48341801260586	RMSE	SMILES	MOR	MolBERT	4	random	reg	0.465322009907997	0.430594900849858	0.451977401129944
2.34839652730144	RMSE	SMILES	MOR	MolBERT	5	random	reg	0.46001415428167	0.498583569405099	0.426553672316384
2.44019386607995	RMSE	SMILES	MOR	MolBERT	6	random	reg	0.462845010615711	0.495750708215297	0.406779661016949
2.40644955684958	RMSE	SMILES	MOR	MolBERT	7	random	reg	0.453644727530078	0.504249291784703	0.471751412429379
2.49102778779482	RMSE	SMILES	MOR	MolBERT	8	random	reg	0.461429582448691	0.45042492917847	0.463276836158192
2.54654027357929	RMSE	SMILES	MOR	MolBERT	9	random	reg	0.462137296532201	0.481586402266289	0.426553672316384
2.44485034270431	RMSE	SMILES	MOR	MolBERT	10	random	reg	0.462137296532201	0.413597733711048	0.494350282485876
2.36109985779678	RMSE	SMILES	MOR	MolBERT	11	random	reg	0.457537154989384	0.484419263456091	0.46045197740113
2.35332393474664	RMSE	SMILES	MOR	MolBERT	12	random	reg	0.468152866242038	0.45042492917847	0.409604519774011
2.33930601039714	RMSE	SMILES	MOR	MolBERT	13	random	reg	0.461783439490446	0.461756373937677	0.449152542372881
2.37952950455978	RMSE	SMILES	MOR	MolBERT	14	random	reg	0.457537154989384	0.478753541076487	0.466101694915254
2.32689718936663	RMSE	SMILES	MOR	MolBERT	15	random	reg	0.468152866242038	0.458923512747875	0.401129943502825
2.49436213386557	RMSE	SMILES	MOR	MolBERT	16	random	reg	0.462845010615711	0.430594900849858	0.471751412429379
2.35538877734967	RMSE	SMILES	MOR	MolBERT	17	random	reg	0.458244869072895	0.464589235127479	0.474576271186441
2.49592102614885	RMSE	SMILES	MOR	MolBERT	18	random	reg	0.456475583864119	0.481586402266289	0.471751412429379
2.16923425048764	RMSE	SMILES	MOR	MolBERT	19	random	reg	0.461429582448691	0.453257790368272	0.46045197740113
2.28628478275773	RMSE	SMILES	MOR	MolBERT	20	random	reg	0.465675866949752	0.441926345609065	0.437853107344633
2.50155430143951	RMSE	SMILES	MOR	MolBERT	21	random	reg	0.462491153573956	0.444759206798867	0.46045197740113
2.52800293277534	RMSE	SMILES	MOR	MolBERT	22	random	reg	0.466737438075018	0.46742209631728	0.403954802259887
2.33861248567582	RMSE	SMILES	MOR	MolBERT	23	random	reg	0.458952583156405	0.495750708215297	0.437853107344633
2.66736020876381	RMSE	SMILES	MOR	MolBERT	24	random	reg	0.465322009907997	0.419263456090652	0.463276836158192
2.22122318556593	RMSE	SMILES	MOR	MolBERT	25	random	reg	0.468506723283793	0.441926345609065	0.415254237288136
2.3776824597752	RMSE	SMILES	MOR	MolBERT	26	random	reg	0.452229299363057	0.490084985835694	0.497175141242938
2.42979465397211	RMSE	SMILES	MOR	MolBERT	27	random	reg	0.456475583864119	0.470254957507082	0.483050847457627
2.41593536490931	RMSE	SMILES	MOR	MolBERT	28	random	reg	0.453644727530078	0.46742209631728	0.508474576271186
2.49392322796919	RMSE	SMILES	MOR	MolBERT	29	random	reg	0.466029723991507	0.439093484419263	0.437853107344633
2.54309303679123	RMSE	Graph	MOR	GROVER	0	random	reg	0.461429582448691	0.484419263456091	0.429378531073446
2.96236792837183	RMSE	Graph	MOR	GROVER	1	random	reg	0.458244869072895	0.464589235127479	0.474576271186441
3.03441091703809	RMSE	Graph	MOR	GROVER	2	random	reg	0.469922151450814	0.422096317280453	0.423728813559322
2.865707767283	RMSE	Graph	MOR	GROVER	3	random	reg	0.458244869072895	0.484419263456091	0.454802259887006
2.84925080112258	RMSE	Graph	MOR	GROVER	4	random	reg	0.465322009907997	0.430594900849858	0.451977401129944
3.0149935081904	RMSE	Graph	MOR	GROVER	5	random	reg	0.46001415428167	0.498583569405099	0.426553672316384
2.19408843962986	RMSE	Graph	MOR	GROVER	6	random	reg	0.462845010615711	0.495750708215297	0.406779661016949
2.80030358956933	RMSE	Graph	MOR	GROVER	7	random	reg	0.453644727530078	0.504249291784703	0.471751412429379
2.78612409046355	RMSE	Graph	MOR	GROVER	8	random	reg	0.461429582448691	0.45042492917847	0.463276836158192
2.69001125469785	RMSE	Graph	MOR	GROVER	9	random	reg	0.462137296532201	0.481586402266289	0.426553672316384
2.30537965675487	RMSE	Graph	MOR	GROVER	10	random	reg	0.462137296532201	0.413597733711048	0.494350282485876
2.76349636435293	RMSE	Graph	MOR	GROVER	11	random	reg	0.457537154989384	0.484419263456091	0.46045197740113
1.56133323491995	RMSE	Graph	MOR	GROVER	12	random	reg	0.468152866242038	0.45042492917847	0.409604519774011
2.45352055590667	RMSE	Graph	MOR	GROVER	13	random	reg	0.461783439490446	0.461756373937677	0.449152542372881
2.52533761630527	RMSE	Graph	MOR	GROVER	14	random	reg	0.457537154989384	0.478753541076487	0.466101694915254
2.382039865793	RMSE	Graph	MOR	GROVER	15	random	reg	0.468152866242038	0.458923512747875	0.401129943502825
2.49245672504478	RMSE	Graph	MOR	GROVER	16	random	reg	0.462845010615711	0.430594900849858	0.471751412429379
2.70270248746731	RMSE	Graph	MOR	GROVER	17	random	reg	0.458244869072895	0.464589235127479	0.474576271186441
2.8281508390073	RMSE	Graph	MOR	GROVER	18	random	reg	0.456475583864119	0.481586402266289	0.471751412429379
1.85729729582161	RMSE	Graph	MOR	GROVER	19	random	reg	0.461429582448691	0.453257790368272	0.46045197740113
2.00362753157723	RMSE	Graph	MOR	GROVER	20	random	reg	0.465675866949752	0.441926345609065	0.437853107344633
2.36287048331868	RMSE	Graph	MOR	GROVER	21	random	reg	0.462491153573956	0.444759206798867	0.46045197740113
2.04734204573156	RMSE	Graph	MOR	GROVER	22	random	reg	0.466737438075018	0.46742209631728	0.403954802259887
2.31612599402481	RMSE	Graph	MOR	GROVER	23	random	reg	0.458952583156405	0.495750708215297	0.437853107344633
2.75301374412815	RMSE	Graph	MOR	GROVER	24	random	reg	0.465322009907997	0.419263456090652	0.463276836158192
1.98965550686978	RMSE	Graph	MOR	GROVER	25	random	reg	0.468506723283793	0.441926345609065	0.415254237288136
2.79738167594771	RMSE	Graph	MOR	GROVER	26	random	reg	0.452229299363057	0.490084985835694	0.497175141242938
2.69707690418581	RMSE	Graph	MOR	GROVER	27	random	reg	0.456475583864119	0.470254957507082	0.483050847457627
2.18600116142966	RMSE	Graph	MOR	GROVER	28	random	reg	0.453644727530078	0.46742209631728	0.508474576271186
2.16524095687853	RMSE	Graph	MOR	GROVER	29	random	reg	0.466029723991507	0.439093484419263	0.437853107344633
1.77088671660301	RMSE	RDKit2D	MOR	RF	0	random	reg	0.461429582448691	0.484419263456091	0.429378531073446
1.98055505371259	RMSE	RDKit2D	MOR	RF	1	random	reg	0.458244869072895	0.464589235127479	0.474576271186441
1.83845412930233	RMSE	RDKit2D	MOR	RF	2	random	reg	0.469922151450814	0.422096317280453	0.423728813559322
1.85632382838734	RMSE	RDKit2D	MOR	RF	3	random	reg	0.458244869072895	0.484419263456091	0.454802259887006
2.03999917294888	RMSE	RDKit2D	MOR	RF	4	random	reg	0.465322009907997	0.430594900849858	0.451977401129944
1.79262375073041	RMSE	RDKit2D	MOR	RF	5	random	reg	0.46001415428167	0.498583569405099	0.426553672316384
1.9274893227974	RMSE	RDKit2D	MOR	RF	6	random	reg	0.462845010615711	0.495750708215297	0.406779661016949
1.81158899691186	RMSE	RDKit2D	MOR	RF	7	random	reg	0.453644727530078	0.504249291784703	0.471751412429379
1.89635726260739	RMSE	RDKit2D	MOR	RF	8	random	reg	0.461429582448691	0.45042492917847	0.463276836158192
1.91587675483373	RMSE	RDKit2D	MOR	RF	9	random	reg	0.462137296532201	0.481586402266289	0.426553672316384
1.65968864850031	RMSE	RDKit2D	MOR	RF	10	random	reg	0.462137296532201	0.413597733711048	0.494350282485876
1.7611319082428	RMSE	RDKit2D	MOR	RF	11	random	reg	0.457537154989384	0.484419263456091	0.46045197740113
1.82700126864176	RMSE	RDKit2D	MOR	RF	12	random	reg	0.468152866242038	0.45042492917847	0.409604519774011
1.84259838415027	RMSE	RDKit2D	MOR	RF	13	random	reg	0.461783439490446	0.461756373937677	0.449152542372881
1.86088443620546	RMSE	RDKit2D	MOR	RF	14	random	reg	0.457537154989384	0.478753541076487	0.466101694915254
1.83382851821293	RMSE	RDKit2D	MOR	RF	15	random	reg	0.468152866242038	0.458923512747875	0.401129943502825
1.93233570591068	RMSE	RDKit2D	MOR	RF	16	random	reg	0.462845010615711	0.430594900849858	0.471751412429379
1.74071387302561	RMSE	RDKit2D	MOR	RF	17	random	reg	0.458244869072895	0.464589235127479	0.474576271186441
1.87145870008375	RMSE	RDKit2D	MOR	RF	18	random	reg	0.456475583864119	0.481586402266289	0.471751412429379
1.74898199153689	RMSE	RDKit2D	MOR	RF	19	random	reg	0.461429582448691	0.453257790368272	0.46045197740113
1.81590575997603	RMSE	RDKit2D	MOR	RF	20	random	reg	0.465675866949752	0.441926345609065	0.437853107344633
1.9235008784124	RMSE	RDKit2D	MOR	RF	21	random	reg	0.462491153573956	0.444759206798867	0.46045197740113
1.75003299074245	RMSE	RDKit2D	MOR	RF	22	random	reg	0.466737438075018	0.46742209631728	0.403954802259887
1.75152806392913	RMSE	RDKit2D	MOR	RF	23	random	reg	0.458952583156405	0.495750708215297	0.437853107344633
1.9894749180618	RMSE	RDKit2D	MOR	RF	24	random	reg	0.465322009907997	0.419263456090652	0.463276836158192
1.58965248086999	RMSE	RDKit2D	MOR	RF	25	random	reg	0.468506723283793	0.441926345609065	0.415254237288136
1.94447048145233	RMSE	RDKit2D	MOR	RF	26	random	reg	0.452229299363057	0.490084985835694	0.497175141242938
1.81935013577702	RMSE	RDKit2D	MOR	RF	27	random	reg	0.456475583864119	0.470254957507082	0.483050847457627
1.83105428668251	RMSE	RDKit2D	MOR	RF	28	random	reg	0.453644727530078	0.46742209631728	0.508474576271186
1.95201315693722	RMSE	RDKit2D	MOR	RF	29	random	reg	0.466029723991507	0.439093484419263	0.437853107344633
2.28502346323857	RMSE	RDKit2D	MOR	SVM	0	random	reg	0.461429582448691	0.484419263456091	0.429378531073446
2.58233921470058	RMSE	RDKit2D	MOR	SVM	1	random	reg	0.458244869072895	0.464589235127479	0.474576271186441
2.33008766261685	RMSE	RDKit2D	MOR	SVM	2	random	reg	0.469922151450814	0.422096317280453	0.423728813559322
2.35120890553045	RMSE	RDKit2D	MOR	SVM	3	random	reg	0.458244869072895	0.484419263456091	0.454802259887006
2.35772861918332	RMSE	RDKit2D	MOR	SVM	4	random	reg	0.465322009907997	0.430594900849858	0.451977401129944
2.31970198258682	RMSE	RDKit2D	MOR	SVM	5	random	reg	0.46001415428167	0.498583569405099	0.426553672316384
2.42713419245203	RMSE	RDKit2D	MOR	SVM	6	random	reg	0.462845010615711	0.495750708215297	0.406779661016949
2.45512021376578	RMSE	RDKit2D	MOR	SVM	7	random	reg	0.453644727530078	0.504249291784703	0.471751412429379
2.30281161797537	RMSE	RDKit2D	MOR	SVM	8	random	reg	0.461429582448691	0.45042492917847	0.463276836158192
2.43099454491332	RMSE	RDKit2D	MOR	SVM	9	random	reg	0.462137296532201	0.481586402266289	0.426553672316384
2.307521623843	RMSE	RDKit2D	MOR	SVM	10	random	reg	0.462137296532201	0.413597733711048	0.494350282485876
2.28230499121564	RMSE	RDKit2D	MOR	SVM	11	random	reg	0.457537154989384	0.484419263456091	0.46045197740113
2.34024688124166	RMSE	RDKit2D	MOR	SVM	12	random	reg	0.468152866242038	0.45042492917847	0.409604519774011
2.31281056531365	RMSE	RDKit2D	MOR	SVM	13	random	reg	0.461783439490446	0.461756373937677	0.449152542372881
2.35456386406956	RMSE	RDKit2D	MOR	SVM	14	random	reg	0.457537154989384	0.478753541076487	0.466101694915254
2.32193024991776	RMSE	RDKit2D	MOR	SVM	15	random	reg	0.468152866242038	0.458923512747875	0.401129943502825
2.49774200833761	RMSE	RDKit2D	MOR	SVM	16	random	reg	0.462845010615711	0.430594900849858	0.471751412429379
2.3104712940261	RMSE	RDKit2D	MOR	SVM	17	random	reg	0.458244869072895	0.464589235127479	0.474576271186441
2.45768262555394	RMSE	RDKit2D	MOR	SVM	18	random	reg	0.456475583864119	0.481586402266289	0.471751412429379
2.16734666532837	RMSE	RDKit2D	MOR	SVM	19	random	reg	0.461429582448691	0.453257790368272	0.46045197740113
2.31644347998777	RMSE	RDKit2D	MOR	SVM	20	random	reg	0.465675866949752	0.441926345609065	0.437853107344633
2.4100027627683	RMSE	RDKit2D	MOR	SVM	21	random	reg	0.462491153573956	0.444759206798867	0.46045197740113
2.39457304933807	RMSE	RDKit2D	MOR	SVM	22	random	reg	0.466737438075018	0.46742209631728	0.403954802259887
2.19720012416399	RMSE	RDKit2D	MOR	SVM	23	random	reg	0.458952583156405	0.495750708215297	0.437853107344633
2.62526013655817	RMSE	RDKit2D	MOR	SVM	24	random	reg	0.465322009907997	0.419263456090652	0.463276836158192
2.19855129028088	RMSE	RDKit2D	MOR	SVM	25	random	reg	0.468506723283793	0.441926345609065	0.415254237288136
2.33922218720841	RMSE	RDKit2D	MOR	SVM	26	random	reg	0.452229299363057	0.490084985835694	0.497175141242938
2.39286220001737	RMSE	RDKit2D	MOR	SVM	27	random	reg	0.456475583864119	0.470254957507082	0.483050847457627
2.38540379882572	RMSE	RDKit2D	MOR	SVM	28	random	reg	0.453644727530078	0.46742209631728	0.508474576271186
2.30988698704162	RMSE	RDKit2D	MOR	SVM	29	random	reg	0.466029723991507	0.439093484419263	0.437853107344633
2.05259121831243	RMSE	RDKit2D	MOR	XGBoost	0	random	reg	0.461429582448691	0.484419263456091	0.429378531073446
2.20972296717593	RMSE	RDKit2D	MOR	XGBoost	1	random	reg	0.458244869072895	0.464589235127479	0.474576271186441
2.05575393787986	RMSE	RDKit2D	MOR	XGBoost	2	random	reg	0.469922151450814	0.422096317280453	0.423728813559322
2.14718505089704	RMSE	RDKit2D	MOR	XGBoost	3	random	reg	0.458244869072895	0.484419263456091	0.454802259887006
2.18885593668524	RMSE	RDKit2D	MOR	XGBoost	4	random	reg	0.465322009907997	0.430594900849858	0.451977401129944
2.03780317868807	RMSE	RDKit2D	MOR	XGBoost	5	random	reg	0.46001415428167	0.498583569405099	0.426553672316384
2.0906324737854	RMSE	RDKit2D	MOR	XGBoost	6	random	reg	0.462845010615711	0.495750708215297	0.406779661016949
2.12394781521251	RMSE	RDKit2D	MOR	XGBoost	7	random	reg	0.453644727530078	0.504249291784703	0.471751412429379
2.09455880494732	RMSE	RDKit2D	MOR	XGBoost	8	random	reg	0.461429582448691	0.45042492917847	0.463276836158192
2.10280919144317	RMSE	RDKit2D	MOR	XGBoost	9	random	reg	0.462137296532201	0.481586402266289	0.426553672316384
2.00138589053097	RMSE	RDKit2D	MOR	XGBoost	10	random	reg	0.462137296532201	0.413597733711048	0.494350282485876
2.00682508901789	RMSE	RDKit2D	MOR	XGBoost	11	random	reg	0.457537154989384	0.484419263456091	0.46045197740113
2.02111883255525	RMSE	RDKit2D	MOR	XGBoost	12	random	reg	0.468152866242038	0.45042492917847	0.409604519774011
2.01381687524759	RMSE	RDKit2D	MOR	XGBoost	13	random	reg	0.461783439490446	0.461756373937677	0.449152542372881
2.03873355016714	RMSE	RDKit2D	MOR	XGBoost	14	random	reg	0.457537154989384	0.478753541076487	0.466101694915254
2.07247214024943	RMSE	RDKit2D	MOR	XGBoost	15	random	reg	0.468152866242038	0.458923512747875	0.401129943502825
2.2372789829964	RMSE	RDKit2D	MOR	XGBoost	16	random	reg	0.462845010615711	0.430594900849858	0.471751412429379
1.96529339147016	RMSE	RDKit2D	MOR	XGBoost	17	random	reg	0.458244869072895	0.464589235127479	0.474576271186441
2.16320020614886	RMSE	RDKit2D	MOR	XGBoost	18	random	reg	0.456475583864119	0.481586402266289	0.471751412429379
1.87960382474526	RMSE	RDKit2D	MOR	XGBoost	19	random	reg	0.461429582448691	0.453257790368272	0.46045197740113
1.97910040207148	RMSE	RDKit2D	MOR	XGBoost	20	random	reg	0.465675866949752	0.441926345609065	0.437853107344633
2.10049126834763	RMSE	RDKit2D	MOR	XGBoost	21	random	reg	0.462491153573956	0.444759206798867	0.46045197740113
2.01163190789046	RMSE	RDKit2D	MOR	XGBoost	22	random	reg	0.466737438075018	0.46742209631728	0.403954802259887
1.96842884541467	RMSE	RDKit2D	MOR	XGBoost	23	random	reg	0.458952583156405	0.495750708215297	0.437853107344633
2.27023663063876	RMSE	RDKit2D	MOR	XGBoost	24	random	reg	0.465322009907997	0.419263456090652	0.463276836158192
1.85277360517423	RMSE	RDKit2D	MOR	XGBoost	25	random	reg	0.468506723283793	0.441926345609065	0.415254237288136
2.08163599033246	RMSE	RDKit2D	MOR	XGBoost	26	random	reg	0.452229299363057	0.490084985835694	0.497175141242938
2.11287213948748	RMSE	RDKit2D	MOR	XGBoost	27	random	reg	0.456475583864119	0.470254957507082	0.483050847457627
2.02606803766154	RMSE	RDKit2D	MOR	XGBoost	28	random	reg	0.453644727530078	0.46742209631728	0.508474576271186
2.08636961907914	RMSE	RDKit2D	MOR	XGBoost	29	random	reg	0.466029723991507	0.439093484419263	0.437853107344633
2.4689291620306	RMSE	SMILES	MOR	RNN	0	random	reg	0.461429582448691	0.484419263456091	0.429378531073446
2.39678101272288	RMSE	SMILES	MOR	RNN	1	random	reg	0.458244869072895	0.464589235127479	0.474576271186441
2.35165639626954	RMSE	SMILES	MOR	RNN	2	random	reg	0.469922151450814	0.422096317280453	0.423728813559322
2.4701896817337	RMSE	SMILES	MOR	RNN	3	random	reg	0.458244869072895	0.484419263456091	0.454802259887006
2.43887817046779	RMSE	SMILES	MOR	RNN	4	random	reg	0.465322009907997	0.430594900849858	0.451977401129944
2.28701764193879	RMSE	SMILES	MOR	RNN	5	random	reg	0.46001415428167	0.498583569405099	0.426553672316384
2.39488400031011	RMSE	SMILES	MOR	RNN	6	random	reg	0.462845010615711	0.495750708215297	0.406779661016949
2.28599435959842	RMSE	SMILES	MOR	RNN	7	random	reg	0.453644727530078	0.504249291784703	0.471751412429379
2.40556833184563	RMSE	SMILES	MOR	RNN	8	random	reg	0.461429582448691	0.45042492917847	0.463276836158192
2.48516004075841	RMSE	SMILES	MOR	RNN	9	random	reg	0.462137296532201	0.481586402266289	0.426553672316384
2.32332956094799	RMSE	SMILES	MOR	RNN	10	random	reg	0.462137296532201	0.413597733711048	0.494350282485876
2.32096591703359	RMSE	SMILES	MOR	RNN	11	random	reg	0.457537154989384	0.484419263456091	0.46045197740113
2.26066657661014	RMSE	SMILES	MOR	RNN	12	random	reg	0.468152866242038	0.45042492917847	0.409604519774011
2.23947874057982	RMSE	SMILES	MOR	RNN	13	random	reg	0.461783439490446	0.461756373937677	0.449152542372881
2.44805148193183	RMSE	SMILES	MOR	RNN	14	random	reg	0.457537154989384	0.478753541076487	0.466101694915254
2.50870528188014	RMSE	SMILES	MOR	RNN	15	random	reg	0.468152866242038	0.458923512747875	0.401129943502825
2.57979174190161	RMSE	SMILES	MOR	RNN	16	random	reg	0.462845010615711	0.430594900849858	0.471751412429379
2.32121147624447	RMSE	SMILES	MOR	RNN	17	random	reg	0.458244869072895	0.464589235127479	0.474576271186441
2.3089197929702	RMSE	SMILES	MOR	RNN	18	random	reg	0.456475583864119	0.481586402266289	0.471751412429379
2.34242854145652	RMSE	SMILES	MOR	RNN	19	random	reg	0.461429582448691	0.453257790368272	0.46045197740113
2.36475341926866	RMSE	SMILES	MOR	RNN	20	random	reg	0.465675866949752	0.441926345609065	0.437853107344633
2.50407464948894	RMSE	SMILES	MOR	RNN	21	random	reg	0.462491153573956	0.444759206798867	0.46045197740113
2.58003292480191	RMSE	SMILES	MOR	RNN	22	random	reg	0.466737438075018	0.46742209631728	0.403954802259887
2.21378260343853	RMSE	SMILES	MOR	RNN	23	random	reg	0.458952583156405	0.495750708215297	0.437853107344633
2.78519403953951	RMSE	SMILES	MOR	RNN	24	random	reg	0.465322009907997	0.419263456090652	0.463276836158192
2.26678919939529	RMSE	SMILES	MOR	RNN	25	random	reg	0.468506723283793	0.441926345609065	0.415254237288136
2.31407821851939	RMSE	SMILES	MOR	RNN	26	random	reg	0.452229299363057	0.490084985835694	0.497175141242938
2.46481134792453	RMSE	SMILES	MOR	RNN	27	random	reg	0.456475583864119	0.470254957507082	0.483050847457627
2.19716569056358	RMSE	SMILES	MOR	RNN	28	random	reg	0.453644727530078	0.46742209631728	0.508474576271186
3.03394962200553	RMSE	SMILES	MOR	RNN	29	random	reg	0.466029723991507	0.439093484419263	0.437853107344633
2.21788203724185	RMSE	Graph	MOR	GCN	0	random	reg	0.461429582448691	0.484419263456091	0.429378531073446
2.28461753684218	RMSE	Graph	MOR	GCN	1	random	reg	0.458244869072895	0.464589235127479	0.474576271186441
2.19238809070664	RMSE	Graph	MOR	GCN	2	random	reg	0.469922151450814	0.422096317280453	0.423728813559322
2.22884416464125	RMSE	Graph	MOR	GCN	3	random	reg	0.458244869072895	0.484419263456091	0.454802259887006
2.37744054945697	RMSE	Graph	MOR	GCN	4	random	reg	0.465322009907997	0.430594900849858	0.451977401129944
2.26180906779743	RMSE	Graph	MOR	GCN	5	random	reg	0.46001415428167	0.498583569405099	0.426553672316384
2.20019762956052	RMSE	Graph	MOR	GCN	6	random	reg	0.462845010615711	0.495750708215297	0.406779661016949
2.27665495729394	RMSE	Graph	MOR	GCN	7	random	reg	0.453644727530078	0.504249291784703	0.471751412429379
2.34781408900682	RMSE	Graph	MOR	GCN	8	random	reg	0.461429582448691	0.45042492917847	0.463276836158192
2.34675127228906	RMSE	Graph	MOR	GCN	9	random	reg	0.462137296532201	0.481586402266289	0.426553672316384
2.3002434211535	RMSE	Graph	MOR	GCN	10	random	reg	0.462137296532201	0.413597733711048	0.494350282485876
2.17422023195845	RMSE	Graph	MOR	GCN	11	random	reg	0.457537154989384	0.484419263456091	0.46045197740113
2.19905781475293	RMSE	Graph	MOR	GCN	12	random	reg	0.468152866242038	0.45042492917847	0.409604519774011
2.16937874799267	RMSE	Graph	MOR	GCN	13	random	reg	0.461783439490446	0.461756373937677	0.449152542372881
2.28979934557502	RMSE	Graph	MOR	GCN	14	random	reg	0.457537154989384	0.478753541076487	0.466101694915254
2.18539425472802	RMSE	Graph	MOR	GCN	15	random	reg	0.468152866242038	0.458923512747875	0.401129943502825
2.29488429254294	RMSE	Graph	MOR	GCN	16	random	reg	0.462845010615711	0.430594900849858	0.471751412429379
1.98298854712058	RMSE	Graph	MOR	GCN	17	random	reg	0.458244869072895	0.464589235127479	0.474576271186441
2.28759070326984	RMSE	Graph	MOR	GCN	18	random	reg	0.456475583864119	0.481586402266289	0.471751412429379
1.971111155358	RMSE	Graph	MOR	GCN	19	random	reg	0.461429582448691	0.453257790368272	0.46045197740113
2.1256372736513	RMSE	Graph	MOR	GCN	20	random	reg	0.465675866949752	0.441926345609065	0.437853107344633
2.28150198943419	RMSE	Graph	MOR	GCN	21	random	reg	0.462491153573956	0.444759206798867	0.46045197740113
2.21209777349159	RMSE	Graph	MOR	GCN	22	random	reg	0.466737438075018	0.46742209631728	0.403954802259887
2.11517583744294	RMSE	Graph	MOR	GCN	23	random	reg	0.458952583156405	0.495750708215297	0.437853107344633
2.22315126010516	RMSE	Graph	MOR	GCN	24	random	reg	0.465322009907997	0.419263456090652	0.463276836158192
2.29451996573141	RMSE	Graph	MOR	GCN	25	random	reg	0.468506723283793	0.441926345609065	0.415254237288136
2.19205200007257	RMSE	Graph	MOR	GCN	26	random	reg	0.452229299363057	0.490084985835694	0.497175141242938
2.03283414373949	RMSE	Graph	MOR	GCN	27	random	reg	0.456475583864119	0.470254957507082	0.483050847457627
2.19488982526773	RMSE	Graph	MOR	GCN	28	random	reg	0.453644727530078	0.46742209631728	0.508474576271186
2.18325258294455	RMSE	Graph	MOR	GCN	29	random	reg	0.466029723991507	0.439093484419263	0.437853107344633
2.03349285906593	RMSE	Graph	MOR	GIN	0	random	reg	0.461429582448691	0.484419263456091	0.429378531073446
2.05893255503767	RMSE	Graph	MOR	GIN	1	random	reg	0.458244869072895	0.464589235127479	0.474576271186441
1.95161093982283	RMSE	Graph	MOR	GIN	2	random	reg	0.469922151450814	0.422096317280453	0.423728813559322
1.96019095769716	RMSE	Graph	MOR	GIN	3	random	reg	0.458244869072895	0.484419263456091	0.454802259887006
2.18251194764608	RMSE	Graph	MOR	GIN	4	random	reg	0.465322009907997	0.430594900849858	0.451977401129944
1.82199040260708	RMSE	Graph	MOR	GIN	5	random	reg	0.46001415428167	0.498583569405099	0.426553672316384
1.9984946528967	RMSE	Graph	MOR	GIN	6	random	reg	0.462845010615711	0.495750708215297	0.406779661016949
1.87492519929446	RMSE	Graph	MOR	GIN	7	random	reg	0.453644727530078	0.504249291784703	0.471751412429379
1.9347326751064	RMSE	Graph	MOR	GIN	8	random	reg	0.461429582448691	0.45042492917847	0.463276836158192
2.01929272475554	RMSE	Graph	MOR	GIN	9	random	reg	0.462137296532201	0.481586402266289	0.426553672316384
1.95876266177157	RMSE	Graph	MOR	GIN	10	random	reg	0.462137296532201	0.413597733711048	0.494350282485876
1.85958252649692	RMSE	Graph	MOR	GIN	11	random	reg	0.457537154989384	0.484419263456091	0.46045197740113
1.81676172198842	RMSE	Graph	MOR	GIN	12	random	reg	0.468152866242038	0.45042492917847	0.409604519774011
2.05991761622541	RMSE	Graph	MOR	GIN	13	random	reg	0.461783439490446	0.461756373937677	0.449152542372881
1.95346331758444	RMSE	Graph	MOR	GIN	14	random	reg	0.457537154989384	0.478753541076487	0.466101694915254
2.17200698100809	RMSE	Graph	MOR	GIN	15	random	reg	0.468152866242038	0.458923512747875	0.401129943502825
2.19529659625758	RMSE	Graph	MOR	GIN	16	random	reg	0.462845010615711	0.430594900849858	0.471751412429379
1.8284538549359	RMSE	Graph	MOR	GIN	17	random	reg	0.458244869072895	0.464589235127479	0.474576271186441
2.06328395236963	RMSE	Graph	MOR	GIN	18	random	reg	0.456475583864119	0.481586402266289	0.471751412429379
1.84679026332726	RMSE	Graph	MOR	GIN	19	random	reg	0.461429582448691	0.453257790368272	0.46045197740113
1.92907369732183	RMSE	Graph	MOR	GIN	20	random	reg	0.465675866949752	0.441926345609065	0.437853107344633
2.00484539916288	RMSE	Graph	MOR	GIN	21	random	reg	0.462491153573956	0.444759206798867	0.46045197740113
1.91766679967069	RMSE	Graph	MOR	GIN	22	random	reg	0.466737438075018	0.46742209631728	0.403954802259887
1.93952087314518	RMSE	Graph	MOR	GIN	23	random	reg	0.458952583156405	0.495750708215297	0.437853107344633
2.09267265807476	RMSE	Graph	MOR	GIN	24	random	reg	0.465322009907997	0.419263456090652	0.463276836158192
1.82550165615287	RMSE	Graph	MOR	GIN	25	random	reg	0.468506723283793	0.441926345609065	0.415254237288136
2.10902590433586	RMSE	Graph	MOR	GIN	26	random	reg	0.452229299363057	0.490084985835694	0.497175141242938
1.97976027261196	RMSE	Graph	MOR	GIN	27	random	reg	0.456475583864119	0.470254957507082	0.483050847457627
1.92371339842496	RMSE	Graph	MOR	GIN	28	random	reg	0.453644727530078	0.46742209631728	0.508474576271186
2.04102345327539	RMSE	Graph	MOR	GIN	29	random	reg	0.466029723991507	0.439093484419263	0.437853107344633
2.41571156972323	RMSE	SMILES	DOR	MolBERT	0	random	reg	0.420868890612878	0.403726708074534	0.393188854489164
2.42809526135522	RMSE	SMILES	DOR	MolBERT	1	random	reg	0.418541505042669	0.375776397515528	0.439628482972136
2.29443593793087	RMSE	SMILES	DOR	MolBERT	2	random	reg	0.41311093871218	0.416149068322981	0.442724458204334
2.30125274118389	RMSE	SMILES	DOR	MolBERT	3	random	reg	0.41155934833204	0.437888198757764	0.43343653250774
2.33973559995823	RMSE	SMILES	DOR	MolBERT	4	random	reg	0.411947245927075	0.403726708074534	0.464396284829721
2.46870873516055	RMSE	SMILES	DOR	MolBERT	5	random	reg	0.423196276183088	0.350931677018633	0.427244582043344
2.38133963816618	RMSE	SMILES	DOR	MolBERT	6	random	reg	0.423972071373158	0.366459627329193	0.405572755417957
2.41759124469491	RMSE	SMILES	DOR	MolBERT	7	random	reg	0.408844065166796	0.440993788819876	0.452012383900929
2.42632641352457	RMSE	SMILES	DOR	MolBERT	8	random	reg	0.421644685802948	0.409937888198758	0.380804953560371
2.35575571023931	RMSE	SMILES	DOR	MolBERT	9	random	reg	0.418929402637704	0.406832298136646	0.405572755417957
2.38013314603271	RMSE	SMILES	DOR	MolBERT	10	random	reg	0.41155934833204	0.422360248447205	0.448916408668731
2.44918167233513	RMSE	SMILES	DOR	MolBERT	11	random	reg	0.416214119472459	0.416149068322981	0.417956656346749
2.30405593822303	RMSE	SMILES	DOR	MolBERT	12	random	reg	0.41466252909232	0.428571428571428	0.417956656346749
2.40071316593839	RMSE	SMILES	DOR	MolBERT	13	random	reg	0.41311093871218	0.434782608695652	0.424148606811146
2.28917547087122	RMSE	SMILES	DOR	MolBERT	14	random	reg	0.414274631497285	0.406832298136646	0.442724458204334
2.36138336624025	RMSE	SMILES	DOR	MolBERT	15	random	reg	0.402249806051202	0.43167701863354	0.513931888544892
2.33512770260873	RMSE	SMILES	DOR	MolBERT	16	random	reg	0.418929402637704	0.437888198757764	0.374613003095975
2.35465710071465	RMSE	SMILES	DOR	MolBERT	17	random	reg	0.417765709852599	0.406832298136646	0.414860681114551
2.31387990078873	RMSE	SMILES	DOR	MolBERT	18	random	reg	0.415050426687354	0.43167701863354	0.411764705882353
2.44550779554548	RMSE	SMILES	DOR	MolBERT	19	random	reg	0.416214119472459	0.434782608695652	0.39938080495356
2.36562399388336	RMSE	SMILES	DOR	MolBERT	20	random	reg	0.41466252909232	0.409937888198758	0.436532507739938
2.30428736088048	RMSE	SMILES	DOR	MolBERT	21	random	reg	0.417765709852599	0.409937888198758	0.411764705882353
2.29132836285237	RMSE	SMILES	DOR	MolBERT	22	random	reg	0.420868890612878	0.409937888198758	0.386996904024768
2.48468879744753	RMSE	SMILES	DOR	MolBERT	23	random	reg	0.425523661753297	0.39751552795031	0.362229102167183
2.40079239569677	RMSE	SMILES	DOR	MolBERT	24	random	reg	0.419317300232738	0.419254658385093	0.390092879256966
2.32605123441456	RMSE	SMILES	DOR	MolBERT	25	random	reg	0.417765709852599	0.388198757763975	0.43343653250774
2.25434469572324	RMSE	SMILES	DOR	MolBERT	26	random	reg	0.41466252909232	0.444099378881988	0.402476780185758
2.29023813274996	RMSE	SMILES	DOR	MolBERT	27	random	reg	0.41388673390225	0.444099378881988	0.408668730650155
2.33275785853766	RMSE	SMILES	DOR	MolBERT	28	random	reg	0.419705197827773	0.366459627329193	0.439628482972136
2.45442608524327	RMSE	SMILES	DOR	MolBERT	29	random	reg	0.41466252909232	0.391304347826087	0.455108359133127
1.92698086526573	RMSE	Graph	DOR	GROVER	0	random	reg	0.420868890612878	0.403726708074534	0.393188854489164
2.16769955898204	RMSE	Graph	DOR	GROVER	1	random	reg	0.418541505042669	0.375776397515528	0.439628482972136
2.52679221789223	RMSE	Graph	DOR	GROVER	2	random	reg	0.41311093871218	0.416149068322981	0.442724458204334
1.94097988876522	RMSE	Graph	DOR	GROVER	3	random	reg	0.41155934833204	0.437888198757764	0.43343653250774
2.65784031716683	RMSE	Graph	DOR	GROVER	4	random	reg	0.411947245927075	0.403726708074534	0.464396284829721
2.65577440718753	RMSE	Graph	DOR	GROVER	5	random	reg	0.423196276183088	0.350931677018633	0.427244582043344
2.74625662565446	RMSE	Graph	DOR	GROVER	6	random	reg	0.423972071373158	0.366459627329193	0.405572755417957
2.77673306743899	RMSE	Graph	DOR	GROVER	7	random	reg	0.408844065166796	0.440993788819876	0.452012383900929
2.63243749828085	RMSE	Graph	DOR	GROVER	8	random	reg	0.421644685802948	0.409937888198758	0.380804953560371
2.36035191285875	RMSE	Graph	DOR	GROVER	9	random	reg	0.418929402637704	0.406832298136646	0.405572755417957
2.78565636654203	RMSE	Graph	DOR	GROVER	10	random	reg	0.41155934833204	0.422360248447205	0.448916408668731
2.70517042093913	RMSE	Graph	DOR	GROVER	11	random	reg	0.416214119472459	0.416149068322981	0.417956656346749
2.44619750292893	RMSE	Graph	DOR	GROVER	12	random	reg	0.41466252909232	0.428571428571428	0.417956656346749
2.32112379223137	RMSE	Graph	DOR	GROVER	13	random	reg	0.41311093871218	0.434782608695652	0.424148606811146
2.58383787577111	RMSE	Graph	DOR	GROVER	14	random	reg	0.414274631497285	0.406832298136646	0.442724458204334
2.58559627891374	RMSE	Graph	DOR	GROVER	15	random	reg	0.402249806051202	0.43167701863354	0.513931888544892
2.54653402719851	RMSE	Graph	DOR	GROVER	16	random	reg	0.418929402637704	0.437888198757764	0.374613003095975
2.77873021215198	RMSE	Graph	DOR	GROVER	17	random	reg	0.417765709852599	0.406832298136646	0.414860681114551
2.29788253265892	RMSE	Graph	DOR	GROVER	18	random	reg	0.415050426687354	0.43167701863354	0.411764705882353
2.53840143788683	RMSE	Graph	DOR	GROVER	19	random	reg	0.416214119472459	0.434782608695652	0.39938080495356
2.68116022390313	RMSE	Graph	DOR	GROVER	20	random	reg	0.41466252909232	0.409937888198758	0.436532507739938
1.94823762623894	RMSE	Graph	DOR	GROVER	21	random	reg	0.417765709852599	0.409937888198758	0.411764705882353
2.3870847080378	RMSE	Graph	DOR	GROVER	22	random	reg	0.420868890612878	0.409937888198758	0.386996904024768
2.6140350340997	RMSE	Graph	DOR	GROVER	23	random	reg	0.425523661753297	0.39751552795031	0.362229102167183
2.07559265610216	RMSE	Graph	DOR	GROVER	24	random	reg	0.419317300232738	0.419254658385093	0.390092879256966
2.70932229961493	RMSE	Graph	DOR	GROVER	25	random	reg	0.417765709852599	0.388198757763975	0.43343653250774
2.00013817800942	RMSE	Graph	DOR	GROVER	26	random	reg	0.41466252909232	0.444099378881988	0.402476780185758
2.46790162154023	RMSE	Graph	DOR	GROVER	27	random	reg	0.41388673390225	0.444099378881988	0.408668730650155
2.59621565393339	RMSE	Graph	DOR	GROVER	28	random	reg	0.419705197827773	0.366459627329193	0.439628482972136
3.10613905342063	RMSE	Graph	DOR	GROVER	29	random	reg	0.41466252909232	0.391304347826087	0.455108359133127
1.80140696823185	RMSE	RDKit2D	DOR	RF	0	random	reg	0.420868890612878	0.403726708074534	0.393188854489164
1.77088025790022	RMSE	RDKit2D	DOR	RF	1	random	reg	0.418541505042669	0.375776397515528	0.439628482972136
1.60942767158517	RMSE	RDKit2D	DOR	RF	2	random	reg	0.41311093871218	0.416149068322981	0.442724458204334
1.74831297319318	RMSE	RDKit2D	DOR	RF	3	random	reg	0.41155934833204	0.437888198757764	0.43343653250774
1.65817888337249	RMSE	RDKit2D	DOR	RF	4	random	reg	0.411947245927075	0.403726708074534	0.464396284829721
1.7932484598335	RMSE	RDKit2D	DOR	RF	5	random	reg	0.423196276183088	0.350931677018633	0.427244582043344
1.74815929498526	RMSE	RDKit2D	DOR	RF	6	random	reg	0.423972071373158	0.366459627329193	0.405572755417957
1.78576827478508	RMSE	RDKit2D	DOR	RF	7	random	reg	0.408844065166796	0.440993788819876	0.452012383900929
1.65641657719184	RMSE	RDKit2D	DOR	RF	8	random	reg	0.421644685802948	0.409937888198758	0.380804953560371
1.64621876395743	RMSE	RDKit2D	DOR	RF	9	random	reg	0.418929402637704	0.406832298136646	0.405572755417957
1.61654225660054	RMSE	RDKit2D	DOR	RF	10	random	reg	0.41155934833204	0.422360248447205	0.448916408668731
1.75393723625351	RMSE	RDKit2D	DOR	RF	11	random	reg	0.416214119472459	0.416149068322981	0.417956656346749
1.77384631049603	RMSE	RDKit2D	DOR	RF	12	random	reg	0.41466252909232	0.428571428571428	0.417956656346749
1.71860668542892	RMSE	RDKit2D	DOR	RF	13	random	reg	0.41311093871218	0.434782608695652	0.424148606811146
1.63140522069016	RMSE	RDKit2D	DOR	RF	14	random	reg	0.414274631497285	0.406832298136646	0.442724458204334
1.78074220478155	RMSE	RDKit2D	DOR	RF	15	random	reg	0.402249806051202	0.43167701863354	0.513931888544892
1.58963402530105	RMSE	RDKit2D	DOR	RF	16	random	reg	0.418929402637704	0.437888198757764	0.374613003095975
1.71642499886107	RMSE	RDKit2D	DOR	RF	17	random	reg	0.417765709852599	0.406832298136646	0.414860681114551
1.7232202408036	RMSE	RDKit2D	DOR	RF	18	random	reg	0.415050426687354	0.43167701863354	0.411764705882353
1.68172523017378	RMSE	RDKit2D	DOR	RF	19	random	reg	0.416214119472459	0.434782608695652	0.39938080495356
1.80347854005114	RMSE	RDKit2D	DOR	RF	20	random	reg	0.41466252909232	0.409937888198758	0.436532507739938
1.71688382037291	RMSE	RDKit2D	DOR	RF	21	random	reg	0.417765709852599	0.409937888198758	0.411764705882353
1.6789569918623	RMSE	RDKit2D	DOR	RF	22	random	reg	0.420868890612878	0.409937888198758	0.386996904024768
1.92817487000117	RMSE	RDKit2D	DOR	RF	23	random	reg	0.425523661753297	0.39751552795031	0.362229102167183
1.77611035009702	RMSE	RDKit2D	DOR	RF	24	random	reg	0.419317300232738	0.419254658385093	0.390092879256966
1.75782856525564	RMSE	RDKit2D	DOR	RF	25	random	reg	0.417765709852599	0.388198757763975	0.43343653250774
1.51170820003146	RMSE	RDKit2D	DOR	RF	26	random	reg	0.41466252909232	0.444099378881988	0.402476780185758
1.65483264374804	RMSE	RDKit2D	DOR	RF	27	random	reg	0.41388673390225	0.444099378881988	0.408668730650155
1.67912876000051	RMSE	RDKit2D	DOR	RF	28	random	reg	0.419705197827773	0.366459627329193	0.439628482972136
1.72817116727083	RMSE	RDKit2D	DOR	RF	29	random	reg	0.41466252909232	0.391304347826087	0.455108359133127
2.29570401269201	RMSE	RDKit2D	DOR	SVM	0	random	reg	0.420868890612878	0.403726708074534	0.393188854489164
2.1105284696628	RMSE	RDKit2D	DOR	SVM	1	random	reg	0.418541505042669	0.375776397515528	0.439628482972136
1.91025916586027	RMSE	RDKit2D	DOR	SVM	2	random	reg	0.41311093871218	0.416149068322981	0.442724458204334
2.18620314391455	RMSE	RDKit2D	DOR	SVM	3	random	reg	0.41155934833204	0.437888198757764	0.43343653250774
2.04808889039378	RMSE	RDKit2D	DOR	SVM	4	random	reg	0.411947245927075	0.403726708074534	0.464396284829721
2.21093307075913	RMSE	RDKit2D	DOR	SVM	5	random	reg	0.423196276183088	0.350931677018633	0.427244582043344
2.10608699334859	RMSE	RDKit2D	DOR	SVM	6	random	reg	0.423972071373158	0.366459627329193	0.405572755417957
2.09934407160827	RMSE	RDKit2D	DOR	SVM	7	random	reg	0.408844065166796	0.440993788819876	0.452012383900929
2.08598122275974	RMSE	RDKit2D	DOR	SVM	8	random	reg	0.421644685802948	0.409937888198758	0.380804953560371
2.15179657111809	RMSE	RDKit2D	DOR	SVM	9	random	reg	0.418929402637704	0.406832298136646	0.405572755417957
1.98015057030177	RMSE	RDKit2D	DOR	SVM	10	random	reg	0.41155934833204	0.422360248447205	0.448916408668731
2.30811196494027	RMSE	RDKit2D	DOR	SVM	11	random	reg	0.416214119472459	0.416149068322981	0.417956656346749
2.15419638850064	RMSE	RDKit2D	DOR	SVM	12	random	reg	0.41466252909232	0.428571428571428	0.417956656346749
2.18305349475806	RMSE	RDKit2D	DOR	SVM	13	random	reg	0.41311093871218	0.434782608695652	0.424148606811146
1.99997319160347	RMSE	RDKit2D	DOR	SVM	14	random	reg	0.414274631497285	0.406832298136646	0.442724458204334
2.19807850545183	RMSE	RDKit2D	DOR	SVM	15	random	reg	0.402249806051202	0.43167701863354	0.513931888544892
2.1076789193207	RMSE	RDKit2D	DOR	SVM	16	random	reg	0.418929402637704	0.437888198757764	0.374613003095975
2.14821078878157	RMSE	RDKit2D	DOR	SVM	17	random	reg	0.417765709852599	0.406832298136646	0.414860681114551
2.12981280241652	RMSE	RDKit2D	DOR	SVM	18	random	reg	0.415050426687354	0.43167701863354	0.411764705882353
2.21421405077715	RMSE	RDKit2D	DOR	SVM	19	random	reg	0.416214119472459	0.434782608695652	0.39938080495356
2.18072922801884	RMSE	RDKit2D	DOR	SVM	20	random	reg	0.41466252909232	0.409937888198758	0.436532507739938
2.12102280326728	RMSE	RDKit2D	DOR	SVM	21	random	reg	0.417765709852599	0.409937888198758	0.411764705882353
2.02459760480675	RMSE	RDKit2D	DOR	SVM	22	random	reg	0.420868890612878	0.409937888198758	0.386996904024768
2.31945238577838	RMSE	RDKit2D	DOR	SVM	23	random	reg	0.425523661753297	0.39751552795031	0.362229102167183
2.15224773105196	RMSE	RDKit2D	DOR	SVM	24	random	reg	0.419317300232738	0.419254658385093	0.390092879256966
2.20003292973695	RMSE	RDKit2D	DOR	SVM	25	random	reg	0.417765709852599	0.388198757763975	0.43343653250774
1.96660798233322	RMSE	RDKit2D	DOR	SVM	26	random	reg	0.41466252909232	0.444099378881988	0.402476780185758
2.1169752745988	RMSE	RDKit2D	DOR	SVM	27	random	reg	0.41388673390225	0.444099378881988	0.408668730650155
2.16913280890109	RMSE	RDKit2D	DOR	SVM	28	random	reg	0.419705197827773	0.366459627329193	0.439628482972136
2.11983897529358	RMSE	RDKit2D	DOR	SVM	29	random	reg	0.41466252909232	0.391304347826087	0.455108359133127
1.9972075724116	RMSE	RDKit2D	DOR	XGBoost	0	random	reg	0.420868890612878	0.403726708074534	0.393188854489164
1.92548340583589	RMSE	RDKit2D	DOR	XGBoost	1	random	reg	0.418541505042669	0.375776397515528	0.439628482972136
1.80165884477619	RMSE	RDKit2D	DOR	XGBoost	2	random	reg	0.41311093871218	0.416149068322981	0.442724458204334
1.94580646268476	RMSE	RDKit2D	DOR	XGBoost	3	random	reg	0.41155934833204	0.437888198757764	0.43343653250774
1.82403513287894	RMSE	RDKit2D	DOR	XGBoost	4	random	reg	0.411947245927075	0.403726708074534	0.464396284829721
2.00363869334282	RMSE	RDKit2D	DOR	XGBoost	5	random	reg	0.423196276183088	0.350931677018633	0.427244582043344
1.96195398135676	RMSE	RDKit2D	DOR	XGBoost	6	random	reg	0.423972071373158	0.366459627329193	0.405572755417957
2.00766558106741	RMSE	RDKit2D	DOR	XGBoost	7	random	reg	0.408844065166796	0.440993788819876	0.452012383900929
1.87896670085162	RMSE	RDKit2D	DOR	XGBoost	8	random	reg	0.421644685802948	0.409937888198758	0.380804953560371
1.8582148961466	RMSE	RDKit2D	DOR	XGBoost	9	random	reg	0.418929402637704	0.406832298136646	0.405572755417957
1.76464804358236	RMSE	RDKit2D	DOR	XGBoost	10	random	reg	0.41155934833204	0.422360248447205	0.448916408668731
1.98039926536594	RMSE	RDKit2D	DOR	XGBoost	11	random	reg	0.416214119472459	0.416149068322981	0.417956656346749
1.9578525312657	RMSE	RDKit2D	DOR	XGBoost	12	random	reg	0.41466252909232	0.428571428571428	0.417956656346749
1.90675958608428	RMSE	RDKit2D	DOR	XGBoost	13	random	reg	0.41311093871218	0.434782608695652	0.424148606811146
1.80896532122621	RMSE	RDKit2D	DOR	XGBoost	14	random	reg	0.414274631497285	0.406832298136646	0.442724458204334
1.98168664335311	RMSE	RDKit2D	DOR	XGBoost	15	random	reg	0.402249806051202	0.43167701863354	0.513931888544892
1.82948154732836	RMSE	RDKit2D	DOR	XGBoost	16	random	reg	0.418929402637704	0.437888198757764	0.374613003095975
1.93144637994511	RMSE	RDKit2D	DOR	XGBoost	17	random	reg	0.417765709852599	0.406832298136646	0.414860681114551
1.91046286836178	RMSE	RDKit2D	DOR	XGBoost	18	random	reg	0.415050426687354	0.43167701863354	0.411764705882353
1.96451305288889	RMSE	RDKit2D	DOR	XGBoost	19	random	reg	0.416214119472459	0.434782608695652	0.39938080495356
2.01948794298908	RMSE	RDKit2D	DOR	XGBoost	20	random	reg	0.41466252909232	0.409937888198758	0.436532507739938
1.90594399568191	RMSE	RDKit2D	DOR	XGBoost	21	random	reg	0.417765709852599	0.409937888198758	0.411764705882353
1.8547415913889	RMSE	RDKit2D	DOR	XGBoost	22	random	reg	0.420868890612878	0.409937888198758	0.386996904024768
2.03302577000046	RMSE	RDKit2D	DOR	XGBoost	23	random	reg	0.425523661753297	0.39751552795031	0.362229102167183
1.94949159046218	RMSE	RDKit2D	DOR	XGBoost	24	random	reg	0.419317300232738	0.419254658385093	0.390092879256966
1.97769706238384	RMSE	RDKit2D	DOR	XGBoost	25	random	reg	0.417765709852599	0.388198757763975	0.43343653250774
1.66810741126815	RMSE	RDKit2D	DOR	XGBoost	26	random	reg	0.41466252909232	0.444099378881988	0.402476780185758
1.86522919639545	RMSE	RDKit2D	DOR	XGBoost	27	random	reg	0.41388673390225	0.444099378881988	0.408668730650155
1.93440364684481	RMSE	RDKit2D	DOR	XGBoost	28	random	reg	0.419705197827773	0.366459627329193	0.439628482972136
1.99248046179275	RMSE	RDKit2D	DOR	XGBoost	29	random	reg	0.41466252909232	0.391304347826087	0.455108359133127
2.55209250512482	RMSE	SMILES	DOR	RNN	0	random	reg	0.420868890612878	0.403726708074534	0.393188854489164
2.94248916209066	RMSE	SMILES	DOR	RNN	1	random	reg	0.418541505042669	0.375776397515528	0.439628482972136
2.33225179719787	RMSE	SMILES	DOR	RNN	2	random	reg	0.41311093871218	0.416149068322981	0.442724458204334
2.47138505267545	RMSE	SMILES	DOR	RNN	3	random	reg	0.41155934833204	0.437888198757764	0.43343653250774
2.18427551518568	RMSE	SMILES	DOR	RNN	4	random	reg	0.411947245927075	0.403726708074534	0.464396284829721
2.67207707300358	RMSE	SMILES	DOR	RNN	5	random	reg	0.423196276183088	0.350931677018633	0.427244582043344
2.61735444664113	RMSE	SMILES	DOR	RNN	6	random	reg	0.423972071373158	0.366459627329193	0.405572755417957
2.26332944040892	RMSE	SMILES	DOR	RNN	7	random	reg	0.408844065166796	0.440993788819876	0.452012383900929
2.25959666871268	RMSE	SMILES	DOR	RNN	8	random	reg	0.421644685802948	0.409937888198758	0.380804953560371
2.48323567708761	RMSE	SMILES	DOR	RNN	9	random	reg	0.418929402637704	0.406832298136646	0.405572755417957
2.08978458474984	RMSE	SMILES	DOR	RNN	10	random	reg	0.41155934833204	0.422360248447205	0.448916408668731
2.32094420511454	RMSE	SMILES	DOR	RNN	11	random	reg	0.416214119472459	0.416149068322981	0.417956656346749
2.3372981759283	RMSE	SMILES	DOR	RNN	12	random	reg	0.41466252909232	0.428571428571428	0.417956656346749
2.34084065359465	RMSE	SMILES	DOR	RNN	13	random	reg	0.41311093871218	0.434782608695652	0.424148606811146
2.10572545792704	RMSE	SMILES	DOR	RNN	14	random	reg	0.414274631497285	0.406832298136646	0.442724458204334
2.55319842124902	RMSE	SMILES	DOR	RNN	15	random	reg	0.402249806051202	0.43167701863354	0.513931888544892
2.15077903410284	RMSE	SMILES	DOR	RNN	16	random	reg	0.418929402637704	0.437888198757764	0.374613003095975
2.26046129104045	RMSE	SMILES	DOR	RNN	17	random	reg	0.417765709852599	0.406832298136646	0.414860681114551
2.40148404610943	RMSE	SMILES	DOR	RNN	18	random	reg	0.415050426687354	0.43167701863354	0.411764705882353
2.38018059827072	RMSE	SMILES	DOR	RNN	19	random	reg	0.416214119472459	0.434782608695652	0.39938080495356
2.20315029272319	RMSE	SMILES	DOR	RNN	20	random	reg	0.41466252909232	0.409937888198758	0.436532507739938
2.13593901699739	RMSE	SMILES	DOR	RNN	21	random	reg	0.417765709852599	0.409937888198758	0.411764705882353
2.32382627604893	RMSE	SMILES	DOR	RNN	22	random	reg	0.420868890612878	0.409937888198758	0.386996904024768
2.41868569064772	RMSE	SMILES	DOR	RNN	23	random	reg	0.425523661753297	0.39751552795031	0.362229102167183
2.17792074844518	RMSE	SMILES	DOR	RNN	24	random	reg	0.419317300232738	0.419254658385093	0.390092879256966
2.31341760515239	RMSE	SMILES	DOR	RNN	25	random	reg	0.417765709852599	0.388198757763975	0.43343653250774
2.16556570914988	RMSE	SMILES	DOR	RNN	26	random	reg	0.41466252909232	0.444099378881988	0.402476780185758
2.06350699110088	RMSE	SMILES	DOR	RNN	27	random	reg	0.41388673390225	0.444099378881988	0.408668730650155
2.40775624165075	RMSE	SMILES	DOR	RNN	28	random	reg	0.419705197827773	0.366459627329193	0.439628482972136
2.22429661348199	RMSE	SMILES	DOR	RNN	29	random	reg	0.41466252909232	0.391304347826087	0.455108359133127
2.15803882572834	RMSE	Graph	DOR	GCN	0	random	reg	0.420868890612878	0.403726708074534	0.393188854489164
2.1678492876501	RMSE	Graph	DOR	GCN	1	random	reg	0.418541505042669	0.375776397515528	0.439628482972136
1.9818949174165	RMSE	Graph	DOR	GCN	2	random	reg	0.41311093871218	0.416149068322981	0.442724458204334
2.17378631976573	RMSE	Graph	DOR	GCN	3	random	reg	0.41155934833204	0.437888198757764	0.43343653250774
2.15649622905287	RMSE	Graph	DOR	GCN	4	random	reg	0.411947245927075	0.403726708074534	0.464396284829721
2.12675161678891	RMSE	Graph	DOR	GCN	5	random	reg	0.423196276183088	0.350931677018633	0.427244582043344
1.96880596790682	RMSE	Graph	DOR	GCN	6	random	reg	0.423972071373158	0.366459627329193	0.405572755417957
2.30617042954785	RMSE	Graph	DOR	GCN	7	random	reg	0.408844065166796	0.440993788819876	0.452012383900929
2.04925649656523	RMSE	Graph	DOR	GCN	8	random	reg	0.421644685802948	0.409937888198758	0.380804953560371
2.29406585819418	RMSE	Graph	DOR	GCN	9	random	reg	0.418929402637704	0.406832298136646	0.405572755417957
2.05940176805654	RMSE	Graph	DOR	GCN	10	random	reg	0.41155934833204	0.422360248447205	0.448916408668731
2.18391615828057	RMSE	Graph	DOR	GCN	11	random	reg	0.416214119472459	0.416149068322981	0.417956656346749
2.12876197291285	RMSE	Graph	DOR	GCN	12	random	reg	0.41466252909232	0.428571428571428	0.417956656346749
2.08369147896987	RMSE	Graph	DOR	GCN	13	random	reg	0.41311093871218	0.434782608695652	0.424148606811146
1.96504770666721	RMSE	Graph	DOR	GCN	14	random	reg	0.414274631497285	0.406832298136646	0.442724458204334
2.21827735659157	RMSE	Graph	DOR	GCN	15	random	reg	0.402249806051202	0.43167701863354	0.513931888544892
1.89305990787475	RMSE	Graph	DOR	GCN	16	random	reg	0.418929402637704	0.437888198757764	0.374613003095975
2.2112376627445	RMSE	Graph	DOR	GCN	17	random	reg	0.417765709852599	0.406832298136646	0.414860681114551
2.25699985168441	RMSE	Graph	DOR	GCN	18	random	reg	0.415050426687354	0.43167701863354	0.411764705882353
2.18897306738238	RMSE	Graph	DOR	GCN	19	random	reg	0.416214119472459	0.434782608695652	0.39938080495356
2.26751456164794	RMSE	Graph	DOR	GCN	20	random	reg	0.41466252909232	0.409937888198758	0.436532507739938
2.08173732399441	RMSE	Graph	DOR	GCN	21	random	reg	0.417765709852599	0.409937888198758	0.411764705882353
2.12985968525496	RMSE	Graph	DOR	GCN	22	random	reg	0.420868890612878	0.409937888198758	0.386996904024768
2.23792037242964	RMSE	Graph	DOR	GCN	23	random	reg	0.425523661753297	0.39751552795031	0.362229102167183
2.10157790610643	RMSE	Graph	DOR	GCN	24	random	reg	0.419317300232738	0.419254658385093	0.390092879256966
2.05270853120685	RMSE	Graph	DOR	GCN	25	random	reg	0.417765709852599	0.388198757763975	0.43343653250774
1.94828357077313	RMSE	Graph	DOR	GCN	26	random	reg	0.41466252909232	0.444099378881988	0.402476780185758
2.10850079055667	RMSE	Graph	DOR	GCN	27	random	reg	0.41388673390225	0.444099378881988	0.408668730650155
2.08732743431821	RMSE	Graph	DOR	GCN	28	random	reg	0.419705197827773	0.366459627329193	0.439628482972136
2.19332183758631	RMSE	Graph	DOR	GCN	29	random	reg	0.41466252909232	0.391304347826087	0.455108359133127
1.82871542922291	RMSE	Graph	DOR	GIN	0	random	reg	0.420868890612878	0.403726708074534	0.393188854489164
1.92741528127086	RMSE	Graph	DOR	GIN	1	random	reg	0.418541505042669	0.375776397515528	0.439628482972136
1.84602632711044	RMSE	Graph	DOR	GIN	2	random	reg	0.41311093871218	0.416149068322981	0.442724458204334
2.03420642601679	RMSE	Graph	DOR	GIN	3	random	reg	0.41155934833204	0.437888198757764	0.43343653250774
1.72741082258067	RMSE	Graph	DOR	GIN	4	random	reg	0.411947245927075	0.403726708074534	0.464396284829721
1.86760989941693	RMSE	Graph	DOR	GIN	5	random	reg	0.423196276183088	0.350931677018633	0.427244582043344
1.82788645488618	RMSE	Graph	DOR	GIN	6	random	reg	0.423972071373158	0.366459627329193	0.405572755417957
1.98138814012036	RMSE	Graph	DOR	GIN	7	random	reg	0.408844065166796	0.440993788819876	0.452012383900929
1.85406738976172	RMSE	Graph	DOR	GIN	8	random	reg	0.421644685802948	0.409937888198758	0.380804953560371
1.84074045040475	RMSE	Graph	DOR	GIN	9	random	reg	0.418929402637704	0.406832298136646	0.405572755417957
1.90457519748696	RMSE	Graph	DOR	GIN	10	random	reg	0.41155934833204	0.422360248447205	0.448916408668731
1.92703254617912	RMSE	Graph	DOR	GIN	11	random	reg	0.416214119472459	0.416149068322981	0.417956656346749
2.04022129168874	RMSE	Graph	DOR	GIN	12	random	reg	0.41466252909232	0.428571428571428	0.417956656346749
2.03861153764274	RMSE	Graph	DOR	GIN	13	random	reg	0.41311093871218	0.434782608695652	0.424148606811146
1.78976206640234	RMSE	Graph	DOR	GIN	14	random	reg	0.414274631497285	0.406832298136646	0.442724458204334
1.95807737381162	RMSE	Graph	DOR	GIN	15	random	reg	0.402249806051202	0.43167701863354	0.513931888544892
1.66410615649065	RMSE	Graph	DOR	GIN	16	random	reg	0.418929402637704	0.437888198757764	0.374613003095975
2.01288051012343	RMSE	Graph	DOR	GIN	17	random	reg	0.417765709852599	0.406832298136646	0.414860681114551
1.99648391162279	RMSE	Graph	DOR	GIN	18	random	reg	0.415050426687354	0.43167701863354	0.411764705882353
1.98277565191521	RMSE	Graph	DOR	GIN	19	random	reg	0.416214119472459	0.434782608695652	0.39938080495356
1.97550240927817	RMSE	Graph	DOR	GIN	20	random	reg	0.41466252909232	0.409937888198758	0.436532507739938
1.93341718644293	RMSE	Graph	DOR	GIN	21	random	reg	0.417765709852599	0.409937888198758	0.411764705882353
1.94153245150647	RMSE	Graph	DOR	GIN	22	random	reg	0.420868890612878	0.409937888198758	0.386996904024768
1.99327314483541	RMSE	Graph	DOR	GIN	23	random	reg	0.425523661753297	0.39751552795031	0.362229102167183
1.75831591526473	RMSE	Graph	DOR	GIN	24	random	reg	0.419317300232738	0.419254658385093	0.390092879256966
1.82857591524478	RMSE	Graph	DOR	GIN	25	random	reg	0.417765709852599	0.388198757763975	0.43343653250774
1.65889825522143	RMSE	Graph	DOR	GIN	26	random	reg	0.41466252909232	0.444099378881988	0.402476780185758
1.88606576690197	RMSE	Graph	DOR	GIN	27	random	reg	0.41388673390225	0.444099378881988	0.408668730650155
1.86615176905989	RMSE	Graph	DOR	GIN	28	random	reg	0.419705197827773	0.366459627329193	0.439628482972136
1.95305841621421	RMSE	Graph	DOR	GIN	29	random	reg	0.41466252909232	0.391304347826087	0.455108359133127
2.61893593676827	RMSE	SMILES	KOR	MolBERT	0	random	reg	0.454887218045113	0.453453453453453	0.423423423423423
2.58566408099128	RMSE	SMILES	KOR	MolBERT	1	random	reg	0.447744360902256	0.465465465465465	0.468468468468468
2.5099114738325	RMSE	SMILES	KOR	MolBERT	2	random	reg	0.45	0.438438438438438	0.477477477477477
2.37875736236848	RMSE	SMILES	KOR	MolBERT	3	random	reg	0.456015037593985	0.405405405405405	0.462462462462462
2.64498570552077	RMSE	SMILES	KOR	MolBERT	4	random	reg	0.453007518796992	0.474474474474474	0.417417417417417
2.62506028891706	RMSE	SMILES	KOR	MolBERT	5	random	reg	0.453007518796992	0.435435435435435	0.456456456456456
2.51481619043035	RMSE	SMILES	KOR	MolBERT	6	random	reg	0.452255639097744	0.504504504504504	0.393393393393393
2.27261580070722	RMSE	SMILES	KOR	MolBERT	7	random	reg	0.446616541353383	0.462462462462462	0.48048048048048
2.60400712677824	RMSE	SMILES	KOR	MolBERT	8	random	reg	0.456766917293233	0.408408408408408	0.453453453453453
2.44278654388341	RMSE	SMILES	KOR	MolBERT	9	random	reg	0.451127819548872	0.468468468468468	0.438438438438438
2.35286347410404	RMSE	SMILES	KOR	MolBERT	10	random	reg	0.458646616541353	0.411411411411411	0.435435435435435
2.41244977710476	RMSE	SMILES	KOR	MolBERT	11	random	reg	0.455639097744361	0.426426426426426	0.444444444444444
2.57682655299565	RMSE	SMILES	KOR	MolBERT	12	random	reg	0.45187969924812	0.444444444444444	0.456456456456456
2.61043323320231	RMSE	SMILES	KOR	MolBERT	13	random	reg	0.456390977443609	0.453453453453453	0.411411411411411
2.50302267943552	RMSE	SMILES	KOR	MolBERT	14	random	reg	0.454511278195489	0.459459459459459	0.42042042042042
2.72643373511225	RMSE	SMILES	KOR	MolBERT	15	random	reg	0.457894736842105	0.408408408408408	0.444444444444444
2.54300802357821	RMSE	SMILES	KOR	MolBERT	16	random	reg	0.449248120300752	0.456456456456456	0.465465465465465
2.50871847635018	RMSE	SMILES	KOR	MolBERT	17	random	reg	0.447368421052632	0.468468468468468	0.468468468468468
2.53908610907825	RMSE	SMILES	KOR	MolBERT	18	random	reg	0.449624060150376	0.468468468468468	0.45045045045045
2.47010670956974	RMSE	SMILES	KOR	MolBERT	19	random	reg	0.446616541353383	0.471471471471471	0.471471471471471
2.40035731383208	RMSE	SMILES	KOR	MolBERT	20	random	reg	0.45187969924812	0.468468468468468	0.432432432432432
2.48000651529297	RMSE	SMILES	KOR	MolBERT	21	random	reg	0.454135338345865	0.429429429429429	0.453453453453453
2.52286877257166	RMSE	SMILES	KOR	MolBERT	22	random	reg	0.457518796992481	0.423423423423423	0.432432432432432
2.66201213816554	RMSE	SMILES	KOR	MolBERT	23	random	reg	0.454511278195489	0.456456456456456	0.423423423423423
2.6101418358136	RMSE	SMILES	KOR	MolBERT	24	random	reg	0.450751879699248	0.438438438438438	0.471471471471471
2.53057854048856	RMSE	SMILES	KOR	MolBERT	25	random	reg	0.452631578947368	0.45045045045045	0.444444444444444
2.53223915085122	RMSE	SMILES	KOR	MolBERT	26	random	reg	0.448496240601504	0.471471471471471	0.456456456456456
2.59176664622392	RMSE	SMILES	KOR	MolBERT	27	random	reg	0.449248120300752	0.456456456456456	0.465465465465465
2.52521781418328	RMSE	SMILES	KOR	MolBERT	28	random	reg	0.453759398496241	0.465465465465465	0.42042042042042
2.51712792987078	RMSE	SMILES	KOR	MolBERT	29	random	reg	0.446992481203007	0.459459459459459	0.48048048048048
2.12364672288561	RMSE	Graph	KOR	GROVER	0	random	reg	0.454887218045113	0.453453453453453	0.423423423423423
2.60397788289597	RMSE	Graph	KOR	GROVER	1	random	reg	0.447744360902256	0.465465465465465	0.468468468468468
2.72681475126834	RMSE	Graph	KOR	GROVER	2	random	reg	0.45	0.438438438438438	0.477477477477477
2.18137175793552	RMSE	Graph	KOR	GROVER	3	random	reg	0.456015037593985	0.405405405405405	0.462462462462462
2.53286003630579	RMSE	Graph	KOR	GROVER	4	random	reg	0.453007518796992	0.474474474474474	0.417417417417417
2.70473301590977	RMSE	Graph	KOR	GROVER	5	random	reg	0.453007518796992	0.435435435435435	0.456456456456456
2.66277618713694	RMSE	Graph	KOR	GROVER	6	random	reg	0.452255639097744	0.504504504504504	0.393393393393393
2.10264535658619	RMSE	Graph	KOR	GROVER	7	random	reg	0.446616541353383	0.462462462462462	0.48048048048048
2.45955838872991	RMSE	Graph	KOR	GROVER	8	random	reg	0.456766917293233	0.408408408408408	0.453453453453453
2.16994125537814	RMSE	Graph	KOR	GROVER	9	random	reg	0.451127819548872	0.468468468468468	0.438438438438438
2.25005881799844	RMSE	Graph	KOR	GROVER	10	random	reg	0.458646616541353	0.411411411411411	0.435435435435435
2.31468494016423	RMSE	Graph	KOR	GROVER	11	random	reg	0.455639097744361	0.426426426426426	0.444444444444444
2.38607245450253	RMSE	Graph	KOR	GROVER	12	random	reg	0.45187969924812	0.444444444444444	0.456456456456456
3.0635426670035	RMSE	Graph	KOR	GROVER	13	random	reg	0.456390977443609	0.453453453453453	0.411411411411411
2.39741486698643	RMSE	Graph	KOR	GROVER	14	random	reg	0.454511278195489	0.459459459459459	0.42042042042042
2.62738209052068	RMSE	Graph	KOR	GROVER	15	random	reg	0.457894736842105	0.408408408408408	0.444444444444444
2.03076219270166	RMSE	Graph	KOR	GROVER	16	random	reg	0.449248120300752	0.456456456456456	0.465465465465465
2.16520987990251	RMSE	Graph	KOR	GROVER	17	random	reg	0.447368421052632	0.468468468468468	0.468468468468468
2.0951300798133	RMSE	Graph	KOR	GROVER	18	random	reg	0.449624060150376	0.468468468468468	0.45045045045045
2.80841413542532	RMSE	Graph	KOR	GROVER	19	random	reg	0.446616541353383	0.471471471471471	0.471471471471471
2.53170070425086	RMSE	Graph	KOR	GROVER	20	random	reg	0.45187969924812	0.468468468468468	0.432432432432432
2.73391315291485	RMSE	Graph	KOR	GROVER	21	random	reg	0.454135338345865	0.429429429429429	0.453453453453453
2.90596117996722	RMSE	Graph	KOR	GROVER	22	random	reg	0.457518796992481	0.423423423423423	0.432432432432432
2.20322352683953	RMSE	Graph	KOR	GROVER	23	random	reg	0.454511278195489	0.456456456456456	0.423423423423423
2.55186108929543	RMSE	Graph	KOR	GROVER	24	random	reg	0.450751879699248	0.438438438438438	0.471471471471471
2.75938707849715	RMSE	Graph	KOR	GROVER	25	random	reg	0.452631578947368	0.45045045045045	0.444444444444444
2.42410099957551	RMSE	Graph	KOR	GROVER	26	random	reg	0.448496240601504	0.471471471471471	0.456456456456456
2.3649406491304	RMSE	Graph	KOR	GROVER	27	random	reg	0.449248120300752	0.456456456456456	0.465465465465465
2.62887557566483	RMSE	Graph	KOR	GROVER	28	random	reg	0.453759398496241	0.465465465465465	0.42042042042042
2.70244445965617	RMSE	Graph	KOR	GROVER	29	random	reg	0.446992481203007	0.459459459459459	0.48048048048048
1.90027218393885	RMSE	RDKit2D	KOR	RF	0	random	reg	0.454887218045113	0.453453453453453	0.423423423423423
1.86151155344325	RMSE	RDKit2D	KOR	RF	1	random	reg	0.447744360902256	0.465465465465465	0.468468468468468
1.71623360800754	RMSE	RDKit2D	KOR	RF	2	random	reg	0.45	0.438438438438438	0.477477477477477
1.82507045107991	RMSE	RDKit2D	KOR	RF	3	random	reg	0.456015037593985	0.405405405405405	0.462462462462462
1.78160020709104	RMSE	RDKit2D	KOR	RF	4	random	reg	0.453007518796992	0.474474474474474	0.417417417417417
1.81729971155053	RMSE	RDKit2D	KOR	RF	5	random	reg	0.453007518796992	0.435435435435435	0.456456456456456
1.66752334153636	RMSE	RDKit2D	KOR	RF	6	random	reg	0.452255639097744	0.504504504504504	0.393393393393393
1.70719683661037	RMSE	RDKit2D	KOR	RF	7	random	reg	0.446616541353383	0.462462462462462	0.48048048048048
1.94611321494698	RMSE	RDKit2D	KOR	RF	8	random	reg	0.456766917293233	0.408408408408408	0.453453453453453
1.84873919412651	RMSE	RDKit2D	KOR	RF	9	random	reg	0.451127819548872	0.468468468468468	0.438438438438438
1.66618310493205	RMSE	RDKit2D	KOR	RF	10	random	reg	0.458646616541353	0.411411411411411	0.435435435435435
1.58743414412037	RMSE	RDKit2D	KOR	RF	11	random	reg	0.455639097744361	0.426426426426426	0.444444444444444
1.88189870887256	RMSE	RDKit2D	KOR	RF	12	random	reg	0.45187969924812	0.444444444444444	0.456456456456456
1.78695090162555	RMSE	RDKit2D	KOR	RF	13	random	reg	0.456390977443609	0.453453453453453	0.411411411411411
1.90002147038218	RMSE	RDKit2D	KOR	RF	14	random	reg	0.454511278195489	0.459459459459459	0.42042042042042
1.77652384548098	RMSE	RDKit2D	KOR	RF	15	random	reg	0.457894736842105	0.408408408408408	0.444444444444444
1.93649941185007	RMSE	RDKit2D	KOR	RF	16	random	reg	0.449248120300752	0.456456456456456	0.465465465465465
1.79935974001173	RMSE	RDKit2D	KOR	RF	17	random	reg	0.447368421052632	0.468468468468468	0.468468468468468
1.79327268206055	RMSE	RDKit2D	KOR	RF	18	random	reg	0.449624060150376	0.468468468468468	0.45045045045045
1.81051015302884	RMSE	RDKit2D	KOR	RF	19	random	reg	0.446616541353383	0.471471471471471	0.471471471471471
1.77196147754938	RMSE	RDKit2D	KOR	RF	20	random	reg	0.45187969924812	0.468468468468468	0.432432432432432
1.79781689257986	RMSE	RDKit2D	KOR	RF	21	random	reg	0.454135338345865	0.429429429429429	0.453453453453453
1.84152480626925	RMSE	RDKit2D	KOR	RF	22	random	reg	0.457518796992481	0.423423423423423	0.432432432432432
1.91789020167751	RMSE	RDKit2D	KOR	RF	23	random	reg	0.454511278195489	0.456456456456456	0.423423423423423
1.88637310326538	RMSE	RDKit2D	KOR	RF	24	random	reg	0.450751879699248	0.438438438438438	0.471471471471471
1.89810501398679	RMSE	RDKit2D	KOR	RF	25	random	reg	0.452631578947368	0.45045045045045	0.444444444444444
1.88454778866299	RMSE	RDKit2D	KOR	RF	26	random	reg	0.448496240601504	0.471471471471471	0.456456456456456
1.82127288145108	RMSE	RDKit2D	KOR	RF	27	random	reg	0.449248120300752	0.456456456456456	0.465465465465465
1.77246371104837	RMSE	RDKit2D	KOR	RF	28	random	reg	0.453759398496241	0.465465465465465	0.42042042042042
1.78717967845482	RMSE	RDKit2D	KOR	RF	29	random	reg	0.446992481203007	0.459459459459459	0.48048048048048
2.42884054654838	RMSE	RDKit2D	KOR	SVM	0	random	reg	0.454887218045113	0.453453453453453	0.423423423423423
2.58670480425184	RMSE	RDKit2D	KOR	SVM	1	random	reg	0.447744360902256	0.465465465465465	0.468468468468468
2.38016365353482	RMSE	RDKit2D	KOR	SVM	2	random	reg	0.45	0.438438438438438	0.477477477477477
2.39687774260247	RMSE	RDKit2D	KOR	SVM	3	random	reg	0.456015037593985	0.405405405405405	0.462462462462462
2.56211122462123	RMSE	RDKit2D	KOR	SVM	4	random	reg	0.453007518796992	0.474474474474474	0.417417417417417
2.50182908194462	RMSE	RDKit2D	KOR	SVM	5	random	reg	0.453007518796992	0.435435435435435	0.456456456456456
2.39288126333897	RMSE	RDKit2D	KOR	SVM	6	random	reg	0.452255639097744	0.504504504504504	0.393393393393393
2.14438804942627	RMSE	RDKit2D	KOR	SVM	7	random	reg	0.446616541353383	0.462462462462462	0.48048048048048
2.50851617353309	RMSE	RDKit2D	KOR	SVM	8	random	reg	0.456766917293233	0.408408408408408	0.453453453453453
2.26600476957834	RMSE	RDKit2D	KOR	SVM	9	random	reg	0.451127819548872	0.468468468468468	0.438438438438438
2.36152489988905	RMSE	RDKit2D	KOR	SVM	10	random	reg	0.458646616541353	0.411411411411411	0.435435435435435
2.26997860286644	RMSE	RDKit2D	KOR	SVM	11	random	reg	0.455639097744361	0.426426426426426	0.444444444444444
2.56146238057737	RMSE	RDKit2D	KOR	SVM	12	random	reg	0.45187969924812	0.444444444444444	0.456456456456456
2.41071502775756	RMSE	RDKit2D	KOR	SVM	13	random	reg	0.456390977443609	0.453453453453453	0.411411411411411
2.37621852858169	RMSE	RDKit2D	KOR	SVM	14	random	reg	0.454511278195489	0.459459459459459	0.42042042042042
2.5109027969187	RMSE	RDKit2D	KOR	SVM	15	random	reg	0.457894736842105	0.408408408408408	0.444444444444444
2.28894897019341	RMSE	RDKit2D	KOR	SVM	16	random	reg	0.449248120300752	0.456456456456456	0.465465465465465
2.54003909857956	RMSE	RDKit2D	KOR	SVM	17	random	reg	0.447368421052632	0.468468468468468	0.468468468468468
2.49195651956912	RMSE	RDKit2D	KOR	SVM	18	random	reg	0.449624060150376	0.468468468468468	0.45045045045045
2.42537493297884	RMSE	RDKit2D	KOR	SVM	19	random	reg	0.446616541353383	0.471471471471471	0.471471471471471
2.37170375123489	RMSE	RDKit2D	KOR	SVM	20	random	reg	0.45187969924812	0.468468468468468	0.432432432432432
2.35198942577718	RMSE	RDKit2D	KOR	SVM	21	random	reg	0.454135338345865	0.429429429429429	0.453453453453453
2.48417029842345	RMSE	RDKit2D	KOR	SVM	22	random	reg	0.457518796992481	0.423423423423423	0.432432432432432
2.44877744829544	RMSE	RDKit2D	KOR	SVM	23	random	reg	0.454511278195489	0.456456456456456	0.423423423423423
2.43072117438866	RMSE	RDKit2D	KOR	SVM	24	random	reg	0.450751879699248	0.438438438438438	0.471471471471471
2.43900319674288	RMSE	RDKit2D	KOR	SVM	25	random	reg	0.452631578947368	0.45045045045045	0.444444444444444
2.37849886999695	RMSE	RDKit2D	KOR	SVM	26	random	reg	0.448496240601504	0.471471471471471	0.456456456456456
2.37880169560416	RMSE	RDKit2D	KOR	SVM	27	random	reg	0.449248120300752	0.456456456456456	0.465465465465465
2.42793768469843	RMSE	RDKit2D	KOR	SVM	28	random	reg	0.453759398496241	0.465465465465465	0.42042042042042
2.48233688342585	RMSE	RDKit2D	KOR	SVM	29	random	reg	0.446992481203007	0.459459459459459	0.48048048048048
2.14603354286012	RMSE	RDKit2D	KOR	XGBoost	0	random	reg	0.454887218045113	0.453453453453453	0.423423423423423
2.17462246019248	RMSE	RDKit2D	KOR	XGBoost	1	random	reg	0.447744360902256	0.465465465465465	0.468468468468468
1.9697105344077	RMSE	RDKit2D	KOR	XGBoost	2	random	reg	0.45	0.438438438438438	0.477477477477477
1.95853994871691	RMSE	RDKit2D	KOR	XGBoost	3	random	reg	0.456015037593985	0.405405405405405	0.462462462462462
2.08122011455125	RMSE	RDKit2D	KOR	XGBoost	4	random	reg	0.453007518796992	0.474474474474474	0.417417417417417
2.07168837506808	RMSE	RDKit2D	KOR	XGBoost	5	random	reg	0.453007518796992	0.435435435435435	0.456456456456456
1.93115708949407	RMSE	RDKit2D	KOR	XGBoost	6	random	reg	0.452255639097744	0.504504504504504	0.393393393393393
1.86409688593206	RMSE	RDKit2D	KOR	XGBoost	7	random	reg	0.446616541353383	0.462462462462462	0.48048048048048
2.20371975814386	RMSE	RDKit2D	KOR	XGBoost	8	random	reg	0.456766917293233	0.408408408408408	0.453453453453453
1.99366196671111	RMSE	RDKit2D	KOR	XGBoost	9	random	reg	0.451127819548872	0.468468468468468	0.438438438438438
1.91528828159726	RMSE	RDKit2D	KOR	XGBoost	10	random	reg	0.458646616541353	0.411411411411411	0.435435435435435
1.87970838565446	RMSE	RDKit2D	KOR	XGBoost	11	random	reg	0.455639097744361	0.426426426426426	0.444444444444444
2.10965606276915	RMSE	RDKit2D	KOR	XGBoost	12	random	reg	0.45187969924812	0.444444444444444	0.456456456456456
1.99492548008006	RMSE	RDKit2D	KOR	XGBoost	13	random	reg	0.456390977443609	0.453453453453453	0.411411411411411
2.11831951047518	RMSE	RDKit2D	KOR	XGBoost	14	random	reg	0.454511278195489	0.459459459459459	0.42042042042042
2.1000588595979	RMSE	RDKit2D	KOR	XGBoost	15	random	reg	0.457894736842105	0.408408408408408	0.444444444444444
2.11327796404341	RMSE	RDKit2D	KOR	XGBoost	16	random	reg	0.449248120300752	0.456456456456456	0.465465465465465
2.06988263564915	RMSE	RDKit2D	KOR	XGBoost	17	random	reg	0.447368421052632	0.468468468468468	0.468468468468468
2.01560225597691	RMSE	RDKit2D	KOR	XGBoost	18	random	reg	0.449624060150376	0.468468468468468	0.45045045045045
2.02867450498045	RMSE	RDKit2D	KOR	XGBoost	19	random	reg	0.446616541353383	0.471471471471471	0.471471471471471
2.01176101670807	RMSE	RDKit2D	KOR	XGBoost	20	random	reg	0.45187969924812	0.468468468468468	0.432432432432432
1.95825403500276	RMSE	RDKit2D	KOR	XGBoost	21	random	reg	0.454135338345865	0.429429429429429	0.453453453453453
2.08286252559437	RMSE	RDKit2D	KOR	XGBoost	22	random	reg	0.457518796992481	0.423423423423423	0.432432432432432
2.02482155638398	RMSE	RDKit2D	KOR	XGBoost	23	random	reg	0.454511278195489	0.456456456456456	0.423423423423423
2.05049259491407	RMSE	RDKit2D	KOR	XGBoost	24	random	reg	0.450751879699248	0.438438438438438	0.471471471471471
2.12706375689799	RMSE	RDKit2D	KOR	XGBoost	25	random	reg	0.452631578947368	0.45045045045045	0.444444444444444
2.04181101008606	RMSE	RDKit2D	KOR	XGBoost	26	random	reg	0.448496240601504	0.471471471471471	0.456456456456456
2.09349358506725	RMSE	RDKit2D	KOR	XGBoost	27	random	reg	0.449248120300752	0.456456456456456	0.465465465465465
1.99816949182904	RMSE	RDKit2D	KOR	XGBoost	28	random	reg	0.453759398496241	0.465465465465465	0.42042042042042
2.12789102612783	RMSE	RDKit2D	KOR	XGBoost	29	random	reg	0.446992481203007	0.459459459459459	0.48048048048048
2.36599769487099	RMSE	SMILES	KOR	RNN	0	random	reg	0.454887218045113	0.453453453453453	0.423423423423423
2.36338742793425	RMSE	SMILES	KOR	RNN	1	random	reg	0.447744360902256	0.465465465465465	0.468468468468468
2.22600338212416	RMSE	SMILES	KOR	RNN	2	random	reg	0.45	0.438438438438438	0.477477477477477
2.28520986108878	RMSE	SMILES	KOR	RNN	3	random	reg	0.456015037593985	0.405405405405405	0.462462462462462
2.47787474271442	RMSE	SMILES	KOR	RNN	4	random	reg	0.453007518796992	0.474474474474474	0.417417417417417
2.58040611912519	RMSE	SMILES	KOR	RNN	5	random	reg	0.453007518796992	0.435435435435435	0.456456456456456
2.19251411038439	RMSE	SMILES	KOR	RNN	6	random	reg	0.452255639097744	0.504504504504504	0.393393393393393
2.21395777505878	RMSE	SMILES	KOR	RNN	7	random	reg	0.446616541353383	0.462462462462462	0.48048048048048
2.56850701595916	RMSE	SMILES	KOR	RNN	8	random	reg	0.456766917293233	0.408408408408408	0.453453453453453
2.21215550898515	RMSE	SMILES	KOR	RNN	9	random	reg	0.451127819548872	0.468468468468468	0.438438438438438
2.17089263579811	RMSE	SMILES	KOR	RNN	10	random	reg	0.458646616541353	0.411411411411411	0.435435435435435
2.27019019316541	RMSE	SMILES	KOR	RNN	11	random	reg	0.455639097744361	0.426426426426426	0.444444444444444
2.48664633433838	RMSE	SMILES	KOR	RNN	12	random	reg	0.45187969924812	0.444444444444444	0.456456456456456
2.42814371442728	RMSE	SMILES	KOR	RNN	13	random	reg	0.456390977443609	0.453453453453453	0.411411411411411
2.12342678435729	RMSE	SMILES	KOR	RNN	14	random	reg	0.454511278195489	0.459459459459459	0.42042042042042
2.20559359494005	RMSE	SMILES	KOR	RNN	15	random	reg	0.457894736842105	0.408408408408408	0.444444444444444
2.19638080369699	RMSE	SMILES	KOR	RNN	16	random	reg	0.449248120300752	0.456456456456456	0.465465465465465
2.33235626300668	RMSE	SMILES	KOR	RNN	17	random	reg	0.447368421052632	0.468468468468468	0.468468468468468
2.40362614847405	RMSE	SMILES	KOR	RNN	18	random	reg	0.449624060150376	0.468468468468468	0.45045045045045
2.42899170278187	RMSE	SMILES	KOR	RNN	19	random	reg	0.446616541353383	0.471471471471471	0.471471471471471
2.38372238421731	RMSE	SMILES	KOR	RNN	20	random	reg	0.45187969924812	0.468468468468468	0.432432432432432
2.0884622375002	RMSE	SMILES	KOR	RNN	21	random	reg	0.454135338345865	0.429429429429429	0.453453453453453
2.27763683053688	RMSE	SMILES	KOR	RNN	22	random	reg	0.457518796992481	0.423423423423423	0.432432432432432
2.34112398675262	RMSE	SMILES	KOR	RNN	23	random	reg	0.454511278195489	0.456456456456456	0.423423423423423
2.38923985068045	RMSE	SMILES	KOR	RNN	24	random	reg	0.450751879699248	0.438438438438438	0.471471471471471
2.54622102982936	RMSE	SMILES	KOR	RNN	25	random	reg	0.452631578947368	0.45045045045045	0.444444444444444
2.40883235703117	RMSE	SMILES	KOR	RNN	26	random	reg	0.448496240601504	0.471471471471471	0.456456456456456
2.3546410728947	RMSE	SMILES	KOR	RNN	27	random	reg	0.449248120300752	0.456456456456456	0.465465465465465
3.60666529501917	RMSE	SMILES	KOR	RNN	28	random	reg	0.453759398496241	0.465465465465465	0.42042042042042
2.22365950044307	RMSE	SMILES	KOR	RNN	29	random	reg	0.446992481203007	0.459459459459459	0.48048048048048
2.40186372213579	RMSE	Graph	KOR	GCN	0	random	reg	0.454887218045113	0.453453453453453	0.423423423423423
2.33017538386004	RMSE	Graph	KOR	GCN	1	random	reg	0.447744360902256	0.465465465465465	0.468468468468468
2.25828995350465	RMSE	Graph	KOR	GCN	2	random	reg	0.45	0.438438438438438	0.477477477477477
2.29403367163587	RMSE	Graph	KOR	GCN	3	random	reg	0.456015037593985	0.405405405405405	0.462462462462462
2.46749851816615	RMSE	Graph	KOR	GCN	4	random	reg	0.453007518796992	0.474474474474474	0.417417417417417
2.2745374289609	RMSE	Graph	KOR	GCN	5	random	reg	0.453007518796992	0.435435435435435	0.456456456456456
2.17329238921297	RMSE	Graph	KOR	GCN	6	random	reg	0.452255639097744	0.504504504504504	0.393393393393393
2.21207989503323	RMSE	Graph	KOR	GCN	7	random	reg	0.446616541353383	0.462462462462462	0.48048048048048
2.43222057112664	RMSE	Graph	KOR	GCN	8	random	reg	0.456766917293233	0.408408408408408	0.453453453453453
2.29903581777288	RMSE	Graph	KOR	GCN	9	random	reg	0.451127819548872	0.468468468468468	0.438438438438438
2.2730695853437	RMSE	Graph	KOR	GCN	10	random	reg	0.458646616541353	0.411411411411411	0.435435435435435
2.18700241096693	RMSE	Graph	KOR	GCN	11	random	reg	0.455639097744361	0.426426426426426	0.444444444444444
2.32589286340234	RMSE	Graph	KOR	GCN	12	random	reg	0.45187969924812	0.444444444444444	0.456456456456456
2.35751833372677	RMSE	Graph	KOR	GCN	13	random	reg	0.456390977443609	0.453453453453453	0.411411411411411
2.320090691413	RMSE	Graph	KOR	GCN	14	random	reg	0.454511278195489	0.459459459459459	0.42042042042042
2.51617971248116	RMSE	Graph	KOR	GCN	15	random	reg	0.457894736842105	0.408408408408408	0.444444444444444
2.30428984260324	RMSE	Graph	KOR	GCN	16	random	reg	0.449248120300752	0.456456456456456	0.465465465465465
2.36939164688839	RMSE	Graph	KOR	GCN	17	random	reg	0.447368421052632	0.468468468468468	0.468468468468468
2.27220538372247	RMSE	Graph	KOR	GCN	18	random	reg	0.449624060150376	0.468468468468468	0.45045045045045
2.17794750165277	RMSE	Graph	KOR	GCN	19	random	reg	0.446616541353383	0.471471471471471	0.471471471471471
2.27007611295656	RMSE	Graph	KOR	GCN	20	random	reg	0.45187969924812	0.468468468468468	0.432432432432432
2.11085770167841	RMSE	Graph	KOR	GCN	21	random	reg	0.454135338345865	0.429429429429429	0.453453453453453
2.37356972683738	RMSE	Graph	KOR	GCN	22	random	reg	0.457518796992481	0.423423423423423	0.432432432432432
2.53282952149608	RMSE	Graph	KOR	GCN	23	random	reg	0.454511278195489	0.456456456456456	0.423423423423423
2.44462233039228	RMSE	Graph	KOR	GCN	24	random	reg	0.450751879699248	0.438438438438438	0.471471471471471
2.28835831515823	RMSE	Graph	KOR	GCN	25	random	reg	0.452631578947368	0.45045045045045	0.444444444444444
2.25581795169769	RMSE	Graph	KOR	GCN	26	random	reg	0.448496240601504	0.471471471471471	0.456456456456456
2.46041498503504	RMSE	Graph	KOR	GCN	27	random	reg	0.449248120300752	0.456456456456456	0.465465465465465
2.39338948868428	RMSE	Graph	KOR	GCN	28	random	reg	0.453759398496241	0.465465465465465	0.42042042042042
2.3489554435322	RMSE	Graph	KOR	GCN	29	random	reg	0.446992481203007	0.459459459459459	0.48048048048048
2.14290876653983	RMSE	Graph	KOR	GIN	0	random	reg	0.454887218045113	0.453453453453453	0.423423423423423
2.22683664090155	RMSE	Graph	KOR	GIN	1	random	reg	0.447744360902256	0.465465465465465	0.468468468468468
2.19196743973038	RMSE	Graph	KOR	GIN	2	random	reg	0.45	0.438438438438438	0.477477477477477
2.21554725584557	RMSE	Graph	KOR	GIN	3	random	reg	0.456015037593985	0.405405405405405	0.462462462462462
1.97893506210283	RMSE	Graph	KOR	GIN	4	random	reg	0.453007518796992	0.474474474474474	0.417417417417417
2.25391460896859	RMSE	Graph	KOR	GIN	5	random	reg	0.453007518796992	0.435435435435435	0.456456456456456
1.91984765856794	RMSE	Graph	KOR	GIN	6	random	reg	0.452255639097744	0.504504504504504	0.393393393393393
1.89543016855293	RMSE	Graph	KOR	GIN	7	random	reg	0.446616541353383	0.462462462462462	0.48048048048048
2.15675711011624	RMSE	Graph	KOR	GIN	8	random	reg	0.456766917293233	0.408408408408408	0.453453453453453
2.10235944769312	RMSE	Graph	KOR	GIN	9	random	reg	0.451127819548872	0.468468468468468	0.438438438438438
2.10716312947093	RMSE	Graph	KOR	GIN	10	random	reg	0.458646616541353	0.411411411411411	0.435435435435435
2.07965635307365	RMSE	Graph	KOR	GIN	11	random	reg	0.455639097744361	0.426426426426426	0.444444444444444
2.17076047848882	RMSE	Graph	KOR	GIN	12	random	reg	0.45187969924812	0.444444444444444	0.456456456456456
2.19066528694023	RMSE	Graph	KOR	GIN	13	random	reg	0.456390977443609	0.453453453453453	0.411411411411411
2.07494792130376	RMSE	Graph	KOR	GIN	14	random	reg	0.454511278195489	0.459459459459459	0.42042042042042
2.11071370319962	RMSE	Graph	KOR	GIN	15	random	reg	0.457894736842105	0.408408408408408	0.444444444444444
2.23668596988999	RMSE	Graph	KOR	GIN	16	random	reg	0.449248120300752	0.456456456456456	0.465465465465465
2.13361946269551	RMSE	Graph	KOR	GIN	17	random	reg	0.447368421052632	0.468468468468468	0.468468468468468
1.95809513654996	RMSE	Graph	KOR	GIN	18	random	reg	0.449624060150376	0.468468468468468	0.45045045045045
2.15973400853439	RMSE	Graph	KOR	GIN	19	random	reg	0.446616541353383	0.471471471471471	0.471471471471471
2.11587334154167	RMSE	Graph	KOR	GIN	20	random	reg	0.45187969924812	0.468468468468468	0.432432432432432
1.92165544268506	RMSE	Graph	KOR	GIN	21	random	reg	0.454135338345865	0.429429429429429	0.453453453453453
2.107354135624	RMSE	Graph	KOR	GIN	22	random	reg	0.457518796992481	0.423423423423423	0.432432432432432
2.00364431334169	RMSE	Graph	KOR	GIN	23	random	reg	0.454511278195489	0.456456456456456	0.423423423423423
2.27790922512669	RMSE	Graph	KOR	GIN	24	random	reg	0.450751879699248	0.438438438438438	0.471471471471471
2.10451504171745	RMSE	Graph	KOR	GIN	25	random	reg	0.452631578947368	0.45045045045045	0.444444444444444
2.05296555126006	RMSE	Graph	KOR	GIN	26	random	reg	0.448496240601504	0.471471471471471	0.456456456456456
2.2322252577637	RMSE	Graph	KOR	GIN	27	random	reg	0.449248120300752	0.456456456456456	0.465465465465465
2.25964294482411	RMSE	Graph	KOR	GIN	28	random	reg	0.453759398496241	0.465465465465465	0.42042042042042
2.06094407846013	RMSE	Graph	KOR	GIN	29	random	reg	0.446992481203007	0.459459459459459	0.48048048048048
