# Supplementary material for: A systematic study of key elements underlying molecular property prediction
Source: Nat Commun. 2023 Oct 13;14:6395. doi: 10.1038/s41467-023-41948-6 (PMC10575948; doi:10.1038/s41467-023-41948-6)
Supplement: Supplementary file 4 — Source Data [file 41467_2023_41948_MOESM4_ESM.zip › SourceData/SFig17/SFig17e.txt]

model_1	model_2	metric_name	mol_prop	split_type	p_value	stats_method	p_value_group
RF	RF	AUROC	BACE	random	1	ranksums	>=0.05
RF	SVM	AUROC	BACE	random	0.00163783886534898	ranksums	<0.05
RF	XGBoost	AUROC	BACE	random	0.100782631798322	ranksums	>=0.05
RF	RNN	AUROC	BACE	random	7.76173468960547e-11	ranksums	<0.05
RF	GCN	AUROC	BACE	random	4.49433148126392e-08	ranksums	<0.05
RF	GIN	AUROC	BACE	random	0.00745108688879847	ranksums	<0.05
RF	MolBERT	AUROC	BACE	random	0.000366575678090335	ranksums	<0.05
RF	GROVER	AUROC	BACE	random	9.49730301429274e-05	ranksums	<0.05
SVM	RF	AUROC	BACE	random	0.00163783886534898	ranksums	<0.05
SVM	SVM	AUROC	BACE	random	1	ranksums	>=0.05
SVM	XGBoost	AUROC	BACE	random	0.0645946503733181	ranksums	>=0.05
SVM	RNN	AUROC	BACE	random	6.06719202254398e-06	ranksums	<0.05
SVM	GCN	AUROC	BACE	random	0.00296185322384854	ranksums	<0.05
SVM	GIN	AUROC	BACE	random	0.870810804536042	ranksums	>=0.05
SVM	MolBERT	AUROC	BACE	random	0.554267836324318	ranksums	>=0.05
SVM	GROVER	AUROC	BACE	random	0.0443590716039318	ranksums	<0.05
XGBoost	RF	AUROC	BACE	random	0.100782631798322	ranksums	>=0.05
XGBoost	SVM	AUROC	BACE	random	0.0645946503733181	ranksums	>=0.05
XGBoost	XGBoost	AUROC	BACE	random	1	ranksums	>=0.05
XGBoost	RNN	AUROC	BACE	random	1.7739278225827e-09	ranksums	<0.05
XGBoost	GCN	AUROC	BACE	random	1.93032627898519e-06	ranksums	<0.05
XGBoost	GIN	AUROC	BACE	random	0.145319127240865	ranksums	>=0.05
XGBoost	MolBERT	AUROC	BACE	random	0.0105365252586533	ranksums	<0.05
XGBoost	GROVER	AUROC	BACE	random	0.00172265702865928	ranksums	<0.05
RNN	RF	AUROC	BACE	random	7.76173468960547e-11	ranksums	<0.05
RNN	SVM	AUROC	BACE	random	6.06719202254398e-06	ranksums	<0.05
RNN	XGBoost	AUROC	BACE	random	1.7739278225827e-09	ranksums	<0.05
RNN	RNN	AUROC	BACE	random	1	ranksums	>=0.05
RNN	GCN	AUROC	BACE	random	0.0159585842612662	ranksums	<0.05
RNN	GIN	AUROC	BACE	random	3.97393875818763e-06	ranksums	<0.05
RNN	MolBERT	AUROC	BACE	random	6.5575086672954e-05	ranksums	<0.05
RNN	GROVER	AUROC	BACE	random	0.198357566662579	ranksums	>=0.05
GCN	RF	AUROC	BACE	random	4.49433148126392e-08	ranksums	<0.05
GCN	SVM	AUROC	BACE	random	0.00296185322384854	ranksums	<0.05
GCN	XGBoost	AUROC	BACE	random	1.93032627898519e-06	ranksums	<0.05
GCN	RNN	AUROC	BACE	random	0.0159585842612662	ranksums	<0.05
GCN	GCN	AUROC	BACE	random	1	ranksums	>=0.05
GCN	GIN	AUROC	BACE	random	0.00163783886534898	ranksums	<0.05
GCN	MolBERT	AUROC	BACE	random	0.0166168789678207	ranksums	<0.05
GCN	GROVER	AUROC	BACE	random	0.824495751654771	ranksums	>=0.05
GIN	RF	AUROC	BACE	random	0.00745108688879847	ranksums	<0.05
GIN	SVM	AUROC	BACE	random	0.870810804536042	ranksums	>=0.05
GIN	XGBoost	AUROC	BACE	random	0.145319127240865	ranksums	>=0.05
GIN	RNN	AUROC	BACE	random	3.97393875818763e-06	ranksums	<0.05
GIN	GCN	AUROC	BACE	random	0.00163783886534898	ranksums	<0.05
GIN	GIN	AUROC	BACE	random	1	ranksums	>=0.05
GIN	MolBERT	AUROC	BACE	random	0.307669013707975	ranksums	>=0.05
GIN	GROVER	AUROC	BACE	random	0.0265777633650162	ranksums	<0.05
MolBERT	RF	AUROC	BACE	random	0.000366575678090335	ranksums	<0.05
MolBERT	SVM	AUROC	BACE	random	0.554267836324318	ranksums	>=0.05
MolBERT	XGBoost	AUROC	BACE	random	0.0105365252586533	ranksums	<0.05
MolBERT	RNN	AUROC	BACE	random	6.5575086672954e-05	ranksums	<0.05
MolBERT	GCN	AUROC	BACE	random	0.0166168789678207	ranksums	<0.05
MolBERT	GIN	AUROC	BACE	random	0.307669013707975	ranksums	>=0.05
MolBERT	MolBERT	AUROC	BACE	random	1	ranksums	>=0.05
MolBERT	GROVER	AUROC	BACE	random	0.0977510554485991	ranksums	>=0.05
GROVER	RF	AUROC	BACE	random	9.49730301429274e-05	ranksums	<0.05
GROVER	SVM	AUROC	BACE	random	0.0443590716039318	ranksums	<0.05
GROVER	XGBoost	AUROC	BACE	random	0.00172265702865928	ranksums	<0.05
GROVER	RNN	AUROC	BACE	random	0.198357566662579	ranksums	>=0.05
GROVER	GCN	AUROC	BACE	random	0.824495751654771	ranksums	>=0.05
GROVER	GIN	AUROC	BACE	random	0.0265777633650162	ranksums	<0.05
GROVER	MolBERT	AUROC	BACE	random	0.0977510554485991	ranksums	>=0.05
GROVER	GROVER	AUROC	BACE	random	1	ranksums	>=0.05
RF	RF	AUROC	BBBP	random	1	ranksums	>=0.05
RF	SVM	AUROC	BBBP	random	2.35415912841053e-05	ranksums	<0.05
RF	XGBoost	AUROC	BBBP	random	0.0443590716039318	ranksums	<0.05
RF	RNN	AUROC	BBBP	random	0.450845801273515	ranksums	>=0.05
RF	GCN	AUROC	BBBP	random	1.53366757204848e-07	ranksums	<0.05
RF	GIN	AUROC	BBBP	random	4.26655443220908e-06	ranksums	<0.05
RF	MolBERT	AUROC	BBBP	random	5.43359149466734e-05	ranksums	<0.05
RF	GROVER	AUROC	BBBP	random	0.000153824256411889	ranksums	<0.05
SVM	RF	AUROC	BBBP	random	2.35415912841053e-05	ranksums	<0.05
SVM	SVM	AUROC	BBBP	random	1	ranksums	>=0.05
SVM	XGBoost	AUROC	BBBP	random	0.0159585842612662	ranksums	<0.05
SVM	RNN	AUROC	BBBP	random	0.000433677833506189	ranksums	<0.05
SVM	GCN	AUROC	BBBP	random	0.0210899464078764	ranksums	<0.05
SVM	GIN	AUROC	BBBP	random	0.083669986917125	ranksums	>=0.05
SVM	MolBERT	AUROC	BBBP	random	0.450845801273515	ranksums	>=0.05
SVM	GROVER	AUROC	BBBP	random	0.383055045845856	ranksums	>=0.05
XGBoost	RF	AUROC	BBBP	random	0.0443590716039318	ranksums	<0.05
XGBoost	SVM	AUROC	BBBP	random	0.0159585842612662	ranksums	<0.05
XGBoost	XGBoost	AUROC	BBBP	random	1	ranksums	>=0.05
XGBoost	RNN	AUROC	BBBP	random	0.214276509861477	ranksums	>=0.05
XGBoost	GCN	AUROC	BBBP	random	8.93338459269216e-05	ranksums	<0.05
XGBoost	GIN	AUROC	BBBP	random	0.000637346631295202	ranksums	<0.05
XGBoost	MolBERT	AUROC	BBBP	random	0.0428195073176977	ranksums	<0.05
XGBoost	GROVER	AUROC	BBBP	random	0.0785186518194306	ranksums	>=0.05
RNN	RF	AUROC	BBBP	random	0.450845801273515	ranksums	>=0.05
RNN	SVM	AUROC	BBBP	random	0.000433677833506189	ranksums	<0.05
RNN	XGBoost	AUROC	BBBP	random	0.214276509861477	ranksums	>=0.05
RNN	RNN	AUROC	BBBP	random	1	ranksums	>=0.05
RNN	GCN	AUROC	BBBP	random	1.93032627898519e-06	ranksums	<0.05
RNN	GIN	AUROC	BBBP	random	2.51375383338081e-05	ranksums	<0.05
RNN	MolBERT	AUROC	BBBP	random	0.00282233355835756	ranksums	<0.05
RNN	GROVER	AUROC	BBBP	random	0.00310763913573104	ranksums	<0.05
GCN	RF	AUROC	BBBP	random	1.53366757204848e-07	ranksums	<0.05
GCN	SVM	AUROC	BBBP	random	0.0210899464078764	ranksums	<0.05
GCN	XGBoost	AUROC	BBBP	random	8.93338459269216e-05	ranksums	<0.05
GCN	RNN	AUROC	BBBP	random	1.93032627898519e-06	ranksums	<0.05
GCN	GCN	AUROC	BBBP	random	1	ranksums	>=0.05
GCN	GIN	AUROC	BBBP	random	0.459772646548566	ranksums	>=0.05
GCN	MolBERT	AUROC	BBBP	random	0.00474542496004799	ranksums	<0.05
GCN	GROVER	AUROC	BBBP	random	0.00544473508216336	ranksums	<0.05
GIN	RF	AUROC	BBBP	random	4.26655443220908e-06	ranksums	<0.05
GIN	SVM	AUROC	BBBP	random	0.083669986917125	ranksums	>=0.05
GIN	XGBoost	AUROC	BBBP	random	0.000637346631295202	ranksums	<0.05
GIN	RNN	AUROC	BBBP	random	2.51375383338081e-05	ranksums	<0.05
GIN	GCN	AUROC	BBBP	random	0.459772646548566	ranksums	>=0.05
GIN	GIN	AUROC	BBBP	random	1	ranksums	>=0.05
GIN	MolBERT	AUROC	BBBP	random	0.0210899464078764	ranksums	<0.05
GIN	GROVER	AUROC	BBBP	random	0.0153233302434195	ranksums	<0.05
MolBERT	RF	AUROC	BBBP	random	5.43359149466734e-05	ranksums	<0.05
MolBERT	SVM	AUROC	BBBP	random	0.450845801273515	ranksums	>=0.05
MolBERT	XGBoost	AUROC	BBBP	random	0.0428195073176977	ranksums	<0.05
MolBERT	RNN	AUROC	BBBP	random	0.00282233355835756	ranksums	<0.05
MolBERT	GCN	AUROC	BBBP	random	0.00474542496004799	ranksums	<0.05
MolBERT	GIN	AUROC	BBBP	random	0.0210899464078764	ranksums	<0.05
MolBERT	MolBERT	AUROC	BBBP	random	1	ranksums	>=0.05
MolBERT	GROVER	AUROC	BBBP	random	1	ranksums	>=0.05
GROVER	RF	AUROC	BBBP	random	0.000153824256411889	ranksums	<0.05
GROVER	SVM	AUROC	BBBP	random	0.383055045845856	ranksums	>=0.05
GROVER	XGBoost	AUROC	BBBP	random	0.0785186518194306	ranksums	>=0.05
GROVER	RNN	AUROC	BBBP	random	0.00310763913573104	ranksums	<0.05
GROVER	GCN	AUROC	BBBP	random	0.00544473508216336	ranksums	<0.05
GROVER	GIN	AUROC	BBBP	random	0.0153233302434195	ranksums	<0.05
GROVER	MolBERT	AUROC	BBBP	random	1	ranksums	>=0.05
GROVER	GROVER	AUROC	BBBP	random	1	ranksums	>=0.05
RF	RF	AUROC	HIV	random	1	ranksums	>=0.05
RF	SVM	AUROC	HIV	random	1.02179673458755e-09	ranksums	<0.05
RF	XGBoost	AUROC	HIV	random	2.58323959882252e-06	ranksums	<0.05
RF	RNN	AUROC	HIV	random	8.48722495644837e-10	ranksums	<0.05
RF	GCN	AUROC	HIV	random	0.00067282950584858	ranksums	<0.05
RF	GIN	AUROC	HIV	random	1.38250753184492e-05	ranksums	<0.05
RF	MolBERT	AUROC	HIV	random	0.024625161703711	ranksums	<0.05
RF	GROVER	AUROC	HIV	random	1.69313483916145e-10	ranksums	<0.05
SVM	RF	AUROC	HIV	random	1.02179673458755e-09	ranksums	<0.05
SVM	SVM	AUROC	HIV	random	1	ranksums	>=0.05
SVM	XGBoost	AUROC	HIV	random	0.0219295475688353	ranksums	<0.05
SVM	RNN	AUROC	HIV	random	0.929315124914634	ranksums	>=0.05
SVM	GCN	AUROC	HIV	random	0.000128578162532981	ranksums	<0.05
SVM	GIN	AUROC	HIV	random	0.00140590551147289	ranksums	<0.05
SVM	MolBERT	AUROC	HIV	random	7.31597272595403e-07	ranksums	<0.05
SVM	GROVER	AUROC	HIV	random	5.65702730771461e-06	ranksums	<0.05
XGBoost	RF	AUROC	HIV	random	2.58323959882252e-06	ranksums	<0.05
XGBoost	SVM	AUROC	HIV	random	0.0219295475688353	ranksums	<0.05
XGBoost	XGBoost	AUROC	HIV	random	1	ranksums	>=0.05
XGBoost	RNN	AUROC	HIV	random	0.0105365252586533	ranksums	<0.05
XGBoost	GCN	AUROC	HIV	random	0.117079846005044	ranksums	>=0.05
XGBoost	GIN	AUROC	HIV	random	0.450845801273515	ranksums	>=0.05
XGBoost	MolBERT	AUROC	HIV	random	0.00256114013221376	ranksums	<0.05
XGBoost	GROVER	AUROC	HIV	random	1.20441624662381e-07	ranksums	<0.05
RNN	RF	AUROC	HIV	random	8.48722495644837e-10	ranksums	<0.05
RNN	SVM	AUROC	HIV	random	0.929315124914634	ranksums	>=0.05
RNN	XGBoost	AUROC	HIV	random	0.0105365252586533	ranksums	<0.05
RNN	RNN	AUROC	HIV	random	1	ranksums	>=0.05
RNN	GCN	AUROC	HIV	random	0.000128578162532981	ranksums	<0.05
RNN	GIN	AUROC	HIV	random	0.000927271862209823	ranksums	<0.05
RNN	MolBERT	AUROC	HIV	random	6.7798158073902e-07	ranksums	<0.05
RNN	GROVER	AUROC	HIV	random	2.77695857861341e-06	ranksums	<0.05
GCN	RF	AUROC	HIV	random	0.00067282950584858	ranksums	<0.05
GCN	SVM	AUROC	HIV	random	0.000128578162532981	ranksums	<0.05
GCN	XGBoost	AUROC	HIV	random	0.117079846005044	ranksums	>=0.05
GCN	RNN	AUROC	HIV	random	0.000128578162532981	ranksums	<0.05
GCN	GCN	AUROC	HIV	random	1	ranksums	>=0.05
GCN	GIN	AUROC	HIV	random	0.329177424678208	ranksums	>=0.05
GCN	MolBERT	AUROC	HIV	random	0.248834383978153	ranksums	>=0.05
GCN	GROVER	AUROC	HIV	random	1.36901867984278e-08	ranksums	<0.05
GIN	RF	AUROC	HIV	random	1.38250753184492e-05	ranksums	<0.05
GIN	SVM	AUROC	HIV	random	0.00140590551147289	ranksums	<0.05
GIN	XGBoost	AUROC	HIV	random	0.450845801273515	ranksums	>=0.05
GIN	RNN	AUROC	HIV	random	0.000927271862209823	ranksums	<0.05
GIN	GCN	AUROC	HIV	random	0.329177424678208	ranksums	>=0.05
GIN	GIN	AUROC	HIV	random	1	ranksums	>=0.05
GIN	MolBERT	AUROC	HIV	random	0.0227980810495788	ranksums	<0.05
GIN	GROVER	AUROC	HIV	random	6.80233745923454e-08	ranksums	<0.05
MolBERT	RF	AUROC	HIV	random	0.024625161703711	ranksums	<0.05
MolBERT	SVM	AUROC	HIV	random	7.31597272595403e-07	ranksums	<0.05
MolBERT	XGBoost	AUROC	HIV	random	0.00256114013221376	ranksums	<0.05
MolBERT	RNN	AUROC	HIV	random	6.7798158073902e-07	ranksums	<0.05
MolBERT	GCN	AUROC	HIV	random	0.248834383978153	ranksums	>=0.05
MolBERT	GIN	AUROC	HIV	random	0.0227980810495788	ranksums	<0.05
MolBERT	MolBERT	AUROC	HIV	random	1	ranksums	>=0.05
MolBERT	GROVER	AUROC	HIV	random	6.23687442625586e-09	ranksums	<0.05
GROVER	RF	AUROC	HIV	random	1.69313483916145e-10	ranksums	<0.05
GROVER	SVM	AUROC	HIV	random	5.65702730771461e-06	ranksums	<0.05
GROVER	XGBoost	AUROC	HIV	random	1.20441624662381e-07	ranksums	<0.05
GROVER	RNN	AUROC	HIV	random	2.77695857861341e-06	ranksums	<0.05
GROVER	GCN	AUROC	HIV	random	1.36901867984278e-08	ranksums	<0.05
GROVER	GIN	AUROC	HIV	random	6.80233745923454e-08	ranksums	<0.05
GROVER	MolBERT	AUROC	HIV	random	6.23687442625586e-09	ranksums	<0.05
GROVER	GROVER	AUROC	HIV	random	1	ranksums	>=0.05
RF	RF	RMSE	ESOL	random	1	ranksums	>=0.05
RF	SVM	RMSE	ESOL	random	0.000571543124125569	ranksums	<0.05
RF	XGBoost	RMSE	ESOL	random	0.000833930330010351	ranksums	<0.05
RF	RNN	RMSE	ESOL	random	1.12079149234622e-09	ranksums	<0.05
RF	GCN	RMSE	ESOL	random	2.87194906632032e-11	ranksums	<0.05
RF	GIN	RMSE	ESOL	random	2.87194906632032e-11	ranksums	<0.05
RF	MolBERT	RMSE	ESOL	random	2.87194906632032e-11	ranksums	<0.05
RF	GROVER	RMSE	ESOL	random	0.00282233355835756	ranksums	<0.05
SVM	RF	RMSE	ESOL	random	0.000571543124125569	ranksums	<0.05
SVM	SVM	RMSE	ESOL	random	1	ranksums	>=0.05
SVM	XGBoost	RMSE	ESOL	random	3.13058210199886e-07	ranksums	<0.05
SVM	RNN	RMSE	ESOL	random	0.00120459794325649	ranksums	<0.05
SVM	GCN	RMSE	ESOL	random	2.87194906632032e-11	ranksums	<0.05
SVM	GIN	RMSE	ESOL	random	2.87194906632032e-11	ranksums	<0.05
SVM	MolBERT	RMSE	ESOL	random	2.87194906632032e-11	ranksums	<0.05
SVM	GROVER	RMSE	ESOL	random	0.905849445866094	ranksums	>=0.05
XGBoost	RF	RMSE	ESOL	random	0.000833930330010351	ranksums	<0.05
XGBoost	SVM	RMSE	ESOL	random	3.13058210199886e-07	ranksums	<0.05
XGBoost	XGBoost	RMSE	ESOL	random	1	ranksums	>=0.05
XGBoost	RNN	RMSE	ESOL	random	8.56299390490084e-11	ranksums	<0.05
XGBoost	GCN	RMSE	ESOL	random	2.87194906632032e-11	ranksums	<0.05
XGBoost	GIN	RMSE	ESOL	random	2.87194906632032e-11	ranksums	<0.05
XGBoost	MolBERT	RMSE	ESOL	random	2.87194906632032e-11	ranksums	<0.05
XGBoost	GROVER	RMSE	ESOL	random	9.89854166780288e-07	ranksums	<0.05
RNN	RF	RMSE	ESOL	random	1.12079149234622e-09	ranksums	<0.05
RNN	SVM	RMSE	ESOL	random	0.00120459794325649	ranksums	<0.05
RNN	XGBoost	RMSE	ESOL	random	8.56299390490084e-11	ranksums	<0.05
RNN	RNN	RMSE	ESOL	random	1	ranksums	>=0.05
RNN	GCN	RMSE	ESOL	random	3.50975769680847e-11	ranksums	<0.05
RNN	GIN	RMSE	ESOL	random	5.77298630087336e-11	ranksums	<0.05
RNN	MolBERT	RMSE	ESOL	random	2.87194906632032e-11	ranksums	<0.05
RNN	GROVER	RMSE	ESOL	random	0.0194944097069431	ranksums	<0.05
GCN	RF	RMSE	ESOL	random	2.87194906632032e-11	ranksums	<0.05
GCN	SVM	RMSE	ESOL	random	2.87194906632032e-11	ranksums	<0.05
GCN	XGBoost	RMSE	ESOL	random	2.87194906632032e-11	ranksums	<0.05
GCN	RNN	RMSE	ESOL	random	3.50975769680847e-11	ranksums	<0.05
GCN	GCN	RMSE	ESOL	random	1	ranksums	>=0.05
GCN	GIN	RMSE	ESOL	random	0.0114669679432952	ranksums	<0.05
GCN	MolBERT	RMSE	ESOL	random	0.000749369214075594	ranksums	<0.05
GCN	GROVER	RMSE	ESOL	random	7.76173468960547e-11	ranksums	<0.05
GIN	RF	RMSE	ESOL	random	2.87194906632032e-11	ranksums	<0.05
GIN	SVM	RMSE	ESOL	random	2.87194906632032e-11	ranksums	<0.05
GIN	XGBoost	RMSE	ESOL	random	2.87194906632032e-11	ranksums	<0.05
GIN	RNN	RMSE	ESOL	random	5.77298630087336e-11	ranksums	<0.05
GIN	GCN	RMSE	ESOL	random	0.0114669679432952	ranksums	<0.05
GIN	GIN	RMSE	ESOL	random	1	ranksums	>=0.05
GIN	MolBERT	RMSE	ESOL	random	4.27528103192407e-07	ranksums	<0.05
GIN	GROVER	RMSE	ESOL	random	4.83886300051272e-10	ranksums	<0.05
MolBERT	RF	RMSE	ESOL	random	2.87194906632032e-11	ranksums	<0.05
MolBERT	SVM	RMSE	ESOL	random	2.87194906632032e-11	ranksums	<0.05
MolBERT	XGBoost	RMSE	ESOL	random	2.87194906632032e-11	ranksums	<0.05
MolBERT	RNN	RMSE	ESOL	random	2.87194906632032e-11	ranksums	<0.05
MolBERT	GCN	RMSE	ESOL	random	0.000749369214075594	ranksums	<0.05
MolBERT	GIN	RMSE	ESOL	random	4.27528103192407e-07	ranksums	<0.05
MolBERT	MolBERT	RMSE	ESOL	random	1	ranksums	>=0.05
MolBERT	GROVER	RMSE	ESOL	random	3.17521724866798e-11	ranksums	<0.05
GROVER	RF	RMSE	ESOL	random	0.00282233355835756	ranksums	<0.05
GROVER	SVM	RMSE	ESOL	random	0.905849445866094	ranksums	>=0.05
GROVER	XGBoost	RMSE	ESOL	random	9.89854166780288e-07	ranksums	<0.05
GROVER	RNN	RMSE	ESOL	random	0.0194944097069431	ranksums	<0.05
GROVER	GCN	RMSE	ESOL	random	7.76173468960547e-11	ranksums	<0.05
GROVER	GIN	RMSE	ESOL	random	4.83886300051272e-10	ranksums	<0.05
GROVER	MolBERT	RMSE	ESOL	random	3.17521724866798e-11	ranksums	<0.05
GROVER	GROVER	RMSE	ESOL	random	1	ranksums	>=0.05
RF	RF	RMSE	FreeSolv	random	1	ranksums	>=0.05
RF	SVM	RMSE	FreeSolv	random	0.203564840611187	ranksums	>=0.05
RF	XGBoost	RMSE	FreeSolv	random	0.0105365252586533	ranksums	<0.05
RF	RNN	RMSE	FreeSolv	random	2.12588997773073e-05	ranksums	<0.05
RF	GCN	RMSE	FreeSolv	random	5.84056947498936e-10	ranksums	<0.05
RF	GIN	RMSE	FreeSolv	random	1.25557069040687e-08	ranksums	<0.05
RF	MolBERT	RMSE	FreeSolv	random	2.87194906632032e-11	ranksums	<0.05
RF	GROVER	RMSE	FreeSolv	random	0.0863464464119469	ranksums	>=0.05
SVM	RF	RMSE	FreeSolv	random	0.203564840611187	ranksums	>=0.05
SVM	SVM	RMSE	FreeSolv	random	1	ranksums	>=0.05
SVM	XGBoost	RMSE	FreeSolv	random	0.000541067663305024	ranksums	<0.05
SVM	RNN	RMSE	FreeSolv	random	0.00147051638314442	ranksums	<0.05
SVM	GCN	RMSE	FreeSolv	random	1.61897105367219e-09	ranksums	<0.05
SVM	GIN	RMSE	FreeSolv	random	2.23398763166654e-06	ranksums	<0.05
SVM	MolBERT	RMSE	FreeSolv	random	2.87194906632032e-11	ranksums	<0.05
SVM	GROVER	RMSE	FreeSolv	random	0.416135847078279	ranksums	>=0.05
XGBoost	RF	RMSE	FreeSolv	random	0.0105365252586533	ranksums	<0.05
XGBoost	SVM	RMSE	FreeSolv	random	0.000541067663305024	ranksums	<0.05
XGBoost	XGBoost	RMSE	FreeSolv	random	1	ranksums	>=0.05
XGBoost	RNN	RMSE	FreeSolv	random	6.02912222890882e-08	ranksums	<0.05
XGBoost	GCN	RMSE	FreeSolv	random	3.01189371187134e-10	ranksums	<0.05
XGBoost	GIN	RMSE	FreeSolv	random	7.73262969786879e-10	ranksums	<0.05
XGBoost	MolBERT	RMSE	FreeSolv	random	2.87194906632032e-11	ranksums	<0.05
XGBoost	GROVER	RMSE	FreeSolv	random	0.000309280912215564	ranksums	<0.05
RNN	RF	RMSE	FreeSolv	random	2.12588997773073e-05	ranksums	<0.05
RNN	SVM	RMSE	FreeSolv	random	0.00147051638314442	ranksums	<0.05
RNN	XGBoost	RMSE	FreeSolv	random	6.02912222890882e-08	ranksums	<0.05
RNN	RNN	RMSE	FreeSolv	random	1	ranksums	>=0.05
RNN	GCN	RMSE	FreeSolv	random	0.000125203901280756	ranksums	<0.05
RNN	GIN	RMSE	FreeSolv	random	0.0709217080220903	ranksums	>=0.05
RNN	MolBERT	RMSE	FreeSolv	random	9.62321963968219e-11	ranksums	<0.05
RNN	GROVER	RMSE	FreeSolv	random	0.0787420467241266	ranksums	>=0.05
GCN	RF	RMSE	FreeSolv	random	5.84056947498936e-10	ranksums	<0.05
GCN	SVM	RMSE	FreeSolv	random	1.61897105367219e-09	ranksums	<0.05
GCN	XGBoost	RMSE	FreeSolv	random	3.01189371187134e-10	ranksums	<0.05
GCN	RNN	RMSE	FreeSolv	random	0.000125203901280756	ranksums	<0.05
GCN	GCN	RMSE	FreeSolv	random	1	ranksums	>=0.05
GCN	GIN	RMSE	FreeSolv	random	0.00375853192477805	ranksums	<0.05
GCN	MolBERT	RMSE	FreeSolv	random	4.28553928406064e-11	ranksums	<0.05
GCN	GROVER	RMSE	FreeSolv	random	0.000346457398898125	ranksums	<0.05
GIN	RF	RMSE	FreeSolv	random	1.25557069040687e-08	ranksums	<0.05
GIN	SVM	RMSE	FreeSolv	random	2.23398763166654e-06	ranksums	<0.05
GIN	XGBoost	RMSE	FreeSolv	random	7.73262969786879e-10	ranksums	<0.05
GIN	RNN	RMSE	FreeSolv	random	0.0709217080220903	ranksums	>=0.05
GIN	GCN	RMSE	FreeSolv	random	0.00375853192477805	ranksums	<0.05
GIN	GIN	RMSE	FreeSolv	random	1	ranksums	>=0.05
GIN	MolBERT	RMSE	FreeSolv	random	4.73402068419889e-11	ranksums	<0.05
GIN	GROVER	RMSE	FreeSolv	random	0.00210389310941795	ranksums	<0.05
MolBERT	RF	RMSE	FreeSolv	random	2.87194906632032e-11	ranksums	<0.05
MolBERT	SVM	RMSE	FreeSolv	random	2.87194906632032e-11	ranksums	<0.05
MolBERT	XGBoost	RMSE	FreeSolv	random	2.87194906632032e-11	ranksums	<0.05
MolBERT	RNN	RMSE	FreeSolv	random	9.62321963968219e-11	ranksums	<0.05
MolBERT	GCN	RMSE	FreeSolv	random	4.28553928406064e-11	ranksums	<0.05
MolBERT	GIN	RMSE	FreeSolv	random	4.73402068419889e-11	ranksums	<0.05
MolBERT	MolBERT	RMSE	FreeSolv	random	1	ranksums	>=0.05
MolBERT	GROVER	RMSE	FreeSolv	random	2.87194906632032e-11	ranksums	<0.05
GROVER	RF	RMSE	FreeSolv	random	0.0863464464119469	ranksums	>=0.05
GROVER	SVM	RMSE	FreeSolv	random	0.416135847078279	ranksums	>=0.05
GROVER	XGBoost	RMSE	FreeSolv	random	0.000309280912215564	ranksums	<0.05
GROVER	RNN	RMSE	FreeSolv	random	0.0787420467241266	ranksums	>=0.05
GROVER	GCN	RMSE	FreeSolv	random	0.000346457398898125	ranksums	<0.05
GROVER	GIN	RMSE	FreeSolv	random	0.00210389310941795	ranksums	<0.05
GROVER	MolBERT	RMSE	FreeSolv	random	2.87194906632032e-11	ranksums	<0.05
GROVER	GROVER	RMSE	FreeSolv	random	1	ranksums	>=0.05
RF	RF	RMSE	Lipop	random	1	ranksums	>=0.05
RF	SVM	RMSE	Lipop	random	5.22831602652652e-11	ranksums	<0.05
RF	XGBoost	RMSE	Lipop	random	9.18087424269878e-07	ranksums	<0.05
RF	RNN	RMSE	Lipop	random	2.87194906632032e-11	ranksums	<0.05
RF	GCN	RMSE	Lipop	random	5.22831602652652e-11	ranksums	<0.05
RF	GIN	RMSE	Lipop	random	0.000433677833506189	ranksums	<0.05
RF	MolBERT	RMSE	Lipop	random	3.17521724866798e-11	ranksums	<0.05
RF	GROVER	RMSE	Lipop	random	2.87194906632032e-11	ranksums	<0.05
SVM	RF	RMSE	Lipop	random	5.22831602652652e-11	ranksums	<0.05
SVM	SVM	RMSE	Lipop	random	1	ranksums	>=0.05
SVM	XGBoost	RMSE	Lipop	random	1.36901867984278e-08	ranksums	<0.05
SVM	RNN	RMSE	Lipop	random	2.20423565524936e-05	ranksums	<0.05
SVM	GCN	RMSE	Lipop	random	0.0059612885288648	ranksums	<0.05
SVM	GIN	RMSE	Lipop	random	2.12839236281228e-09	ranksums	<0.05
SVM	MolBERT	RMSE	Lipop	random	0.870810804536042	ranksums	>=0.05
SVM	GROVER	RMSE	Lipop	random	6.8120053408138e-09	ranksums	<0.05
XGBoost	RF	RMSE	Lipop	random	9.18087424269878e-07	ranksums	<0.05
XGBoost	SVM	RMSE	Lipop	random	1.36901867984278e-08	ranksums	<0.05
XGBoost	XGBoost	RMSE	Lipop	random	1	ranksums	>=0.05
XGBoost	RNN	RMSE	Lipop	random	6.37303417845131e-11	ranksums	<0.05
XGBoost	GCN	RMSE	Lipop	random	1.93121116964054e-05	ranksums	<0.05
XGBoost	GIN	RMSE	Lipop	random	0.0210899464078764	ranksums	<0.05
XGBoost	MolBERT	RMSE	Lipop	random	3.65742836341826e-09	ranksums	<0.05
XGBoost	GROVER	RMSE	Lipop	random	7.03394552480196e-11	ranksums	<0.05
RNN	RF	RMSE	Lipop	random	2.87194906632032e-11	ranksums	<0.05
RNN	SVM	RMSE	Lipop	random	2.20423565524936e-05	ranksums	<0.05
RNN	XGBoost	RMSE	Lipop	random	6.37303417845131e-11	ranksums	<0.05
RNN	RNN	RMSE	Lipop	random	1	ranksums	>=0.05
RNN	GCN	RMSE	Lipop	random	3.21373504044581e-08	ranksums	<0.05
RNN	GIN	RMSE	Lipop	random	3.87871447590138e-11	ranksums	<0.05
RNN	MolBERT	RMSE	Lipop	random	3.7096889063393e-05	ranksums	<0.05
RNN	GROVER	RMSE	Lipop	random	0.000977489496784559	ranksums	<0.05
GCN	RF	RMSE	Lipop	random	5.22831602652652e-11	ranksums	<0.05
GCN	SVM	RMSE	Lipop	random	0.0059612885288648	ranksums	<0.05
GCN	XGBoost	RMSE	Lipop	random	1.93121116964054e-05	ranksums	<0.05
GCN	RNN	RMSE	Lipop	random	3.21373504044581e-08	ranksums	<0.05
GCN	GCN	RMSE	Lipop	random	1	ranksums	>=0.05
GCN	GIN	RMSE	Lipop	random	2.71411821224912e-08	ranksums	<0.05
GCN	MolBERT	RMSE	Lipop	random	0.00181149797610815	ranksums	<0.05
GCN	GROVER	RMSE	Lipop	random	3.01189371187134e-10	ranksums	<0.05
GIN	RF	RMSE	Lipop	random	0.000433677833506189	ranksums	<0.05
GIN	SVM	RMSE	Lipop	random	2.12839236281228e-09	ranksums	<0.05
GIN	XGBoost	RMSE	Lipop	random	0.0210899464078764	ranksums	<0.05
GIN	RNN	RMSE	Lipop	random	3.87871447590138e-11	ranksums	<0.05
GIN	GCN	RMSE	Lipop	random	2.71411821224912e-08	ranksums	<0.05
GIN	GIN	RMSE	Lipop	random	1	ranksums	>=0.05
GIN	MolBERT	RMSE	Lipop	random	2.2603904862877e-10	ranksums	<0.05
GIN	GROVER	RMSE	Lipop	random	4.28553928406064e-11	ranksums	<0.05
MolBERT	RF	RMSE	Lipop	random	3.17521724866798e-11	ranksums	<0.05
MolBERT	SVM	RMSE	Lipop	random	0.870810804536042	ranksums	>=0.05
MolBERT	XGBoost	RMSE	Lipop	random	3.65742836341826e-09	ranksums	<0.05
MolBERT	RNN	RMSE	Lipop	random	3.7096889063393e-05	ranksums	<0.05
MolBERT	GCN	RMSE	Lipop	random	0.00181149797610815	ranksums	<0.05
MolBERT	GIN	RMSE	Lipop	random	2.2603904862877e-10	ranksums	<0.05
MolBERT	MolBERT	RMSE	Lipop	random	1	ranksums	>=0.05
MolBERT	GROVER	RMSE	Lipop	random	5.22484569559294e-09	ranksums	<0.05
GROVER	RF	RMSE	Lipop	random	2.87194906632032e-11	ranksums	<0.05
GROVER	SVM	RMSE	Lipop	random	6.8120053408138e-09	ranksums	<0.05
GROVER	XGBoost	RMSE	Lipop	random	7.03394552480196e-11	ranksums	<0.05
GROVER	RNN	RMSE	Lipop	random	0.000977489496784559	ranksums	<0.05
GROVER	GCN	RMSE	Lipop	random	3.01189371187134e-10	ranksums	<0.05
GROVER	GIN	RMSE	Lipop	random	4.28553928406064e-11	ranksums	<0.05
GROVER	MolBERT	RMSE	Lipop	random	5.22484569559294e-09	ranksums	<0.05
GROVER	GROVER	RMSE	Lipop	random	1	ranksums	>=0.05
