# Supplementary material for: A systematic study of key elements underlying molecular property prediction
Source: Nat Commun. 2023 Oct 13;14:6395. doi: 10.1038/s41467-023-41948-6 (PMC10575948; doi:10.1038/s41467-023-41948-6)
Supplement: Supplementary file 4 — Source Data [file 41467_2023_41948_MOESM4_ESM.zip › SourceData/SFig17/SFig17a.txt]

mean_metric_score	std_metric_score	split_type	mol_rep	mol_prop	model_name	metric_name
0.842390771964323	0.0373685022244941	random	SMILES	BACE	MolBERT	AUROC
0.808167826487238	0.0737185912968702	random	Graph	BACE	GROVER	AUROC
0.877018326212242	0.0267782511741357	random	RDKit2D	BACE	RF	AUROC
0.848555353710328	0.0347127679245445	random	RDKit2D	BACE	SVM	AUROC
0.865306173793087	0.0263746309641698	random	RDKit2D	BACE	XGBoost	AUROC
0.794741928056051	0.0404842017703769	random	SMILES	BACE	RNN	AUROC
0.8206470555576	0.0316689359240972	random	Graph	BACE	GCN	AUROC
0.850949109536742	0.0372102162005123	random	Graph	BACE	GIN	AUROC
0.904012019779177	0.025347777979219	random	SMILES	BBBP	MolBERT	AUROC
0.90165844356322	0.0360969300075958	random	Graph	BBBP	GROVER	AUROC
0.931997385518847	0.0212878636579333	random	RDKit2D	BBBP	RF	AUROC
0.898997014977549	0.0290652953458212	random	RDKit2D	BBBP	SVM	AUROC
0.91741836861724	0.028055966536151	random	RDKit2D	BBBP	XGBoost	AUROC
0.924665482664877	0.0261912113927824	random	SMILES	BBBP	RNN	AUROC
0.875659037753333	0.039574454600254	random	Graph	BBBP	GCN	AUROC
0.883898009623911	0.0377391988583395	random	Graph	BBBP	GIN	AUROC
0.794434112197633	0.0262818998903529	random	SMILES	HIV	MolBERT	AUROC
0.628709772042298	0.0939472217340131	random	Graph	HIV	GROVER	AUROC
0.810491974099226	0.0261375052859875	random	RDKit2D	HIV	RF	AUROC
0.753011652106172	0.0268066535901688	random	RDKit2D	HIV	SVM	AUROC
0.771169294425201	0.0257693633144529	random	RDKit2D	HIV	XGBoost	AUROC
0.753769675117915	0.0266068896641459	random	SMILES	HIV	RNN	AUROC
0.783664820042372	0.0264439912520989	random	Graph	HIV	GCN	AUROC
0.776435981533968	0.0246409536599179	random	Graph	HIV	GIN	AUROC
1.02009427853056	0.114443482641373	random	SMILES	ESOL	MolBERT	RMSE
0.442003826129544	0.142952673657663	random	Graph	ESOL	GROVER	RMSE
0.350551912507447	0.0381352969903849	random	RDKit2D	ESOL	RF	RMSE
0.407685449714379	0.0746868209159184	random	RDKit2D	ESOL	SVM	RMSE
0.314619167642939	0.0407386606654148	random	RDKit2D	ESOL	XGBoost	RMSE
0.4640677970427	0.0734218559865191	random	SMILES	ESOL	RNN	RMSE
0.913027540463548	0.0938228564552669	random	Graph	ESOL	GCN	RMSE
0.843136261682746	0.0984454476197702	random	Graph	ESOL	GIN	RMSE
3.7290424890042	0.502908209333784	random	SMILES	FreeSolv	MolBERT	RMSE
1.4333900460913	0.563179811728464	random	Graph	FreeSolv	GROVER	RMSE
1.15052051375805	0.266226523061491	random	RDKit2D	FreeSolv	RF	RMSE
1.23336328482233	0.276559739505533	random	RDKit2D	FreeSolv	SVM	RMSE
1.00715368485677	0.260012998829309	random	RDKit2D	FreeSolv	XGBoost	RMSE
1.50778788138443	0.308200194609594	random	SMILES	FreeSolv	RNN	RMSE
1.90611404781506	0.356324491691465	random	Graph	FreeSolv	GCN	RMSE
1.71934289889302	0.448057570705413	random	Graph	FreeSolv	GIN	RMSE
0.838951193035723	0.0336601373484715	random	SMILES	Lipop	MolBERT	RMSE
0.986030312618179	0.103170013546251	random	Graph	Lipop	GROVER	RMSE
0.700032287734965	0.0398614971607234	random	RDKit2D	Lipop	RF	RMSE
0.838311447706855	0.0422605268091805	random	RDKit2D	Lipop	SVM	RMSE
0.760041159557402	0.0395803394129046	random	RDKit2D	Lipop	XGBoost	RMSE
0.909903971406859	0.0606333166942682	random	SMILES	Lipop	RNN	RMSE
0.809414432714346	0.0342665519223264	random	Graph	Lipop	GCN	RMSE
0.738154808444837	0.0388074130131978	random	Graph	Lipop	GIN	RMSE
