# Supplementary material for: A systematic study of key elements underlying molecular property prediction
Source: Nat Commun. 2023 Oct 13;14:6395. doi: 10.1038/s41467-023-41948-6 (PMC10575948; doi:10.1038/s41467-023-41948-6)
Supplement: Supplementary file 4 — Source Data [file 41467_2023_41948_MOESM4_ESM.zip › SourceData/SFig17/SFig17b.txt]

metric_score	metric_name	mol_rep	mol_prop	model_name	fold	split_type	task
0.916180371352785	AUROC	SMILES	BACE	MolBERT	0	random	benchmark
0.823114869626498	AUROC	SMILES	BACE	MolBERT	1	random	benchmark
0.756067749257901	AUROC	SMILES	BACE	MolBERT	2	random	benchmark
0.826645264847512	AUROC	SMILES	BACE	MolBERT	3	random	benchmark
0.850881788021652	AUROC	SMILES	BACE	MolBERT	4	random	benchmark
0.863213345039508	AUROC	SMILES	BACE	MolBERT	5	random	benchmark
0.834782608695652	AUROC	SMILES	BACE	MolBERT	6	random	benchmark
0.811628760088041	AUROC	SMILES	BACE	MolBERT	7	random	benchmark
0.850348432055749	AUROC	SMILES	BACE	MolBERT	8	random	benchmark
0.801947487393497	AUROC	SMILES	BACE	MolBERT	9	random	benchmark
0.866071428571429	AUROC	SMILES	BACE	MolBERT	10	random	benchmark
0.849789915966387	AUROC	SMILES	BACE	MolBERT	11	random	benchmark
0.861415406016345	AUROC	SMILES	BACE	MolBERT	12	random	benchmark
0.851156320639889	AUROC	SMILES	BACE	MolBERT	13	random	benchmark
0.86790450928382	AUROC	SMILES	BACE	MolBERT	14	random	benchmark
0.823090277777778	AUROC	SMILES	BACE	MolBERT	15	random	benchmark
0.848232848232848	AUROC	SMILES	BACE	MolBERT	16	random	benchmark
0.815803336259877	AUROC	SMILES	BACE	MolBERT	17	random	benchmark
0.846194503171247	AUROC	SMILES	BACE	MolBERT	18	random	benchmark
0.816583806818182	AUROC	SMILES	BACE	MolBERT	19	random	benchmark
0.82490001738828	AUROC	SMILES	BACE	MolBERT	20	random	benchmark
0.910627177700348	AUROC	SMILES	BACE	MolBERT	21	random	benchmark
0.809725158562368	AUROC	SMILES	BACE	MolBERT	22	random	benchmark
0.800173611111111	AUROC	SMILES	BACE	MolBERT	23	random	benchmark
0.869512195121951	AUROC	SMILES	BACE	MolBERT	24	random	benchmark
0.901908328874621	AUROC	SMILES	BACE	MolBERT	25	random	benchmark
0.882703081232493	AUROC	SMILES	BACE	MolBERT	26	random	benchmark
0.816067653276956	AUROC	SMILES	BACE	MolBERT	27	random	benchmark
0.891456582633053	AUROC	SMILES	BACE	MolBERT	28	random	benchmark
0.783596323911913	AUROC	SMILES	BACE	MolBERT	29	random	benchmark
0.89973474801061	AUROC	Graph	BACE	GROVER	0	random	benchmark
0.829457364341085	AUROC	Graph	BACE	GROVER	1	random	benchmark
0.755194691810721	AUROC	Graph	BACE	GROVER	2	random	benchmark
0.863920099875156	AUROC	Graph	BACE	GROVER	3	random	benchmark
0.830626855247075	AUROC	Graph	BACE	GROVER	4	random	benchmark
0.811589113257243	AUROC	Graph	BACE	GROVER	5	random	benchmark
0.893478260869565	AUROC	Graph	BACE	GROVER	6	random	benchmark
0.653154805575935	AUROC	Graph	BACE	GROVER	7	random	benchmark
0.863588850174216	AUROC	Graph	BACE	GROVER	8	random	benchmark
0.721265866805773	AUROC	Graph	BACE	GROVER	9	random	benchmark
0.732843137254902	AUROC	Graph	BACE	GROVER	10	random	benchmark
0.849614845938375	AUROC	Graph	BACE	GROVER	11	random	benchmark
0.905407755173013	AUROC	Graph	BACE	GROVER	12	random	benchmark
0.741436271952704	AUROC	Graph	BACE	GROVER	13	random	benchmark
0.906277630415561	AUROC	Graph	BACE	GROVER	14	random	benchmark
0.845659722222222	AUROC	Graph	BACE	GROVER	15	random	benchmark
0.852564102564103	AUROC	Graph	BACE	GROVER	16	random	benchmark
0.733450395083407	AUROC	Graph	BACE	GROVER	17	random	benchmark
0.783474277660324	AUROC	Graph	BACE	GROVER	18	random	benchmark
0.652521306818182	AUROC	Graph	BACE	GROVER	19	random	benchmark
0.802469135802469	AUROC	Graph	BACE	GROVER	20	random	benchmark
0.805052264808362	AUROC	Graph	BACE	GROVER	21	random	benchmark
0.878259337561663	AUROC	Graph	BACE	GROVER	22	random	benchmark
0.6765625	AUROC	Graph	BACE	GROVER	23	random	benchmark
0.785017421602787	AUROC	Graph	BACE	GROVER	24	random	benchmark
0.80203317281969	AUROC	Graph	BACE	GROVER	25	random	benchmark
0.889880952380952	AUROC	Graph	BACE	GROVER	26	random	benchmark
0.777307963354475	AUROC	Graph	BACE	GROVER	27	random	benchmark
0.878326330532213	AUROC	Graph	BACE	GROVER	28	random	benchmark
0.824865614704352	AUROC	Graph	BACE	GROVER	29	random	benchmark
0.923253757736516	AUROC	RDKit2D	BACE	RF	0	random	benchmark
0.880285412262157	AUROC	RDKit2D	BACE	RF	1	random	benchmark
0.837174786100925	AUROC	RDKit2D	BACE	RF	2	random	benchmark
0.859550561797753	AUROC	RDKit2D	BACE	RF	3	random	benchmark
0.891129736336651	AUROC	RDKit2D	BACE	RF	4	random	benchmark
0.847322212467076	AUROC	RDKit2D	BACE	RF	5	random	benchmark
0.879891304347826	AUROC	RDKit2D	BACE	RF	6	random	benchmark
0.852898019075569	AUROC	RDKit2D	BACE	RF	7	random	benchmark
0.88780487804878	AUROC	RDKit2D	BACE	RF	8	random	benchmark
0.838462876021562	AUROC	RDKit2D	BACE	RF	9	random	benchmark
0.904674369747899	AUROC	RDKit2D	BACE	RF	10	random	benchmark
0.877363445378151	AUROC	RDKit2D	BACE	RF	11	random	benchmark
0.882107459572248	AUROC	RDKit2D	BACE	RF	12	random	benchmark
0.895757259607025	AUROC	RDKit2D	BACE	RF	13	random	benchmark
0.901768346595933	AUROC	RDKit2D	BACE	RF	14	random	benchmark
0.836197916666667	AUROC	RDKit2D	BACE	RF	15	random	benchmark
0.858281358281358	AUROC	RDKit2D	BACE	RF	16	random	benchmark
0.848551360842845	AUROC	RDKit2D	BACE	RF	17	random	benchmark
0.880637773079634	AUROC	RDKit2D	BACE	RF	18	random	benchmark
0.852805397727273	AUROC	RDKit2D	BACE	RF	19	random	benchmark
0.874369674839159	AUROC	RDKit2D	BACE	RF	20	random	benchmark
0.928919860627178	AUROC	RDKit2D	BACE	RF	21	random	benchmark
0.853770260747005	AUROC	RDKit2D	BACE	RF	22	random	benchmark
0.862326388888889	AUROC	RDKit2D	BACE	RF	23	random	benchmark
0.887108013937282	AUROC	RDKit2D	BACE	RF	24	random	benchmark
0.921169966113786	AUROC	RDKit2D	BACE	RF	25	random	benchmark
0.90484943977591	AUROC	RDKit2D	BACE	RF	26	random	benchmark
0.895348837209302	AUROC	RDKit2D	BACE	RF	27	random	benchmark
0.902135854341737	AUROC	RDKit2D	BACE	RF	28	random	benchmark
0.844633258193168	AUROC	RDKit2D	BACE	RF	29	random	benchmark
0.909814323607427	AUROC	RDKit2D	BACE	SVM	0	random	benchmark
0.849365750528541	AUROC	RDKit2D	BACE	SVM	1	random	benchmark
0.809324253535883	AUROC	RDKit2D	BACE	SVM	2	random	benchmark
0.844658462635991	AUROC	RDKit2D	BACE	SVM	3	random	benchmark
0.885454862929981	AUROC	RDKit2D	BACE	SVM	4	random	benchmark
0.81404741000878	AUROC	RDKit2D	BACE	SVM	5	random	benchmark
0.838224637681159	AUROC	RDKit2D	BACE	SVM	6	random	benchmark
0.823367571533382	AUROC	RDKit2D	BACE	SVM	7	random	benchmark
0.824216027874564	AUROC	RDKit2D	BACE	SVM	8	random	benchmark
0.828812380455573	AUROC	RDKit2D	BACE	SVM	9	random	benchmark
0.881827731092437	AUROC	RDKit2D	BACE	SVM	10	random	benchmark
0.865371148459384	AUROC	RDKit2D	BACE	SVM	11	random	benchmark
0.817249174056686	AUROC	RDKit2D	BACE	SVM	12	random	benchmark
0.873934967831681	AUROC	RDKit2D	BACE	SVM	13	random	benchmark
0.878337754199823	AUROC	RDKit2D	BACE	SVM	14	random	benchmark
0.803993055555556	AUROC	RDKit2D	BACE	SVM	15	random	benchmark
0.848579348579349	AUROC	RDKit2D	BACE	SVM	16	random	benchmark
0.795961369622476	AUROC	RDKit2D	BACE	SVM	17	random	benchmark
0.875968992248062	AUROC	RDKit2D	BACE	SVM	18	random	benchmark
0.818536931818182	AUROC	RDKit2D	BACE	SVM	19	random	benchmark
0.850982437836898	AUROC	RDKit2D	BACE	SVM	20	random	benchmark
0.889198606271777	AUROC	RDKit2D	BACE	SVM	21	random	benchmark
0.804175475687104	AUROC	RDKit2D	BACE	SVM	22	random	benchmark
0.825260416666667	AUROC	RDKit2D	BACE	SVM	23	random	benchmark
0.879094076655052	AUROC	RDKit2D	BACE	SVM	24	random	benchmark
0.895309434635277	AUROC	RDKit2D	BACE	SVM	25	random	benchmark
0.871148459383754	AUROC	RDKit2D	BACE	SVM	26	random	benchmark
0.849365750528541	AUROC	RDKit2D	BACE	SVM	27	random	benchmark
0.912640056022409	AUROC	RDKit2D	BACE	SVM	28	random	benchmark
0.792439743367435	AUROC	RDKit2D	BACE	SVM	29	random	benchmark
0.9105216622458	AUROC	RDKit2D	BACE	XGBoost	0	random	benchmark
0.845313601127555	AUROC	RDKit2D	BACE	XGBoost	1	random	benchmark
0.829666492055177	AUROC	RDKit2D	BACE	XGBoost	2	random	benchmark
0.846620296058498	AUROC	RDKit2D	BACE	XGBoost	3	random	benchmark
0.881962633141261	AUROC	RDKit2D	BACE	XGBoost	4	random	benchmark
0.851799824407375	AUROC	RDKit2D	BACE	XGBoost	5	random	benchmark
0.865217391304348	AUROC	RDKit2D	BACE	XGBoost	6	random	benchmark
0.843543653705062	AUROC	RDKit2D	BACE	XGBoost	7	random	benchmark
0.867247386759582	AUROC	RDKit2D	BACE	XGBoost	8	random	benchmark
0.81924882629108	AUROC	RDKit2D	BACE	XGBoost	9	random	benchmark
0.896708683473389	AUROC	RDKit2D	BACE	XGBoost	10	random	benchmark
0.866596638655462	AUROC	RDKit2D	BACE	XGBoost	11	random	benchmark
0.879325334724396	AUROC	RDKit2D	BACE	XGBoost	12	random	benchmark
0.877064858285516	AUROC	RDKit2D	BACE	XGBoost	13	random	benchmark
0.876746242263484	AUROC	RDKit2D	BACE	XGBoost	14	random	benchmark
0.838715277777778	AUROC	RDKit2D	BACE	XGBoost	15	random	benchmark
0.858108108108108	AUROC	RDKit2D	BACE	XGBoost	16	random	benchmark
0.825987708516242	AUROC	RDKit2D	BACE	XGBoost	17	random	benchmark
0.859584214235377	AUROC	RDKit2D	BACE	XGBoost	18	random	benchmark
0.844815340909091	AUROC	RDKit2D	BACE	XGBoost	19	random	benchmark
0.857937749956529	AUROC	RDKit2D	BACE	XGBoost	20	random	benchmark
0.9198606271777	AUROC	RDKit2D	BACE	XGBoost	21	random	benchmark
0.862138830162086	AUROC	RDKit2D	BACE	XGBoost	22	random	benchmark
0.868055555555556	AUROC	RDKit2D	BACE	XGBoost	23	random	benchmark
0.876132404181185	AUROC	RDKit2D	BACE	XGBoost	24	random	benchmark
0.905118601747815	AUROC	RDKit2D	BACE	XGBoost	25	random	benchmark
0.87937675070028	AUROC	RDKit2D	BACE	XGBoost	26	random	benchmark
0.87262156448203	AUROC	RDKit2D	BACE	XGBoost	27	random	benchmark
0.910364145658263	AUROC	RDKit2D	BACE	XGBoost	28	random	benchmark
0.822784810126582	AUROC	RDKit2D	BACE	XGBoost	29	random	benchmark
0.797524314765694	AUROC	SMILES	BACE	RNN	0	random	benchmark
0.803911205073996	AUROC	SMILES	BACE	RNN	1	random	benchmark
0.687794656888423	AUROC	SMILES	BACE	RNN	2	random	benchmark
0.748350276440164	AUROC	SMILES	BACE	RNN	3	random	benchmark
0.774751178627554	AUROC	SMILES	BACE	RNN	4	random	benchmark
0.803687445127305	AUROC	SMILES	BACE	RNN	5	random	benchmark
0.823550724637681	AUROC	SMILES	BACE	RNN	6	random	benchmark
0.827219369038885	AUROC	SMILES	BACE	RNN	7	random	benchmark
0.770557491289199	AUROC	SMILES	BACE	RNN	8	random	benchmark
0.78942792557816	AUROC	SMILES	BACE	RNN	9	random	benchmark
0.830182072829132	AUROC	SMILES	BACE	RNN	10	random	benchmark
0.824054621848739	AUROC	SMILES	BACE	RNN	11	random	benchmark
0.829768735872022	AUROC	SMILES	BACE	RNN	12	random	benchmark
0.821596244131455	AUROC	SMILES	BACE	RNN	13	random	benchmark
0.790627763041556	AUROC	SMILES	BACE	RNN	14	random	benchmark
0.770138888888889	AUROC	SMILES	BACE	RNN	15	random	benchmark
0.778932778932779	AUROC	SMILES	BACE	RNN	16	random	benchmark
0.783494293239684	AUROC	SMILES	BACE	RNN	17	random	benchmark
0.786293164200141	AUROC	SMILES	BACE	RNN	18	random	benchmark
0.824573863636364	AUROC	SMILES	BACE	RNN	19	random	benchmark
0.735350373848026	AUROC	SMILES	BACE	RNN	20	random	benchmark
0.83588850174216	AUROC	SMILES	BACE	RNN	21	random	benchmark
0.772551092318534	AUROC	SMILES	BACE	RNN	22	random	benchmark
0.837152777777778	AUROC	SMILES	BACE	RNN	23	random	benchmark
0.767595818815331	AUROC	SMILES	BACE	RNN	24	random	benchmark
0.838059568396647	AUROC	SMILES	BACE	RNN	25	random	benchmark
0.836484593837535	AUROC	SMILES	BACE	RNN	26	random	benchmark
0.808139534883721	AUROC	SMILES	BACE	RNN	27	random	benchmark
0.849089635854342	AUROC	SMILES	BACE	RNN	28	random	benchmark
0.695508930119646	AUROC	SMILES	BACE	RNN	29	random	benchmark
0.855172413793103	AUROC	Graph	BACE	GCN	0	random	benchmark
0.80584918957012	AUROC	Graph	BACE	GCN	1	random	benchmark
0.769338222455038	AUROC	Graph	BACE	GCN	2	random	benchmark
0.795434278580346	AUROC	Graph	BACE	GCN	3	random	benchmark
0.84442116291252	AUROC	Graph	BACE	GCN	4	random	benchmark
0.78647936786655	AUROC	Graph	BACE	GCN	5	random	benchmark
0.802898550724638	AUROC	Graph	BACE	GCN	6	random	benchmark
0.756969919295671	AUROC	Graph	BACE	GCN	7	random	benchmark
0.869686411149826	AUROC	Graph	BACE	GCN	8	random	benchmark
0.811337158754999	AUROC	Graph	BACE	GCN	9	random	benchmark
0.838585434173669	AUROC	Graph	BACE	GCN	10	random	benchmark
0.814600840336134	AUROC	Graph	BACE	GCN	11	random	benchmark
0.799339245348635	AUROC	Graph	BACE	GCN	12	random	benchmark
0.860893757607373	AUROC	Graph	BACE	GCN	13	random	benchmark
0.848099027409372	AUROC	Graph	BACE	GCN	14	random	benchmark
0.807118055555555	AUROC	Graph	BACE	GCN	15	random	benchmark
0.772522522522523	AUROC	Graph	BACE	GCN	16	random	benchmark
0.812115891132572	AUROC	Graph	BACE	GCN	17	random	benchmark
0.818710359408034	AUROC	Graph	BACE	GCN	18	random	benchmark
0.815696022727273	AUROC	Graph	BACE	GCN	19	random	benchmark
0.84263606329334	AUROC	Graph	BACE	GCN	20	random	benchmark
0.869163763066202	AUROC	Graph	BACE	GCN	21	random	benchmark
0.832804792107118	AUROC	Graph	BACE	GCN	22	random	benchmark
0.792708333333333	AUROC	Graph	BACE	GCN	23	random	benchmark
0.847909407665505	AUROC	Graph	BACE	GCN	24	random	benchmark
0.83609773497414	AUROC	Graph	BACE	GCN	25	random	benchmark
0.87640056022409	AUROC	Graph	BACE	GCN	26	random	benchmark
0.805673009161381	AUROC	Graph	BACE	GCN	27	random	benchmark
0.846113445378151	AUROC	Graph	BACE	GCN	28	random	benchmark
0.784636726200798	AUROC	Graph	BACE	GCN	29	random	benchmark
0.893191865605659	AUROC	Graph	BACE	GIN	0	random	benchmark
0.821000704721635	AUROC	Graph	BACE	GIN	1	random	benchmark
0.782259472673302	AUROC	Graph	BACE	GIN	2	random	benchmark
0.847333690030319	AUROC	Graph	BACE	GIN	3	random	benchmark
0.851056399511088	AUROC	Graph	BACE	GIN	4	random	benchmark
0.817032484635645	AUROC	Graph	BACE	GIN	5	random	benchmark
0.865217391304348	AUROC	Graph	BACE	GIN	6	random	benchmark
0.802824651504035	AUROC	Graph	BACE	GIN	7	random	benchmark
0.872473867595819	AUROC	Graph	BACE	GIN	8	random	benchmark
0.813075986784907	AUROC	Graph	BACE	GIN	9	random	benchmark
0.872549019607843	AUROC	Graph	BACE	GIN	10	random	benchmark
0.853816526610644	AUROC	Graph	BACE	GIN	11	random	benchmark
0.870283428968875	AUROC	Graph	BACE	GIN	12	random	benchmark
0.872717788210746	AUROC	Graph	BACE	GIN	13	random	benchmark
0.894252873563218	AUROC	Graph	BACE	GIN	14	random	benchmark
0.792881944444444	AUROC	Graph	BACE	GIN	15	random	benchmark
0.874047124047124	AUROC	Graph	BACE	GIN	16	random	benchmark
0.79297629499561	AUROC	Graph	BACE	GIN	17	random	benchmark
0.851832276250881	AUROC	Graph	BACE	GIN	18	random	benchmark
0.859019886363636	AUROC	Graph	BACE	GIN	19	random	benchmark
0.833420274734829	AUROC	Graph	BACE	GIN	20	random	benchmark
0.878745644599303	AUROC	Graph	BACE	GIN	21	random	benchmark
0.865221987315011	AUROC	Graph	BACE	GIN	22	random	benchmark
0.847395833333333	AUROC	Graph	BACE	GIN	23	random	benchmark
0.816376306620209	AUROC	Graph	BACE	GIN	24	random	benchmark
0.911539147494204	AUROC	Graph	BACE	GIN	25	random	benchmark
0.895833333333333	AUROC	Graph	BACE	GIN	26	random	benchmark
0.857381959126145	AUROC	Graph	BACE	GIN	27	random	benchmark
0.925420168067227	AUROC	Graph	BACE	GIN	28	random	benchmark
0.797294954048899	AUROC	Graph	BACE	GIN	29	random	benchmark
0.851469163706813	AUROC	SMILES	BBBP	MolBERT	0	random	benchmark
0.941061543471182	AUROC	SMILES	BBBP	MolBERT	1	random	benchmark
0.898268398268398	AUROC	SMILES	BBBP	MolBERT	2	random	benchmark
0.942091874906479	AUROC	SMILES	BBBP	MolBERT	3	random	benchmark
0.874842982756652	AUROC	SMILES	BBBP	MolBERT	4	random	benchmark
0.939954105048445	AUROC	SMILES	BBBP	MolBERT	5	random	benchmark
0.919662309368192	AUROC	SMILES	BBBP	MolBERT	6	random	benchmark
0.921671671671672	AUROC	SMILES	BBBP	MolBERT	7	random	benchmark
0.896551724137931	AUROC	SMILES	BBBP	MolBERT	8	random	benchmark
0.88895697167756	AUROC	SMILES	BBBP	MolBERT	9	random	benchmark
0.911347517730496	AUROC	SMILES	BBBP	MolBERT	10	random	benchmark
0.890512820512821	AUROC	SMILES	BBBP	MolBERT	11	random	benchmark
0.920982651639863	AUROC	SMILES	BBBP	MolBERT	12	random	benchmark
0.847132034632035	AUROC	SMILES	BBBP	MolBERT	13	random	benchmark
0.906049382716049	AUROC	SMILES	BBBP	MolBERT	14	random	benchmark
0.913118527042578	AUROC	SMILES	BBBP	MolBERT	15	random	benchmark
0.880370569280344	AUROC	SMILES	BBBP	MolBERT	16	random	benchmark
0.875686274509804	AUROC	SMILES	BBBP	MolBERT	17	random	benchmark
0.918798043326345	AUROC	SMILES	BBBP	MolBERT	18	random	benchmark
0.919960228685061	AUROC	SMILES	BBBP	MolBERT	19	random	benchmark
0.88546511627907	AUROC	SMILES	BBBP	MolBERT	20	random	benchmark
0.880466472303207	AUROC	SMILES	BBBP	MolBERT	21	random	benchmark
0.886711409395973	AUROC	SMILES	BBBP	MolBERT	22	random	benchmark
0.905746509129968	AUROC	SMILES	BBBP	MolBERT	23	random	benchmark
0.907843137254902	AUROC	SMILES	BBBP	MolBERT	24	random	benchmark
0.909362420464875	AUROC	SMILES	BBBP	MolBERT	25	random	benchmark
0.888747346072187	AUROC	SMILES	BBBP	MolBERT	26	random	benchmark
0.94613680420936	AUROC	SMILES	BBBP	MolBERT	27	random	benchmark
0.916698705626041	AUROC	SMILES	BBBP	MolBERT	28	random	benchmark
0.93469387755102	AUROC	SMILES	BBBP	MolBERT	29	random	benchmark
0.910975609756098	AUROC	Graph	BBBP	GROVER	0	random	benchmark
0.933734939759036	AUROC	Graph	BBBP	GROVER	1	random	benchmark
0.896642527978934	AUROC	Graph	BBBP	GROVER	2	random	benchmark
0.957953015112973	AUROC	Graph	BBBP	GROVER	3	random	benchmark
0.856361607142857	AUROC	Graph	BBBP	GROVER	4	random	benchmark
0.872727272727273	AUROC	Graph	BBBP	GROVER	5	random	benchmark
0.93012987012987	AUROC	Graph	BBBP	GROVER	6	random	benchmark
0.913239780353874	AUROC	Graph	BBBP	GROVER	7	random	benchmark
0.942725555030704	AUROC	Graph	BBBP	GROVER	8	random	benchmark
0.915519480519481	AUROC	Graph	BBBP	GROVER	9	random	benchmark
0.886749971856355	AUROC	Graph	BBBP	GROVER	10	random	benchmark
0.897037037037037	AUROC	Graph	BBBP	GROVER	11	random	benchmark
0.917998779743746	AUROC	Graph	BBBP	GROVER	12	random	benchmark
0.889005924950625	AUROC	Graph	BBBP	GROVER	13	random	benchmark
0.885061728395062	AUROC	Graph	BBBP	GROVER	14	random	benchmark
0.880434782608696	AUROC	Graph	BBBP	GROVER	15	random	benchmark
0.881493506493507	AUROC	Graph	BBBP	GROVER	16	random	benchmark
0.760989363065488	AUROC	Graph	BBBP	GROVER	17	random	benchmark
0.935988819007687	AUROC	Graph	BBBP	GROVER	18	random	benchmark
0.925808419768151	AUROC	Graph	BBBP	GROVER	19	random	benchmark
0.906392045454545	AUROC	Graph	BBBP	GROVER	20	random	benchmark
0.874935064935065	AUROC	Graph	BBBP	GROVER	21	random	benchmark
0.889791328251905	AUROC	Graph	BBBP	GROVER	22	random	benchmark
0.886233766233766	AUROC	Graph	BBBP	GROVER	23	random	benchmark
0.913335020242915	AUROC	Graph	BBBP	GROVER	24	random	benchmark
0.934716599190283	AUROC	Graph	BBBP	GROVER	25	random	benchmark
0.884975233902036	AUROC	Graph	BBBP	GROVER	26	random	benchmark
0.934815015584768	AUROC	Graph	BBBP	GROVER	27	random	benchmark
0.927463795975907	AUROC	Graph	BBBP	GROVER	28	random	benchmark
0.906517445687953	AUROC	Graph	BBBP	GROVER	29	random	benchmark
0.906935975609756	AUROC	RDKit2D	BBBP	RF	0	random	benchmark
0.959733671528218	AUROC	RDKit2D	BBBP	RF	1	random	benchmark
0.926201448321264	AUROC	RDKit2D	BBBP	RF	2	random	benchmark
0.977704623672004	AUROC	RDKit2D	BBBP	RF	3	random	benchmark
0.882142857142857	AUROC	RDKit2D	BBBP	RF	4	random	benchmark
0.95960951799878	AUROC	RDKit2D	BBBP	RF	5	random	benchmark
0.943441558441558	AUROC	RDKit2D	BBBP	RF	6	random	benchmark
0.929042098840757	AUROC	RDKit2D	BBBP	RF	7	random	benchmark
0.944260746339159	AUROC	RDKit2D	BBBP	RF	8	random	benchmark
0.903506493506494	AUROC	RDKit2D	BBBP	RF	9	random	benchmark
0.950692333671057	AUROC	RDKit2D	BBBP	RF	10	random	benchmark
0.94141975308642	AUROC	RDKit2D	BBBP	RF	11	random	benchmark
0.918791946308725	AUROC	RDKit2D	BBBP	RF	12	random	benchmark
0.910138248847926	AUROC	RDKit2D	BBBP	RF	13	random	benchmark
0.94216049382716	AUROC	RDKit2D	BBBP	RF	14	random	benchmark
0.925288937809576	AUROC	RDKit2D	BBBP	RF	15	random	benchmark
0.897467532467532	AUROC	RDKit2D	BBBP	RF	16	random	benchmark
0.942650262719467	AUROC	RDKit2D	BBBP	RF	17	random	benchmark
0.92921034241789	AUROC	RDKit2D	BBBP	RF	18	random	benchmark
0.94679682733374	AUROC	RDKit2D	BBBP	RF	19	random	benchmark
0.927201704545455	AUROC	RDKit2D	BBBP	RF	20	random	benchmark
0.917207792207792	AUROC	RDKit2D	BBBP	RF	21	random	benchmark
0.907222291640635	AUROC	RDKit2D	BBBP	RF	22	random	benchmark
0.930844155844156	AUROC	RDKit2D	BBBP	RF	23	random	benchmark
0.924342105263158	AUROC	RDKit2D	BBBP	RF	24	random	benchmark
0.939081477732794	AUROC	RDKit2D	BBBP	RF	25	random	benchmark
0.919235002751789	AUROC	RDKit2D	BBBP	RF	26	random	benchmark
0.955142973302616	AUROC	RDKit2D	BBBP	RF	27	random	benchmark
0.944252210688197	AUROC	RDKit2D	BBBP	RF	28	random	benchmark
0.958196181698486	AUROC	RDKit2D	BBBP	RF	29	random	benchmark
0.879573170731707	AUROC	RDKit2D	BBBP	SVM	0	random	benchmark
0.946575776791376	AUROC	RDKit2D	BBBP	SVM	1	random	benchmark
0.911389071757735	AUROC	RDKit2D	BBBP	SVM	2	random	benchmark
0.92338770013467	AUROC	RDKit2D	BBBP	SVM	3	random	benchmark
0.851283482142857	AUROC	RDKit2D	BBBP	SVM	4	random	benchmark
0.930445393532642	AUROC	RDKit2D	BBBP	SVM	5	random	benchmark
0.92038961038961	AUROC	RDKit2D	BBBP	SVM	6	random	benchmark
0.901891397193411	AUROC	RDKit2D	BBBP	SVM	7	random	benchmark
0.89979924421351	AUROC	RDKit2D	BBBP	SVM	8	random	benchmark
0.873961038961039	AUROC	RDKit2D	BBBP	SVM	9	random	benchmark
0.919396600247664	AUROC	RDKit2D	BBBP	SVM	10	random	benchmark
0.880493827160494	AUROC	RDKit2D	BBBP	SVM	11	random	benchmark
0.878279438682123	AUROC	RDKit2D	BBBP	SVM	12	random	benchmark
0.845424621461488	AUROC	RDKit2D	BBBP	SVM	13	random	benchmark
0.919506172839506	AUROC	RDKit2D	BBBP	SVM	14	random	benchmark
0.914694551458448	AUROC	RDKit2D	BBBP	SVM	15	random	benchmark
0.889545454545455	AUROC	RDKit2D	BBBP	SVM	16	random	benchmark
0.885428681276432	AUROC	RDKit2D	BBBP	SVM	17	random	benchmark
0.914744933612858	AUROC	RDKit2D	BBBP	SVM	18	random	benchmark
0.884197681513118	AUROC	RDKit2D	BBBP	SVM	19	random	benchmark
0.880397727272727	AUROC	RDKit2D	BBBP	SVM	20	random	benchmark
0.854415584415584	AUROC	RDKit2D	BBBP	SVM	21	random	benchmark
0.867299762589029	AUROC	RDKit2D	BBBP	SVM	22	random	benchmark
0.908831168831169	AUROC	RDKit2D	BBBP	SVM	23	random	benchmark
0.903593117408907	AUROC	RDKit2D	BBBP	SVM	24	random	benchmark
0.931933198380567	AUROC	RDKit2D	BBBP	SVM	25	random	benchmark
0.859246009906439	AUROC	RDKit2D	BBBP	SVM	26	random	benchmark
0.965984550752134	AUROC	RDKit2D	BBBP	SVM	27	random	benchmark
0.903114186851211	AUROC	RDKit2D	BBBP	SVM	28	random	benchmark
0.924687294272548	AUROC	RDKit2D	BBBP	SVM	29	random	benchmark
0.895274390243902	AUROC	RDKit2D	BBBP	XGBoost	0	random	benchmark
0.964965123652505	AUROC	RDKit2D	BBBP	XGBoost	1	random	benchmark
0.895589203423305	AUROC	RDKit2D	BBBP	XGBoost	2	random	benchmark
0.959598982492892	AUROC	RDKit2D	BBBP	XGBoost	3	random	benchmark
0.862723214285714	AUROC	RDKit2D	BBBP	XGBoost	4	random	benchmark
0.947895057962172	AUROC	RDKit2D	BBBP	XGBoost	5	random	benchmark
0.945064935064935	AUROC	RDKit2D	BBBP	XGBoost	6	random	benchmark
0.92202562538133	AUROC	RDKit2D	BBBP	XGBoost	7	random	benchmark
0.933809636277752	AUROC	RDKit2D	BBBP	XGBoost	8	random	benchmark
0.912662337662338	AUROC	RDKit2D	BBBP	XGBoost	9	random	benchmark
0.939097151863109	AUROC	RDKit2D	BBBP	XGBoost	10	random	benchmark
0.911604938271605	AUROC	RDKit2D	BBBP	XGBoost	11	random	benchmark
0.92294081757169	AUROC	RDKit2D	BBBP	XGBoost	12	random	benchmark
0.860697827518104	AUROC	RDKit2D	BBBP	XGBoost	13	random	benchmark
0.927530864197531	AUROC	RDKit2D	BBBP	XGBoost	14	random	benchmark
0.926940011007155	AUROC	RDKit2D	BBBP	XGBoost	15	random	benchmark
0.88538961038961	AUROC	RDKit2D	BBBP	XGBoost	16	random	benchmark
0.907087017813661	AUROC	RDKit2D	BBBP	XGBoost	17	random	benchmark
0.926415094339622	AUROC	RDKit2D	BBBP	XGBoost	18	random	benchmark
0.944600366076876	AUROC	RDKit2D	BBBP	XGBoost	19	random	benchmark
0.888494318181818	AUROC	RDKit2D	BBBP	XGBoost	20	random	benchmark
0.876753246753247	AUROC	RDKit2D	BBBP	XGBoost	21	random	benchmark
0.889291515681619	AUROC	RDKit2D	BBBP	XGBoost	22	random	benchmark
0.913116883116883	AUROC	RDKit2D	BBBP	XGBoost	23	random	benchmark
0.916751012145749	AUROC	RDKit2D	BBBP	XGBoost	24	random	benchmark
0.922128036437247	AUROC	RDKit2D	BBBP	XGBoost	25	random	benchmark
0.892817831590534	AUROC	RDKit2D	BBBP	XGBoost	26	random	benchmark
0.965849031034016	AUROC	RDKit2D	BBBP	XGBoost	27	random	benchmark
0.923106497500961	AUROC	RDKit2D	BBBP	XGBoost	28	random	benchmark
0.942330480579328	AUROC	RDKit2D	BBBP	XGBoost	29	random	benchmark
0.918140243902439	AUROC	SMILES	BBBP	RNN	0	random	benchmark
0.95291693088142	AUROC	SMILES	BBBP	RNN	1	random	benchmark
0.947333772218565	AUROC	SMILES	BBBP	RNN	2	random	benchmark
0.959299715696544	AUROC	SMILES	BBBP	RNN	3	random	benchmark
0.924051339285714	AUROC	SMILES	BBBP	RNN	4	random	benchmark
0.90091519219036	AUROC	SMILES	BBBP	RNN	5	random	benchmark
0.95038961038961	AUROC	SMILES	BBBP	RNN	6	random	benchmark
0.93483831604637	AUROC	SMILES	BBBP	RNN	7	random	benchmark
0.886986301369863	AUROC	SMILES	BBBP	RNN	8	random	benchmark
0.882727272727273	AUROC	SMILES	BBBP	RNN	9	random	benchmark
0.936564223798266	AUROC	SMILES	BBBP	RNN	10	random	benchmark
0.91641975308642	AUROC	SMILES	BBBP	RNN	11	random	benchmark
0.925320317266626	AUROC	SMILES	BBBP	RNN	12	random	benchmark
0.937327188940092	AUROC	SMILES	BBBP	RNN	13	random	benchmark
0.934197530864198	AUROC	SMILES	BBBP	RNN	14	random	benchmark
0.874243258117777	AUROC	SMILES	BBBP	RNN	15	random	benchmark
0.90961038961039	AUROC	SMILES	BBBP	RNN	16	random	benchmark
0.946559015763168	AUROC	SMILES	BBBP	RNN	17	random	benchmark
0.928232005590496	AUROC	SMILES	BBBP	RNN	18	random	benchmark
0.861744966442953	AUROC	SMILES	BBBP	RNN	19	random	benchmark
0.930539772727273	AUROC	SMILES	BBBP	RNN	20	random	benchmark
0.875194805194805	AUROC	SMILES	BBBP	RNN	21	random	benchmark
0.951518180682244	AUROC	SMILES	BBBP	RNN	22	random	benchmark
0.952727272727273	AUROC	SMILES	BBBP	RNN	23	random	benchmark
0.911184210526316	AUROC	SMILES	BBBP	RNN	24	random	benchmark
0.939903846153846	AUROC	SMILES	BBBP	RNN	25	random	benchmark
0.939598238855256	AUROC	SMILES	BBBP	RNN	26	random	benchmark
0.933527578262637	AUROC	SMILES	BBBP	RNN	27	random	benchmark
0.934832756632065	AUROC	SMILES	BBBP	RNN	28	random	benchmark
0.94312047399605	AUROC	SMILES	BBBP	RNN	29	random	benchmark
0.85594512195122	AUROC	Graph	BBBP	GCN	0	random	benchmark
0.945624603677869	AUROC	Graph	BBBP	GCN	1	random	benchmark
0.866886109282423	AUROC	Graph	BBBP	GCN	2	random	benchmark
0.928924135867126	AUROC	Graph	BBBP	GCN	3	random	benchmark
0.777901785714286	AUROC	Graph	BBBP	GCN	4	random	benchmark
0.859182428309945	AUROC	Graph	BBBP	GCN	5	random	benchmark
0.915064935064935	AUROC	Graph	BBBP	GCN	6	random	benchmark
0.88810250152532	AUROC	Graph	BBBP	GCN	7	random	benchmark
0.864666981577704	AUROC	Graph	BBBP	GCN	8	random	benchmark
0.850909090909091	AUROC	Graph	BBBP	GCN	9	random	benchmark
0.8994708994709	AUROC	Graph	BBBP	GCN	10	random	benchmark
0.869753086419753	AUROC	Graph	BBBP	GCN	11	random	benchmark
0.869676632092739	AUROC	Graph	BBBP	GCN	12	random	benchmark
0.883475971033575	AUROC	Graph	BBBP	GCN	13	random	benchmark
0.869753086419753	AUROC	Graph	BBBP	GCN	14	random	benchmark
0.894881673087507	AUROC	Graph	BBBP	GCN	15	random	benchmark
0.829480519480519	AUROC	Graph	BBBP	GCN	16	random	benchmark
0.826733307702166	AUROC	Graph	BBBP	GCN	17	random	benchmark
0.923410202655486	AUROC	Graph	BBBP	GCN	18	random	benchmark
0.894203782794387	AUROC	Graph	BBBP	GCN	19	random	benchmark
0.832244318181818	AUROC	Graph	BBBP	GCN	20	random	benchmark
0.842467532467532	AUROC	Graph	BBBP	GCN	21	random	benchmark
0.84055979007872	AUROC	Graph	BBBP	GCN	22	random	benchmark
0.913246753246753	AUROC	Graph	BBBP	GCN	23	random	benchmark
0.825278340080972	AUROC	Graph	BBBP	GCN	24	random	benchmark
0.903213562753036	AUROC	Graph	BBBP	GCN	25	random	benchmark
0.836818932305999	AUROC	Graph	BBBP	GCN	26	random	benchmark
0.930613904323079	AUROC	Graph	BBBP	GCN	27	random	benchmark
0.920287069075996	AUROC	Graph	BBBP	GCN	28	random	benchmark
0.910994075049375	AUROC	Graph	BBBP	GCN	29	random	benchmark
0.853048780487805	AUROC	Graph	BBBP	GIN	0	random	benchmark
0.931911857958148	AUROC	Graph	BBBP	GIN	1	random	benchmark
0.867873601053325	AUROC	Graph	BBBP	GIN	2	random	benchmark
0.925781834505462	AUROC	Graph	BBBP	GIN	3	random	benchmark
0.827845982142857	AUROC	Graph	BBBP	GIN	4	random	benchmark
0.921232458816352	AUROC	Graph	BBBP	GIN	5	random	benchmark
0.887727272727273	AUROC	Graph	BBBP	GIN	6	random	benchmark
0.871873093349604	AUROC	Graph	BBBP	GIN	7	random	benchmark
0.864844119036372	AUROC	Graph	BBBP	GIN	8	random	benchmark
0.883506493506494	AUROC	Graph	BBBP	GIN	9	random	benchmark
0.857818304626815	AUROC	Graph	BBBP	GIN	10	random	benchmark
0.840740740740741	AUROC	Graph	BBBP	GIN	11	random	benchmark
0.898230628431971	AUROC	Graph	BBBP	GIN	12	random	benchmark
0.861487820934826	AUROC	Graph	BBBP	GIN	13	random	benchmark
0.877407407407407	AUROC	Graph	BBBP	GIN	14	random	benchmark
0.878852504127683	AUROC	Graph	BBBP	GIN	15	random	benchmark
0.87038961038961	AUROC	Graph	BBBP	GIN	16	random	benchmark
0.858772267076765	AUROC	Graph	BBBP	GIN	17	random	benchmark
0.908385744234801	AUROC	Graph	BBBP	GIN	18	random	benchmark
0.962538133007932	AUROC	Graph	BBBP	GIN	19	random	benchmark
0.841761363636364	AUROC	Graph	BBBP	GIN	20	random	benchmark
0.867272727272727	AUROC	Graph	BBBP	GIN	21	random	benchmark
0.85517930775959	AUROC	Graph	BBBP	GIN	22	random	benchmark
0.913506493506494	AUROC	Graph	BBBP	GIN	23	random	benchmark
0.854757085020243	AUROC	Graph	BBBP	GIN	24	random	benchmark
0.915232793522267	AUROC	Graph	BBBP	GIN	25	random	benchmark
0.808406714364337	AUROC	Graph	BBBP	GIN	26	random	benchmark
0.952432578940236	AUROC	Graph	BBBP	GIN	27	random	benchmark
0.928168653082148	AUROC	Graph	BBBP	GIN	28	random	benchmark
0.929953917050691	AUROC	Graph	BBBP	GIN	29	random	benchmark
0.762706558071654	AUROC	SMILES	HIV	MolBERT	0	random	benchmark
0.78656343996587	AUROC	SMILES	HIV	MolBERT	1	random	benchmark
0.797738002594034	AUROC	SMILES	HIV	MolBERT	2	random	benchmark
0.78364506162586	AUROC	SMILES	HIV	MolBERT	3	random	benchmark
0.769649675230837	AUROC	SMILES	HIV	MolBERT	4	random	benchmark
0.77479503881373	AUROC	SMILES	HIV	MolBERT	5	random	benchmark
0.843543799060704	AUROC	SMILES	HIV	MolBERT	6	random	benchmark
0.788420934898574	AUROC	SMILES	HIV	MolBERT	7	random	benchmark
0.763114683259874	AUROC	SMILES	HIV	MolBERT	8	random	benchmark
0.819078403078403	AUROC	SMILES	HIV	MolBERT	9	random	benchmark
0.808863636363636	AUROC	SMILES	HIV	MolBERT	10	random	benchmark
0.795332729155878	AUROC	SMILES	HIV	MolBERT	11	random	benchmark
0.764999659533902	AUROC	SMILES	HIV	MolBERT	12	random	benchmark
0.812369194876173	AUROC	SMILES	HIV	MolBERT	13	random	benchmark
0.77818291953806	AUROC	SMILES	HIV	MolBERT	14	random	benchmark
0.793974079457364	AUROC	SMILES	HIV	MolBERT	15	random	benchmark
0.780301813764849	AUROC	SMILES	HIV	MolBERT	16	random	benchmark
0.798765850021351	AUROC	SMILES	HIV	MolBERT	17	random	benchmark
0.822820267931308	AUROC	SMILES	HIV	MolBERT	18	random	benchmark
0.768596413991835	AUROC	SMILES	HIV	MolBERT	19	random	benchmark
0.770759713676164	AUROC	SMILES	HIV	MolBERT	20	random	benchmark
0.76706869227361	AUROC	SMILES	HIV	MolBERT	21	random	benchmark
0.843065387811367	AUROC	SMILES	HIV	MolBERT	22	random	benchmark
0.802157602567439	AUROC	SMILES	HIV	MolBERT	23	random	benchmark
0.782427720350677	AUROC	SMILES	HIV	MolBERT	24	random	benchmark
0.827271720267326	AUROC	SMILES	HIV	MolBERT	25	random	benchmark
0.825400726243491	AUROC	SMILES	HIV	MolBERT	26	random	benchmark
0.837850279072444	AUROC	SMILES	HIV	MolBERT	27	random	benchmark
0.747680402377484	AUROC	SMILES	HIV	MolBERT	28	random	benchmark
0.815878960055097	AUROC	SMILES	HIV	MolBERT	29	random	benchmark
0.518743752740892	AUROC	Graph	HIV	GROVER	0	random	benchmark
0.556035127233627	AUROC	Graph	HIV	GROVER	1	random	benchmark
0.530251655203445	AUROC	Graph	HIV	GROVER	2	random	benchmark
0.578562500718884	AUROC	Graph	HIV	GROVER	3	random	benchmark
0.628437355819545	AUROC	Graph	HIV	GROVER	4	random	benchmark
0.712970059186079	AUROC	Graph	HIV	GROVER	5	random	benchmark
0.600669711700862	AUROC	Graph	HIV	GROVER	6	random	benchmark
0.591804715039632	AUROC	Graph	HIV	GROVER	7	random	benchmark
0.511418822741355	AUROC	Graph	HIV	GROVER	8	random	benchmark
0.57757888684222	AUROC	Graph	HIV	GROVER	9	random	benchmark
0.685002349865617	AUROC	Graph	HIV	GROVER	10	random	benchmark
0.716137832150904	AUROC	Graph	HIV	GROVER	11	random	benchmark
0.543347375977632	AUROC	Graph	HIV	GROVER	12	random	benchmark
0.597115089313135	AUROC	Graph	HIV	GROVER	13	random	benchmark
0.688597980795949	AUROC	Graph	HIV	GROVER	14	random	benchmark
0.693644642511141	AUROC	Graph	HIV	GROVER	15	random	benchmark
0.615582395509644	AUROC	Graph	HIV	GROVER	16	random	benchmark
0.537525619359246	AUROC	Graph	HIV	GROVER	17	random	benchmark
0.599952696616836	AUROC	Graph	HIV	GROVER	18	random	benchmark
0.790989706171808	AUROC	Graph	HIV	GROVER	19	random	benchmark
0.776286256267657	AUROC	Graph	HIV	GROVER	20	random	benchmark
0.514432123021121	AUROC	Graph	HIV	GROVER	21	random	benchmark
0.722091073995358	AUROC	Graph	HIV	GROVER	22	random	benchmark
0.512864876832866	AUROC	Graph	HIV	GROVER	23	random	benchmark
0.767264866656768	AUROC	Graph	HIV	GROVER	24	random	benchmark
0.589591650715523	AUROC	Graph	HIV	GROVER	25	random	benchmark
0.577254580257041	AUROC	Graph	HIV	GROVER	26	random	benchmark
0.784883526059997	AUROC	Graph	HIV	GROVER	27	random	benchmark
0.548935398593256	AUROC	Graph	HIV	GROVER	28	random	benchmark
0.793320533370911	AUROC	Graph	HIV	GROVER	29	random	benchmark
0.785288793466364	AUROC	RDKit2D	HIV	RF	0	random	benchmark
0.827278006272932	AUROC	RDKit2D	HIV	RF	1	random	benchmark
0.83461193647541	AUROC	RDKit2D	HIV	RF	2	random	benchmark
0.805516908274507	AUROC	RDKit2D	HIV	RF	3	random	benchmark
0.791236707058999	AUROC	RDKit2D	HIV	RF	4	random	benchmark
0.802478454996716	AUROC	RDKit2D	HIV	RF	5	random	benchmark
0.85512520578806	AUROC	RDKit2D	HIV	RF	6	random	benchmark
0.803393273609003	AUROC	RDKit2D	HIV	RF	7	random	benchmark
0.768015006314538	AUROC	RDKit2D	HIV	RF	8	random	benchmark
0.800209205020921	AUROC	RDKit2D	HIV	RF	9	random	benchmark
0.854384936148032	AUROC	RDKit2D	HIV	RF	10	random	benchmark
0.793398530307982	AUROC	RDKit2D	HIV	RF	11	random	benchmark
0.80313179406905	AUROC	RDKit2D	HIV	RF	12	random	benchmark
0.802251097337349	AUROC	RDKit2D	HIV	RF	13	random	benchmark
0.793721678073521	AUROC	RDKit2D	HIV	RF	14	random	benchmark
0.811597449383519	AUROC	RDKit2D	HIV	RF	15	random	benchmark
0.796880312907431	AUROC	RDKit2D	HIV	RF	16	random	benchmark
0.810615996725482	AUROC	RDKit2D	HIV	RF	17	random	benchmark
0.768758812800785	AUROC	RDKit2D	HIV	RF	18	random	benchmark
0.821072816218066	AUROC	RDKit2D	HIV	RF	19	random	benchmark
0.789248650101705	AUROC	RDKit2D	HIV	RF	20	random	benchmark
0.779583138963169	AUROC	RDKit2D	HIV	RF	21	random	benchmark
0.859665037602374	AUROC	RDKit2D	HIV	RF	22	random	benchmark
0.806632539457784	AUROC	RDKit2D	HIV	RF	23	random	benchmark
0.793530323234589	AUROC	RDKit2D	HIV	RF	24	random	benchmark
0.836559585492228	AUROC	RDKit2D	HIV	RF	25	random	benchmark
0.857284094842506	AUROC	RDKit2D	HIV	RF	26	random	benchmark
0.850333930125235	AUROC	RDKit2D	HIV	RF	27	random	benchmark
0.788830981698417	AUROC	RDKit2D	HIV	RF	28	random	benchmark
0.824124020210117	AUROC	RDKit2D	HIV	RF	29	random	benchmark
0.729514561290262	AUROC	RDKit2D	HIV	SVM	0	random	benchmark
0.753665374600544	AUROC	RDKit2D	HIV	SVM	1	random	benchmark
0.763682547814208	AUROC	RDKit2D	HIV	SVM	2	random	benchmark
0.757855727740769	AUROC	RDKit2D	HIV	SVM	3	random	benchmark
0.744067168073404	AUROC	RDKit2D	HIV	SVM	4	random	benchmark
0.741093081018017	AUROC	RDKit2D	HIV	SVM	5	random	benchmark
0.798953730179361	AUROC	RDKit2D	HIV	SVM	6	random	benchmark
0.765432384407507	AUROC	RDKit2D	HIV	SVM	7	random	benchmark
0.690436861171926	AUROC	RDKit2D	HIV	SVM	8	random	benchmark
0.773119886966839	AUROC	RDKit2D	HIV	SVM	9	random	benchmark
0.766447311267483	AUROC	RDKit2D	HIV	SVM	10	random	benchmark
0.765063459958842	AUROC	RDKit2D	HIV	SVM	11	random	benchmark
0.702739368640751	AUROC	RDKit2D	HIV	SVM	12	random	benchmark
0.800691177324737	AUROC	RDKit2D	HIV	SVM	13	random	benchmark
0.751953253495322	AUROC	RDKit2D	HIV	SVM	14	random	benchmark
0.764822849988646	AUROC	RDKit2D	HIV	SVM	15	random	benchmark
0.76643963494133	AUROC	RDKit2D	HIV	SVM	16	random	benchmark
0.754549775757122	AUROC	RDKit2D	HIV	SVM	17	random	benchmark
0.736075774760138	AUROC	RDKit2D	HIV	SVM	18	random	benchmark
0.739369476375496	AUROC	RDKit2D	HIV	SVM	19	random	benchmark
0.747578014702303	AUROC	RDKit2D	HIV	SVM	20	random	benchmark
0.71357612630666	AUROC	RDKit2D	HIV	SVM	21	random	benchmark
0.770576420968066	AUROC	RDKit2D	HIV	SVM	22	random	benchmark
0.765417233231658	AUROC	RDKit2D	HIV	SVM	23	random	benchmark
0.724540239196088	AUROC	RDKit2D	HIV	SVM	24	random	benchmark
0.791983419689119	AUROC	RDKit2D	HIV	SVM	25	random	benchmark
0.767672637590862	AUROC	RDKit2D	HIV	SVM	26	random	benchmark
0.78212084352663	AUROC	RDKit2D	HIV	SVM	27	random	benchmark
0.70850705490475	AUROC	RDKit2D	HIV	SVM	28	random	benchmark
0.752404167296317	AUROC	RDKit2D	HIV	SVM	29	random	benchmark
0.759539913745521	AUROC	RDKit2D	HIV	XGBoost	0	random	benchmark
0.76031741922121	AUROC	RDKit2D	HIV	XGBoost	1	random	benchmark
0.793558956625683	AUROC	RDKit2D	HIV	XGBoost	2	random	benchmark
0.793508111654667	AUROC	RDKit2D	HIV	XGBoost	3	random	benchmark
0.750167098569281	AUROC	RDKit2D	HIV	XGBoost	4	random	benchmark
0.742454204256537	AUROC	RDKit2D	HIV	XGBoost	5	random	benchmark
0.80221384628715	AUROC	RDKit2D	HIV	XGBoost	6	random	benchmark
0.764365768333765	AUROC	RDKit2D	HIV	XGBoost	7	random	benchmark
0.709166349847271	AUROC	RDKit2D	HIV	XGBoost	8	random	benchmark
0.746316469431087	AUROC	RDKit2D	HIV	XGBoost	9	random	benchmark
0.793338980105986	AUROC	RDKit2D	HIV	XGBoost	10	random	benchmark
0.797236157603271	AUROC	RDKit2D	HIV	XGBoost	11	random	benchmark
0.769396251847987	AUROC	RDKit2D	HIV	XGBoost	12	random	benchmark
0.802222056273285	AUROC	RDKit2D	HIV	XGBoost	13	random	benchmark
0.760918582373569	AUROC	RDKit2D	HIV	XGBoost	14	random	benchmark
0.776975510563128	AUROC	RDKit2D	HIV	XGBoost	15	random	benchmark
0.771686049543677	AUROC	RDKit2D	HIV	XGBoost	16	random	benchmark
0.772964539256808	AUROC	RDKit2D	HIV	XGBoost	17	random	benchmark
0.762779519050976	AUROC	RDKit2D	HIV	XGBoost	18	random	benchmark
0.740168703319711	AUROC	RDKit2D	HIV	XGBoost	19	random	benchmark
0.762373450342158	AUROC	RDKit2D	HIV	XGBoost	20	random	benchmark
0.746059487125577	AUROC	RDKit2D	HIV	XGBoost	21	random	benchmark
0.803845038048693	AUROC	RDKit2D	HIV	XGBoost	22	random	benchmark
0.792127034499755	AUROC	RDKit2D	HIV	XGBoost	23	random	benchmark
0.728910407397714	AUROC	RDKit2D	HIV	XGBoost	24	random	benchmark
0.81019170984456	AUROC	RDKit2D	HIV	XGBoost	25	random	benchmark
0.790788335064036	AUROC	RDKit2D	HIV	XGBoost	26	random	benchmark
0.797210339533591	AUROC	RDKit2D	HIV	XGBoost	27	random	benchmark
0.741296455705678	AUROC	RDKit2D	HIV	XGBoost	28	random	benchmark
0.792982087283702	AUROC	RDKit2D	HIV	XGBoost	29	random	benchmark
0.750093832350234	AUROC	SMILES	HIV	RNN	0	random	benchmark
0.722349471755375	AUROC	SMILES	HIV	RNN	1	random	benchmark
0.787789348131959	AUROC	SMILES	HIV	RNN	2	random	benchmark
0.758844188159696	AUROC	SMILES	HIV	RNN	3	random	benchmark
0.754397152213299	AUROC	SMILES	HIV	RNN	4	random	benchmark
0.657939564508962	AUROC	SMILES	HIV	RNN	5	random	benchmark
0.79495035908884	AUROC	SMILES	HIV	RNN	6	random	benchmark
0.752515434928785	AUROC	SMILES	HIV	RNN	7	random	benchmark
0.777601752262641	AUROC	SMILES	HIV	RNN	8	random	benchmark
0.747498587575343	AUROC	SMILES	HIV	RNN	9	random	benchmark
0.778023983315954	AUROC	SMILES	HIV	RNN	10	random	benchmark
0.748989814349291	AUROC	SMILES	HIV	RNN	11	random	benchmark
0.749503154872105	AUROC	SMILES	HIV	RNN	12	random	benchmark
0.790972088306086	AUROC	SMILES	HIV	RNN	13	random	benchmark
0.753326746735003	AUROC	SMILES	HIV	RNN	14	random	benchmark
0.73998960736996	AUROC	SMILES	HIV	RNN	15	random	benchmark
0.7780839702136	AUROC	SMILES	HIV	RNN	16	random	benchmark
0.780031282586027	AUROC	SMILES	HIV	RNN	17	random	benchmark
0.76373094094853	AUROC	SMILES	HIV	RNN	18	random	benchmark
0.739344454765514	AUROC	SMILES	HIV	RNN	19	random	benchmark
0.753986155689331	AUROC	SMILES	HIV	RNN	20	random	benchmark
0.732187252049722	AUROC	SMILES	HIV	RNN	21	random	benchmark
0.785579286947895	AUROC	SMILES	HIV	RNN	22	random	benchmark
0.741325805460922	AUROC	SMILES	HIV	RNN	23	random	benchmark
0.755758984222576	AUROC	SMILES	HIV	RNN	24	random	benchmark
0.736924619451281	AUROC	SMILES	HIV	RNN	25	random	benchmark
0.743286847142467	AUROC	SMILES	HIV	RNN	26	random	benchmark
0.76990484702903	AUROC	SMILES	HIV	RNN	27	random	benchmark
0.73387032636324	AUROC	SMILES	HIV	RNN	28	random	benchmark
0.734290394743795	AUROC	SMILES	HIV	RNN	29	random	benchmark
0.742146726139915	AUROC	Graph	HIV	GCN	0	random	benchmark
0.78579290774727	AUROC	Graph	HIV	GCN	1	random	benchmark
0.79413161634991	AUROC	Graph	HIV	GCN	2	random	benchmark
0.741539216550815	AUROC	Graph	HIV	GCN	3	random	benchmark
0.751060605492267	AUROC	Graph	HIV	GCN	4	random	benchmark
0.769530117921339	AUROC	Graph	HIV	GCN	5	random	benchmark
0.830222209167413	AUROC	Graph	HIV	GCN	6	random	benchmark
0.781070562585325	AUROC	Graph	HIV	GCN	7	random	benchmark
0.739337611229096	AUROC	Graph	HIV	GCN	8	random	benchmark
0.778505069685188	AUROC	Graph	HIV	GCN	9	random	benchmark
0.81731263493369	AUROC	Graph	HIV	GCN	10	random	benchmark
0.794570135746606	AUROC	Graph	HIV	GCN	11	random	benchmark
0.783024143272755	AUROC	Graph	HIV	GCN	12	random	benchmark
0.802066593816289	AUROC	Graph	HIV	GCN	13	random	benchmark
0.789765729791664	AUROC	Graph	HIV	GCN	14	random	benchmark
0.787712036074756	AUROC	Graph	HIV	GCN	15	random	benchmark
0.812377523025671	AUROC	Graph	HIV	GCN	16	random	benchmark
0.777920606954083	AUROC	Graph	HIV	GCN	17	random	benchmark
0.74453257129527	AUROC	Graph	HIV	GCN	18	random	benchmark
0.800180254220608	AUROC	Graph	HIV	GCN	19	random	benchmark
0.79149595468059	AUROC	Graph	HIV	GCN	20	random	benchmark
0.733915819700004	AUROC	Graph	HIV	GCN	21	random	benchmark
0.833093163114199	AUROC	Graph	HIV	GCN	22	random	benchmark
0.813110211194675	AUROC	Graph	HIV	GCN	23	random	benchmark
0.776828354472342	AUROC	Graph	HIV	GCN	24	random	benchmark
0.797232704402516	AUROC	Graph	HIV	GCN	25	random	benchmark
0.804903837389481	AUROC	Graph	HIV	GCN	26	random	benchmark
0.790527531050407	AUROC	Graph	HIV	GCN	27	random	benchmark
0.781105353069736	AUROC	Graph	HIV	GCN	28	random	benchmark
0.764932800197284	AUROC	Graph	HIV	GCN	29	random	benchmark
0.715492412419847	AUROC	Graph	HIV	GIN	0	random	benchmark
0.794862618222769	AUROC	Graph	HIV	GIN	1	random	benchmark
0.798056251919465	AUROC	Graph	HIV	GIN	2	random	benchmark
0.772397544676234	AUROC	Graph	HIV	GIN	3	random	benchmark
0.764993829545412	AUROC	Graph	HIV	GIN	4	random	benchmark
0.738001777514442	AUROC	Graph	HIV	GIN	5	random	benchmark
0.790698570987972	AUROC	Graph	HIV	GIN	6	random	benchmark
0.785068361961815	AUROC	Graph	HIV	GIN	7	random	benchmark
0.756744155952898	AUROC	Graph	HIV	GIN	8	random	benchmark
0.765221591877806	AUROC	Graph	HIV	GIN	9	random	benchmark
0.812500917916257	AUROC	Graph	HIV	GIN	10	random	benchmark
0.780001117256019	AUROC	Graph	HIV	GIN	11	random	benchmark
0.792473646427627	AUROC	Graph	HIV	GIN	12	random	benchmark
0.757576082220937	AUROC	Graph	HIV	GIN	13	random	benchmark
0.781240887681346	AUROC	Graph	HIV	GIN	14	random	benchmark
0.765829384721072	AUROC	Graph	HIV	GIN	15	random	benchmark
0.786218190980096	AUROC	Graph	HIV	GIN	16	random	benchmark
0.768325482722664	AUROC	Graph	HIV	GIN	17	random	benchmark
0.747187716672175	AUROC	Graph	HIV	GIN	18	random	benchmark
0.759295005714957	AUROC	Graph	HIV	GIN	19	random	benchmark
0.798048336759899	AUROC	Graph	HIV	GIN	20	random	benchmark
0.748501908036423	AUROC	Graph	HIV	GIN	21	random	benchmark
0.82085353357978	AUROC	Graph	HIV	GIN	22	random	benchmark
0.7990025926164	AUROC	Graph	HIV	GIN	23	random	benchmark
0.796500927169698	AUROC	Graph	HIV	GIN	24	random	benchmark
0.80700756539969	AUROC	Graph	HIV	GIN	25	random	benchmark
0.801482089144107	AUROC	Graph	HIV	GIN	26	random	benchmark
0.778440683015846	AUROC	Graph	HIV	GIN	27	random	benchmark
0.736474169935389	AUROC	Graph	HIV	GIN	28	random	benchmark
0.774582092970002	AUROC	Graph	HIV	GIN	29	random	benchmark
1.11612310175091	RMSE	SMILES	ESOL	MolBERT	0	random	benchmark
0.917002214244565	RMSE	SMILES	ESOL	MolBERT	1	random	benchmark
0.93313541833322	RMSE	SMILES	ESOL	MolBERT	2	random	benchmark
1.16289253968283	RMSE	SMILES	ESOL	MolBERT	3	random	benchmark
1.0836661501092	RMSE	SMILES	ESOL	MolBERT	4	random	benchmark
0.932138539725522	RMSE	SMILES	ESOL	MolBERT	5	random	benchmark
0.84389356953816	RMSE	SMILES	ESOL	MolBERT	6	random	benchmark
1.0293060970212	RMSE	SMILES	ESOL	MolBERT	7	random	benchmark
1.0554871491845	RMSE	SMILES	ESOL	MolBERT	8	random	benchmark
1.02778406492996	RMSE	SMILES	ESOL	MolBERT	9	random	benchmark
1.07187088757157	RMSE	SMILES	ESOL	MolBERT	10	random	benchmark
1.15705626619311	RMSE	SMILES	ESOL	MolBERT	11	random	benchmark
1.2015085471577	RMSE	SMILES	ESOL	MolBERT	12	random	benchmark
1.15081104749018	RMSE	SMILES	ESOL	MolBERT	13	random	benchmark
1.00660443561538	RMSE	SMILES	ESOL	MolBERT	14	random	benchmark
0.913985349268245	RMSE	SMILES	ESOL	MolBERT	15	random	benchmark
0.849471700752443	RMSE	SMILES	ESOL	MolBERT	16	random	benchmark
0.817892988105495	RMSE	SMILES	ESOL	MolBERT	17	random	benchmark
1.28763450360225	RMSE	SMILES	ESOL	MolBERT	18	random	benchmark
0.977658225566122	RMSE	SMILES	ESOL	MolBERT	19	random	benchmark
1.0665611391602	RMSE	SMILES	ESOL	MolBERT	20	random	benchmark
1.0649171678842	RMSE	SMILES	ESOL	MolBERT	21	random	benchmark
1.14179893390578	RMSE	SMILES	ESOL	MolBERT	22	random	benchmark
0.974283061980347	RMSE	SMILES	ESOL	MolBERT	23	random	benchmark
0.867491118974937	RMSE	SMILES	ESOL	MolBERT	24	random	benchmark
1.08394407752672	RMSE	SMILES	ESOL	MolBERT	25	random	benchmark
0.978388298962092	RMSE	SMILES	ESOL	MolBERT	26	random	benchmark
0.970112183043836	RMSE	SMILES	ESOL	MolBERT	27	random	benchmark
0.987713914422684	RMSE	SMILES	ESOL	MolBERT	28	random	benchmark
0.931695664213501	RMSE	SMILES	ESOL	MolBERT	29	random	benchmark
0.393435282989206	RMSE	Graph	ESOL	GROVER	0	random	benchmark
0.325842552363072	RMSE	Graph	ESOL	GROVER	1	random	benchmark
0.378163285367635	RMSE	Graph	ESOL	GROVER	2	random	benchmark
0.495389139880799	RMSE	Graph	ESOL	GROVER	3	random	benchmark
0.320920977129358	RMSE	Graph	ESOL	GROVER	4	random	benchmark
0.311157871896118	RMSE	Graph	ESOL	GROVER	5	random	benchmark
0.333788251097613	RMSE	Graph	ESOL	GROVER	6	random	benchmark
0.376741657378308	RMSE	Graph	ESOL	GROVER	7	random	benchmark
0.391782170704876	RMSE	Graph	ESOL	GROVER	8	random	benchmark
0.410955084286797	RMSE	Graph	ESOL	GROVER	9	random	benchmark
0.441178304649362	RMSE	Graph	ESOL	GROVER	10	random	benchmark
0.492653926041053	RMSE	Graph	ESOL	GROVER	11	random	benchmark
0.479429135464717	RMSE	Graph	ESOL	GROVER	12	random	benchmark
0.350321177655575	RMSE	Graph	ESOL	GROVER	13	random	benchmark
0.366388496310524	RMSE	Graph	ESOL	GROVER	14	random	benchmark
0.816782615915427	RMSE	Graph	ESOL	GROVER	15	random	benchmark
0.680677041420531	RMSE	Graph	ESOL	GROVER	16	random	benchmark
0.327631413711622	RMSE	Graph	ESOL	GROVER	17	random	benchmark
0.525248875072971	RMSE	Graph	ESOL	GROVER	18	random	benchmark
0.347742054247029	RMSE	Graph	ESOL	GROVER	19	random	benchmark
0.714135570542196	RMSE	Graph	ESOL	GROVER	20	random	benchmark
0.413282010046722	RMSE	Graph	ESOL	GROVER	21	random	benchmark
0.536262761930619	RMSE	Graph	ESOL	GROVER	22	random	benchmark
0.349815820298634	RMSE	Graph	ESOL	GROVER	23	random	benchmark
0.313569973388174	RMSE	Graph	ESOL	GROVER	24	random	benchmark
0.347569730169419	RMSE	Graph	ESOL	GROVER	25	random	benchmark
0.334400822200363	RMSE	Graph	ESOL	GROVER	26	random	benchmark
0.396529642630816	RMSE	Graph	ESOL	GROVER	27	random	benchmark
0.819010000714839	RMSE	Graph	ESOL	GROVER	28	random	benchmark
0.469309138381939	RMSE	Graph	ESOL	GROVER	29	random	benchmark
0.405574028017557	RMSE	RDKit2D	ESOL	RF	0	random	benchmark
0.341124258096431	RMSE	RDKit2D	ESOL	RF	1	random	benchmark
0.340485946480194	RMSE	RDKit2D	ESOL	RF	2	random	benchmark
0.354681179084361	RMSE	RDKit2D	ESOL	RF	3	random	benchmark
0.302410395749519	RMSE	RDKit2D	ESOL	RF	4	random	benchmark
0.310272746706985	RMSE	RDKit2D	ESOL	RF	5	random	benchmark
0.382332863519578	RMSE	RDKit2D	ESOL	RF	6	random	benchmark
0.360927564393872	RMSE	RDKit2D	ESOL	RF	7	random	benchmark
0.3673150119365	RMSE	RDKit2D	ESOL	RF	8	random	benchmark
0.335463511089711	RMSE	RDKit2D	ESOL	RF	9	random	benchmark
0.336684432076628	RMSE	RDKit2D	ESOL	RF	10	random	benchmark
0.353623872454826	RMSE	RDKit2D	ESOL	RF	11	random	benchmark
0.412172613892668	RMSE	RDKit2D	ESOL	RF	12	random	benchmark
0.383838512142662	RMSE	RDKit2D	ESOL	RF	13	random	benchmark
0.360899867414723	RMSE	RDKit2D	ESOL	RF	14	random	benchmark
0.294901396786305	RMSE	RDKit2D	ESOL	RF	15	random	benchmark
0.402596349992378	RMSE	RDKit2D	ESOL	RF	16	random	benchmark
0.324407388137173	RMSE	RDKit2D	ESOL	RF	17	random	benchmark
0.357004182029543	RMSE	RDKit2D	ESOL	RF	18	random	benchmark
0.332211919451574	RMSE	RDKit2D	ESOL	RF	19	random	benchmark
0.323256351146088	RMSE	RDKit2D	ESOL	RF	20	random	benchmark
0.450790406749383	RMSE	RDKit2D	ESOL	RF	21	random	benchmark
0.300141228612333	RMSE	RDKit2D	ESOL	RF	22	random	benchmark
0.319820789324105	RMSE	RDKit2D	ESOL	RF	23	random	benchmark
0.373569255869893	RMSE	RDKit2D	ESOL	RF	24	random	benchmark
0.320796823535462	RMSE	RDKit2D	ESOL	RF	25	random	benchmark
0.307267621653505	RMSE	RDKit2D	ESOL	RF	26	random	benchmark
0.341826610402595	RMSE	RDKit2D	ESOL	RF	27	random	benchmark
0.401720107146426	RMSE	RDKit2D	ESOL	RF	28	random	benchmark
0.318440141330436	RMSE	RDKit2D	ESOL	RF	29	random	benchmark
0.524360643778699	RMSE	RDKit2D	ESOL	SVM	0	random	benchmark
0.354645087832503	RMSE	RDKit2D	ESOL	SVM	1	random	benchmark
0.362081525151047	RMSE	RDKit2D	ESOL	SVM	2	random	benchmark
0.421290396366047	RMSE	RDKit2D	ESOL	SVM	3	random	benchmark
0.384407268007128	RMSE	RDKit2D	ESOL	SVM	4	random	benchmark
0.432966590194215	RMSE	RDKit2D	ESOL	SVM	5	random	benchmark
0.461428061100586	RMSE	RDKit2D	ESOL	SVM	6	random	benchmark
0.457272614085422	RMSE	RDKit2D	ESOL	SVM	7	random	benchmark
0.358422230684343	RMSE	RDKit2D	ESOL	SVM	8	random	benchmark
0.40666002007858	RMSE	RDKit2D	ESOL	SVM	9	random	benchmark
0.413023358295027	RMSE	RDKit2D	ESOL	SVM	10	random	benchmark
0.556260748134075	RMSE	RDKit2D	ESOL	SVM	11	random	benchmark
0.417190104536608	RMSE	RDKit2D	ESOL	SVM	12	random	benchmark
0.366104595345429	RMSE	RDKit2D	ESOL	SVM	13	random	benchmark
0.427457218612086	RMSE	RDKit2D	ESOL	SVM	14	random	benchmark
0.376650059681789	RMSE	RDKit2D	ESOL	SVM	15	random	benchmark
0.421144675174731	RMSE	RDKit2D	ESOL	SVM	16	random	benchmark
0.32331955454471	RMSE	RDKit2D	ESOL	SVM	17	random	benchmark
0.571420568859427	RMSE	RDKit2D	ESOL	SVM	18	random	benchmark
0.372306912758204	RMSE	RDKit2D	ESOL	SVM	19	random	benchmark
0.350540316674963	RMSE	RDKit2D	ESOL	SVM	20	random	benchmark
0.574547401259746	RMSE	RDKit2D	ESOL	SVM	21	random	benchmark
0.327557211641077	RMSE	RDKit2D	ESOL	SVM	22	random	benchmark
0.367577909082974	RMSE	RDKit2D	ESOL	SVM	23	random	benchmark
0.312950372760392	RMSE	RDKit2D	ESOL	SVM	24	random	benchmark
0.330766738061151	RMSE	RDKit2D	ESOL	SVM	25	random	benchmark
0.455596405240541	RMSE	RDKit2D	ESOL	SVM	26	random	benchmark
0.372717757464029	RMSE	RDKit2D	ESOL	SVM	27	random	benchmark
0.443313708549119	RMSE	RDKit2D	ESOL	SVM	28	random	benchmark
0.286583437476735	RMSE	RDKit2D	ESOL	SVM	29	random	benchmark
0.393615781798554	RMSE	RDKit2D	ESOL	XGBoost	0	random	benchmark
0.314121486332832	RMSE	RDKit2D	ESOL	XGBoost	1	random	benchmark
0.290528416013668	RMSE	RDKit2D	ESOL	XGBoost	2	random	benchmark
0.283131985567057	RMSE	RDKit2D	ESOL	XGBoost	3	random	benchmark
0.284982666027979	RMSE	RDKit2D	ESOL	XGBoost	4	random	benchmark
0.304599181416107	RMSE	RDKit2D	ESOL	XGBoost	5	random	benchmark
0.342484540295974	RMSE	RDKit2D	ESOL	XGBoost	6	random	benchmark
0.322016217843345	RMSE	RDKit2D	ESOL	XGBoost	7	random	benchmark
0.328473016332361	RMSE	RDKit2D	ESOL	XGBoost	8	random	benchmark
0.300122114009322	RMSE	RDKit2D	ESOL	XGBoost	9	random	benchmark
0.324139156394611	RMSE	RDKit2D	ESOL	XGBoost	10	random	benchmark
0.36996758970441	RMSE	RDKit2D	ESOL	XGBoost	11	random	benchmark
0.30404731490979	RMSE	RDKit2D	ESOL	XGBoost	12	random	benchmark
0.341263845711946	RMSE	RDKit2D	ESOL	XGBoost	13	random	benchmark
0.33168420731791	RMSE	RDKit2D	ESOL	XGBoost	14	random	benchmark
0.251884714609051	RMSE	RDKit2D	ESOL	XGBoost	15	random	benchmark
0.36323366053557	RMSE	RDKit2D	ESOL	XGBoost	16	random	benchmark
0.28464369087427	RMSE	RDKit2D	ESOL	XGBoost	17	random	benchmark
0.350351601618212	RMSE	RDKit2D	ESOL	XGBoost	18	random	benchmark
0.27946668994278	RMSE	RDKit2D	ESOL	XGBoost	19	random	benchmark
0.257454984770454	RMSE	RDKit2D	ESOL	XGBoost	20	random	benchmark
0.424302478461483	RMSE	RDKit2D	ESOL	XGBoost	21	random	benchmark
0.274613457575459	RMSE	RDKit2D	ESOL	XGBoost	22	random	benchmark
0.337783787390209	RMSE	RDKit2D	ESOL	XGBoost	23	random	benchmark
0.285022503130329	RMSE	RDKit2D	ESOL	XGBoost	24	random	benchmark
0.278336343244757	RMSE	RDKit2D	ESOL	XGBoost	25	random	benchmark
0.29487273549456	RMSE	RDKit2D	ESOL	XGBoost	26	random	benchmark
0.294395553797625	RMSE	RDKit2D	ESOL	XGBoost	27	random	benchmark
0.356523451609703	RMSE	RDKit2D	ESOL	XGBoost	28	random	benchmark
0.270511856557855	RMSE	RDKit2D	ESOL	XGBoost	29	random	benchmark
0.767998147954679	RMSE	SMILES	ESOL	RNN	0	random	benchmark
0.435822005304602	RMSE	SMILES	ESOL	RNN	1	random	benchmark
0.440456458347986	RMSE	SMILES	ESOL	RNN	2	random	benchmark
0.475924357284858	RMSE	SMILES	ESOL	RNN	3	random	benchmark
0.421698026867656	RMSE	SMILES	ESOL	RNN	4	random	benchmark
0.426441890258186	RMSE	SMILES	ESOL	RNN	5	random	benchmark
0.364927289951743	RMSE	SMILES	ESOL	RNN	6	random	benchmark
0.464486671521204	RMSE	SMILES	ESOL	RNN	7	random	benchmark
0.420713157383596	RMSE	SMILES	ESOL	RNN	8	random	benchmark
0.460713665561539	RMSE	SMILES	ESOL	RNN	9	random	benchmark
0.533558041119084	RMSE	SMILES	ESOL	RNN	10	random	benchmark
0.432389193423188	RMSE	SMILES	ESOL	RNN	11	random	benchmark
0.398129599513048	RMSE	SMILES	ESOL	RNN	12	random	benchmark
0.485040720484091	RMSE	SMILES	ESOL	RNN	13	random	benchmark
0.484837845986276	RMSE	SMILES	ESOL	RNN	14	random	benchmark
0.505766171512686	RMSE	SMILES	ESOL	RNN	15	random	benchmark
0.482039517108556	RMSE	SMILES	ESOL	RNN	16	random	benchmark
0.39775716313219	RMSE	SMILES	ESOL	RNN	17	random	benchmark
0.566500144344989	RMSE	SMILES	ESOL	RNN	18	random	benchmark
0.488856253239005	RMSE	SMILES	ESOL	RNN	19	random	benchmark
0.423133868917959	RMSE	SMILES	ESOL	RNN	20	random	benchmark
0.449829035265195	RMSE	SMILES	ESOL	RNN	21	random	benchmark
0.471662565223714	RMSE	SMILES	ESOL	RNN	22	random	benchmark
0.404299778298596	RMSE	SMILES	ESOL	RNN	23	random	benchmark
0.442509720930121	RMSE	SMILES	ESOL	RNN	24	random	benchmark
0.435715266550755	RMSE	SMILES	ESOL	RNN	25	random	benchmark
0.383914575025193	RMSE	SMILES	ESOL	RNN	26	random	benchmark
0.509262873299398	RMSE	SMILES	ESOL	RNN	27	random	benchmark
0.515540316064054	RMSE	SMILES	ESOL	RNN	28	random	benchmark
0.43210959140684	RMSE	SMILES	ESOL	RNN	29	random	benchmark
0.99132846689031	RMSE	Graph	ESOL	GCN	0	random	benchmark
0.753181023940188	RMSE	Graph	ESOL	GCN	1	random	benchmark
0.982754146470315	RMSE	Graph	ESOL	GCN	2	random	benchmark
0.971917743444281	RMSE	Graph	ESOL	GCN	3	random	benchmark
1.04647896238013	RMSE	Graph	ESOL	GCN	4	random	benchmark
1.0169320051712	RMSE	Graph	ESOL	GCN	5	random	benchmark
0.806811894416097	RMSE	Graph	ESOL	GCN	6	random	benchmark
0.889447614014082	RMSE	Graph	ESOL	GCN	7	random	benchmark
0.838830600785722	RMSE	Graph	ESOL	GCN	8	random	benchmark
0.870743197199784	RMSE	Graph	ESOL	GCN	9	random	benchmark
0.953640992684222	RMSE	Graph	ESOL	GCN	10	random	benchmark
1.04078586032665	RMSE	Graph	ESOL	GCN	11	random	benchmark
1.00841705049836	RMSE	Graph	ESOL	GCN	12	random	benchmark
0.88849556980624	RMSE	Graph	ESOL	GCN	13	random	benchmark
0.85105153561213	RMSE	Graph	ESOL	GCN	14	random	benchmark
0.839707206839465	RMSE	Graph	ESOL	GCN	15	random	benchmark
0.943280203429073	RMSE	Graph	ESOL	GCN	16	random	benchmark
0.790001841865113	RMSE	Graph	ESOL	GCN	17	random	benchmark
0.99883018358398	RMSE	Graph	ESOL	GCN	18	random	benchmark
0.891148173965094	RMSE	Graph	ESOL	GCN	19	random	benchmark
0.842513221407457	RMSE	Graph	ESOL	GCN	20	random	benchmark
1.09990050792878	RMSE	Graph	ESOL	GCN	21	random	benchmark
0.976266601767594	RMSE	Graph	ESOL	GCN	22	random	benchmark
0.749226802122696	RMSE	Graph	ESOL	GCN	23	random	benchmark
0.796397478179796	RMSE	Graph	ESOL	GCN	24	random	benchmark
0.841484891144502	RMSE	Graph	ESOL	GCN	25	random	benchmark
0.980198737064122	RMSE	Graph	ESOL	GCN	26	random	benchmark
0.830632077871702	RMSE	Graph	ESOL	GCN	27	random	benchmark
0.909965407762019	RMSE	Graph	ESOL	GCN	28	random	benchmark
0.990456215335324	RMSE	Graph	ESOL	GCN	29	random	benchmark
1.04212840807528	RMSE	Graph	ESOL	GIN	0	random	benchmark
0.916522378940951	RMSE	Graph	ESOL	GIN	1	random	benchmark
0.891721359131935	RMSE	Graph	ESOL	GIN	2	random	benchmark
0.843643932507361	RMSE	Graph	ESOL	GIN	3	random	benchmark
0.967505864743825	RMSE	Graph	ESOL	GIN	4	random	benchmark
0.887680317608892	RMSE	Graph	ESOL	GIN	5	random	benchmark
0.86402674931489	RMSE	Graph	ESOL	GIN	6	random	benchmark
0.925300247969002	RMSE	Graph	ESOL	GIN	7	random	benchmark
0.800559257781034	RMSE	Graph	ESOL	GIN	8	random	benchmark
0.625917187529545	RMSE	Graph	ESOL	GIN	9	random	benchmark
0.815096598605316	RMSE	Graph	ESOL	GIN	10	random	benchmark
0.893191058239926	RMSE	Graph	ESOL	GIN	11	random	benchmark
1.00680874297232	RMSE	Graph	ESOL	GIN	12	random	benchmark
0.80136750904386	RMSE	Graph	ESOL	GIN	13	random	benchmark
0.780137782605977	RMSE	Graph	ESOL	GIN	14	random	benchmark
0.767016646424629	RMSE	Graph	ESOL	GIN	15	random	benchmark
0.851675117011035	RMSE	Graph	ESOL	GIN	16	random	benchmark
0.733814576263292	RMSE	Graph	ESOL	GIN	17	random	benchmark
0.936341226484814	RMSE	Graph	ESOL	GIN	18	random	benchmark
0.778570021395744	RMSE	Graph	ESOL	GIN	19	random	benchmark
0.74697014444578	RMSE	Graph	ESOL	GIN	20	random	benchmark
0.99658730207396	RMSE	Graph	ESOL	GIN	21	random	benchmark
0.816921634841046	RMSE	Graph	ESOL	GIN	22	random	benchmark
0.712644441337304	RMSE	Graph	ESOL	GIN	23	random	benchmark
0.702629752099729	RMSE	Graph	ESOL	GIN	24	random	benchmark
0.733066596448424	RMSE	Graph	ESOL	GIN	25	random	benchmark
0.863481078324192	RMSE	Graph	ESOL	GIN	26	random	benchmark
0.827198621998361	RMSE	Graph	ESOL	GIN	27	random	benchmark
0.821847895830889	RMSE	Graph	ESOL	GIN	28	random	benchmark
0.943715400433061	RMSE	Graph	ESOL	GIN	29	random	benchmark
4.19091111810163	RMSE	SMILES	FreeSolv	MolBERT	0	random	benchmark
3.36172828655934	RMSE	SMILES	FreeSolv	MolBERT	1	random	benchmark
3.94721402385156	RMSE	SMILES	FreeSolv	MolBERT	2	random	benchmark
3.2543945095949	RMSE	SMILES	FreeSolv	MolBERT	3	random	benchmark
4.37870319952575	RMSE	SMILES	FreeSolv	MolBERT	4	random	benchmark
3.41263295354737	RMSE	SMILES	FreeSolv	MolBERT	5	random	benchmark
3.84906925839864	RMSE	SMILES	FreeSolv	MolBERT	6	random	benchmark
3.84249889179366	RMSE	SMILES	FreeSolv	MolBERT	7	random	benchmark
4.4290984058511	RMSE	SMILES	FreeSolv	MolBERT	8	random	benchmark
3.90812062611078	RMSE	SMILES	FreeSolv	MolBERT	9	random	benchmark
3.35169153356783	RMSE	SMILES	FreeSolv	MolBERT	10	random	benchmark
3.77807336708521	RMSE	SMILES	FreeSolv	MolBERT	11	random	benchmark
4.22285811627507	RMSE	SMILES	FreeSolv	MolBERT	12	random	benchmark
3.08250198313938	RMSE	SMILES	FreeSolv	MolBERT	13	random	benchmark
3.77473022390486	RMSE	SMILES	FreeSolv	MolBERT	14	random	benchmark
3.15592686539552	RMSE	SMILES	FreeSolv	MolBERT	15	random	benchmark
3.15753594937869	RMSE	SMILES	FreeSolv	MolBERT	16	random	benchmark
4.14938626065058	RMSE	SMILES	FreeSolv	MolBERT	17	random	benchmark
3.68452666897027	RMSE	SMILES	FreeSolv	MolBERT	18	random	benchmark
4.72286846609607	RMSE	SMILES	FreeSolv	MolBERT	19	random	benchmark
3.79863281135595	RMSE	SMILES	FreeSolv	MolBERT	20	random	benchmark
3.68358571036436	RMSE	SMILES	FreeSolv	MolBERT	21	random	benchmark
3.04121381217025	RMSE	SMILES	FreeSolv	MolBERT	22	random	benchmark
2.98134903387816	RMSE	SMILES	FreeSolv	MolBERT	23	random	benchmark
3.99728262973414	RMSE	SMILES	FreeSolv	MolBERT	24	random	benchmark
3.97054021894065	RMSE	SMILES	FreeSolv	MolBERT	25	random	benchmark
3.92789260059103	RMSE	SMILES	FreeSolv	MolBERT	26	random	benchmark
3.37902855893852	RMSE	SMILES	FreeSolv	MolBERT	27	random	benchmark
4.63516847077444	RMSE	SMILES	FreeSolv	MolBERT	28	random	benchmark
2.8021101155804	RMSE	SMILES	FreeSolv	MolBERT	29	random	benchmark
1.03790279748212	RMSE	Graph	FreeSolv	GROVER	0	random	benchmark
2.09333866693358	RMSE	Graph	FreeSolv	GROVER	1	random	benchmark
2.16347520409198	RMSE	Graph	FreeSolv	GROVER	2	random	benchmark
1.10844266276843	RMSE	Graph	FreeSolv	GROVER	3	random	benchmark
1.00964130123735	RMSE	Graph	FreeSolv	GROVER	4	random	benchmark
1.15340444181872	RMSE	Graph	FreeSolv	GROVER	5	random	benchmark
1.0836396485187	RMSE	Graph	FreeSolv	GROVER	6	random	benchmark
2.15276175147445	RMSE	Graph	FreeSolv	GROVER	7	random	benchmark
1.05464928880577	RMSE	Graph	FreeSolv	GROVER	8	random	benchmark
1.20038592284031	RMSE	Graph	FreeSolv	GROVER	9	random	benchmark
1.32606634962773	RMSE	Graph	FreeSolv	GROVER	10	random	benchmark
1.05498554520623	RMSE	Graph	FreeSolv	GROVER	11	random	benchmark
2.25987925800615	RMSE	Graph	FreeSolv	GROVER	12	random	benchmark
1.08843133969084	RMSE	Graph	FreeSolv	GROVER	13	random	benchmark
0.97455773438803	RMSE	Graph	FreeSolv	GROVER	14	random	benchmark
0.992265292204918	RMSE	Graph	FreeSolv	GROVER	15	random	benchmark
1.19511054832269	RMSE	Graph	FreeSolv	GROVER	16	random	benchmark
2.78151707078284	RMSE	Graph	FreeSolv	GROVER	17	random	benchmark
1.32242356382946	RMSE	Graph	FreeSolv	GROVER	18	random	benchmark
0.954712993918151	RMSE	Graph	FreeSolv	GROVER	19	random	benchmark
1.20936240764853	RMSE	Graph	FreeSolv	GROVER	20	random	benchmark
0.669241499141781	RMSE	Graph	FreeSolv	GROVER	21	random	benchmark
0.795476950192737	RMSE	Graph	FreeSolv	GROVER	22	random	benchmark
1.31147629089824	RMSE	Graph	FreeSolv	GROVER	23	random	benchmark
1.36811403713402	RMSE	Graph	FreeSolv	GROVER	24	random	benchmark
2.39566776226346	RMSE	Graph	FreeSolv	GROVER	25	random	benchmark
1.50980641688708	RMSE	Graph	FreeSolv	GROVER	26	random	benchmark
1.3114926264014	RMSE	Graph	FreeSolv	GROVER	27	random	benchmark
2.50824755472806	RMSE	Graph	FreeSolv	GROVER	28	random	benchmark
1.91522445549539	RMSE	Graph	FreeSolv	GROVER	29	random	benchmark
1.26603516112067	RMSE	RDKit2D	FreeSolv	RF	0	random	benchmark
1.21119805926537	RMSE	RDKit2D	FreeSolv	RF	1	random	benchmark
2.11011885025877	RMSE	RDKit2D	FreeSolv	RF	2	random	benchmark
0.772079891374338	RMSE	RDKit2D	FreeSolv	RF	3	random	benchmark
1.02459969928427	RMSE	RDKit2D	FreeSolv	RF	4	random	benchmark
1.40455794078919	RMSE	RDKit2D	FreeSolv	RF	5	random	benchmark
1.24731006888679	RMSE	RDKit2D	FreeSolv	RF	6	random	benchmark
0.94459170868123	RMSE	RDKit2D	FreeSolv	RF	7	random	benchmark
1.15633610968516	RMSE	RDKit2D	FreeSolv	RF	8	random	benchmark
1.47517367198136	RMSE	RDKit2D	FreeSolv	RF	9	random	benchmark
1.32654911175812	RMSE	RDKit2D	FreeSolv	RF	10	random	benchmark
1.0907150165897	RMSE	RDKit2D	FreeSolv	RF	11	random	benchmark
1.22166146051578	RMSE	RDKit2D	FreeSolv	RF	12	random	benchmark
1.15583501278026	RMSE	RDKit2D	FreeSolv	RF	13	random	benchmark
0.899933297736776	RMSE	RDKit2D	FreeSolv	RF	14	random	benchmark
1.26212407732833	RMSE	RDKit2D	FreeSolv	RF	15	random	benchmark
0.936618116599838	RMSE	RDKit2D	FreeSolv	RF	16	random	benchmark
1.13420524972576	RMSE	RDKit2D	FreeSolv	RF	17	random	benchmark
1.01796447891262	RMSE	RDKit2D	FreeSolv	RF	18	random	benchmark
1.55412085379287	RMSE	RDKit2D	FreeSolv	RF	19	random	benchmark
1.04103078037524	RMSE	RDKit2D	FreeSolv	RF	20	random	benchmark
0.933730155772781	RMSE	RDKit2D	FreeSolv	RF	21	random	benchmark
0.864096430725244	RMSE	RDKit2D	FreeSolv	RF	22	random	benchmark
0.721402865435089	RMSE	RDKit2D	FreeSolv	RF	23	random	benchmark
1.27249736143872	RMSE	RDKit2D	FreeSolv	RF	24	random	benchmark
1.21036735723689	RMSE	RDKit2D	FreeSolv	RF	25	random	benchmark
1.10754377444256	RMSE	RDKit2D	FreeSolv	RF	26	random	benchmark
1.08098257916277	RMSE	RDKit2D	FreeSolv	RF	27	random	benchmark
1.13327252782595	RMSE	RDKit2D	FreeSolv	RF	28	random	benchmark
0.93896374325897	RMSE	RDKit2D	FreeSolv	RF	29	random	benchmark
1.43142740222806	RMSE	RDKit2D	FreeSolv	SVM	0	random	benchmark
0.870905116837457	RMSE	RDKit2D	FreeSolv	SVM	1	random	benchmark
1.7015552163254	RMSE	RDKit2D	FreeSolv	SVM	2	random	benchmark
0.741803017880114	RMSE	RDKit2D	FreeSolv	SVM	3	random	benchmark
1.69163192781645	RMSE	RDKit2D	FreeSolv	SVM	4	random	benchmark
1.05192465253383	RMSE	RDKit2D	FreeSolv	SVM	5	random	benchmark
1.22772174959579	RMSE	RDKit2D	FreeSolv	SVM	6	random	benchmark
1.3126136637463	RMSE	RDKit2D	FreeSolv	SVM	7	random	benchmark
1.55915954223453	RMSE	RDKit2D	FreeSolv	SVM	8	random	benchmark
1.61576148900891	RMSE	RDKit2D	FreeSolv	SVM	9	random	benchmark
1.48412222673191	RMSE	RDKit2D	FreeSolv	SVM	10	random	benchmark
0.915684663240826	RMSE	RDKit2D	FreeSolv	SVM	11	random	benchmark
1.51282653476511	RMSE	RDKit2D	FreeSolv	SVM	12	random	benchmark
0.979663152455604	RMSE	RDKit2D	FreeSolv	SVM	13	random	benchmark
1.09943055140457	RMSE	RDKit2D	FreeSolv	SVM	14	random	benchmark
1.10928069243407	RMSE	RDKit2D	FreeSolv	SVM	15	random	benchmark
1.17132380502629	RMSE	RDKit2D	FreeSolv	SVM	16	random	benchmark
1.29373193821786	RMSE	RDKit2D	FreeSolv	SVM	17	random	benchmark
1.02046866375832	RMSE	RDKit2D	FreeSolv	SVM	18	random	benchmark
1.82789902081747	RMSE	RDKit2D	FreeSolv	SVM	19	random	benchmark
1.25438751329241	RMSE	RDKit2D	FreeSolv	SVM	20	random	benchmark
1.11184365292517	RMSE	RDKit2D	FreeSolv	SVM	21	random	benchmark
0.889423191172969	RMSE	RDKit2D	FreeSolv	SVM	22	random	benchmark
0.986190826870023	RMSE	RDKit2D	FreeSolv	SVM	23	random	benchmark
1.22416585415873	RMSE	RDKit2D	FreeSolv	SVM	24	random	benchmark
1.09161221358018	RMSE	RDKit2D	FreeSolv	SVM	25	random	benchmark
1.43579973077437	RMSE	RDKit2D	FreeSolv	SVM	26	random	benchmark
0.948333030188782	RMSE	RDKit2D	FreeSolv	SVM	27	random	benchmark
1.24994092749425	RMSE	RDKit2D	FreeSolv	SVM	28	random	benchmark
1.19026657715429	RMSE	RDKit2D	FreeSolv	SVM	29	random	benchmark
0.966058417017432	RMSE	RDKit2D	FreeSolv	XGBoost	0	random	benchmark
1.09108760084716	RMSE	RDKit2D	FreeSolv	XGBoost	1	random	benchmark
2.03010071733922	RMSE	RDKit2D	FreeSolv	XGBoost	2	random	benchmark
0.651862407453689	RMSE	RDKit2D	FreeSolv	XGBoost	3	random	benchmark
0.88626604282917	RMSE	RDKit2D	FreeSolv	XGBoost	4	random	benchmark
1.20161385246886	RMSE	RDKit2D	FreeSolv	XGBoost	5	random	benchmark
1.08926697532018	RMSE	RDKit2D	FreeSolv	XGBoost	6	random	benchmark
0.971720640522075	RMSE	RDKit2D	FreeSolv	XGBoost	7	random	benchmark
0.966820289930154	RMSE	RDKit2D	FreeSolv	XGBoost	8	random	benchmark
1.23656749103791	RMSE	RDKit2D	FreeSolv	XGBoost	9	random	benchmark
1.32766865662202	RMSE	RDKit2D	FreeSolv	XGBoost	10	random	benchmark
0.819134668294499	RMSE	RDKit2D	FreeSolv	XGBoost	11	random	benchmark
1.13241450701699	RMSE	RDKit2D	FreeSolv	XGBoost	12	random	benchmark
1.06005464491989	RMSE	RDKit2D	FreeSolv	XGBoost	13	random	benchmark
0.728433795882937	RMSE	RDKit2D	FreeSolv	XGBoost	14	random	benchmark
0.98395240587809	RMSE	RDKit2D	FreeSolv	XGBoost	15	random	benchmark
0.836789251472135	RMSE	RDKit2D	FreeSolv	XGBoost	16	random	benchmark
1.08149582901736	RMSE	RDKit2D	FreeSolv	XGBoost	17	random	benchmark
0.84967695631327	RMSE	RDKit2D	FreeSolv	XGBoost	18	random	benchmark
1.21951293883881	RMSE	RDKit2D	FreeSolv	XGBoost	19	random	benchmark
0.920825969116842	RMSE	RDKit2D	FreeSolv	XGBoost	20	random	benchmark
0.7625646824069	RMSE	RDKit2D	FreeSolv	XGBoost	21	random	benchmark
0.791157416175751	RMSE	RDKit2D	FreeSolv	XGBoost	22	random	benchmark
0.850356593244052	RMSE	RDKit2D	FreeSolv	XGBoost	23	random	benchmark
1.17588586197865	RMSE	RDKit2D	FreeSolv	XGBoost	24	random	benchmark
1.1689935314635	RMSE	RDKit2D	FreeSolv	XGBoost	25	random	benchmark
0.736557554862276	RMSE	RDKit2D	FreeSolv	XGBoost	26	random	benchmark
1.00078420493331	RMSE	RDKit2D	FreeSolv	XGBoost	27	random	benchmark
0.807248488121449	RMSE	RDKit2D	FreeSolv	XGBoost	28	random	benchmark
0.869738154378426	RMSE	RDKit2D	FreeSolv	XGBoost	29	random	benchmark
0.934174409740068	RMSE	SMILES	FreeSolv	RNN	0	random	benchmark
0.999874644449979	RMSE	SMILES	FreeSolv	RNN	1	random	benchmark
2.07882137460946	RMSE	SMILES	FreeSolv	RNN	2	random	benchmark
2.03475130435153	RMSE	SMILES	FreeSolv	RNN	3	random	benchmark
1.31187134752626	RMSE	SMILES	FreeSolv	RNN	4	random	benchmark
1.42958179576994	RMSE	SMILES	FreeSolv	RNN	5	random	benchmark
1.84128177395203	RMSE	SMILES	FreeSolv	RNN	6	random	benchmark
1.15878441577161	RMSE	SMILES	FreeSolv	RNN	7	random	benchmark
1.65992812223536	RMSE	SMILES	FreeSolv	RNN	8	random	benchmark
1.75719152535157	RMSE	SMILES	FreeSolv	RNN	9	random	benchmark
1.35185825244064	RMSE	SMILES	FreeSolv	RNN	10	random	benchmark
1.73358879258188	RMSE	SMILES	FreeSolv	RNN	11	random	benchmark
1.46787443914325	RMSE	SMILES	FreeSolv	RNN	12	random	benchmark
1.20991795595441	RMSE	SMILES	FreeSolv	RNN	13	random	benchmark
1.38311631452631	RMSE	SMILES	FreeSolv	RNN	14	random	benchmark
1.44850975538238	RMSE	SMILES	FreeSolv	RNN	15	random	benchmark
1.95916633922663	RMSE	SMILES	FreeSolv	RNN	16	random	benchmark
1.93586271011161	RMSE	SMILES	FreeSolv	RNN	18	random	benchmark
1.62682554163519	RMSE	SMILES	FreeSolv	RNN	20	random	benchmark
1.26018301525534	RMSE	SMILES	FreeSolv	RNN	21	random	benchmark
1.83249735502343	RMSE	SMILES	FreeSolv	RNN	22	random	benchmark
1.25484630899339	RMSE	SMILES	FreeSolv	RNN	23	random	benchmark
1.55728271639465	RMSE	SMILES	FreeSolv	RNN	24	random	benchmark
1.39227234247835	RMSE	SMILES	FreeSolv	RNN	25	random	benchmark
1.41287626286389	RMSE	SMILES	FreeSolv	RNN	26	random	benchmark
1.24524060628491	RMSE	SMILES	FreeSolv	RNN	27	random	benchmark
1.43209337532559	RMSE	SMILES	FreeSolv	RNN	29	random	benchmark
2.15389141204532	RMSE	Graph	FreeSolv	GCN	0	random	benchmark
1.69628612463981	RMSE	Graph	FreeSolv	GCN	1	random	benchmark
2.02611620893397	RMSE	Graph	FreeSolv	GCN	2	random	benchmark
1.68120227239657	RMSE	Graph	FreeSolv	GCN	3	random	benchmark
1.77460901508708	RMSE	Graph	FreeSolv	GCN	4	random	benchmark
2.05253320799161	RMSE	Graph	FreeSolv	GCN	5	random	benchmark
2.28927086278636	RMSE	Graph	FreeSolv	GCN	6	random	benchmark
1.75175280779327	RMSE	Graph	FreeSolv	GCN	7	random	benchmark
1.62672962024036	RMSE	Graph	FreeSolv	GCN	8	random	benchmark
1.70886067960312	RMSE	Graph	FreeSolv	GCN	9	random	benchmark
1.80568499922221	RMSE	Graph	FreeSolv	GCN	10	random	benchmark
1.72622759636417	RMSE	Graph	FreeSolv	GCN	11	random	benchmark
1.83720630296502	RMSE	Graph	FreeSolv	GCN	12	random	benchmark
1.74187586092814	RMSE	Graph	FreeSolv	GCN	13	random	benchmark
2.0212023558411	RMSE	Graph	FreeSolv	GCN	14	random	benchmark
1.7266863022879	RMSE	Graph	FreeSolv	GCN	15	random	benchmark
1.87613087933802	RMSE	Graph	FreeSolv	GCN	16	random	benchmark
2.61723559806711	RMSE	Graph	FreeSolv	GCN	17	random	benchmark
1.74303888006943	RMSE	Graph	FreeSolv	GCN	18	random	benchmark
3.12325624173312	RMSE	Graph	FreeSolv	GCN	19	random	benchmark
2.38790733934742	RMSE	Graph	FreeSolv	GCN	20	random	benchmark
1.40396768620011	RMSE	Graph	FreeSolv	GCN	21	random	benchmark
2.16166241847235	RMSE	Graph	FreeSolv	GCN	22	random	benchmark
1.6883408969857	RMSE	Graph	FreeSolv	GCN	23	random	benchmark
1.97081189512592	RMSE	Graph	FreeSolv	GCN	24	random	benchmark
1.95798183515927	RMSE	Graph	FreeSolv	GCN	25	random	benchmark
1.32505839532404	RMSE	Graph	FreeSolv	GCN	26	random	benchmark
1.59042491974381	RMSE	Graph	FreeSolv	GCN	27	random	benchmark
1.91079746632727	RMSE	Graph	FreeSolv	GCN	28	random	benchmark
1.80667135343233	RMSE	Graph	FreeSolv	GCN	29	random	benchmark
1.69444703387728	RMSE	Graph	FreeSolv	GIN	0	random	benchmark
1.3486655262038	RMSE	Graph	FreeSolv	GIN	1	random	benchmark
2.25711753801468	RMSE	Graph	FreeSolv	GIN	2	random	benchmark
1.37234224926317	RMSE	Graph	FreeSolv	GIN	3	random	benchmark
2.19920050687064	RMSE	Graph	FreeSolv	GIN	4	random	benchmark
1.59332560791691	RMSE	Graph	FreeSolv	GIN	5	random	benchmark
1.98393170343197	RMSE	Graph	FreeSolv	GIN	6	random	benchmark
1.51085520587418	RMSE	Graph	FreeSolv	GIN	7	random	benchmark
1.16394068816429	RMSE	Graph	FreeSolv	GIN	8	random	benchmark
1.57268558668838	RMSE	Graph	FreeSolv	GIN	9	random	benchmark
1.98866030427788	RMSE	Graph	FreeSolv	GIN	10	random	benchmark
1.35563323994457	RMSE	Graph	FreeSolv	GIN	11	random	benchmark
1.74905558401836	RMSE	Graph	FreeSolv	GIN	12	random	benchmark
1.43885913662898	RMSE	Graph	FreeSolv	GIN	13	random	benchmark
1.52446335026368	RMSE	Graph	FreeSolv	GIN	14	random	benchmark
1.52493090560281	RMSE	Graph	FreeSolv	GIN	15	random	benchmark
1.60150746801079	RMSE	Graph	FreeSolv	GIN	16	random	benchmark
1.89259395890182	RMSE	Graph	FreeSolv	GIN	17	random	benchmark
1.55317667530634	RMSE	Graph	FreeSolv	GIN	18	random	benchmark
3.14650328154371	RMSE	Graph	FreeSolv	GIN	19	random	benchmark
2.97814877533495	RMSE	Graph	FreeSolv	GIN	20	random	benchmark
1.25019776459298	RMSE	Graph	FreeSolv	GIN	21	random	benchmark
1.43601188401021	RMSE	Graph	FreeSolv	GIN	22	random	benchmark
1.68101386195153	RMSE	Graph	FreeSolv	GIN	23	random	benchmark
1.58630210407014	RMSE	Graph	FreeSolv	GIN	24	random	benchmark
1.85816354193638	RMSE	Graph	FreeSolv	GIN	25	random	benchmark
1.29740083507092	RMSE	Graph	FreeSolv	GIN	26	random	benchmark
1.74562647835846	RMSE	Graph	FreeSolv	GIN	27	random	benchmark
1.65770409225873	RMSE	Graph	FreeSolv	GIN	28	random	benchmark
1.61782207840211	RMSE	Graph	FreeSolv	GIN	29	random	benchmark
0.787599476207873	RMSE	SMILES	Lipop	MolBERT	0	random	benchmark
0.855272386950645	RMSE	SMILES	Lipop	MolBERT	1	random	benchmark
0.85285786569025	RMSE	SMILES	Lipop	MolBERT	2	random	benchmark
0.898839024876865	RMSE	SMILES	Lipop	MolBERT	3	random	benchmark
0.817838267690035	RMSE	SMILES	Lipop	MolBERT	4	random	benchmark
0.846134964195147	RMSE	SMILES	Lipop	MolBERT	5	random	benchmark
0.880067342851177	RMSE	SMILES	Lipop	MolBERT	6	random	benchmark
0.764802999660369	RMSE	SMILES	Lipop	MolBERT	7	random	benchmark
0.854444813103988	RMSE	SMILES	Lipop	MolBERT	8	random	benchmark
0.818315186410824	RMSE	SMILES	Lipop	MolBERT	9	random	benchmark
0.863752656009211	RMSE	SMILES	Lipop	MolBERT	10	random	benchmark
0.850473940049942	RMSE	SMILES	Lipop	MolBERT	11	random	benchmark
0.861388080015059	RMSE	SMILES	Lipop	MolBERT	12	random	benchmark
0.819164613155507	RMSE	SMILES	Lipop	MolBERT	13	random	benchmark
0.823191172638832	RMSE	SMILES	Lipop	MolBERT	14	random	benchmark
0.868896430126329	RMSE	SMILES	Lipop	MolBERT	15	random	benchmark
0.789525480911767	RMSE	SMILES	Lipop	MolBERT	16	random	benchmark
0.84458491855177	RMSE	SMILES	Lipop	MolBERT	17	random	benchmark
0.792292555452265	RMSE	SMILES	Lipop	MolBERT	18	random	benchmark
0.858571694104027	RMSE	SMILES	Lipop	MolBERT	19	random	benchmark
0.817555011710272	RMSE	SMILES	Lipop	MolBERT	20	random	benchmark
0.891817051625043	RMSE	SMILES	Lipop	MolBERT	21	random	benchmark
0.868423318319805	RMSE	SMILES	Lipop	MolBERT	22	random	benchmark
0.828961491310814	RMSE	SMILES	Lipop	MolBERT	23	random	benchmark
0.846152197651888	RMSE	SMILES	Lipop	MolBERT	24	random	benchmark
0.796455638886369	RMSE	SMILES	Lipop	MolBERT	25	random	benchmark
0.846738555829606	RMSE	SMILES	Lipop	MolBERT	26	random	benchmark
0.791645743547796	RMSE	SMILES	Lipop	MolBERT	27	random	benchmark
0.858804715172685	RMSE	SMILES	Lipop	MolBERT	28	random	benchmark
0.873968198365521	RMSE	SMILES	Lipop	MolBERT	29	random	benchmark
1.20248046579577	RMSE	Graph	Lipop	GROVER	0	random	benchmark
1.03546092387183	RMSE	Graph	Lipop	GROVER	1	random	benchmark
1.15425319997647	RMSE	Graph	Lipop	GROVER	2	random	benchmark
1.05101197834537	RMSE	Graph	Lipop	GROVER	3	random	benchmark
0.929274870359529	RMSE	Graph	Lipop	GROVER	4	random	benchmark
1.01109365857616	RMSE	Graph	Lipop	GROVER	5	random	benchmark
0.871083327108371	RMSE	Graph	Lipop	GROVER	6	random	benchmark
0.782551938081206	RMSE	Graph	Lipop	GROVER	7	random	benchmark
1.01563974288026	RMSE	Graph	Lipop	GROVER	8	random	benchmark
0.92893138973242	RMSE	Graph	Lipop	GROVER	9	random	benchmark
1.02071233498954	RMSE	Graph	Lipop	GROVER	10	random	benchmark
1.01648306185061	RMSE	Graph	Lipop	GROVER	11	random	benchmark
0.996628996493609	RMSE	Graph	Lipop	GROVER	12	random	benchmark
0.962987471020598	RMSE	Graph	Lipop	GROVER	13	random	benchmark
0.973870449141818	RMSE	Graph	Lipop	GROVER	14	random	benchmark
0.882508475041111	RMSE	Graph	Lipop	GROVER	15	random	benchmark
1.00170305088035	RMSE	Graph	Lipop	GROVER	16	random	benchmark
0.875988215055703	RMSE	Graph	Lipop	GROVER	17	random	benchmark
0.970076664558389	RMSE	Graph	Lipop	GROVER	18	random	benchmark
0.889908747379353	RMSE	Graph	Lipop	GROVER	19	random	benchmark
0.920716998556655	RMSE	Graph	Lipop	GROVER	20	random	benchmark
0.922487788016381	RMSE	Graph	Lipop	GROVER	21	random	benchmark
0.903563398977219	RMSE	Graph	Lipop	GROVER	22	random	benchmark
0.985570176130684	RMSE	Graph	Lipop	GROVER	23	random	benchmark
1.04524840735381	RMSE	Graph	Lipop	GROVER	24	random	benchmark
1.01826551692091	RMSE	Graph	Lipop	GROVER	25	random	benchmark
1.02689155404416	RMSE	Graph	Lipop	GROVER	26	random	benchmark
1.0675243780501	RMSE	Graph	Lipop	GROVER	27	random	benchmark
1.2713201897332	RMSE	Graph	Lipop	GROVER	28	random	benchmark
0.846672009623777	RMSE	Graph	Lipop	GROVER	29	random	benchmark
0.672212368344022	RMSE	RDKit2D	Lipop	RF	0	random	benchmark
0.722743080871383	RMSE	RDKit2D	Lipop	RF	1	random	benchmark
0.67823550683358	RMSE	RDKit2D	Lipop	RF	2	random	benchmark
0.741633807443156	RMSE	RDKit2D	Lipop	RF	3	random	benchmark
0.702728858345624	RMSE	RDKit2D	Lipop	RF	4	random	benchmark
0.722137290407585	RMSE	RDKit2D	Lipop	RF	5	random	benchmark
0.731088636596855	RMSE	RDKit2D	Lipop	RF	6	random	benchmark
0.584400421583188	RMSE	RDKit2D	Lipop	RF	7	random	benchmark
0.692195667785042	RMSE	RDKit2D	Lipop	RF	8	random	benchmark
0.723967386783256	RMSE	RDKit2D	Lipop	RF	9	random	benchmark
0.748167005484554	RMSE	RDKit2D	Lipop	RF	10	random	benchmark
0.692994223176688	RMSE	RDKit2D	Lipop	RF	11	random	benchmark
0.723573035016023	RMSE	RDKit2D	Lipop	RF	12	random	benchmark
0.659955929214092	RMSE	RDKit2D	Lipop	RF	13	random	benchmark
0.687157543976941	RMSE	RDKit2D	Lipop	RF	14	random	benchmark
0.765116601289154	RMSE	RDKit2D	Lipop	RF	15	random	benchmark
0.635680337284797	RMSE	RDKit2D	Lipop	RF	16	random	benchmark
0.717372947947729	RMSE	RDKit2D	Lipop	RF	17	random	benchmark
0.688506208584519	RMSE	RDKit2D	Lipop	RF	18	random	benchmark
0.73800323402838	RMSE	RDKit2D	Lipop	RF	19	random	benchmark
0.720698591632553	RMSE	RDKit2D	Lipop	RF	20	random	benchmark
0.736474540892777	RMSE	RDKit2D	Lipop	RF	21	random	benchmark
0.707236305216007	RMSE	RDKit2D	Lipop	RF	22	random	benchmark
0.67527667901024	RMSE	RDKit2D	Lipop	RF	23	random	benchmark
0.634587197731293	RMSE	RDKit2D	Lipop	RF	24	random	benchmark
0.670024649188878	RMSE	RDKit2D	Lipop	RF	25	random	benchmark
0.720900990783649	RMSE	RDKit2D	Lipop	RF	26	random	benchmark
0.664446494752326	RMSE	RDKit2D	Lipop	RF	27	random	benchmark
0.752764860648668	RMSE	RDKit2D	Lipop	RF	28	random	benchmark
0.690688231195977	RMSE	RDKit2D	Lipop	RF	29	random	benchmark
0.780608965721478	RMSE	RDKit2D	Lipop	SVM	0	random	benchmark
0.823110905082938	RMSE	RDKit2D	Lipop	SVM	1	random	benchmark
0.837279381829778	RMSE	RDKit2D	Lipop	SVM	2	random	benchmark
0.867064984771297	RMSE	RDKit2D	Lipop	SVM	3	random	benchmark
0.794549767381192	RMSE	RDKit2D	Lipop	SVM	4	random	benchmark
0.855716705588718	RMSE	RDKit2D	Lipop	SVM	5	random	benchmark
0.916109457866598	RMSE	RDKit2D	Lipop	SVM	6	random	benchmark
0.739696758835711	RMSE	RDKit2D	Lipop	SVM	7	random	benchmark
0.817649672376199	RMSE	RDKit2D	Lipop	SVM	8	random	benchmark
0.826484127084052	RMSE	RDKit2D	Lipop	SVM	9	random	benchmark
0.888162481676755	RMSE	RDKit2D	Lipop	SVM	10	random	benchmark
0.785607962496384	RMSE	RDKit2D	Lipop	SVM	11	random	benchmark
0.831414401581986	RMSE	RDKit2D	Lipop	SVM	12	random	benchmark
0.816744955173846	RMSE	RDKit2D	Lipop	SVM	13	random	benchmark
0.848674262639176	RMSE	RDKit2D	Lipop	SVM	14	random	benchmark
0.866194564808666	RMSE	RDKit2D	Lipop	SVM	15	random	benchmark
0.750096623008613	RMSE	RDKit2D	Lipop	SVM	16	random	benchmark
0.860855481875477	RMSE	RDKit2D	Lipop	SVM	17	random	benchmark
0.814784770529699	RMSE	RDKit2D	Lipop	SVM	18	random	benchmark
0.874119779963507	RMSE	RDKit2D	Lipop	SVM	19	random	benchmark
0.861170885451987	RMSE	RDKit2D	Lipop	SVM	20	random	benchmark
0.862039728583629	RMSE	RDKit2D	Lipop	SVM	21	random	benchmark
0.915964592365478	RMSE	RDKit2D	Lipop	SVM	22	random	benchmark
0.84476072261856	RMSE	RDKit2D	Lipop	SVM	23	random	benchmark
0.836225174607123	RMSE	RDKit2D	Lipop	SVM	24	random	benchmark
0.824329426958498	RMSE	RDKit2D	Lipop	SVM	25	random	benchmark
0.834411090519397	RMSE	RDKit2D	Lipop	SVM	26	random	benchmark
0.829855709060821	RMSE	RDKit2D	Lipop	SVM	27	random	benchmark
0.839446155210112	RMSE	RDKit2D	Lipop	SVM	28	random	benchmark
0.906213935537962	RMSE	RDKit2D	Lipop	SVM	29	random	benchmark
0.704428021592492	RMSE	RDKit2D	Lipop	XGBoost	0	random	benchmark
0.778151765772276	RMSE	RDKit2D	Lipop	XGBoost	1	random	benchmark
0.741612213772915	RMSE	RDKit2D	Lipop	XGBoost	2	random	benchmark
0.811101609912366	RMSE	RDKit2D	Lipop	XGBoost	3	random	benchmark
0.75744380336247	RMSE	RDKit2D	Lipop	XGBoost	4	random	benchmark
0.779550479642491	RMSE	RDKit2D	Lipop	XGBoost	5	random	benchmark
0.819827363349072	RMSE	RDKit2D	Lipop	XGBoost	6	random	benchmark
0.662297237471673	RMSE	RDKit2D	Lipop	XGBoost	7	random	benchmark
0.761793492816543	RMSE	RDKit2D	Lipop	XGBoost	8	random	benchmark
0.799604540661226	RMSE	RDKit2D	Lipop	XGBoost	9	random	benchmark
0.804470510749152	RMSE	RDKit2D	Lipop	XGBoost	10	random	benchmark
0.755477521986363	RMSE	RDKit2D	Lipop	XGBoost	11	random	benchmark
0.780730756847945	RMSE	RDKit2D	Lipop	XGBoost	12	random	benchmark
0.736931386362047	RMSE	RDKit2D	Lipop	XGBoost	13	random	benchmark
0.732882522485571	RMSE	RDKit2D	Lipop	XGBoost	14	random	benchmark
0.790098166296421	RMSE	RDKit2D	Lipop	XGBoost	15	random	benchmark
0.678748085500023	RMSE	RDKit2D	Lipop	XGBoost	16	random	benchmark
0.784187582545039	RMSE	RDKit2D	Lipop	XGBoost	17	random	benchmark
0.724623814122268	RMSE	RDKit2D	Lipop	XGBoost	18	random	benchmark
0.783044939448459	RMSE	RDKit2D	Lipop	XGBoost	19	random	benchmark
0.76347620228197	RMSE	RDKit2D	Lipop	XGBoost	20	random	benchmark
0.807481439766442	RMSE	RDKit2D	Lipop	XGBoost	21	random	benchmark
0.774523636547267	RMSE	RDKit2D	Lipop	XGBoost	22	random	benchmark
0.74550334217765	RMSE	RDKit2D	Lipop	XGBoost	23	random	benchmark
0.70832630233447	RMSE	RDKit2D	Lipop	XGBoost	24	random	benchmark
0.733792527343657	RMSE	RDKit2D	Lipop	XGBoost	25	random	benchmark
0.765824299737436	RMSE	RDKit2D	Lipop	XGBoost	26	random	benchmark
0.72397241800532	RMSE	RDKit2D	Lipop	XGBoost	27	random	benchmark
0.811276975936496	RMSE	RDKit2D	Lipop	XGBoost	28	random	benchmark
0.780051827894548	RMSE	RDKit2D	Lipop	XGBoost	29	random	benchmark
0.81744896951435	RMSE	SMILES	Lipop	RNN	0	random	benchmark
0.944467732591011	RMSE	SMILES	Lipop	RNN	1	random	benchmark
0.950255319963046	RMSE	SMILES	Lipop	RNN	2	random	benchmark
0.931891072132568	RMSE	SMILES	Lipop	RNN	3	random	benchmark
0.793843938145552	RMSE	SMILES	Lipop	RNN	4	random	benchmark
0.989364292735201	RMSE	SMILES	Lipop	RNN	5	random	benchmark
0.984493792602485	RMSE	SMILES	Lipop	RNN	6	random	benchmark
0.84041072803215	RMSE	SMILES	Lipop	RNN	7	random	benchmark
0.901006272428262	RMSE	SMILES	Lipop	RNN	8	random	benchmark
0.854369477501378	RMSE	SMILES	Lipop	RNN	9	random	benchmark
0.912732755096904	RMSE	SMILES	Lipop	RNN	10	random	benchmark
0.868363881806408	RMSE	SMILES	Lipop	RNN	11	random	benchmark
0.886659462197719	RMSE	SMILES	Lipop	RNN	12	random	benchmark
0.884547335435443	RMSE	SMILES	Lipop	RNN	13	random	benchmark
0.909704214982674	RMSE	SMILES	Lipop	RNN	14	random	benchmark
0.985633244025274	RMSE	SMILES	Lipop	RNN	15	random	benchmark
0.846715408916181	RMSE	SMILES	Lipop	RNN	16	random	benchmark
0.953898051109269	RMSE	SMILES	Lipop	RNN	17	random	benchmark
0.812756858286587	RMSE	SMILES	Lipop	RNN	18	random	benchmark
0.956389104634598	RMSE	SMILES	Lipop	RNN	19	random	benchmark
0.954261735619377	RMSE	SMILES	Lipop	RNN	20	random	benchmark
0.954438269746711	RMSE	SMILES	Lipop	RNN	21	random	benchmark
0.954207556025908	RMSE	SMILES	Lipop	RNN	22	random	benchmark
0.939751332723455	RMSE	SMILES	Lipop	RNN	23	random	benchmark
0.992235084167411	RMSE	SMILES	Lipop	RNN	24	random	benchmark
0.863518908685599	RMSE	SMILES	Lipop	RNN	25	random	benchmark
1.01144802296507	RMSE	SMILES	Lipop	RNN	26	random	benchmark
0.841578798844121	RMSE	SMILES	Lipop	RNN	27	random	benchmark
0.917669225726575	RMSE	SMILES	Lipop	RNN	28	random	benchmark
0.843058295564482	RMSE	SMILES	Lipop	RNN	29	random	benchmark
0.775962700223101	RMSE	Graph	Lipop	GCN	0	random	benchmark
0.806537475451464	RMSE	Graph	Lipop	GCN	1	random	benchmark
0.845680878182282	RMSE	Graph	Lipop	GCN	2	random	benchmark
0.831938505440435	RMSE	Graph	Lipop	GCN	3	random	benchmark
0.77443622706706	RMSE	Graph	Lipop	GCN	4	random	benchmark
0.832756123808371	RMSE	Graph	Lipop	GCN	5	random	benchmark
0.82416370683338	RMSE	Graph	Lipop	GCN	6	random	benchmark
0.775202670008358	RMSE	Graph	Lipop	GCN	7	random	benchmark
0.748498496610676	RMSE	Graph	Lipop	GCN	8	random	benchmark
0.78128403961398	RMSE	Graph	Lipop	GCN	9	random	benchmark
0.771406281618747	RMSE	Graph	Lipop	GCN	10	random	benchmark
0.847203137290618	RMSE	Graph	Lipop	GCN	11	random	benchmark
0.828062903940203	RMSE	Graph	Lipop	GCN	12	random	benchmark
0.819002783124483	RMSE	Graph	Lipop	GCN	13	random	benchmark
0.860602902534466	RMSE	Graph	Lipop	GCN	14	random	benchmark
0.835505202961895	RMSE	Graph	Lipop	GCN	15	random	benchmark
0.801047489826233	RMSE	Graph	Lipop	GCN	16	random	benchmark
0.811498406829679	RMSE	Graph	Lipop	GCN	17	random	benchmark
0.822308181546503	RMSE	Graph	Lipop	GCN	18	random	benchmark
0.793627091515262	RMSE	Graph	Lipop	GCN	19	random	benchmark
0.864866418214465	RMSE	Graph	Lipop	GCN	20	random	benchmark
0.843493587967872	RMSE	Graph	Lipop	GCN	21	random	benchmark
0.852551337847565	RMSE	Graph	Lipop	GCN	22	random	benchmark
0.741364731466059	RMSE	Graph	Lipop	GCN	23	random	benchmark
0.779299730963812	RMSE	Graph	Lipop	GCN	24	random	benchmark
0.79107154759123	RMSE	Graph	Lipop	GCN	25	random	benchmark
0.844266481603841	RMSE	Graph	Lipop	GCN	26	random	benchmark
0.781302048935897	RMSE	Graph	Lipop	GCN	27	random	benchmark
0.766061922203487	RMSE	Graph	Lipop	GCN	28	random	benchmark
0.831429970208961	RMSE	Graph	Lipop	GCN	29	random	benchmark
0.726516827064823	RMSE	Graph	Lipop	GIN	0	random	benchmark
0.767176941916817	RMSE	Graph	Lipop	GIN	1	random	benchmark
0.72289373960989	RMSE	Graph	Lipop	GIN	2	random	benchmark
0.776159728642144	RMSE	Graph	Lipop	GIN	3	random	benchmark
0.74057497163073	RMSE	Graph	Lipop	GIN	4	random	benchmark
0.753258333303522	RMSE	Graph	Lipop	GIN	5	random	benchmark
0.753729052174966	RMSE	Graph	Lipop	GIN	6	random	benchmark
0.740232495918585	RMSE	Graph	Lipop	GIN	7	random	benchmark
0.740513516802269	RMSE	Graph	Lipop	GIN	8	random	benchmark
0.712350184232711	RMSE	Graph	Lipop	GIN	9	random	benchmark
0.65557670990527	RMSE	Graph	Lipop	GIN	10	random	benchmark
0.78691825224543	RMSE	Graph	Lipop	GIN	11	random	benchmark
0.720567211031703	RMSE	Graph	Lipop	GIN	12	random	benchmark
0.732597902436627	RMSE	Graph	Lipop	GIN	13	random	benchmark
0.740428282479811	RMSE	Graph	Lipop	GIN	14	random	benchmark
0.783502763255142	RMSE	Graph	Lipop	GIN	15	random	benchmark
0.727966073709394	RMSE	Graph	Lipop	GIN	16	random	benchmark
0.719214054069095	RMSE	Graph	Lipop	GIN	17	random	benchmark
0.710133869542179	RMSE	Graph	Lipop	GIN	18	random	benchmark
0.744140988553085	RMSE	Graph	Lipop	GIN	19	random	benchmark
0.838450889659879	RMSE	Graph	Lipop	GIN	20	random	benchmark
0.744987054118636	RMSE	Graph	Lipop	GIN	21	random	benchmark
0.746432000229809	RMSE	Graph	Lipop	GIN	22	random	benchmark
0.735540764067244	RMSE	Graph	Lipop	GIN	23	random	benchmark
0.762414070242675	RMSE	Graph	Lipop	GIN	24	random	benchmark
0.743505571381317	RMSE	Graph	Lipop	GIN	25	random	benchmark
0.698493437532795	RMSE	Graph	Lipop	GIN	26	random	benchmark
0.676965435762351	RMSE	Graph	Lipop	GIN	27	random	benchmark
0.649841612157175	RMSE	Graph	Lipop	GIN	28	random	benchmark
0.793561519669039	RMSE	Graph	Lipop	GIN	29	random	benchmark
