# Supplementary material for: A systematic study of key elements underlying molecular property prediction
Source: Nat Commun. 2023 Oct 13;14:6395. doi: 10.1038/s41467-023-41948-6 (PMC10575948; doi:10.1038/s41467-023-41948-6)
Supplement: Supplementary file 4 — Source Data [file 41467_2023_41948_MOESM4_ESM.zip › SourceData/SFig17/SFig17c.txt]

mean_metric_score	std_metric_score	split_type	mol_rep	mol_prop	model_name	metric_name
2.27968984792123	0.123143347846165	random	SMILES	MDR1	MolBERT	RMSE
2.89834297205851	0.435374394954564	random	Graph	MDR1	GROVER	RMSE
1.4503399495493	0.112311932588935	random	RDKit2D	MDR1	RF	RMSE
1.79230104562859	0.131129511687525	random	RDKit2D	MDR1	SVM	RMSE
1.50847060950127	0.142676152203497	random	RDKit2D	MDR1	XGBoost	RMSE
1.99632127414456	0.305525469682056	random	SMILES	MDR1	RNN	RMSE
1.84368376676451	0.17182055678218	random	Graph	MDR1	GCN	RMSE
1.68384397143637	0.193951616637237	random	Graph	MDR1	GIN	RMSE
1.81113867539472	0.0925686565331025	random	SMILES	CYP2D6	MolBERT	RMSE
1.90462479460645	0.137418522717205	random	Graph	CYP2D6	GROVER	RMSE
1.57284446254524	0.0788233234036672	random	RDKit2D	CYP2D6	RF	RMSE
1.80509775875035	0.088609870394323	random	RDKit2D	CYP2D6	SVM	RMSE
1.6401308103753	0.0754536106754511	random	RDKit2D	CYP2D6	XGBoost	RMSE
1.94291890871954	0.117459622702967	random	SMILES	CYP2D6	RNN	RMSE
1.58040745386361	0.0811651637495202	random	Graph	CYP2D6	GCN	RMSE
1.54517784715328	0.0868769958364138	random	Graph	CYP2D6	GIN	RMSE
1.79714227132542	0.085177918390264	random	SMILES	CYP3A4	MolBERT	RMSE
1.96402080099894	0.123765356938666	random	Graph	CYP3A4	GROVER	RMSE
1.48079817018543	0.0945946148366626	random	RDKit2D	CYP3A4	RF	RMSE
1.8303007054769	0.0958031270722302	random	RDKit2D	CYP3A4	SVM	RMSE
1.63950398289138	0.0847004437985777	random	RDKit2D	CYP3A4	XGBoost	RMSE
1.89938477830642	0.127741960207368	random	SMILES	CYP3A4	RNN	RMSE
1.58203330970821	0.0864596210279169	random	Graph	CYP3A4	GCN	RMSE
1.4652603614519	0.102142467969267	random	Graph	CYP3A4	GIN	RMSE
2.41054285308063	0.102436809271934	random	SMILES	MOR	MolBERT	RMSE
2.49768006595411	0.374030322101601	random	Graph	MOR	GROVER	RMSE
1.84252538587288	0.0989160764465112	random	RDKit2D	MOR	RF	RMSE
2.35880590673336	0.100626170051469	random	RDKit2D	MOR	SVM	RMSE
2.06643992680846	0.0945525833680219	random	RDKit2D	MOR	XGBoost	RMSE
2.4121079874726	0.172575193796201	random	SMILES	MOR	RNN	RMSE
2.21480601870565	0.098216192551478	random	Graph	MOR	GCN	RMSE
1.97844328393571	0.108209019661344	random	Graph	MOR	GIN	RMSE
2.36557690095548	0.0630074851752233	random	SMILES	DOR	MolBERT	RMSE
2.48556012872052	0.292363388909449	random	Graph	DOR	GROVER	RMSE
1.71464588143724	0.0821905010424318	random	RDKit2D	DOR	RF	RMSE
2.13330146709187	0.0959054631426548	random	RDKit2D	DOR	SVM	RMSE
1.9147151726654	0.0851235535178805	random	RDKit2D	DOR	XGBoost	RMSE
2.33842829972045	0.194672971298032	random	SMILES	DOR	RNN	RMSE
2.12604116312186	0.10555897124418	random	Graph	DOR	GCN	RMSE
1.89482613647084	0.104821807556679	random	Graph	DOR	GIN	RMSE
2.5270935312674	0.0983538663256189	random	SMILES	KOR	MolBERT	RMSE
2.47378019652809	0.270908454775087	random	Graph	KOR	GROVER	RMSE
1.81297833398806	0.0847490305088586	random	RDKit2D	KOR	RF	RMSE
2.41997931652932	0.0978865384244621	random	RDKit2D	KOR	SVM	RMSE
2.04188217385043	0.0850383356509335	random	RDKit2D	KOR	XGBoost	RMSE
2.37174887860454	0.266994995602022	random	SMILES	KOR	RNN	RMSE
2.32418356336927	0.102847111860165	random	Graph	KOR	GCN	RMSE
2.11477583138368	0.106154530878341	random	Graph	KOR	GIN	RMSE
