# Supplementary material for: A systematic study of key elements underlying molecular property prediction
Source: Nat Commun. 2023 Oct 13;14:6395. doi: 10.1038/s41467-023-41948-6 (PMC10575948; doi:10.1038/s41467-023-41948-6)
Supplement: Supplementary file 4 — Source Data [file 41467_2023_41948_MOESM4_ESM.zip › SourceData/SFig21/SFig21c.txt]

metric_score	metric_name	mol_rep	mol_prop	model_name	fold	split_type	task	AC_pct_train	AC_pct_valid	AC_pct_test
1.51759027683885	RMSE	1. MorganBits	MDR1	RF	0	Scaffold	reg	0.383478260869565	0.566433566433566	0.496551724137931
2.42717865334115	RMSE	1. MorganBits	MDR1	RF	1	Scaffold	reg	0.370434782608696	0.496503496503497	0.668965517241379
1.77785302629833	RMSE	1. MorganBits	MDR1	RF	2	Scaffold	reg	0.393913043478261	0.566433566433566	0.413793103448276
1.22413397029879	RMSE	1. MorganBits	MDR1	RF	3	Scaffold	reg	0.407826086956522	0.58041958041958	0.289655172413793
1.80135969626609	RMSE	1. MorganBits	MDR1	RF	4	Scaffold	reg	0.472173913043478	0.160839160839161	0.193103448275862
1.52191890888928	RMSE	1. MorganBits	MDR1	RF	5	Scaffold	reg	0.375652173913043	0.398601398601399	0.724137931034483
2.09973829205923	RMSE	1. MorganBits	MDR1	RF	6	Scaffold	reg	0.38	0.559440559440559	0.531034482758621
2.40372076612956	RMSE	1. MorganBits	MDR1	RF	7	Scaffold	reg	0.443478260869565	0.244755244755245	0.337931034482759
1.70042554252033	RMSE	1. MorganBits	MDR1	RF	8	Scaffold	reg	0.407826086956522	0.412587412587413	0.455172413793103
1.60223561744375	RMSE	1. MorganBits	MDR1	RF	9	Scaffold	reg	0.392173913043478	0.587412587412587	0.406896551724138
1.50235944545974	RMSE	1. MorganBits	MDR1	RF	10	Scaffold	reg	0.401739130434783	0.678321678321678	0.241379310344828
1.99783262837263	RMSE	1. MorganBits	MDR1	RF	11	Scaffold	reg	0.46695652173913	0.20979020979021	0.186206896551724
1.66665609142754	RMSE	1. MorganBits	MDR1	RF	12	Scaffold	reg	0.409565217391304	0.321678321678322	0.531034482758621
1.85053959461807	RMSE	1. MorganBits	MDR1	RF	13	Scaffold	reg	0.410434782608696	0.510489510489511	0.337931034482759
1.72234911764379	RMSE	1. MorganBits	MDR1	RF	14	Scaffold	reg	0.406086956521739	0.293706293706294	0.586206896551724
1.93398307604094	RMSE	1. MorganBits	MDR1	RF	15	Scaffold	reg	0.450434782608696	0.265734265734266	0.262068965517241
1.58587894549128	RMSE	1. MorganBits	MDR1	RF	16	Scaffold	reg	0.396521739130435	0.657342657342657	0.303448275862069
2.28966766675285	RMSE	1. MorganBits	MDR1	RF	17	Scaffold	reg	0.446086956521739	0.251748251748252	0.310344827586207
1.96791261650185	RMSE	1. MorganBits	MDR1	RF	18	Scaffold	reg	0.418260869565217	0.412587412587413	0.372413793103448
2.3231875225312	RMSE	1. MorganBits	MDR1	RF	19	Scaffold	reg	0.361739130434783	0.566433566433566	0.668965517241379
1.95783632904248	RMSE	1. MorganBits	MDR1	RF	20	Scaffold	reg	0.365217391304348	0.825174825174825	0.386206896551724
1.64171976668223	RMSE	1. MorganBits	MDR1	RF	21	Scaffold	reg	0.441739130434783	0.475524475524476	0.124137931034483
1.73687627089178	RMSE	1. MorganBits	MDR1	RF	22	Scaffold	reg	0.376521739130435	0.517482517482518	0.6
1.33516775142412	RMSE	1. MorganBits	MDR1	RF	23	Scaffold	reg	0.409565217391304	0.643356643356643	0.213793103448276
1.64231236992048	RMSE	1. MorganBits	MDR1	RF	24	Scaffold	reg	0.417391304347826	0.440559440559441	0.351724137931034
2.30430866336543	RMSE	1. MorganBits	MDR1	RF	25	Scaffold	reg	0.400869565217391	0.622377622377622	0.303448275862069
1.30638242603438	RMSE	1. MorganBits	MDR1	RF	26	Scaffold	reg	0.399130434782609	0.342657342657343	0.593103448275862
1.72663157685732	RMSE	1. MorganBits	MDR1	RF	27	Scaffold	reg	0.399130434782609	0.524475524475524	0.413793103448276
1.90768216637462	RMSE	1. MorganBits	MDR1	RF	28	Scaffold	reg	0.386086956521739	0.566433566433566	0.475862068965517
2.05184307431334	RMSE	1. MorganBits	MDR1	RF	29	Scaffold	reg	0.393043478260869	0.762237762237762	0.227586206896552
1.43927008440474	RMSE	2. MorganCounts	MDR1	RF	0	Scaffold	reg	0.383478260869565	0.566433566433566	0.496551724137931
2.54274404973199	RMSE	2. MorganCounts	MDR1	RF	1	Scaffold	reg	0.370434782608696	0.496503496503497	0.668965517241379
1.85540496729196	RMSE	2. MorganCounts	MDR1	RF	2	Scaffold	reg	0.393913043478261	0.566433566433566	0.413793103448276
1.19151073123385	RMSE	2. MorganCounts	MDR1	RF	3	Scaffold	reg	0.407826086956522	0.58041958041958	0.289655172413793
1.44970613404398	RMSE	2. MorganCounts	MDR1	RF	4	Scaffold	reg	0.472173913043478	0.160839160839161	0.193103448275862
1.49821731386313	RMSE	2. MorganCounts	MDR1	RF	5	Scaffold	reg	0.375652173913043	0.398601398601399	0.724137931034483
2.24351894500677	RMSE	2. MorganCounts	MDR1	RF	6	Scaffold	reg	0.38	0.559440559440559	0.531034482758621
2.29358546646394	RMSE	2. MorganCounts	MDR1	RF	7	Scaffold	reg	0.443478260869565	0.244755244755245	0.337931034482759
1.68428100742395	RMSE	2. MorganCounts	MDR1	RF	8	Scaffold	reg	0.407826086956522	0.412587412587413	0.455172413793103
1.41513876795731	RMSE	2. MorganCounts	MDR1	RF	9	Scaffold	reg	0.392173913043478	0.587412587412587	0.406896551724138
1.42006191590547	RMSE	2. MorganCounts	MDR1	RF	10	Scaffold	reg	0.401739130434783	0.678321678321678	0.241379310344828
1.97579219725289	RMSE	2. MorganCounts	MDR1	RF	11	Scaffold	reg	0.46695652173913	0.20979020979021	0.186206896551724
1.63370909389183	RMSE	2. MorganCounts	MDR1	RF	12	Scaffold	reg	0.409565217391304	0.321678321678322	0.531034482758621
1.73492602957155	RMSE	2. MorganCounts	MDR1	RF	13	Scaffold	reg	0.410434782608696	0.510489510489511	0.337931034482759
1.50715199310408	RMSE	2. MorganCounts	MDR1	RF	14	Scaffold	reg	0.406086956521739	0.293706293706294	0.586206896551724
1.97411582653024	RMSE	2. MorganCounts	MDR1	RF	15	Scaffold	reg	0.450434782608696	0.265734265734266	0.262068965517241
1.48801088802512	RMSE	2. MorganCounts	MDR1	RF	16	Scaffold	reg	0.396521739130435	0.657342657342657	0.303448275862069
2.23085756970701	RMSE	2. MorganCounts	MDR1	RF	17	Scaffold	reg	0.446086956521739	0.251748251748252	0.310344827586207
1.79254230055435	RMSE	2. MorganCounts	MDR1	RF	18	Scaffold	reg	0.418260869565217	0.412587412587413	0.372413793103448
2.40822579444473	RMSE	2. MorganCounts	MDR1	RF	19	Scaffold	reg	0.361739130434783	0.566433566433566	0.668965517241379
1.81493951692419	RMSE	2. MorganCounts	MDR1	RF	20	Scaffold	reg	0.365217391304348	0.825174825174825	0.386206896551724
1.65568973389046	RMSE	2. MorganCounts	MDR1	RF	21	Scaffold	reg	0.441739130434783	0.475524475524476	0.124137931034483
1.67260471232402	RMSE	2. MorganCounts	MDR1	RF	22	Scaffold	reg	0.376521739130435	0.517482517482518	0.6
1.26212910915168	RMSE	2. MorganCounts	MDR1	RF	23	Scaffold	reg	0.409565217391304	0.643356643356643	0.213793103448276
1.54720364603054	RMSE	2. MorganCounts	MDR1	RF	24	Scaffold	reg	0.417391304347826	0.440559440559441	0.351724137931034
2.13531095384125	RMSE	2. MorganCounts	MDR1	RF	25	Scaffold	reg	0.400869565217391	0.622377622377622	0.303448275862069
1.25208417882767	RMSE	2. MorganCounts	MDR1	RF	26	Scaffold	reg	0.399130434782609	0.342657342657343	0.593103448275862
1.68902841339318	RMSE	2. MorganCounts	MDR1	RF	27	Scaffold	reg	0.399130434782609	0.524475524475524	0.413793103448276
1.64004637703471	RMSE	2. MorganCounts	MDR1	RF	28	Scaffold	reg	0.386086956521739	0.566433566433566	0.475862068965517
1.92929910468491	RMSE	2. MorganCounts	MDR1	RF	29	Scaffold	reg	0.393043478260869	0.762237762237762	0.227586206896552
1.59517722051741	RMSE	3. MACCS	MDR1	RF	0	Scaffold	reg	0.383478260869565	0.566433566433566	0.496551724137931
2.125381120479	RMSE	3. MACCS	MDR1	RF	1	Scaffold	reg	0.370434782608696	0.496503496503497	0.668965517241379
1.97186143776224	RMSE	3. MACCS	MDR1	RF	2	Scaffold	reg	0.393913043478261	0.566433566433566	0.413793103448276
1.56926503360766	RMSE	3. MACCS	MDR1	RF	3	Scaffold	reg	0.407826086956522	0.58041958041958	0.289655172413793
1.50199292184473	RMSE	3. MACCS	MDR1	RF	4	Scaffold	reg	0.472173913043478	0.160839160839161	0.193103448275862
1.93188792402094	RMSE	3. MACCS	MDR1	RF	5	Scaffold	reg	0.375652173913043	0.398601398601399	0.724137931034483
2.02897849493461	RMSE	3. MACCS	MDR1	RF	6	Scaffold	reg	0.38	0.559440559440559	0.531034482758621
2.42376819397779	RMSE	3. MACCS	MDR1	RF	7	Scaffold	reg	0.443478260869565	0.244755244755245	0.337931034482759
2.21925610261439	RMSE	3. MACCS	MDR1	RF	8	Scaffold	reg	0.407826086956522	0.412587412587413	0.455172413793103
1.75890938626907	RMSE	3. MACCS	MDR1	RF	9	Scaffold	reg	0.392173913043478	0.587412587412587	0.406896551724138
2.0296743144407	RMSE	3. MACCS	MDR1	RF	10	Scaffold	reg	0.401739130434783	0.678321678321678	0.241379310344828
1.84464211248326	RMSE	3. MACCS	MDR1	RF	11	Scaffold	reg	0.46695652173913	0.20979020979021	0.186206896551724
1.92536860785055	RMSE	3. MACCS	MDR1	RF	12	Scaffold	reg	0.409565217391304	0.321678321678322	0.531034482758621
1.88561781990857	RMSE	3. MACCS	MDR1	RF	13	Scaffold	reg	0.410434782608696	0.510489510489511	0.337931034482759
2.04295905776412	RMSE	3. MACCS	MDR1	RF	14	Scaffold	reg	0.406086956521739	0.293706293706294	0.586206896551724
1.72147166504562	RMSE	3. MACCS	MDR1	RF	15	Scaffold	reg	0.450434782608696	0.265734265734266	0.262068965517241
1.74062802546722	RMSE	3. MACCS	MDR1	RF	16	Scaffold	reg	0.396521739130435	0.657342657342657	0.303448275862069
2.49398881595404	RMSE	3. MACCS	MDR1	RF	17	Scaffold	reg	0.446086956521739	0.251748251748252	0.310344827586207
1.68668734830403	RMSE	3. MACCS	MDR1	RF	18	Scaffold	reg	0.418260869565217	0.412587412587413	0.372413793103448
2.24465557552911	RMSE	3. MACCS	MDR1	RF	19	Scaffold	reg	0.361739130434783	0.566433566433566	0.668965517241379
2.19663478364275	RMSE	3. MACCS	MDR1	RF	20	Scaffold	reg	0.365217391304348	0.825174825174825	0.386206896551724
1.6198191830936	RMSE	3. MACCS	MDR1	RF	21	Scaffold	reg	0.441739130434783	0.475524475524476	0.124137931034483
1.87466939724912	RMSE	3. MACCS	MDR1	RF	22	Scaffold	reg	0.376521739130435	0.517482517482518	0.6
1.50395887238682	RMSE	3. MACCS	MDR1	RF	23	Scaffold	reg	0.409565217391304	0.643356643356643	0.213793103448276
1.73896072187657	RMSE	3. MACCS	MDR1	RF	24	Scaffold	reg	0.417391304347826	0.440559440559441	0.351724137931034
2.24077524002278	RMSE	3. MACCS	MDR1	RF	25	Scaffold	reg	0.400869565217391	0.622377622377622	0.303448275862069
1.65299201004031	RMSE	3. MACCS	MDR1	RF	26	Scaffold	reg	0.399130434782609	0.342657342657343	0.593103448275862
1.63461448849534	RMSE	3. MACCS	MDR1	RF	27	Scaffold	reg	0.399130434782609	0.524475524475524	0.413793103448276
1.91571408939908	RMSE	3. MACCS	MDR1	RF	28	Scaffold	reg	0.386086956521739	0.566433566433566	0.475862068965517
2.09479338672694	RMSE	3. MACCS	MDR1	RF	29	Scaffold	reg	0.393043478260869	0.762237762237762	0.227586206896552
1.46914971604739	RMSE	0. RDKit Descriptors	MDR1	RF	0	Scaffold	reg	0.383478260869565	0.566433566433566	0.496551724137931
2.22644328576903	RMSE	0. RDKit Descriptors	MDR1	RF	1	Scaffold	reg	0.370434782608696	0.496503496503497	0.668965517241379
1.8359071781514	RMSE	0. RDKit Descriptors	MDR1	RF	2	Scaffold	reg	0.393913043478261	0.566433566433566	0.413793103448276
1.23172889887509	RMSE	0. RDKit Descriptors	MDR1	RF	3	Scaffold	reg	0.407826086956522	0.58041958041958	0.289655172413793
1.70083711649748	RMSE	0. RDKit Descriptors	MDR1	RF	4	Scaffold	reg	0.472173913043478	0.160839160839161	0.193103448275862
1.55029665337194	RMSE	0. RDKit Descriptors	MDR1	RF	5	Scaffold	reg	0.375652173913043	0.398601398601399	0.724137931034483
2.06289095115907	RMSE	0. RDKit Descriptors	MDR1	RF	6	Scaffold	reg	0.38	0.559440559440559	0.531034482758621
2.17832845357509	RMSE	0. RDKit Descriptors	MDR1	RF	7	Scaffold	reg	0.443478260869565	0.244755244755245	0.337931034482759
1.83022051000056	RMSE	0. RDKit Descriptors	MDR1	RF	8	Scaffold	reg	0.407826086956522	0.412587412587413	0.455172413793103
1.50589371618093	RMSE	0. RDKit Descriptors	MDR1	RF	9	Scaffold	reg	0.392173913043478	0.587412587412587	0.406896551724138
1.72623739431882	RMSE	0. RDKit Descriptors	MDR1	RF	10	Scaffold	reg	0.401739130434783	0.678321678321678	0.241379310344828
1.65787677029844	RMSE	0. RDKit Descriptors	MDR1	RF	11	Scaffold	reg	0.46695652173913	0.20979020979021	0.186206896551724
1.77585053944953	RMSE	0. RDKit Descriptors	MDR1	RF	12	Scaffold	reg	0.409565217391304	0.321678321678322	0.531034482758621
1.65236831146669	RMSE	0. RDKit Descriptors	MDR1	RF	13	Scaffold	reg	0.410434782608696	0.510489510489511	0.337931034482759
1.79745100862015	RMSE	0. RDKit Descriptors	MDR1	RF	14	Scaffold	reg	0.406086956521739	0.293706293706294	0.586206896551724
2.11396659943902	RMSE	0. RDKit Descriptors	MDR1	RF	15	Scaffold	reg	0.450434782608696	0.265734265734266	0.262068965517241
1.55472010788617	RMSE	0. RDKit Descriptors	MDR1	RF	16	Scaffold	reg	0.396521739130435	0.657342657342657	0.303448275862069
1.93354724191652	RMSE	0. RDKit Descriptors	MDR1	RF	17	Scaffold	reg	0.446086956521739	0.251748251748252	0.310344827586207
1.80433816641072	RMSE	0. RDKit Descriptors	MDR1	RF	18	Scaffold	reg	0.418260869565217	0.412587412587413	0.372413793103448
2.52578037038646	RMSE	0. RDKit Descriptors	MDR1	RF	19	Scaffold	reg	0.361739130434783	0.566433566433566	0.668965517241379
2.00236696493079	RMSE	0. RDKit Descriptors	MDR1	RF	20	Scaffold	reg	0.365217391304348	0.825174825174825	0.386206896551724
1.91463104106843	RMSE	0. RDKit Descriptors	MDR1	RF	21	Scaffold	reg	0.441739130434783	0.475524475524476	0.124137931034483
1.67488530892943	RMSE	0. RDKit Descriptors	MDR1	RF	22	Scaffold	reg	0.376521739130435	0.517482517482518	0.6
1.2540537933588	RMSE	0. RDKit Descriptors	MDR1	RF	23	Scaffold	reg	0.409565217391304	0.643356643356643	0.213793103448276
1.65311380578025	RMSE	0. RDKit Descriptors	MDR1	RF	24	Scaffold	reg	0.417391304347826	0.440559440559441	0.351724137931034
1.95769111523635	RMSE	0. RDKit Descriptors	MDR1	RF	25	Scaffold	reg	0.400869565217391	0.622377622377622	0.303448275862069
1.5560007090879	RMSE	0. RDKit Descriptors	MDR1	RF	26	Scaffold	reg	0.399130434782609	0.342657342657343	0.593103448275862
1.65262486748903	RMSE	0. RDKit Descriptors	MDR1	RF	27	Scaffold	reg	0.399130434782609	0.524475524475524	0.413793103448276
1.77481055083149	RMSE	0. RDKit Descriptors	MDR1	RF	28	Scaffold	reg	0.386086956521739	0.566433566433566	0.475862068965517
1.97432362634088	RMSE	0. RDKit Descriptors	MDR1	RF	29	Scaffold	reg	0.393043478260869	0.762237762237762	0.227586206896552
1.46085653348046	RMSE	5. PhysChem Descriptors	MDR1	RF	0	Scaffold	reg	0.383478260869565	0.566433566433566	0.496551724137931
2.71450690047947	RMSE	5. PhysChem Descriptors	MDR1	RF	1	Scaffold	reg	0.370434782608696	0.496503496503497	0.668965517241379
2.20378793807301	RMSE	5. PhysChem Descriptors	MDR1	RF	2	Scaffold	reg	0.393913043478261	0.566433566433566	0.413793103448276
1.5122808471141	RMSE	5. PhysChem Descriptors	MDR1	RF	3	Scaffold	reg	0.407826086956522	0.58041958041958	0.289655172413793
2.40680485796199	RMSE	5. PhysChem Descriptors	MDR1	RF	4	Scaffold	reg	0.472173913043478	0.160839160839161	0.193103448275862
1.79662123225057	RMSE	5. PhysChem Descriptors	MDR1	RF	5	Scaffold	reg	0.375652173913043	0.398601398601399	0.724137931034483
2.06925929769615	RMSE	5. PhysChem Descriptors	MDR1	RF	6	Scaffold	reg	0.38	0.559440559440559	0.531034482758621
2.79960742662901	RMSE	5. PhysChem Descriptors	MDR1	RF	7	Scaffold	reg	0.443478260869565	0.244755244755245	0.337931034482759
2.47989249861291	RMSE	5. PhysChem Descriptors	MDR1	RF	8	Scaffold	reg	0.407826086956522	0.412587412587413	0.455172413793103
1.83612491698906	RMSE	5. PhysChem Descriptors	MDR1	RF	9	Scaffold	reg	0.392173913043478	0.587412587412587	0.406896551724138
2.06522949755713	RMSE	5. PhysChem Descriptors	MDR1	RF	10	Scaffold	reg	0.401739130434783	0.678321678321678	0.241379310344828
1.95941749421848	RMSE	5. PhysChem Descriptors	MDR1	RF	11	Scaffold	reg	0.46695652173913	0.20979020979021	0.186206896551724
1.86754368084126	RMSE	5. PhysChem Descriptors	MDR1	RF	12	Scaffold	reg	0.409565217391304	0.321678321678322	0.531034482758621
2.10103360094214	RMSE	5. PhysChem Descriptors	MDR1	RF	13	Scaffold	reg	0.410434782608696	0.510489510489511	0.337931034482759
2.37354949967457	RMSE	5. PhysChem Descriptors	MDR1	RF	14	Scaffold	reg	0.406086956521739	0.293706293706294	0.586206896551724
2.7300614973663	RMSE	5. PhysChem Descriptors	MDR1	RF	15	Scaffold	reg	0.450434782608696	0.265734265734266	0.262068965517241
1.94399708096078	RMSE	5. PhysChem Descriptors	MDR1	RF	16	Scaffold	reg	0.396521739130435	0.657342657342657	0.303448275862069
2.35946871541862	RMSE	5. PhysChem Descriptors	MDR1	RF	17	Scaffold	reg	0.446086956521739	0.251748251748252	0.310344827586207
2.00543184167627	RMSE	5. PhysChem Descriptors	MDR1	RF	18	Scaffold	reg	0.418260869565217	0.412587412587413	0.372413793103448
2.89439435694835	RMSE	5. PhysChem Descriptors	MDR1	RF	19	Scaffold	reg	0.361739130434783	0.566433566433566	0.668965517241379
2.35368224857378	RMSE	5. PhysChem Descriptors	MDR1	RF	20	Scaffold	reg	0.365217391304348	0.825174825174825	0.386206896551724
2.11349414305874	RMSE	5. PhysChem Descriptors	MDR1	RF	21	Scaffold	reg	0.441739130434783	0.475524475524476	0.124137931034483
1.6034040132064	RMSE	5. PhysChem Descriptors	MDR1	RF	22	Scaffold	reg	0.376521739130435	0.517482517482518	0.6
1.84554976344299	RMSE	5. PhysChem Descriptors	MDR1	RF	23	Scaffold	reg	0.409565217391304	0.643356643356643	0.213793103448276
1.95132479276536	RMSE	5. PhysChem Descriptors	MDR1	RF	24	Scaffold	reg	0.417391304347826	0.440559440559441	0.351724137931034
2.1425433591809	RMSE	5. PhysChem Descriptors	MDR1	RF	25	Scaffold	reg	0.400869565217391	0.622377622377622	0.303448275862069
1.97802952400545	RMSE	5. PhysChem Descriptors	MDR1	RF	26	Scaffold	reg	0.399130434782609	0.342657342657343	0.593103448275862
1.73724850218758	RMSE	5. PhysChem Descriptors	MDR1	RF	27	Scaffold	reg	0.399130434782609	0.524475524475524	0.413793103448276
2.18350635979362	RMSE	5. PhysChem Descriptors	MDR1	RF	28	Scaffold	reg	0.386086956521739	0.566433566433566	0.475862068965517
2.13756300444435	RMSE	5. PhysChem Descriptors	MDR1	RF	29	Scaffold	reg	0.393043478260869	0.762237762237762	0.227586206896552
1.37010060669211	RMSE	4. AtomPairs	MDR1	RF	0	Scaffold	reg	0.383478260869565	0.566433566433566	0.496551724137931
2.35930079837865	RMSE	4. AtomPairs	MDR1	RF	1	Scaffold	reg	0.370434782608696	0.496503496503497	0.668965517241379
1.55037286301985	RMSE	4. AtomPairs	MDR1	RF	2	Scaffold	reg	0.393913043478261	0.566433566433566	0.413793103448276
1.20684799150188	RMSE	4. AtomPairs	MDR1	RF	3	Scaffold	reg	0.407826086956522	0.58041958041958	0.289655172413793
1.95278168906114	RMSE	4. AtomPairs	MDR1	RF	4	Scaffold	reg	0.472173913043478	0.160839160839161	0.193103448275862
1.5568952255673	RMSE	4. AtomPairs	MDR1	RF	5	Scaffold	reg	0.375652173913043	0.398601398601399	0.724137931034483
2.20526497416599	RMSE	4. AtomPairs	MDR1	RF	6	Scaffold	reg	0.38	0.559440559440559	0.531034482758621
2.12810114017289	RMSE	4. AtomPairs	MDR1	RF	7	Scaffold	reg	0.443478260869565	0.244755244755245	0.337931034482759
1.6662245113664	RMSE	4. AtomPairs	MDR1	RF	8	Scaffold	reg	0.407826086956522	0.412587412587413	0.455172413793103
1.49705609793888	RMSE	4. AtomPairs	MDR1	RF	9	Scaffold	reg	0.392173913043478	0.587412587412587	0.406896551724138
1.43742233412826	RMSE	4. AtomPairs	MDR1	RF	10	Scaffold	reg	0.401739130434783	0.678321678321678	0.241379310344828
1.7655128948106	RMSE	4. AtomPairs	MDR1	RF	11	Scaffold	reg	0.46695652173913	0.20979020979021	0.186206896551724
1.71884791043541	RMSE	4. AtomPairs	MDR1	RF	12	Scaffold	reg	0.409565217391304	0.321678321678322	0.531034482758621
1.63174469746195	RMSE	4. AtomPairs	MDR1	RF	13	Scaffold	reg	0.410434782608696	0.510489510489511	0.337931034482759
1.58648138753349	RMSE	4. AtomPairs	MDR1	RF	14	Scaffold	reg	0.406086956521739	0.293706293706294	0.586206896551724
1.86052703316163	RMSE	4. AtomPairs	MDR1	RF	15	Scaffold	reg	0.450434782608696	0.265734265734266	0.262068965517241
1.6088219666227	RMSE	4. AtomPairs	MDR1	RF	16	Scaffold	reg	0.396521739130435	0.657342657342657	0.303448275862069
2.17606546131504	RMSE	4. AtomPairs	MDR1	RF	17	Scaffold	reg	0.446086956521739	0.251748251748252	0.310344827586207
1.52220717780309	RMSE	4. AtomPairs	MDR1	RF	18	Scaffold	reg	0.418260869565217	0.412587412587413	0.372413793103448
2.2239508801775	RMSE	4. AtomPairs	MDR1	RF	19	Scaffold	reg	0.361739130434783	0.566433566433566	0.668965517241379
2.02070017408457	RMSE	4. AtomPairs	MDR1	RF	20	Scaffold	reg	0.365217391304348	0.825174825174825	0.386206896551724
2.05764034542784	RMSE	4. AtomPairs	MDR1	RF	21	Scaffold	reg	0.441739130434783	0.475524475524476	0.124137931034483
1.58635430256915	RMSE	4. AtomPairs	MDR1	RF	22	Scaffold	reg	0.376521739130435	0.517482517482518	0.6
1.35763373025775	RMSE	4. AtomPairs	MDR1	RF	23	Scaffold	reg	0.409565217391304	0.643356643356643	0.213793103448276
1.88986617755276	RMSE	4. AtomPairs	MDR1	RF	24	Scaffold	reg	0.417391304347826	0.440559440559441	0.351724137931034
2.06395248907156	RMSE	4. AtomPairs	MDR1	RF	25	Scaffold	reg	0.400869565217391	0.622377622377622	0.303448275862069
1.69626180531291	RMSE	4. AtomPairs	MDR1	RF	26	Scaffold	reg	0.399130434782609	0.342657342657343	0.593103448275862
1.50997976100432	RMSE	4. AtomPairs	MDR1	RF	27	Scaffold	reg	0.399130434782609	0.524475524475524	0.413793103448276
1.50240916891208	RMSE	4. AtomPairs	MDR1	RF	28	Scaffold	reg	0.386086956521739	0.566433566433566	0.475862068965517
1.85289396327171	RMSE	4. AtomPairs	MDR1	RF	29	Scaffold	reg	0.393043478260869	0.762237762237762	0.227586206896552
1.64936856751362	RMSE	1. MorganBits	CYP2D6	RF	0	Scaffold	reg	0.300981461286805	0.40174672489083	0.28695652173913
1.49019700471636	RMSE	1. MorganBits	CYP2D6	RF	1	Scaffold	reg	0.326063249727372	0.218340611353712	0.269565217391304
1.6391233405156	RMSE	1. MorganBits	CYP2D6	RF	2	Scaffold	reg	0.317339149400218	0.362445414847162	0.195652173913043
1.83727580700926	RMSE	1. MorganBits	CYP2D6	RF	3	Scaffold	reg	0.310796074154853	0.406113537117904	0.204347826086957
1.73362085925726	RMSE	1. MorganBits	CYP2D6	RF	4	Scaffold	reg	0.316248636859324	0.266375545851528	0.3
1.89871971481213	RMSE	1. MorganBits	CYP2D6	RF	5	Scaffold	reg	0.321701199563795	0.213973799126637	0.308695652173913
1.5441892185939	RMSE	1. MorganBits	CYP2D6	RF	6	Scaffold	reg	0.313522355507088	0.362445414847162	0.226086956521739
1.70118361106994	RMSE	1. MorganBits	CYP2D6	RF	7	Scaffold	reg	0.293347873500545	0.475982532751092	0.273913043478261
1.62679506334558	RMSE	1. MorganBits	CYP2D6	RF	8	Scaffold	reg	0.306979280261723	0.349344978165939	0.291304347826087
1.51937552759405	RMSE	1. MorganBits	CYP2D6	RF	9	Scaffold	reg	0.287350054525627	0.449781659388646	0.347826086956522
1.42802533054316	RMSE	1. MorganBits	CYP2D6	RF	10	Scaffold	reg	0.285169029443839	0.519650655021834	0.295652173913043
1.88223833580838	RMSE	1. MorganBits	CYP2D6	RF	11	Scaffold	reg	0.309160305343511	0.2882096069869	0.334782608695652
1.75539011485202	RMSE	1. MorganBits	CYP2D6	RF	12	Scaffold	reg	0.318429661941112	0.406113537117904	0.143478260869565
1.60323595567809	RMSE	1. MorganBits	CYP2D6	RF	13	Scaffold	reg	0.326063249727372	0.270742358078603	0.217391304347826
1.73826331989228	RMSE	1. MorganBits	CYP2D6	RF	14	Scaffold	reg	0.312977099236641	0.165938864628821	0.426086956521739
1.55492677698229	RMSE	1. MorganBits	CYP2D6	RF	15	Scaffold	reg	0.310250817884406	0.358078602620087	0.256521739130435
1.70026332345887	RMSE	1. MorganBits	CYP2D6	RF	16	Scaffold	reg	0.296619411123228	0.384279475982533	0.339130434782609
1.69551030495582	RMSE	1. MorganBits	CYP2D6	RF	17	Scaffold	reg	0.320065430752454	0.209606986899563	0.326086956521739
1.97495021220821	RMSE	1. MorganBits	CYP2D6	RF	18	Scaffold	reg	0.329880043620502	0.135371179039301	0.321739130434783
1.6162715344118	RMSE	1. MorganBits	CYP2D6	RF	19	Scaffold	reg	0.298800436205016	0.406113537117904	0.3
1.6435714101306	RMSE	1. MorganBits	CYP2D6	RF	20	Scaffold	reg	0.302617230098146	0.397379912663755	0.278260869565217
1.83732258086956	RMSE	1. MorganBits	CYP2D6	RF	21	Scaffold	reg	0.318429661941112	0.283842794759825	0.265217391304348
1.66322855343386	RMSE	1. MorganBits	CYP2D6	RF	22	Scaffold	reg	0.313522355507088	0.275109170305677	0.31304347826087
1.61272784909402	RMSE	1. MorganBits	CYP2D6	RF	23	Scaffold	reg	0.287350054525627	0.419213973799127	0.378260869565217
1.50504845840074	RMSE	1. MorganBits	CYP2D6	RF	24	Scaffold	reg	0.320610687022901	0.314410480349345	0.217391304347826
1.55080492005311	RMSE	1. MorganBits	CYP2D6	RF	25	Scaffold	reg	0.323336968375136	0.187772925764192	0.321739130434783
1.70776264132846	RMSE	1. MorganBits	CYP2D6	RF	26	Scaffold	reg	0.321701199563795	0.200873362445415	0.321739130434783
1.60298288962319	RMSE	1. MorganBits	CYP2D6	RF	27	Scaffold	reg	0.298800436205016	0.292576419213974	0.41304347826087
1.84345599181471	RMSE	1. MorganBits	CYP2D6	RF	28	Scaffold	reg	0.300981461286805	0.270742358078603	0.417391304347826
1.73461584834731	RMSE	1. MorganBits	CYP2D6	RF	29	Scaffold	reg	0.320065430752454	0.218340611353712	0.317391304347826
1.63070151650153	RMSE	2. MorganCounts	CYP2D6	RF	0	Scaffold	reg	0.300981461286805	0.40174672489083	0.28695652173913
1.54397094353851	RMSE	2. MorganCounts	CYP2D6	RF	1	Scaffold	reg	0.326063249727372	0.218340611353712	0.269565217391304
1.66183072362556	RMSE	2. MorganCounts	CYP2D6	RF	2	Scaffold	reg	0.317339149400218	0.362445414847162	0.195652173913043
1.81507451110585	RMSE	2. MorganCounts	CYP2D6	RF	3	Scaffold	reg	0.310796074154853	0.406113537117904	0.204347826086957
1.7159422388634	RMSE	2. MorganCounts	CYP2D6	RF	4	Scaffold	reg	0.316248636859324	0.266375545851528	0.3
1.9051095122242	RMSE	2. MorganCounts	CYP2D6	RF	5	Scaffold	reg	0.321701199563795	0.213973799126637	0.308695652173913
1.57312016316986	RMSE	2. MorganCounts	CYP2D6	RF	6	Scaffold	reg	0.313522355507088	0.362445414847162	0.226086956521739
1.69907482014838	RMSE	2. MorganCounts	CYP2D6	RF	7	Scaffold	reg	0.293347873500545	0.475982532751092	0.273913043478261
1.63745321904867	RMSE	2. MorganCounts	CYP2D6	RF	8	Scaffold	reg	0.306979280261723	0.349344978165939	0.291304347826087
1.48292946485955	RMSE	2. MorganCounts	CYP2D6	RF	9	Scaffold	reg	0.287350054525627	0.449781659388646	0.347826086956522
1.38507711710659	RMSE	2. MorganCounts	CYP2D6	RF	10	Scaffold	reg	0.285169029443839	0.519650655021834	0.295652173913043
1.88362476321374	RMSE	2. MorganCounts	CYP2D6	RF	11	Scaffold	reg	0.309160305343511	0.2882096069869	0.334782608695652
1.73948627201559	RMSE	2. MorganCounts	CYP2D6	RF	12	Scaffold	reg	0.318429661941112	0.406113537117904	0.143478260869565
1.60271035090763	RMSE	2. MorganCounts	CYP2D6	RF	13	Scaffold	reg	0.326063249727372	0.270742358078603	0.217391304347826
1.74625184661018	RMSE	2. MorganCounts	CYP2D6	RF	14	Scaffold	reg	0.312977099236641	0.165938864628821	0.426086956521739
1.5448880603243	RMSE	2. MorganCounts	CYP2D6	RF	15	Scaffold	reg	0.310250817884406	0.358078602620087	0.256521739130435
1.64886269344168	RMSE	2. MorganCounts	CYP2D6	RF	16	Scaffold	reg	0.296619411123228	0.384279475982533	0.339130434782609
1.71871714864736	RMSE	2. MorganCounts	CYP2D6	RF	17	Scaffold	reg	0.320065430752454	0.209606986899563	0.326086956521739
1.988968868992	RMSE	2. MorganCounts	CYP2D6	RF	18	Scaffold	reg	0.329880043620502	0.135371179039301	0.321739130434783
1.61709004045933	RMSE	2. MorganCounts	CYP2D6	RF	19	Scaffold	reg	0.298800436205016	0.406113537117904	0.3
1.69282213180407	RMSE	2. MorganCounts	CYP2D6	RF	20	Scaffold	reg	0.302617230098146	0.397379912663755	0.278260869565217
1.86128332569899	RMSE	2. MorganCounts	CYP2D6	RF	21	Scaffold	reg	0.318429661941112	0.283842794759825	0.265217391304348
1.64614343949833	RMSE	2. MorganCounts	CYP2D6	RF	22	Scaffold	reg	0.313522355507088	0.275109170305677	0.31304347826087
1.66881963128757	RMSE	2. MorganCounts	CYP2D6	RF	23	Scaffold	reg	0.287350054525627	0.419213973799127	0.378260869565217
1.49202076853748	RMSE	2. MorganCounts	CYP2D6	RF	24	Scaffold	reg	0.320610687022901	0.314410480349345	0.217391304347826
1.61127925567934	RMSE	2. MorganCounts	CYP2D6	RF	25	Scaffold	reg	0.323336968375136	0.187772925764192	0.321739130434783
1.67145262051828	RMSE	2. MorganCounts	CYP2D6	RF	26	Scaffold	reg	0.321701199563795	0.200873362445415	0.321739130434783
1.68013294858798	RMSE	2. MorganCounts	CYP2D6	RF	27	Scaffold	reg	0.298800436205016	0.292576419213974	0.41304347826087
1.80478760288905	RMSE	2. MorganCounts	CYP2D6	RF	28	Scaffold	reg	0.300981461286805	0.270742358078603	0.417391304347826
1.76073974025775	RMSE	2. MorganCounts	CYP2D6	RF	29	Scaffold	reg	0.320065430752454	0.218340611353712	0.317391304347826
1.63975622545967	RMSE	3. MACCS	CYP2D6	RF	0	Scaffold	reg	0.300981461286805	0.40174672489083	0.28695652173913
1.50791209993811	RMSE	3. MACCS	CYP2D6	RF	1	Scaffold	reg	0.326063249727372	0.218340611353712	0.269565217391304
1.61233032428575	RMSE	3. MACCS	CYP2D6	RF	2	Scaffold	reg	0.317339149400218	0.362445414847162	0.195652173913043
1.8763086821274	RMSE	3. MACCS	CYP2D6	RF	3	Scaffold	reg	0.310796074154853	0.406113537117904	0.204347826086957
1.86563333210272	RMSE	3. MACCS	CYP2D6	RF	4	Scaffold	reg	0.316248636859324	0.266375545851528	0.3
1.96656022798117	RMSE	3. MACCS	CYP2D6	RF	5	Scaffold	reg	0.321701199563795	0.213973799126637	0.308695652173913
1.49016343124483	RMSE	3. MACCS	CYP2D6	RF	6	Scaffold	reg	0.313522355507088	0.362445414847162	0.226086956521739
1.69188904484441	RMSE	3. MACCS	CYP2D6	RF	7	Scaffold	reg	0.293347873500545	0.475982532751092	0.273913043478261
1.68862391358548	RMSE	3. MACCS	CYP2D6	RF	8	Scaffold	reg	0.306979280261723	0.349344978165939	0.291304347826087
1.84432397238326	RMSE	3. MACCS	CYP2D6	RF	9	Scaffold	reg	0.287350054525627	0.449781659388646	0.347826086956522
1.73953083495551	RMSE	3. MACCS	CYP2D6	RF	10	Scaffold	reg	0.285169029443839	0.519650655021834	0.295652173913043
1.90869208197311	RMSE	3. MACCS	CYP2D6	RF	11	Scaffold	reg	0.309160305343511	0.2882096069869	0.334782608695652
1.82916075326148	RMSE	3. MACCS	CYP2D6	RF	12	Scaffold	reg	0.318429661941112	0.406113537117904	0.143478260869565
1.77436627523483	RMSE	3. MACCS	CYP2D6	RF	13	Scaffold	reg	0.326063249727372	0.270742358078603	0.217391304347826
1.71991912066461	RMSE	3. MACCS	CYP2D6	RF	14	Scaffold	reg	0.312977099236641	0.165938864628821	0.426086956521739
1.61184089301809	RMSE	3. MACCS	CYP2D6	RF	15	Scaffold	reg	0.310250817884406	0.358078602620087	0.256521739130435
1.94363672757678	RMSE	3. MACCS	CYP2D6	RF	16	Scaffold	reg	0.296619411123228	0.384279475982533	0.339130434782609
1.78536535257991	RMSE	3. MACCS	CYP2D6	RF	17	Scaffold	reg	0.320065430752454	0.209606986899563	0.326086956521739
1.96023181702966	RMSE	3. MACCS	CYP2D6	RF	18	Scaffold	reg	0.329880043620502	0.135371179039301	0.321739130434783
1.71823242601644	RMSE	3. MACCS	CYP2D6	RF	19	Scaffold	reg	0.298800436205016	0.406113537117904	0.3
1.73701939045054	RMSE	3. MACCS	CYP2D6	RF	20	Scaffold	reg	0.302617230098146	0.397379912663755	0.278260869565217
1.91034231587348	RMSE	3. MACCS	CYP2D6	RF	21	Scaffold	reg	0.318429661941112	0.283842794759825	0.265217391304348
1.7651911511014	RMSE	3. MACCS	CYP2D6	RF	22	Scaffold	reg	0.313522355507088	0.275109170305677	0.31304347826087
1.73804017761151	RMSE	3. MACCS	CYP2D6	RF	23	Scaffold	reg	0.287350054525627	0.419213973799127	0.378260869565217
1.6293327185646	RMSE	3. MACCS	CYP2D6	RF	24	Scaffold	reg	0.320610687022901	0.314410480349345	0.217391304347826
1.64555507050309	RMSE	3. MACCS	CYP2D6	RF	25	Scaffold	reg	0.323336968375136	0.187772925764192	0.321739130434783
1.71437410998678	RMSE	3. MACCS	CYP2D6	RF	26	Scaffold	reg	0.321701199563795	0.200873362445415	0.321739130434783
1.6770809518821	RMSE	3. MACCS	CYP2D6	RF	27	Scaffold	reg	0.298800436205016	0.292576419213974	0.41304347826087
1.77269297591262	RMSE	3. MACCS	CYP2D6	RF	28	Scaffold	reg	0.300981461286805	0.270742358078603	0.417391304347826
1.80567704399288	RMSE	3. MACCS	CYP2D6	RF	29	Scaffold	reg	0.320065430752454	0.218340611353712	0.317391304347826
1.60035224849724	RMSE	0. RDKit Descriptors	CYP2D6	RF	0	Scaffold	reg	0.300981461286805	0.40174672489083	0.28695652173913
1.52335800417925	RMSE	0. RDKit Descriptors	CYP2D6	RF	1	Scaffold	reg	0.326063249727372	0.218340611353712	0.269565217391304
1.67304996373522	RMSE	0. RDKit Descriptors	CYP2D6	RF	2	Scaffold	reg	0.317339149400218	0.362445414847162	0.195652173913043
1.80960098073717	RMSE	0. RDKit Descriptors	CYP2D6	RF	3	Scaffold	reg	0.310796074154853	0.406113537117904	0.204347826086957
1.66437943248162	RMSE	0. RDKit Descriptors	CYP2D6	RF	4	Scaffold	reg	0.316248636859324	0.266375545851528	0.3
1.91931709386101	RMSE	0. RDKit Descriptors	CYP2D6	RF	5	Scaffold	reg	0.321701199563795	0.213973799126637	0.308695652173913
1.53055520143053	RMSE	0. RDKit Descriptors	CYP2D6	RF	6	Scaffold	reg	0.313522355507088	0.362445414847162	0.226086956521739
1.6856135034729	RMSE	0. RDKit Descriptors	CYP2D6	RF	7	Scaffold	reg	0.293347873500545	0.475982532751092	0.273913043478261
1.59144360128653	RMSE	0. RDKit Descriptors	CYP2D6	RF	8	Scaffold	reg	0.306979280261723	0.349344978165939	0.291304347826087
1.5032457698985	RMSE	0. RDKit Descriptors	CYP2D6	RF	9	Scaffold	reg	0.287350054525627	0.449781659388646	0.347826086956522
1.51563402969283	RMSE	0. RDKit Descriptors	CYP2D6	RF	10	Scaffold	reg	0.285169029443839	0.519650655021834	0.295652173913043
1.87335012300089	RMSE	0. RDKit Descriptors	CYP2D6	RF	11	Scaffold	reg	0.309160305343511	0.2882096069869	0.334782608695652
1.80310297463622	RMSE	0. RDKit Descriptors	CYP2D6	RF	12	Scaffold	reg	0.318429661941112	0.406113537117904	0.143478260869565
1.61547454972492	RMSE	0. RDKit Descriptors	CYP2D6	RF	13	Scaffold	reg	0.326063249727372	0.270742358078603	0.217391304347826
1.6548286255708	RMSE	0. RDKit Descriptors	CYP2D6	RF	14	Scaffold	reg	0.312977099236641	0.165938864628821	0.426086956521739
1.54700988188195	RMSE	0. RDKit Descriptors	CYP2D6	RF	15	Scaffold	reg	0.310250817884406	0.358078602620087	0.256521739130435
1.62197572509173	RMSE	0. RDKit Descriptors	CYP2D6	RF	16	Scaffold	reg	0.296619411123228	0.384279475982533	0.339130434782609
1.6367038392354	RMSE	0. RDKit Descriptors	CYP2D6	RF	17	Scaffold	reg	0.320065430752454	0.209606986899563	0.326086956521739
1.98992180637438	RMSE	0. RDKit Descriptors	CYP2D6	RF	18	Scaffold	reg	0.329880043620502	0.135371179039301	0.321739130434783
1.60980476332257	RMSE	0. RDKit Descriptors	CYP2D6	RF	19	Scaffold	reg	0.298800436205016	0.406113537117904	0.3
1.67728986722059	RMSE	0. RDKit Descriptors	CYP2D6	RF	20	Scaffold	reg	0.302617230098146	0.397379912663755	0.278260869565217
1.85554741639351	RMSE	0. RDKit Descriptors	CYP2D6	RF	21	Scaffold	reg	0.318429661941112	0.283842794759825	0.265217391304348
1.61717706156625	RMSE	0. RDKit Descriptors	CYP2D6	RF	22	Scaffold	reg	0.313522355507088	0.275109170305677	0.31304347826087
1.59800826120737	RMSE	0. RDKit Descriptors	CYP2D6	RF	23	Scaffold	reg	0.287350054525627	0.419213973799127	0.378260869565217
1.48114326018547	RMSE	0. RDKit Descriptors	CYP2D6	RF	24	Scaffold	reg	0.320610687022901	0.314410480349345	0.217391304347826
1.59097702888825	RMSE	0. RDKit Descriptors	CYP2D6	RF	25	Scaffold	reg	0.323336968375136	0.187772925764192	0.321739130434783
1.66360283004588	RMSE	0. RDKit Descriptors	CYP2D6	RF	26	Scaffold	reg	0.321701199563795	0.200873362445415	0.321739130434783
1.64957546574893	RMSE	0. RDKit Descriptors	CYP2D6	RF	27	Scaffold	reg	0.298800436205016	0.292576419213974	0.41304347826087
1.80726651423771	RMSE	0. RDKit Descriptors	CYP2D6	RF	28	Scaffold	reg	0.300981461286805	0.270742358078603	0.417391304347826
1.72709890564283	RMSE	0. RDKit Descriptors	CYP2D6	RF	29	Scaffold	reg	0.320065430752454	0.218340611353712	0.317391304347826
1.78079619806781	RMSE	5. PhysChem Descriptors	CYP2D6	RF	0	Scaffold	reg	0.300981461286805	0.40174672489083	0.28695652173913
1.74234684116161	RMSE	5. PhysChem Descriptors	CYP2D6	RF	1	Scaffold	reg	0.326063249727372	0.218340611353712	0.269565217391304
1.81327117361406	RMSE	5. PhysChem Descriptors	CYP2D6	RF	2	Scaffold	reg	0.317339149400218	0.362445414847162	0.195652173913043
1.89606364666579	RMSE	5. PhysChem Descriptors	CYP2D6	RF	3	Scaffold	reg	0.310796074154853	0.406113537117904	0.204347826086957
1.8377611879346	RMSE	5. PhysChem Descriptors	CYP2D6	RF	4	Scaffold	reg	0.316248636859324	0.266375545851528	0.3
1.93242147506308	RMSE	5. PhysChem Descriptors	CYP2D6	RF	5	Scaffold	reg	0.321701199563795	0.213973799126637	0.308695652173913
1.72943347608698	RMSE	5. PhysChem Descriptors	CYP2D6	RF	6	Scaffold	reg	0.313522355507088	0.362445414847162	0.226086956521739
1.82452448859366	RMSE	5. PhysChem Descriptors	CYP2D6	RF	7	Scaffold	reg	0.293347873500545	0.475982532751092	0.273913043478261
1.8277111270443	RMSE	5. PhysChem Descriptors	CYP2D6	RF	8	Scaffold	reg	0.306979280261723	0.349344978165939	0.291304347826087
1.52485073878662	RMSE	5. PhysChem Descriptors	CYP2D6	RF	9	Scaffold	reg	0.287350054525627	0.449781659388646	0.347826086956522
1.61149081117321	RMSE	5. PhysChem Descriptors	CYP2D6	RF	10	Scaffold	reg	0.285169029443839	0.519650655021834	0.295652173913043
2.08026987327926	RMSE	5. PhysChem Descriptors	CYP2D6	RF	11	Scaffold	reg	0.309160305343511	0.2882096069869	0.334782608695652
2.03100166865669	RMSE	5. PhysChem Descriptors	CYP2D6	RF	12	Scaffold	reg	0.318429661941112	0.406113537117904	0.143478260869565
1.77215969317744	RMSE	5. PhysChem Descriptors	CYP2D6	RF	13	Scaffold	reg	0.326063249727372	0.270742358078603	0.217391304347826
1.92521022206221	RMSE	5. PhysChem Descriptors	CYP2D6	RF	14	Scaffold	reg	0.312977099236641	0.165938864628821	0.426086956521739
1.65917670321022	RMSE	5. PhysChem Descriptors	CYP2D6	RF	15	Scaffold	reg	0.310250817884406	0.358078602620087	0.256521739130435
1.71502900652838	RMSE	5. PhysChem Descriptors	CYP2D6	RF	16	Scaffold	reg	0.296619411123228	0.384279475982533	0.339130434782609
1.75653351627714	RMSE	5. PhysChem Descriptors	CYP2D6	RF	17	Scaffold	reg	0.320065430752454	0.209606986899563	0.326086956521739
2.15050320741638	RMSE	5. PhysChem Descriptors	CYP2D6	RF	18	Scaffold	reg	0.329880043620502	0.135371179039301	0.321739130434783
1.80469735651371	RMSE	5. PhysChem Descriptors	CYP2D6	RF	19	Scaffold	reg	0.298800436205016	0.406113537117904	0.3
1.75868002920897	RMSE	5. PhysChem Descriptors	CYP2D6	RF	20	Scaffold	reg	0.302617230098146	0.397379912663755	0.278260869565217
1.98257833728593	RMSE	5. PhysChem Descriptors	CYP2D6	RF	21	Scaffold	reg	0.318429661941112	0.283842794759825	0.265217391304348
1.82329691429996	RMSE	5. PhysChem Descriptors	CYP2D6	RF	22	Scaffold	reg	0.313522355507088	0.275109170305677	0.31304347826087
1.68505609812233	RMSE	5. PhysChem Descriptors	CYP2D6	RF	23	Scaffold	reg	0.287350054525627	0.419213973799127	0.378260869565217
1.54497174431749	RMSE	5. PhysChem Descriptors	CYP2D6	RF	24	Scaffold	reg	0.320610687022901	0.314410480349345	0.217391304347826
1.63403960650491	RMSE	5. PhysChem Descriptors	CYP2D6	RF	25	Scaffold	reg	0.323336968375136	0.187772925764192	0.321739130434783
1.71301207877439	RMSE	5. PhysChem Descriptors	CYP2D6	RF	26	Scaffold	reg	0.321701199563795	0.200873362445415	0.321739130434783
1.79738571534674	RMSE	5. PhysChem Descriptors	CYP2D6	RF	27	Scaffold	reg	0.298800436205016	0.292576419213974	0.41304347826087
1.94905944349034	RMSE	5. PhysChem Descriptors	CYP2D6	RF	28	Scaffold	reg	0.300981461286805	0.270742358078603	0.417391304347826
1.76668792577375	RMSE	5. PhysChem Descriptors	CYP2D6	RF	29	Scaffold	reg	0.320065430752454	0.218340611353712	0.317391304347826
1.58597921190556	RMSE	4. AtomPairs	CYP2D6	RF	0	Scaffold	reg	0.300981461286805	0.40174672489083	0.28695652173913
1.55424132973857	RMSE	4. AtomPairs	CYP2D6	RF	1	Scaffold	reg	0.326063249727372	0.218340611353712	0.269565217391304
1.63809696544502	RMSE	4. AtomPairs	CYP2D6	RF	2	Scaffold	reg	0.317339149400218	0.362445414847162	0.195652173913043
1.84111697442819	RMSE	4. AtomPairs	CYP2D6	RF	3	Scaffold	reg	0.310796074154853	0.406113537117904	0.204347826086957
1.73873720804045	RMSE	4. AtomPairs	CYP2D6	RF	4	Scaffold	reg	0.316248636859324	0.266375545851528	0.3
1.91913749905296	RMSE	4. AtomPairs	CYP2D6	RF	5	Scaffold	reg	0.321701199563795	0.213973799126637	0.308695652173913
1.57334238051206	RMSE	4. AtomPairs	CYP2D6	RF	6	Scaffold	reg	0.313522355507088	0.362445414847162	0.226086956521739
1.68881033202977	RMSE	4. AtomPairs	CYP2D6	RF	7	Scaffold	reg	0.293347873500545	0.475982532751092	0.273913043478261
1.66840465275512	RMSE	4. AtomPairs	CYP2D6	RF	8	Scaffold	reg	0.306979280261723	0.349344978165939	0.291304347826087
1.47005427737566	RMSE	4. AtomPairs	CYP2D6	RF	9	Scaffold	reg	0.287350054525627	0.449781659388646	0.347826086956522
1.41953699163047	RMSE	4. AtomPairs	CYP2D6	RF	10	Scaffold	reg	0.285169029443839	0.519650655021834	0.295652173913043
1.85771629058566	RMSE	4. AtomPairs	CYP2D6	RF	11	Scaffold	reg	0.309160305343511	0.2882096069869	0.334782608695652
1.81381118968527	RMSE	4. AtomPairs	CYP2D6	RF	12	Scaffold	reg	0.318429661941112	0.406113537117904	0.143478260869565
1.63501373373439	RMSE	4. AtomPairs	CYP2D6	RF	13	Scaffold	reg	0.326063249727372	0.270742358078603	0.217391304347826
1.76584211604633	RMSE	4. AtomPairs	CYP2D6	RF	14	Scaffold	reg	0.312977099236641	0.165938864628821	0.426086956521739
1.55215666284169	RMSE	4. AtomPairs	CYP2D6	RF	15	Scaffold	reg	0.310250817884406	0.358078602620087	0.256521739130435
1.71179030011444	RMSE	4. AtomPairs	CYP2D6	RF	16	Scaffold	reg	0.296619411123228	0.384279475982533	0.339130434782609
1.69038351545372	RMSE	4. AtomPairs	CYP2D6	RF	17	Scaffold	reg	0.320065430752454	0.209606986899563	0.326086956521739
1.99726587363479	RMSE	4. AtomPairs	CYP2D6	RF	18	Scaffold	reg	0.329880043620502	0.135371179039301	0.321739130434783
1.58933439053558	RMSE	4. AtomPairs	CYP2D6	RF	19	Scaffold	reg	0.298800436205016	0.406113537117904	0.3
1.73480219079972	RMSE	4. AtomPairs	CYP2D6	RF	20	Scaffold	reg	0.302617230098146	0.397379912663755	0.278260869565217
1.88521152454959	RMSE	4. AtomPairs	CYP2D6	RF	21	Scaffold	reg	0.318429661941112	0.283842794759825	0.265217391304348
1.7233665035158	RMSE	4. AtomPairs	CYP2D6	RF	22	Scaffold	reg	0.313522355507088	0.275109170305677	0.31304347826087
1.59872951923868	RMSE	4. AtomPairs	CYP2D6	RF	23	Scaffold	reg	0.287350054525627	0.419213973799127	0.378260869565217
1.46477919224577	RMSE	4. AtomPairs	CYP2D6	RF	24	Scaffold	reg	0.320610687022901	0.314410480349345	0.217391304347826
1.53537063380691	RMSE	4. AtomPairs	CYP2D6	RF	25	Scaffold	reg	0.323336968375136	0.187772925764192	0.321739130434783
1.73251520227995	RMSE	4. AtomPairs	CYP2D6	RF	26	Scaffold	reg	0.321701199563795	0.200873362445415	0.321739130434783
1.62883154707226	RMSE	4. AtomPairs	CYP2D6	RF	27	Scaffold	reg	0.298800436205016	0.292576419213974	0.41304347826087
1.81608728651844	RMSE	4. AtomPairs	CYP2D6	RF	28	Scaffold	reg	0.300981461286805	0.270742358078603	0.417391304347826
1.6961816446977	RMSE	4. AtomPairs	CYP2D6	RF	29	Scaffold	reg	0.320065430752454	0.218340611353712	0.317391304347826
1.67750878406992	RMSE	1. MorganBits	CYP3A4	RF	0	Scaffold	reg	0.232629427792916	0.299727520435967	0.361413043478261
1.43870216750839	RMSE	1. MorganBits	CYP3A4	RF	1	Scaffold	reg	0.238079019073569	0.373297002724796	0.244565217391304
1.81431264093014	RMSE	1. MorganBits	CYP3A4	RF	2	Scaffold	reg	0.250340599455041	0.26158038147139	0.258152173913043
1.599746162161	RMSE	1. MorganBits	CYP3A4	RF	3	Scaffold	reg	0.259877384196185	0.163487738419619	0.279891304347826
1.7782782825152	RMSE	1. MorganBits	CYP3A4	RF	4	Scaffold	reg	0.238079019073569	0.264305177111717	0.353260869565217
1.98491447971357	RMSE	1. MorganBits	CYP3A4	RF	5	Scaffold	reg	0.250340599455041	0.130790190735695	0.388586956521739
1.47361124079883	RMSE	1. MorganBits	CYP3A4	RF	6	Scaffold	reg	0.260899182561308	0.226158038147139	0.209239130434783
1.62600153332244	RMSE	1. MorganBits	CYP3A4	RF	7	Scaffold	reg	0.24625340599455	0.329700272479564	0.222826086956522
1.44528407113823	RMSE	1. MorganBits	CYP3A4	RF	8	Scaffold	reg	0.251021798365123	0.291553133514986	0.222826086956522
1.35925024485178	RMSE	1. MorganBits	CYP3A4	RF	9	Scaffold	reg	0.256471389645777	0.264305177111717	0.206521739130435
1.41156082551079	RMSE	1. MorganBits	CYP3A4	RF	10	Scaffold	reg	0.267029972752044	0.100817438692098	0.285326086956522
1.68560756828599	RMSE	1. MorganBits	CYP3A4	RF	11	Scaffold	reg	0.264305177111717	0.237057220708447	0.171195652173913
1.7166604722563	RMSE	1. MorganBits	CYP3A4	RF	12	Scaffold	reg	0.244209809264305	0.204359673024523	0.364130434782609
1.37041287270754	RMSE	1. MorganBits	CYP3A4	RF	13	Scaffold	reg	0.268392370572207	0.212534059945504	0.16304347826087
1.25361876417776	RMSE	1. MorganBits	CYP3A4	RF	14	Scaffold	reg	0.273841961852861	0.228882833787466	0.103260869565217
1.87457410783397	RMSE	1. MorganBits	CYP3A4	RF	15	Scaffold	reg	0.243528610354223	0.326975476839237	0.247282608695652
1.57704415957437	RMSE	1. MorganBits	CYP3A4	RF	16	Scaffold	reg	0.26566757493188	0.201634877384196	0.195652173913043
1.55328380040537	RMSE	1. MorganBits	CYP3A4	RF	17	Scaffold	reg	0.235694822888283	0.302452316076294	0.334239130434783
1.16787070833241	RMSE	1. MorganBits	CYP3A4	RF	18	Scaffold	reg	0.259877384196185	0.231607629427793	0.21195652173913
1.59181086826121	RMSE	1. MorganBits	CYP3A4	RF	19	Scaffold	reg	0.253065395095368	0.307901907356948	0.190217391304348
1.73867707526096	RMSE	1. MorganBits	CYP3A4	RF	20	Scaffold	reg	0.233991825613079	0.310626702997275	0.339673913043478
2.10957574285147	RMSE	1. MorganBits	CYP3A4	RF	21	Scaffold	reg	0.235354223433242	0.310626702997275	0.328804347826087
1.47764412131915	RMSE	1. MorganBits	CYP3A4	RF	22	Scaffold	reg	0.265326975476839	0.149863760217984	0.25
1.61956422081894	RMSE	1. MorganBits	CYP3A4	RF	23	Scaffold	reg	0.25374659400545	0.245231607629428	0.247282608695652
1.78162429438722	RMSE	1. MorganBits	CYP3A4	RF	24	Scaffold	reg	0.243188010899182	0.329700272479564	0.247282608695652
1.76051716803192	RMSE	1. MorganBits	CYP3A4	RF	25	Scaffold	reg	0.260217983651226	0.138964577656676	0.301630434782609
1.31794933449912	RMSE	1. MorganBits	CYP3A4	RF	26	Scaffold	reg	0.252043596730245	0.23433242506812	0.271739130434783
1.46256401621655	RMSE	1. MorganBits	CYP3A4	RF	27	Scaffold	reg	0.224114441416894	0.332425068119891	0.396739130434783
1.48732521203271	RMSE	1. MorganBits	CYP3A4	RF	28	Scaffold	reg	0.282016348773842	0.141689373297003	0.125
1.6697861949721	RMSE	1. MorganBits	CYP3A4	RF	29	Scaffold	reg	0.256811989100817	0.223433242506812	0.244565217391304
1.6358114023516	RMSE	2. MorganCounts	CYP3A4	RF	0	Scaffold	reg	0.232629427792916	0.299727520435967	0.361413043478261
1.43574453065027	RMSE	2. MorganCounts	CYP3A4	RF	1	Scaffold	reg	0.238079019073569	0.373297002724796	0.244565217391304
1.75028940079461	RMSE	2. MorganCounts	CYP3A4	RF	2	Scaffold	reg	0.250340599455041	0.26158038147139	0.258152173913043
1.58516601541416	RMSE	2. MorganCounts	CYP3A4	RF	3	Scaffold	reg	0.259877384196185	0.163487738419619	0.279891304347826
1.74182890808901	RMSE	2. MorganCounts	CYP3A4	RF	4	Scaffold	reg	0.238079019073569	0.264305177111717	0.353260869565217
1.66745466958508	RMSE	2. MorganCounts	CYP3A4	RF	5	Scaffold	reg	0.250340599455041	0.130790190735695	0.388586956521739
1.39159444967299	RMSE	2. MorganCounts	CYP3A4	RF	6	Scaffold	reg	0.260899182561308	0.226158038147139	0.209239130434783
1.61629472083066	RMSE	2. MorganCounts	CYP3A4	RF	7	Scaffold	reg	0.24625340599455	0.329700272479564	0.222826086956522
1.37744322048236	RMSE	2. MorganCounts	CYP3A4	RF	8	Scaffold	reg	0.251021798365123	0.291553133514986	0.222826086956522
1.30927422706797	RMSE	2. MorganCounts	CYP3A4	RF	9	Scaffold	reg	0.256471389645777	0.264305177111717	0.206521739130435
1.33855974139322	RMSE	2. MorganCounts	CYP3A4	RF	10	Scaffold	reg	0.267029972752044	0.100817438692098	0.285326086956522
1.68978906437251	RMSE	2. MorganCounts	CYP3A4	RF	11	Scaffold	reg	0.264305177111717	0.237057220708447	0.171195652173913
1.74348033655524	RMSE	2. MorganCounts	CYP3A4	RF	12	Scaffold	reg	0.244209809264305	0.204359673024523	0.364130434782609
1.39036140503229	RMSE	2. MorganCounts	CYP3A4	RF	13	Scaffold	reg	0.268392370572207	0.212534059945504	0.16304347826087
1.23284550612723	RMSE	2. MorganCounts	CYP3A4	RF	14	Scaffold	reg	0.273841961852861	0.228882833787466	0.103260869565217
1.82848794197466	RMSE	2. MorganCounts	CYP3A4	RF	15	Scaffold	reg	0.243528610354223	0.326975476839237	0.247282608695652
1.61538794692229	RMSE	2. MorganCounts	CYP3A4	RF	16	Scaffold	reg	0.26566757493188	0.201634877384196	0.195652173913043
1.56401250945161	RMSE	2. MorganCounts	CYP3A4	RF	17	Scaffold	reg	0.235694822888283	0.302452316076294	0.334239130434783
1.12984895496506	RMSE	2. MorganCounts	CYP3A4	RF	18	Scaffold	reg	0.259877384196185	0.231607629427793	0.21195652173913
1.57351744233734	RMSE	2. MorganCounts	CYP3A4	RF	19	Scaffold	reg	0.253065395095368	0.307901907356948	0.190217391304348
1.74198247305429	RMSE	2. MorganCounts	CYP3A4	RF	20	Scaffold	reg	0.233991825613079	0.310626702997275	0.339673913043478
1.88945226905123	RMSE	2. MorganCounts	CYP3A4	RF	21	Scaffold	reg	0.235354223433242	0.310626702997275	0.328804347826087
1.45266303443194	RMSE	2. MorganCounts	CYP3A4	RF	22	Scaffold	reg	0.265326975476839	0.149863760217984	0.25
1.60241180242279	RMSE	2. MorganCounts	CYP3A4	RF	23	Scaffold	reg	0.25374659400545	0.245231607629428	0.247282608695652
1.67521291605244	RMSE	2. MorganCounts	CYP3A4	RF	24	Scaffold	reg	0.243188010899182	0.329700272479564	0.247282608695652
1.69661473500678	RMSE	2. MorganCounts	CYP3A4	RF	25	Scaffold	reg	0.260217983651226	0.138964577656676	0.301630434782609
1.27164282276229	RMSE	2. MorganCounts	CYP3A4	RF	26	Scaffold	reg	0.252043596730245	0.23433242506812	0.271739130434783
1.43979207327042	RMSE	2. MorganCounts	CYP3A4	RF	27	Scaffold	reg	0.224114441416894	0.332425068119891	0.396739130434783
1.43731294623559	RMSE	2. MorganCounts	CYP3A4	RF	28	Scaffold	reg	0.282016348773842	0.141689373297003	0.125
1.66941161386409	RMSE	2. MorganCounts	CYP3A4	RF	29	Scaffold	reg	0.256811989100817	0.223433242506812	0.244565217391304
1.6357089099697	RMSE	3. MACCS	CYP3A4	RF	0	Scaffold	reg	0.232629427792916	0.299727520435967	0.361413043478261
1.59695947997703	RMSE	3. MACCS	CYP3A4	RF	1	Scaffold	reg	0.238079019073569	0.373297002724796	0.244565217391304
1.78402793533079	RMSE	3. MACCS	CYP3A4	RF	2	Scaffold	reg	0.250340599455041	0.26158038147139	0.258152173913043
1.70428462819358	RMSE	3. MACCS	CYP3A4	RF	3	Scaffold	reg	0.259877384196185	0.163487738419619	0.279891304347826
1.7910060451783	RMSE	3. MACCS	CYP3A4	RF	4	Scaffold	reg	0.238079019073569	0.264305177111717	0.353260869565217
1.7805170357259	RMSE	3. MACCS	CYP3A4	RF	5	Scaffold	reg	0.250340599455041	0.130790190735695	0.388586956521739
1.45159250855536	RMSE	3. MACCS	CYP3A4	RF	6	Scaffold	reg	0.260899182561308	0.226158038147139	0.209239130434783
1.66237384518138	RMSE	3. MACCS	CYP3A4	RF	7	Scaffold	reg	0.24625340599455	0.329700272479564	0.222826086956522
1.57819320295905	RMSE	3. MACCS	CYP3A4	RF	8	Scaffold	reg	0.251021798365123	0.291553133514986	0.222826086956522
1.49123366899179	RMSE	3. MACCS	CYP3A4	RF	9	Scaffold	reg	0.256471389645777	0.264305177111717	0.206521739130435
1.47952576707348	RMSE	3. MACCS	CYP3A4	RF	10	Scaffold	reg	0.267029972752044	0.100817438692098	0.285326086956522
1.76712716498024	RMSE	3. MACCS	CYP3A4	RF	11	Scaffold	reg	0.264305177111717	0.237057220708447	0.171195652173913
1.81680652442698	RMSE	3. MACCS	CYP3A4	RF	12	Scaffold	reg	0.244209809264305	0.204359673024523	0.364130434782609
1.46395724072479	RMSE	3. MACCS	CYP3A4	RF	13	Scaffold	reg	0.268392370572207	0.212534059945504	0.16304347826087
1.32439008242231	RMSE	3. MACCS	CYP3A4	RF	14	Scaffold	reg	0.273841961852861	0.228882833787466	0.103260869565217
1.904580739858	RMSE	3. MACCS	CYP3A4	RF	15	Scaffold	reg	0.243528610354223	0.326975476839237	0.247282608695652
1.77135531097204	RMSE	3. MACCS	CYP3A4	RF	16	Scaffold	reg	0.26566757493188	0.201634877384196	0.195652173913043
1.63590067577931	RMSE	3. MACCS	CYP3A4	RF	17	Scaffold	reg	0.235694822888283	0.302452316076294	0.334239130434783
1.26885338489136	RMSE	3. MACCS	CYP3A4	RF	18	Scaffold	reg	0.259877384196185	0.231607629427793	0.21195652173913
1.66331722980495	RMSE	3. MACCS	CYP3A4	RF	19	Scaffold	reg	0.253065395095368	0.307901907356948	0.190217391304348
1.64928670374042	RMSE	3. MACCS	CYP3A4	RF	20	Scaffold	reg	0.233991825613079	0.310626702997275	0.339673913043478
1.90416002702321	RMSE	3. MACCS	CYP3A4	RF	21	Scaffold	reg	0.235354223433242	0.310626702997275	0.328804347826087
1.57132381206622	RMSE	3. MACCS	CYP3A4	RF	22	Scaffold	reg	0.265326975476839	0.149863760217984	0.25
1.6873885367286	RMSE	3. MACCS	CYP3A4	RF	23	Scaffold	reg	0.25374659400545	0.245231607629428	0.247282608695652
1.92167640044221	RMSE	3. MACCS	CYP3A4	RF	24	Scaffold	reg	0.243188010899182	0.329700272479564	0.247282608695652
1.6946025712113	RMSE	3. MACCS	CYP3A4	RF	25	Scaffold	reg	0.260217983651226	0.138964577656676	0.301630434782609
1.40848235398613	RMSE	3. MACCS	CYP3A4	RF	26	Scaffold	reg	0.252043596730245	0.23433242506812	0.271739130434783
1.46511964963933	RMSE	3. MACCS	CYP3A4	RF	27	Scaffold	reg	0.224114441416894	0.332425068119891	0.396739130434783
1.60941941550604	RMSE	3. MACCS	CYP3A4	RF	28	Scaffold	reg	0.282016348773842	0.141689373297003	0.125
1.8747618480021	RMSE	3. MACCS	CYP3A4	RF	29	Scaffold	reg	0.256811989100817	0.223433242506812	0.244565217391304
1.66226381332843	RMSE	0. RDKit Descriptors	CYP3A4	RF	0	Scaffold	reg	0.232629427792916	0.299727520435967	0.361413043478261
1.5745197593559	RMSE	0. RDKit Descriptors	CYP3A4	RF	1	Scaffold	reg	0.238079019073569	0.373297002724796	0.244565217391304
1.82268899789713	RMSE	0. RDKit Descriptors	CYP3A4	RF	2	Scaffold	reg	0.250340599455041	0.26158038147139	0.258152173913043
1.68348689202407	RMSE	0. RDKit Descriptors	CYP3A4	RF	3	Scaffold	reg	0.259877384196185	0.163487738419619	0.279891304347826
1.8366166453635	RMSE	0. RDKit Descriptors	CYP3A4	RF	4	Scaffold	reg	0.238079019073569	0.264305177111717	0.353260869565217
1.74389036158306	RMSE	0. RDKit Descriptors	CYP3A4	RF	5	Scaffold	reg	0.250340599455041	0.130790190735695	0.388586956521739
1.44333346938437	RMSE	0. RDKit Descriptors	CYP3A4	RF	6	Scaffold	reg	0.260899182561308	0.226158038147139	0.209239130434783
1.69517795652921	RMSE	0. RDKit Descriptors	CYP3A4	RF	7	Scaffold	reg	0.24625340599455	0.329700272479564	0.222826086956522
1.53584308479346	RMSE	0. RDKit Descriptors	CYP3A4	RF	8	Scaffold	reg	0.251021798365123	0.291553133514986	0.222826086956522
1.48404392788837	RMSE	0. RDKit Descriptors	CYP3A4	RF	9	Scaffold	reg	0.256471389645777	0.264305177111717	0.206521739130435
1.49835516032259	RMSE	0. RDKit Descriptors	CYP3A4	RF	10	Scaffold	reg	0.267029972752044	0.100817438692098	0.285326086956522
1.88992815204392	RMSE	0. RDKit Descriptors	CYP3A4	RF	11	Scaffold	reg	0.264305177111717	0.237057220708447	0.171195652173913
1.72566663803947	RMSE	0. RDKit Descriptors	CYP3A4	RF	12	Scaffold	reg	0.244209809264305	0.204359673024523	0.364130434782609
1.48555694352468	RMSE	0. RDKit Descriptors	CYP3A4	RF	13	Scaffold	reg	0.268392370572207	0.212534059945504	0.16304347826087
1.28266438974817	RMSE	0. RDKit Descriptors	CYP3A4	RF	14	Scaffold	reg	0.273841961852861	0.228882833787466	0.103260869565217
1.85978882287906	RMSE	0. RDKit Descriptors	CYP3A4	RF	15	Scaffold	reg	0.243528610354223	0.326975476839237	0.247282608695652
1.8016548671896	RMSE	0. RDKit Descriptors	CYP3A4	RF	16	Scaffold	reg	0.26566757493188	0.201634877384196	0.195652173913043
1.67327007497947	RMSE	0. RDKit Descriptors	CYP3A4	RF	17	Scaffold	reg	0.235694822888283	0.302452316076294	0.334239130434783
1.21542725590232	RMSE	0. RDKit Descriptors	CYP3A4	RF	18	Scaffold	reg	0.259877384196185	0.231607629427793	0.21195652173913
1.72166216233005	RMSE	0. RDKit Descriptors	CYP3A4	RF	19	Scaffold	reg	0.253065395095368	0.307901907356948	0.190217391304348
1.82114838134597	RMSE	0. RDKit Descriptors	CYP3A4	RF	20	Scaffold	reg	0.233991825613079	0.310626702997275	0.339673913043478
1.76927039958488	RMSE	0. RDKit Descriptors	CYP3A4	RF	21	Scaffold	reg	0.235354223433242	0.310626702997275	0.328804347826087
1.59912446999947	RMSE	0. RDKit Descriptors	CYP3A4	RF	22	Scaffold	reg	0.265326975476839	0.149863760217984	0.25
1.80647977489545	RMSE	0. RDKit Descriptors	CYP3A4	RF	23	Scaffold	reg	0.25374659400545	0.245231607629428	0.247282608695652
1.91099267630657	RMSE	0. RDKit Descriptors	CYP3A4	RF	24	Scaffold	reg	0.243188010899182	0.329700272479564	0.247282608695652
1.75120662487002	RMSE	0. RDKit Descriptors	CYP3A4	RF	25	Scaffold	reg	0.260217983651226	0.138964577656676	0.301630434782609
1.3436619516868	RMSE	0. RDKit Descriptors	CYP3A4	RF	26	Scaffold	reg	0.252043596730245	0.23433242506812	0.271739130434783
1.50203415913791	RMSE	0. RDKit Descriptors	CYP3A4	RF	27	Scaffold	reg	0.224114441416894	0.332425068119891	0.396739130434783
1.53866335234208	RMSE	0. RDKit Descriptors	CYP3A4	RF	28	Scaffold	reg	0.282016348773842	0.141689373297003	0.125
1.81267776512018	RMSE	0. RDKit Descriptors	CYP3A4	RF	29	Scaffold	reg	0.256811989100817	0.223433242506812	0.244565217391304
1.76703419507664	RMSE	5. PhysChem Descriptors	CYP3A4	RF	0	Scaffold	reg	0.232629427792916	0.299727520435967	0.361413043478261
1.81826362357217	RMSE	5. PhysChem Descriptors	CYP3A4	RF	1	Scaffold	reg	0.238079019073569	0.373297002724796	0.244565217391304
1.96688652233829	RMSE	5. PhysChem Descriptors	CYP3A4	RF	2	Scaffold	reg	0.250340599455041	0.26158038147139	0.258152173913043
1.85621762593586	RMSE	5. PhysChem Descriptors	CYP3A4	RF	3	Scaffold	reg	0.259877384196185	0.163487738419619	0.279891304347826
2.03337015074727	RMSE	5. PhysChem Descriptors	CYP3A4	RF	4	Scaffold	reg	0.238079019073569	0.264305177111717	0.353260869565217
1.89350888797283	RMSE	5. PhysChem Descriptors	CYP3A4	RF	5	Scaffold	reg	0.250340599455041	0.130790190735695	0.388586956521739
1.65949208359605	RMSE	5. PhysChem Descriptors	CYP3A4	RF	6	Scaffold	reg	0.260899182561308	0.226158038147139	0.209239130434783
1.88779122506194	RMSE	5. PhysChem Descriptors	CYP3A4	RF	7	Scaffold	reg	0.24625340599455	0.329700272479564	0.222826086956522
1.69049036591655	RMSE	5. PhysChem Descriptors	CYP3A4	RF	8	Scaffold	reg	0.251021798365123	0.291553133514986	0.222826086956522
1.66319136368969	RMSE	5. PhysChem Descriptors	CYP3A4	RF	9	Scaffold	reg	0.256471389645777	0.264305177111717	0.206521739130435
1.61426782312094	RMSE	5. PhysChem Descriptors	CYP3A4	RF	10	Scaffold	reg	0.267029972752044	0.100817438692098	0.285326086956522
2.08583311831784	RMSE	5. PhysChem Descriptors	CYP3A4	RF	11	Scaffold	reg	0.264305177111717	0.237057220708447	0.171195652173913
2.07909909997094	RMSE	5. PhysChem Descriptors	CYP3A4	RF	12	Scaffold	reg	0.244209809264305	0.204359673024523	0.364130434782609
1.6658330961013	RMSE	5. PhysChem Descriptors	CYP3A4	RF	13	Scaffold	reg	0.268392370572207	0.212534059945504	0.16304347826087
1.53902643246869	RMSE	5. PhysChem Descriptors	CYP3A4	RF	14	Scaffold	reg	0.273841961852861	0.228882833787466	0.103260869565217
2.01942514281825	RMSE	5. PhysChem Descriptors	CYP3A4	RF	15	Scaffold	reg	0.243528610354223	0.326975476839237	0.247282608695652
1.97187366906296	RMSE	5. PhysChem Descriptors	CYP3A4	RF	16	Scaffold	reg	0.26566757493188	0.201634877384196	0.195652173913043
1.9452787214026	RMSE	5. PhysChem Descriptors	CYP3A4	RF	17	Scaffold	reg	0.235694822888283	0.302452316076294	0.334239130434783
1.46995047653615	RMSE	5. PhysChem Descriptors	CYP3A4	RF	18	Scaffold	reg	0.259877384196185	0.231607629427793	0.21195652173913
1.89990434272483	RMSE	5. PhysChem Descriptors	CYP3A4	RF	19	Scaffold	reg	0.253065395095368	0.307901907356948	0.190217391304348
1.93756410831304	RMSE	5. PhysChem Descriptors	CYP3A4	RF	20	Scaffold	reg	0.233991825613079	0.310626702997275	0.339673913043478
1.99894690373387	RMSE	5. PhysChem Descriptors	CYP3A4	RF	21	Scaffold	reg	0.235354223433242	0.310626702997275	0.328804347826087
1.63662344876073	RMSE	5. PhysChem Descriptors	CYP3A4	RF	22	Scaffold	reg	0.265326975476839	0.149863760217984	0.25
1.9668501665755	RMSE	5. PhysChem Descriptors	CYP3A4	RF	23	Scaffold	reg	0.25374659400545	0.245231607629428	0.247282608695652
2.06529867692612	RMSE	5. PhysChem Descriptors	CYP3A4	RF	24	Scaffold	reg	0.243188010899182	0.329700272479564	0.247282608695652
1.97368481273993	RMSE	5. PhysChem Descriptors	CYP3A4	RF	25	Scaffold	reg	0.260217983651226	0.138964577656676	0.301630434782609
1.46518635157223	RMSE	5. PhysChem Descriptors	CYP3A4	RF	26	Scaffold	reg	0.252043596730245	0.23433242506812	0.271739130434783
1.67362874486762	RMSE	5. PhysChem Descriptors	CYP3A4	RF	27	Scaffold	reg	0.224114441416894	0.332425068119891	0.396739130434783
1.66957742950341	RMSE	5. PhysChem Descriptors	CYP3A4	RF	28	Scaffold	reg	0.282016348773842	0.141689373297003	0.125
2.08372133939583	RMSE	5. PhysChem Descriptors	CYP3A4	RF	29	Scaffold	reg	0.256811989100817	0.223433242506812	0.244565217391304
1.59177161579762	RMSE	4. AtomPairs	CYP3A4	RF	0	Scaffold	reg	0.232629427792916	0.299727520435967	0.361413043478261
1.58169939921829	RMSE	4. AtomPairs	CYP3A4	RF	1	Scaffold	reg	0.238079019073569	0.373297002724796	0.244565217391304
1.75897096695043	RMSE	4. AtomPairs	CYP3A4	RF	2	Scaffold	reg	0.250340599455041	0.26158038147139	0.258152173913043
1.63992091448283	RMSE	4. AtomPairs	CYP3A4	RF	3	Scaffold	reg	0.259877384196185	0.163487738419619	0.279891304347826
1.74690658024514	RMSE	4. AtomPairs	CYP3A4	RF	4	Scaffold	reg	0.238079019073569	0.264305177111717	0.353260869565217
1.53172809941401	RMSE	4. AtomPairs	CYP3A4	RF	5	Scaffold	reg	0.250340599455041	0.130790190735695	0.388586956521739
1.34436588545098	RMSE	4. AtomPairs	CYP3A4	RF	6	Scaffold	reg	0.260899182561308	0.226158038147139	0.209239130434783
1.58848931497185	RMSE	4. AtomPairs	CYP3A4	RF	7	Scaffold	reg	0.24625340599455	0.329700272479564	0.222826086956522
1.48183977387557	RMSE	4. AtomPairs	CYP3A4	RF	8	Scaffold	reg	0.251021798365123	0.291553133514986	0.222826086956522
1.39425691253771	RMSE	4. AtomPairs	CYP3A4	RF	9	Scaffold	reg	0.256471389645777	0.264305177111717	0.206521739130435
1.3183322740814	RMSE	4. AtomPairs	CYP3A4	RF	10	Scaffold	reg	0.267029972752044	0.100817438692098	0.285326086956522
1.7027993156146	RMSE	4. AtomPairs	CYP3A4	RF	11	Scaffold	reg	0.264305177111717	0.237057220708447	0.171195652173913
1.65638231730924	RMSE	4. AtomPairs	CYP3A4	RF	12	Scaffold	reg	0.244209809264305	0.204359673024523	0.364130434782609
1.41862860235266	RMSE	4. AtomPairs	CYP3A4	RF	13	Scaffold	reg	0.268392370572207	0.212534059945504	0.16304347826087
1.22366822361109	RMSE	4. AtomPairs	CYP3A4	RF	14	Scaffold	reg	0.273841961852861	0.228882833787466	0.103260869565217
1.85393442527021	RMSE	4. AtomPairs	CYP3A4	RF	15	Scaffold	reg	0.243528610354223	0.326975476839237	0.247282608695652
1.69756073415506	RMSE	4. AtomPairs	CYP3A4	RF	16	Scaffold	reg	0.26566757493188	0.201634877384196	0.195652173913043
1.57966594722183	RMSE	4. AtomPairs	CYP3A4	RF	17	Scaffold	reg	0.235694822888283	0.302452316076294	0.334239130434783
1.17660777501207	RMSE	4. AtomPairs	CYP3A4	RF	18	Scaffold	reg	0.259877384196185	0.231607629427793	0.21195652173913
1.60223574508079	RMSE	4. AtomPairs	CYP3A4	RF	19	Scaffold	reg	0.253065395095368	0.307901907356948	0.190217391304348
1.68051769433865	RMSE	4. AtomPairs	CYP3A4	RF	20	Scaffold	reg	0.233991825613079	0.310626702997275	0.339673913043478
1.78846434286901	RMSE	4. AtomPairs	CYP3A4	RF	21	Scaffold	reg	0.235354223433242	0.310626702997275	0.328804347826087
1.41024457246785	RMSE	4. AtomPairs	CYP3A4	RF	22	Scaffold	reg	0.265326975476839	0.149863760217984	0.25
1.72206888564537	RMSE	4. AtomPairs	CYP3A4	RF	23	Scaffold	reg	0.25374659400545	0.245231607629428	0.247282608695652
1.73023833752118	RMSE	4. AtomPairs	CYP3A4	RF	24	Scaffold	reg	0.243188010899182	0.329700272479564	0.247282608695652
1.69355508430187	RMSE	4. AtomPairs	CYP3A4	RF	25	Scaffold	reg	0.260217983651226	0.138964577656676	0.301630434782609
1.29328204618473	RMSE	4. AtomPairs	CYP3A4	RF	26	Scaffold	reg	0.252043596730245	0.23433242506812	0.271739130434783
1.46963685483998	RMSE	4. AtomPairs	CYP3A4	RF	27	Scaffold	reg	0.224114441416894	0.332425068119891	0.396739130434783
1.51410172671906	RMSE	4. AtomPairs	CYP3A4	RF	28	Scaffold	reg	0.282016348773842	0.141689373297003	0.125
1.70037441933906	RMSE	4. AtomPairs	CYP3A4	RF	29	Scaffold	reg	0.256811989100817	0.223433242506812	0.244565217391304
1.67500725651126	RMSE	1. MorganBits	MOR	RF	0	Scaffold	reg	0.476645435244161	0.481586402266289	0.310734463276836
1.87368556880304	RMSE	1. MorganBits	MOR	RF	1	Scaffold	reg	0.465322009907997	0.444759206798867	0.437853107344633
2.06881518177004	RMSE	1. MorganBits	MOR	RF	2	Scaffold	reg	0.457183297947629	0.538243626062323	0.409604519774011
1.94972019142673	RMSE	1. MorganBits	MOR	RF	3	Scaffold	reg	0.469214437367304	0.368271954674221	0.483050847457627
1.66051552089257	RMSE	1. MorganBits	MOR	RF	4	Scaffold	reg	0.443736730360934	0.54957507082153	0.505649717514124
1.73460014239936	RMSE	1. MorganBits	MOR	RF	5	Scaffold	reg	0.438428874734607	0.543909348441926	0.553672316384181
2.33766980358477	RMSE	1. MorganBits	MOR	RF	6	Scaffold	reg	0.461075725406936	0.405099150141643	0.511299435028249
2.03349755566191	RMSE	1. MorganBits	MOR	RF	7	Scaffold	reg	0.46072186836518	0.354107648725212	0.564971751412429
1.9889000248782	RMSE	1. MorganBits	MOR	RF	8	Scaffold	reg	0.434890304317056	0.705382436260623	0.42090395480226
2.20048796135089	RMSE	1. MorganBits	MOR	RF	9	Scaffold	reg	0.455767869780609	0.422096317280453	0.536723163841808
1.77909552309375	RMSE	1. MorganBits	MOR	RF	10	Scaffold	reg	0.457891012031139	0.461756373937677	0.480225988700565
2.09435646291776	RMSE	1. MorganBits	MOR	RF	11	Scaffold	reg	0.456121726822364	0.43342776203966	0.522598870056497
1.67820645268154	RMSE	1. MorganBits	MOR	RF	12	Scaffold	reg	0.473460721868365	0.354107648725212	0.463276836158192
2.79200010396909	RMSE	1. MorganBits	MOR	RF	13	Scaffold	reg	0.476291578202406	0.402266288951841	0.392655367231638
2.047149007257	RMSE	1. MorganBits	MOR	RF	14	Scaffold	reg	0.466029723991507	0.492917847025496	0.384180790960452
2.1133359975942	RMSE	1. MorganBits	MOR	RF	15	Scaffold	reg	0.45930644019816	0.490084985835694	0.440677966101695
1.73714918320021	RMSE	1. MorganBits	MOR	RF	16	Scaffold	reg	0.46001415428167	0.354107648725212	0.570621468926554
1.70018481156046	RMSE	1. MorganBits	MOR	RF	17	Scaffold	reg	0.4447983014862	0.572237960339943	0.474576271186441
1.89063040543829	RMSE	1. MorganBits	MOR	RF	18	Scaffold	reg	0.467799009200283	0.484419263456091	0.378531073446328
1.95638849436259	RMSE	1. MorganBits	MOR	RF	19	Scaffold	reg	0.450460014154282	0.444759206798867	0.556497175141243
2.58314284688409	RMSE	1. MorganBits	MOR	RF	20	Scaffold	reg	0.456475583864119	0.439093484419263	0.514124293785311
1.71465381762322	RMSE	1. MorganBits	MOR	RF	21	Scaffold	reg	0.439844302901628	0.470254957507082	0.615819209039548
1.76850893701558	RMSE	1. MorganBits	MOR	RF	22	Scaffold	reg	0.481599433828733	0.402266288951841	0.350282485875706
1.54750600023834	RMSE	1. MorganBits	MOR	RF	23	Scaffold	reg	0.448690728945506	0.575070821529745	0.440677966101695
1.9175381896724	RMSE	1. MorganBits	MOR	RF	24	Scaffold	reg	0.449752300070771	0.580736543909348	0.426553672316384
1.74474460578623	RMSE	1. MorganBits	MOR	RF	25	Scaffold	reg	0.489738145789101	0.402266288951841	0.285310734463277
2.08168077855948	RMSE	1. MorganBits	MOR	RF	26	Scaffold	reg	0.445859872611465	0.484419263456091	0.553672316384181
1.91583266373521	RMSE	1. MorganBits	MOR	RF	27	Scaffold	reg	0.458244869072895	0.501416430594901	0.437853107344633
1.99348203577642	RMSE	1. MorganBits	MOR	RF	28	Scaffold	reg	0.466737438075018	0.456090651558074	0.415254237288136
2.03693698239902	RMSE	1. MorganBits	MOR	RF	29	Scaffold	reg	0.462845010615711	0.464589235127479	0.437853107344633
1.67269833645023	RMSE	2. MorganCounts	MOR	RF	0	Scaffold	reg	0.476645435244161	0.481586402266289	0.310734463276836
1.84458425746753	RMSE	2. MorganCounts	MOR	RF	1	Scaffold	reg	0.465322009907997	0.444759206798867	0.437853107344633
2.06886068103429	RMSE	2. MorganCounts	MOR	RF	2	Scaffold	reg	0.457183297947629	0.538243626062323	0.409604519774011
1.90293122904012	RMSE	2. MorganCounts	MOR	RF	3	Scaffold	reg	0.469214437367304	0.368271954674221	0.483050847457627
1.58452735422881	RMSE	2. MorganCounts	MOR	RF	4	Scaffold	reg	0.443736730360934	0.54957507082153	0.505649717514124
1.78823784223783	RMSE	2. MorganCounts	MOR	RF	5	Scaffold	reg	0.438428874734607	0.543909348441926	0.553672316384181
2.33139441327228	RMSE	2. MorganCounts	MOR	RF	6	Scaffold	reg	0.461075725406936	0.405099150141643	0.511299435028249
2.0700952358159	RMSE	2. MorganCounts	MOR	RF	7	Scaffold	reg	0.46072186836518	0.354107648725212	0.564971751412429
1.95573031412142	RMSE	2. MorganCounts	MOR	RF	8	Scaffold	reg	0.434890304317056	0.705382436260623	0.42090395480226
2.15701264968085	RMSE	2. MorganCounts	MOR	RF	9	Scaffold	reg	0.455767869780609	0.422096317280453	0.536723163841808
1.77939914916533	RMSE	2. MorganCounts	MOR	RF	10	Scaffold	reg	0.457891012031139	0.461756373937677	0.480225988700565
2.04603215898513	RMSE	2. MorganCounts	MOR	RF	11	Scaffold	reg	0.456121726822364	0.43342776203966	0.522598870056497
1.65046550464177	RMSE	2. MorganCounts	MOR	RF	12	Scaffold	reg	0.473460721868365	0.354107648725212	0.463276836158192
2.62284790620493	RMSE	2. MorganCounts	MOR	RF	13	Scaffold	reg	0.476291578202406	0.402266288951841	0.392655367231638
2.00480835676302	RMSE	2. MorganCounts	MOR	RF	14	Scaffold	reg	0.466029723991507	0.492917847025496	0.384180790960452
2.12141131145508	RMSE	2. MorganCounts	MOR	RF	15	Scaffold	reg	0.45930644019816	0.490084985835694	0.440677966101695
1.78211992249765	RMSE	2. MorganCounts	MOR	RF	16	Scaffold	reg	0.46001415428167	0.354107648725212	0.570621468926554
1.74188022206656	RMSE	2. MorganCounts	MOR	RF	17	Scaffold	reg	0.4447983014862	0.572237960339943	0.474576271186441
1.85731127766236	RMSE	2. MorganCounts	MOR	RF	18	Scaffold	reg	0.467799009200283	0.484419263456091	0.378531073446328
2.00407687905582	RMSE	2. MorganCounts	MOR	RF	19	Scaffold	reg	0.450460014154282	0.444759206798867	0.556497175141243
2.3624458371897	RMSE	2. MorganCounts	MOR	RF	20	Scaffold	reg	0.456475583864119	0.439093484419263	0.514124293785311
1.74680679007771	RMSE	2. MorganCounts	MOR	RF	21	Scaffold	reg	0.439844302901628	0.470254957507082	0.615819209039548
1.82832577802674	RMSE	2. MorganCounts	MOR	RF	22	Scaffold	reg	0.481599433828733	0.402266288951841	0.350282485875706
1.57414814406832	RMSE	2. MorganCounts	MOR	RF	23	Scaffold	reg	0.448690728945506	0.575070821529745	0.440677966101695
1.92569617478431	RMSE	2. MorganCounts	MOR	RF	24	Scaffold	reg	0.449752300070771	0.580736543909348	0.426553672316384
1.87004966069544	RMSE	2. MorganCounts	MOR	RF	25	Scaffold	reg	0.489738145789101	0.402266288951841	0.285310734463277
2.07538210257547	RMSE	2. MorganCounts	MOR	RF	26	Scaffold	reg	0.445859872611465	0.484419263456091	0.553672316384181
1.88843125198275	RMSE	2. MorganCounts	MOR	RF	27	Scaffold	reg	0.458244869072895	0.501416430594901	0.437853107344633
2.15541501429154	RMSE	2. MorganCounts	MOR	RF	28	Scaffold	reg	0.466737438075018	0.456090651558074	0.415254237288136
1.99468124814779	RMSE	2. MorganCounts	MOR	RF	29	Scaffold	reg	0.462845010615711	0.464589235127479	0.437853107344633
1.89329218360791	RMSE	3. MACCS	MOR	RF	0	Scaffold	reg	0.476645435244161	0.481586402266289	0.310734463276836
2.03904456730874	RMSE	3. MACCS	MOR	RF	1	Scaffold	reg	0.465322009907997	0.444759206798867	0.437853107344633
2.25319077676321	RMSE	3. MACCS	MOR	RF	2	Scaffold	reg	0.457183297947629	0.538243626062323	0.409604519774011
2.11934175480898	RMSE	3. MACCS	MOR	RF	3	Scaffold	reg	0.469214437367304	0.368271954674221	0.483050847457627
1.82080394119766	RMSE	3. MACCS	MOR	RF	4	Scaffold	reg	0.443736730360934	0.54957507082153	0.505649717514124
1.7800279824841	RMSE	3. MACCS	MOR	RF	5	Scaffold	reg	0.438428874734607	0.543909348441926	0.553672316384181
2.34603758690013	RMSE	3. MACCS	MOR	RF	6	Scaffold	reg	0.461075725406936	0.405099150141643	0.511299435028249
2.19348978264478	RMSE	3. MACCS	MOR	RF	7	Scaffold	reg	0.46072186836518	0.354107648725212	0.564971751412429
2.30533743177429	RMSE	3. MACCS	MOR	RF	8	Scaffold	reg	0.434890304317056	0.705382436260623	0.42090395480226
2.25129138456131	RMSE	3. MACCS	MOR	RF	9	Scaffold	reg	0.455767869780609	0.422096317280453	0.536723163841808
1.78986514287105	RMSE	3. MACCS	MOR	RF	10	Scaffold	reg	0.457891012031139	0.461756373937677	0.480225988700565
2.23633572384868	RMSE	3. MACCS	MOR	RF	11	Scaffold	reg	0.456121726822364	0.43342776203966	0.522598870056497
1.90203348397099	RMSE	3. MACCS	MOR	RF	12	Scaffold	reg	0.473460721868365	0.354107648725212	0.463276836158192
2.64240043645078	RMSE	3. MACCS	MOR	RF	13	Scaffold	reg	0.476291578202406	0.402266288951841	0.392655367231638
2.21944244242108	RMSE	3. MACCS	MOR	RF	14	Scaffold	reg	0.466029723991507	0.492917847025496	0.384180790960452
2.1743516571485	RMSE	3. MACCS	MOR	RF	15	Scaffold	reg	0.45930644019816	0.490084985835694	0.440677966101695
1.77562509897703	RMSE	3. MACCS	MOR	RF	16	Scaffold	reg	0.46001415428167	0.354107648725212	0.570621468926554
1.91668506353923	RMSE	3. MACCS	MOR	RF	17	Scaffold	reg	0.4447983014862	0.572237960339943	0.474576271186441
1.9872399557624	RMSE	3. MACCS	MOR	RF	18	Scaffold	reg	0.467799009200283	0.484419263456091	0.378531073446328
2.09531136096758	RMSE	3. MACCS	MOR	RF	19	Scaffold	reg	0.450460014154282	0.444759206798867	0.556497175141243
2.24654108871121	RMSE	3. MACCS	MOR	RF	20	Scaffold	reg	0.456475583864119	0.439093484419263	0.514124293785311
1.98804249698238	RMSE	3. MACCS	MOR	RF	21	Scaffold	reg	0.439844302901628	0.470254957507082	0.615819209039548
1.8844718764898	RMSE	3. MACCS	MOR	RF	22	Scaffold	reg	0.481599433828733	0.402266288951841	0.350282485875706
1.94900651600081	RMSE	3. MACCS	MOR	RF	23	Scaffold	reg	0.448690728945506	0.575070821529745	0.440677966101695
2.14595012864297	RMSE	3. MACCS	MOR	RF	24	Scaffold	reg	0.449752300070771	0.580736543909348	0.426553672316384
2.18690220132812	RMSE	3. MACCS	MOR	RF	25	Scaffold	reg	0.489738145789101	0.402266288951841	0.285310734463277
2.17790528915865	RMSE	3. MACCS	MOR	RF	26	Scaffold	reg	0.445859872611465	0.484419263456091	0.553672316384181
1.98112595247942	RMSE	3. MACCS	MOR	RF	27	Scaffold	reg	0.458244869072895	0.501416430594901	0.437853107344633
2.41035114465606	RMSE	3. MACCS	MOR	RF	28	Scaffold	reg	0.466737438075018	0.456090651558074	0.415254237288136
2.17081989161004	RMSE	3. MACCS	MOR	RF	29	Scaffold	reg	0.462845010615711	0.464589235127479	0.437853107344633
1.7395165066197	RMSE	0. RDKit Descriptors	MOR	RF	0	Scaffold	reg	0.476645435244161	0.481586402266289	0.310734463276836
2.02357537847333	RMSE	0. RDKit Descriptors	MOR	RF	1	Scaffold	reg	0.465322009907997	0.444759206798867	0.437853107344633
2.17254857947882	RMSE	0. RDKit Descriptors	MOR	RF	2	Scaffold	reg	0.457183297947629	0.538243626062323	0.409604519774011
1.93389744130211	RMSE	0. RDKit Descriptors	MOR	RF	3	Scaffold	reg	0.469214437367304	0.368271954674221	0.483050847457627
1.88354566338608	RMSE	0. RDKit Descriptors	MOR	RF	4	Scaffold	reg	0.443736730360934	0.54957507082153	0.505649717514124
1.96155521499939	RMSE	0. RDKit Descriptors	MOR	RF	5	Scaffold	reg	0.438428874734607	0.543909348441926	0.553672316384181
2.43272172935051	RMSE	0. RDKit Descriptors	MOR	RF	6	Scaffold	reg	0.461075725406936	0.405099150141643	0.511299435028249
2.05563572443087	RMSE	0. RDKit Descriptors	MOR	RF	7	Scaffold	reg	0.46072186836518	0.354107648725212	0.564971751412429
2.07762166225624	RMSE	0. RDKit Descriptors	MOR	RF	8	Scaffold	reg	0.434890304317056	0.705382436260623	0.42090395480226
2.27726497144021	RMSE	0. RDKit Descriptors	MOR	RF	9	Scaffold	reg	0.455767869780609	0.422096317280453	0.536723163841808
1.77693663623783	RMSE	0. RDKit Descriptors	MOR	RF	10	Scaffold	reg	0.457891012031139	0.461756373937677	0.480225988700565
2.10329439567529	RMSE	0. RDKit Descriptors	MOR	RF	11	Scaffold	reg	0.456121726822364	0.43342776203966	0.522598870056497
1.82244219356602	RMSE	0. RDKit Descriptors	MOR	RF	12	Scaffold	reg	0.473460721868365	0.354107648725212	0.463276836158192
2.63235507646709	RMSE	0. RDKit Descriptors	MOR	RF	13	Scaffold	reg	0.476291578202406	0.402266288951841	0.392655367231638
2.12082685353159	RMSE	0. RDKit Descriptors	MOR	RF	14	Scaffold	reg	0.466029723991507	0.492917847025496	0.384180790960452
2.10136718655616	RMSE	0. RDKit Descriptors	MOR	RF	15	Scaffold	reg	0.45930644019816	0.490084985835694	0.440677966101695
1.81715291176719	RMSE	0. RDKit Descriptors	MOR	RF	16	Scaffold	reg	0.46001415428167	0.354107648725212	0.570621468926554
2.0053329917846	RMSE	0. RDKit Descriptors	MOR	RF	17	Scaffold	reg	0.4447983014862	0.572237960339943	0.474576271186441
1.99322322559893	RMSE	0. RDKit Descriptors	MOR	RF	18	Scaffold	reg	0.467799009200283	0.484419263456091	0.378531073446328
2.03481781721531	RMSE	0. RDKit Descriptors	MOR	RF	19	Scaffold	reg	0.450460014154282	0.444759206798867	0.556497175141243
2.27108200498865	RMSE	0. RDKit Descriptors	MOR	RF	20	Scaffold	reg	0.456475583864119	0.439093484419263	0.514124293785311
1.90140935639049	RMSE	0. RDKit Descriptors	MOR	RF	21	Scaffold	reg	0.439844302901628	0.470254957507082	0.615819209039548
1.95545945599133	RMSE	0. RDKit Descriptors	MOR	RF	22	Scaffold	reg	0.481599433828733	0.402266288951841	0.350282485875706
1.86882585223059	RMSE	0. RDKit Descriptors	MOR	RF	23	Scaffold	reg	0.448690728945506	0.575070821529745	0.440677966101695
1.94273273288668	RMSE	0. RDKit Descriptors	MOR	RF	24	Scaffold	reg	0.449752300070771	0.580736543909348	0.426553672316384
2.20758954818634	RMSE	0. RDKit Descriptors	MOR	RF	25	Scaffold	reg	0.489738145789101	0.402266288951841	0.285310734463277
2.07685480826673	RMSE	0. RDKit Descriptors	MOR	RF	26	Scaffold	reg	0.445859872611465	0.484419263456091	0.553672316384181
2.00128926398049	RMSE	0. RDKit Descriptors	MOR	RF	27	Scaffold	reg	0.458244869072895	0.501416430594901	0.437853107344633
2.35792294149203	RMSE	0. RDKit Descriptors	MOR	RF	28	Scaffold	reg	0.466737438075018	0.456090651558074	0.415254237288136
2.04999932069732	RMSE	0. RDKit Descriptors	MOR	RF	29	Scaffold	reg	0.462845010615711	0.464589235127479	0.437853107344633
2.29692789148078	RMSE	5. PhysChem Descriptors	MOR	RF	0	Scaffold	reg	0.476645435244161	0.481586402266289	0.310734463276836
2.46567140406642	RMSE	5. PhysChem Descriptors	MOR	RF	1	Scaffold	reg	0.465322009907997	0.444759206798867	0.437853107344633
2.59423876303509	RMSE	5. PhysChem Descriptors	MOR	RF	2	Scaffold	reg	0.457183297947629	0.538243626062323	0.409604519774011
2.48192912914015	RMSE	5. PhysChem Descriptors	MOR	RF	3	Scaffold	reg	0.469214437367304	0.368271954674221	0.483050847457627
2.37303320146251	RMSE	5. PhysChem Descriptors	MOR	RF	4	Scaffold	reg	0.443736730360934	0.54957507082153	0.505649717514124
2.51250005140867	RMSE	5. PhysChem Descriptors	MOR	RF	5	Scaffold	reg	0.438428874734607	0.543909348441926	0.553672316384181
2.81226965794553	RMSE	5. PhysChem Descriptors	MOR	RF	6	Scaffold	reg	0.461075725406936	0.405099150141643	0.511299435028249
2.49956831622446	RMSE	5. PhysChem Descriptors	MOR	RF	7	Scaffold	reg	0.46072186836518	0.354107648725212	0.564971751412429
2.45108180459204	RMSE	5. PhysChem Descriptors	MOR	RF	8	Scaffold	reg	0.434890304317056	0.705382436260623	0.42090395480226
2.79698018780823	RMSE	5. PhysChem Descriptors	MOR	RF	9	Scaffold	reg	0.455767869780609	0.422096317280453	0.536723163841808
2.15650659709037	RMSE	5. PhysChem Descriptors	MOR	RF	10	Scaffold	reg	0.457891012031139	0.461756373937677	0.480225988700565
2.40893613671256	RMSE	5. PhysChem Descriptors	MOR	RF	11	Scaffold	reg	0.456121726822364	0.43342776203966	0.522598870056497
2.55516275745756	RMSE	5. PhysChem Descriptors	MOR	RF	12	Scaffold	reg	0.473460721868365	0.354107648725212	0.463276836158192
2.99307540004602	RMSE	5. PhysChem Descriptors	MOR	RF	13	Scaffold	reg	0.476291578202406	0.402266288951841	0.392655367231638
2.49693685942974	RMSE	5. PhysChem Descriptors	MOR	RF	14	Scaffold	reg	0.466029723991507	0.492917847025496	0.384180790960452
2.85851748698703	RMSE	5. PhysChem Descriptors	MOR	RF	15	Scaffold	reg	0.45930644019816	0.490084985835694	0.440677966101695
2.22905614929812	RMSE	5. PhysChem Descriptors	MOR	RF	16	Scaffold	reg	0.46001415428167	0.354107648725212	0.570621468926554
2.42851308734748	RMSE	5. PhysChem Descriptors	MOR	RF	17	Scaffold	reg	0.4447983014862	0.572237960339943	0.474576271186441
2.39747192433238	RMSE	5. PhysChem Descriptors	MOR	RF	18	Scaffold	reg	0.467799009200283	0.484419263456091	0.378531073446328
2.41147795127829	RMSE	5. PhysChem Descriptors	MOR	RF	19	Scaffold	reg	0.450460014154282	0.444759206798867	0.556497175141243
2.44304644220599	RMSE	5. PhysChem Descriptors	MOR	RF	20	Scaffold	reg	0.456475583864119	0.439093484419263	0.514124293785311
2.84885796542265	RMSE	5. PhysChem Descriptors	MOR	RF	21	Scaffold	reg	0.439844302901628	0.470254957507082	0.615819209039548
2.30429490869327	RMSE	5. PhysChem Descriptors	MOR	RF	22	Scaffold	reg	0.481599433828733	0.402266288951841	0.350282485875706
2.19446230241626	RMSE	5. PhysChem Descriptors	MOR	RF	23	Scaffold	reg	0.448690728945506	0.575070821529745	0.440677966101695
2.37991838472703	RMSE	5. PhysChem Descriptors	MOR	RF	24	Scaffold	reg	0.449752300070771	0.580736543909348	0.426553672316384
2.46262507051506	RMSE	5. PhysChem Descriptors	MOR	RF	25	Scaffold	reg	0.489738145789101	0.402266288951841	0.285310734463277
2.34292384382378	RMSE	5. PhysChem Descriptors	MOR	RF	26	Scaffold	reg	0.445859872611465	0.484419263456091	0.553672316384181
2.39321280181477	RMSE	5. PhysChem Descriptors	MOR	RF	27	Scaffold	reg	0.458244869072895	0.501416430594901	0.437853107344633
2.60154783288807	RMSE	5. PhysChem Descriptors	MOR	RF	28	Scaffold	reg	0.466737438075018	0.456090651558074	0.415254237288136
2.43125533842682	RMSE	5. PhysChem Descriptors	MOR	RF	29	Scaffold	reg	0.462845010615711	0.464589235127479	0.437853107344633
1.60500539550004	RMSE	4. AtomPairs	MOR	RF	0	Scaffold	reg	0.476645435244161	0.481586402266289	0.310734463276836
1.91309038174357	RMSE	4. AtomPairs	MOR	RF	1	Scaffold	reg	0.465322009907997	0.444759206798867	0.437853107344633
2.11647731732487	RMSE	4. AtomPairs	MOR	RF	2	Scaffold	reg	0.457183297947629	0.538243626062323	0.409604519774011
1.86065129926501	RMSE	4. AtomPairs	MOR	RF	3	Scaffold	reg	0.469214437367304	0.368271954674221	0.483050847457627
1.64567158817238	RMSE	4. AtomPairs	MOR	RF	4	Scaffold	reg	0.443736730360934	0.54957507082153	0.505649717514124
1.77862940127648	RMSE	4. AtomPairs	MOR	RF	5	Scaffold	reg	0.438428874734607	0.543909348441926	0.553672316384181
2.12979719691388	RMSE	4. AtomPairs	MOR	RF	6	Scaffold	reg	0.461075725406936	0.405099150141643	0.511299435028249
2.00068884654274	RMSE	4. AtomPairs	MOR	RF	7	Scaffold	reg	0.46072186836518	0.354107648725212	0.564971751412429
1.91277943061429	RMSE	4. AtomPairs	MOR	RF	8	Scaffold	reg	0.434890304317056	0.705382436260623	0.42090395480226
2.26494698197799	RMSE	4. AtomPairs	MOR	RF	9	Scaffold	reg	0.455767869780609	0.422096317280453	0.536723163841808
1.68088036477412	RMSE	4. AtomPairs	MOR	RF	10	Scaffold	reg	0.457891012031139	0.461756373937677	0.480225988700565
1.99266925819831	RMSE	4. AtomPairs	MOR	RF	11	Scaffold	reg	0.456121726822364	0.43342776203966	0.522598870056497
1.78593951249211	RMSE	4. AtomPairs	MOR	RF	12	Scaffold	reg	0.473460721868365	0.354107648725212	0.463276836158192
2.53804898258609	RMSE	4. AtomPairs	MOR	RF	13	Scaffold	reg	0.476291578202406	0.402266288951841	0.392655367231638
2.13057290738544	RMSE	4. AtomPairs	MOR	RF	14	Scaffold	reg	0.466029723991507	0.492917847025496	0.384180790960452
2.07038878116444	RMSE	4. AtomPairs	MOR	RF	15	Scaffold	reg	0.45930644019816	0.490084985835694	0.440677966101695
1.62941646618658	RMSE	4. AtomPairs	MOR	RF	16	Scaffold	reg	0.46001415428167	0.354107648725212	0.570621468926554
1.82683732832552	RMSE	4. AtomPairs	MOR	RF	17	Scaffold	reg	0.4447983014862	0.572237960339943	0.474576271186441
1.88679679835571	RMSE	4. AtomPairs	MOR	RF	18	Scaffold	reg	0.467799009200283	0.484419263456091	0.378531073446328
1.8749801133161	RMSE	4. AtomPairs	MOR	RF	19	Scaffold	reg	0.450460014154282	0.444759206798867	0.556497175141243
2.23719962943249	RMSE	4. AtomPairs	MOR	RF	20	Scaffold	reg	0.456475583864119	0.439093484419263	0.514124293785311
1.72111089385574	RMSE	4. AtomPairs	MOR	RF	21	Scaffold	reg	0.439844302901628	0.470254957507082	0.615819209039548
1.92811376021168	RMSE	4. AtomPairs	MOR	RF	22	Scaffold	reg	0.481599433828733	0.402266288951841	0.350282485875706
1.81038411697035	RMSE	4. AtomPairs	MOR	RF	23	Scaffold	reg	0.448690728945506	0.575070821529745	0.440677966101695
1.98196754250059	RMSE	4. AtomPairs	MOR	RF	24	Scaffold	reg	0.449752300070771	0.580736543909348	0.426553672316384
1.92704559191875	RMSE	4. AtomPairs	MOR	RF	25	Scaffold	reg	0.489738145789101	0.402266288951841	0.285310734463277
1.9116871923737	RMSE	4. AtomPairs	MOR	RF	26	Scaffold	reg	0.445859872611465	0.484419263456091	0.553672316384181
2.01865296487159	RMSE	4. AtomPairs	MOR	RF	27	Scaffold	reg	0.458244869072895	0.501416430594901	0.437853107344633
2.14248144960821	RMSE	4. AtomPairs	MOR	RF	28	Scaffold	reg	0.466737438075018	0.456090651558074	0.415254237288136
1.97957747838671	RMSE	4. AtomPairs	MOR	RF	29	Scaffold	reg	0.462845010615711	0.464589235127479	0.437853107344633
2.0586814006549	RMSE	1. MorganBits	DOR	RF	0	Scaffold	reg	0.419705197827773	0.546583850931677	0.260061919504644
1.84071378295573	RMSE	1. MorganBits	DOR	RF	1	Scaffold	reg	0.403025601241272	0.605590062111801	0.334365325077399
1.59283333423162	RMSE	1. MorganBits	DOR	RF	2	Scaffold	reg	0.41388673390225	0.552795031055901	0.30030959752322
2.31349384528731	RMSE	1. MorganBits	DOR	RF	3	Scaffold	reg	0.41466252909232	0.503105590062112	0.343653250773994
2.0126208663065	RMSE	1. MorganBits	DOR	RF	4	Scaffold	reg	0.405352986811482	0.450310559006211	0.470588235294118
1.93084465858508	RMSE	1. MorganBits	DOR	RF	5	Scaffold	reg	0.424359968968192	0.263975155279503	0.504643962848297
1.80916977279246	RMSE	1. MorganBits	DOR	RF	6	Scaffold	reg	0.393328161365399	0.552795031055901	0.464396284829721
2.1731586354636	RMSE	1. MorganBits	DOR	RF	7	Scaffold	reg	0.405740884406517	0.549689440993789	0.368421052631579
2.14048688585619	RMSE	1. MorganBits	DOR	RF	8	Scaffold	reg	0.382467028704422	0.65527950310559	0.448916408668731
1.6522241622738	RMSE	1. MorganBits	DOR	RF	9	Scaffold	reg	0.441039565554693	0.326086956521739	0.309597523219814
1.94474053186163	RMSE	1. MorganBits	DOR	RF	10	Scaffold	reg	0.405352986811482	0.437888198757764	0.48297213622291
1.9090305078738	RMSE	1. MorganBits	DOR	RF	11	Scaffold	reg	0.411171450737005	0.267080745341615	0.606811145510836
1.96897154421989	RMSE	1. MorganBits	DOR	RF	12	Scaffold	reg	0.398370830100853	0.354037267080745	0.622291021671827
2.04063706590987	RMSE	1. MorganBits	DOR	RF	13	Scaffold	reg	0.403413498836307	0.437888198757764	0.498452012383901
1.76923658263045	RMSE	1. MorganBits	DOR	RF	14	Scaffold	reg	0.416214119472459	0.288819875776398	0.544891640866873
2.05108338534299	RMSE	1. MorganBits	DOR	RF	15	Scaffold	reg	0.402249806051202	0.468944099378882	0.476780185758514
1.81115523246534	RMSE	1. MorganBits	DOR	RF	16	Scaffold	reg	0.408456167571761	0.381987577639751	0.513931888544892
1.82287272515219	RMSE	1. MorganBits	DOR	RF	17	Scaffold	reg	0.427463149728472	0.34472049689441	0.39938080495356
1.9968701319257	RMSE	1. MorganBits	DOR	RF	18	Scaffold	reg	0.413498836307215	0.354037267080745	0.501547987616099
2.12822105477404	RMSE	1. MorganBits	DOR	RF	19	Scaffold	reg	0.406904577191621	0.518633540372671	0.390092879256966
2.18377025840179	RMSE	1. MorganBits	DOR	RF	20	Scaffold	reg	0.393328161365399	0.521739130434783	0.495356037151703
2.00733446955531	RMSE	1. MorganBits	DOR	RF	21	Scaffold	reg	0.407292474786656	0.381987577639751	0.523219814241486
2.03281516828387	RMSE	1. MorganBits	DOR	RF	22	Scaffold	reg	0.41233514352211	0.509316770186335	0.356037151702786
1.39142347431216	RMSE	1. MorganBits	DOR	RF	23	Scaffold	reg	0.451512800620636	0.260869565217391	0.291021671826625
2.17916580085659	RMSE	1. MorganBits	DOR	RF	24	Scaffold	reg	0.421644685802948	0.37888198757764	0.411764705882353
1.46526169493842	RMSE	1. MorganBits	DOR	RF	25	Scaffold	reg	0.432117920868891	0.509316770186335	0.198142414860681
1.78792816010122	RMSE	1. MorganBits	DOR	RF	26	Scaffold	reg	0.431342125678821	0.282608695652174	0.430340557275542
1.91474863179822	RMSE	1. MorganBits	DOR	RF	27	Scaffold	reg	0.430566330488751	0.27639751552795	0.442724458204334
2.03926888452314	RMSE	1. MorganBits	DOR	RF	28	Scaffold	reg	0.38944918541505	0.667701863354037	0.380804953560371
2.28904191554751	RMSE	1. MorganBits	DOR	RF	29	Scaffold	reg	0.427463149728472	0.428571428571428	0.315789473684211
2.0073626671776	RMSE	2. MorganCounts	DOR	RF	0	Scaffold	reg	0.419705197827773	0.546583850931677	0.260061919504644
1.83937061697919	RMSE	2. MorganCounts	DOR	RF	1	Scaffold	reg	0.403025601241272	0.605590062111801	0.334365325077399
1.61145661496511	RMSE	2. MorganCounts	DOR	RF	2	Scaffold	reg	0.41388673390225	0.552795031055901	0.30030959752322
2.3732241523968	RMSE	2. MorganCounts	DOR	RF	3	Scaffold	reg	0.41466252909232	0.503105590062112	0.343653250773994
1.97859701971231	RMSE	2. MorganCounts	DOR	RF	4	Scaffold	reg	0.405352986811482	0.450310559006211	0.470588235294118
1.96927360351571	RMSE	2. MorganCounts	DOR	RF	5	Scaffold	reg	0.424359968968192	0.263975155279503	0.504643962848297
1.77309952145091	RMSE	2. MorganCounts	DOR	RF	6	Scaffold	reg	0.393328161365399	0.552795031055901	0.464396284829721
2.18474192588225	RMSE	2. MorganCounts	DOR	RF	7	Scaffold	reg	0.405740884406517	0.549689440993789	0.368421052631579
2.06079668763221	RMSE	2. MorganCounts	DOR	RF	8	Scaffold	reg	0.382467028704422	0.65527950310559	0.448916408668731
1.74818437078429	RMSE	2. MorganCounts	DOR	RF	9	Scaffold	reg	0.441039565554693	0.326086956521739	0.309597523219814
1.96942307355418	RMSE	2. MorganCounts	DOR	RF	10	Scaffold	reg	0.405352986811482	0.437888198757764	0.48297213622291
1.97317624207811	RMSE	2. MorganCounts	DOR	RF	11	Scaffold	reg	0.411171450737005	0.267080745341615	0.606811145510836
2.09836704847592	RMSE	2. MorganCounts	DOR	RF	12	Scaffold	reg	0.398370830100853	0.354037267080745	0.622291021671827
2.06762341493667	RMSE	2. MorganCounts	DOR	RF	13	Scaffold	reg	0.403413498836307	0.437888198757764	0.498452012383901
1.72083919266955	RMSE	2. MorganCounts	DOR	RF	14	Scaffold	reg	0.416214119472459	0.288819875776398	0.544891640866873
2.06567840339381	RMSE	2. MorganCounts	DOR	RF	15	Scaffold	reg	0.402249806051202	0.468944099378882	0.476780185758514
1.77728907015414	RMSE	2. MorganCounts	DOR	RF	16	Scaffold	reg	0.408456167571761	0.381987577639751	0.513931888544892
1.71859658257332	RMSE	2. MorganCounts	DOR	RF	17	Scaffold	reg	0.427463149728472	0.34472049689441	0.39938080495356
1.9471867982751	RMSE	2. MorganCounts	DOR	RF	18	Scaffold	reg	0.413498836307215	0.354037267080745	0.501547987616099
2.12759517310142	RMSE	2. MorganCounts	DOR	RF	19	Scaffold	reg	0.406904577191621	0.518633540372671	0.390092879256966
2.106092732409	RMSE	2. MorganCounts	DOR	RF	20	Scaffold	reg	0.393328161365399	0.521739130434783	0.495356037151703
1.98516191928895	RMSE	2. MorganCounts	DOR	RF	21	Scaffold	reg	0.407292474786656	0.381987577639751	0.523219814241486
2.11396222839939	RMSE	2. MorganCounts	DOR	RF	22	Scaffold	reg	0.41233514352211	0.509316770186335	0.356037151702786
1.36106816753501	RMSE	2. MorganCounts	DOR	RF	23	Scaffold	reg	0.451512800620636	0.260869565217391	0.291021671826625
2.2614072481289	RMSE	2. MorganCounts	DOR	RF	24	Scaffold	reg	0.421644685802948	0.37888198757764	0.411764705882353
1.56309826062801	RMSE	2. MorganCounts	DOR	RF	25	Scaffold	reg	0.432117920868891	0.509316770186335	0.198142414860681
1.78369732716196	RMSE	2. MorganCounts	DOR	RF	26	Scaffold	reg	0.431342125678821	0.282608695652174	0.430340557275542
1.91601918170125	RMSE	2. MorganCounts	DOR	RF	27	Scaffold	reg	0.430566330488751	0.27639751552795	0.442724458204334
2.05679417377593	RMSE	2. MorganCounts	DOR	RF	28	Scaffold	reg	0.38944918541505	0.667701863354037	0.380804953560371
2.27612138857043	RMSE	2. MorganCounts	DOR	RF	29	Scaffold	reg	0.427463149728472	0.428571428571428	0.315789473684211
2.37813254614953	RMSE	3. MACCS	DOR	RF	0	Scaffold	reg	0.419705197827773	0.546583850931677	0.260061919504644
2.14772833611	RMSE	3. MACCS	DOR	RF	1	Scaffold	reg	0.403025601241272	0.605590062111801	0.334365325077399
1.9997320060578	RMSE	3. MACCS	DOR	RF	2	Scaffold	reg	0.41388673390225	0.552795031055901	0.30030959752322
2.42641862973702	RMSE	3. MACCS	DOR	RF	3	Scaffold	reg	0.41466252909232	0.503105590062112	0.343653250773994
2.12829813647041	RMSE	3. MACCS	DOR	RF	4	Scaffold	reg	0.405352986811482	0.450310559006211	0.470588235294118
2.29290761961237	RMSE	3. MACCS	DOR	RF	5	Scaffold	reg	0.424359968968192	0.263975155279503	0.504643962848297
2.01314641740693	RMSE	3. MACCS	DOR	RF	6	Scaffold	reg	0.393328161365399	0.552795031055901	0.464396284829721
2.63552552123655	RMSE	3. MACCS	DOR	RF	7	Scaffold	reg	0.405740884406517	0.549689440993789	0.368421052631579
2.39208884979779	RMSE	3. MACCS	DOR	RF	8	Scaffold	reg	0.382467028704422	0.65527950310559	0.448916408668731
2.10092888719355	RMSE	3. MACCS	DOR	RF	9	Scaffold	reg	0.441039565554693	0.326086956521739	0.309597523219814
2.11960333045492	RMSE	3. MACCS	DOR	RF	10	Scaffold	reg	0.405352986811482	0.437888198757764	0.48297213622291
2.07693686379364	RMSE	3. MACCS	DOR	RF	11	Scaffold	reg	0.411171450737005	0.267080745341615	0.606811145510836
2.16565633616866	RMSE	3. MACCS	DOR	RF	12	Scaffold	reg	0.398370830100853	0.354037267080745	0.622291021671827
2.07014483719391	RMSE	3. MACCS	DOR	RF	13	Scaffold	reg	0.403413498836307	0.437888198757764	0.498452012383901
1.89531492409127	RMSE	3. MACCS	DOR	RF	14	Scaffold	reg	0.416214119472459	0.288819875776398	0.544891640866873
2.15857020228754	RMSE	3. MACCS	DOR	RF	15	Scaffold	reg	0.402249806051202	0.468944099378882	0.476780185758514
2.09015486210614	RMSE	3. MACCS	DOR	RF	16	Scaffold	reg	0.408456167571761	0.381987577639751	0.513931888544892
2.15675233671502	RMSE	3. MACCS	DOR	RF	17	Scaffold	reg	0.427463149728472	0.34472049689441	0.39938080495356
2.08408306161821	RMSE	3. MACCS	DOR	RF	18	Scaffold	reg	0.413498836307215	0.354037267080745	0.501547987616099
2.47040188543727	RMSE	3. MACCS	DOR	RF	19	Scaffold	reg	0.406904577191621	0.518633540372671	0.390092879256966
2.15203815797161	RMSE	3. MACCS	DOR	RF	20	Scaffold	reg	0.393328161365399	0.521739130434783	0.495356037151703
2.08428848379798	RMSE	3. MACCS	DOR	RF	21	Scaffold	reg	0.407292474786656	0.381987577639751	0.523219814241486
2.05443685084153	RMSE	3. MACCS	DOR	RF	22	Scaffold	reg	0.41233514352211	0.509316770186335	0.356037151702786
1.7661507197857	RMSE	3. MACCS	DOR	RF	23	Scaffold	reg	0.451512800620636	0.260869565217391	0.291021671826625
2.36541134974323	RMSE	3. MACCS	DOR	RF	24	Scaffold	reg	0.421644685802948	0.37888198757764	0.411764705882353
1.84003980446535	RMSE	3. MACCS	DOR	RF	25	Scaffold	reg	0.432117920868891	0.509316770186335	0.198142414860681
2.26219851233499	RMSE	3. MACCS	DOR	RF	26	Scaffold	reg	0.431342125678821	0.282608695652174	0.430340557275542
2.15951246096391	RMSE	3. MACCS	DOR	RF	27	Scaffold	reg	0.430566330488751	0.27639751552795	0.442724458204334
2.41927287743852	RMSE	3. MACCS	DOR	RF	28	Scaffold	reg	0.38944918541505	0.667701863354037	0.380804953560371
2.50698973727085	RMSE	3. MACCS	DOR	RF	29	Scaffold	reg	0.427463149728472	0.428571428571428	0.315789473684211
2.26842812234401	RMSE	0. RDKit Descriptors	DOR	RF	0	Scaffold	reg	0.419705197827773	0.546583850931677	0.260061919504644
2.00683034705323	RMSE	0. RDKit Descriptors	DOR	RF	1	Scaffold	reg	0.403025601241272	0.605590062111801	0.334365325077399
1.86440528561429	RMSE	0. RDKit Descriptors	DOR	RF	2	Scaffold	reg	0.41388673390225	0.552795031055901	0.30030959752322
2.54898473525785	RMSE	0. RDKit Descriptors	DOR	RF	3	Scaffold	reg	0.41466252909232	0.503105590062112	0.343653250773994
2.15073309090052	RMSE	0. RDKit Descriptors	DOR	RF	4	Scaffold	reg	0.405352986811482	0.450310559006211	0.470588235294118
2.47497526983837	RMSE	0. RDKit Descriptors	DOR	RF	5	Scaffold	reg	0.424359968968192	0.263975155279503	0.504643962848297
1.89324194593322	RMSE	0. RDKit Descriptors	DOR	RF	6	Scaffold	reg	0.393328161365399	0.552795031055901	0.464396284829721
2.33750202828843	RMSE	0. RDKit Descriptors	DOR	RF	7	Scaffold	reg	0.405740884406517	0.549689440993789	0.368421052631579
2.20205829006855	RMSE	0. RDKit Descriptors	DOR	RF	8	Scaffold	reg	0.382467028704422	0.65527950310559	0.448916408668731
1.87734547916582	RMSE	0. RDKit Descriptors	DOR	RF	9	Scaffold	reg	0.441039565554693	0.326086956521739	0.309597523219814
2.15351612319343	RMSE	0. RDKit Descriptors	DOR	RF	10	Scaffold	reg	0.405352986811482	0.437888198757764	0.48297213622291
1.93162478289795	RMSE	0. RDKit Descriptors	DOR	RF	11	Scaffold	reg	0.411171450737005	0.267080745341615	0.606811145510836
2.26210354070083	RMSE	0. RDKit Descriptors	DOR	RF	12	Scaffold	reg	0.398370830100853	0.354037267080745	0.622291021671827
2.46431198744366	RMSE	0. RDKit Descriptors	DOR	RF	13	Scaffold	reg	0.403413498836307	0.437888198757764	0.498452012383901
1.9628683285202	RMSE	0. RDKit Descriptors	DOR	RF	14	Scaffold	reg	0.416214119472459	0.288819875776398	0.544891640866873
2.13352903867085	RMSE	0. RDKit Descriptors	DOR	RF	15	Scaffold	reg	0.402249806051202	0.468944099378882	0.476780185758514
2.03664283910847	RMSE	0. RDKit Descriptors	DOR	RF	16	Scaffold	reg	0.408456167571761	0.381987577639751	0.513931888544892
2.01419558203637	RMSE	0. RDKit Descriptors	DOR	RF	17	Scaffold	reg	0.427463149728472	0.34472049689441	0.39938080495356
2.1538517127862	RMSE	0. RDKit Descriptors	DOR	RF	18	Scaffold	reg	0.413498836307215	0.354037267080745	0.501547987616099
2.28908432231884	RMSE	0. RDKit Descriptors	DOR	RF	19	Scaffold	reg	0.406904577191621	0.518633540372671	0.390092879256966
2.55983991445511	RMSE	0. RDKit Descriptors	DOR	RF	20	Scaffold	reg	0.393328161365399	0.521739130434783	0.495356037151703
2.09709983119895	RMSE	0. RDKit Descriptors	DOR	RF	21	Scaffold	reg	0.407292474786656	0.381987577639751	0.523219814241486
1.97668884576108	RMSE	0. RDKit Descriptors	DOR	RF	22	Scaffold	reg	0.41233514352211	0.509316770186335	0.356037151702786
1.40585274948332	RMSE	0. RDKit Descriptors	DOR	RF	23	Scaffold	reg	0.451512800620636	0.260869565217391	0.291021671826625
2.32626370355715	RMSE	0. RDKit Descriptors	DOR	RF	24	Scaffold	reg	0.421644685802948	0.37888198757764	0.411764705882353
1.83417722862241	RMSE	0. RDKit Descriptors	DOR	RF	25	Scaffold	reg	0.432117920868891	0.509316770186335	0.198142414860681
2.07605329277244	RMSE	0. RDKit Descriptors	DOR	RF	26	Scaffold	reg	0.431342125678821	0.282608695652174	0.430340557275542
1.88815529716784	RMSE	0. RDKit Descriptors	DOR	RF	27	Scaffold	reg	0.430566330488751	0.27639751552795	0.442724458204334
2.17436513156994	RMSE	0. RDKit Descriptors	DOR	RF	28	Scaffold	reg	0.38944918541505	0.667701863354037	0.380804953560371
2.37306599770227	RMSE	0. RDKit Descriptors	DOR	RF	29	Scaffold	reg	0.427463149728472	0.428571428571428	0.315789473684211
2.55381287266374	RMSE	5. PhysChem Descriptors	DOR	RF	0	Scaffold	reg	0.419705197827773	0.546583850931677	0.260061919504644
2.25944011844668	RMSE	5. PhysChem Descriptors	DOR	RF	1	Scaffold	reg	0.403025601241272	0.605590062111801	0.334365325077399
2.29009735692911	RMSE	5. PhysChem Descriptors	DOR	RF	2	Scaffold	reg	0.41388673390225	0.552795031055901	0.30030959752322
2.79176912743725	RMSE	5. PhysChem Descriptors	DOR	RF	3	Scaffold	reg	0.41466252909232	0.503105590062112	0.343653250773994
2.87743110882839	RMSE	5. PhysChem Descriptors	DOR	RF	4	Scaffold	reg	0.405352986811482	0.450310559006211	0.470588235294118
2.6267855007407	RMSE	5. PhysChem Descriptors	DOR	RF	5	Scaffold	reg	0.424359968968192	0.263975155279503	0.504643962848297
2.4340427087619	RMSE	5. PhysChem Descriptors	DOR	RF	6	Scaffold	reg	0.393328161365399	0.552795031055901	0.464396284829721
2.8790189682777	RMSE	5. PhysChem Descriptors	DOR	RF	7	Scaffold	reg	0.405740884406517	0.549689440993789	0.368421052631579
2.69149409924197	RMSE	5. PhysChem Descriptors	DOR	RF	8	Scaffold	reg	0.382467028704422	0.65527950310559	0.448916408668731
2.39067977695406	RMSE	5. PhysChem Descriptors	DOR	RF	9	Scaffold	reg	0.441039565554693	0.326086956521739	0.309597523219814
2.7651172962199	RMSE	5. PhysChem Descriptors	DOR	RF	10	Scaffold	reg	0.405352986811482	0.437888198757764	0.48297213622291
2.4107736190583	RMSE	5. PhysChem Descriptors	DOR	RF	11	Scaffold	reg	0.411171450737005	0.267080745341615	0.606811145510836
2.51925820160135	RMSE	5. PhysChem Descriptors	DOR	RF	12	Scaffold	reg	0.398370830100853	0.354037267080745	0.622291021671827
2.78685868940089	RMSE	5. PhysChem Descriptors	DOR	RF	13	Scaffold	reg	0.403413498836307	0.437888198757764	0.498452012383901
2.67350824916947	RMSE	5. PhysChem Descriptors	DOR	RF	14	Scaffold	reg	0.416214119472459	0.288819875776398	0.544891640866873
2.71849469159337	RMSE	5. PhysChem Descriptors	DOR	RF	15	Scaffold	reg	0.402249806051202	0.468944099378882	0.476780185758514
2.59062835715851	RMSE	5. PhysChem Descriptors	DOR	RF	16	Scaffold	reg	0.408456167571761	0.381987577639751	0.513931888544892
2.49513733306619	RMSE	5. PhysChem Descriptors	DOR	RF	17	Scaffold	reg	0.427463149728472	0.34472049689441	0.39938080495356
2.72262789584286	RMSE	5. PhysChem Descriptors	DOR	RF	18	Scaffold	reg	0.413498836307215	0.354037267080745	0.501547987616099
2.62093051680829	RMSE	5. PhysChem Descriptors	DOR	RF	19	Scaffold	reg	0.406904577191621	0.518633540372671	0.390092879256966
2.71707010063671	RMSE	5. PhysChem Descriptors	DOR	RF	20	Scaffold	reg	0.393328161365399	0.521739130434783	0.495356037151703
2.72299613434276	RMSE	5. PhysChem Descriptors	DOR	RF	21	Scaffold	reg	0.407292474786656	0.381987577639751	0.523219814241486
2.35212444637621	RMSE	5. PhysChem Descriptors	DOR	RF	22	Scaffold	reg	0.41233514352211	0.509316770186335	0.356037151702786
1.97515794176648	RMSE	5. PhysChem Descriptors	DOR	RF	23	Scaffold	reg	0.451512800620636	0.260869565217391	0.291021671826625
2.69485082923168	RMSE	5. PhysChem Descriptors	DOR	RF	24	Scaffold	reg	0.421644685802948	0.37888198757764	0.411764705882353
2.37690339683305	RMSE	5. PhysChem Descriptors	DOR	RF	25	Scaffold	reg	0.432117920868891	0.509316770186335	0.198142414860681
2.88578613917641	RMSE	5. PhysChem Descriptors	DOR	RF	26	Scaffold	reg	0.431342125678821	0.282608695652174	0.430340557275542
2.61627487956358	RMSE	5. PhysChem Descriptors	DOR	RF	27	Scaffold	reg	0.430566330488751	0.27639751552795	0.442724458204334
2.67681886150399	RMSE	5. PhysChem Descriptors	DOR	RF	28	Scaffold	reg	0.38944918541505	0.667701863354037	0.380804953560371
2.72961918777986	RMSE	5. PhysChem Descriptors	DOR	RF	29	Scaffold	reg	0.427463149728472	0.428571428571428	0.315789473684211
2.04322668766154	RMSE	4. AtomPairs	DOR	RF	0	Scaffold	reg	0.419705197827773	0.546583850931677	0.260061919504644
1.88742084521161	RMSE	4. AtomPairs	DOR	RF	1	Scaffold	reg	0.403025601241272	0.605590062111801	0.334365325077399
1.70539438251985	RMSE	4. AtomPairs	DOR	RF	2	Scaffold	reg	0.41388673390225	0.552795031055901	0.30030959752322
2.15251516213865	RMSE	4. AtomPairs	DOR	RF	3	Scaffold	reg	0.41466252909232	0.503105590062112	0.343653250773994
1.83552251855854	RMSE	4. AtomPairs	DOR	RF	4	Scaffold	reg	0.405352986811482	0.450310559006211	0.470588235294118
1.99570940153069	RMSE	4. AtomPairs	DOR	RF	5	Scaffold	reg	0.424359968968192	0.263975155279503	0.504643962848297
1.84725564153169	RMSE	4. AtomPairs	DOR	RF	6	Scaffold	reg	0.393328161365399	0.552795031055901	0.464396284829721
2.17240193554407	RMSE	4. AtomPairs	DOR	RF	7	Scaffold	reg	0.405740884406517	0.549689440993789	0.368421052631579
1.98414379215435	RMSE	4. AtomPairs	DOR	RF	8	Scaffold	reg	0.382467028704422	0.65527950310559	0.448916408668731
1.72136225491865	RMSE	4. AtomPairs	DOR	RF	9	Scaffold	reg	0.441039565554693	0.326086956521739	0.309597523219814
1.87113806504	RMSE	4. AtomPairs	DOR	RF	10	Scaffold	reg	0.405352986811482	0.437888198757764	0.48297213622291
1.88478604494764	RMSE	4. AtomPairs	DOR	RF	11	Scaffold	reg	0.411171450737005	0.267080745341615	0.606811145510836
1.99704821799625	RMSE	4. AtomPairs	DOR	RF	12	Scaffold	reg	0.398370830100853	0.354037267080745	0.622291021671827
2.09336243040457	RMSE	4. AtomPairs	DOR	RF	13	Scaffold	reg	0.403413498836307	0.437888198757764	0.498452012383901
1.86875759311368	RMSE	4. AtomPairs	DOR	RF	14	Scaffold	reg	0.416214119472459	0.288819875776398	0.544891640866873
1.86268259311879	RMSE	4. AtomPairs	DOR	RF	15	Scaffold	reg	0.402249806051202	0.468944099378882	0.476780185758514
1.87914331795375	RMSE	4. AtomPairs	DOR	RF	16	Scaffold	reg	0.408456167571761	0.381987577639751	0.513931888544892
1.93605119470091	RMSE	4. AtomPairs	DOR	RF	17	Scaffold	reg	0.427463149728472	0.34472049689441	0.39938080495356
2.02313319171385	RMSE	4. AtomPairs	DOR	RF	18	Scaffold	reg	0.413498836307215	0.354037267080745	0.501547987616099
2.10061646028779	RMSE	4. AtomPairs	DOR	RF	19	Scaffold	reg	0.406904577191621	0.518633540372671	0.390092879256966
2.06837380617919	RMSE	4. AtomPairs	DOR	RF	20	Scaffold	reg	0.393328161365399	0.521739130434783	0.495356037151703
1.97649806115326	RMSE	4. AtomPairs	DOR	RF	21	Scaffold	reg	0.407292474786656	0.381987577639751	0.523219814241486
1.92322179989582	RMSE	4. AtomPairs	DOR	RF	22	Scaffold	reg	0.41233514352211	0.509316770186335	0.356037151702786
1.38528732984161	RMSE	4. AtomPairs	DOR	RF	23	Scaffold	reg	0.451512800620636	0.260869565217391	0.291021671826625
2.14139267659764	RMSE	4. AtomPairs	DOR	RF	24	Scaffold	reg	0.421644685802948	0.37888198757764	0.411764705882353
1.74588721550044	RMSE	4. AtomPairs	DOR	RF	25	Scaffold	reg	0.432117920868891	0.509316770186335	0.198142414860681
1.94304017181546	RMSE	4. AtomPairs	DOR	RF	26	Scaffold	reg	0.431342125678821	0.282608695652174	0.430340557275542
1.84839941178249	RMSE	4. AtomPairs	DOR	RF	27	Scaffold	reg	0.430566330488751	0.27639751552795	0.442724458204334
2.01501814435865	RMSE	4. AtomPairs	DOR	RF	28	Scaffold	reg	0.38944918541505	0.667701863354037	0.380804953560371
2.10141787903055	RMSE	4. AtomPairs	DOR	RF	29	Scaffold	reg	0.427463149728472	0.428571428571428	0.315789473684211
2.00111888490347	RMSE	1. MorganBits	KOR	RF	0	Scaffold	reg	0.428571428571428	0.557228915662651	0.529940119760479
2.18542399971194	RMSE	1. MorganBits	KOR	RF	1	Scaffold	reg	0.46390977443609	0.349397590361446	0.455089820359281
1.81314779545453	RMSE	1. MorganBits	KOR	RF	2	Scaffold	reg	0.437218045112782	0.397590361445783	0.619760479041916
1.85631083309659	RMSE	1. MorganBits	KOR	RF	3	Scaffold	reg	0.453759398496241	0.460843373493976	0.425149700598802
2.01354039921685	RMSE	1. MorganBits	KOR	RF	4	Scaffold	reg	0.448496240601504	0.487951807228916	0.440119760479042
1.84482228882083	RMSE	1. MorganBits	KOR	RF	5	Scaffold	reg	0.45187969924812	0.38855421686747	0.511976047904192
1.7546403976287	RMSE	1. MorganBits	KOR	RF	6	Scaffold	reg	0.465037593984962	0.316265060240964	0.479041916167665
1.96499750803658	RMSE	1. MorganBits	KOR	RF	7	Scaffold	reg	0.447368421052632	0.475903614457831	0.461077844311377
2.10117600154624	RMSE	1. MorganBits	KOR	RF	8	Scaffold	reg	0.452631578947368	0.478915662650602	0.416167664670659
1.86281804442561	RMSE	1. MorganBits	KOR	RF	9	Scaffold	reg	0.459398496240601	0.412650602409639	0.42814371257485
2.0875000515553	RMSE	1. MorganBits	KOR	RF	10	Scaffold	reg	0.454511278195489	0.530120481927711	0.350299401197605
1.98329962013671	RMSE	1. MorganBits	KOR	RF	11	Scaffold	reg	0.429323308270677	0.506024096385542	0.574850299401198
2.0922691252352	RMSE	1. MorganBits	KOR	RF	12	Scaffold	reg	0.446992481203007	0.454819277108434	0.48502994011976
1.84221334180808	RMSE	1. MorganBits	KOR	RF	13	Scaffold	reg	0.438721804511278	0.490963855421687	0.514970059880239
2.06195053042684	RMSE	1. MorganBits	KOR	RF	14	Scaffold	reg	0.445488721804511	0.469879518072289	0.482035928143713
2.34677182297533	RMSE	1. MorganBits	KOR	RF	15	Scaffold	reg	0.442481203007519	0.566265060240964	0.410179640718563
2.04827665460469	RMSE	1. MorganBits	KOR	RF	16	Scaffold	reg	0.447744360902256	0.530120481927711	0.404191616766467
1.78745604287577	RMSE	1. MorganBits	KOR	RF	17	Scaffold	reg	0.436466165413534	0.548192771084337	0.476047904191617
2.07915210257195	RMSE	1. MorganBits	KOR	RF	18	Scaffold	reg	0.464661654135338	0.412650602409639	0.38622754491018
2.29840033740564	RMSE	1. MorganBits	KOR	RF	19	Scaffold	reg	0.455263157894737	0.358433734939759	0.514970059880239
1.98509254082914	RMSE	1. MorganBits	KOR	RF	20	Scaffold	reg	0.46203007518797	0.373493975903614	0.446107784431138
2.47332560045683	RMSE	1. MorganBits	KOR	RF	21	Scaffold	reg	0.452631578947368	0.376506024096386	0.517964071856287
1.97685703784019	RMSE	1. MorganBits	KOR	RF	22	Scaffold	reg	0.45187969924812	0.451807228915663	0.449101796407186
1.89764942068948	RMSE	1. MorganBits	KOR	RF	23	Scaffold	reg	0.470676691729323	0.487951807228916	0.263473053892216
2.1314729089814	RMSE	1. MorganBits	KOR	RF	24	Scaffold	reg	0.443233082706767	0.313253012048193	0.655688622754491
2.52873894726671	RMSE	1. MorganBits	KOR	RF	25	Scaffold	reg	0.459398496240601	0.370481927710843	0.470059880239521
2.04620473365763	RMSE	1. MorganBits	KOR	RF	26	Scaffold	reg	0.451127819548872	0.560240963855422	0.347305389221557
2.12207716821619	RMSE	1. MorganBits	KOR	RF	27	Scaffold	reg	0.46015037593985	0.379518072289157	0.455089820359281
2.13394691486429	RMSE	1. MorganBits	KOR	RF	28	Scaffold	reg	0.433834586466165	0.596385542168675	0.449101796407186
1.94680946718811	RMSE	1. MorganBits	KOR	RF	29	Scaffold	reg	0.46390977443609	0.394578313253012	0.410179640718563
1.98979938549234	RMSE	2. MorganCounts	KOR	RF	0	Scaffold	reg	0.428571428571428	0.557228915662651	0.529940119760479
2.20766940435786	RMSE	2. MorganCounts	KOR	RF	1	Scaffold	reg	0.46390977443609	0.349397590361446	0.455089820359281
1.77571971621951	RMSE	2. MorganCounts	KOR	RF	2	Scaffold	reg	0.437218045112782	0.397590361445783	0.619760479041916
1.79153953924872	RMSE	2. MorganCounts	KOR	RF	3	Scaffold	reg	0.453759398496241	0.460843373493976	0.425149700598802
2.00652394218785	RMSE	2. MorganCounts	KOR	RF	4	Scaffold	reg	0.448496240601504	0.487951807228916	0.440119760479042
1.75850426471888	RMSE	2. MorganCounts	KOR	RF	5	Scaffold	reg	0.45187969924812	0.38855421686747	0.511976047904192
1.7470739112543	RMSE	2. MorganCounts	KOR	RF	6	Scaffold	reg	0.465037593984962	0.316265060240964	0.479041916167665
1.95363395999261	RMSE	2. MorganCounts	KOR	RF	7	Scaffold	reg	0.447368421052632	0.475903614457831	0.461077844311377
2.08623157648262	RMSE	2. MorganCounts	KOR	RF	8	Scaffold	reg	0.452631578947368	0.478915662650602	0.416167664670659
1.86265199849049	RMSE	2. MorganCounts	KOR	RF	9	Scaffold	reg	0.459398496240601	0.412650602409639	0.42814371257485
2.082853962228	RMSE	2. MorganCounts	KOR	RF	10	Scaffold	reg	0.454511278195489	0.530120481927711	0.350299401197605
1.95882209138553	RMSE	2. MorganCounts	KOR	RF	11	Scaffold	reg	0.429323308270677	0.506024096385542	0.574850299401198
2.07666398238759	RMSE	2. MorganCounts	KOR	RF	12	Scaffold	reg	0.446992481203007	0.454819277108434	0.48502994011976
1.82392449580477	RMSE	2. MorganCounts	KOR	RF	13	Scaffold	reg	0.438721804511278	0.490963855421687	0.514970059880239
2.10043302053163	RMSE	2. MorganCounts	KOR	RF	14	Scaffold	reg	0.445488721804511	0.469879518072289	0.482035928143713
2.34835658403957	RMSE	2. MorganCounts	KOR	RF	15	Scaffold	reg	0.442481203007519	0.566265060240964	0.410179640718563
1.98866712604055	RMSE	2. MorganCounts	KOR	RF	16	Scaffold	reg	0.447744360902256	0.530120481927711	0.404191616766467
1.80886608516153	RMSE	2. MorganCounts	KOR	RF	17	Scaffold	reg	0.436466165413534	0.548192771084337	0.476047904191617
2.06574047377483	RMSE	2. MorganCounts	KOR	RF	18	Scaffold	reg	0.464661654135338	0.412650602409639	0.38622754491018
2.3100207418241	RMSE	2. MorganCounts	KOR	RF	19	Scaffold	reg	0.455263157894737	0.358433734939759	0.514970059880239
1.96519133230224	RMSE	2. MorganCounts	KOR	RF	20	Scaffold	reg	0.46203007518797	0.373493975903614	0.446107784431138
2.49474574298971	RMSE	2. MorganCounts	KOR	RF	21	Scaffold	reg	0.452631578947368	0.376506024096386	0.517964071856287
1.94160823122779	RMSE	2. MorganCounts	KOR	RF	22	Scaffold	reg	0.45187969924812	0.451807228915663	0.449101796407186
1.87940201263051	RMSE	2. MorganCounts	KOR	RF	23	Scaffold	reg	0.470676691729323	0.487951807228916	0.263473053892216
2.15104370193748	RMSE	2. MorganCounts	KOR	RF	24	Scaffold	reg	0.443233082706767	0.313253012048193	0.655688622754491
2.56979421171422	RMSE	2. MorganCounts	KOR	RF	25	Scaffold	reg	0.459398496240601	0.370481927710843	0.470059880239521
2.01443789830464	RMSE	2. MorganCounts	KOR	RF	26	Scaffold	reg	0.451127819548872	0.560240963855422	0.347305389221557
2.11335026864157	RMSE	2. MorganCounts	KOR	RF	27	Scaffold	reg	0.46015037593985	0.379518072289157	0.455089820359281
2.08875722746609	RMSE	2. MorganCounts	KOR	RF	28	Scaffold	reg	0.433834586466165	0.596385542168675	0.449101796407186
1.94256340213348	RMSE	2. MorganCounts	KOR	RF	29	Scaffold	reg	0.46390977443609	0.394578313253012	0.410179640718563
2.05210012398581	RMSE	3. MACCS	KOR	RF	0	Scaffold	reg	0.428571428571428	0.557228915662651	0.529940119760479
2.31805646241282	RMSE	3. MACCS	KOR	RF	1	Scaffold	reg	0.46390977443609	0.349397590361446	0.455089820359281
2.08967651374747	RMSE	3. MACCS	KOR	RF	2	Scaffold	reg	0.437218045112782	0.397590361445783	0.619760479041916
2.15322597377114	RMSE	3. MACCS	KOR	RF	3	Scaffold	reg	0.453759398496241	0.460843373493976	0.425149700598802
2.22747692156066	RMSE	3. MACCS	KOR	RF	4	Scaffold	reg	0.448496240601504	0.487951807228916	0.440119760479042
1.96290839932499	RMSE	3. MACCS	KOR	RF	5	Scaffold	reg	0.45187969924812	0.38855421686747	0.511976047904192
2.12378947226677	RMSE	3. MACCS	KOR	RF	6	Scaffold	reg	0.465037593984962	0.316265060240964	0.479041916167665
2.14799972808469	RMSE	3. MACCS	KOR	RF	7	Scaffold	reg	0.447368421052632	0.475903614457831	0.461077844311377
2.3587268887072	RMSE	3. MACCS	KOR	RF	8	Scaffold	reg	0.452631578947368	0.478915662650602	0.416167664670659
2.42171533353435	RMSE	3. MACCS	KOR	RF	9	Scaffold	reg	0.459398496240601	0.412650602409639	0.42814371257485
2.47389701652248	RMSE	3. MACCS	KOR	RF	10	Scaffold	reg	0.454511278195489	0.530120481927711	0.350299401197605
2.18903706722122	RMSE	3. MACCS	KOR	RF	11	Scaffold	reg	0.429323308270677	0.506024096385542	0.574850299401198
2.37254590471368	RMSE	3. MACCS	KOR	RF	12	Scaffold	reg	0.446992481203007	0.454819277108434	0.48502994011976
1.9557275145977	RMSE	3. MACCS	KOR	RF	13	Scaffold	reg	0.438721804511278	0.490963855421687	0.514970059880239
2.60299443328225	RMSE	3. MACCS	KOR	RF	14	Scaffold	reg	0.445488721804511	0.469879518072289	0.482035928143713
2.50788810786576	RMSE	3. MACCS	KOR	RF	15	Scaffold	reg	0.442481203007519	0.566265060240964	0.410179640718563
2.38625116578679	RMSE	3. MACCS	KOR	RF	16	Scaffold	reg	0.447744360902256	0.530120481927711	0.404191616766467
2.01732305569742	RMSE	3. MACCS	KOR	RF	17	Scaffold	reg	0.436466165413534	0.548192771084337	0.476047904191617
2.49234626048838	RMSE	3. MACCS	KOR	RF	18	Scaffold	reg	0.464661654135338	0.412650602409639	0.38622754491018
2.41856067904117	RMSE	3. MACCS	KOR	RF	19	Scaffold	reg	0.455263157894737	0.358433734939759	0.514970059880239
2.21924681877357	RMSE	3. MACCS	KOR	RF	20	Scaffold	reg	0.46203007518797	0.373493975903614	0.446107784431138
2.52708182558205	RMSE	3. MACCS	KOR	RF	21	Scaffold	reg	0.452631578947368	0.376506024096386	0.517964071856287
2.09816332994744	RMSE	3. MACCS	KOR	RF	22	Scaffold	reg	0.45187969924812	0.451807228915663	0.449101796407186
2.31566431794199	RMSE	3. MACCS	KOR	RF	23	Scaffold	reg	0.470676691729323	0.487951807228916	0.263473053892216
2.4155607762967	RMSE	3. MACCS	KOR	RF	24	Scaffold	reg	0.443233082706767	0.313253012048193	0.655688622754491
2.55555408935677	RMSE	3. MACCS	KOR	RF	25	Scaffold	reg	0.459398496240601	0.370481927710843	0.470059880239521
2.37818326313375	RMSE	3. MACCS	KOR	RF	26	Scaffold	reg	0.451127819548872	0.560240963855422	0.347305389221557
2.65453522198015	RMSE	3. MACCS	KOR	RF	27	Scaffold	reg	0.46015037593985	0.379518072289157	0.455089820359281
2.49679744554024	RMSE	3. MACCS	KOR	RF	28	Scaffold	reg	0.433834586466165	0.596385542168675	0.449101796407186
1.98594149330769	RMSE	3. MACCS	KOR	RF	29	Scaffold	reg	0.46390977443609	0.394578313253012	0.410179640718563
2.23384016822292	RMSE	0. RDKit Descriptors	KOR	RF	0	Scaffold	reg	0.428571428571428	0.557228915662651	0.529940119760479
2.23918966390929	RMSE	0. RDKit Descriptors	KOR	RF	1	Scaffold	reg	0.46390977443609	0.349397590361446	0.455089820359281
2.0061381296691	RMSE	0. RDKit Descriptors	KOR	RF	2	Scaffold	reg	0.437218045112782	0.397590361445783	0.619760479041916
1.98020285657355	RMSE	0. RDKit Descriptors	KOR	RF	3	Scaffold	reg	0.453759398496241	0.460843373493976	0.425149700598802
2.06672455917613	RMSE	0. RDKit Descriptors	KOR	RF	4	Scaffold	reg	0.448496240601504	0.487951807228916	0.440119760479042
2.09946488638789	RMSE	0. RDKit Descriptors	KOR	RF	5	Scaffold	reg	0.45187969924812	0.38855421686747	0.511976047904192
1.89884147311151	RMSE	0. RDKit Descriptors	KOR	RF	6	Scaffold	reg	0.465037593984962	0.316265060240964	0.479041916167665
2.16041595553622	RMSE	0. RDKit Descriptors	KOR	RF	7	Scaffold	reg	0.447368421052632	0.475903614457831	0.461077844311377
2.24391225447518	RMSE	0. RDKit Descriptors	KOR	RF	8	Scaffold	reg	0.452631578947368	0.478915662650602	0.416167664670659
2.17096366186867	RMSE	0. RDKit Descriptors	KOR	RF	9	Scaffold	reg	0.459398496240601	0.412650602409639	0.42814371257485
2.14741861830539	RMSE	0. RDKit Descriptors	KOR	RF	10	Scaffold	reg	0.454511278195489	0.530120481927711	0.350299401197605
2.01213977310148	RMSE	0. RDKit Descriptors	KOR	RF	11	Scaffold	reg	0.429323308270677	0.506024096385542	0.574850299401198
2.46864080028466	RMSE	0. RDKit Descriptors	KOR	RF	12	Scaffold	reg	0.446992481203007	0.454819277108434	0.48502994011976
1.79604928330793	RMSE	0. RDKit Descriptors	KOR	RF	13	Scaffold	reg	0.438721804511278	0.490963855421687	0.514970059880239
2.33153713636057	RMSE	0. RDKit Descriptors	KOR	RF	14	Scaffold	reg	0.445488721804511	0.469879518072289	0.482035928143713
2.68238564603381	RMSE	0. RDKit Descriptors	KOR	RF	15	Scaffold	reg	0.442481203007519	0.566265060240964	0.410179640718563
2.07201015876212	RMSE	0. RDKit Descriptors	KOR	RF	16	Scaffold	reg	0.447744360902256	0.530120481927711	0.404191616766467
1.99648790663232	RMSE	0. RDKit Descriptors	KOR	RF	17	Scaffold	reg	0.436466165413534	0.548192771084337	0.476047904191617
2.06252549887915	RMSE	0. RDKit Descriptors	KOR	RF	18	Scaffold	reg	0.464661654135338	0.412650602409639	0.38622754491018
2.33851117122931	RMSE	0. RDKit Descriptors	KOR	RF	19	Scaffold	reg	0.455263157894737	0.358433734939759	0.514970059880239
2.04398163048496	RMSE	0. RDKit Descriptors	KOR	RF	20	Scaffold	reg	0.46203007518797	0.373493975903614	0.446107784431138
2.58103618902383	RMSE	0. RDKit Descriptors	KOR	RF	21	Scaffold	reg	0.452631578947368	0.376506024096386	0.517964071856287
2.032400019405	RMSE	0. RDKit Descriptors	KOR	RF	22	Scaffold	reg	0.45187969924812	0.451807228915663	0.449101796407186
2.08816372656209	RMSE	0. RDKit Descriptors	KOR	RF	23	Scaffold	reg	0.470676691729323	0.487951807228916	0.263473053892216
2.33802706996576	RMSE	0. RDKit Descriptors	KOR	RF	24	Scaffold	reg	0.443233082706767	0.313253012048193	0.655688622754491
2.60339871310729	RMSE	0. RDKit Descriptors	KOR	RF	25	Scaffold	reg	0.459398496240601	0.370481927710843	0.470059880239521
2.0236125283447	RMSE	0. RDKit Descriptors	KOR	RF	26	Scaffold	reg	0.451127819548872	0.560240963855422	0.347305389221557
2.34970845308454	RMSE	0. RDKit Descriptors	KOR	RF	27	Scaffold	reg	0.46015037593985	0.379518072289157	0.455089820359281
2.41388527538662	RMSE	0. RDKit Descriptors	KOR	RF	28	Scaffold	reg	0.433834586466165	0.596385542168675	0.449101796407186
2.10983366708449	RMSE	0. RDKit Descriptors	KOR	RF	29	Scaffold	reg	0.46390977443609	0.394578313253012	0.410179640718563
2.61496954022882	RMSE	5. PhysChem Descriptors	KOR	RF	0	Scaffold	reg	0.428571428571428	0.557228915662651	0.529940119760479
2.45634404562877	RMSE	5. PhysChem Descriptors	KOR	RF	1	Scaffold	reg	0.46390977443609	0.349397590361446	0.455089820359281
2.69485792128158	RMSE	5. PhysChem Descriptors	KOR	RF	2	Scaffold	reg	0.437218045112782	0.397590361445783	0.619760479041916
2.40433743876938	RMSE	5. PhysChem Descriptors	KOR	RF	3	Scaffold	reg	0.453759398496241	0.460843373493976	0.425149700598802
2.49980911811185	RMSE	5. PhysChem Descriptors	KOR	RF	4	Scaffold	reg	0.448496240601504	0.487951807228916	0.440119760479042
2.41652742878328	RMSE	5. PhysChem Descriptors	KOR	RF	5	Scaffold	reg	0.45187969924812	0.38855421686747	0.511976047904192
2.35232432934149	RMSE	5. PhysChem Descriptors	KOR	RF	6	Scaffold	reg	0.465037593984962	0.316265060240964	0.479041916167665
2.30113474508629	RMSE	5. PhysChem Descriptors	KOR	RF	7	Scaffold	reg	0.447368421052632	0.475903614457831	0.461077844311377
2.54298636217778	RMSE	5. PhysChem Descriptors	KOR	RF	8	Scaffold	reg	0.452631578947368	0.478915662650602	0.416167664670659
2.64362249386749	RMSE	5. PhysChem Descriptors	KOR	RF	9	Scaffold	reg	0.459398496240601	0.412650602409639	0.42814371257485
2.53701453349037	RMSE	5. PhysChem Descriptors	KOR	RF	10	Scaffold	reg	0.454511278195489	0.530120481927711	0.350299401197605
2.46536855147538	RMSE	5. PhysChem Descriptors	KOR	RF	11	Scaffold	reg	0.429323308270677	0.506024096385542	0.574850299401198
2.60282218293404	RMSE	5. PhysChem Descriptors	KOR	RF	12	Scaffold	reg	0.446992481203007	0.454819277108434	0.48502994011976
2.38837193941641	RMSE	5. PhysChem Descriptors	KOR	RF	13	Scaffold	reg	0.438721804511278	0.490963855421687	0.514970059880239
2.62898573493104	RMSE	5. PhysChem Descriptors	KOR	RF	14	Scaffold	reg	0.445488721804511	0.469879518072289	0.482035928143713
3.03337440822931	RMSE	5. PhysChem Descriptors	KOR	RF	15	Scaffold	reg	0.442481203007519	0.566265060240964	0.410179640718563
2.44920972384031	RMSE	5. PhysChem Descriptors	KOR	RF	16	Scaffold	reg	0.447744360902256	0.530120481927711	0.404191616766467
2.45691097044411	RMSE	5. PhysChem Descriptors	KOR	RF	17	Scaffold	reg	0.436466165413534	0.548192771084337	0.476047904191617
2.48955311310871	RMSE	5. PhysChem Descriptors	KOR	RF	18	Scaffold	reg	0.464661654135338	0.412650602409639	0.38622754491018
2.64254054674326	RMSE	5. PhysChem Descriptors	KOR	RF	19	Scaffold	reg	0.455263157894737	0.358433734939759	0.514970059880239
2.30724150812642	RMSE	5. PhysChem Descriptors	KOR	RF	20	Scaffold	reg	0.46203007518797	0.373493975903614	0.446107784431138
2.68821593495065	RMSE	5. PhysChem Descriptors	KOR	RF	21	Scaffold	reg	0.452631578947368	0.376506024096386	0.517964071856287
2.46015407799783	RMSE	5. PhysChem Descriptors	KOR	RF	22	Scaffold	reg	0.45187969924812	0.451807228915663	0.449101796407186
2.36483306217587	RMSE	5. PhysChem Descriptors	KOR	RF	23	Scaffold	reg	0.470676691729323	0.487951807228916	0.263473053892216
2.75862084391797	RMSE	5. PhysChem Descriptors	KOR	RF	24	Scaffold	reg	0.443233082706767	0.313253012048193	0.655688622754491
2.77328780601519	RMSE	5. PhysChem Descriptors	KOR	RF	25	Scaffold	reg	0.459398496240601	0.370481927710843	0.470059880239521
2.39228217974676	RMSE	5. PhysChem Descriptors	KOR	RF	26	Scaffold	reg	0.451127819548872	0.560240963855422	0.347305389221557
2.68100258074999	RMSE	5. PhysChem Descriptors	KOR	RF	27	Scaffold	reg	0.46015037593985	0.379518072289157	0.455089820359281
2.73334339592331	RMSE	5. PhysChem Descriptors	KOR	RF	28	Scaffold	reg	0.433834586466165	0.596385542168675	0.449101796407186
2.36306732238239	RMSE	5. PhysChem Descriptors	KOR	RF	29	Scaffold	reg	0.46390977443609	0.394578313253012	0.410179640718563
1.93269043527104	RMSE	4. AtomPairs	KOR	RF	0	Scaffold	reg	0.428571428571428	0.557228915662651	0.529940119760479
2.18524662737995	RMSE	4. AtomPairs	KOR	RF	1	Scaffold	reg	0.46390977443609	0.349397590361446	0.455089820359281
1.89500596710452	RMSE	4. AtomPairs	KOR	RF	2	Scaffold	reg	0.437218045112782	0.397590361445783	0.619760479041916
1.81957280205321	RMSE	4. AtomPairs	KOR	RF	3	Scaffold	reg	0.453759398496241	0.460843373493976	0.425149700598802
1.82835888753853	RMSE	4. AtomPairs	KOR	RF	4	Scaffold	reg	0.448496240601504	0.487951807228916	0.440119760479042
1.84820127165689	RMSE	4. AtomPairs	KOR	RF	5	Scaffold	reg	0.45187969924812	0.38855421686747	0.511976047904192
1.81379611301546	RMSE	4. AtomPairs	KOR	RF	6	Scaffold	reg	0.465037593984962	0.316265060240964	0.479041916167665
1.94898733913435	RMSE	4. AtomPairs	KOR	RF	7	Scaffold	reg	0.447368421052632	0.475903614457831	0.461077844311377
2.14608635545433	RMSE	4. AtomPairs	KOR	RF	8	Scaffold	reg	0.452631578947368	0.478915662650602	0.416167664670659
2.07710566362274	RMSE	4. AtomPairs	KOR	RF	9	Scaffold	reg	0.459398496240601	0.412650602409639	0.42814371257485
2.05965572208225	RMSE	4. AtomPairs	KOR	RF	10	Scaffold	reg	0.454511278195489	0.530120481927711	0.350299401197605
1.95819672707646	RMSE	4. AtomPairs	KOR	RF	11	Scaffold	reg	0.429323308270677	0.506024096385542	0.574850299401198
2.20693105608533	RMSE	4. AtomPairs	KOR	RF	12	Scaffold	reg	0.446992481203007	0.454819277108434	0.48502994011976
1.83187003749221	RMSE	4. AtomPairs	KOR	RF	13	Scaffold	reg	0.438721804511278	0.490963855421687	0.514970059880239
2.28975724546764	RMSE	4. AtomPairs	KOR	RF	14	Scaffold	reg	0.445488721804511	0.469879518072289	0.482035928143713
2.37975133942707	RMSE	4. AtomPairs	KOR	RF	15	Scaffold	reg	0.442481203007519	0.566265060240964	0.410179640718563
1.99496625034968	RMSE	4. AtomPairs	KOR	RF	16	Scaffold	reg	0.447744360902256	0.530120481927711	0.404191616766467
1.92869754241865	RMSE	4. AtomPairs	KOR	RF	17	Scaffold	reg	0.436466165413534	0.548192771084337	0.476047904191617
1.99887681210326	RMSE	4. AtomPairs	KOR	RF	18	Scaffold	reg	0.464661654135338	0.412650602409639	0.38622754491018
2.26129766181946	RMSE	4. AtomPairs	KOR	RF	19	Scaffold	reg	0.455263157894737	0.358433734939759	0.514970059880239
1.95302192901282	RMSE	4. AtomPairs	KOR	RF	20	Scaffold	reg	0.46203007518797	0.373493975903614	0.446107784431138
2.40555667578155	RMSE	4. AtomPairs	KOR	RF	21	Scaffold	reg	0.452631578947368	0.376506024096386	0.517964071856287
1.97097291820095	RMSE	4. AtomPairs	KOR	RF	22	Scaffold	reg	0.45187969924812	0.451807228915663	0.449101796407186
2.03915852900275	RMSE	4. AtomPairs	KOR	RF	23	Scaffold	reg	0.470676691729323	0.487951807228916	0.263473053892216
2.29728510893742	RMSE	4. AtomPairs	KOR	RF	24	Scaffold	reg	0.443233082706767	0.313253012048193	0.655688622754491
2.47057128255413	RMSE	4. AtomPairs	KOR	RF	25	Scaffold	reg	0.459398496240601	0.370481927710843	0.470059880239521
1.93914445962792	RMSE	4. AtomPairs	KOR	RF	26	Scaffold	reg	0.451127819548872	0.560240963855422	0.347305389221557
2.25671637078768	RMSE	4. AtomPairs	KOR	RF	27	Scaffold	reg	0.46015037593985	0.379518072289157	0.455089820359281
2.31655777447088	RMSE	4. AtomPairs	KOR	RF	28	Scaffold	reg	0.433834586466165	0.596385542168675	0.449101796407186
1.80698761382491	RMSE	4. AtomPairs	KOR	RF	29	Scaffold	reg	0.46390977443609	0.394578313253012	0.410179640718563
1.15075172450598	RMSE	1. MorganBits	MDR1	RF	0	Random	reg	0.40695652173913	0.458333333333333	0.416666666666667
1.63313932124517	RMSE	1. MorganBits	MDR1	RF	1	Random	reg	0.410434782608696	0.465277777777778	0.381944444444444
1.26706357773027	RMSE	1. MorganBits	MDR1	RF	2	Random	reg	0.412173913043478	0.368055555555556	0.465277777777778
1.36001927485057	RMSE	1. MorganBits	MDR1	RF	3	Random	reg	0.417391304347826	0.388888888888889	0.402777777777778
1.53082227428968	RMSE	1. MorganBits	MDR1	RF	4	Random	reg	0.407826086956522	0.402777777777778	0.465277777777778
1.27232988507784	RMSE	1. MorganBits	MDR1	RF	5	Random	reg	0.418260869565217	0.409722222222222	0.375
1.72482549490889	RMSE	1. MorganBits	MDR1	RF	6	Random	reg	0.402608695652174	0.479166666666667	0.430555555555556
1.27204755578209	RMSE	1. MorganBits	MDR1	RF	7	Random	reg	0.418260869565217	0.375	0.409722222222222
1.25574229286849	RMSE	1. MorganBits	MDR1	RF	8	Random	reg	0.419130434782609	0.423611111111111	0.354166666666667
1.53726625970779	RMSE	1. MorganBits	MDR1	RF	9	Random	reg	0.423478260869565	0.395833333333333	0.347222222222222
1.21230083781971	RMSE	1. MorganBits	MDR1	RF	10	Random	reg	0.397391304347826	0.423611111111111	0.527777777777778
1.47690058528045	RMSE	1. MorganBits	MDR1	RF	11	Random	reg	0.413913043478261	0.388888888888889	0.430555555555556
1.47913822678038	RMSE	1. MorganBits	MDR1	RF	12	Random	reg	0.412173913043478	0.388888888888889	0.444444444444444
1.59893143954822	RMSE	1. MorganBits	MDR1	RF	13	Random	reg	0.418260869565217	0.388888888888889	0.395833333333333
1.71713443023668	RMSE	1. MorganBits	MDR1	RF	14	Random	reg	0.418260869565217	0.416666666666667	0.368055555555556
1.23964505777146	RMSE	1. MorganBits	MDR1	RF	15	Random	reg	0.41304347826087	0.326388888888889	0.5
1.62420363397191	RMSE	1. MorganBits	MDR1	RF	16	Random	reg	0.406086956521739	0.430555555555556	0.451388888888889
1.30677447811651	RMSE	1. MorganBits	MDR1	RF	17	Random	reg	0.409565217391304	0.388888888888889	0.465277777777778
1.53063930323499	RMSE	1. MorganBits	MDR1	RF	18	Random	reg	0.417391304347826	0.388888888888889	0.402777777777778
1.67533245274298	RMSE	1. MorganBits	MDR1	RF	19	Random	reg	0.405217391304348	0.416666666666667	0.472222222222222
1.53724659568771	RMSE	1. MorganBits	MDR1	RF	20	Random	reg	0.422608695652174	0.388888888888889	0.361111111111111
1.49395858959689	RMSE	1. MorganBits	MDR1	RF	21	Random	reg	0.407826086956522	0.472222222222222	0.395833333333333
1.37753219728315	RMSE	1. MorganBits	MDR1	RF	22	Random	reg	0.405217391304348	0.486111111111111	0.402777777777778
1.22938650379036	RMSE	1. MorganBits	MDR1	RF	23	Random	reg	0.400869565217391	0.444444444444444	0.479166666666667
1.41110818802112	RMSE	1. MorganBits	MDR1	RF	24	Random	reg	0.414782608695652	0.430555555555556	0.381944444444444
1.93015739094495	RMSE	1. MorganBits	MDR1	RF	25	Random	reg	0.420869565217391	0.361111111111111	0.402777777777778
1.38988177586086	RMSE	1. MorganBits	MDR1	RF	26	Random	reg	0.413913043478261	0.402777777777778	0.416666666666667
1.45671781286416	RMSE	1. MorganBits	MDR1	RF	27	Random	reg	0.406086956521739	0.465277777777778	0.416666666666667
1.67300252473089	RMSE	1. MorganBits	MDR1	RF	28	Random	reg	0.427826086956522	0.395833333333333	0.3125
1.25564201209461	RMSE	1. MorganBits	MDR1	RF	29	Random	reg	0.417391304347826	0.402777777777778	0.388888888888889
1.082668389452	RMSE	2. MorganCounts	MDR1	RF	0	Random	reg	0.40695652173913	0.458333333333333	0.416666666666667
1.51885552311514	RMSE	2. MorganCounts	MDR1	RF	1	Random	reg	0.410434782608696	0.465277777777778	0.381944444444444
1.25310318384077	RMSE	2. MorganCounts	MDR1	RF	2	Random	reg	0.412173913043478	0.368055555555556	0.465277777777778
1.27437458777357	RMSE	2. MorganCounts	MDR1	RF	3	Random	reg	0.417391304347826	0.388888888888889	0.402777777777778
1.46089156665978	RMSE	2. MorganCounts	MDR1	RF	4	Random	reg	0.407826086956522	0.402777777777778	0.465277777777778
1.24950461626071	RMSE	2. MorganCounts	MDR1	RF	5	Random	reg	0.418260869565217	0.409722222222222	0.375
1.55604532909995	RMSE	2. MorganCounts	MDR1	RF	6	Random	reg	0.402608695652174	0.479166666666667	0.430555555555556
1.29000624482085	RMSE	2. MorganCounts	MDR1	RF	7	Random	reg	0.418260869565217	0.375	0.409722222222222
1.22894928889635	RMSE	2. MorganCounts	MDR1	RF	8	Random	reg	0.419130434782609	0.423611111111111	0.354166666666667
1.55872309622398	RMSE	2. MorganCounts	MDR1	RF	9	Random	reg	0.423478260869565	0.395833333333333	0.347222222222222
1.22028524564389	RMSE	2. MorganCounts	MDR1	RF	10	Random	reg	0.397391304347826	0.423611111111111	0.527777777777778
1.45985449052182	RMSE	2. MorganCounts	MDR1	RF	11	Random	reg	0.413913043478261	0.388888888888889	0.430555555555556
1.4400945352744	RMSE	2. MorganCounts	MDR1	RF	12	Random	reg	0.412173913043478	0.388888888888889	0.444444444444444
1.5526662385363	RMSE	2. MorganCounts	MDR1	RF	13	Random	reg	0.418260869565217	0.388888888888889	0.395833333333333
1.57217926865215	RMSE	2. MorganCounts	MDR1	RF	14	Random	reg	0.418260869565217	0.416666666666667	0.368055555555556
1.27392654800173	RMSE	2. MorganCounts	MDR1	RF	15	Random	reg	0.41304347826087	0.326388888888889	0.5
1.52306482832532	RMSE	2. MorganCounts	MDR1	RF	16	Random	reg	0.406086956521739	0.430555555555556	0.451388888888889
1.26297084407286	RMSE	2. MorganCounts	MDR1	RF	17	Random	reg	0.409565217391304	0.388888888888889	0.465277777777778
1.4871534069094	RMSE	2. MorganCounts	MDR1	RF	18	Random	reg	0.417391304347826	0.388888888888889	0.402777777777778
1.68503183664866	RMSE	2. MorganCounts	MDR1	RF	19	Random	reg	0.405217391304348	0.416666666666667	0.472222222222222
1.46226366770827	RMSE	2. MorganCounts	MDR1	RF	20	Random	reg	0.422608695652174	0.388888888888889	0.361111111111111
1.50953109930166	RMSE	2. MorganCounts	MDR1	RF	21	Random	reg	0.407826086956522	0.472222222222222	0.395833333333333
1.38994436522838	RMSE	2. MorganCounts	MDR1	RF	22	Random	reg	0.405217391304348	0.486111111111111	0.402777777777778
1.18066089050486	RMSE	2. MorganCounts	MDR1	RF	23	Random	reg	0.400869565217391	0.444444444444444	0.479166666666667
1.38265888905046	RMSE	2. MorganCounts	MDR1	RF	24	Random	reg	0.414782608695652	0.430555555555556	0.381944444444444
1.94973658947176	RMSE	2. MorganCounts	MDR1	RF	25	Random	reg	0.420869565217391	0.361111111111111	0.402777777777778
1.2788816789357	RMSE	2. MorganCounts	MDR1	RF	26	Random	reg	0.413913043478261	0.402777777777778	0.416666666666667
1.47526882964181	RMSE	2. MorganCounts	MDR1	RF	27	Random	reg	0.406086956521739	0.465277777777778	0.416666666666667
1.66111956279777	RMSE	2. MorganCounts	MDR1	RF	28	Random	reg	0.427826086956522	0.395833333333333	0.3125
1.20354943439044	RMSE	2. MorganCounts	MDR1	RF	29	Random	reg	0.417391304347826	0.402777777777778	0.388888888888889
1.47855068056561	RMSE	3. MACCS	MDR1	RF	0	Random	reg	0.40695652173913	0.458333333333333	0.416666666666667
1.67893171482974	RMSE	3. MACCS	MDR1	RF	1	Random	reg	0.410434782608696	0.465277777777778	0.381944444444444
1.49628401067751	RMSE	3. MACCS	MDR1	RF	2	Random	reg	0.412173913043478	0.368055555555556	0.465277777777778
1.37185302669454	RMSE	3. MACCS	MDR1	RF	3	Random	reg	0.417391304347826	0.388888888888889	0.402777777777778
1.6791403973602	RMSE	3. MACCS	MDR1	RF	4	Random	reg	0.407826086956522	0.402777777777778	0.465277777777778
1.40255830949299	RMSE	3. MACCS	MDR1	RF	5	Random	reg	0.418260869565217	0.409722222222222	0.375
1.72534226076417	RMSE	3. MACCS	MDR1	RF	6	Random	reg	0.402608695652174	0.479166666666667	0.430555555555556
1.31745376464134	RMSE	3. MACCS	MDR1	RF	7	Random	reg	0.418260869565217	0.375	0.409722222222222
1.52083977724568	RMSE	3. MACCS	MDR1	RF	8	Random	reg	0.419130434782609	0.423611111111111	0.354166666666667
1.68537137585559	RMSE	3. MACCS	MDR1	RF	9	Random	reg	0.423478260869565	0.395833333333333	0.347222222222222
1.38815896598887	RMSE	3. MACCS	MDR1	RF	10	Random	reg	0.397391304347826	0.423611111111111	0.527777777777778
1.61586119287173	RMSE	3. MACCS	MDR1	RF	11	Random	reg	0.413913043478261	0.388888888888889	0.430555555555556
1.40788178594195	RMSE	3. MACCS	MDR1	RF	12	Random	reg	0.412173913043478	0.388888888888889	0.444444444444444
1.64146107507462	RMSE	3. MACCS	MDR1	RF	13	Random	reg	0.418260869565217	0.388888888888889	0.395833333333333
1.75959388673625	RMSE	3. MACCS	MDR1	RF	14	Random	reg	0.418260869565217	0.416666666666667	0.368055555555556
1.61683787803833	RMSE	3. MACCS	MDR1	RF	15	Random	reg	0.41304347826087	0.326388888888889	0.5
1.51322096997971	RMSE	3. MACCS	MDR1	RF	16	Random	reg	0.406086956521739	0.430555555555556	0.451388888888889
1.38564860702173	RMSE	3. MACCS	MDR1	RF	17	Random	reg	0.409565217391304	0.388888888888889	0.465277777777778
1.5539587700509	RMSE	3. MACCS	MDR1	RF	18	Random	reg	0.417391304347826	0.388888888888889	0.402777777777778
1.59842530566279	RMSE	3. MACCS	MDR1	RF	19	Random	reg	0.405217391304348	0.416666666666667	0.472222222222222
1.46495407068104	RMSE	3. MACCS	MDR1	RF	20	Random	reg	0.422608695652174	0.388888888888889	0.361111111111111
1.5255843226423	RMSE	3. MACCS	MDR1	RF	21	Random	reg	0.407826086956522	0.472222222222222	0.395833333333333
1.88005403485324	RMSE	3. MACCS	MDR1	RF	22	Random	reg	0.405217391304348	0.486111111111111	0.402777777777778
1.51368135781553	RMSE	3. MACCS	MDR1	RF	23	Random	reg	0.400869565217391	0.444444444444444	0.479166666666667
1.54042269912335	RMSE	3. MACCS	MDR1	RF	24	Random	reg	0.414782608695652	0.430555555555556	0.381944444444444
1.93100396285777	RMSE	3. MACCS	MDR1	RF	25	Random	reg	0.420869565217391	0.361111111111111	0.402777777777778
1.35836626741185	RMSE	3. MACCS	MDR1	RF	26	Random	reg	0.413913043478261	0.402777777777778	0.416666666666667
1.57708866929748	RMSE	3. MACCS	MDR1	RF	27	Random	reg	0.406086956521739	0.465277777777778	0.416666666666667
1.63139413713577	RMSE	3. MACCS	MDR1	RF	28	Random	reg	0.427826086956522	0.395833333333333	0.3125
1.37917516071554	RMSE	3. MACCS	MDR1	RF	29	Random	reg	0.417391304347826	0.402777777777778	0.388888888888889
1.32152755480385	RMSE	0. RDKit Descriptors	MDR1	RF	0	Random	reg	0.40695652173913	0.458333333333333	0.416666666666667
1.55879318879448	RMSE	0. RDKit Descriptors	MDR1	RF	1	Random	reg	0.410434782608696	0.465277777777778	0.381944444444444
1.41347874034506	RMSE	0. RDKit Descriptors	MDR1	RF	2	Random	reg	0.412173913043478	0.368055555555556	0.465277777777778
1.32863628010044	RMSE	0. RDKit Descriptors	MDR1	RF	3	Random	reg	0.417391304347826	0.388888888888889	0.402777777777778
1.58341658434228	RMSE	0. RDKit Descriptors	MDR1	RF	4	Random	reg	0.407826086956522	0.402777777777778	0.465277777777778
1.31981163543396	RMSE	0. RDKit Descriptors	MDR1	RF	5	Random	reg	0.418260869565217	0.409722222222222	0.375
1.40371572496638	RMSE	0. RDKit Descriptors	MDR1	RF	6	Random	reg	0.402608695652174	0.479166666666667	0.430555555555556
1.30469530804319	RMSE	0. RDKit Descriptors	MDR1	RF	7	Random	reg	0.418260869565217	0.375	0.409722222222222
1.27504722634606	RMSE	0. RDKit Descriptors	MDR1	RF	8	Random	reg	0.419130434782609	0.423611111111111	0.354166666666667
1.61925280646891	RMSE	0. RDKit Descriptors	MDR1	RF	9	Random	reg	0.423478260869565	0.395833333333333	0.347222222222222
1.28827096961219	RMSE	0. RDKit Descriptors	MDR1	RF	10	Random	reg	0.397391304347826	0.423611111111111	0.527777777777778
1.34847996358991	RMSE	0. RDKit Descriptors	MDR1	RF	11	Random	reg	0.413913043478261	0.388888888888889	0.430555555555556
1.57835094543725	RMSE	0. RDKit Descriptors	MDR1	RF	12	Random	reg	0.412173913043478	0.388888888888889	0.444444444444444
1.49609391100773	RMSE	0. RDKit Descriptors	MDR1	RF	13	Random	reg	0.418260869565217	0.388888888888889	0.395833333333333
1.47769234552525	RMSE	0. RDKit Descriptors	MDR1	RF	14	Random	reg	0.418260869565217	0.416666666666667	0.368055555555556
1.50421348616259	RMSE	0. RDKit Descriptors	MDR1	RF	15	Random	reg	0.41304347826087	0.326388888888889	0.5
1.49622463222646	RMSE	0. RDKit Descriptors	MDR1	RF	16	Random	reg	0.406086956521739	0.430555555555556	0.451388888888889
1.28820160459097	RMSE	0. RDKit Descriptors	MDR1	RF	17	Random	reg	0.409565217391304	0.388888888888889	0.465277777777778
1.38674112265825	RMSE	0. RDKit Descriptors	MDR1	RF	18	Random	reg	0.417391304347826	0.388888888888889	0.402777777777778
1.59353845963865	RMSE	0. RDKit Descriptors	MDR1	RF	19	Random	reg	0.405217391304348	0.416666666666667	0.472222222222222
1.51695232974479	RMSE	0. RDKit Descriptors	MDR1	RF	20	Random	reg	0.422608695652174	0.388888888888889	0.361111111111111
1.48873482563542	RMSE	0. RDKit Descriptors	MDR1	RF	21	Random	reg	0.407826086956522	0.472222222222222	0.395833333333333
1.47012665475209	RMSE	0. RDKit Descriptors	MDR1	RF	22	Random	reg	0.405217391304348	0.486111111111111	0.402777777777778
1.29113719009457	RMSE	0. RDKit Descriptors	MDR1	RF	23	Random	reg	0.400869565217391	0.444444444444444	0.479166666666667
1.52596278297296	RMSE	0. RDKit Descriptors	MDR1	RF	24	Random	reg	0.414782608695652	0.430555555555556	0.381944444444444
1.63328556839945	RMSE	0. RDKit Descriptors	MDR1	RF	25	Random	reg	0.420869565217391	0.361111111111111	0.402777777777778
1.41482039203189	RMSE	0. RDKit Descriptors	MDR1	RF	26	Random	reg	0.413913043478261	0.402777777777778	0.416666666666667
1.54675957912136	RMSE	0. RDKit Descriptors	MDR1	RF	27	Random	reg	0.406086956521739	0.465277777777778	0.416666666666667
1.48994383792892	RMSE	0. RDKit Descriptors	MDR1	RF	28	Random	reg	0.427826086956522	0.395833333333333	0.3125
1.54629283570357	RMSE	0. RDKit Descriptors	MDR1	RF	29	Random	reg	0.417391304347826	0.402777777777778	0.388888888888889
1.86548728176217	RMSE	5. PhysChem Descriptors	MDR1	RF	0	Random	reg	0.40695652173913	0.458333333333333	0.416666666666667
2.11335899016621	RMSE	5. PhysChem Descriptors	MDR1	RF	1	Random	reg	0.410434782608696	0.465277777777778	0.381944444444444
1.97818558343094	RMSE	5. PhysChem Descriptors	MDR1	RF	2	Random	reg	0.412173913043478	0.368055555555556	0.465277777777778
1.6458842806605	RMSE	5. PhysChem Descriptors	MDR1	RF	3	Random	reg	0.417391304347826	0.388888888888889	0.402777777777778
2.04544822296033	RMSE	5. PhysChem Descriptors	MDR1	RF	4	Random	reg	0.407826086956522	0.402777777777778	0.465277777777778
2.23301357945976	RMSE	5. PhysChem Descriptors	MDR1	RF	5	Random	reg	0.418260869565217	0.409722222222222	0.375
2.03038493408786	RMSE	5. PhysChem Descriptors	MDR1	RF	6	Random	reg	0.402608695652174	0.479166666666667	0.430555555555556
1.50348156074162	RMSE	5. PhysChem Descriptors	MDR1	RF	7	Random	reg	0.418260869565217	0.375	0.409722222222222
1.66481394558541	RMSE	5. PhysChem Descriptors	MDR1	RF	8	Random	reg	0.419130434782609	0.423611111111111	0.354166666666667
1.8748574545958	RMSE	5. PhysChem Descriptors	MDR1	RF	9	Random	reg	0.423478260869565	0.395833333333333	0.347222222222222
1.59875644698396	RMSE	5. PhysChem Descriptors	MDR1	RF	10	Random	reg	0.397391304347826	0.423611111111111	0.527777777777778
1.76542493687162	RMSE	5. PhysChem Descriptors	MDR1	RF	11	Random	reg	0.413913043478261	0.388888888888889	0.430555555555556
1.99289289132375	RMSE	5. PhysChem Descriptors	MDR1	RF	12	Random	reg	0.412173913043478	0.388888888888889	0.444444444444444
1.87319274272274	RMSE	5. PhysChem Descriptors	MDR1	RF	13	Random	reg	0.418260869565217	0.388888888888889	0.395833333333333
1.76931122947613	RMSE	5. PhysChem Descriptors	MDR1	RF	14	Random	reg	0.418260869565217	0.416666666666667	0.368055555555556
1.96576380606304	RMSE	5. PhysChem Descriptors	MDR1	RF	15	Random	reg	0.41304347826087	0.326388888888889	0.5
1.77713865706256	RMSE	5. PhysChem Descriptors	MDR1	RF	16	Random	reg	0.406086956521739	0.430555555555556	0.451388888888889
1.89047398805719	RMSE	5. PhysChem Descriptors	MDR1	RF	17	Random	reg	0.409565217391304	0.388888888888889	0.465277777777778
1.84724711931954	RMSE	5. PhysChem Descriptors	MDR1	RF	18	Random	reg	0.417391304347826	0.388888888888889	0.402777777777778
2.05636668937317	RMSE	5. PhysChem Descriptors	MDR1	RF	19	Random	reg	0.405217391304348	0.416666666666667	0.472222222222222
1.79734382497863	RMSE	5. PhysChem Descriptors	MDR1	RF	20	Random	reg	0.422608695652174	0.388888888888889	0.361111111111111
1.83471261584298	RMSE	5. PhysChem Descriptors	MDR1	RF	21	Random	reg	0.407826086956522	0.472222222222222	0.395833333333333
1.40685493488667	RMSE	5. PhysChem Descriptors	MDR1	RF	22	Random	reg	0.405217391304348	0.486111111111111	0.402777777777778
1.68269712777534	RMSE	5. PhysChem Descriptors	MDR1	RF	23	Random	reg	0.400869565217391	0.444444444444444	0.479166666666667
1.71352390921994	RMSE	5. PhysChem Descriptors	MDR1	RF	24	Random	reg	0.414782608695652	0.430555555555556	0.381944444444444
2.29145418710393	RMSE	5. PhysChem Descriptors	MDR1	RF	25	Random	reg	0.420869565217391	0.361111111111111	0.402777777777778
1.71063985159437	RMSE	5. PhysChem Descriptors	MDR1	RF	26	Random	reg	0.413913043478261	0.402777777777778	0.416666666666667
1.84364534738754	RMSE	5. PhysChem Descriptors	MDR1	RF	27	Random	reg	0.406086956521739	0.465277777777778	0.416666666666667
1.93915583507395	RMSE	5. PhysChem Descriptors	MDR1	RF	28	Random	reg	0.427826086956522	0.395833333333333	0.3125
1.56230747435563	RMSE	5. PhysChem Descriptors	MDR1	RF	29	Random	reg	0.417391304347826	0.402777777777778	0.388888888888889
1.12490909249083	RMSE	4. AtomPairs	MDR1	RF	0	Random	reg	0.40695652173913	0.458333333333333	0.416666666666667
1.49196510213378	RMSE	4. AtomPairs	MDR1	RF	1	Random	reg	0.410434782608696	0.465277777777778	0.381944444444444
1.35665288030472	RMSE	4. AtomPairs	MDR1	RF	2	Random	reg	0.412173913043478	0.368055555555556	0.465277777777778
1.2153063154001	RMSE	4. AtomPairs	MDR1	RF	3	Random	reg	0.417391304347826	0.388888888888889	0.402777777777778
1.53516100525021	RMSE	4. AtomPairs	MDR1	RF	4	Random	reg	0.407826086956522	0.402777777777778	0.465277777777778
1.27756119912854	RMSE	4. AtomPairs	MDR1	RF	5	Random	reg	0.418260869565217	0.409722222222222	0.375
1.28587163131976	RMSE	4. AtomPairs	MDR1	RF	6	Random	reg	0.402608695652174	0.479166666666667	0.430555555555556
1.2397916475564	RMSE	4. AtomPairs	MDR1	RF	7	Random	reg	0.418260869565217	0.375	0.409722222222222
1.32012234258871	RMSE	4. AtomPairs	MDR1	RF	8	Random	reg	0.419130434782609	0.423611111111111	0.354166666666667
1.52783590067534	RMSE	4. AtomPairs	MDR1	RF	9	Random	reg	0.423478260869565	0.395833333333333	0.347222222222222
1.25759268457782	RMSE	4. AtomPairs	MDR1	RF	10	Random	reg	0.397391304347826	0.423611111111111	0.527777777777778
1.33850893303988	RMSE	4. AtomPairs	MDR1	RF	11	Random	reg	0.413913043478261	0.388888888888889	0.430555555555556
1.412669841862	RMSE	4. AtomPairs	MDR1	RF	12	Random	reg	0.412173913043478	0.388888888888889	0.444444444444444
1.45445614491066	RMSE	4. AtomPairs	MDR1	RF	13	Random	reg	0.418260869565217	0.388888888888889	0.395833333333333
1.55737702393232	RMSE	4. AtomPairs	MDR1	RF	14	Random	reg	0.418260869565217	0.416666666666667	0.368055555555556
1.31769856126148	RMSE	4. AtomPairs	MDR1	RF	15	Random	reg	0.41304347826087	0.326388888888889	0.5
1.55593232318135	RMSE	4. AtomPairs	MDR1	RF	16	Random	reg	0.406086956521739	0.430555555555556	0.451388888888889
1.29355051197423	RMSE	4. AtomPairs	MDR1	RF	17	Random	reg	0.409565217391304	0.388888888888889	0.465277777777778
1.46326234369275	RMSE	4. AtomPairs	MDR1	RF	18	Random	reg	0.417391304347826	0.388888888888889	0.402777777777778
1.61702682749402	RMSE	4. AtomPairs	MDR1	RF	19	Random	reg	0.405217391304348	0.416666666666667	0.472222222222222
1.44446757889064	RMSE	4. AtomPairs	MDR1	RF	20	Random	reg	0.422608695652174	0.388888888888889	0.361111111111111
1.43722061250188	RMSE	4. AtomPairs	MDR1	RF	21	Random	reg	0.407826086956522	0.472222222222222	0.395833333333333
1.41581158587523	RMSE	4. AtomPairs	MDR1	RF	22	Random	reg	0.405217391304348	0.486111111111111	0.402777777777778
1.09679900389098	RMSE	4. AtomPairs	MDR1	RF	23	Random	reg	0.400869565217391	0.444444444444444	0.479166666666667
1.46816622518364	RMSE	4. AtomPairs	MDR1	RF	24	Random	reg	0.414782608695652	0.430555555555556	0.381944444444444
1.97914510687957	RMSE	4. AtomPairs	MDR1	RF	25	Random	reg	0.420869565217391	0.361111111111111	0.402777777777778
1.38345721758459	RMSE	4. AtomPairs	MDR1	RF	26	Random	reg	0.413913043478261	0.402777777777778	0.416666666666667
1.52079036379143	RMSE	4. AtomPairs	MDR1	RF	27	Random	reg	0.406086956521739	0.465277777777778	0.416666666666667
1.66301850271972	RMSE	4. AtomPairs	MDR1	RF	28	Random	reg	0.427826086956522	0.395833333333333	0.3125
1.18229700887675	RMSE	4. AtomPairs	MDR1	RF	29	Random	reg	0.417391304347826	0.402777777777778	0.388888888888889
1.55939344907724	RMSE	1. MorganBits	CYP2D6	RF	0	Random	reg	0.312431842966194	0.279475982532751	0.317391304347826
1.55712916381179	RMSE	1. MorganBits	CYP2D6	RF	1	Random	reg	0.3113413304253	0.318777292576419	0.28695652173913
1.51216861104359	RMSE	1. MorganBits	CYP2D6	RF	2	Random	reg	0.317884405670665	0.244541484716157	0.308695652173913
1.63816639802932	RMSE	1. MorganBits	CYP2D6	RF	3	Random	reg	0.300981461286805	0.336244541484716	0.352173913043478
1.67282147431853	RMSE	1. MorganBits	CYP2D6	RF	4	Random	reg	0.321701199563795	0.2882096069869	0.234782608695652
1.57207201687766	RMSE	1. MorganBits	CYP2D6	RF	5	Random	reg	0.304798255179935	0.336244541484716	0.321739130434783
1.54779148304201	RMSE	1. MorganBits	CYP2D6	RF	6	Random	reg	0.313522355507088	0.310043668122271	0.278260869565217
1.57186144697408	RMSE	1. MorganBits	CYP2D6	RF	7	Random	reg	0.302617230098146	0.327510917030568	0.347826086956522
1.41704549172872	RMSE	1. MorganBits	CYP2D6	RF	8	Random	reg	0.315703380588877	0.275109170305677	0.295652173913043
1.55098886894035	RMSE	1. MorganBits	CYP2D6	RF	9	Random	reg	0.310796074154853	0.336244541484716	0.273913043478261
1.5302124942614	RMSE	1. MorganBits	CYP2D6	RF	10	Random	reg	0.314612868047982	0.318777292576419	0.260869565217391
1.59804290255988	RMSE	1. MorganBits	CYP2D6	RF	11	Random	reg	0.311886586695747	0.305676855895196	0.295652173913043
1.4547529621794	RMSE	1. MorganBits	CYP2D6	RF	12	Random	reg	0.314612868047982	0.301310043668122	0.278260869565217
1.4711496980339	RMSE	1. MorganBits	CYP2D6	RF	13	Random	reg	0.316248636859324	0.283842794759825	0.282608695652174
1.4314455967197	RMSE	1. MorganBits	CYP2D6	RF	14	Random	reg	0.310796074154853	0.344978165938865	0.265217391304348
1.53256610319415	RMSE	1. MorganBits	CYP2D6	RF	15	Random	reg	0.306434023991276	0.375545851528384	0.269565217391304
1.58798992185552	RMSE	1. MorganBits	CYP2D6	RF	16	Random	reg	0.299890948745911	0.358078602620087	0.339130434782609
1.58502403246858	RMSE	1. MorganBits	CYP2D6	RF	17	Random	reg	0.311886586695747	0.318777292576419	0.282608695652174
1.51766093392547	RMSE	1. MorganBits	CYP2D6	RF	18	Random	reg	0.318429661941112	0.283842794759825	0.265217391304348
1.61922515365512	RMSE	1. MorganBits	CYP2D6	RF	19	Random	reg	0.310250817884406	0.353711790393013	0.260869565217391
1.51183064112819	RMSE	1. MorganBits	CYP2D6	RF	20	Random	reg	0.308615049073064	0.327510917030568	0.3
1.60399602502712	RMSE	1. MorganBits	CYP2D6	RF	21	Random	reg	0.324972737186478	0.266375545851528	0.230434782608696
1.66187189083283	RMSE	1. MorganBits	CYP2D6	RF	22	Random	reg	0.306434023991276	0.323144104803493	0.321739130434783
1.4331647730093	RMSE	1. MorganBits	CYP2D6	RF	23	Random	reg	0.308615049073064	0.301310043668122	0.326086956521739
1.50474550995333	RMSE	1. MorganBits	CYP2D6	RF	24	Random	reg	0.305888767720829	0.305676855895196	0.343478260869565
1.4483069309142	RMSE	1. MorganBits	CYP2D6	RF	25	Random	reg	0.310250817884406	0.301310043668122	0.31304347826087
1.59100298494183	RMSE	1. MorganBits	CYP2D6	RF	26	Random	reg	0.298800436205016	0.323144104803493	0.382608695652174
1.51162290745963	RMSE	1. MorganBits	CYP2D6	RF	27	Random	reg	0.309705561613959	0.275109170305677	0.343478260869565
1.73176600964579	RMSE	1. MorganBits	CYP2D6	RF	28	Random	reg	0.30370774263904	0.34061135371179	0.326086956521739
1.53042005420313	RMSE	1. MorganBits	CYP2D6	RF	29	Random	reg	0.306979280261723	0.266375545851528	0.373913043478261
1.53889123541757	RMSE	2. MorganCounts	CYP2D6	RF	0	Random	reg	0.312431842966194	0.279475982532751	0.317391304347826
1.56709684250124	RMSE	2. MorganCounts	CYP2D6	RF	1	Random	reg	0.3113413304253	0.318777292576419	0.28695652173913
1.50459258165968	RMSE	2. MorganCounts	CYP2D6	RF	2	Random	reg	0.317884405670665	0.244541484716157	0.308695652173913
1.58619360417504	RMSE	2. MorganCounts	CYP2D6	RF	3	Random	reg	0.300981461286805	0.336244541484716	0.352173913043478
1.66211352464843	RMSE	2. MorganCounts	CYP2D6	RF	4	Random	reg	0.321701199563795	0.2882096069869	0.234782608695652
1.56411266670555	RMSE	2. MorganCounts	CYP2D6	RF	5	Random	reg	0.304798255179935	0.336244541484716	0.321739130434783
1.53200330109011	RMSE	2. MorganCounts	CYP2D6	RF	6	Random	reg	0.313522355507088	0.310043668122271	0.278260869565217
1.58910032432155	RMSE	2. MorganCounts	CYP2D6	RF	7	Random	reg	0.302617230098146	0.327510917030568	0.347826086956522
1.43627518313788	RMSE	2. MorganCounts	CYP2D6	RF	8	Random	reg	0.315703380588877	0.275109170305677	0.295652173913043
1.58245536726735	RMSE	2. MorganCounts	CYP2D6	RF	9	Random	reg	0.310796074154853	0.336244541484716	0.273913043478261
1.52501627228411	RMSE	2. MorganCounts	CYP2D6	RF	10	Random	reg	0.314612868047982	0.318777292576419	0.260869565217391
1.59370806761946	RMSE	2. MorganCounts	CYP2D6	RF	11	Random	reg	0.311886586695747	0.305676855895196	0.295652173913043
1.45263520937167	RMSE	2. MorganCounts	CYP2D6	RF	12	Random	reg	0.314612868047982	0.301310043668122	0.278260869565217
1.42277803813484	RMSE	2. MorganCounts	CYP2D6	RF	13	Random	reg	0.316248636859324	0.283842794759825	0.282608695652174
1.40973028638829	RMSE	2. MorganCounts	CYP2D6	RF	14	Random	reg	0.310796074154853	0.344978165938865	0.265217391304348
1.52801288767935	RMSE	2. MorganCounts	CYP2D6	RF	15	Random	reg	0.306434023991276	0.375545851528384	0.269565217391304
1.60448474960034	RMSE	2. MorganCounts	CYP2D6	RF	16	Random	reg	0.299890948745911	0.358078602620087	0.339130434782609
1.58586293290742	RMSE	2. MorganCounts	CYP2D6	RF	17	Random	reg	0.311886586695747	0.318777292576419	0.282608695652174
1.52602967095016	RMSE	2. MorganCounts	CYP2D6	RF	18	Random	reg	0.318429661941112	0.283842794759825	0.265217391304348
1.59227046506667	RMSE	2. MorganCounts	CYP2D6	RF	19	Random	reg	0.310250817884406	0.353711790393013	0.260869565217391
1.4615567006754	RMSE	2. MorganCounts	CYP2D6	RF	20	Random	reg	0.308615049073064	0.327510917030568	0.3
1.63886582327778	RMSE	2. MorganCounts	CYP2D6	RF	21	Random	reg	0.324972737186478	0.266375545851528	0.230434782608696
1.6354563248669	RMSE	2. MorganCounts	CYP2D6	RF	22	Random	reg	0.306434023991276	0.323144104803493	0.321739130434783
1.43173565492283	RMSE	2. MorganCounts	CYP2D6	RF	23	Random	reg	0.308615049073064	0.301310043668122	0.326086956521739
1.49650038903192	RMSE	2. MorganCounts	CYP2D6	RF	24	Random	reg	0.305888767720829	0.305676855895196	0.343478260869565
1.41163335418951	RMSE	2. MorganCounts	CYP2D6	RF	25	Random	reg	0.310250817884406	0.301310043668122	0.31304347826087
1.59082863394199	RMSE	2. MorganCounts	CYP2D6	RF	26	Random	reg	0.298800436205016	0.323144104803493	0.382608695652174
1.49334740080552	RMSE	2. MorganCounts	CYP2D6	RF	27	Random	reg	0.309705561613959	0.275109170305677	0.343478260869565
1.72806322000586	RMSE	2. MorganCounts	CYP2D6	RF	28	Random	reg	0.30370774263904	0.34061135371179	0.326086956521739
1.54686443769269	RMSE	2. MorganCounts	CYP2D6	RF	29	Random	reg	0.306979280261723	0.266375545851528	0.373913043478261
1.57983918212126	RMSE	3. MACCS	CYP2D6	RF	0	Random	reg	0.312431842966194	0.279475982532751	0.317391304347826
1.65272450984616	RMSE	3. MACCS	CYP2D6	RF	1	Random	reg	0.3113413304253	0.318777292576419	0.28695652173913
1.46732609097258	RMSE	3. MACCS	CYP2D6	RF	2	Random	reg	0.317884405670665	0.244541484716157	0.308695652173913
1.62930291664076	RMSE	3. MACCS	CYP2D6	RF	3	Random	reg	0.300981461286805	0.336244541484716	0.352173913043478
1.61650013660667	RMSE	3. MACCS	CYP2D6	RF	4	Random	reg	0.321701199563795	0.2882096069869	0.234782608695652
1.60203804840518	RMSE	3. MACCS	CYP2D6	RF	5	Random	reg	0.304798255179935	0.336244541484716	0.321739130434783
1.49986174618105	RMSE	3. MACCS	CYP2D6	RF	6	Random	reg	0.313522355507088	0.310043668122271	0.278260869565217
1.66363627526847	RMSE	3. MACCS	CYP2D6	RF	7	Random	reg	0.302617230098146	0.327510917030568	0.347826086956522
1.52372946571322	RMSE	3. MACCS	CYP2D6	RF	8	Random	reg	0.315703380588877	0.275109170305677	0.295652173913043
1.55960546573968	RMSE	3. MACCS	CYP2D6	RF	9	Random	reg	0.310796074154853	0.336244541484716	0.273913043478261
1.54803537109028	RMSE	3. MACCS	CYP2D6	RF	10	Random	reg	0.314612868047982	0.318777292576419	0.260869565217391
1.6508731618603	RMSE	3. MACCS	CYP2D6	RF	11	Random	reg	0.311886586695747	0.305676855895196	0.295652173913043
1.44554729185226	RMSE	3. MACCS	CYP2D6	RF	12	Random	reg	0.314612868047982	0.301310043668122	0.278260869565217
1.46602124020453	RMSE	3. MACCS	CYP2D6	RF	13	Random	reg	0.316248636859324	0.283842794759825	0.282608695652174
1.46626787925549	RMSE	3. MACCS	CYP2D6	RF	14	Random	reg	0.310796074154853	0.344978165938865	0.265217391304348
1.48079293286293	RMSE	3. MACCS	CYP2D6	RF	15	Random	reg	0.306434023991276	0.375545851528384	0.269565217391304
1.61587356084562	RMSE	3. MACCS	CYP2D6	RF	16	Random	reg	0.299890948745911	0.358078602620087	0.339130434782609
1.64800889713236	RMSE	3. MACCS	CYP2D6	RF	17	Random	reg	0.311886586695747	0.318777292576419	0.282608695652174
1.48127070154556	RMSE	3. MACCS	CYP2D6	RF	18	Random	reg	0.318429661941112	0.283842794759825	0.265217391304348
1.54833911189003	RMSE	3. MACCS	CYP2D6	RF	19	Random	reg	0.310250817884406	0.353711790393013	0.260869565217391
1.55447894017064	RMSE	3. MACCS	CYP2D6	RF	20	Random	reg	0.308615049073064	0.327510917030568	0.3
1.61246031145332	RMSE	3. MACCS	CYP2D6	RF	21	Random	reg	0.324972737186478	0.266375545851528	0.230434782608696
1.59814991217086	RMSE	3. MACCS	CYP2D6	RF	22	Random	reg	0.306434023991276	0.323144104803493	0.321739130434783
1.45641985425133	RMSE	3. MACCS	CYP2D6	RF	23	Random	reg	0.308615049073064	0.301310043668122	0.326086956521739
1.48666508580399	RMSE	3. MACCS	CYP2D6	RF	24	Random	reg	0.305888767720829	0.305676855895196	0.343478260869565
1.46298386353559	RMSE	3. MACCS	CYP2D6	RF	25	Random	reg	0.310250817884406	0.301310043668122	0.31304347826087
1.66213863902266	RMSE	3. MACCS	CYP2D6	RF	26	Random	reg	0.298800436205016	0.323144104803493	0.382608695652174
1.57515722145326	RMSE	3. MACCS	CYP2D6	RF	27	Random	reg	0.309705561613959	0.275109170305677	0.343478260869565
1.79790403467135	RMSE	3. MACCS	CYP2D6	RF	28	Random	reg	0.30370774263904	0.34061135371179	0.326086956521739
1.5711155532472	RMSE	3. MACCS	CYP2D6	RF	29	Random	reg	0.306979280261723	0.266375545851528	0.373913043478261
1.60810898151886	RMSE	0. RDKit Descriptors	CYP2D6	RF	0	Random	reg	0.312431842966194	0.279475982532751	0.317391304347826
1.53381510243653	RMSE	0. RDKit Descriptors	CYP2D6	RF	1	Random	reg	0.3113413304253	0.318777292576419	0.28695652173913
1.5854412168211	RMSE	0. RDKit Descriptors	CYP2D6	RF	2	Random	reg	0.317884405670665	0.244541484716157	0.308695652173913
1.62045376671595	RMSE	0. RDKit Descriptors	CYP2D6	RF	3	Random	reg	0.300981461286805	0.336244541484716	0.352173913043478
1.67669337226504	RMSE	0. RDKit Descriptors	CYP2D6	RF	4	Random	reg	0.321701199563795	0.2882096069869	0.234782608695652
1.67977063973936	RMSE	0. RDKit Descriptors	CYP2D6	RF	5	Random	reg	0.304798255179935	0.336244541484716	0.321739130434783
1.48014923512501	RMSE	0. RDKit Descriptors	CYP2D6	RF	6	Random	reg	0.313522355507088	0.310043668122271	0.278260869565217
1.56915174369274	RMSE	0. RDKit Descriptors	CYP2D6	RF	7	Random	reg	0.302617230098146	0.327510917030568	0.347826086956522
1.49659660618838	RMSE	0. RDKit Descriptors	CYP2D6	RF	8	Random	reg	0.315703380588877	0.275109170305677	0.295652173913043
1.60221601820916	RMSE	0. RDKit Descriptors	CYP2D6	RF	9	Random	reg	0.310796074154853	0.336244541484716	0.273913043478261
1.58816317000201	RMSE	0. RDKit Descriptors	CYP2D6	RF	10	Random	reg	0.314612868047982	0.318777292576419	0.260869565217391
1.61209371216069	RMSE	0. RDKit Descriptors	CYP2D6	RF	11	Random	reg	0.311886586695747	0.305676855895196	0.295652173913043
1.52049167671772	RMSE	0. RDKit Descriptors	CYP2D6	RF	12	Random	reg	0.314612868047982	0.301310043668122	0.278260869565217
1.55583100066012	RMSE	0. RDKit Descriptors	CYP2D6	RF	13	Random	reg	0.316248636859324	0.283842794759825	0.282608695652174
1.36927553538594	RMSE	0. RDKit Descriptors	CYP2D6	RF	14	Random	reg	0.310796074154853	0.344978165938865	0.265217391304348
1.5699375774918	RMSE	0. RDKit Descriptors	CYP2D6	RF	15	Random	reg	0.306434023991276	0.375545851528384	0.269565217391304
1.61685068911938	RMSE	0. RDKit Descriptors	CYP2D6	RF	16	Random	reg	0.299890948745911	0.358078602620087	0.339130434782609
1.60342333828928	RMSE	0. RDKit Descriptors	CYP2D6	RF	17	Random	reg	0.311886586695747	0.318777292576419	0.282608695652174
1.53206675018509	RMSE	0. RDKit Descriptors	CYP2D6	RF	18	Random	reg	0.318429661941112	0.283842794759825	0.265217391304348
1.64211215891801	RMSE	0. RDKit Descriptors	CYP2D6	RF	19	Random	reg	0.310250817884406	0.353711790393013	0.260869565217391
1.57701644643674	RMSE	0. RDKit Descriptors	CYP2D6	RF	20	Random	reg	0.308615049073064	0.327510917030568	0.3
1.66497442630866	RMSE	0. RDKit Descriptors	CYP2D6	RF	21	Random	reg	0.324972737186478	0.266375545851528	0.230434782608696
1.67900091588184	RMSE	0. RDKit Descriptors	CYP2D6	RF	22	Random	reg	0.306434023991276	0.323144104803493	0.321739130434783
1.48720022018539	RMSE	0. RDKit Descriptors	CYP2D6	RF	23	Random	reg	0.308615049073064	0.301310043668122	0.326086956521739
1.47191401399591	RMSE	0. RDKit Descriptors	CYP2D6	RF	24	Random	reg	0.305888767720829	0.305676855895196	0.343478260869565
1.4666434768839	RMSE	0. RDKit Descriptors	CYP2D6	RF	25	Random	reg	0.310250817884406	0.301310043668122	0.31304347826087
1.55216356862336	RMSE	0. RDKit Descriptors	CYP2D6	RF	26	Random	reg	0.298800436205016	0.323144104803493	0.382608695652174
1.50804345691981	RMSE	0. RDKit Descriptors	CYP2D6	RF	27	Random	reg	0.309705561613959	0.275109170305677	0.343478260869565
1.74225198451423	RMSE	0. RDKit Descriptors	CYP2D6	RF	28	Random	reg	0.30370774263904	0.34061135371179	0.326086956521739
1.57348307496529	RMSE	0. RDKit Descriptors	CYP2D6	RF	29	Random	reg	0.306979280261723	0.266375545851528	0.373913043478261
1.74203537027433	RMSE	5. PhysChem Descriptors	CYP2D6	RF	0	Random	reg	0.312431842966194	0.279475982532751	0.317391304347826
1.66324107274428	RMSE	5. PhysChem Descriptors	CYP2D6	RF	1	Random	reg	0.3113413304253	0.318777292576419	0.28695652173913
1.71342953983951	RMSE	5. PhysChem Descriptors	CYP2D6	RF	2	Random	reg	0.317884405670665	0.244541484716157	0.308695652173913
1.72890896923899	RMSE	5. PhysChem Descriptors	CYP2D6	RF	3	Random	reg	0.300981461286805	0.336244541484716	0.352173913043478
1.75091492444454	RMSE	5. PhysChem Descriptors	CYP2D6	RF	4	Random	reg	0.321701199563795	0.2882096069869	0.234782608695652
1.83808862925476	RMSE	5. PhysChem Descriptors	CYP2D6	RF	5	Random	reg	0.304798255179935	0.336244541484716	0.321739130434783
1.60104119664445	RMSE	5. PhysChem Descriptors	CYP2D6	RF	6	Random	reg	0.313522355507088	0.310043668122271	0.278260869565217
1.72835663254997	RMSE	5. PhysChem Descriptors	CYP2D6	RF	7	Random	reg	0.302617230098146	0.327510917030568	0.347826086956522
1.59261793132505	RMSE	5. PhysChem Descriptors	CYP2D6	RF	8	Random	reg	0.315703380588877	0.275109170305677	0.295652173913043
1.7387683860573	RMSE	5. PhysChem Descriptors	CYP2D6	RF	9	Random	reg	0.310796074154853	0.336244541484716	0.273913043478261
1.79092380533344	RMSE	5. PhysChem Descriptors	CYP2D6	RF	10	Random	reg	0.314612868047982	0.318777292576419	0.260869565217391
1.78987076828361	RMSE	5. PhysChem Descriptors	CYP2D6	RF	11	Random	reg	0.311886586695747	0.305676855895196	0.295652173913043
1.62374404148733	RMSE	5. PhysChem Descriptors	CYP2D6	RF	12	Random	reg	0.314612868047982	0.301310043668122	0.278260869565217
1.70057591262402	RMSE	5. PhysChem Descriptors	CYP2D6	RF	13	Random	reg	0.316248636859324	0.283842794759825	0.282608695652174
1.53016241253268	RMSE	5. PhysChem Descriptors	CYP2D6	RF	14	Random	reg	0.310796074154853	0.344978165938865	0.265217391304348
1.68485960212466	RMSE	5. PhysChem Descriptors	CYP2D6	RF	15	Random	reg	0.306434023991276	0.375545851528384	0.269565217391304
1.69276374002992	RMSE	5. PhysChem Descriptors	CYP2D6	RF	16	Random	reg	0.299890948745911	0.358078602620087	0.339130434782609
1.66485957518998	RMSE	5. PhysChem Descriptors	CYP2D6	RF	17	Random	reg	0.311886586695747	0.318777292576419	0.282608695652174
1.72805499398285	RMSE	5. PhysChem Descriptors	CYP2D6	RF	18	Random	reg	0.318429661941112	0.283842794759825	0.265217391304348
1.74042300762473	RMSE	5. PhysChem Descriptors	CYP2D6	RF	19	Random	reg	0.310250817884406	0.353711790393013	0.260869565217391
1.70261384572173	RMSE	5. PhysChem Descriptors	CYP2D6	RF	20	Random	reg	0.308615049073064	0.327510917030568	0.3
1.80207766087152	RMSE	5. PhysChem Descriptors	CYP2D6	RF	21	Random	reg	0.324972737186478	0.266375545851528	0.230434782608696
1.82750880471314	RMSE	5. PhysChem Descriptors	CYP2D6	RF	22	Random	reg	0.306434023991276	0.323144104803493	0.321739130434783
1.59210943917509	RMSE	5. PhysChem Descriptors	CYP2D6	RF	23	Random	reg	0.308615049073064	0.301310043668122	0.326086956521739
1.61953625947789	RMSE	5. PhysChem Descriptors	CYP2D6	RF	24	Random	reg	0.305888767720829	0.305676855895196	0.343478260869565
1.60138556441612	RMSE	5. PhysChem Descriptors	CYP2D6	RF	25	Random	reg	0.310250817884406	0.301310043668122	0.31304347826087
1.71973338181117	RMSE	5. PhysChem Descriptors	CYP2D6	RF	26	Random	reg	0.298800436205016	0.323144104803493	0.382608695652174
1.58695418162395	RMSE	5. PhysChem Descriptors	CYP2D6	RF	27	Random	reg	0.309705561613959	0.275109170305677	0.343478260869565
1.7615392825463	RMSE	5. PhysChem Descriptors	CYP2D6	RF	28	Random	reg	0.30370774263904	0.34061135371179	0.326086956521739
1.65175980061959	RMSE	5. PhysChem Descriptors	CYP2D6	RF	29	Random	reg	0.306979280261723	0.266375545851528	0.373913043478261
1.59728839209979	RMSE	4. AtomPairs	CYP2D6	RF	0	Random	reg	0.312431842966194	0.279475982532751	0.317391304347826
1.55128943197682	RMSE	4. AtomPairs	CYP2D6	RF	1	Random	reg	0.3113413304253	0.318777292576419	0.28695652173913
1.50425067564011	RMSE	4. AtomPairs	CYP2D6	RF	2	Random	reg	0.317884405670665	0.244541484716157	0.308695652173913
1.62458883481888	RMSE	4. AtomPairs	CYP2D6	RF	3	Random	reg	0.300981461286805	0.336244541484716	0.352173913043478
1.62899288918139	RMSE	4. AtomPairs	CYP2D6	RF	4	Random	reg	0.321701199563795	0.2882096069869	0.234782608695652
1.60267883787593	RMSE	4. AtomPairs	CYP2D6	RF	5	Random	reg	0.304798255179935	0.336244541484716	0.321739130434783
1.48285662474586	RMSE	4. AtomPairs	CYP2D6	RF	6	Random	reg	0.313522355507088	0.310043668122271	0.278260869565217
1.57799573110193	RMSE	4. AtomPairs	CYP2D6	RF	7	Random	reg	0.302617230098146	0.327510917030568	0.347826086956522
1.42772946194381	RMSE	4. AtomPairs	CYP2D6	RF	8	Random	reg	0.315703380588877	0.275109170305677	0.295652173913043
1.53840751433323	RMSE	4. AtomPairs	CYP2D6	RF	9	Random	reg	0.310796074154853	0.336244541484716	0.273913043478261
1.50829790507565	RMSE	4. AtomPairs	CYP2D6	RF	10	Random	reg	0.314612868047982	0.318777292576419	0.260869565217391
1.56933084181566	RMSE	4. AtomPairs	CYP2D6	RF	11	Random	reg	0.311886586695747	0.305676855895196	0.295652173913043
1.43057475567154	RMSE	4. AtomPairs	CYP2D6	RF	12	Random	reg	0.314612868047982	0.301310043668122	0.278260869565217
1.51289900821365	RMSE	4. AtomPairs	CYP2D6	RF	13	Random	reg	0.316248636859324	0.283842794759825	0.282608695652174
1.41274944674807	RMSE	4. AtomPairs	CYP2D6	RF	14	Random	reg	0.310796074154853	0.344978165938865	0.265217391304348
1.49783955560625	RMSE	4. AtomPairs	CYP2D6	RF	15	Random	reg	0.306434023991276	0.375545851528384	0.269565217391304
1.64159298030348	RMSE	4. AtomPairs	CYP2D6	RF	16	Random	reg	0.299890948745911	0.358078602620087	0.339130434782609
1.64726558579898	RMSE	4. AtomPairs	CYP2D6	RF	17	Random	reg	0.311886586695747	0.318777292576419	0.282608695652174
1.46328690280722	RMSE	4. AtomPairs	CYP2D6	RF	18	Random	reg	0.318429661941112	0.283842794759825	0.265217391304348
1.59546383049593	RMSE	4. AtomPairs	CYP2D6	RF	19	Random	reg	0.310250817884406	0.353711790393013	0.260869565217391
1.52070309439252	RMSE	4. AtomPairs	CYP2D6	RF	20	Random	reg	0.308615049073064	0.327510917030568	0.3
1.61335999750698	RMSE	4. AtomPairs	CYP2D6	RF	21	Random	reg	0.324972737186478	0.266375545851528	0.230434782608696
1.61622782745313	RMSE	4. AtomPairs	CYP2D6	RF	22	Random	reg	0.306434023991276	0.323144104803493	0.321739130434783
1.4342253283582	RMSE	4. AtomPairs	CYP2D6	RF	23	Random	reg	0.308615049073064	0.301310043668122	0.326086956521739
1.47188978088494	RMSE	4. AtomPairs	CYP2D6	RF	24	Random	reg	0.305888767720829	0.305676855895196	0.343478260869565
1.43848688737504	RMSE	4. AtomPairs	CYP2D6	RF	25	Random	reg	0.310250817884406	0.301310043668122	0.31304347826087
1.58256519593326	RMSE	4. AtomPairs	CYP2D6	RF	26	Random	reg	0.298800436205016	0.323144104803493	0.382608695652174
1.52381720853368	RMSE	4. AtomPairs	CYP2D6	RF	27	Random	reg	0.309705561613959	0.275109170305677	0.343478260869565
1.77655488190776	RMSE	4. AtomPairs	CYP2D6	RF	28	Random	reg	0.30370774263904	0.34061135371179	0.326086956521739
1.57558434729829	RMSE	4. AtomPairs	CYP2D6	RF	29	Random	reg	0.306979280261723	0.266375545851528	0.373913043478261
1.23234218916042	RMSE	1. MorganBits	CYP3A4	RF	0	Random	reg	0.247956403269755	0.280653950953678	0.258152173913043
1.44626159800056	RMSE	1. MorganBits	CYP3A4	RF	1	Random	reg	0.254427792915531	0.239782016348774	0.247282608695652
1.45409390789411	RMSE	1. MorganBits	CYP3A4	RF	2	Random	reg	0.25	0.258855585831063	0.263586956521739
1.36572957229363	RMSE	1. MorganBits	CYP3A4	RF	3	Random	reg	0.248637602179836	0.269754768392371	0.263586956521739
1.31325080482487	RMSE	1. MorganBits	CYP3A4	RF	4	Random	reg	0.248637602179836	0.256130790190736	0.277173913043478
1.31908594996659	RMSE	1. MorganBits	CYP3A4	RF	5	Random	reg	0.25	0.226158038147139	0.296195652173913
1.35602259558236	RMSE	1. MorganBits	CYP3A4	RF	6	Random	reg	0.251021798365123	0.258855585831063	0.255434782608696
1.350526005665	RMSE	1. MorganBits	CYP3A4	RF	7	Random	reg	0.250340599455041	0.253405994550409	0.266304347826087
1.26876332202952	RMSE	1. MorganBits	CYP3A4	RF	8	Random	reg	0.252724795640327	0.250681198910082	0.25
1.6218663868301	RMSE	1. MorganBits	CYP3A4	RF	9	Random	reg	0.24591280653951	0.305177111716621	0.25
1.27186557615961	RMSE	1. MorganBits	CYP3A4	RF	10	Random	reg	0.260217983651226	0.228882833787466	0.21195652173913
1.49904071025626	RMSE	1. MorganBits	CYP3A4	RF	11	Random	reg	0.25	0.256130790190736	0.266304347826087
1.35776002876147	RMSE	1. MorganBits	CYP3A4	RF	12	Random	reg	0.248978201634877	0.283378746594005	0.247282608695652
1.27238155168139	RMSE	1. MorganBits	CYP3A4	RF	13	Random	reg	0.248297002724796	0.242506811989101	0.293478260869565
1.24529325480705	RMSE	1. MorganBits	CYP3A4	RF	14	Random	reg	0.250681198910082	0.245231607629428	0.271739130434783
1.34131920396575	RMSE	1. MorganBits	CYP3A4	RF	15	Random	reg	0.250340599455041	0.275204359673024	0.244565217391304
1.37746694739651	RMSE	1. MorganBits	CYP3A4	RF	16	Random	reg	0.255449591280654	0.237057220708447	0.241847826086957
1.44121259517408	RMSE	1. MorganBits	CYP3A4	RF	17	Random	reg	0.25408719346049	0.247956403269755	0.241847826086957
1.39011331675256	RMSE	1. MorganBits	CYP3A4	RF	18	Random	reg	0.249659400544959	0.291553133514986	0.233695652173913
1.39095271387016	RMSE	1. MorganBits	CYP3A4	RF	19	Random	reg	0.25	0.275204359673024	0.247282608695652
1.45669166904675	RMSE	1. MorganBits	CYP3A4	RF	20	Random	reg	0.251702997275204	0.253405994550409	0.255434782608696
1.38647427190391	RMSE	1. MorganBits	CYP3A4	RF	21	Random	reg	0.245231607629428	0.258855585831063	0.301630434782609
1.24465710964559	RMSE	1. MorganBits	CYP3A4	RF	22	Random	reg	0.25	0.280653950953678	0.241847826086957
1.3717011029882	RMSE	1. MorganBits	CYP3A4	RF	23	Random	reg	0.250340599455041	0.231607629427793	0.28804347826087
1.39524135033015	RMSE	1. MorganBits	CYP3A4	RF	24	Random	reg	0.258174386920981	0.23433242506812	0.222826086956522
1.27149809621547	RMSE	1. MorganBits	CYP3A4	RF	25	Random	reg	0.247956403269755	0.291553133514986	0.247282608695652
1.46425939360961	RMSE	1. MorganBits	CYP3A4	RF	26	Random	reg	0.250340599455041	0.269754768392371	0.25
1.57943851830749	RMSE	1. MorganBits	CYP3A4	RF	27	Random	reg	0.254427792915531	0.231607629427793	0.255434782608696
1.46392220023533	RMSE	1. MorganBits	CYP3A4	RF	28	Random	reg	0.255790190735695	0.242506811989101	0.233695652173913
1.39679950555774	RMSE	1. MorganBits	CYP3A4	RF	29	Random	reg	0.257493188010899	0.253405994550409	0.209239130434783
1.20003019655635	RMSE	2. MorganCounts	CYP3A4	RF	0	Random	reg	0.247956403269755	0.280653950953678	0.258152173913043
1.43474562326895	RMSE	2. MorganCounts	CYP3A4	RF	1	Random	reg	0.254427792915531	0.239782016348774	0.247282608695652
1.3688273236321	RMSE	2. MorganCounts	CYP3A4	RF	2	Random	reg	0.25	0.258855585831063	0.263586956521739
1.36456710620739	RMSE	2. MorganCounts	CYP3A4	RF	3	Random	reg	0.248637602179836	0.269754768392371	0.263586956521739
1.31524348036519	RMSE	2. MorganCounts	CYP3A4	RF	4	Random	reg	0.248637602179836	0.256130790190736	0.277173913043478
1.33444919822247	RMSE	2. MorganCounts	CYP3A4	RF	5	Random	reg	0.25	0.226158038147139	0.296195652173913
1.33106579444969	RMSE	2. MorganCounts	CYP3A4	RF	6	Random	reg	0.251021798365123	0.258855585831063	0.255434782608696
1.29485243356217	RMSE	2. MorganCounts	CYP3A4	RF	7	Random	reg	0.250340599455041	0.253405994550409	0.266304347826087
1.27051978820908	RMSE	2. MorganCounts	CYP3A4	RF	8	Random	reg	0.252724795640327	0.250681198910082	0.25
1.59257512606329	RMSE	2. MorganCounts	CYP3A4	RF	9	Random	reg	0.24591280653951	0.305177111716621	0.25
1.26222989507773	RMSE	2. MorganCounts	CYP3A4	RF	10	Random	reg	0.260217983651226	0.228882833787466	0.21195652173913
1.43074990270175	RMSE	2. MorganCounts	CYP3A4	RF	11	Random	reg	0.25	0.256130790190736	0.266304347826087
1.33129274881256	RMSE	2. MorganCounts	CYP3A4	RF	12	Random	reg	0.248978201634877	0.283378746594005	0.247282608695652
1.26115560738973	RMSE	2. MorganCounts	CYP3A4	RF	13	Random	reg	0.248297002724796	0.242506811989101	0.293478260869565
1.25850592607022	RMSE	2. MorganCounts	CYP3A4	RF	14	Random	reg	0.250681198910082	0.245231607629428	0.271739130434783
1.30252288171102	RMSE	2. MorganCounts	CYP3A4	RF	15	Random	reg	0.250340599455041	0.275204359673024	0.244565217391304
1.361784736289	RMSE	2. MorganCounts	CYP3A4	RF	16	Random	reg	0.255449591280654	0.237057220708447	0.241847826086957
1.40589019768212	RMSE	2. MorganCounts	CYP3A4	RF	17	Random	reg	0.25408719346049	0.247956403269755	0.241847826086957
1.36399200466893	RMSE	2. MorganCounts	CYP3A4	RF	18	Random	reg	0.249659400544959	0.291553133514986	0.233695652173913
1.36351535105829	RMSE	2. MorganCounts	CYP3A4	RF	19	Random	reg	0.25	0.275204359673024	0.247282608695652
1.41954363061796	RMSE	2. MorganCounts	CYP3A4	RF	20	Random	reg	0.251702997275204	0.253405994550409	0.255434782608696
1.39098699160264	RMSE	2. MorganCounts	CYP3A4	RF	21	Random	reg	0.245231607629428	0.258855585831063	0.301630434782609
1.22267064231131	RMSE	2. MorganCounts	CYP3A4	RF	22	Random	reg	0.25	0.280653950953678	0.241847826086957
1.38264358846753	RMSE	2. MorganCounts	CYP3A4	RF	23	Random	reg	0.250340599455041	0.231607629427793	0.28804347826087
1.37113860943357	RMSE	2. MorganCounts	CYP3A4	RF	24	Random	reg	0.258174386920981	0.23433242506812	0.222826086956522
1.23939815703355	RMSE	2. MorganCounts	CYP3A4	RF	25	Random	reg	0.247956403269755	0.291553133514986	0.247282608695652
1.46129264268438	RMSE	2. MorganCounts	CYP3A4	RF	26	Random	reg	0.250340599455041	0.269754768392371	0.25
1.54180251555938	RMSE	2. MorganCounts	CYP3A4	RF	27	Random	reg	0.254427792915531	0.231607629427793	0.255434782608696
1.38305035134332	RMSE	2. MorganCounts	CYP3A4	RF	28	Random	reg	0.255790190735695	0.242506811989101	0.233695652173913
1.36168969249414	RMSE	2. MorganCounts	CYP3A4	RF	29	Random	reg	0.257493188010899	0.253405994550409	0.209239130434783
1.41578131487767	RMSE	3. MACCS	CYP3A4	RF	0	Random	reg	0.247956403269755	0.280653950953678	0.258152173913043
1.62174635330651	RMSE	3. MACCS	CYP3A4	RF	1	Random	reg	0.254427792915531	0.239782016348774	0.247282608695652
1.5327371910279	RMSE	3. MACCS	CYP3A4	RF	2	Random	reg	0.25	0.258855585831063	0.263586956521739
1.40626546933168	RMSE	3. MACCS	CYP3A4	RF	3	Random	reg	0.248637602179836	0.269754768392371	0.263586956521739
1.509931110768	RMSE	3. MACCS	CYP3A4	RF	4	Random	reg	0.248637602179836	0.256130790190736	0.277173913043478
1.45632804672579	RMSE	3. MACCS	CYP3A4	RF	5	Random	reg	0.25	0.226158038147139	0.296195652173913
1.49377185215047	RMSE	3. MACCS	CYP3A4	RF	6	Random	reg	0.251021798365123	0.258855585831063	0.255434782608696
1.5263566301334	RMSE	3. MACCS	CYP3A4	RF	7	Random	reg	0.250340599455041	0.253405994550409	0.266304347826087
1.471579419072	RMSE	3. MACCS	CYP3A4	RF	8	Random	reg	0.252724795640327	0.250681198910082	0.25
1.69873956481514	RMSE	3. MACCS	CYP3A4	RF	9	Random	reg	0.24591280653951	0.305177111716621	0.25
1.37091179923464	RMSE	3. MACCS	CYP3A4	RF	10	Random	reg	0.260217983651226	0.228882833787466	0.21195652173913
1.59953558042006	RMSE	3. MACCS	CYP3A4	RF	11	Random	reg	0.25	0.256130790190736	0.266304347826087
1.49437843120604	RMSE	3. MACCS	CYP3A4	RF	12	Random	reg	0.248978201634877	0.283378746594005	0.247282608695652
1.51721044931408	RMSE	3. MACCS	CYP3A4	RF	13	Random	reg	0.248297002724796	0.242506811989101	0.293478260869565
1.43429937227629	RMSE	3. MACCS	CYP3A4	RF	14	Random	reg	0.250681198910082	0.245231607629428	0.271739130434783
1.48377442027342	RMSE	3. MACCS	CYP3A4	RF	15	Random	reg	0.250340599455041	0.275204359673024	0.244565217391304
1.48009030550237	RMSE	3. MACCS	CYP3A4	RF	16	Random	reg	0.255449591280654	0.237057220708447	0.241847826086957
1.55091030003265	RMSE	3. MACCS	CYP3A4	RF	17	Random	reg	0.25408719346049	0.247956403269755	0.241847826086957
1.59875391748136	RMSE	3. MACCS	CYP3A4	RF	18	Random	reg	0.249659400544959	0.291553133514986	0.233695652173913
1.53720918817233	RMSE	3. MACCS	CYP3A4	RF	19	Random	reg	0.25	0.275204359673024	0.247282608695652
1.60397345239765	RMSE	3. MACCS	CYP3A4	RF	20	Random	reg	0.251702997275204	0.253405994550409	0.255434782608696
1.48590083724355	RMSE	3. MACCS	CYP3A4	RF	21	Random	reg	0.245231607629428	0.258855585831063	0.301630434782609
1.33579213328788	RMSE	3. MACCS	CYP3A4	RF	22	Random	reg	0.25	0.280653950953678	0.241847826086957
1.55902394899297	RMSE	3. MACCS	CYP3A4	RF	23	Random	reg	0.250340599455041	0.231607629427793	0.28804347826087
1.54282667238381	RMSE	3. MACCS	CYP3A4	RF	24	Random	reg	0.258174386920981	0.23433242506812	0.222826086956522
1.47718101591377	RMSE	3. MACCS	CYP3A4	RF	25	Random	reg	0.247956403269755	0.291553133514986	0.247282608695652
1.69041999753061	RMSE	3. MACCS	CYP3A4	RF	26	Random	reg	0.250340599455041	0.269754768392371	0.25
1.5784239097399	RMSE	3. MACCS	CYP3A4	RF	27	Random	reg	0.254427792915531	0.231607629427793	0.255434782608696
1.54788139131057	RMSE	3. MACCS	CYP3A4	RF	28	Random	reg	0.255790190735695	0.242506811989101	0.233695652173913
1.42575155114491	RMSE	3. MACCS	CYP3A4	RF	29	Random	reg	0.257493188010899	0.253405994550409	0.209239130434783
1.43531613981281	RMSE	0. RDKit Descriptors	CYP3A4	RF	0	Random	reg	0.247956403269755	0.280653950953678	0.258152173913043
1.52069898747123	RMSE	0. RDKit Descriptors	CYP3A4	RF	1	Random	reg	0.254427792915531	0.239782016348774	0.247282608695652
1.4515298596629	RMSE	0. RDKit Descriptors	CYP3A4	RF	2	Random	reg	0.25	0.258855585831063	0.263586956521739
1.43943100148805	RMSE	0. RDKit Descriptors	CYP3A4	RF	3	Random	reg	0.248637602179836	0.269754768392371	0.263586956521739
1.39782696809371	RMSE	0. RDKit Descriptors	CYP3A4	RF	4	Random	reg	0.248637602179836	0.256130790190736	0.277173913043478
1.50573013300936	RMSE	0. RDKit Descriptors	CYP3A4	RF	5	Random	reg	0.25	0.226158038147139	0.296195652173913
1.40650135766302	RMSE	0. RDKit Descriptors	CYP3A4	RF	6	Random	reg	0.251021798365123	0.258855585831063	0.255434782608696
1.39463217582895	RMSE	0. RDKit Descriptors	CYP3A4	RF	7	Random	reg	0.250340599455041	0.253405994550409	0.266304347826087
1.48297786064759	RMSE	0. RDKit Descriptors	CYP3A4	RF	8	Random	reg	0.252724795640327	0.250681198910082	0.25
1.7455593904409	RMSE	0. RDKit Descriptors	CYP3A4	RF	9	Random	reg	0.24591280653951	0.305177111716621	0.25
1.37507549918812	RMSE	0. RDKit Descriptors	CYP3A4	RF	10	Random	reg	0.260217983651226	0.228882833787466	0.21195652173913
1.5674292296444	RMSE	0. RDKit Descriptors	CYP3A4	RF	11	Random	reg	0.25	0.256130790190736	0.266304347826087
1.45659011929658	RMSE	0. RDKit Descriptors	CYP3A4	RF	12	Random	reg	0.248978201634877	0.283378746594005	0.247282608695652
1.4648554225727	RMSE	0. RDKit Descriptors	CYP3A4	RF	13	Random	reg	0.248297002724796	0.242506811989101	0.293478260869565
1.40145632429921	RMSE	0. RDKit Descriptors	CYP3A4	RF	14	Random	reg	0.250681198910082	0.245231607629428	0.271739130434783
1.47800308721911	RMSE	0. RDKit Descriptors	CYP3A4	RF	15	Random	reg	0.250340599455041	0.275204359673024	0.244565217391304
1.44680666959006	RMSE	0. RDKit Descriptors	CYP3A4	RF	16	Random	reg	0.255449591280654	0.237057220708447	0.241847826086957
1.4976233340228	RMSE	0. RDKit Descriptors	CYP3A4	RF	17	Random	reg	0.25408719346049	0.247956403269755	0.241847826086957
1.47890751493282	RMSE	0. RDKit Descriptors	CYP3A4	RF	18	Random	reg	0.249659400544959	0.291553133514986	0.233695652173913
1.4587368286266	RMSE	0. RDKit Descriptors	CYP3A4	RF	19	Random	reg	0.25	0.275204359673024	0.247282608695652
1.56162663356527	RMSE	0. RDKit Descriptors	CYP3A4	RF	20	Random	reg	0.251702997275204	0.253405994550409	0.255434782608696
1.44925867315413	RMSE	0. RDKit Descriptors	CYP3A4	RF	21	Random	reg	0.245231607629428	0.258855585831063	0.301630434782609
1.33068108542272	RMSE	0. RDKit Descriptors	CYP3A4	RF	22	Random	reg	0.25	0.280653950953678	0.241847826086957
1.51278477621109	RMSE	0. RDKit Descriptors	CYP3A4	RF	23	Random	reg	0.250340599455041	0.231607629427793	0.28804347826087
1.46557380741437	RMSE	0. RDKit Descriptors	CYP3A4	RF	24	Random	reg	0.258174386920981	0.23433242506812	0.222826086956522
1.40339658470019	RMSE	0. RDKit Descriptors	CYP3A4	RF	25	Random	reg	0.247956403269755	0.291553133514986	0.247282608695652
1.68189424100397	RMSE	0. RDKit Descriptors	CYP3A4	RF	26	Random	reg	0.250340599455041	0.269754768392371	0.25
1.68872230933572	RMSE	0. RDKit Descriptors	CYP3A4	RF	27	Random	reg	0.254427792915531	0.231607629427793	0.255434782608696
1.54365733516704	RMSE	0. RDKit Descriptors	CYP3A4	RF	28	Random	reg	0.255790190735695	0.242506811989101	0.233695652173913
1.38066175607736	RMSE	0. RDKit Descriptors	CYP3A4	RF	29	Random	reg	0.257493188010899	0.253405994550409	0.209239130434783
1.75729964222279	RMSE	5. PhysChem Descriptors	CYP3A4	RF	0	Random	reg	0.247956403269755	0.280653950953678	0.258152173913043
1.67384528635759	RMSE	5. PhysChem Descriptors	CYP3A4	RF	1	Random	reg	0.254427792915531	0.239782016348774	0.247282608695652
1.6561496263892	RMSE	5. PhysChem Descriptors	CYP3A4	RF	2	Random	reg	0.25	0.258855585831063	0.263586956521739
1.70622343611365	RMSE	5. PhysChem Descriptors	CYP3A4	RF	3	Random	reg	0.248637602179836	0.269754768392371	0.263586956521739
1.60681440718236	RMSE	5. PhysChem Descriptors	CYP3A4	RF	4	Random	reg	0.248637602179836	0.256130790190736	0.277173913043478
1.69803526852521	RMSE	5. PhysChem Descriptors	CYP3A4	RF	5	Random	reg	0.25	0.226158038147139	0.296195652173913
1.61975209275325	RMSE	5. PhysChem Descriptors	CYP3A4	RF	6	Random	reg	0.251021798365123	0.258855585831063	0.255434782608696
1.66338357467728	RMSE	5. PhysChem Descriptors	CYP3A4	RF	7	Random	reg	0.250340599455041	0.253405994550409	0.266304347826087
1.73580524850438	RMSE	5. PhysChem Descriptors	CYP3A4	RF	8	Random	reg	0.252724795640327	0.250681198910082	0.25
1.95256929377193	RMSE	5. PhysChem Descriptors	CYP3A4	RF	9	Random	reg	0.24591280653951	0.305177111716621	0.25
1.50497866765346	RMSE	5. PhysChem Descriptors	CYP3A4	RF	10	Random	reg	0.260217983651226	0.228882833787466	0.21195652173913
1.78547363517405	RMSE	5. PhysChem Descriptors	CYP3A4	RF	11	Random	reg	0.25	0.256130790190736	0.266304347826087
1.76072546251205	RMSE	5. PhysChem Descriptors	CYP3A4	RF	12	Random	reg	0.248978201634877	0.283378746594005	0.247282608695652
1.64313929024748	RMSE	5. PhysChem Descriptors	CYP3A4	RF	13	Random	reg	0.248297002724796	0.242506811989101	0.293478260869565
1.63386875848581	RMSE	5. PhysChem Descriptors	CYP3A4	RF	14	Random	reg	0.250681198910082	0.245231607629428	0.271739130434783
1.757958297326	RMSE	5. PhysChem Descriptors	CYP3A4	RF	15	Random	reg	0.250340599455041	0.275204359673024	0.244565217391304
1.6712851184689	RMSE	5. PhysChem Descriptors	CYP3A4	RF	16	Random	reg	0.255449591280654	0.237057220708447	0.241847826086957
1.71128579909729	RMSE	5. PhysChem Descriptors	CYP3A4	RF	17	Random	reg	0.25408719346049	0.247956403269755	0.241847826086957
1.70494285925108	RMSE	5. PhysChem Descriptors	CYP3A4	RF	18	Random	reg	0.249659400544959	0.291553133514986	0.233695652173913
1.67004270538597	RMSE	5. PhysChem Descriptors	CYP3A4	RF	19	Random	reg	0.25	0.275204359673024	0.247282608695652
1.71574794779986	RMSE	5. PhysChem Descriptors	CYP3A4	RF	20	Random	reg	0.251702997275204	0.253405994550409	0.255434782608696
1.59688208466692	RMSE	5. PhysChem Descriptors	CYP3A4	RF	21	Random	reg	0.245231607629428	0.258855585831063	0.301630434782609
1.55187470515148	RMSE	5. PhysChem Descriptors	CYP3A4	RF	22	Random	reg	0.25	0.280653950953678	0.241847826086957
1.65852786468266	RMSE	5. PhysChem Descriptors	CYP3A4	RF	23	Random	reg	0.250340599455041	0.231607629427793	0.28804347826087
1.6058183229651	RMSE	5. PhysChem Descriptors	CYP3A4	RF	24	Random	reg	0.258174386920981	0.23433242506812	0.222826086956522
1.72979711167231	RMSE	5. PhysChem Descriptors	CYP3A4	RF	25	Random	reg	0.247956403269755	0.291553133514986	0.247282608695652
1.81043504054582	RMSE	5. PhysChem Descriptors	CYP3A4	RF	26	Random	reg	0.250340599455041	0.269754768392371	0.25
1.88719046906863	RMSE	5. PhysChem Descriptors	CYP3A4	RF	27	Random	reg	0.254427792915531	0.231607629427793	0.255434782608696
1.71951500853869	RMSE	5. PhysChem Descriptors	CYP3A4	RF	28	Random	reg	0.255790190735695	0.242506811989101	0.233695652173913
1.60387050363623	RMSE	5. PhysChem Descriptors	CYP3A4	RF	29	Random	reg	0.257493188010899	0.253405994550409	0.209239130434783
1.29256833049393	RMSE	4. AtomPairs	CYP3A4	RF	0	Random	reg	0.247956403269755	0.280653950953678	0.258152173913043
1.4656375177106	RMSE	4. AtomPairs	CYP3A4	RF	1	Random	reg	0.254427792915531	0.239782016348774	0.247282608695652
1.37137129158386	RMSE	4. AtomPairs	CYP3A4	RF	2	Random	reg	0.25	0.258855585831063	0.263586956521739
1.32021979409954	RMSE	4. AtomPairs	CYP3A4	RF	3	Random	reg	0.248637602179836	0.269754768392371	0.263586956521739
1.30756528482144	RMSE	4. AtomPairs	CYP3A4	RF	4	Random	reg	0.248637602179836	0.256130790190736	0.277173913043478
1.36824342215469	RMSE	4. AtomPairs	CYP3A4	RF	5	Random	reg	0.25	0.226158038147139	0.296195652173913
1.32610032005107	RMSE	4. AtomPairs	CYP3A4	RF	6	Random	reg	0.251021798365123	0.258855585831063	0.255434782608696
1.27695741800431	RMSE	4. AtomPairs	CYP3A4	RF	7	Random	reg	0.250340599455041	0.253405994550409	0.266304347826087
1.29910092379716	RMSE	4. AtomPairs	CYP3A4	RF	8	Random	reg	0.252724795640327	0.250681198910082	0.25
1.62281480317693	RMSE	4. AtomPairs	CYP3A4	RF	9	Random	reg	0.24591280653951	0.305177111716621	0.25
1.25667250811442	RMSE	4. AtomPairs	CYP3A4	RF	10	Random	reg	0.260217983651226	0.228882833787466	0.21195652173913
1.47149688859798	RMSE	4. AtomPairs	CYP3A4	RF	11	Random	reg	0.25	0.256130790190736	0.266304347826087
1.37529926200377	RMSE	4. AtomPairs	CYP3A4	RF	12	Random	reg	0.248978201634877	0.283378746594005	0.247282608695652
1.30539436049574	RMSE	4. AtomPairs	CYP3A4	RF	13	Random	reg	0.248297002724796	0.242506811989101	0.293478260869565
1.28931610021355	RMSE	4. AtomPairs	CYP3A4	RF	14	Random	reg	0.250681198910082	0.245231607629428	0.271739130434783
1.31207692329301	RMSE	4. AtomPairs	CYP3A4	RF	15	Random	reg	0.250340599455041	0.275204359673024	0.244565217391304
1.30471074677386	RMSE	4. AtomPairs	CYP3A4	RF	16	Random	reg	0.255449591280654	0.237057220708447	0.241847826086957
1.45554815361395	RMSE	4. AtomPairs	CYP3A4	RF	17	Random	reg	0.25408719346049	0.247956403269755	0.241847826086957
1.39244523081894	RMSE	4. AtomPairs	CYP3A4	RF	18	Random	reg	0.249659400544959	0.291553133514986	0.233695652173913
1.40202158607331	RMSE	4. AtomPairs	CYP3A4	RF	19	Random	reg	0.25	0.275204359673024	0.247282608695652
1.47357224938231	RMSE	4. AtomPairs	CYP3A4	RF	20	Random	reg	0.251702997275204	0.253405994550409	0.255434782608696
1.42507467810005	RMSE	4. AtomPairs	CYP3A4	RF	21	Random	reg	0.245231607629428	0.258855585831063	0.301630434782609
1.26685908424153	RMSE	4. AtomPairs	CYP3A4	RF	22	Random	reg	0.25	0.280653950953678	0.241847826086957
1.39918037509978	RMSE	4. AtomPairs	CYP3A4	RF	23	Random	reg	0.250340599455041	0.231607629427793	0.28804347826087
1.40817732177739	RMSE	4. AtomPairs	CYP3A4	RF	24	Random	reg	0.258174386920981	0.23433242506812	0.222826086956522
1.30833130758549	RMSE	4. AtomPairs	CYP3A4	RF	25	Random	reg	0.247956403269755	0.291553133514986	0.247282608695652
1.52914861924382	RMSE	4. AtomPairs	CYP3A4	RF	26	Random	reg	0.250340599455041	0.269754768392371	0.25
1.55814908025312	RMSE	4. AtomPairs	CYP3A4	RF	27	Random	reg	0.254427792915531	0.231607629427793	0.255434782608696
1.4226308462525	RMSE	4. AtomPairs	CYP3A4	RF	28	Random	reg	0.255790190735695	0.242506811989101	0.233695652173913
1.32904289061863	RMSE	4. AtomPairs	CYP3A4	RF	29	Random	reg	0.257493188010899	0.253405994550409	0.209239130434783
1.55330814554673	RMSE	1. MorganBits	MOR	RF	0	Random	reg	0.461429582448691	0.484419263456091	0.429378531073446
1.87466432755306	RMSE	1. MorganBits	MOR	RF	1	Random	reg	0.458244869072895	0.464589235127479	0.474576271186441
1.71544051706241	RMSE	1. MorganBits	MOR	RF	2	Random	reg	0.469922151450814	0.422096317280453	0.423728813559322
1.67457198075422	RMSE	1. MorganBits	MOR	RF	3	Random	reg	0.458244869072895	0.484419263456091	0.454802259887006
1.82254565703482	RMSE	1. MorganBits	MOR	RF	4	Random	reg	0.465322009907997	0.430594900849858	0.451977401129944
1.76242136229745	RMSE	1. MorganBits	MOR	RF	5	Random	reg	0.46001415428167	0.498583569405099	0.426553672316384
1.71284018139967	RMSE	1. MorganBits	MOR	RF	6	Random	reg	0.462845010615711	0.495750708215297	0.406779661016949
1.80017611622435	RMSE	1. MorganBits	MOR	RF	7	Random	reg	0.453644727530078	0.504249291784703	0.471751412429379
1.77600043717738	RMSE	1. MorganBits	MOR	RF	8	Random	reg	0.461429582448691	0.45042492917847	0.463276836158192
1.76054316536664	RMSE	1. MorganBits	MOR	RF	9	Random	reg	0.462137296532201	0.481586402266289	0.426553672316384
1.70094460340281	RMSE	1. MorganBits	MOR	RF	10	Random	reg	0.462137296532201	0.413597733711048	0.494350282485876
1.59153730509022	RMSE	1. MorganBits	MOR	RF	11	Random	reg	0.457537154989384	0.484419263456091	0.46045197740113
1.69753706062508	RMSE	1. MorganBits	MOR	RF	12	Random	reg	0.468152866242038	0.45042492917847	0.409604519774011
1.64474220455521	RMSE	1. MorganBits	MOR	RF	13	Random	reg	0.461783439490446	0.461756373937677	0.449152542372881
1.7219555457831	RMSE	1. MorganBits	MOR	RF	14	Random	reg	0.457537154989384	0.478753541076487	0.466101694915254
1.78746453729737	RMSE	1. MorganBits	MOR	RF	15	Random	reg	0.468152866242038	0.458923512747875	0.401129943502825
1.77457551302041	RMSE	1. MorganBits	MOR	RF	16	Random	reg	0.462845010615711	0.430594900849858	0.471751412429379
1.64851706821033	RMSE	1. MorganBits	MOR	RF	17	Random	reg	0.458244869072895	0.464589235127479	0.474576271186441
1.76437081720471	RMSE	1. MorganBits	MOR	RF	18	Random	reg	0.456475583864119	0.481586402266289	0.471751412429379
1.69845013612281	RMSE	1. MorganBits	MOR	RF	19	Random	reg	0.461429582448691	0.453257790368272	0.46045197740113
1.68851015946809	RMSE	1. MorganBits	MOR	RF	20	Random	reg	0.465675866949752	0.441926345609065	0.437853107344633
1.78339355541161	RMSE	1. MorganBits	MOR	RF	21	Random	reg	0.462491153573956	0.444759206798867	0.46045197740113
1.5769956752205	RMSE	1. MorganBits	MOR	RF	22	Random	reg	0.466737438075018	0.46742209631728	0.403954802259887
1.64559674458081	RMSE	1. MorganBits	MOR	RF	23	Random	reg	0.458952583156405	0.495750708215297	0.437853107344633
1.72647804830201	RMSE	1. MorganBits	MOR	RF	24	Random	reg	0.465322009907997	0.419263456090652	0.463276836158192
1.50859189230171	RMSE	1. MorganBits	MOR	RF	25	Random	reg	0.468506723283793	0.441926345609065	0.415254237288136
1.78883751099483	RMSE	1. MorganBits	MOR	RF	26	Random	reg	0.452229299363057	0.490084985835694	0.497175141242938
1.66469858223802	RMSE	1. MorganBits	MOR	RF	27	Random	reg	0.456475583864119	0.470254957507082	0.483050847457627
1.7560726982783	RMSE	1. MorganBits	MOR	RF	28	Random	reg	0.453644727530078	0.46742209631728	0.508474576271186
1.91417392851915	RMSE	1. MorganBits	MOR	RF	29	Random	reg	0.466029723991507	0.439093484419263	0.437853107344633
1.52617509165864	RMSE	2. MorganCounts	MOR	RF	0	Random	reg	0.461429582448691	0.484419263456091	0.429378531073446
1.85193688570628	RMSE	2. MorganCounts	MOR	RF	1	Random	reg	0.458244869072895	0.464589235127479	0.474576271186441
1.70632820659386	RMSE	2. MorganCounts	MOR	RF	2	Random	reg	0.469922151450814	0.422096317280453	0.423728813559322
1.64005295939413	RMSE	2. MorganCounts	MOR	RF	3	Random	reg	0.458244869072895	0.484419263456091	0.454802259887006
1.80938420291272	RMSE	2. MorganCounts	MOR	RF	4	Random	reg	0.465322009907997	0.430594900849858	0.451977401129944
1.76120503017536	RMSE	2. MorganCounts	MOR	RF	5	Random	reg	0.46001415428167	0.498583569405099	0.426553672316384
1.74778756456068	RMSE	2. MorganCounts	MOR	RF	6	Random	reg	0.462845010615711	0.495750708215297	0.406779661016949
1.77801607157167	RMSE	2. MorganCounts	MOR	RF	7	Random	reg	0.453644727530078	0.504249291784703	0.471751412429379
1.69489546451547	RMSE	2. MorganCounts	MOR	RF	8	Random	reg	0.461429582448691	0.45042492917847	0.463276836158192
1.75842107153068	RMSE	2. MorganCounts	MOR	RF	9	Random	reg	0.462137296532201	0.481586402266289	0.426553672316384
1.64518543019808	RMSE	2. MorganCounts	MOR	RF	10	Random	reg	0.462137296532201	0.413597733711048	0.494350282485876
1.54186003832947	RMSE	2. MorganCounts	MOR	RF	11	Random	reg	0.457537154989384	0.484419263456091	0.46045197740113
1.67694973510643	RMSE	2. MorganCounts	MOR	RF	12	Random	reg	0.468152866242038	0.45042492917847	0.409604519774011
1.6258279333256	RMSE	2. MorganCounts	MOR	RF	13	Random	reg	0.461783439490446	0.461756373937677	0.449152542372881
1.71253213104241	RMSE	2. MorganCounts	MOR	RF	14	Random	reg	0.457537154989384	0.478753541076487	0.466101694915254
1.76371936958571	RMSE	2. MorganCounts	MOR	RF	15	Random	reg	0.468152866242038	0.458923512747875	0.401129943502825
1.75576289338241	RMSE	2. MorganCounts	MOR	RF	16	Random	reg	0.462845010615711	0.430594900849858	0.471751412429379
1.61083253301973	RMSE	2. MorganCounts	MOR	RF	17	Random	reg	0.458244869072895	0.464589235127479	0.474576271186441
1.72562853539439	RMSE	2. MorganCounts	MOR	RF	18	Random	reg	0.456475583864119	0.481586402266289	0.471751412429379
1.70204526111273	RMSE	2. MorganCounts	MOR	RF	19	Random	reg	0.461429582448691	0.453257790368272	0.46045197740113
1.69521304844072	RMSE	2. MorganCounts	MOR	RF	20	Random	reg	0.465675866949752	0.441926345609065	0.437853107344633
1.76351442182931	RMSE	2. MorganCounts	MOR	RF	21	Random	reg	0.462491153573956	0.444759206798867	0.46045197740113
1.59107512717049	RMSE	2. MorganCounts	MOR	RF	22	Random	reg	0.466737438075018	0.46742209631728	0.403954802259887
1.64552142644339	RMSE	2. MorganCounts	MOR	RF	23	Random	reg	0.458952583156405	0.495750708215297	0.437853107344633
1.70981053346492	RMSE	2. MorganCounts	MOR	RF	24	Random	reg	0.465322009907997	0.419263456090652	0.463276836158192
1.53844091285474	RMSE	2. MorganCounts	MOR	RF	25	Random	reg	0.468506723283793	0.441926345609065	0.415254237288136
1.81683181101136	RMSE	2. MorganCounts	MOR	RF	26	Random	reg	0.452229299363057	0.490084985835694	0.497175141242938
1.68896205889198	RMSE	2. MorganCounts	MOR	RF	27	Random	reg	0.456475583864119	0.470254957507082	0.483050847457627
1.73172274793404	RMSE	2. MorganCounts	MOR	RF	28	Random	reg	0.453644727530078	0.46742209631728	0.508474576271186
1.84117532609323	RMSE	2. MorganCounts	MOR	RF	29	Random	reg	0.466029723991507	0.439093484419263	0.437853107344633
1.74885985997807	RMSE	3. MACCS	MOR	RF	0	Random	reg	0.461429582448691	0.484419263456091	0.429378531073446
2.03325304311057	RMSE	3. MACCS	MOR	RF	1	Random	reg	0.458244869072895	0.464589235127479	0.474576271186441
1.81790929368694	RMSE	3. MACCS	MOR	RF	2	Random	reg	0.469922151450814	0.422096317280453	0.423728813559322
1.89341245221831	RMSE	3. MACCS	MOR	RF	3	Random	reg	0.458244869072895	0.484419263456091	0.454802259887006
1.90304816420336	RMSE	3. MACCS	MOR	RF	4	Random	reg	0.465322009907997	0.430594900849858	0.451977401129944
1.94588337124318	RMSE	3. MACCS	MOR	RF	5	Random	reg	0.46001415428167	0.498583569405099	0.426553672316384
1.95577276501652	RMSE	3. MACCS	MOR	RF	6	Random	reg	0.462845010615711	0.495750708215297	0.406779661016949
1.83047735044637	RMSE	3. MACCS	MOR	RF	7	Random	reg	0.453644727530078	0.504249291784703	0.471751412429379
1.8959540606282	RMSE	3. MACCS	MOR	RF	8	Random	reg	0.461429582448691	0.45042492917847	0.463276836158192
1.9873799911531	RMSE	3. MACCS	MOR	RF	9	Random	reg	0.462137296532201	0.481586402266289	0.426553672316384
1.75268482799265	RMSE	3. MACCS	MOR	RF	10	Random	reg	0.462137296532201	0.413597733711048	0.494350282485876
1.72962896644974	RMSE	3. MACCS	MOR	RF	11	Random	reg	0.457537154989384	0.484419263456091	0.46045197740113
1.87827321513704	RMSE	3. MACCS	MOR	RF	12	Random	reg	0.468152866242038	0.45042492917847	0.409604519774011
1.86238065758976	RMSE	3. MACCS	MOR	RF	13	Random	reg	0.461783439490446	0.461756373937677	0.449152542372881
1.87783725473124	RMSE	3. MACCS	MOR	RF	14	Random	reg	0.457537154989384	0.478753541076487	0.466101694915254
1.90515127030595	RMSE	3. MACCS	MOR	RF	15	Random	reg	0.468152866242038	0.458923512747875	0.401129943502825
2.00211883801629	RMSE	3. MACCS	MOR	RF	16	Random	reg	0.462845010615711	0.430594900849858	0.471751412429379
1.78594813536247	RMSE	3. MACCS	MOR	RF	17	Random	reg	0.458244869072895	0.464589235127479	0.474576271186441
1.94561748348682	RMSE	3. MACCS	MOR	RF	18	Random	reg	0.456475583864119	0.481586402266289	0.471751412429379
1.86547061947644	RMSE	3. MACCS	MOR	RF	19	Random	reg	0.461429582448691	0.453257790368272	0.46045197740113
1.87192475485684	RMSE	3. MACCS	MOR	RF	20	Random	reg	0.465675866949752	0.441926345609065	0.437853107344633
1.94241485452425	RMSE	3. MACCS	MOR	RF	21	Random	reg	0.462491153573956	0.444759206798867	0.46045197740113
1.74995937237991	RMSE	3. MACCS	MOR	RF	22	Random	reg	0.466737438075018	0.46742209631728	0.403954802259887
1.86908042269837	RMSE	3. MACCS	MOR	RF	23	Random	reg	0.458952583156405	0.495750708215297	0.437853107344633
2.00103143532153	RMSE	3. MACCS	MOR	RF	24	Random	reg	0.465322009907997	0.419263456090652	0.463276836158192
1.65676381418796	RMSE	3. MACCS	MOR	RF	25	Random	reg	0.468506723283793	0.441926345609065	0.415254237288136
1.85564193034341	RMSE	3. MACCS	MOR	RF	26	Random	reg	0.452229299363057	0.490084985835694	0.497175141242938
1.87132331012374	RMSE	3. MACCS	MOR	RF	27	Random	reg	0.456475583864119	0.470254957507082	0.483050847457627
1.8960587076847	RMSE	3. MACCS	MOR	RF	28	Random	reg	0.453644727530078	0.46742209631728	0.508474576271186
2.008337113766	RMSE	3. MACCS	MOR	RF	29	Random	reg	0.466029723991507	0.439093484419263	0.437853107344633
1.77088671660301	RMSE	0. RDKit Descriptors	MOR	RF	0	Random	reg	0.461429582448691	0.484419263456091	0.429378531073446
1.98055505371259	RMSE	0. RDKit Descriptors	MOR	RF	1	Random	reg	0.458244869072895	0.464589235127479	0.474576271186441
1.83845412930233	RMSE	0. RDKit Descriptors	MOR	RF	2	Random	reg	0.469922151450814	0.422096317280453	0.423728813559322
1.85632382838734	RMSE	0. RDKit Descriptors	MOR	RF	3	Random	reg	0.458244869072895	0.484419263456091	0.454802259887006
2.03999917294888	RMSE	0. RDKit Descriptors	MOR	RF	4	Random	reg	0.465322009907997	0.430594900849858	0.451977401129944
1.79262375073041	RMSE	0. RDKit Descriptors	MOR	RF	5	Random	reg	0.46001415428167	0.498583569405099	0.426553672316384
1.9274893227974	RMSE	0. RDKit Descriptors	MOR	RF	6	Random	reg	0.462845010615711	0.495750708215297	0.406779661016949
1.81158899691186	RMSE	0. RDKit Descriptors	MOR	RF	7	Random	reg	0.453644727530078	0.504249291784703	0.471751412429379
1.89635726260739	RMSE	0. RDKit Descriptors	MOR	RF	8	Random	reg	0.461429582448691	0.45042492917847	0.463276836158192
1.91587675483373	RMSE	0. RDKit Descriptors	MOR	RF	9	Random	reg	0.462137296532201	0.481586402266289	0.426553672316384
1.65968864850031	RMSE	0. RDKit Descriptors	MOR	RF	10	Random	reg	0.462137296532201	0.413597733711048	0.494350282485876
1.7611319082428	RMSE	0. RDKit Descriptors	MOR	RF	11	Random	reg	0.457537154989384	0.484419263456091	0.46045197740113
1.82700126864176	RMSE	0. RDKit Descriptors	MOR	RF	12	Random	reg	0.468152866242038	0.45042492917847	0.409604519774011
1.84259838415027	RMSE	0. RDKit Descriptors	MOR	RF	13	Random	reg	0.461783439490446	0.461756373937677	0.449152542372881
1.86088443620546	RMSE	0. RDKit Descriptors	MOR	RF	14	Random	reg	0.457537154989384	0.478753541076487	0.466101694915254
1.83382851821293	RMSE	0. RDKit Descriptors	MOR	RF	15	Random	reg	0.468152866242038	0.458923512747875	0.401129943502825
1.93233570591068	RMSE	0. RDKit Descriptors	MOR	RF	16	Random	reg	0.462845010615711	0.430594900849858	0.471751412429379
1.74071387302561	RMSE	0. RDKit Descriptors	MOR	RF	17	Random	reg	0.458244869072895	0.464589235127479	0.474576271186441
1.87145870008375	RMSE	0. RDKit Descriptors	MOR	RF	18	Random	reg	0.456475583864119	0.481586402266289	0.471751412429379
1.74898199153689	RMSE	0. RDKit Descriptors	MOR	RF	19	Random	reg	0.461429582448691	0.453257790368272	0.46045197740113
1.81590575997603	RMSE	0. RDKit Descriptors	MOR	RF	20	Random	reg	0.465675866949752	0.441926345609065	0.437853107344633
1.9235008784124	RMSE	0. RDKit Descriptors	MOR	RF	21	Random	reg	0.462491153573956	0.444759206798867	0.46045197740113
1.75003299074245	RMSE	0. RDKit Descriptors	MOR	RF	22	Random	reg	0.466737438075018	0.46742209631728	0.403954802259887
1.75152806392913	RMSE	0. RDKit Descriptors	MOR	RF	23	Random	reg	0.458952583156405	0.495750708215297	0.437853107344633
1.9894749180618	RMSE	0. RDKit Descriptors	MOR	RF	24	Random	reg	0.465322009907997	0.419263456090652	0.463276836158192
1.58965248086999	RMSE	0. RDKit Descriptors	MOR	RF	25	Random	reg	0.468506723283793	0.441926345609065	0.415254237288136
1.94447048145233	RMSE	0. RDKit Descriptors	MOR	RF	26	Random	reg	0.452229299363057	0.490084985835694	0.497175141242938
1.81935013577702	RMSE	0. RDKit Descriptors	MOR	RF	27	Random	reg	0.456475583864119	0.470254957507082	0.483050847457627
1.83105428668251	RMSE	0. RDKit Descriptors	MOR	RF	28	Random	reg	0.453644727530078	0.46742209631728	0.508474576271186
1.95201315693722	RMSE	0. RDKit Descriptors	MOR	RF	29	Random	reg	0.466029723991507	0.439093484419263	0.437853107344633
2.04820455251596	RMSE	5. PhysChem Descriptors	MOR	RF	0	Random	reg	0.461429582448691	0.484419263456091	0.429378531073446
2.19377137888594	RMSE	5. PhysChem Descriptors	MOR	RF	1	Random	reg	0.458244869072895	0.464589235127479	0.474576271186441
2.07408386587359	RMSE	5. PhysChem Descriptors	MOR	RF	2	Random	reg	0.469922151450814	0.422096317280453	0.423728813559322
2.31916004273289	RMSE	5. PhysChem Descriptors	MOR	RF	3	Random	reg	0.458244869072895	0.484419263456091	0.454802259887006
2.27706076538937	RMSE	5. PhysChem Descriptors	MOR	RF	4	Random	reg	0.465322009907997	0.430594900849858	0.451977401129944
2.2355090961237	RMSE	5. PhysChem Descriptors	MOR	RF	5	Random	reg	0.46001415428167	0.498583569405099	0.426553672316384
2.19159342627435	RMSE	5. PhysChem Descriptors	MOR	RF	6	Random	reg	0.462845010615711	0.495750708215297	0.406779661016949
2.12059884764032	RMSE	5. PhysChem Descriptors	MOR	RF	7	Random	reg	0.453644727530078	0.504249291784703	0.471751412429379
2.25636474207199	RMSE	5. PhysChem Descriptors	MOR	RF	8	Random	reg	0.461429582448691	0.45042492917847	0.463276836158192
2.25752000026897	RMSE	5. PhysChem Descriptors	MOR	RF	9	Random	reg	0.462137296532201	0.481586402266289	0.426553672316384
2.18115939693228	RMSE	5. PhysChem Descriptors	MOR	RF	10	Random	reg	0.462137296532201	0.413597733711048	0.494350282485876
2.23582746792087	RMSE	5. PhysChem Descriptors	MOR	RF	11	Random	reg	0.457537154989384	0.484419263456091	0.46045197740113
2.17918016943685	RMSE	5. PhysChem Descriptors	MOR	RF	12	Random	reg	0.468152866242038	0.45042492917847	0.409604519774011
2.14377089471105	RMSE	5. PhysChem Descriptors	MOR	RF	13	Random	reg	0.461783439490446	0.461756373937677	0.449152542372881
2.17632546855879	RMSE	5. PhysChem Descriptors	MOR	RF	14	Random	reg	0.457537154989384	0.478753541076487	0.466101694915254
2.27591856880638	RMSE	5. PhysChem Descriptors	MOR	RF	15	Random	reg	0.468152866242038	0.458923512747875	0.401129943502825
2.34619356500575	RMSE	5. PhysChem Descriptors	MOR	RF	16	Random	reg	0.462845010615711	0.430594900849858	0.471751412429379
2.00756346921633	RMSE	5. PhysChem Descriptors	MOR	RF	17	Random	reg	0.458244869072895	0.464589235127479	0.474576271186441
2.28951993971664	RMSE	5. PhysChem Descriptors	MOR	RF	18	Random	reg	0.456475583864119	0.481586402266289	0.471751412429379
2.09955487057336	RMSE	5. PhysChem Descriptors	MOR	RF	19	Random	reg	0.461429582448691	0.453257790368272	0.46045197740113
2.28194227773792	RMSE	5. PhysChem Descriptors	MOR	RF	20	Random	reg	0.465675866949752	0.441926345609065	0.437853107344633
2.29337165891784	RMSE	5. PhysChem Descriptors	MOR	RF	21	Random	reg	0.462491153573956	0.444759206798867	0.46045197740113
2.16131883956696	RMSE	5. PhysChem Descriptors	MOR	RF	22	Random	reg	0.466737438075018	0.46742209631728	0.403954802259887
2.03564296060869	RMSE	5. PhysChem Descriptors	MOR	RF	23	Random	reg	0.458952583156405	0.495750708215297	0.437853107344633
2.39148922068286	RMSE	5. PhysChem Descriptors	MOR	RF	24	Random	reg	0.465322009907997	0.419263456090652	0.463276836158192
1.90603191286722	RMSE	5. PhysChem Descriptors	MOR	RF	25	Random	reg	0.468506723283793	0.441926345609065	0.415254237288136
2.31160190059766	RMSE	5. PhysChem Descriptors	MOR	RF	26	Random	reg	0.452229299363057	0.490084985835694	0.497175141242938
2.27624739584217	RMSE	5. PhysChem Descriptors	MOR	RF	27	Random	reg	0.456475583864119	0.470254957507082	0.483050847457627
2.23646537130707	RMSE	5. PhysChem Descriptors	MOR	RF	28	Random	reg	0.453644727530078	0.46742209631728	0.508474576271186
2.28305575086119	RMSE	5. PhysChem Descriptors	MOR	RF	29	Random	reg	0.466029723991507	0.439093484419263	0.437853107344633
1.62593443640408	RMSE	4. AtomPairs	MOR	RF	0	Random	reg	0.461429582448691	0.484419263456091	0.429378531073446
1.91697342886947	RMSE	4. AtomPairs	MOR	RF	1	Random	reg	0.458244869072895	0.464589235127479	0.474576271186441
1.72410724418625	RMSE	4. AtomPairs	MOR	RF	2	Random	reg	0.469922151450814	0.422096317280453	0.423728813559322
1.73303501954999	RMSE	4. AtomPairs	MOR	RF	3	Random	reg	0.458244869072895	0.484419263456091	0.454802259887006
1.81237629769703	RMSE	4. AtomPairs	MOR	RF	4	Random	reg	0.465322009907997	0.430594900849858	0.451977401129944
1.7379557129324	RMSE	4. AtomPairs	MOR	RF	5	Random	reg	0.46001415428167	0.498583569405099	0.426553672316384
1.77457503403274	RMSE	4. AtomPairs	MOR	RF	6	Random	reg	0.462845010615711	0.495750708215297	0.406779661016949
1.77341283381558	RMSE	4. AtomPairs	MOR	RF	7	Random	reg	0.453644727530078	0.504249291784703	0.471751412429379
1.76410370830433	RMSE	4. AtomPairs	MOR	RF	8	Random	reg	0.461429582448691	0.45042492917847	0.463276836158192
1.80845173266776	RMSE	4. AtomPairs	MOR	RF	9	Random	reg	0.462137296532201	0.481586402266289	0.426553672316384
1.60622237773227	RMSE	4. AtomPairs	MOR	RF	10	Random	reg	0.462137296532201	0.413597733711048	0.494350282485876
1.62705077817186	RMSE	4. AtomPairs	MOR	RF	11	Random	reg	0.457537154989384	0.484419263456091	0.46045197740113
1.68254162093975	RMSE	4. AtomPairs	MOR	RF	12	Random	reg	0.468152866242038	0.45042492917847	0.409604519774011
1.63916142832632	RMSE	4. AtomPairs	MOR	RF	13	Random	reg	0.461783439490446	0.461756373937677	0.449152542372881
1.72142963323251	RMSE	4. AtomPairs	MOR	RF	14	Random	reg	0.457537154989384	0.478753541076487	0.466101694915254
1.85420242040174	RMSE	4. AtomPairs	MOR	RF	15	Random	reg	0.468152866242038	0.458923512747875	0.401129943502825
1.84551911757644	RMSE	4. AtomPairs	MOR	RF	16	Random	reg	0.462845010615711	0.430594900849858	0.471751412429379
1.59632883140088	RMSE	4. AtomPairs	MOR	RF	17	Random	reg	0.458244869072895	0.464589235127479	0.474576271186441
1.77093478908836	RMSE	4. AtomPairs	MOR	RF	18	Random	reg	0.456475583864119	0.481586402266289	0.471751412429379
1.66161495066191	RMSE	4. AtomPairs	MOR	RF	19	Random	reg	0.461429582448691	0.453257790368272	0.46045197740113
1.69462766123312	RMSE	4. AtomPairs	MOR	RF	20	Random	reg	0.465675866949752	0.441926345609065	0.437853107344633
1.80071522538817	RMSE	4. AtomPairs	MOR	RF	21	Random	reg	0.462491153573956	0.444759206798867	0.46045197740113
1.6624214679247	RMSE	4. AtomPairs	MOR	RF	22	Random	reg	0.466737438075018	0.46742209631728	0.403954802259887
1.60665129035411	RMSE	4. AtomPairs	MOR	RF	23	Random	reg	0.458952583156405	0.495750708215297	0.437853107344633
1.83092136695799	RMSE	4. AtomPairs	MOR	RF	24	Random	reg	0.465322009907997	0.419263456090652	0.463276836158192
1.55875363426764	RMSE	4. AtomPairs	MOR	RF	25	Random	reg	0.468506723283793	0.441926345609065	0.415254237288136
1.83080262220438	RMSE	4. AtomPairs	MOR	RF	26	Random	reg	0.452229299363057	0.490084985835694	0.497175141242938
1.73032187801052	RMSE	4. AtomPairs	MOR	RF	27	Random	reg	0.456475583864119	0.470254957507082	0.483050847457627
1.73443125036246	RMSE	4. AtomPairs	MOR	RF	28	Random	reg	0.453644727530078	0.46742209631728	0.508474576271186
1.84002553394326	RMSE	4. AtomPairs	MOR	RF	29	Random	reg	0.466029723991507	0.439093484419263	0.437853107344633
1.64293403682765	RMSE	1. MorganBits	DOR	RF	0	Random	reg	0.420868890612878	0.403726708074534	0.393188854489164
1.69392379241251	RMSE	1. MorganBits	DOR	RF	1	Random	reg	0.418541505042669	0.375776397515528	0.439628482972136
1.44343975062166	RMSE	1. MorganBits	DOR	RF	2	Random	reg	0.41311093871218	0.416149068322981	0.442724458204334
1.60440933528159	RMSE	1. MorganBits	DOR	RF	3	Random	reg	0.41155934833204	0.437888198757764	0.43343653250774
1.52581248940913	RMSE	1. MorganBits	DOR	RF	4	Random	reg	0.411947245927075	0.403726708074534	0.464396284829721
1.65972303266121	RMSE	1. MorganBits	DOR	RF	5	Random	reg	0.423196276183088	0.350931677018633	0.427244582043344
1.57074407011566	RMSE	1. MorganBits	DOR	RF	6	Random	reg	0.423972071373158	0.366459627329193	0.405572755417957
1.65941634315413	RMSE	1. MorganBits	DOR	RF	7	Random	reg	0.408844065166796	0.440993788819876	0.452012383900929
1.548421708497	RMSE	1. MorganBits	DOR	RF	8	Random	reg	0.421644685802948	0.409937888198758	0.380804953560371
1.4735326620504	RMSE	1. MorganBits	DOR	RF	9	Random	reg	0.418929402637704	0.406832298136646	0.405572755417957
1.54391218217759	RMSE	1. MorganBits	DOR	RF	10	Random	reg	0.41155934833204	0.422360248447205	0.448916408668731
1.60077945046961	RMSE	1. MorganBits	DOR	RF	11	Random	reg	0.416214119472459	0.416149068322981	0.417956656346749
1.86156263189031	RMSE	1. MorganBits	DOR	RF	12	Random	reg	0.41466252909232	0.428571428571428	0.417956656346749
1.63906679032428	RMSE	1. MorganBits	DOR	RF	13	Random	reg	0.41311093871218	0.434782608695652	0.424148606811146
1.51807442825507	RMSE	1. MorganBits	DOR	RF	14	Random	reg	0.414274631497285	0.406832298136646	0.442724458204334
1.62702655552018	RMSE	1. MorganBits	DOR	RF	15	Random	reg	0.402249806051202	0.43167701863354	0.513931888544892
1.48258192971253	RMSE	1. MorganBits	DOR	RF	16	Random	reg	0.418929402637704	0.437888198757764	0.374613003095975
1.68746193992499	RMSE	1. MorganBits	DOR	RF	17	Random	reg	0.417765709852599	0.406832298136646	0.414860681114551
1.50584072811387	RMSE	1. MorganBits	DOR	RF	18	Random	reg	0.415050426687354	0.43167701863354	0.411764705882353
1.47661254685083	RMSE	1. MorganBits	DOR	RF	19	Random	reg	0.416214119472459	0.434782608695652	0.39938080495356
1.66260065020747	RMSE	1. MorganBits	DOR	RF	20	Random	reg	0.41466252909232	0.409937888198758	0.436532507739938
1.54670589317358	RMSE	1. MorganBits	DOR	RF	21	Random	reg	0.417765709852599	0.409937888198758	0.411764705882353
1.66867057459348	RMSE	1. MorganBits	DOR	RF	22	Random	reg	0.420868890612878	0.409937888198758	0.386996904024768
1.83836072356957	RMSE	1. MorganBits	DOR	RF	23	Random	reg	0.425523661753297	0.39751552795031	0.362229102167183
1.58753466059543	RMSE	1. MorganBits	DOR	RF	24	Random	reg	0.419317300232738	0.419254658385093	0.390092879256966
1.64951940486475	RMSE	1. MorganBits	DOR	RF	25	Random	reg	0.417765709852599	0.388198757763975	0.43343653250774
1.38867000338836	RMSE	1. MorganBits	DOR	RF	26	Random	reg	0.41466252909232	0.444099378881988	0.402476780185758
1.55070995813714	RMSE	1. MorganBits	DOR	RF	27	Random	reg	0.41388673390225	0.444099378881988	0.408668730650155
1.61418263658727	RMSE	1. MorganBits	DOR	RF	28	Random	reg	0.419705197827773	0.366459627329193	0.439628482972136
1.61795439180513	RMSE	1. MorganBits	DOR	RF	29	Random	reg	0.41466252909232	0.391304347826087	0.455108359133127
1.62329498118323	RMSE	2. MorganCounts	DOR	RF	0	Random	reg	0.420868890612878	0.403726708074534	0.393188854489164
1.69067690444258	RMSE	2. MorganCounts	DOR	RF	1	Random	reg	0.418541505042669	0.375776397515528	0.439628482972136
1.45880079292448	RMSE	2. MorganCounts	DOR	RF	2	Random	reg	0.41311093871218	0.416149068322981	0.442724458204334
1.61196850066194	RMSE	2. MorganCounts	DOR	RF	3	Random	reg	0.41155934833204	0.437888198757764	0.43343653250774
1.48317940980953	RMSE	2. MorganCounts	DOR	RF	4	Random	reg	0.411947245927075	0.403726708074534	0.464396284829721
1.66244165362786	RMSE	2. MorganCounts	DOR	RF	5	Random	reg	0.423196276183088	0.350931677018633	0.427244582043344
1.52646891464275	RMSE	2. MorganCounts	DOR	RF	6	Random	reg	0.423972071373158	0.366459627329193	0.405572755417957
1.64717861962032	RMSE	2. MorganCounts	DOR	RF	7	Random	reg	0.408844065166796	0.440993788819876	0.452012383900929
1.56343699589546	RMSE	2. MorganCounts	DOR	RF	8	Random	reg	0.421644685802948	0.409937888198758	0.380804953560371
1.47819669318457	RMSE	2. MorganCounts	DOR	RF	9	Random	reg	0.418929402637704	0.406832298136646	0.405572755417957
1.52605827455557	RMSE	2. MorganCounts	DOR	RF	10	Random	reg	0.41155934833204	0.422360248447205	0.448916408668731
1.55979670592635	RMSE	2. MorganCounts	DOR	RF	11	Random	reg	0.416214119472459	0.416149068322981	0.417956656346749
1.81840405608684	RMSE	2. MorganCounts	DOR	RF	12	Random	reg	0.41466252909232	0.428571428571428	0.417956656346749
1.60820532424348	RMSE	2. MorganCounts	DOR	RF	13	Random	reg	0.41311093871218	0.434782608695652	0.424148606811146
1.48823223832795	RMSE	2. MorganCounts	DOR	RF	14	Random	reg	0.414274631497285	0.406832298136646	0.442724458204334
1.61349683213979	RMSE	2. MorganCounts	DOR	RF	15	Random	reg	0.402249806051202	0.43167701863354	0.513931888544892
1.45913287088847	RMSE	2. MorganCounts	DOR	RF	16	Random	reg	0.418929402637704	0.437888198757764	0.374613003095975
1.67075502594472	RMSE	2. MorganCounts	DOR	RF	17	Random	reg	0.417765709852599	0.406832298136646	0.414860681114551
1.46195611140896	RMSE	2. MorganCounts	DOR	RF	18	Random	reg	0.415050426687354	0.43167701863354	0.411764705882353
1.4618150003131	RMSE	2. MorganCounts	DOR	RF	19	Random	reg	0.416214119472459	0.434782608695652	0.39938080495356
1.663990895668	RMSE	2. MorganCounts	DOR	RF	20	Random	reg	0.41466252909232	0.409937888198758	0.436532507739938
1.55449184327685	RMSE	2. MorganCounts	DOR	RF	21	Random	reg	0.417765709852599	0.409937888198758	0.411764705882353
1.68817833140976	RMSE	2. MorganCounts	DOR	RF	22	Random	reg	0.420868890612878	0.409937888198758	0.386996904024768
1.81237652790018	RMSE	2. MorganCounts	DOR	RF	23	Random	reg	0.425523661753297	0.39751552795031	0.362229102167183
1.58044128885636	RMSE	2. MorganCounts	DOR	RF	24	Random	reg	0.419317300232738	0.419254658385093	0.390092879256966
1.63389060971364	RMSE	2. MorganCounts	DOR	RF	25	Random	reg	0.417765709852599	0.388198757763975	0.43343653250774
1.36342883863769	RMSE	2. MorganCounts	DOR	RF	26	Random	reg	0.41466252909232	0.444099378881988	0.402476780185758
1.52201038439665	RMSE	2. MorganCounts	DOR	RF	27	Random	reg	0.41388673390225	0.444099378881988	0.408668730650155
1.57528851637205	RMSE	2. MorganCounts	DOR	RF	28	Random	reg	0.419705197827773	0.366459627329193	0.439628482972136
1.59239285355886	RMSE	2. MorganCounts	DOR	RF	29	Random	reg	0.41466252909232	0.391304347826087	0.455108359133127
1.74886756378576	RMSE	3. MACCS	DOR	RF	0	Random	reg	0.420868890612878	0.403726708074534	0.393188854489164
1.88233524682662	RMSE	3. MACCS	DOR	RF	1	Random	reg	0.418541505042669	0.375776397515528	0.439628482972136
1.71782871791771	RMSE	3. MACCS	DOR	RF	2	Random	reg	0.41311093871218	0.416149068322981	0.442724458204334
1.6785721609835	RMSE	3. MACCS	DOR	RF	3	Random	reg	0.41155934833204	0.437888198757764	0.43343653250774
1.78029849442126	RMSE	3. MACCS	DOR	RF	4	Random	reg	0.411947245927075	0.403726708074534	0.464396284829721
1.93801998786438	RMSE	3. MACCS	DOR	RF	5	Random	reg	0.423196276183088	0.350931677018633	0.427244582043344
1.83578896749277	RMSE	3. MACCS	DOR	RF	6	Random	reg	0.423972071373158	0.366459627329193	0.405572755417957
1.88643826350022	RMSE	3. MACCS	DOR	RF	7	Random	reg	0.408844065166796	0.440993788819876	0.452012383900929
1.7016795214579	RMSE	3. MACCS	DOR	RF	8	Random	reg	0.421644685802948	0.409937888198758	0.380804953560371
1.7711100106931	RMSE	3. MACCS	DOR	RF	9	Random	reg	0.418929402637704	0.406832298136646	0.405572755417957
1.8900458421016	RMSE	3. MACCS	DOR	RF	10	Random	reg	0.41155934833204	0.422360248447205	0.448916408668731
1.78749256182697	RMSE	3. MACCS	DOR	RF	11	Random	reg	0.416214119472459	0.416149068322981	0.417956656346749
1.95552597328027	RMSE	3. MACCS	DOR	RF	12	Random	reg	0.41466252909232	0.428571428571428	0.417956656346749
1.88909242784433	RMSE	3. MACCS	DOR	RF	13	Random	reg	0.41311093871218	0.434782608695652	0.424148606811146
1.77127542212839	RMSE	3. MACCS	DOR	RF	14	Random	reg	0.414274631497285	0.406832298136646	0.442724458204334
1.90406652461862	RMSE	3. MACCS	DOR	RF	15	Random	reg	0.402249806051202	0.43167701863354	0.513931888544892
1.72071156722074	RMSE	3. MACCS	DOR	RF	16	Random	reg	0.418929402637704	0.437888198757764	0.374613003095975
1.81338099082775	RMSE	3. MACCS	DOR	RF	17	Random	reg	0.417765709852599	0.406832298136646	0.414860681114551
1.88479573182305	RMSE	3. MACCS	DOR	RF	18	Random	reg	0.415050426687354	0.43167701863354	0.411764705882353
1.77849248979613	RMSE	3. MACCS	DOR	RF	19	Random	reg	0.416214119472459	0.434782608695652	0.39938080495356
1.86587729351334	RMSE	3. MACCS	DOR	RF	20	Random	reg	0.41466252909232	0.409937888198758	0.436532507739938
1.78671472611478	RMSE	3. MACCS	DOR	RF	21	Random	reg	0.417765709852599	0.409937888198758	0.411764705882353
1.73192503229839	RMSE	3. MACCS	DOR	RF	22	Random	reg	0.420868890612878	0.409937888198758	0.386996904024768
2.04800401027692	RMSE	3. MACCS	DOR	RF	23	Random	reg	0.425523661753297	0.39751552795031	0.362229102167183
1.75127544751337	RMSE	3. MACCS	DOR	RF	24	Random	reg	0.419317300232738	0.419254658385093	0.390092879256966
1.87867328926937	RMSE	3. MACCS	DOR	RF	25	Random	reg	0.417765709852599	0.388198757763975	0.43343653250774
1.71817813067139	RMSE	3. MACCS	DOR	RF	26	Random	reg	0.41466252909232	0.444099378881988	0.402476780185758
1.75715362699482	RMSE	3. MACCS	DOR	RF	27	Random	reg	0.41388673390225	0.444099378881988	0.408668730650155
1.87455715844872	RMSE	3. MACCS	DOR	RF	28	Random	reg	0.419705197827773	0.366459627329193	0.439628482972136
1.86984692659796	RMSE	3. MACCS	DOR	RF	29	Random	reg	0.41466252909232	0.391304347826087	0.455108359133127
1.80140696823185	RMSE	0. RDKit Descriptors	DOR	RF	0	Random	reg	0.420868890612878	0.403726708074534	0.393188854489164
1.77088025790022	RMSE	0. RDKit Descriptors	DOR	RF	1	Random	reg	0.418541505042669	0.375776397515528	0.439628482972136
1.60942767158517	RMSE	0. RDKit Descriptors	DOR	RF	2	Random	reg	0.41311093871218	0.416149068322981	0.442724458204334
1.74831297319318	RMSE	0. RDKit Descriptors	DOR	RF	3	Random	reg	0.41155934833204	0.437888198757764	0.43343653250774
1.65817888337249	RMSE	0. RDKit Descriptors	DOR	RF	4	Random	reg	0.411947245927075	0.403726708074534	0.464396284829721
1.7932484598335	RMSE	0. RDKit Descriptors	DOR	RF	5	Random	reg	0.423196276183088	0.350931677018633	0.427244582043344
1.74815929498526	RMSE	0. RDKit Descriptors	DOR	RF	6	Random	reg	0.423972071373158	0.366459627329193	0.405572755417957
1.78576827478508	RMSE	0. RDKit Descriptors	DOR	RF	7	Random	reg	0.408844065166796	0.440993788819876	0.452012383900929
1.65641657719184	RMSE	0. RDKit Descriptors	DOR	RF	8	Random	reg	0.421644685802948	0.409937888198758	0.380804953560371
1.64621876395743	RMSE	0. RDKit Descriptors	DOR	RF	9	Random	reg	0.418929402637704	0.406832298136646	0.405572755417957
1.61654225660054	RMSE	0. RDKit Descriptors	DOR	RF	10	Random	reg	0.41155934833204	0.422360248447205	0.448916408668731
1.75393723625351	RMSE	0. RDKit Descriptors	DOR	RF	11	Random	reg	0.416214119472459	0.416149068322981	0.417956656346749
1.77384631049603	RMSE	0. RDKit Descriptors	DOR	RF	12	Random	reg	0.41466252909232	0.428571428571428	0.417956656346749
1.71860668542892	RMSE	0. RDKit Descriptors	DOR	RF	13	Random	reg	0.41311093871218	0.434782608695652	0.424148606811146
1.63140522069016	RMSE	0. RDKit Descriptors	DOR	RF	14	Random	reg	0.414274631497285	0.406832298136646	0.442724458204334
1.78074220478155	RMSE	0. RDKit Descriptors	DOR	RF	15	Random	reg	0.402249806051202	0.43167701863354	0.513931888544892
1.58963402530105	RMSE	0. RDKit Descriptors	DOR	RF	16	Random	reg	0.418929402637704	0.437888198757764	0.374613003095975
1.71642499886107	RMSE	0. RDKit Descriptors	DOR	RF	17	Random	reg	0.417765709852599	0.406832298136646	0.414860681114551
1.7232202408036	RMSE	0. RDKit Descriptors	DOR	RF	18	Random	reg	0.415050426687354	0.43167701863354	0.411764705882353
1.68172523017378	RMSE	0. RDKit Descriptors	DOR	RF	19	Random	reg	0.416214119472459	0.434782608695652	0.39938080495356
1.80347854005114	RMSE	0. RDKit Descriptors	DOR	RF	20	Random	reg	0.41466252909232	0.409937888198758	0.436532507739938
1.71688382037291	RMSE	0. RDKit Descriptors	DOR	RF	21	Random	reg	0.417765709852599	0.409937888198758	0.411764705882353
1.6789569918623	RMSE	0. RDKit Descriptors	DOR	RF	22	Random	reg	0.420868890612878	0.409937888198758	0.386996904024768
1.92817487000117	RMSE	0. RDKit Descriptors	DOR	RF	23	Random	reg	0.425523661753297	0.39751552795031	0.362229102167183
1.77611035009702	RMSE	0. RDKit Descriptors	DOR	RF	24	Random	reg	0.419317300232738	0.419254658385093	0.390092879256966
1.75782856525564	RMSE	0. RDKit Descriptors	DOR	RF	25	Random	reg	0.417765709852599	0.388198757763975	0.43343653250774
1.51170820003146	RMSE	0. RDKit Descriptors	DOR	RF	26	Random	reg	0.41466252909232	0.444099378881988	0.402476780185758
1.65483264374804	RMSE	0. RDKit Descriptors	DOR	RF	27	Random	reg	0.41388673390225	0.444099378881988	0.408668730650155
1.67912876000051	RMSE	0. RDKit Descriptors	DOR	RF	28	Random	reg	0.419705197827773	0.366459627329193	0.439628482972136
1.72817116727083	RMSE	0. RDKit Descriptors	DOR	RF	29	Random	reg	0.41466252909232	0.391304347826087	0.455108359133127
2.41811715819955	RMSE	5. PhysChem Descriptors	DOR	RF	0	Random	reg	0.420868890612878	0.403726708074534	0.393188854489164
2.40992753306146	RMSE	5. PhysChem Descriptors	DOR	RF	1	Random	reg	0.418541505042669	0.375776397515528	0.439628482972136
2.20546635047525	RMSE	5. PhysChem Descriptors	DOR	RF	2	Random	reg	0.41311093871218	0.416149068322981	0.442724458204334
2.26201435327672	RMSE	5. PhysChem Descriptors	DOR	RF	3	Random	reg	0.41155934833204	0.437888198757764	0.43343653250774
2.20112070696373	RMSE	5. PhysChem Descriptors	DOR	RF	4	Random	reg	0.411947245927075	0.403726708074534	0.464396284829721
2.51552186977007	RMSE	5. PhysChem Descriptors	DOR	RF	5	Random	reg	0.423196276183088	0.350931677018633	0.427244582043344
2.08914699686563	RMSE	5. PhysChem Descriptors	DOR	RF	6	Random	reg	0.423972071373158	0.366459627329193	0.405572755417957
2.37389205783675	RMSE	5. PhysChem Descriptors	DOR	RF	7	Random	reg	0.408844065166796	0.440993788819876	0.452012383900929
2.27514362069041	RMSE	5. PhysChem Descriptors	DOR	RF	8	Random	reg	0.421644685802948	0.409937888198758	0.380804953560371
2.23975736116442	RMSE	5. PhysChem Descriptors	DOR	RF	9	Random	reg	0.418929402637704	0.406832298136646	0.405572755417957
2.23810788986397	RMSE	5. PhysChem Descriptors	DOR	RF	10	Random	reg	0.41155934833204	0.422360248447205	0.448916408668731
2.2684863361957	RMSE	5. PhysChem Descriptors	DOR	RF	11	Random	reg	0.416214119472459	0.416149068322981	0.417956656346749
2.31943132013374	RMSE	5. PhysChem Descriptors	DOR	RF	12	Random	reg	0.41466252909232	0.428571428571428	0.417956656346749
2.13452397210686	RMSE	5. PhysChem Descriptors	DOR	RF	13	Random	reg	0.41311093871218	0.434782608695652	0.424148606811146
2.15190718603548	RMSE	5. PhysChem Descriptors	DOR	RF	14	Random	reg	0.414274631497285	0.406832298136646	0.442724458204334
2.23279133798127	RMSE	5. PhysChem Descriptors	DOR	RF	15	Random	reg	0.402249806051202	0.43167701863354	0.513931888544892
2.14832251120958	RMSE	5. PhysChem Descriptors	DOR	RF	16	Random	reg	0.418929402637704	0.437888198757764	0.374613003095975
2.15139305761845	RMSE	5. PhysChem Descriptors	DOR	RF	17	Random	reg	0.417765709852599	0.406832298136646	0.414860681114551
2.24829230325008	RMSE	5. PhysChem Descriptors	DOR	RF	18	Random	reg	0.415050426687354	0.43167701863354	0.411764705882353
2.27932533704743	RMSE	5. PhysChem Descriptors	DOR	RF	19	Random	reg	0.416214119472459	0.434782608695652	0.39938080495356
2.28573401489244	RMSE	5. PhysChem Descriptors	DOR	RF	20	Random	reg	0.41466252909232	0.409937888198758	0.436532507739938
2.09975300918625	RMSE	5. PhysChem Descriptors	DOR	RF	21	Random	reg	0.417765709852599	0.409937888198758	0.411764705882353
2.17555116043278	RMSE	5. PhysChem Descriptors	DOR	RF	22	Random	reg	0.420868890612878	0.409937888198758	0.386996904024768
2.35554704389551	RMSE	5. PhysChem Descriptors	DOR	RF	23	Random	reg	0.425523661753297	0.39751552795031	0.362229102167183
2.15948344158293	RMSE	5. PhysChem Descriptors	DOR	RF	24	Random	reg	0.419317300232738	0.419254658385093	0.390092879256966
2.29652065991436	RMSE	5. PhysChem Descriptors	DOR	RF	25	Random	reg	0.417765709852599	0.388198757763975	0.43343653250774
2.07673822868567	RMSE	5. PhysChem Descriptors	DOR	RF	26	Random	reg	0.41466252909232	0.444099378881988	0.402476780185758
2.14580258000848	RMSE	5. PhysChem Descriptors	DOR	RF	27	Random	reg	0.41388673390225	0.444099378881988	0.408668730650155
2.18957605636077	RMSE	5. PhysChem Descriptors	DOR	RF	28	Random	reg	0.419705197827773	0.366459627329193	0.439628482972136
2.2450661242053	RMSE	5. PhysChem Descriptors	DOR	RF	29	Random	reg	0.41466252909232	0.391304347826087	0.455108359133127
1.66810493903644	RMSE	4. AtomPairs	DOR	RF	0	Random	reg	0.420868890612878	0.403726708074534	0.393188854489164
1.69344838968282	RMSE	4. AtomPairs	DOR	RF	1	Random	reg	0.418541505042669	0.375776397515528	0.439628482972136
1.56586677561072	RMSE	4. AtomPairs	DOR	RF	2	Random	reg	0.41311093871218	0.416149068322981	0.442724458204334
1.58364558773304	RMSE	4. AtomPairs	DOR	RF	3	Random	reg	0.41155934833204	0.437888198757764	0.43343653250774
1.59703450454278	RMSE	4. AtomPairs	DOR	RF	4	Random	reg	0.411947245927075	0.403726708074534	0.464396284829721
1.69567997966003	RMSE	4. AtomPairs	DOR	RF	5	Random	reg	0.423196276183088	0.350931677018633	0.427244582043344
1.58720148952126	RMSE	4. AtomPairs	DOR	RF	6	Random	reg	0.423972071373158	0.366459627329193	0.405572755417957
1.71832381595901	RMSE	4. AtomPairs	DOR	RF	7	Random	reg	0.408844065166796	0.440993788819876	0.452012383900929
1.60490404823402	RMSE	4. AtomPairs	DOR	RF	8	Random	reg	0.421644685802948	0.409937888198758	0.380804953560371
1.59249848438964	RMSE	4. AtomPairs	DOR	RF	9	Random	reg	0.418929402637704	0.406832298136646	0.405572755417957
1.54609724273883	RMSE	4. AtomPairs	DOR	RF	10	Random	reg	0.41155934833204	0.422360248447205	0.448916408668731
1.6011224921875	RMSE	4. AtomPairs	DOR	RF	11	Random	reg	0.416214119472459	0.416149068322981	0.417956656346749
1.74829625406175	RMSE	4. AtomPairs	DOR	RF	12	Random	reg	0.41466252909232	0.428571428571428	0.417956656346749
1.6783374171879	RMSE	4. AtomPairs	DOR	RF	13	Random	reg	0.41311093871218	0.434782608695652	0.424148606811146
1.59971321985305	RMSE	4. AtomPairs	DOR	RF	14	Random	reg	0.414274631497285	0.406832298136646	0.442724458204334
1.77236848715137	RMSE	4. AtomPairs	DOR	RF	15	Random	reg	0.402249806051202	0.43167701863354	0.513931888544892
1.5509700577516	RMSE	4. AtomPairs	DOR	RF	16	Random	reg	0.418929402637704	0.437888198757764	0.374613003095975
1.70321712681182	RMSE	4. AtomPairs	DOR	RF	17	Random	reg	0.417765709852599	0.406832298136646	0.414860681114551
1.62499757701808	RMSE	4. AtomPairs	DOR	RF	18	Random	reg	0.415050426687354	0.43167701863354	0.411764705882353
1.5753469480149	RMSE	4. AtomPairs	DOR	RF	19	Random	reg	0.416214119472459	0.434782608695652	0.39938080495356
1.70862405688991	RMSE	4. AtomPairs	DOR	RF	20	Random	reg	0.41466252909232	0.409937888198758	0.436532507739938
1.60632051354609	RMSE	4. AtomPairs	DOR	RF	21	Random	reg	0.417765709852599	0.409937888198758	0.411764705882353
1.59161323635631	RMSE	4. AtomPairs	DOR	RF	22	Random	reg	0.420868890612878	0.409937888198758	0.386996904024768
1.80141253675556	RMSE	4. AtomPairs	DOR	RF	23	Random	reg	0.425523661753297	0.39751552795031	0.362229102167183
1.65285272968546	RMSE	4. AtomPairs	DOR	RF	24	Random	reg	0.419317300232738	0.419254658385093	0.390092879256966
1.63560769052092	RMSE	4. AtomPairs	DOR	RF	25	Random	reg	0.417765709852599	0.388198757763975	0.43343653250774
1.4664378580178	RMSE	4. AtomPairs	DOR	RF	26	Random	reg	0.41466252909232	0.444099378881988	0.402476780185758
1.54222312461378	RMSE	4. AtomPairs	DOR	RF	27	Random	reg	0.41388673390225	0.444099378881988	0.408668730650155
1.63405286516407	RMSE	4. AtomPairs	DOR	RF	28	Random	reg	0.419705197827773	0.366459627329193	0.439628482972136
1.6752095195459	RMSE	4. AtomPairs	DOR	RF	29	Random	reg	0.41466252909232	0.391304347826087	0.455108359133127
1.78613759309189	RMSE	1. MorganBits	KOR	RF	0	Random	reg	0.454887218045113	0.453453453453453	0.423423423423423
1.72919492916791	RMSE	1. MorganBits	KOR	RF	1	Random	reg	0.447744360902256	0.465465465465465	0.468468468468468
1.69078383264704	RMSE	1. MorganBits	KOR	RF	2	Random	reg	0.45	0.438438438438438	0.477477477477477
1.7139368232625	RMSE	1. MorganBits	KOR	RF	3	Random	reg	0.456015037593985	0.405405405405405	0.462462462462462
1.70286029306474	RMSE	1. MorganBits	KOR	RF	4	Random	reg	0.453007518796992	0.474474474474474	0.417417417417417
1.69327072783931	RMSE	1. MorganBits	KOR	RF	5	Random	reg	0.453007518796992	0.435435435435435	0.456456456456456
1.60547046525637	RMSE	1. MorganBits	KOR	RF	6	Random	reg	0.452255639097744	0.504504504504504	0.393393393393393
1.7270289536564	RMSE	1. MorganBits	KOR	RF	7	Random	reg	0.446616541353383	0.462462462462462	0.48048048048048
1.78064391476034	RMSE	1. MorganBits	KOR	RF	8	Random	reg	0.456766917293233	0.408408408408408	0.453453453453453
1.83276500632845	RMSE	1. MorganBits	KOR	RF	9	Random	reg	0.451127819548872	0.468468468468468	0.438438438438438
1.54556236347166	RMSE	1. MorganBits	KOR	RF	10	Random	reg	0.458646616541353	0.411411411411411	0.435435435435435
1.61566852778421	RMSE	1. MorganBits	KOR	RF	11	Random	reg	0.455639097744361	0.426426426426426	0.444444444444444
1.82026554737796	RMSE	1. MorganBits	KOR	RF	12	Random	reg	0.45187969924812	0.444444444444444	0.456456456456456
1.60627152539138	RMSE	1. MorganBits	KOR	RF	13	Random	reg	0.456390977443609	0.453453453453453	0.411411411411411
1.7660158300352	RMSE	1. MorganBits	KOR	RF	14	Random	reg	0.454511278195489	0.459459459459459	0.42042042042042
1.69643686676545	RMSE	1. MorganBits	KOR	RF	15	Random	reg	0.457894736842105	0.408408408408408	0.444444444444444
1.8827488430379	RMSE	1. MorganBits	KOR	RF	16	Random	reg	0.449248120300752	0.456456456456456	0.465465465465465
1.71122166333184	RMSE	1. MorganBits	KOR	RF	17	Random	reg	0.447368421052632	0.468468468468468	0.468468468468468
1.69693748311445	RMSE	1. MorganBits	KOR	RF	18	Random	reg	0.449624060150376	0.468468468468468	0.45045045045045
[truncated: 161 more rows]
