# Supplementary material for: A systematic study of key elements underlying molecular property prediction
Source: Nat Commun. 2023 Oct 13;14:6395. doi: 10.1038/s41467-023-41948-6 (PMC10575948; doi:10.1038/s41467-023-41948-6)
Supplement: Supplementary file 4 — Source Data [file 41467_2023_41948_MOESM4_ESM.zip › SourceData/SFig21/SFig21b.txt]

metric_score	metric_name	mol_rep	mol_prop	model_name	fold	split_type	task	AC_pct_train	AC_pct_valid	AC_pct_test
2.17591953951177	RMSE	SMILES	MDR1	MolBERT	0	scaffold	reg	0.383478260869565	0.566433566433566	0.496551724137931
2.70915791408645	RMSE	SMILES	MDR1	MolBERT	1	scaffold	reg	0.370434782608696	0.496503496503497	0.668965517241379
2.36376236362378	RMSE	SMILES	MDR1	MolBERT	2	scaffold	reg	0.393913043478261	0.566433566433566	0.413793103448276
2.0324034092382	RMSE	SMILES	MDR1	MolBERT	3	scaffold	reg	0.407826086956522	0.58041958041958	0.289655172413793
2.47768689872421	RMSE	SMILES	MDR1	MolBERT	4	scaffold	reg	0.472173913043478	0.160839160839161	0.193103448275862
2.29248118139133	RMSE	SMILES	MDR1	MolBERT	5	scaffold	reg	0.375652173913043	0.398601398601399	0.724137931034483
2.059025843298	RMSE	SMILES	MDR1	MolBERT	6	scaffold	reg	0.38	0.559440559440559	0.531034482758621
2.75825522715362	RMSE	SMILES	MDR1	MolBERT	7	scaffold	reg	0.443478260869565	0.244755244755245	0.337931034482759
2.50863853214349	RMSE	SMILES	MDR1	MolBERT	8	scaffold	reg	0.407826086956522	0.412587412587413	0.455172413793103
2.91057273753886	RMSE	SMILES	MDR1	MolBERT	9	scaffold	reg	0.392173913043478	0.587412587412587	0.406896551724138
2.43292021554638	RMSE	SMILES	MDR1	MolBERT	10	scaffold	reg	0.401739130434783	0.678321678321678	0.241379310344828
3.02197262989993	RMSE	SMILES	MDR1	MolBERT	11	scaffold	reg	0.46695652173913	0.20979020979021	0.186206896551724
2.29238569999512	RMSE	SMILES	MDR1	MolBERT	12	scaffold	reg	0.409565217391304	0.321678321678322	0.531034482758621
2.17659576706735	RMSE	SMILES	MDR1	MolBERT	13	scaffold	reg	0.410434782608696	0.510489510489511	0.337931034482759
2.18311923011614	RMSE	SMILES	MDR1	MolBERT	14	scaffold	reg	0.406086956521739	0.293706293706294	0.586206896551724
4.05123582004856	RMSE	SMILES	MDR1	MolBERT	15	scaffold	reg	0.450434782608696	0.265734265734266	0.262068965517241
2.0518170142598	RMSE	SMILES	MDR1	MolBERT	16	scaffold	reg	0.396521739130435	0.657342657342657	0.303448275862069
2.52457501987083	RMSE	SMILES	MDR1	MolBERT	17	scaffold	reg	0.446086956521739	0.251748251748252	0.310344827586207
2.35923814902196	RMSE	SMILES	MDR1	MolBERT	18	scaffold	reg	0.418260869565217	0.412587412587413	0.372413793103448
2.71959155013952	RMSE	SMILES	MDR1	MolBERT	19	scaffold	reg	0.361739130434783	0.566433566433566	0.668965517241379
2.48835529255643	RMSE	SMILES	MDR1	MolBERT	20	scaffold	reg	0.365217391304348	0.825174825174825	0.386206896551724
2.97435070495823	RMSE	SMILES	MDR1	MolBERT	21	scaffold	reg	0.441739130434783	0.475524475524476	0.124137931034483
2.23557969975826	RMSE	SMILES	MDR1	MolBERT	22	scaffold	reg	0.376521739130435	0.517482517482518	0.6
2.18429253441852	RMSE	SMILES	MDR1	MolBERT	23	scaffold	reg	0.409565217391304	0.643356643356643	0.213793103448276
2.38405999914279	RMSE	SMILES	MDR1	MolBERT	24	scaffold	reg	0.417391304347826	0.440559440559441	0.351724137931034
2.57904039101868	RMSE	SMILES	MDR1	MolBERT	25	scaffold	reg	0.400869565217391	0.622377622377622	0.303448275862069
2.16887214994091	RMSE	SMILES	MDR1	MolBERT	26	scaffold	reg	0.399130434782609	0.342657342657343	0.593103448275862
1.94898030768835	RMSE	SMILES	MDR1	MolBERT	27	scaffold	reg	0.399130434782609	0.524475524475524	0.413793103448276
2.62119823648782	RMSE	SMILES	MDR1	MolBERT	28	scaffold	reg	0.386086956521739	0.566433566433566	0.475862068965517
2.4054292901823	RMSE	SMILES	MDR1	MolBERT	29	scaffold	reg	0.393043478260869	0.762237762237762	0.227586206896552
2.59283345661917	RMSE	Graph	MDR1	GROVER	0	scaffold	reg	0.383478260869565	0.566433566433566	0.496551724137931
4.20155906810878	RMSE	Graph	MDR1	GROVER	1	scaffold	reg	0.370434782608696	0.496503496503497	0.668965517241379
2.57589245848092	RMSE	Graph	MDR1	GROVER	2	scaffold	reg	0.393913043478261	0.566433566433566	0.413793103448276
3.01970008195647	RMSE	Graph	MDR1	GROVER	3	scaffold	reg	0.407826086956522	0.58041958041958	0.289655172413793
3.17898010677095	RMSE	Graph	MDR1	GROVER	4	scaffold	reg	0.472173913043478	0.160839160839161	0.193103448275862
3.60137145785546	RMSE	Graph	MDR1	GROVER	5	scaffold	reg	0.375652173913043	0.398601398601399	0.724137931034483
2.5918944465787	RMSE	Graph	MDR1	GROVER	6	scaffold	reg	0.38	0.559440559440559	0.531034482758621
3.22996328498138	RMSE	Graph	MDR1	GROVER	7	scaffold	reg	0.443478260869565	0.244755244755245	0.337931034482759
4.52125665773202	RMSE	Graph	MDR1	GROVER	8	scaffold	reg	0.407826086956522	0.412587412587413	0.455172413793103
3.23736102018387	RMSE	Graph	MDR1	GROVER	9	scaffold	reg	0.392173913043478	0.587412587412587	0.406896551724138
2.55765987353285	RMSE	Graph	MDR1	GROVER	10	scaffold	reg	0.401739130434783	0.678321678321678	0.241379310344828
5.14335930045469	RMSE	Graph	MDR1	GROVER	11	scaffold	reg	0.46695652173913	0.20979020979021	0.186206896551724
2.76336141918115	RMSE	Graph	MDR1	GROVER	12	scaffold	reg	0.409565217391304	0.321678321678322	0.531034482758621
2.22160808856118	RMSE	Graph	MDR1	GROVER	13	scaffold	reg	0.410434782608696	0.510489510489511	0.337931034482759
2.74153783563716	RMSE	Graph	MDR1	GROVER	14	scaffold	reg	0.406086956521739	0.293706293706294	0.586206896551724
2.9769354475192	RMSE	Graph	MDR1	GROVER	15	scaffold	reg	0.450434782608696	0.265734265734266	0.262068965517241
2.43789520218051	RMSE	Graph	MDR1	GROVER	16	scaffold	reg	0.396521739130435	0.657342657342657	0.303448275862069
2.51154113887321	RMSE	Graph	MDR1	GROVER	17	scaffold	reg	0.446086956521739	0.251748251748252	0.310344827586207
3.38923072948677	RMSE	Graph	MDR1	GROVER	18	scaffold	reg	0.418260869565217	0.412587412587413	0.372413793103448
4.76076195408488	RMSE	Graph	MDR1	GROVER	19	scaffold	reg	0.361739130434783	0.566433566433566	0.668965517241379
2.38567799212981	RMSE	Graph	MDR1	GROVER	20	scaffold	reg	0.365217391304348	0.825174825174825	0.386206896551724
3.43511845630605	RMSE	Graph	MDR1	GROVER	21	scaffold	reg	0.441739130434783	0.475524475524476	0.124137931034483
2.10990358487511	RMSE	Graph	MDR1	GROVER	22	scaffold	reg	0.376521739130435	0.517482517482518	0.6
2.62707043879938	RMSE	Graph	MDR1	GROVER	23	scaffold	reg	0.409565217391304	0.643356643356643	0.213793103448276
4.31971732739786	RMSE	Graph	MDR1	GROVER	24	scaffold	reg	0.417391304347826	0.440559440559441	0.351724137931034
2.68674783133537	RMSE	Graph	MDR1	GROVER	25	scaffold	reg	0.400869565217391	0.622377622377622	0.303448275862069
2.51110113352387	RMSE	Graph	MDR1	GROVER	26	scaffold	reg	0.399130434782609	0.342657342657343	0.593103448275862
2.50044858064705	RMSE	Graph	MDR1	GROVER	27	scaffold	reg	0.399130434782609	0.524475524475524	0.413793103448276
5.39694228085641	RMSE	Graph	MDR1	GROVER	28	scaffold	reg	0.386086956521739	0.566433566433566	0.475862068965517
3.43105698199672	RMSE	Graph	MDR1	GROVER	29	scaffold	reg	0.393043478260869	0.762237762237762	0.227586206896552
1.46914971604739	RMSE	RDKit2D	MDR1	RF	0	scaffold	reg	0.383478260869565	0.566433566433566	0.496551724137931
2.22644328576903	RMSE	RDKit2D	MDR1	RF	1	scaffold	reg	0.370434782608696	0.496503496503497	0.668965517241379
1.8359071781514	RMSE	RDKit2D	MDR1	RF	2	scaffold	reg	0.393913043478261	0.566433566433566	0.413793103448276
1.23172889887509	RMSE	RDKit2D	MDR1	RF	3	scaffold	reg	0.407826086956522	0.58041958041958	0.289655172413793
1.70083711649748	RMSE	RDKit2D	MDR1	RF	4	scaffold	reg	0.472173913043478	0.160839160839161	0.193103448275862
1.55029665337194	RMSE	RDKit2D	MDR1	RF	5	scaffold	reg	0.375652173913043	0.398601398601399	0.724137931034483
2.06289095115907	RMSE	RDKit2D	MDR1	RF	6	scaffold	reg	0.38	0.559440559440559	0.531034482758621
2.17832845357509	RMSE	RDKit2D	MDR1	RF	7	scaffold	reg	0.443478260869565	0.244755244755245	0.337931034482759
1.83022051000056	RMSE	RDKit2D	MDR1	RF	8	scaffold	reg	0.407826086956522	0.412587412587413	0.455172413793103
1.50589371618093	RMSE	RDKit2D	MDR1	RF	9	scaffold	reg	0.392173913043478	0.587412587412587	0.406896551724138
1.72623739431882	RMSE	RDKit2D	MDR1	RF	10	scaffold	reg	0.401739130434783	0.678321678321678	0.241379310344828
1.65787677029844	RMSE	RDKit2D	MDR1	RF	11	scaffold	reg	0.46695652173913	0.20979020979021	0.186206896551724
1.77585053944953	RMSE	RDKit2D	MDR1	RF	12	scaffold	reg	0.409565217391304	0.321678321678322	0.531034482758621
1.65236831146669	RMSE	RDKit2D	MDR1	RF	13	scaffold	reg	0.410434782608696	0.510489510489511	0.337931034482759
1.79745100862015	RMSE	RDKit2D	MDR1	RF	14	scaffold	reg	0.406086956521739	0.293706293706294	0.586206896551724
2.11396659943902	RMSE	RDKit2D	MDR1	RF	15	scaffold	reg	0.450434782608696	0.265734265734266	0.262068965517241
1.55472010788617	RMSE	RDKit2D	MDR1	RF	16	scaffold	reg	0.396521739130435	0.657342657342657	0.303448275862069
1.93354724191652	RMSE	RDKit2D	MDR1	RF	17	scaffold	reg	0.446086956521739	0.251748251748252	0.310344827586207
1.80433816641072	RMSE	RDKit2D	MDR1	RF	18	scaffold	reg	0.418260869565217	0.412587412587413	0.372413793103448
2.52578037038646	RMSE	RDKit2D	MDR1	RF	19	scaffold	reg	0.361739130434783	0.566433566433566	0.668965517241379
2.00236696493079	RMSE	RDKit2D	MDR1	RF	20	scaffold	reg	0.365217391304348	0.825174825174825	0.386206896551724
1.91463104106843	RMSE	RDKit2D	MDR1	RF	21	scaffold	reg	0.441739130434783	0.475524475524476	0.124137931034483
1.67488530892943	RMSE	RDKit2D	MDR1	RF	22	scaffold	reg	0.376521739130435	0.517482517482518	0.6
1.2540537933588	RMSE	RDKit2D	MDR1	RF	23	scaffold	reg	0.409565217391304	0.643356643356643	0.213793103448276
1.65311380578025	RMSE	RDKit2D	MDR1	RF	24	scaffold	reg	0.417391304347826	0.440559440559441	0.351724137931034
1.95769111523635	RMSE	RDKit2D	MDR1	RF	25	scaffold	reg	0.400869565217391	0.622377622377622	0.303448275862069
1.5560007090879	RMSE	RDKit2D	MDR1	RF	26	scaffold	reg	0.399130434782609	0.342657342657343	0.593103448275862
1.65262486748903	RMSE	RDKit2D	MDR1	RF	27	scaffold	reg	0.399130434782609	0.524475524475524	0.413793103448276
1.77481055083149	RMSE	RDKit2D	MDR1	RF	28	scaffold	reg	0.386086956521739	0.566433566433566	0.475862068965517
1.97432362634088	RMSE	RDKit2D	MDR1	RF	29	scaffold	reg	0.393043478260869	0.762237762237762	0.227586206896552
1.83929127840624	RMSE	RDKit2D	MDR1	SVM	0	scaffold	reg	0.383478260869565	0.566433566433566	0.496551724137931
2.71425141065042	RMSE	RDKit2D	MDR1	SVM	1	scaffold	reg	0.370434782608696	0.496503496503497	0.668965517241379
1.88729384824456	RMSE	RDKit2D	MDR1	SVM	2	scaffold	reg	0.393913043478261	0.566433566433566	0.413793103448276
1.66238131048567	RMSE	RDKit2D	MDR1	SVM	3	scaffold	reg	0.407826086956522	0.58041958041958	0.289655172413793
1.54321643475064	RMSE	RDKit2D	MDR1	SVM	4	scaffold	reg	0.472173913043478	0.160839160839161	0.193103448275862
2.10770247720171	RMSE	RDKit2D	MDR1	SVM	5	scaffold	reg	0.375652173913043	0.398601398601399	0.724137931034483
2.39509691100138	RMSE	RDKit2D	MDR1	SVM	6	scaffold	reg	0.38	0.559440559440559	0.531034482758621
2.18146326920506	RMSE	RDKit2D	MDR1	SVM	7	scaffold	reg	0.443478260869565	0.244755244755245	0.337931034482759
1.72434386331843	RMSE	RDKit2D	MDR1	SVM	8	scaffold	reg	0.407826086956522	0.412587412587413	0.455172413793103
1.95780728003711	RMSE	RDKit2D	MDR1	SVM	9	scaffold	reg	0.392173913043478	0.587412587412587	0.406896551724138
1.95437185752781	RMSE	RDKit2D	MDR1	SVM	10	scaffold	reg	0.401739130434783	0.678321678321678	0.241379310344828
2.18339894195878	RMSE	RDKit2D	MDR1	SVM	11	scaffold	reg	0.46695652173913	0.20979020979021	0.186206896551724
1.95033899242623	RMSE	RDKit2D	MDR1	SVM	12	scaffold	reg	0.409565217391304	0.321678321678322	0.531034482758621
2.21323085509693	RMSE	RDKit2D	MDR1	SVM	13	scaffold	reg	0.410434782608696	0.510489510489511	0.337931034482759
1.78771742221554	RMSE	RDKit2D	MDR1	SVM	14	scaffold	reg	0.406086956521739	0.293706293706294	0.586206896551724
1.93245466694713	RMSE	RDKit2D	MDR1	SVM	15	scaffold	reg	0.450434782608696	0.265734265734266	0.262068965517241
1.83976907918056	RMSE	RDKit2D	MDR1	SVM	16	scaffold	reg	0.396521739130435	0.657342657342657	0.303448275862069
2.34518344698722	RMSE	RDKit2D	MDR1	SVM	17	scaffold	reg	0.446086956521739	0.251748251748252	0.310344827586207
1.95762193367439	RMSE	RDKit2D	MDR1	SVM	18	scaffold	reg	0.418260869565217	0.412587412587413	0.372413793103448
2.75032778148494	RMSE	RDKit2D	MDR1	SVM	19	scaffold	reg	0.361739130434783	0.566433566433566	0.668965517241379
2.15603239527299	RMSE	RDKit2D	MDR1	SVM	20	scaffold	reg	0.365217391304348	0.825174825174825	0.386206896551724
2.04003761138778	RMSE	RDKit2D	MDR1	SVM	21	scaffold	reg	0.441739130434783	0.475524475524476	0.124137931034483
1.81276748548158	RMSE	RDKit2D	MDR1	SVM	22	scaffold	reg	0.376521739130435	0.517482517482518	0.6
1.70478176862927	RMSE	RDKit2D	MDR1	SVM	23	scaffold	reg	0.409565217391304	0.643356643356643	0.213793103448276
1.75892200310937	RMSE	RDKit2D	MDR1	SVM	24	scaffold	reg	0.417391304347826	0.440559440559441	0.351724137931034
2.21119337012148	RMSE	RDKit2D	MDR1	SVM	25	scaffold	reg	0.400869565217391	0.622377622377622	0.303448275862069
1.90543707241143	RMSE	RDKit2D	MDR1	SVM	26	scaffold	reg	0.399130434782609	0.342657342657343	0.593103448275862
1.63839170694591	RMSE	RDKit2D	MDR1	SVM	27	scaffold	reg	0.399130434782609	0.524475524475524	0.413793103448276
2.17089953585718	RMSE	RDKit2D	MDR1	SVM	28	scaffold	reg	0.386086956521739	0.566433566433566	0.475862068965517
1.94981249259468	RMSE	RDKit2D	MDR1	SVM	29	scaffold	reg	0.393043478260869	0.762237762237762	0.227586206896552
1.44128310383459	RMSE	RDKit2D	MDR1	XGBoost	0	scaffold	reg	0.383478260869565	0.566433566433566	0.496551724137931
1.99012369393952	RMSE	RDKit2D	MDR1	XGBoost	1	scaffold	reg	0.370434782608696	0.496503496503497	0.668965517241379
1.69671493928418	RMSE	RDKit2D	MDR1	XGBoost	2	scaffold	reg	0.393913043478261	0.566433566433566	0.413793103448276
1.25671391317319	RMSE	RDKit2D	MDR1	XGBoost	3	scaffold	reg	0.407826086956522	0.58041958041958	0.289655172413793
1.72730065993458	RMSE	RDKit2D	MDR1	XGBoost	4	scaffold	reg	0.472173913043478	0.160839160839161	0.193103448275862
1.60987207210589	RMSE	RDKit2D	MDR1	XGBoost	5	scaffold	reg	0.375652173913043	0.398601398601399	0.724137931034483
1.95557603993411	RMSE	RDKit2D	MDR1	XGBoost	6	scaffold	reg	0.38	0.559440559440559	0.531034482758621
2.0783509809484	RMSE	RDKit2D	MDR1	XGBoost	7	scaffold	reg	0.443478260869565	0.244755244755245	0.337931034482759
1.75537963732209	RMSE	RDKit2D	MDR1	XGBoost	8	scaffold	reg	0.407826086956522	0.412587412587413	0.455172413793103
1.5157655229973	RMSE	RDKit2D	MDR1	XGBoost	9	scaffold	reg	0.392173913043478	0.587412587412587	0.406896551724138
1.53612069043168	RMSE	RDKit2D	MDR1	XGBoost	10	scaffold	reg	0.401739130434783	0.678321678321678	0.241379310344828
1.72951684970946	RMSE	RDKit2D	MDR1	XGBoost	11	scaffold	reg	0.46695652173913	0.20979020979021	0.186206896551724
1.82462516314432	RMSE	RDKit2D	MDR1	XGBoost	12	scaffold	reg	0.409565217391304	0.321678321678322	0.531034482758621
1.82883501829932	RMSE	RDKit2D	MDR1	XGBoost	13	scaffold	reg	0.410434782608696	0.510489510489511	0.337931034482759
1.87057740862569	RMSE	RDKit2D	MDR1	XGBoost	14	scaffold	reg	0.406086956521739	0.293706293706294	0.586206896551724
2.06641280126378	RMSE	RDKit2D	MDR1	XGBoost	15	scaffold	reg	0.450434782608696	0.265734265734266	0.262068965517241
1.47815837594391	RMSE	RDKit2D	MDR1	XGBoost	16	scaffold	reg	0.396521739130435	0.657342657342657	0.303448275862069
2.1804334089211	RMSE	RDKit2D	MDR1	XGBoost	17	scaffold	reg	0.446086956521739	0.251748251748252	0.310344827586207
1.78047756094202	RMSE	RDKit2D	MDR1	XGBoost	18	scaffold	reg	0.418260869565217	0.412587412587413	0.372413793103448
2.57565314226446	RMSE	RDKit2D	MDR1	XGBoost	19	scaffold	reg	0.361739130434783	0.566433566433566	0.668965517241379
2.04719122646379	RMSE	RDKit2D	MDR1	XGBoost	20	scaffold	reg	0.365217391304348	0.825174825174825	0.386206896551724
2.00369273511677	RMSE	RDKit2D	MDR1	XGBoost	21	scaffold	reg	0.441739130434783	0.475524475524476	0.124137931034483
1.72885519980904	RMSE	RDKit2D	MDR1	XGBoost	22	scaffold	reg	0.376521739130435	0.517482517482518	0.6
1.23287728768582	RMSE	RDKit2D	MDR1	XGBoost	23	scaffold	reg	0.409565217391304	0.643356643356643	0.213793103448276
1.63585256760123	RMSE	RDKit2D	MDR1	XGBoost	24	scaffold	reg	0.417391304347826	0.440559440559441	0.351724137931034
2.10263604253762	RMSE	RDKit2D	MDR1	XGBoost	25	scaffold	reg	0.400869565217391	0.622377622377622	0.303448275862069
1.57021697700293	RMSE	RDKit2D	MDR1	XGBoost	26	scaffold	reg	0.399130434782609	0.342657342657343	0.593103448275862
1.76929583105419	RMSE	RDKit2D	MDR1	XGBoost	27	scaffold	reg	0.399130434782609	0.524475524475524	0.413793103448276
1.77816375546215	RMSE	RDKit2D	MDR1	XGBoost	28	scaffold	reg	0.386086956521739	0.566433566433566	0.475862068965517
2.034649579994	RMSE	RDKit2D	MDR1	XGBoost	29	scaffold	reg	0.393043478260869	0.762237762237762	0.227586206896552
2.26294222599676	RMSE	SMILES	MDR1	RNN	0	scaffold	reg	0.383478260869565	0.566433566433566	0.496551724137931
4.25771784907717	RMSE	SMILES	MDR1	RNN	1	scaffold	reg	0.370434782608696	0.496503496503497	0.668965517241379
2.71024507349563	RMSE	SMILES	MDR1	RNN	2	scaffold	reg	0.393913043478261	0.566433566433566	0.413793103448276
2.13012824364619	RMSE	SMILES	MDR1	RNN	3	scaffold	reg	0.407826086956522	0.58041958041958	0.289655172413793
2.08254702358162	RMSE	SMILES	MDR1	RNN	4	scaffold	reg	0.472173913043478	0.160839160839161	0.193103448275862
3.6563184194147	RMSE	SMILES	MDR1	RNN	5	scaffold	reg	0.375652173913043	0.398601398601399	0.724137931034483
2.23365308508868	RMSE	SMILES	MDR1	RNN	6	scaffold	reg	0.38	0.559440559440559	0.531034482758621
2.65335475302917	RMSE	SMILES	MDR1	RNN	7	scaffold	reg	0.443478260869565	0.244755244755245	0.337931034482759
2.74796054888445	RMSE	SMILES	MDR1	RNN	8	scaffold	reg	0.407826086956522	0.412587412587413	0.455172413793103
2.77460745142202	RMSE	SMILES	MDR1	RNN	9	scaffold	reg	0.392173913043478	0.587412587412587	0.406896551724138
2.25494899004247	RMSE	SMILES	MDR1	RNN	10	scaffold	reg	0.401739130434783	0.678321678321678	0.241379310344828
2.62486743558206	RMSE	SMILES	MDR1	RNN	11	scaffold	reg	0.46695652173913	0.20979020979021	0.186206896551724
2.36043833033581	RMSE	SMILES	MDR1	RNN	12	scaffold	reg	0.409565217391304	0.321678321678322	0.531034482758621
2.21056990493353	RMSE	SMILES	MDR1	RNN	13	scaffold	reg	0.410434782608696	0.510489510489511	0.337931034482759
2.55099208455402	RMSE	SMILES	MDR1	RNN	14	scaffold	reg	0.406086956521739	0.293706293706294	0.586206896551724
2.85288121466677	RMSE	SMILES	MDR1	RNN	15	scaffold	reg	0.450434782608696	0.265734265734266	0.262068965517241
2.09096568010679	RMSE	SMILES	MDR1	RNN	16	scaffold	reg	0.396521739130435	0.657342657342657	0.303448275862069
2.63958354059533	RMSE	SMILES	MDR1	RNN	17	scaffold	reg	0.446086956521739	0.251748251748252	0.310344827586207
2.32587751009783	RMSE	SMILES	MDR1	RNN	18	scaffold	reg	0.418260869565217	0.412587412587413	0.372413793103448
2.14433567958396	RMSE	SMILES	MDR1	RNN	19	scaffold	reg	0.361739130434783	0.566433566433566	0.668965517241379
2.5501311023744	RMSE	SMILES	MDR1	RNN	20	scaffold	reg	0.365217391304348	0.825174825174825	0.386206896551724
2.37312812822308	RMSE	SMILES	MDR1	RNN	21	scaffold	reg	0.441739130434783	0.475524475524476	0.124137931034483
2.09873232093369	RMSE	SMILES	MDR1	RNN	22	scaffold	reg	0.376521739130435	0.517482517482518	0.6
2.20574418388714	RMSE	SMILES	MDR1	RNN	23	scaffold	reg	0.409565217391304	0.643356643356643	0.213793103448276
2.51794735404444	RMSE	SMILES	MDR1	RNN	24	scaffold	reg	0.417391304347826	0.440559440559441	0.351724137931034
2.91386720235871	RMSE	SMILES	MDR1	RNN	25	scaffold	reg	0.400869565217391	0.622377622377622	0.303448275862069
2.09316199132788	RMSE	SMILES	MDR1	RNN	26	scaffold	reg	0.399130434782609	0.342657342657343	0.593103448275862
2.25489077439849	RMSE	SMILES	MDR1	RNN	27	scaffold	reg	0.399130434782609	0.524475524475524	0.413793103448276
2.55928641202654	RMSE	SMILES	MDR1	RNN	28	scaffold	reg	0.386086956521739	0.566433566433566	0.475862068965517
2.40125533799788	RMSE	SMILES	MDR1	RNN	29	scaffold	reg	0.393043478260869	0.762237762237762	0.227586206896552
1.87141653512451	RMSE	Graph	MDR1	GCN	0	scaffold	reg	0.383478260869565	0.566433566433566	0.496551724137931
2.66344520411519	RMSE	Graph	MDR1	GCN	1	scaffold	reg	0.370434782608696	0.496503496503497	0.668965517241379
1.9056671765136	RMSE	Graph	MDR1	GCN	2	scaffold	reg	0.393913043478261	0.566433566433566	0.413793103448276
1.8566506206728	RMSE	Graph	MDR1	GCN	3	scaffold	reg	0.407826086956522	0.58041958041958	0.289655172413793
2.29108858497604	RMSE	Graph	MDR1	GCN	4	scaffold	reg	0.472173913043478	0.160839160839161	0.193103448275862
2.22466184391592	RMSE	Graph	MDR1	GCN	5	scaffold	reg	0.375652173913043	0.398601398601399	0.724137931034483
2.32981071942792	RMSE	Graph	MDR1	GCN	6	scaffold	reg	0.38	0.559440559440559	0.531034482758621
3.02637625558116	RMSE	Graph	MDR1	GCN	7	scaffold	reg	0.443478260869565	0.244755244755245	0.337931034482759
2.80649819860498	RMSE	Graph	MDR1	GCN	8	scaffold	reg	0.407826086956522	0.412587412587413	0.455172413793103
2.80228778539077	RMSE	Graph	MDR1	GCN	9	scaffold	reg	0.392173913043478	0.587412587412587	0.406896551724138
2.61651719307381	RMSE	Graph	MDR1	GCN	10	scaffold	reg	0.401739130434783	0.678321678321678	0.241379310344828
3.85548670425765	RMSE	Graph	MDR1	GCN	11	scaffold	reg	0.46695652173913	0.20979020979021	0.186206896551724
2.07314940600229	RMSE	Graph	MDR1	GCN	12	scaffold	reg	0.409565217391304	0.321678321678322	0.531034482758621
2.05218791720747	RMSE	Graph	MDR1	GCN	13	scaffold	reg	0.410434782608696	0.510489510489511	0.337931034482759
2.24713577964543	RMSE	Graph	MDR1	GCN	14	scaffold	reg	0.406086956521739	0.293706293706294	0.586206896551724
2.34492131793011	RMSE	Graph	MDR1	GCN	15	scaffold	reg	0.450434782608696	0.265734265734266	0.262068965517241
2.01579463736549	RMSE	Graph	MDR1	GCN	16	scaffold	reg	0.396521739130435	0.657342657342657	0.303448275862069
2.50926651286144	RMSE	Graph	MDR1	GCN	17	scaffold	reg	0.446086956521739	0.251748251748252	0.310344827586207
2.14269809538916	RMSE	Graph	MDR1	GCN	18	scaffold	reg	0.418260869565217	0.412587412587413	0.372413793103448
2.47408746684382	RMSE	Graph	MDR1	GCN	19	scaffold	reg	0.361739130434783	0.566433566433566	0.668965517241379
2.20251121472863	RMSE	Graph	MDR1	GCN	20	scaffold	reg	0.365217391304348	0.825174825174825	0.386206896551724
2.17044863066955	RMSE	Graph	MDR1	GCN	21	scaffold	reg	0.441739130434783	0.475524475524476	0.124137931034483
2.04056140909325	RMSE	Graph	MDR1	GCN	22	scaffold	reg	0.376521739130435	0.517482517482518	0.6
2.23898370374582	RMSE	Graph	MDR1	GCN	23	scaffold	reg	0.409565217391304	0.643356643356643	0.213793103448276
3.98931163693086	RMSE	Graph	MDR1	GCN	24	scaffold	reg	0.417391304347826	0.440559440559441	0.351724137931034
2.63727841278414	RMSE	Graph	MDR1	GCN	25	scaffold	reg	0.400869565217391	0.622377622377622	0.303448275862069
1.84277536905914	RMSE	Graph	MDR1	GCN	26	scaffold	reg	0.399130434782609	0.342657342657343	0.593103448275862
1.96188820754655	RMSE	Graph	MDR1	GCN	27	scaffold	reg	0.399130434782609	0.524475524475524	0.413793103448276
2.42506143177758	RMSE	Graph	MDR1	GCN	28	scaffold	reg	0.386086956521739	0.566433566433566	0.475862068965517
2.38935328547469	RMSE	Graph	MDR1	GCN	29	scaffold	reg	0.393043478260869	0.762237762237762	0.227586206896552
1.84835558942785	RMSE	Graph	MDR1	GIN	0	scaffold	reg	0.383478260869565	0.566433566433566	0.496551724137931
2.64295934293983	RMSE	Graph	MDR1	GIN	1	scaffold	reg	0.370434782608696	0.496503496503497	0.668965517241379
1.81524992992753	RMSE	Graph	MDR1	GIN	2	scaffold	reg	0.393913043478261	0.566433566433566	0.413793103448276
1.64321499958236	RMSE	Graph	MDR1	GIN	3	scaffold	reg	0.407826086956522	0.58041958041958	0.289655172413793
2.51592795926616	RMSE	Graph	MDR1	GIN	4	scaffold	reg	0.472173913043478	0.160839160839161	0.193103448275862
2.36422656641505	RMSE	Graph	MDR1	GIN	5	scaffold	reg	0.375652173913043	0.398601398601399	0.724137931034483
2.69504710918158	RMSE	Graph	MDR1	GIN	6	scaffold	reg	0.38	0.559440559440559	0.531034482758621
2.77003785720695	RMSE	Graph	MDR1	GIN	7	scaffold	reg	0.443478260869565	0.244755244755245	0.337931034482759
2.17472535906134	RMSE	Graph	MDR1	GIN	8	scaffold	reg	0.407826086956522	0.412587412587413	0.455172413793103
1.97324611957732	RMSE	Graph	MDR1	GIN	9	scaffold	reg	0.392173913043478	0.587412587412587	0.406896551724138
2.15064512430565	RMSE	Graph	MDR1	GIN	10	scaffold	reg	0.401739130434783	0.678321678321678	0.241379310344828
3.85819906011151	RMSE	Graph	MDR1	GIN	11	scaffold	reg	0.46695652173913	0.20979020979021	0.186206896551724
3.85846190742633	RMSE	Graph	MDR1	GIN	12	scaffold	reg	0.409565217391304	0.321678321678322	0.531034482758621
1.78539794930784	RMSE	Graph	MDR1	GIN	13	scaffold	reg	0.410434782608696	0.510489510489511	0.337931034482759
2.43739079168759	RMSE	Graph	MDR1	GIN	14	scaffold	reg	0.406086956521739	0.293706293706294	0.586206896551724
2.74474132759097	RMSE	Graph	MDR1	GIN	15	scaffold	reg	0.450434782608696	0.265734265734266	0.262068965517241
1.86215548999384	RMSE	Graph	MDR1	GIN	16	scaffold	reg	0.396521739130435	0.657342657342657	0.303448275862069
2.01941688884128	RMSE	Graph	MDR1	GIN	17	scaffold	reg	0.446086956521739	0.251748251748252	0.310344827586207
1.78619260950195	RMSE	Graph	MDR1	GIN	18	scaffold	reg	0.418260869565217	0.412587412587413	0.372413793103448
2.34068271157112	RMSE	Graph	MDR1	GIN	19	scaffold	reg	0.361739130434783	0.566433566433566	0.668965517241379
2.26141120506008	RMSE	Graph	MDR1	GIN	20	scaffold	reg	0.365217391304348	0.825174825174825	0.386206896551724
2.04516670497226	RMSE	Graph	MDR1	GIN	21	scaffold	reg	0.441739130434783	0.475524475524476	0.124137931034483
1.88959667709764	RMSE	Graph	MDR1	GIN	22	scaffold	reg	0.376521739130435	0.517482517482518	0.6
2.00459512392466	RMSE	Graph	MDR1	GIN	23	scaffold	reg	0.409565217391304	0.643356643356643	0.213793103448276
3.19668283820524	RMSE	Graph	MDR1	GIN	24	scaffold	reg	0.417391304347826	0.440559440559441	0.351724137931034
2.03200905532658	RMSE	Graph	MDR1	GIN	25	scaffold	reg	0.400869565217391	0.622377622377622	0.303448275862069
1.9180017466487	RMSE	Graph	MDR1	GIN	26	scaffold	reg	0.399130434782609	0.342657342657343	0.593103448275862
1.75904757350462	RMSE	Graph	MDR1	GIN	27	scaffold	reg	0.399130434782609	0.524475524475524	0.413793103448276
2.07362580784817	RMSE	Graph	MDR1	GIN	28	scaffold	reg	0.386086956521739	0.566433566433566	0.475862068965517
2.38713919909217	RMSE	Graph	MDR1	GIN	29	scaffold	reg	0.393043478260869	0.762237762237762	0.227586206896552
1.66699679034937	RMSE	SMILES	CYP2D6	MolBERT	0	scaffold	reg	0.300981461286805	0.40174672489083	0.28695652173913
1.67836134984502	RMSE	SMILES	CYP2D6	MolBERT	1	scaffold	reg	0.326063249727372	0.218340611353712	0.269565217391304
1.72001951027386	RMSE	SMILES	CYP2D6	MolBERT	2	scaffold	reg	0.317339149400218	0.362445414847162	0.195652173913043
1.96370962099178	RMSE	SMILES	CYP2D6	MolBERT	3	scaffold	reg	0.310796074154853	0.406113537117904	0.204347826086957
1.85917990320715	RMSE	SMILES	CYP2D6	MolBERT	4	scaffold	reg	0.316248636859324	0.266375545851528	0.3
2.12728426379549	RMSE	SMILES	CYP2D6	MolBERT	5	scaffold	reg	0.321701199563795	0.213973799126637	0.308695652173913
1.81076902626326	RMSE	SMILES	CYP2D6	MolBERT	6	scaffold	reg	0.313522355507088	0.362445414847162	0.226086956521739
1.9032207599773	RMSE	SMILES	CYP2D6	MolBERT	7	scaffold	reg	0.293347873500545	0.475982532751092	0.273913043478261
1.70677737911695	RMSE	SMILES	CYP2D6	MolBERT	8	scaffold	reg	0.306979280261723	0.349344978165939	0.291304347826087
1.65734457778947	RMSE	SMILES	CYP2D6	MolBERT	9	scaffold	reg	0.287350054525627	0.449781659388646	0.347826086956522
1.59446748320277	RMSE	SMILES	CYP2D6	MolBERT	10	scaffold	reg	0.285169029443839	0.519650655021834	0.295652173913043
2.06008785446943	RMSE	SMILES	CYP2D6	MolBERT	11	scaffold	reg	0.309160305343511	0.2882096069869	0.334782608695652
2.0328530724305	RMSE	SMILES	CYP2D6	MolBERT	12	scaffold	reg	0.318429661941112	0.406113537117904	0.143478260869565
1.86816802896025	RMSE	SMILES	CYP2D6	MolBERT	13	scaffold	reg	0.326063249727372	0.270742358078603	0.217391304347826
1.90664331637932	RMSE	SMILES	CYP2D6	MolBERT	14	scaffold	reg	0.312977099236641	0.165938864628821	0.426086956521739
1.74340745537725	RMSE	SMILES	CYP2D6	MolBERT	15	scaffold	reg	0.310250817884406	0.358078602620087	0.256521739130435
1.75738842066962	RMSE	SMILES	CYP2D6	MolBERT	16	scaffold	reg	0.296619411123228	0.384279475982533	0.339130434782609
1.78641904120292	RMSE	SMILES	CYP2D6	MolBERT	17	scaffold	reg	0.320065430752454	0.209606986899563	0.326086956521739
2.41768029099017	RMSE	SMILES	CYP2D6	MolBERT	18	scaffold	reg	0.329880043620502	0.135371179039301	0.321739130434783
1.7081818370469	RMSE	SMILES	CYP2D6	MolBERT	19	scaffold	reg	0.298800436205016	0.406113537117904	0.3
1.87953472393723	RMSE	SMILES	CYP2D6	MolBERT	20	scaffold	reg	0.302617230098146	0.397379912663755	0.278260869565217
2.0514206075468	RMSE	SMILES	CYP2D6	MolBERT	21	scaffold	reg	0.318429661941112	0.283842794759825	0.265217391304348
1.79167233132335	RMSE	SMILES	CYP2D6	MolBERT	22	scaffold	reg	0.313522355507088	0.275109170305677	0.31304347826087
1.67864026165413	RMSE	SMILES	CYP2D6	MolBERT	23	scaffold	reg	0.287350054525627	0.419213973799127	0.378260869565217
1.60048185660058	RMSE	SMILES	CYP2D6	MolBERT	24	scaffold	reg	0.320610687022901	0.314410480349345	0.217391304347826
1.6443506128053	RMSE	SMILES	CYP2D6	MolBERT	25	scaffold	reg	0.323336968375136	0.187772925764192	0.321739130434783
1.81303364558939	RMSE	SMILES	CYP2D6	MolBERT	26	scaffold	reg	0.321701199563795	0.200873362445415	0.321739130434783
1.9004462208477	RMSE	SMILES	CYP2D6	MolBERT	27	scaffold	reg	0.298800436205016	0.292576419213974	0.41304347826087
1.87229011254781	RMSE	SMILES	CYP2D6	MolBERT	28	scaffold	reg	0.300981461286805	0.270742358078603	0.417391304347826
1.83589549817141	RMSE	SMILES	CYP2D6	MolBERT	29	scaffold	reg	0.320065430752454	0.218340611353712	0.317391304347826
1.93444340394424	RMSE	Graph	CYP2D6	GROVER	0	scaffold	reg	0.300981461286805	0.40174672489083	0.28695652173913
1.81565511636978	RMSE	Graph	CYP2D6	GROVER	1	scaffold	reg	0.326063249727372	0.218340611353712	0.269565217391304
1.97117204495219	RMSE	Graph	CYP2D6	GROVER	2	scaffold	reg	0.317339149400218	0.362445414847162	0.195652173913043
1.87017758218514	RMSE	Graph	CYP2D6	GROVER	3	scaffold	reg	0.310796074154853	0.406113537117904	0.204347826086957
1.84777635841808	RMSE	Graph	CYP2D6	GROVER	4	scaffold	reg	0.316248636859324	0.266375545851528	0.3
2.18224963157302	RMSE	Graph	CYP2D6	GROVER	5	scaffold	reg	0.321701199563795	0.213973799126637	0.308695652173913
1.90149345139385	RMSE	Graph	CYP2D6	GROVER	6	scaffold	reg	0.313522355507088	0.362445414847162	0.226086956521739
2.01788029065095	RMSE	Graph	CYP2D6	GROVER	7	scaffold	reg	0.293347873500545	0.475982532751092	0.273913043478261
1.91176142918986	RMSE	Graph	CYP2D6	GROVER	8	scaffold	reg	0.306979280261723	0.349344978165939	0.291304347826087
1.73308137692501	RMSE	Graph	CYP2D6	GROVER	9	scaffold	reg	0.287350054525627	0.449781659388646	0.347826086956522
1.63991380648748	RMSE	Graph	CYP2D6	GROVER	10	scaffold	reg	0.285169029443839	0.519650655021834	0.295652173913043
2.09127373667438	RMSE	Graph	CYP2D6	GROVER	11	scaffold	reg	0.309160305343511	0.2882096069869	0.334782608695652
2.03445834253758	RMSE	Graph	CYP2D6	GROVER	12	scaffold	reg	0.318429661941112	0.406113537117904	0.143478260869565
1.75696507347691	RMSE	Graph	CYP2D6	GROVER	13	scaffold	reg	0.326063249727372	0.270742358078603	0.217391304347826
2.09717247077537	RMSE	Graph	CYP2D6	GROVER	14	scaffold	reg	0.312977099236641	0.165938864628821	0.426086956521739
1.70567955729839	RMSE	Graph	CYP2D6	GROVER	15	scaffold	reg	0.310250817884406	0.358078602620087	0.256521739130435
1.7869919260058	RMSE	Graph	CYP2D6	GROVER	16	scaffold	reg	0.296619411123228	0.384279475982533	0.339130434782609
2.10472774627602	RMSE	Graph	CYP2D6	GROVER	17	scaffold	reg	0.320065430752454	0.209606986899563	0.326086956521739
2.15395159955772	RMSE	Graph	CYP2D6	GROVER	18	scaffold	reg	0.329880043620502	0.135371179039301	0.321739130434783
1.68341492132874	RMSE	Graph	CYP2D6	GROVER	19	scaffold	reg	0.298800436205016	0.406113537117904	0.3
1.8471326866129	RMSE	Graph	CYP2D6	GROVER	20	scaffold	reg	0.302617230098146	0.397379912663755	0.278260869565217
1.97654764621602	RMSE	Graph	CYP2D6	GROVER	21	scaffold	reg	0.318429661941112	0.283842794759825	0.265217391304348
1.86025024921856	RMSE	Graph	CYP2D6	GROVER	22	scaffold	reg	0.313522355507088	0.275109170305677	0.31304347826087
2.02872820340117	RMSE	Graph	CYP2D6	GROVER	23	scaffold	reg	0.287350054525627	0.419213973799127	0.378260869565217
1.80699246079971	RMSE	Graph	CYP2D6	GROVER	24	scaffold	reg	0.320610687022901	0.314410480349345	0.217391304347826
1.80977477434527	RMSE	Graph	CYP2D6	GROVER	25	scaffold	reg	0.323336968375136	0.187772925764192	0.321739130434783
1.87125859750244	RMSE	Graph	CYP2D6	GROVER	26	scaffold	reg	0.321701199563795	0.200873362445415	0.321739130434783
1.75065202594391	RMSE	Graph	CYP2D6	GROVER	27	scaffold	reg	0.298800436205016	0.292576419213974	0.41304347826087
1.96196057280445	RMSE	Graph	CYP2D6	GROVER	28	scaffold	reg	0.300981461286805	0.270742358078603	0.417391304347826
2.03943421621036	RMSE	Graph	CYP2D6	GROVER	29	scaffold	reg	0.320065430752454	0.218340611353712	0.317391304347826
1.60035224849724	RMSE	RDKit2D	CYP2D6	RF	0	scaffold	reg	0.300981461286805	0.40174672489083	0.28695652173913
1.52335800417925	RMSE	RDKit2D	CYP2D6	RF	1	scaffold	reg	0.326063249727372	0.218340611353712	0.269565217391304
1.67304996373522	RMSE	RDKit2D	CYP2D6	RF	2	scaffold	reg	0.317339149400218	0.362445414847162	0.195652173913043
1.80960098073717	RMSE	RDKit2D	CYP2D6	RF	3	scaffold	reg	0.310796074154853	0.406113537117904	0.204347826086957
1.66437943248162	RMSE	RDKit2D	CYP2D6	RF	4	scaffold	reg	0.316248636859324	0.266375545851528	0.3
1.91931709386101	RMSE	RDKit2D	CYP2D6	RF	5	scaffold	reg	0.321701199563795	0.213973799126637	0.308695652173913
1.53055520143053	RMSE	RDKit2D	CYP2D6	RF	6	scaffold	reg	0.313522355507088	0.362445414847162	0.226086956521739
1.6856135034729	RMSE	RDKit2D	CYP2D6	RF	7	scaffold	reg	0.293347873500545	0.475982532751092	0.273913043478261
1.59144360128653	RMSE	RDKit2D	CYP2D6	RF	8	scaffold	reg	0.306979280261723	0.349344978165939	0.291304347826087
1.5032457698985	RMSE	RDKit2D	CYP2D6	RF	9	scaffold	reg	0.287350054525627	0.449781659388646	0.347826086956522
1.51563402969283	RMSE	RDKit2D	CYP2D6	RF	10	scaffold	reg	0.285169029443839	0.519650655021834	0.295652173913043
1.87335012300089	RMSE	RDKit2D	CYP2D6	RF	11	scaffold	reg	0.309160305343511	0.2882096069869	0.334782608695652
1.80310297463622	RMSE	RDKit2D	CYP2D6	RF	12	scaffold	reg	0.318429661941112	0.406113537117904	0.143478260869565
1.61547454972492	RMSE	RDKit2D	CYP2D6	RF	13	scaffold	reg	0.326063249727372	0.270742358078603	0.217391304347826
1.6548286255708	RMSE	RDKit2D	CYP2D6	RF	14	scaffold	reg	0.312977099236641	0.165938864628821	0.426086956521739
1.54700988188195	RMSE	RDKit2D	CYP2D6	RF	15	scaffold	reg	0.310250817884406	0.358078602620087	0.256521739130435
1.62197572509173	RMSE	RDKit2D	CYP2D6	RF	16	scaffold	reg	0.296619411123228	0.384279475982533	0.339130434782609
1.6367038392354	RMSE	RDKit2D	CYP2D6	RF	17	scaffold	reg	0.320065430752454	0.209606986899563	0.326086956521739
1.98992180637438	RMSE	RDKit2D	CYP2D6	RF	18	scaffold	reg	0.329880043620502	0.135371179039301	0.321739130434783
1.60980476332257	RMSE	RDKit2D	CYP2D6	RF	19	scaffold	reg	0.298800436205016	0.406113537117904	0.3
1.67728986722059	RMSE	RDKit2D	CYP2D6	RF	20	scaffold	reg	0.302617230098146	0.397379912663755	0.278260869565217
1.85554741639351	RMSE	RDKit2D	CYP2D6	RF	21	scaffold	reg	0.318429661941112	0.283842794759825	0.265217391304348
1.61717706156625	RMSE	RDKit2D	CYP2D6	RF	22	scaffold	reg	0.313522355507088	0.275109170305677	0.31304347826087
1.59800826120737	RMSE	RDKit2D	CYP2D6	RF	23	scaffold	reg	0.287350054525627	0.419213973799127	0.378260869565217
1.48114326018547	RMSE	RDKit2D	CYP2D6	RF	24	scaffold	reg	0.320610687022901	0.314410480349345	0.217391304347826
1.59097702888825	RMSE	RDKit2D	CYP2D6	RF	25	scaffold	reg	0.323336968375136	0.187772925764192	0.321739130434783
1.66360283004588	RMSE	RDKit2D	CYP2D6	RF	26	scaffold	reg	0.321701199563795	0.200873362445415	0.321739130434783
1.64957546574893	RMSE	RDKit2D	CYP2D6	RF	27	scaffold	reg	0.298800436205016	0.292576419213974	0.41304347826087
1.80726651423771	RMSE	RDKit2D	CYP2D6	RF	28	scaffold	reg	0.300981461286805	0.270742358078603	0.417391304347826
1.72709890564283	RMSE	RDKit2D	CYP2D6	RF	29	scaffold	reg	0.320065430752454	0.218340611353712	0.317391304347826
1.86368756290581	RMSE	RDKit2D	CYP2D6	SVM	0	scaffold	reg	0.300981461286805	0.40174672489083	0.28695652173913
1.69655155262531	RMSE	RDKit2D	CYP2D6	SVM	1	scaffold	reg	0.326063249727372	0.218340611353712	0.269565217391304
1.97179626735576	RMSE	RDKit2D	CYP2D6	SVM	2	scaffold	reg	0.317339149400218	0.362445414847162	0.195652173913043
1.88829169303117	RMSE	RDKit2D	CYP2D6	SVM	3	scaffold	reg	0.310796074154853	0.406113537117904	0.204347826086957
1.77915621594554	RMSE	RDKit2D	CYP2D6	SVM	4	scaffold	reg	0.316248636859324	0.266375545851528	0.3
2.30194289748075	RMSE	RDKit2D	CYP2D6	SVM	5	scaffold	reg	0.321701199563795	0.213973799126637	0.308695652173913
1.81668027814668	RMSE	RDKit2D	CYP2D6	SVM	6	scaffold	reg	0.313522355507088	0.362445414847162	0.226086956521739
1.88951942896804	RMSE	RDKit2D	CYP2D6	SVM	7	scaffold	reg	0.293347873500545	0.475982532751092	0.273913043478261
1.76297417660124	RMSE	RDKit2D	CYP2D6	SVM	8	scaffold	reg	0.306979280261723	0.349344978165939	0.291304347826087
1.63665489084142	RMSE	RDKit2D	CYP2D6	SVM	9	scaffold	reg	0.287350054525627	0.449781659388646	0.347826086956522
1.67893994539109	RMSE	RDKit2D	CYP2D6	SVM	10	scaffold	reg	0.285169029443839	0.519650655021834	0.295652173913043
2.18357542515618	RMSE	RDKit2D	CYP2D6	SVM	11	scaffold	reg	0.309160305343511	0.2882096069869	0.334782608695652
2.10244811538353	RMSE	RDKit2D	CYP2D6	SVM	12	scaffold	reg	0.318429661941112	0.406113537117904	0.143478260869565
1.80550299724104	RMSE	RDKit2D	CYP2D6	SVM	13	scaffold	reg	0.326063249727372	0.270742358078603	0.217391304347826
1.97806086292312	RMSE	RDKit2D	CYP2D6	SVM	14	scaffold	reg	0.312977099236641	0.165938864628821	0.426086956521739
1.72970497197178	RMSE	RDKit2D	CYP2D6	SVM	15	scaffold	reg	0.310250817884406	0.358078602620087	0.256521739130435
1.77990985419292	RMSE	RDKit2D	CYP2D6	SVM	16	scaffold	reg	0.296619411123228	0.384279475982533	0.339130434782609
1.88679807635997	RMSE	RDKit2D	CYP2D6	SVM	17	scaffold	reg	0.320065430752454	0.209606986899563	0.326086956521739
2.28274768618866	RMSE	RDKit2D	CYP2D6	SVM	18	scaffold	reg	0.329880043620502	0.135371179039301	0.321739130434783
1.79938247235737	RMSE	RDKit2D	CYP2D6	SVM	19	scaffold	reg	0.298800436205016	0.406113537117904	0.3
1.9221718299438	RMSE	RDKit2D	CYP2D6	SVM	20	scaffold	reg	0.302617230098146	0.397379912663755	0.278260869565217
2.0348305318344	RMSE	RDKit2D	CYP2D6	SVM	21	scaffold	reg	0.318429661941112	0.283842794759825	0.265217391304348
1.89742720055142	RMSE	RDKit2D	CYP2D6	SVM	22	scaffold	reg	0.313522355507088	0.275109170305677	0.31304347826087
1.7189992403069	RMSE	RDKit2D	CYP2D6	SVM	23	scaffold	reg	0.287350054525627	0.419213973799127	0.378260869565217
1.58770651602866	RMSE	RDKit2D	CYP2D6	SVM	24	scaffold	reg	0.320610687022901	0.314410480349345	0.217391304347826
1.66752471375974	RMSE	RDKit2D	CYP2D6	SVM	25	scaffold	reg	0.323336968375136	0.187772925764192	0.321739130434783
1.73172114310416	RMSE	RDKit2D	CYP2D6	SVM	26	scaffold	reg	0.321701199563795	0.200873362445415	0.321739130434783
1.90937320520251	RMSE	RDKit2D	CYP2D6	SVM	27	scaffold	reg	0.298800436205016	0.292576419213974	0.41304347826087
1.7893215327341	RMSE	RDKit2D	CYP2D6	SVM	28	scaffold	reg	0.300981461286805	0.270742358078603	0.417391304347826
1.98574177669301	RMSE	RDKit2D	CYP2D6	SVM	29	scaffold	reg	0.320065430752454	0.218340611353712	0.317391304347826
1.67160576893634	RMSE	RDKit2D	CYP2D6	XGBoost	0	scaffold	reg	0.300981461286805	0.40174672489083	0.28695652173913
1.60754189840688	RMSE	RDKit2D	CYP2D6	XGBoost	1	scaffold	reg	0.326063249727372	0.218340611353712	0.269565217391304
1.72690596189606	RMSE	RDKit2D	CYP2D6	XGBoost	2	scaffold	reg	0.317339149400218	0.362445414847162	0.195652173913043
1.85286937596688	RMSE	RDKit2D	CYP2D6	XGBoost	3	scaffold	reg	0.310796074154853	0.406113537117904	0.204347826086957
1.74736606430002	RMSE	RDKit2D	CYP2D6	XGBoost	4	scaffold	reg	0.316248636859324	0.266375545851528	0.3
2.00582800081657	RMSE	RDKit2D	CYP2D6	XGBoost	5	scaffold	reg	0.321701199563795	0.213973799126637	0.308695652173913
1.68870761930789	RMSE	RDKit2D	CYP2D6	XGBoost	6	scaffold	reg	0.313522355507088	0.362445414847162	0.226086956521739
1.70772557240629	RMSE	RDKit2D	CYP2D6	XGBoost	7	scaffold	reg	0.293347873500545	0.475982532751092	0.273913043478261
1.61582287920112	RMSE	RDKit2D	CYP2D6	XGBoost	8	scaffold	reg	0.306979280261723	0.349344978165939	0.291304347826087
1.55016732141177	RMSE	RDKit2D	CYP2D6	XGBoost	9	scaffold	reg	0.287350054525627	0.449781659388646	0.347826086956522
1.52914299532877	RMSE	RDKit2D	CYP2D6	XGBoost	10	scaffold	reg	0.285169029443839	0.519650655021834	0.295652173913043
1.93692774404608	RMSE	RDKit2D	CYP2D6	XGBoost	11	scaffold	reg	0.309160305343511	0.2882096069869	0.334782608695652
1.86804959226032	RMSE	RDKit2D	CYP2D6	XGBoost	12	scaffold	reg	0.318429661941112	0.406113537117904	0.143478260869565
1.68270608354811	RMSE	RDKit2D	CYP2D6	XGBoost	13	scaffold	reg	0.326063249727372	0.270742358078603	0.217391304347826
1.76625799896888	RMSE	RDKit2D	CYP2D6	XGBoost	14	scaffold	reg	0.312977099236641	0.165938864628821	0.426086956521739
1.59471694467122	RMSE	RDKit2D	CYP2D6	XGBoost	15	scaffold	reg	0.310250817884406	0.358078602620087	0.256521739130435
1.58449463347639	RMSE	RDKit2D	CYP2D6	XGBoost	16	scaffold	reg	0.296619411123228	0.384279475982533	0.339130434782609
1.66187595811606	RMSE	RDKit2D	CYP2D6	XGBoost	17	scaffold	reg	0.320065430752454	0.209606986899563	0.326086956521739
2.06624250871799	RMSE	RDKit2D	CYP2D6	XGBoost	18	scaffold	reg	0.329880043620502	0.135371179039301	0.321739130434783
1.63827172605153	RMSE	RDKit2D	CYP2D6	XGBoost	19	scaffold	reg	0.298800436205016	0.406113537117904	0.3
1.67738138496823	RMSE	RDKit2D	CYP2D6	XGBoost	20	scaffold	reg	0.302617230098146	0.397379912663755	0.278260869565217
1.85757685957795	RMSE	RDKit2D	CYP2D6	XGBoost	21	scaffold	reg	0.318429661941112	0.283842794759825	0.265217391304348
1.61024543251753	RMSE	RDKit2D	CYP2D6	XGBoost	22	scaffold	reg	0.313522355507088	0.275109170305677	0.31304347826087
1.65602492526655	RMSE	RDKit2D	CYP2D6	XGBoost	23	scaffold	reg	0.287350054525627	0.419213973799127	0.378260869565217
1.49574157889666	RMSE	RDKit2D	CYP2D6	XGBoost	24	scaffold	reg	0.320610687022901	0.314410480349345	0.217391304347826
1.6241810932387	RMSE	RDKit2D	CYP2D6	XGBoost	25	scaffold	reg	0.323336968375136	0.187772925764192	0.321739130434783
1.70855605799684	RMSE	RDKit2D	CYP2D6	XGBoost	26	scaffold	reg	0.321701199563795	0.200873362445415	0.321739130434783
1.72116898664929	RMSE	RDKit2D	CYP2D6	XGBoost	27	scaffold	reg	0.298800436205016	0.292576419213974	0.41304347826087
1.81710445912098	RMSE	RDKit2D	CYP2D6	XGBoost	28	scaffold	reg	0.300981461286805	0.270742358078603	0.417391304347826
1.75991190115065	RMSE	RDKit2D	CYP2D6	XGBoost	29	scaffold	reg	0.320065430752454	0.218340611353712	0.317391304347826
2.02990270361966	RMSE	SMILES	CYP2D6	RNN	0	scaffold	reg	0.300981461286805	0.40174672489083	0.28695652173913
1.72499342008008	RMSE	SMILES	CYP2D6	RNN	1	scaffold	reg	0.326063249727372	0.218340611353712	0.269565217391304
1.99199486775918	RMSE	SMILES	CYP2D6	RNN	2	scaffold	reg	0.317339149400218	0.362445414847162	0.195652173913043
1.96368756084068	RMSE	SMILES	CYP2D6	RNN	3	scaffold	reg	0.310796074154853	0.406113537117904	0.204347826086957
2.21694785631709	RMSE	SMILES	CYP2D6	RNN	4	scaffold	reg	0.316248636859324	0.266375545851528	0.3
2.30373161621826	RMSE	SMILES	CYP2D6	RNN	5	scaffold	reg	0.321701199563795	0.213973799126637	0.308695652173913
2.16676583645	RMSE	SMILES	CYP2D6	RNN	6	scaffold	reg	0.313522355507088	0.362445414847162	0.226086956521739
2.03490001691553	RMSE	SMILES	CYP2D6	RNN	7	scaffold	reg	0.293347873500545	0.475982532751092	0.273913043478261
1.90098577951287	RMSE	SMILES	CYP2D6	RNN	8	scaffold	reg	0.306979280261723	0.349344978165939	0.291304347826087
1.9708203946366	RMSE	SMILES	CYP2D6	RNN	9	scaffold	reg	0.287350054525627	0.449781659388646	0.347826086956522
2.08073981773862	RMSE	SMILES	CYP2D6	RNN	10	scaffold	reg	0.285169029443839	0.519650655021834	0.295652173913043
2.1633231772759	RMSE	SMILES	CYP2D6	RNN	11	scaffold	reg	0.309160305343511	0.2882096069869	0.334782608695652
2.17782608263939	RMSE	SMILES	CYP2D6	RNN	12	scaffold	reg	0.318429661941112	0.406113537117904	0.143478260869565
2.02342989937677	RMSE	SMILES	CYP2D6	RNN	13	scaffold	reg	0.326063249727372	0.270742358078603	0.217391304347826
1.94898161131389	RMSE	SMILES	CYP2D6	RNN	14	scaffold	reg	0.312977099236641	0.165938864628821	0.426086956521739
1.98583722198883	RMSE	SMILES	CYP2D6	RNN	15	scaffold	reg	0.310250817884406	0.358078602620087	0.256521739130435
1.96131999657304	RMSE	SMILES	CYP2D6	RNN	16	scaffold	reg	0.296619411123228	0.384279475982533	0.339130434782609
1.95039481432474	RMSE	SMILES	CYP2D6	RNN	17	scaffold	reg	0.320065430752454	0.209606986899563	0.326086956521739
2.37267604947953	RMSE	SMILES	CYP2D6	RNN	18	scaffold	reg	0.329880043620502	0.135371179039301	0.321739130434783
2.02164238020081	RMSE	SMILES	CYP2D6	RNN	19	scaffold	reg	0.298800436205016	0.406113537117904	0.3
1.96206908037662	RMSE	SMILES	CYP2D6	RNN	20	scaffold	reg	0.302617230098146	0.397379912663755	0.278260869565217
2.56038598742764	RMSE	SMILES	CYP2D6	RNN	21	scaffold	reg	0.318429661941112	0.283842794759825	0.265217391304348
2.02585037339045	RMSE	SMILES	CYP2D6	RNN	22	scaffold	reg	0.313522355507088	0.275109170305677	0.31304347826087
2.13512031454128	RMSE	SMILES	CYP2D6	RNN	23	scaffold	reg	0.287350054525627	0.419213973799127	0.378260869565217
1.98936892556358	RMSE	SMILES	CYP2D6	RNN	24	scaffold	reg	0.320610687022901	0.314410480349345	0.217391304347826
1.89836236054765	RMSE	SMILES	CYP2D6	RNN	25	scaffold	reg	0.323336968375136	0.187772925764192	0.321739130434783
2.1027188246184	RMSE	SMILES	CYP2D6	RNN	26	scaffold	reg	0.321701199563795	0.200873362445415	0.321739130434783
2.00632778061628	RMSE	SMILES	CYP2D6	RNN	27	scaffold	reg	0.298800436205016	0.292576419213974	0.41304347826087
2.49829458461472	RMSE	SMILES	CYP2D6	RNN	28	scaffold	reg	0.300981461286805	0.270742358078603	0.417391304347826
2.2283450901089	RMSE	SMILES	CYP2D6	RNN	29	scaffold	reg	0.320065430752454	0.218340611353712	0.317391304347826
1.63718655600611	RMSE	Graph	CYP2D6	GCN	0	scaffold	reg	0.300981461286805	0.40174672489083	0.28695652173913
1.54317196779183	RMSE	Graph	CYP2D6	GCN	1	scaffold	reg	0.326063249727372	0.218340611353712	0.269565217391304
1.58453972818358	RMSE	Graph	CYP2D6	GCN	2	scaffold	reg	0.317339149400218	0.362445414847162	0.195652173913043
1.73510761019978	RMSE	Graph	CYP2D6	GCN	3	scaffold	reg	0.310796074154853	0.406113537117904	0.204347826086957
1.68350039533363	RMSE	Graph	CYP2D6	GCN	4	scaffold	reg	0.316248636859324	0.266375545851528	0.3
1.79379959616178	RMSE	Graph	CYP2D6	GCN	5	scaffold	reg	0.321701199563795	0.213973799126637	0.308695652173913
1.54698496410056	RMSE	Graph	CYP2D6	GCN	6	scaffold	reg	0.313522355507088	0.362445414847162	0.226086956521739
1.68045876164331	RMSE	Graph	CYP2D6	GCN	7	scaffold	reg	0.293347873500545	0.475982532751092	0.273913043478261
1.56281967091598	RMSE	Graph	CYP2D6	GCN	8	scaffold	reg	0.306979280261723	0.349344978165939	0.291304347826087
1.52000171491016	RMSE	Graph	CYP2D6	GCN	9	scaffold	reg	0.287350054525627	0.449781659388646	0.347826086956522
1.45081692713684	RMSE	Graph	CYP2D6	GCN	10	scaffold	reg	0.285169029443839	0.519650655021834	0.295652173913043
1.83001879018118	RMSE	Graph	CYP2D6	GCN	11	scaffold	reg	0.309160305343511	0.2882096069869	0.334782608695652
1.82697708455897	RMSE	Graph	CYP2D6	GCN	12	scaffold	reg	0.318429661941112	0.406113537117904	0.143478260869565
1.58888069221063	RMSE	Graph	CYP2D6	GCN	13	scaffold	reg	0.326063249727372	0.270742358078603	0.217391304347826
1.75875781799216	RMSE	Graph	CYP2D6	GCN	14	scaffold	reg	0.312977099236641	0.165938864628821	0.426086956521739
1.54731015033203	RMSE	Graph	CYP2D6	GCN	15	scaffold	reg	0.310250817884406	0.358078602620087	0.256521739130435
1.74992348882928	RMSE	Graph	CYP2D6	GCN	16	scaffold	reg	0.296619411123228	0.384279475982533	0.339130434782609
1.68567172667639	RMSE	Graph	CYP2D6	GCN	17	scaffold	reg	0.320065430752454	0.209606986899563	0.326086956521739
1.97679185789531	RMSE	Graph	CYP2D6	GCN	18	scaffold	reg	0.329880043620502	0.135371179039301	0.321739130434783
1.53612173129942	RMSE	Graph	CYP2D6	GCN	19	scaffold	reg	0.298800436205016	0.406113537117904	0.3
1.67714507545606	RMSE	Graph	CYP2D6	GCN	20	scaffold	reg	0.302617230098146	0.397379912663755	0.278260869565217
1.87649838715546	RMSE	Graph	CYP2D6	GCN	21	scaffold	reg	0.318429661941112	0.283842794759825	0.265217391304348
1.63510412162752	RMSE	Graph	CYP2D6	GCN	22	scaffold	reg	0.313522355507088	0.275109170305677	0.31304347826087
1.71209497335193	RMSE	Graph	CYP2D6	GCN	23	scaffold	reg	0.287350054525627	0.419213973799127	0.378260869565217
1.32604567293179	RMSE	Graph	CYP2D6	GCN	24	scaffold	reg	0.320610687022901	0.314410480349345	0.217391304347826
1.4672856318773	RMSE	Graph	CYP2D6	GCN	25	scaffold	reg	0.323336968375136	0.187772925764192	0.321739130434783
1.51638951153074	RMSE	Graph	CYP2D6	GCN	26	scaffold	reg	0.321701199563795	0.200873362445415	0.321739130434783
1.68698228989647	RMSE	Graph	CYP2D6	GCN	27	scaffold	reg	0.298800436205016	0.292576419213974	0.41304347826087
1.740449961258	RMSE	Graph	CYP2D6	GCN	28	scaffold	reg	0.300981461286805	0.270742358078603	0.417391304347826
1.85835829980914	RMSE	Graph	CYP2D6	GCN	29	scaffold	reg	0.320065430752454	0.218340611353712	0.317391304347826
1.64372808781761	RMSE	Graph	CYP2D6	GIN	0	scaffold	reg	0.300981461286805	0.40174672489083	0.28695652173913
1.53485846582025	RMSE	Graph	CYP2D6	GIN	1	scaffold	reg	0.326063249727372	0.218340611353712	0.269565217391304
1.72524977382641	RMSE	Graph	CYP2D6	GIN	2	scaffold	reg	0.317339149400218	0.362445414847162	0.195652173913043
1.94940639123095	RMSE	Graph	CYP2D6	GIN	3	scaffold	reg	0.310796074154853	0.406113537117904	0.204347826086957
1.80648720400381	RMSE	Graph	CYP2D6	GIN	4	scaffold	reg	0.316248636859324	0.266375545851528	0.3
1.9108854423126	RMSE	Graph	CYP2D6	GIN	5	scaffold	reg	0.321701199563795	0.213973799126637	0.308695652173913
1.80325091408624	RMSE	Graph	CYP2D6	GIN	6	scaffold	reg	0.313522355507088	0.362445414847162	0.226086956521739
1.72882582311027	RMSE	Graph	CYP2D6	GIN	7	scaffold	reg	0.293347873500545	0.475982532751092	0.273913043478261
1.58272233380454	RMSE	Graph	CYP2D6	GIN	8	scaffold	reg	0.306979280261723	0.349344978165939	0.291304347826087
1.77823974450607	RMSE	Graph	CYP2D6	GIN	9	scaffold	reg	0.287350054525627	0.449781659388646	0.347826086956522
1.67030079617748	RMSE	Graph	CYP2D6	GIN	10	scaffold	reg	0.285169029443839	0.519650655021834	0.295652173913043
1.87676424903069	RMSE	Graph	CYP2D6	GIN	11	scaffold	reg	0.309160305343511	0.2882096069869	0.334782608695652
1.86770225570951	RMSE	Graph	CYP2D6	GIN	12	scaffold	reg	0.318429661941112	0.406113537117904	0.143478260869565
1.66083435900722	RMSE	Graph	CYP2D6	GIN	13	scaffold	reg	0.326063249727372	0.270742358078603	0.217391304347826
1.74381658646204	RMSE	Graph	CYP2D6	GIN	14	scaffold	reg	0.312977099236641	0.165938864628821	0.426086956521739
1.56358324853755	RMSE	Graph	CYP2D6	GIN	15	scaffold	reg	0.310250817884406	0.358078602620087	0.256521739130435
1.84621733806205	RMSE	Graph	CYP2D6	GIN	16	scaffold	reg	0.296619411123228	0.384279475982533	0.339130434782609
1.73595448011721	RMSE	Graph	CYP2D6	GIN	17	scaffold	reg	0.320065430752454	0.209606986899563	0.326086956521739
1.98955820464751	RMSE	Graph	CYP2D6	GIN	18	scaffold	reg	0.329880043620502	0.135371179039301	0.321739130434783
1.62132063218704	RMSE	Graph	CYP2D6	GIN	19	scaffold	reg	0.298800436205016	0.406113537117904	0.3
1.76887034389866	RMSE	Graph	CYP2D6	GIN	20	scaffold	reg	0.302617230098146	0.397379912663755	0.278260869565217
1.87533213330172	RMSE	Graph	CYP2D6	GIN	21	scaffold	reg	0.318429661941112	0.283842794759825	0.265217391304348
1.62325826878312	RMSE	Graph	CYP2D6	GIN	22	scaffold	reg	0.313522355507088	0.275109170305677	0.31304347826087
1.71995243560521	RMSE	Graph	CYP2D6	GIN	23	scaffold	reg	0.287350054525627	0.419213973799127	0.378260869565217
1.46690411448053	RMSE	Graph	CYP2D6	GIN	24	scaffold	reg	0.320610687022901	0.314410480349345	0.217391304347826
1.65290159539997	RMSE	Graph	CYP2D6	GIN	25	scaffold	reg	0.323336968375136	0.187772925764192	0.321739130434783
1.68704793621439	RMSE	Graph	CYP2D6	GIN	26	scaffold	reg	0.321701199563795	0.200873362445415	0.321739130434783
1.74780678169628	RMSE	Graph	CYP2D6	GIN	27	scaffold	reg	0.298800436205016	0.292576419213974	0.41304347826087
1.87175149197099	RMSE	Graph	CYP2D6	GIN	28	scaffold	reg	0.300981461286805	0.270742358078603	0.417391304347826
1.64931053236094	RMSE	Graph	CYP2D6	GIN	29	scaffold	reg	0.320065430752454	0.218340611353712	0.317391304347826
1.76063097509084	RMSE	SMILES	CYP3A4	MolBERT	0	scaffold	reg	0.232629427792916	0.299727520435967	0.361413043478261
1.79626954226778	RMSE	SMILES	CYP3A4	MolBERT	1	scaffold	reg	0.238079019073569	0.373297002724796	0.244565217391304
1.9617361045701	RMSE	SMILES	CYP3A4	MolBERT	2	scaffold	reg	0.250340599455041	0.26158038147139	0.258152173913043
1.8842873433086	RMSE	SMILES	CYP3A4	MolBERT	3	scaffold	reg	0.259877384196185	0.163487738419619	0.279891304347826
1.96131867946913	RMSE	SMILES	CYP3A4	MolBERT	4	scaffold	reg	0.238079019073569	0.264305177111717	0.353260869565217
1.84395790043352	RMSE	SMILES	CYP3A4	MolBERT	5	scaffold	reg	0.250340599455041	0.130790190735695	0.388586956521739
1.67055704342594	RMSE	SMILES	CYP3A4	MolBERT	6	scaffold	reg	0.260899182561308	0.226158038147139	0.209239130434783
1.85238960440732	RMSE	SMILES	CYP3A4	MolBERT	7	scaffold	reg	0.24625340599455	0.329700272479564	0.222826086956522
1.72529351024216	RMSE	SMILES	CYP3A4	MolBERT	8	scaffold	reg	0.251021798365123	0.291553133514986	0.222826086956522
1.5551061163136	RMSE	SMILES	CYP3A4	MolBERT	9	scaffold	reg	0.256471389645777	0.264305177111717	0.206521739130435
1.65991534722392	RMSE	SMILES	CYP3A4	MolBERT	10	scaffold	reg	0.267029972752044	0.100817438692098	0.285326086956522
1.98073599744379	RMSE	SMILES	CYP3A4	MolBERT	11	scaffold	reg	0.264305177111717	0.237057220708447	0.171195652173913
2.02740156935035	RMSE	SMILES	CYP3A4	MolBERT	12	scaffold	reg	0.244209809264305	0.204359673024523	0.364130434782609
1.58128515820565	RMSE	SMILES	CYP3A4	MolBERT	13	scaffold	reg	0.268392370572207	0.212534059945504	0.16304347826087
1.51791558987202	RMSE	SMILES	CYP3A4	MolBERT	14	scaffold	reg	0.273841961852861	0.228882833787466	0.103260869565217
2.06397520859107	RMSE	SMILES	CYP3A4	MolBERT	15	scaffold	reg	0.243528610354223	0.326975476839237	0.247282608695652
1.89148209020722	RMSE	SMILES	CYP3A4	MolBERT	16	scaffold	reg	0.26566757493188	0.201634877384196	0.195652173913043
1.81241369470012	RMSE	SMILES	CYP3A4	MolBERT	17	scaffold	reg	0.235694822888283	0.302452316076294	0.334239130434783
1.4871174274139	RMSE	SMILES	CYP3A4	MolBERT	18	scaffold	reg	0.259877384196185	0.231607629427793	0.21195652173913
1.84997651378187	RMSE	SMILES	CYP3A4	MolBERT	19	scaffold	reg	0.253065395095368	0.307901907356948	0.190217391304348
1.97310270219581	RMSE	SMILES	CYP3A4	MolBERT	20	scaffold	reg	0.233991825613079	0.310626702997275	0.339673913043478
1.91566006550684	RMSE	SMILES	CYP3A4	MolBERT	21	scaffold	reg	0.235354223433242	0.310626702997275	0.328804347826087
1.64217853964413	RMSE	SMILES	CYP3A4	MolBERT	22	scaffold	reg	0.265326975476839	0.149863760217984	0.25
1.9317838727284	RMSE	SMILES	CYP3A4	MolBERT	23	scaffold	reg	0.25374659400545	0.245231607629428	0.247282608695652
1.98632454713228	RMSE	SMILES	CYP3A4	MolBERT	24	scaffold	reg	0.243188010899182	0.329700272479564	0.247282608695652
2.09208939790379	RMSE	SMILES	CYP3A4	MolBERT	25	scaffold	reg	0.260217983651226	0.138964577656676	0.301630434782609
1.51909832887968	RMSE	SMILES	CYP3A4	MolBERT	26	scaffold	reg	0.252043596730245	0.23433242506812	0.271739130434783
1.7555909217364	RMSE	SMILES	CYP3A4	MolBERT	27	scaffold	reg	0.224114441416894	0.332425068119891	0.396739130434783
1.70159874415388	RMSE	SMILES	CYP3A4	MolBERT	28	scaffold	reg	0.282016348773842	0.141689373297003	0.125
2.06751854356413	RMSE	SMILES	CYP3A4	MolBERT	29	scaffold	reg	0.256811989100817	0.223433242506812	0.244565217391304
1.87432407194065	RMSE	Graph	CYP3A4	GROVER	0	scaffold	reg	0.232629427792916	0.299727520435967	0.361413043478261
1.86696986616615	RMSE	Graph	CYP3A4	GROVER	1	scaffold	reg	0.238079019073569	0.373297002724796	0.244565217391304
2.16897357640176	RMSE	Graph	CYP3A4	GROVER	2	scaffold	reg	0.250340599455041	0.26158038147139	0.258152173913043
1.9516276450537	RMSE	Graph	CYP3A4	GROVER	3	scaffold	reg	0.259877384196185	0.163487738419619	0.279891304347826
2.17840971085163	RMSE	Graph	CYP3A4	GROVER	4	scaffold	reg	0.238079019073569	0.264305177111717	0.353260869565217
2.05433462300517	RMSE	Graph	CYP3A4	GROVER	5	scaffold	reg	0.250340599455041	0.130790190735695	0.388586956521739
1.90438754690867	RMSE	Graph	CYP3A4	GROVER	6	scaffold	reg	0.260899182561308	0.226158038147139	0.209239130434783
2.17838501318127	RMSE	Graph	CYP3A4	GROVER	7	scaffold	reg	0.24625340599455	0.329700272479564	0.222826086956522
2.03194999918321	RMSE	Graph	CYP3A4	GROVER	8	scaffold	reg	0.251021798365123	0.291553133514986	0.222826086956522
1.72999361675866	RMSE	Graph	CYP3A4	GROVER	9	scaffold	reg	0.256471389645777	0.264305177111717	0.206521739130435
1.81795844098771	RMSE	Graph	CYP3A4	GROVER	10	scaffold	reg	0.267029972752044	0.100817438692098	0.285326086956522
2.25062424181936	RMSE	Graph	CYP3A4	GROVER	11	scaffold	reg	0.264305177111717	0.237057220708447	0.171195652173913
2.15531783006205	RMSE	Graph	CYP3A4	GROVER	12	scaffold	reg	0.244209809264305	0.204359673024523	0.364130434782609
1.83407486276499	RMSE	Graph	CYP3A4	GROVER	13	scaffold	reg	0.268392370572207	0.212534059945504	0.16304347826087
1.64734107496776	RMSE	Graph	CYP3A4	GROVER	14	scaffold	reg	0.273841961852861	0.228882833787466	0.103260869565217
2.17512089766676	RMSE	Graph	CYP3A4	GROVER	15	scaffold	reg	0.243528610354223	0.326975476839237	0.247282608695652
2.10524526474461	RMSE	Graph	CYP3A4	GROVER	16	scaffold	reg	0.26566757493188	0.201634877384196	0.195652173913043
1.97292047133839	RMSE	Graph	CYP3A4	GROVER	17	scaffold	reg	0.235694822888283	0.302452316076294	0.334239130434783
1.79083054316921	RMSE	Graph	CYP3A4	GROVER	18	scaffold	reg	0.259877384196185	0.231607629427793	0.21195652173913
2.0112607265189	RMSE	Graph	CYP3A4	GROVER	19	scaffold	reg	0.253065395095368	0.307901907356948	0.190217391304348
2.24002423018572	RMSE	Graph	CYP3A4	GROVER	20	scaffold	reg	0.233991825613079	0.310626702997275	0.339673913043478
2.09663419071671	RMSE	Graph	CYP3A4	GROVER	21	scaffold	reg	0.235354223433242	0.310626702997275	0.328804347826087
1.66790244488278	RMSE	Graph	CYP3A4	GROVER	22	scaffold	reg	0.265326975476839	0.149863760217984	0.25
2.03241367376667	RMSE	Graph	CYP3A4	GROVER	23	scaffold	reg	0.25374659400545	0.245231607629428	0.247282608695652
2.26683182795246	RMSE	Graph	CYP3A4	GROVER	24	scaffold	reg	0.243188010899182	0.329700272479564	0.247282608695652
2.18496041432807	RMSE	Graph	CYP3A4	GROVER	25	scaffold	reg	0.260217983651226	0.138964577656676	0.301630434782609
1.84722587268296	RMSE	Graph	CYP3A4	GROVER	26	scaffold	reg	0.252043596730245	0.23433242506812	0.271739130434783
1.76178814135766	RMSE	Graph	CYP3A4	GROVER	27	scaffold	reg	0.224114441416894	0.332425068119891	0.396739130434783
1.82189232610523	RMSE	Graph	CYP3A4	GROVER	28	scaffold	reg	0.282016348773842	0.141689373297003	0.125
2.3995056633428	RMSE	Graph	CYP3A4	GROVER	29	scaffold	reg	0.256811989100817	0.223433242506812	0.244565217391304
1.66226381332843	RMSE	RDKit2D	CYP3A4	RF	0	scaffold	reg	0.232629427792916	0.299727520435967	0.361413043478261
1.5745197593559	RMSE	RDKit2D	CYP3A4	RF	1	scaffold	reg	0.238079019073569	0.373297002724796	0.244565217391304
1.82268899789713	RMSE	RDKit2D	CYP3A4	RF	2	scaffold	reg	0.250340599455041	0.26158038147139	0.258152173913043
1.68348689202407	RMSE	RDKit2D	CYP3A4	RF	3	scaffold	reg	0.259877384196185	0.163487738419619	0.279891304347826
1.8366166453635	RMSE	RDKit2D	CYP3A4	RF	4	scaffold	reg	0.238079019073569	0.264305177111717	0.353260869565217
1.74389036158306	RMSE	RDKit2D	CYP3A4	RF	5	scaffold	reg	0.250340599455041	0.130790190735695	0.388586956521739
1.44333346938437	RMSE	RDKit2D	CYP3A4	RF	6	scaffold	reg	0.260899182561308	0.226158038147139	0.209239130434783
1.69517795652921	RMSE	RDKit2D	CYP3A4	RF	7	scaffold	reg	0.24625340599455	0.329700272479564	0.222826086956522
1.53584308479346	RMSE	RDKit2D	CYP3A4	RF	8	scaffold	reg	0.251021798365123	0.291553133514986	0.222826086956522
1.48404392788837	RMSE	RDKit2D	CYP3A4	RF	9	scaffold	reg	0.256471389645777	0.264305177111717	0.206521739130435
1.49835516032259	RMSE	RDKit2D	CYP3A4	RF	10	scaffold	reg	0.267029972752044	0.100817438692098	0.285326086956522
1.88992815204392	RMSE	RDKit2D	CYP3A4	RF	11	scaffold	reg	0.264305177111717	0.237057220708447	0.171195652173913
1.72566663803947	RMSE	RDKit2D	CYP3A4	RF	12	scaffold	reg	0.244209809264305	0.204359673024523	0.364130434782609
1.48555694352468	RMSE	RDKit2D	CYP3A4	RF	13	scaffold	reg	0.268392370572207	0.212534059945504	0.16304347826087
1.28266438974817	RMSE	RDKit2D	CYP3A4	RF	14	scaffold	reg	0.273841961852861	0.228882833787466	0.103260869565217
1.85978882287906	RMSE	RDKit2D	CYP3A4	RF	15	scaffold	reg	0.243528610354223	0.326975476839237	0.247282608695652
1.8016548671896	RMSE	RDKit2D	CYP3A4	RF	16	scaffold	reg	0.26566757493188	0.201634877384196	0.195652173913043
1.67327007497947	RMSE	RDKit2D	CYP3A4	RF	17	scaffold	reg	0.235694822888283	0.302452316076294	0.334239130434783
1.21542725590232	RMSE	RDKit2D	CYP3A4	RF	18	scaffold	reg	0.259877384196185	0.231607629427793	0.21195652173913
1.72166216233005	RMSE	RDKit2D	CYP3A4	RF	19	scaffold	reg	0.253065395095368	0.307901907356948	0.190217391304348
1.82114838134597	RMSE	RDKit2D	CYP3A4	RF	20	scaffold	reg	0.233991825613079	0.310626702997275	0.339673913043478
1.76927039958488	RMSE	RDKit2D	CYP3A4	RF	21	scaffold	reg	0.235354223433242	0.310626702997275	0.328804347826087
1.59912446999947	RMSE	RDKit2D	CYP3A4	RF	22	scaffold	reg	0.265326975476839	0.149863760217984	0.25
1.80647977489545	RMSE	RDKit2D	CYP3A4	RF	23	scaffold	reg	0.25374659400545	0.245231607629428	0.247282608695652
1.91099267630657	RMSE	RDKit2D	CYP3A4	RF	24	scaffold	reg	0.243188010899182	0.329700272479564	0.247282608695652
1.75120662487002	RMSE	RDKit2D	CYP3A4	RF	25	scaffold	reg	0.260217983651226	0.138964577656676	0.301630434782609
1.3436619516868	RMSE	RDKit2D	CYP3A4	RF	26	scaffold	reg	0.252043596730245	0.23433242506812	0.271739130434783
1.50203415913791	RMSE	RDKit2D	CYP3A4	RF	27	scaffold	reg	0.224114441416894	0.332425068119891	0.396739130434783
1.53866335234208	RMSE	RDKit2D	CYP3A4	RF	28	scaffold	reg	0.282016348773842	0.141689373297003	0.125
1.81267776512018	RMSE	RDKit2D	CYP3A4	RF	29	scaffold	reg	0.256811989100817	0.223433242506812	0.244565217391304
1.86737019062652	RMSE	RDKit2D	CYP3A4	SVM	0	scaffold	reg	0.232629427792916	0.299727520435967	0.361413043478261
1.77342904165996	RMSE	RDKit2D	CYP3A4	SVM	1	scaffold	reg	0.238079019073569	0.373297002724796	0.244565217391304
1.95690321658088	RMSE	RDKit2D	CYP3A4	SVM	2	scaffold	reg	0.250340599455041	0.26158038147139	0.258152173913043
1.85119471007171	RMSE	RDKit2D	CYP3A4	SVM	3	scaffold	reg	0.259877384196185	0.163487738419619	0.279891304347826
1.92360111239136	RMSE	RDKit2D	CYP3A4	SVM	4	scaffold	reg	0.238079019073569	0.264305177111717	0.353260869565217
1.73300799943549	RMSE	RDKit2D	CYP3A4	SVM	5	scaffold	reg	0.250340599455041	0.130790190735695	0.388586956521739
1.64873169000513	RMSE	RDKit2D	CYP3A4	SVM	6	scaffold	reg	0.260899182561308	0.226158038147139	0.209239130434783
1.91786892945461	RMSE	RDKit2D	CYP3A4	SVM	7	scaffold	reg	0.24625340599455	0.329700272479564	0.222826086956522
1.71264326887671	RMSE	RDKit2D	CYP3A4	SVM	8	scaffold	reg	0.251021798365123	0.291553133514986	0.222826086956522
1.60705473235688	RMSE	RDKit2D	CYP3A4	SVM	9	scaffold	reg	0.256471389645777	0.264305177111717	0.206521739130435
1.64997105206973	RMSE	RDKit2D	CYP3A4	SVM	10	scaffold	reg	0.267029972752044	0.100817438692098	0.285326086956522
2.06922219958396	RMSE	RDKit2D	CYP3A4	SVM	11	scaffold	reg	0.264305177111717	0.237057220708447	0.171195652173913
1.91601974412058	RMSE	RDKit2D	CYP3A4	SVM	12	scaffold	reg	0.244209809264305	0.204359673024523	0.364130434782609
1.53201315572499	RMSE	RDKit2D	CYP3A4	SVM	13	scaffold	reg	0.268392370572207	0.212534059945504	0.16304347826087
1.65897244990852	RMSE	RDKit2D	CYP3A4	SVM	14	scaffold	reg	0.273841961852861	0.228882833787466	0.103260869565217
2.17099946245296	RMSE	RDKit2D	CYP3A4	SVM	15	scaffold	reg	0.243528610354223	0.326975476839237	0.247282608695652
1.97462519482361	RMSE	RDKit2D	CYP3A4	SVM	16	scaffold	reg	0.26566757493188	0.201634877384196	0.195652173913043
1.7742339388772	RMSE	RDKit2D	CYP3A4	SVM	17	scaffold	reg	0.235694822888283	0.302452316076294	0.334239130434783
1.46654039662438	RMSE	RDKit2D	CYP3A4	SVM	18	scaffold	reg	0.259877384196185	0.231607629427793	0.21195652173913
1.92589452139742	RMSE	RDKit2D	CYP3A4	SVM	19	scaffold	reg	0.253065395095368	0.307901907356948	0.190217391304348
2.07422366068157	RMSE	RDKit2D	CYP3A4	SVM	20	scaffold	reg	0.233991825613079	0.310626702997275	0.339673913043478
2.03206910437414	RMSE	RDKit2D	CYP3A4	SVM	21	scaffold	reg	0.235354223433242	0.310626702997275	0.328804347826087
1.62125111206521	RMSE	RDKit2D	CYP3A4	SVM	22	scaffold	reg	0.265326975476839	0.149863760217984	0.25
1.92086845408397	RMSE	RDKit2D	CYP3A4	SVM	23	scaffold	reg	0.25374659400545	0.245231607629428	0.247282608695652
2.08836237606976	RMSE	RDKit2D	CYP3A4	SVM	24	scaffold	reg	0.243188010899182	0.329700272479564	0.247282608695652
2.11588325640276	RMSE	RDKit2D	CYP3A4	SVM	25	scaffold	reg	0.260217983651226	0.138964577656676	0.301630434782609
1.54829921734047	RMSE	RDKit2D	CYP3A4	SVM	26	scaffold	reg	0.252043596730245	0.23433242506812	0.271739130434783
1.72566965575385	RMSE	RDKit2D	CYP3A4	SVM	27	scaffold	reg	0.224114441416894	0.332425068119891	0.396739130434783
1.7103236108234	RMSE	RDKit2D	CYP3A4	SVM	28	scaffold	reg	0.282016348773842	0.141689373297003	0.125
2.19613509751045	RMSE	RDKit2D	CYP3A4	SVM	29	scaffold	reg	0.256811989100817	0.223433242506812	0.244565217391304
1.71483114479735	RMSE	RDKit2D	CYP3A4	XGBoost	0	scaffold	reg	0.232629427792916	0.299727520435967	0.361413043478261
1.69749774269234	RMSE	RDKit2D	CYP3A4	XGBoost	1	scaffold	reg	0.238079019073569	0.373297002724796	0.244565217391304
1.89529183292886	RMSE	RDKit2D	CYP3A4	XGBoost	2	scaffold	reg	0.250340599455041	0.26158038147139	0.258152173913043
1.73275326636084	RMSE	RDKit2D	CYP3A4	XGBoost	3	scaffold	reg	0.259877384196185	0.163487738419619	0.279891304347826
1.89268154785566	RMSE	RDKit2D	CYP3A4	XGBoost	4	scaffold	reg	0.238079019073569	0.264305177111717	0.353260869565217
1.83792070614306	RMSE	RDKit2D	CYP3A4	XGBoost	5	scaffold	reg	0.250340599455041	0.130790190735695	0.388586956521739
1.56780232838641	RMSE	RDKit2D	CYP3A4	XGBoost	6	scaffold	reg	0.260899182561308	0.226158038147139	0.209239130434783
1.78205646436255	RMSE	RDKit2D	CYP3A4	XGBoost	7	scaffold	reg	0.24625340599455	0.329700272479564	0.222826086956522
1.63632868601446	RMSE	RDKit2D	CYP3A4	XGBoost	8	scaffold	reg	0.251021798365123	0.291553133514986	0.222826086956522
1.49999912652926	RMSE	RDKit2D	CYP3A4	XGBoost	9	scaffold	reg	0.256471389645777	0.264305177111717	0.206521739130435
1.59085820167623	RMSE	RDKit2D	CYP3A4	XGBoost	10	scaffold	reg	0.267029972752044	0.100817438692098	0.285326086956522
1.93440645482026	RMSE	RDKit2D	CYP3A4	XGBoost	11	scaffold	reg	0.264305177111717	0.237057220708447	0.171195652173913
1.80337591573724	RMSE	RDKit2D	CYP3A4	XGBoost	12	scaffold	reg	0.244209809264305	0.204359673024523	0.364130434782609
1.50433510725502	RMSE	RDKit2D	CYP3A4	XGBoost	13	scaffold	reg	0.268392370572207	0.212534059945504	0.16304347826087
1.46181529528659	RMSE	RDKit2D	CYP3A4	XGBoost	14	scaffold	reg	0.273841961852861	0.228882833787466	0.103260869565217
2.02103112891944	RMSE	RDKit2D	CYP3A4	XGBoost	15	scaffold	reg	0.243528610354223	0.326975476839237	0.247282608695652
1.81803692904516	RMSE	RDKit2D	CYP3A4	XGBoost	16	scaffold	reg	0.26566757493188	0.201634877384196	0.195652173913043
1.68975892124703	RMSE	RDKit2D	CYP3A4	XGBoost	17	scaffold	reg	0.235694822888283	0.302452316076294	0.334239130434783
1.33356337442139	RMSE	RDKit2D	CYP3A4	XGBoost	18	scaffold	reg	0.259877384196185	0.231607629427793	0.21195652173913
1.80174847017599	RMSE	RDKit2D	CYP3A4	XGBoost	19	scaffold	reg	0.253065395095368	0.307901907356948	0.190217391304348
1.9368354369017	RMSE	RDKit2D	CYP3A4	XGBoost	20	scaffold	reg	0.233991825613079	0.310626702997275	0.339673913043478
1.85528252970784	RMSE	RDKit2D	CYP3A4	XGBoost	21	scaffold	reg	0.235354223433242	0.310626702997275	0.328804347826087
1.63465866830914	RMSE	RDKit2D	CYP3A4	XGBoost	22	scaffold	reg	0.265326975476839	0.149863760217984	0.25
1.9171347678147	RMSE	RDKit2D	CYP3A4	XGBoost	23	scaffold	reg	0.25374659400545	0.245231607629428	0.247282608695652
1.95497018531658	RMSE	RDKit2D	CYP3A4	XGBoost	24	scaffold	reg	0.243188010899182	0.329700272479564	0.247282608695652
1.86384741022068	RMSE	RDKit2D	CYP3A4	XGBoost	25	scaffold	reg	0.260217983651226	0.138964577656676	0.301630434782609
1.46734768122153	RMSE	RDKit2D	CYP3A4	XGBoost	26	scaffold	reg	0.252043596730245	0.23433242506812	0.271739130434783
1.59145937775538	RMSE	RDKit2D	CYP3A4	XGBoost	27	scaffold	reg	0.224114441416894	0.332425068119891	0.396739130434783
1.6126839623398	RMSE	RDKit2D	CYP3A4	XGBoost	28	scaffold	reg	0.282016348773842	0.141689373297003	0.125
1.87646131802576	RMSE	RDKit2D	CYP3A4	XGBoost	29	scaffold	reg	0.256811989100817	0.223433242506812	0.244565217391304
2.00646825486491	RMSE	SMILES	CYP3A4	RNN	0	scaffold	reg	0.232629427792916	0.299727520435967	0.361413043478261
1.86735309020607	RMSE	SMILES	CYP3A4	RNN	1	scaffold	reg	0.238079019073569	0.373297002724796	0.244565217391304
2.21245526791822	RMSE	SMILES	CYP3A4	RNN	2	scaffold	reg	0.250340599455041	0.26158038147139	0.258152173913043
2.10938055365664	RMSE	SMILES	CYP3A4	RNN	3	scaffold	reg	0.259877384196185	0.163487738419619	0.279891304347826
2.25624200112449	RMSE	SMILES	CYP3A4	RNN	4	scaffold	reg	0.238079019073569	0.264305177111717	0.353260869565217
2.04212538089214	RMSE	SMILES	CYP3A4	RNN	5	scaffold	reg	0.250340599455041	0.130790190735695	0.388586956521739
2.02392868746115	RMSE	SMILES	CYP3A4	RNN	6	scaffold	reg	0.260899182561308	0.226158038147139	0.209239130434783
2.17648473443121	RMSE	SMILES	CYP3A4	RNN	7	scaffold	reg	0.24625340599455	0.329700272479564	0.222826086956522
2.04116690273016	RMSE	SMILES	CYP3A4	RNN	8	scaffold	reg	0.251021798365123	0.291553133514986	0.222826086956522
1.87030584272683	RMSE	SMILES	CYP3A4	RNN	9	scaffold	reg	0.256471389645777	0.264305177111717	0.206521739130435
1.82810125274265	RMSE	SMILES	CYP3A4	RNN	10	scaffold	reg	0.267029972752044	0.100817438692098	0.285326086956522
2.23648214673231	RMSE	SMILES	CYP3A4	RNN	11	scaffold	reg	0.264305177111717	0.237057220708447	0.171195652173913
2.44922062107595	RMSE	SMILES	CYP3A4	RNN	12	scaffold	reg	0.244209809264305	0.204359673024523	0.364130434782609
1.88754217129099	RMSE	SMILES	CYP3A4	RNN	13	scaffold	reg	0.268392370572207	0.212534059945504	0.16304347826087
1.91666338404998	RMSE	SMILES	CYP3A4	RNN	14	scaffold	reg	0.273841961852861	0.228882833787466	0.103260869565217
2.4908140283621	RMSE	SMILES	CYP3A4	RNN	15	scaffold	reg	0.243528610354223	0.326975476839237	0.247282608695652
2.26980008531626	RMSE	SMILES	CYP3A4	RNN	16	scaffold	reg	0.26566757493188	0.201634877384196	0.195652173913043
2.01088785011686	RMSE	SMILES	CYP3A4	RNN	17	scaffold	reg	0.235694822888283	0.302452316076294	0.334239130434783
1.68961540922029	RMSE	SMILES	CYP3A4	RNN	18	scaffold	reg	0.259877384196185	0.231607629427793	0.21195652173913
2.08855688583094	RMSE	SMILES	CYP3A4	RNN	19	scaffold	reg	0.253065395095368	0.307901907356948	0.190217391304348
2.03483577694186	RMSE	SMILES	CYP3A4	RNN	20	scaffold	reg	0.233991825613079	0.310626702997275	0.339673913043478
2.31953082312555	RMSE	SMILES	CYP3A4	RNN	21	scaffold	reg	0.235354223433242	0.310626702997275	0.328804347826087
1.93384858592173	RMSE	SMILES	CYP3A4	RNN	22	scaffold	reg	0.265326975476839	0.149863760217984	0.25
2.3350660469766	RMSE	SMILES	CYP3A4	RNN	23	scaffold	reg	0.25374659400545	0.245231607629428	0.247282608695652
2.4116135989945	RMSE	SMILES	CYP3A4	RNN	24	scaffold	reg	0.243188010899182	0.329700272479564	0.247282608695652
2.27377863611813	RMSE	SMILES	CYP3A4	RNN	25	scaffold	reg	0.260217983651226	0.138964577656676	0.301630434782609
1.70822122041003	RMSE	SMILES	CYP3A4	RNN	26	scaffold	reg	0.252043596730245	0.23433242506812	0.271739130434783
1.74725127979953	RMSE	SMILES	CYP3A4	RNN	27	scaffold	reg	0.224114441416894	0.332425068119891	0.396739130434783
1.72790541885127	RMSE	SMILES	CYP3A4	RNN	28	scaffold	reg	0.282016348773842	0.141689373297003	0.125
2.30544775152129	RMSE	SMILES	CYP3A4	RNN	29	scaffold	reg	0.256811989100817	0.223433242506812	0.244565217391304
1.69477314176286	RMSE	Graph	CYP3A4	GCN	0	scaffold	reg	0.232629427792916	0.299727520435967	0.361413043478261
1.59671376337944	RMSE	Graph	CYP3A4	GCN	1	scaffold	reg	0.238079019073569	0.373297002724796	0.244565217391304
1.70473986234943	RMSE	Graph	CYP3A4	GCN	2	scaffold	reg	0.250340599455041	0.26158038147139	0.258152173913043
1.72405927576217	RMSE	Graph	CYP3A4	GCN	3	scaffold	reg	0.259877384196185	0.163487738419619	0.279891304347826
1.71122156327563	RMSE	Graph	CYP3A4	GCN	4	scaffold	reg	0.238079019073569	0.264305177111717	0.353260869565217
1.64290051311328	RMSE	Graph	CYP3A4	GCN	5	scaffold	reg	0.250340599455041	0.130790190735695	0.388586956521739
1.43093304980265	RMSE	Graph	CYP3A4	GCN	6	scaffold	reg	0.260899182561308	0.226158038147139	0.209239130434783
1.84298376311604	RMSE	Graph	CYP3A4	GCN	7	scaffold	reg	0.24625340599455	0.329700272479564	0.222826086956522
1.70639791496988	RMSE	Graph	CYP3A4	GCN	8	scaffold	reg	0.251021798365123	0.291553133514986	0.222826086956522
1.52240546553011	RMSE	Graph	CYP3A4	GCN	9	scaffold	reg	0.256471389645777	0.264305177111717	0.206521739130435
1.58048609875575	RMSE	Graph	CYP3A4	GCN	10	scaffold	reg	0.267029972752044	0.100817438692098	0.285326086956522
1.9767355464631	RMSE	Graph	CYP3A4	GCN	11	scaffold	reg	0.264305177111717	0.237057220708447	0.171195652173913
1.97731484871622	RMSE	Graph	CYP3A4	GCN	12	scaffold	reg	0.244209809264305	0.204359673024523	0.364130434782609
1.63645163870655	RMSE	Graph	CYP3A4	GCN	13	scaffold	reg	0.268392370572207	0.212534059945504	0.16304347826087
1.48875157251453	RMSE	Graph	CYP3A4	GCN	14	scaffold	reg	0.273841961852861	0.228882833787466	0.103260869565217
1.93273061963791	RMSE	Graph	CYP3A4	GCN	15	scaffold	reg	0.243528610354223	0.326975476839237	0.247282608695652
1.84447211053364	RMSE	Graph	CYP3A4	GCN	16	scaffold	reg	0.26566757493188	0.201634877384196	0.195652173913043
1.68551129772671	RMSE	Graph	CYP3A4	GCN	17	scaffold	reg	0.235694822888283	0.302452316076294	0.334239130434783
1.41744326969087	RMSE	Graph	CYP3A4	GCN	18	scaffold	reg	0.259877384196185	0.231607629427793	0.21195652173913
1.59605627907989	RMSE	Graph	CYP3A4	GCN	19	scaffold	reg	0.253065395095368	0.307901907356948	0.190217391304348
1.98896258306616	RMSE	Graph	CYP3A4	GCN	20	scaffold	reg	0.233991825613079	0.310626702997275	0.339673913043478
1.70349822286672	RMSE	Graph	CYP3A4	GCN	21	scaffold	reg	0.235354223433242	0.310626702997275	0.328804347826087
1.57898947780084	RMSE	Graph	CYP3A4	GCN	22	scaffold	reg	0.265326975476839	0.149863760217984	0.25
1.79819324897824	RMSE	Graph	CYP3A4	GCN	23	scaffold	reg	0.25374659400545	0.245231607629428	0.247282608695652
1.84193196193335	RMSE	Graph	CYP3A4	GCN	24	scaffold	reg	0.243188010899182	0.329700272479564	0.247282608695652
1.87749893574933	RMSE	Graph	CYP3A4	GCN	25	scaffold	reg	0.260217983651226	0.138964577656676	0.301630434782609
1.58207378990373	RMSE	Graph	CYP3A4	GCN	26	scaffold	reg	0.252043596730245	0.23433242506812	0.271739130434783
1.37912235615116	RMSE	Graph	CYP3A4	GCN	27	scaffold	reg	0.224114441416894	0.332425068119891	0.396739130434783
1.4583499719962	RMSE	Graph	CYP3A4	GCN	28	scaffold	reg	0.282016348773842	0.141689373297003	0.125
1.95079976453706	RMSE	Graph	CYP3A4	GCN	29	scaffold	reg	0.256811989100817	0.223433242506812	0.244565217391304
1.60489474076538	RMSE	Graph	CYP3A4	GIN	0	scaffold	reg	0.232629427792916	0.299727520435967	0.361413043478261
1.54275143598876	RMSE	Graph	CYP3A4	GIN	1	scaffold	reg	0.238079019073569	0.373297002724796	0.244565217391304
1.71446485062159	RMSE	Graph	CYP3A4	GIN	2	scaffold	reg	0.250340599455041	0.26158038147139	0.258152173913043
1.72090604862301	RMSE	Graph	CYP3A4	GIN	3	scaffold	reg	0.259877384196185	0.163487738419619	0.279891304347826
1.68639245895068	RMSE	Graph	CYP3A4	GIN	4	scaffold	reg	0.238079019073569	0.264305177111717	0.353260869565217
1.57508178893703	RMSE	Graph	CYP3A4	GIN	5	scaffold	reg	0.250340599455041	0.130790190735695	0.388586956521739
1.51940560699942	RMSE	Graph	CYP3A4	GIN	6	scaffold	reg	0.260899182561308	0.226158038147139	0.209239130434783
1.92203915227177	RMSE	Graph	CYP3A4	GIN	7	scaffold	reg	0.24625340599455	0.329700272479564	0.222826086956522
1.65782466579158	RMSE	Graph	CYP3A4	GIN	8	scaffold	reg	0.251021798365123	0.291553133514986	0.222826086956522
1.56880763754056	RMSE	Graph	CYP3A4	GIN	9	scaffold	reg	0.256471389645777	0.264305177111717	0.206521739130435
1.43568881773882	RMSE	Graph	CYP3A4	GIN	10	scaffold	reg	0.267029972752044	0.100817438692098	0.285326086956522
1.83075781035988	RMSE	Graph	CYP3A4	GIN	11	scaffold	reg	0.264305177111717	0.237057220708447	0.171195652173913
1.95714565478827	RMSE	Graph	CYP3A4	GIN	12	scaffold	reg	0.244209809264305	0.204359673024523	0.364130434782609
1.43895324323434	RMSE	Graph	CYP3A4	GIN	13	scaffold	reg	0.268392370572207	0.212534059945504	0.16304347826087
1.57247126291879	RMSE	Graph	CYP3A4	GIN	14	scaffold	reg	0.273841961852861	0.228882833787466	0.103260869565217
2.01612525257959	RMSE	Graph	CYP3A4	GIN	15	scaffold	reg	0.243528610354223	0.326975476839237	0.247282608695652
1.90072053527777	RMSE	Graph	CYP3A4	GIN	16	scaffold	reg	0.26566757493188	0.201634877384196	0.195652173913043
1.83204432556194	RMSE	Graph	CYP3A4	GIN	17	scaffold	reg	0.235694822888283	0.302452316076294	0.334239130434783
1.32187034011324	RMSE	Graph	CYP3A4	GIN	18	scaffold	reg	0.259877384196185	0.231607629427793	0.21195652173913
1.69483168678288	RMSE	Graph	CYP3A4	GIN	19	scaffold	reg	0.253065395095368	0.307901907356948	0.190217391304348
1.80075725462139	RMSE	Graph	CYP3A4	GIN	20	scaffold	reg	0.233991825613079	0.310626702997275	0.339673913043478
1.74334021169665	RMSE	Graph	CYP3A4	GIN	21	scaffold	reg	0.235354223433242	0.310626702997275	0.328804347826087
1.65630020047063	RMSE	Graph	CYP3A4	GIN	22	scaffold	reg	0.265326975476839	0.149863760217984	0.25
1.70509801394795	RMSE	Graph	CYP3A4	GIN	23	scaffold	reg	0.25374659400545	0.245231607629428	0.247282608695652
1.76445002019359	RMSE	Graph	CYP3A4	GIN	24	scaffold	reg	0.243188010899182	0.329700272479564	0.247282608695652
1.76235385917977	RMSE	Graph	CYP3A4	GIN	25	scaffold	reg	0.260217983651226	0.138964577656676	0.301630434782609
1.48652231762306	RMSE	Graph	CYP3A4	GIN	26	scaffold	reg	0.252043596730245	0.23433242506812	0.271739130434783
1.52028730467312	RMSE	Graph	CYP3A4	GIN	27	scaffold	reg	0.224114441416894	0.332425068119891	0.396739130434783
1.4361791451507	RMSE	Graph	CYP3A4	GIN	28	scaffold	reg	0.282016348773842	0.141689373297003	0.125
2.06112504034455	RMSE	Graph	CYP3A4	GIN	29	scaffold	reg	0.256811989100817	0.223433242506812	0.244565217391304
2.32380142376551	RMSE	SMILES	MOR	MolBERT	0	scaffold	reg	0.476645435244161	0.481586402266289	0.310734463276836
2.39962337521494	RMSE	SMILES	MOR	MolBERT	1	scaffold	reg	0.465322009907997	0.444759206798867	0.437853107344633
2.67018839438342	RMSE	SMILES	MOR	MolBERT	2	scaffold	reg	0.457183297947629	0.538243626062323	0.409604519774011
2.31208328642121	RMSE	SMILES	MOR	MolBERT	3	scaffold	reg	0.469214437367304	0.368271954674221	0.483050847457627
2.12241369485075	RMSE	SMILES	MOR	MolBERT	4	scaffold	reg	0.443736730360934	0.54957507082153	0.505649717514124
2.3504128094219	RMSE	SMILES	MOR	MolBERT	5	scaffold	reg	0.438428874734607	0.543909348441926	0.553672316384181
2.61741418239259	RMSE	SMILES	MOR	MolBERT	6	scaffold	reg	0.461075725406936	0.405099150141643	0.511299435028249
2.52437768467684	RMSE	SMILES	MOR	MolBERT	7	scaffold	reg	0.46072186836518	0.354107648725212	0.564971751412429
2.34584575899925	RMSE	SMILES	MOR	MolBERT	8	scaffold	reg	0.434890304317056	0.705382436260623	0.42090395480226
2.70094209451765	RMSE	SMILES	MOR	MolBERT	9	scaffold	reg	0.455767869780609	0.422096317280453	0.536723163841808
2.11770313380697	RMSE	SMILES	MOR	MolBERT	10	scaffold	reg	0.457891012031139	0.461756373937677	0.480225988700565
2.44198137082883	RMSE	SMILES	MOR	MolBERT	11	scaffold	reg	0.456121726822364	0.43342776203966	0.522598870056497
2.24013621405912	RMSE	SMILES	MOR	MolBERT	12	scaffold	reg	0.473460721868365	0.354107648725212	0.463276836158192
2.98493478841577	RMSE	SMILES	MOR	MolBERT	13	scaffold	reg	0.476291578202406	0.402266288951841	0.392655367231638
2.5036820034041	RMSE	SMILES	MOR	MolBERT	14	scaffold	reg	0.466029723991507	0.492917847025496	0.384180790960452
2.67084058442535	RMSE	SMILES	MOR	MolBERT	15	scaffold	reg	0.45930644019816	0.490084985835694	0.440677966101695
2.11501795379873	RMSE	SMILES	MOR	MolBERT	16	scaffold	reg	0.46001415428167	0.354107648725212	0.570621468926554
2.27374928413231	RMSE	SMILES	MOR	MolBERT	17	scaffold	reg	0.4447983014862	0.572237960339943	0.474576271186441
2.33420108447373	RMSE	SMILES	MOR	MolBERT	18	scaffold	reg	0.467799009200283	0.484419263456091	0.378531073446328
2.22141285071608	RMSE	SMILES	MOR	MolBERT	19	scaffold	reg	0.450460014154282	0.444759206798867	0.556497175141243
2.58148283863222	RMSE	SMILES	MOR	MolBERT	20	scaffold	reg	0.456475583864119	0.439093484419263	0.514124293785311
2.36315866253044	RMSE	SMILES	MOR	MolBERT	21	scaffold	reg	0.439844302901628	0.470254957507082	0.615819209039548
2.32548763337282	RMSE	SMILES	MOR	MolBERT	22	scaffold	reg	0.481599433828733	0.402266288951841	0.350282485875706
2.24888487257318	RMSE	SMILES	MOR	MolBERT	23	scaffold	reg	0.448690728945506	0.575070821529745	0.440677966101695
2.32968693158345	RMSE	SMILES	MOR	MolBERT	24	scaffold	reg	0.449752300070771	0.580736543909348	0.426553672316384
2.49775054068653	RMSE	SMILES	MOR	MolBERT	25	scaffold	reg	0.489738145789101	0.402266288951841	0.285310734463277
2.25943614727753	RMSE	SMILES	MOR	MolBERT	26	scaffold	reg	0.445859872611465	0.484419263456091	0.553672316384181
2.3085140990401	RMSE	SMILES	MOR	MolBERT	27	scaffold	reg	0.458244869072895	0.501416430594901	0.437853107344633
2.66960370975372	RMSE	SMILES	MOR	MolBERT	28	scaffold	reg	0.466737438075018	0.456090651558074	0.415254237288136
2.35509196690039	RMSE	SMILES	MOR	MolBERT	29	scaffold	reg	0.462845010615711	0.464589235127479	0.437853107344633
2.58945380478732	RMSE	Graph	MOR	GROVER	0	scaffold	reg	0.476645435244161	0.481586402266289	0.310734463276836
2.60642089781215	RMSE	Graph	MOR	GROVER	1	scaffold	reg	0.465322009907997	0.444759206798867	0.437853107344633
2.96839440164102	RMSE	Graph	MOR	GROVER	2	scaffold	reg	0.457183297947629	0.538243626062323	0.409604519774011
2.23740742749336	RMSE	Graph	MOR	GROVER	3	scaffold	reg	0.469214437367304	0.368271954674221	0.483050847457627
1.98332449447988	RMSE	Graph	MOR	GROVER	4	scaffold	reg	0.443736730360934	0.54957507082153	0.505649717514124
2.8209858109441	RMSE	Graph	MOR	GROVER	5	scaffold	reg	0.438428874734607	0.543909348441926	0.553672316384181
2.7437533739648	RMSE	Graph	MOR	GROVER	6	scaffold	reg	0.461075725406936	0.405099150141643	0.511299435028249
2.0585789922408	RMSE	Graph	MOR	GROVER	7	scaffold	reg	0.46072186836518	0.354107648725212	0.564971751412429
2.65886106924138	RMSE	Graph	MOR	GROVER	8	scaffold	reg	0.434890304317056	0.705382436260623	0.42090395480226
3.17167407036262	RMSE	Graph	MOR	GROVER	9	scaffold	reg	0.455767869780609	0.422096317280453	0.536723163841808
2.54028049285586	RMSE	Graph	MOR	GROVER	10	scaffold	reg	0.457891012031139	0.461756373937677	0.480225988700565
2.67701989215687	RMSE	Graph	MOR	GROVER	11	scaffold	reg	0.456121726822364	0.43342776203966	0.522598870056497
2.80233263329765	RMSE	Graph	MOR	GROVER	12	scaffold	reg	0.473460721868365	0.354107648725212	0.463276836158192
2.95964246606722	RMSE	Graph	MOR	GROVER	13	scaffold	reg	0.476291578202406	0.402266288951841	0.392655367231638
2.73706899035936	RMSE	Graph	MOR	GROVER	14	scaffold	reg	0.466029723991507	0.492917847025496	0.384180790960452
2.36193014210361	RMSE	Graph	MOR	GROVER	15	scaffold	reg	0.45930644019816	0.490084985835694	0.440677966101695
2.24425359813404	RMSE	Graph	MOR	GROVER	16	scaffold	reg	0.46001415428167	0.354107648725212	0.570621468926554
2.58272889755743	RMSE	Graph	MOR	GROVER	17	scaffold	reg	0.4447983014862	0.572237960339943	0.474576271186441
2.78729058435232	RMSE	Graph	MOR	GROVER	18	scaffold	reg	0.467799009200283	0.484419263456091	0.378531073446328
2.77176989143136	RMSE	Graph	MOR	GROVER	19	scaffold	reg	0.450460014154282	0.444759206798867	0.556497175141243
2.68215746344203	RMSE	Graph	MOR	GROVER	20	scaffold	reg	0.456475583864119	0.439093484419263	0.514124293785311
3.01511645319429	RMSE	Graph	MOR	GROVER	21	scaffold	reg	0.439844302901628	0.470254957507082	0.615819209039548
1.84905236433845	RMSE	Graph	MOR	GROVER	22	scaffold	reg	0.481599433828733	0.402266288951841	0.350282485875706
3.04369650346438	RMSE	Graph	MOR	GROVER	23	scaffold	reg	0.448690728945506	0.575070821529745	0.440677966101695
2.57357727155494	RMSE	Graph	MOR	GROVER	24	scaffold	reg	0.449752300070771	0.580736543909348	0.426553672316384
2.77342902757041	RMSE	Graph	MOR	GROVER	25	scaffold	reg	0.489738145789101	0.402266288951841	0.285310734463277
2.53749746667972	RMSE	Graph	MOR	GROVER	26	scaffold	reg	0.445859872611465	0.484419263456091	0.553672316384181
2.26285167085891	RMSE	Graph	MOR	GROVER	27	scaffold	reg	0.458244869072895	0.501416430594901	0.437853107344633
2.87567154835943	RMSE	Graph	MOR	GROVER	28	scaffold	reg	0.466737438075018	0.456090651558074	0.415254237288136
2.94994847041961	RMSE	Graph	MOR	GROVER	29	scaffold	reg	0.462845010615711	0.464589235127479	0.437853107344633
1.7395165066197	RMSE	RDKit2D	MOR	RF	0	scaffold	reg	0.476645435244161	0.481586402266289	0.310734463276836
2.02357537847333	RMSE	RDKit2D	MOR	RF	1	scaffold	reg	0.465322009907997	0.444759206798867	0.437853107344633
2.17254857947882	RMSE	RDKit2D	MOR	RF	2	scaffold	reg	0.457183297947629	0.538243626062323	0.409604519774011
1.93389744130211	RMSE	RDKit2D	MOR	RF	3	scaffold	reg	0.469214437367304	0.368271954674221	0.483050847457627
1.88354566338608	RMSE	RDKit2D	MOR	RF	4	scaffold	reg	0.443736730360934	0.54957507082153	0.505649717514124
1.96155521499939	RMSE	RDKit2D	MOR	RF	5	scaffold	reg	0.438428874734607	0.543909348441926	0.553672316384181
2.43272172935051	RMSE	RDKit2D	MOR	RF	6	scaffold	reg	0.461075725406936	0.405099150141643	0.511299435028249
2.05563572443087	RMSE	RDKit2D	MOR	RF	7	scaffold	reg	0.46072186836518	0.354107648725212	0.564971751412429
2.07762166225624	RMSE	RDKit2D	MOR	RF	8	scaffold	reg	0.434890304317056	0.705382436260623	0.42090395480226
2.27726497144021	RMSE	RDKit2D	MOR	RF	9	scaffold	reg	0.455767869780609	0.422096317280453	0.536723163841808
1.77693663623783	RMSE	RDKit2D	MOR	RF	10	scaffold	reg	0.457891012031139	0.461756373937677	0.480225988700565
2.10329439567529	RMSE	RDKit2D	MOR	RF	11	scaffold	reg	0.456121726822364	0.43342776203966	0.522598870056497
1.82244219356602	RMSE	RDKit2D	MOR	RF	12	scaffold	reg	0.473460721868365	0.354107648725212	0.463276836158192
2.63235507646709	RMSE	RDKit2D	MOR	RF	13	scaffold	reg	0.476291578202406	0.402266288951841	0.392655367231638
2.12082685353159	RMSE	RDKit2D	MOR	RF	14	scaffold	reg	0.466029723991507	0.492917847025496	0.384180790960452
2.10136718655616	RMSE	RDKit2D	MOR	RF	15	scaffold	reg	0.45930644019816	0.490084985835694	0.440677966101695
1.81715291176719	RMSE	RDKit2D	MOR	RF	16	scaffold	reg	0.46001415428167	0.354107648725212	0.570621468926554
2.0053329917846	RMSE	RDKit2D	MOR	RF	17	scaffold	reg	0.4447983014862	0.572237960339943	0.474576271186441
1.99322322559893	RMSE	RDKit2D	MOR	RF	18	scaffold	reg	0.467799009200283	0.484419263456091	0.378531073446328
2.03481781721531	RMSE	RDKit2D	MOR	RF	19	scaffold	reg	0.450460014154282	0.444759206798867	0.556497175141243
2.27108200498865	RMSE	RDKit2D	MOR	RF	20	scaffold	reg	0.456475583864119	0.439093484419263	0.514124293785311
1.90140935639049	RMSE	RDKit2D	MOR	RF	21	scaffold	reg	0.439844302901628	0.470254957507082	0.615819209039548
1.95545945599133	RMSE	RDKit2D	MOR	RF	22	scaffold	reg	0.481599433828733	0.402266288951841	0.350282485875706
1.86882585223059	RMSE	RDKit2D	MOR	RF	23	scaffold	reg	0.448690728945506	0.575070821529745	0.440677966101695
1.94273273288668	RMSE	RDKit2D	MOR	RF	24	scaffold	reg	0.449752300070771	0.580736543909348	0.426553672316384
2.20758954818634	RMSE	RDKit2D	MOR	RF	25	scaffold	reg	0.489738145789101	0.402266288951841	0.285310734463277
2.07685480826673	RMSE	RDKit2D	MOR	RF	26	scaffold	reg	0.445859872611465	0.484419263456091	0.553672316384181
2.00128926398049	RMSE	RDKit2D	MOR	RF	27	scaffold	reg	0.458244869072895	0.501416430594901	0.437853107344633
2.35792294149203	RMSE	RDKit2D	MOR	RF	28	scaffold	reg	0.466737438075018	0.456090651558074	0.415254237288136
2.04999932069732	RMSE	RDKit2D	MOR	RF	29	scaffold	reg	0.462845010615711	0.464589235127479	0.437853107344633
2.178263377209	RMSE	RDKit2D	MOR	SVM	0	scaffold	reg	0.476645435244161	0.481586402266289	0.310734463276836
2.46497658031977	RMSE	RDKit2D	MOR	SVM	1	scaffold	reg	0.465322009907997	0.444759206798867	0.437853107344633
2.70758564400996	RMSE	RDKit2D	MOR	SVM	2	scaffold	reg	0.457183297947629	0.538243626062323	0.409604519774011
2.29823337740042	RMSE	RDKit2D	MOR	SVM	3	scaffold	reg	0.469214437367304	0.368271954674221	0.483050847457627
2.10402036096504	RMSE	RDKit2D	MOR	SVM	4	scaffold	reg	0.443736730360934	0.54957507082153	0.505649717514124
2.28053370144306	RMSE	RDKit2D	MOR	SVM	5	scaffold	reg	0.438428874734607	0.543909348441926	0.553672316384181
2.66462008598437	RMSE	RDKit2D	MOR	SVM	6	scaffold	reg	0.461075725406936	0.405099150141643	0.511299435028249
2.52709958531079	RMSE	RDKit2D	MOR	SVM	7	scaffold	reg	0.46072186836518	0.354107648725212	0.564971751412429
2.50035776211813	RMSE	RDKit2D	MOR	SVM	8	scaffold	reg	0.434890304317056	0.705382436260623	0.42090395480226
2.8348627771075	RMSE	RDKit2D	MOR	SVM	9	scaffold	reg	0.455767869780609	0.422096317280453	0.536723163841808
2.07943919883378	RMSE	RDKit2D	MOR	SVM	10	scaffold	reg	0.457891012031139	0.461756373937677	0.480225988700565
2.49230532903298	RMSE	RDKit2D	MOR	SVM	11	scaffold	reg	0.456121726822364	0.43342776203966	0.522598870056497
2.2238536101089	RMSE	RDKit2D	MOR	SVM	12	scaffold	reg	0.473460721868365	0.354107648725212	0.463276836158192
2.94643606534074	RMSE	RDKit2D	MOR	SVM	13	scaffold	reg	0.476291578202406	0.402266288951841	0.392655367231638
2.59100738068501	RMSE	RDKit2D	MOR	SVM	14	scaffold	reg	0.466029723991507	0.492917847025496	0.384180790960452
2.64715814774949	RMSE	RDKit2D	MOR	SVM	15	scaffold	reg	0.45930644019816	0.490084985835694	0.440677966101695
2.09123604250984	RMSE	RDKit2D	MOR	SVM	16	scaffold	reg	0.46001415428167	0.354107648725212	0.570621468926554
2.23891150545265	RMSE	RDKit2D	MOR	SVM	17	scaffold	reg	0.4447983014862	0.572237960339943	0.474576271186441
2.422516768266	RMSE	RDKit2D	MOR	SVM	18	scaffold	reg	0.467799009200283	0.484419263456091	0.378531073446328
2.55247241648936	RMSE	RDKit2D	MOR	SVM	19	scaffold	reg	0.450460014154282	0.444759206798867	0.556497175141243
2.720159378658	RMSE	RDKit2D	MOR	SVM	20	scaffold	reg	0.456475583864119	0.439093484419263	0.514124293785311
2.25766866318726	RMSE	RDKit2D	MOR	SVM	21	scaffold	reg	0.439844302901628	0.470254957507082	0.615819209039548
2.45995986270986	RMSE	RDKit2D	MOR	SVM	22	scaffold	reg	0.481599433828733	0.402266288951841	0.350282485875706
2.33687566039698	RMSE	RDKit2D	MOR	SVM	23	scaffold	reg	0.448690728945506	0.575070821529745	0.440677966101695
2.33930140248797	RMSE	RDKit2D	MOR	SVM	24	scaffold	reg	0.449752300070771	0.580736543909348	0.426553672316384
2.50952484421931	RMSE	RDKit2D	MOR	SVM	25	scaffold	reg	0.489738145789101	0.402266288951841	0.285310734463277
2.25594145375987	RMSE	RDKit2D	MOR	SVM	26	scaffold	reg	0.445859872611465	0.484419263456091	0.553672316384181
2.45562850541882	RMSE	RDKit2D	MOR	SVM	27	scaffold	reg	0.458244869072895	0.501416430594901	0.437853107344633
2.77625238232031	RMSE	RDKit2D	MOR	SVM	28	scaffold	reg	0.466737438075018	0.456090651558074	0.415254237288136
2.41640973446131	RMSE	RDKit2D	MOR	SVM	29	scaffold	reg	0.462845010615711	0.464589235127479	0.437853107344633
1.93500184070942	RMSE	RDKit2D	MOR	XGBoost	0	scaffold	reg	0.476645435244161	0.481586402266289	0.310734463276836
2.18983470544659	RMSE	RDKit2D	MOR	XGBoost	1	scaffold	reg	0.465322009907997	0.444759206798867	0.437853107344633
2.38662697877154	RMSE	RDKit2D	MOR	XGBoost	2	scaffold	reg	0.457183297947629	0.538243626062323	0.409604519774011
2.19777678676848	RMSE	RDKit2D	MOR	XGBoost	3	scaffold	reg	0.469214437367304	0.368271954674221	0.483050847457627
2.05662914826578	RMSE	RDKit2D	MOR	XGBoost	4	scaffold	reg	0.443736730360934	0.54957507082153	0.505649717514124
2.17976208063758	RMSE	RDKit2D	MOR	XGBoost	5	scaffold	reg	0.438428874734607	0.543909348441926	0.553672316384181
2.65364600450852	RMSE	RDKit2D	MOR	XGBoost	6	scaffold	reg	0.461075725406936	0.405099150141643	0.511299435028249
2.23648861774054	RMSE	RDKit2D	MOR	XGBoost	7	scaffold	reg	0.46072186836518	0.354107648725212	0.564971751412429
2.20119545527437	RMSE	RDKit2D	MOR	XGBoost	8	scaffold	reg	0.434890304317056	0.705382436260623	0.42090395480226
2.50044358493657	RMSE	RDKit2D	MOR	XGBoost	9	scaffold	reg	0.455767869780609	0.422096317280453	0.536723163841808
1.92868301222303	RMSE	RDKit2D	MOR	XGBoost	10	scaffold	reg	0.457891012031139	0.461756373937677	0.480225988700565
2.26126489883962	RMSE	RDKit2D	MOR	XGBoost	11	scaffold	reg	0.456121726822364	0.43342776203966	0.522598870056497
1.95579640212057	RMSE	RDKit2D	MOR	XGBoost	12	scaffold	reg	0.473460721868365	0.354107648725212	0.463276836158192
2.76541179599609	RMSE	RDKit2D	MOR	XGBoost	13	scaffold	reg	0.476291578202406	0.402266288951841	0.392655367231638
2.38677244104414	RMSE	RDKit2D	MOR	XGBoost	14	scaffold	reg	0.466029723991507	0.492917847025496	0.384180790960452
2.36035351154233	RMSE	RDKit2D	MOR	XGBoost	15	scaffold	reg	0.45930644019816	0.490084985835694	0.440677966101695
1.93881810975702	RMSE	RDKit2D	MOR	XGBoost	16	scaffold	reg	0.46001415428167	0.354107648725212	0.570621468926554
2.27429146841523	RMSE	RDKit2D	MOR	XGBoost	17	scaffold	reg	0.4447983014862	0.572237960339943	0.474576271186441
2.23761305534818	RMSE	RDKit2D	MOR	XGBoost	18	scaffold	reg	0.467799009200283	0.484419263456091	0.378531073446328
2.11176618254966	RMSE	RDKit2D	MOR	XGBoost	19	scaffold	reg	0.450460014154282	0.444759206798867	0.556497175141243
2.45834262271537	RMSE	RDKit2D	MOR	XGBoost	20	scaffold	reg	0.456475583864119	0.439093484419263	0.514124293785311
2.14311082176651	RMSE	RDKit2D	MOR	XGBoost	21	scaffold	reg	0.439844302901628	0.470254957507082	0.615819209039548
2.06572350728701	RMSE	RDKit2D	MOR	XGBoost	22	scaffold	reg	0.481599433828733	0.402266288951841	0.350282485875706
2.00597596157896	RMSE	RDKit2D	MOR	XGBoost	23	scaffold	reg	0.448690728945506	0.575070821529745	0.440677966101695
2.11779942534183	RMSE	RDKit2D	MOR	XGBoost	24	scaffold	reg	0.449752300070771	0.580736543909348	0.426553672316384
2.29820298537851	RMSE	RDKit2D	MOR	XGBoost	25	scaffold	reg	0.489738145789101	0.402266288951841	0.285310734463277
2.06748988939455	RMSE	RDKit2D	MOR	XGBoost	26	scaffold	reg	0.445859872611465	0.484419263456091	0.553672316384181
2.09000665483217	RMSE	RDKit2D	MOR	XGBoost	27	scaffold	reg	0.458244869072895	0.501416430594901	0.437853107344633
2.4675356950549	RMSE	RDKit2D	MOR	XGBoost	28	scaffold	reg	0.466737438075018	0.456090651558074	0.415254237288136
2.25521652041286	RMSE	RDKit2D	MOR	XGBoost	29	scaffold	reg	0.462845010615711	0.464589235127479	0.437853107344633
2.67923626539609	RMSE	SMILES	MOR	RNN	0	scaffold	reg	0.476645435244161	0.481586402266289	0.310734463276836
2.76794088819442	RMSE	SMILES	MOR	RNN	1	scaffold	reg	0.465322009907997	0.444759206798867	0.437853107344633
2.66237608166771	RMSE	SMILES	MOR	RNN	2	scaffold	reg	0.457183297947629	0.538243626062323	0.409604519774011
2.55971514550064	RMSE	SMILES	MOR	RNN	3	scaffold	reg	0.469214437367304	0.368271954674221	0.483050847457627
2.20030782777603	RMSE	SMILES	MOR	RNN	4	scaffold	reg	0.443736730360934	0.54957507082153	0.505649717514124
2.81837606488969	RMSE	SMILES	MOR	RNN	5	scaffold	reg	0.438428874734607	0.543909348441926	0.553672316384181
2.74829091534267	RMSE	SMILES	MOR	RNN	6	scaffold	reg	0.461075725406936	0.405099150141643	0.511299435028249
2.7768646205196	RMSE	SMILES	MOR	RNN	7	scaffold	reg	0.46072186836518	0.354107648725212	0.564971751412429
2.71484014380909	RMSE	SMILES	MOR	RNN	8	scaffold	reg	0.434890304317056	0.705382436260623	0.42090395480226
2.79468408771047	RMSE	SMILES	MOR	RNN	9	scaffold	reg	0.455767869780609	0.422096317280453	0.536723163841808
2.71978846565172	RMSE	SMILES	MOR	RNN	10	scaffold	reg	0.457891012031139	0.461756373937677	0.480225988700565
2.75110196938301	RMSE	SMILES	MOR	RNN	11	scaffold	reg	0.456121726822364	0.43342776203966	0.522598870056497
2.60876398796532	RMSE	SMILES	MOR	RNN	12	scaffold	reg	0.473460721868365	0.354107648725212	0.463276836158192
2.97252719172962	RMSE	SMILES	MOR	RNN	13	scaffold	reg	0.476291578202406	0.402266288951841	0.392655367231638
2.7510911489504	RMSE	SMILES	MOR	RNN	14	scaffold	reg	0.466029723991507	0.492917847025496	0.384180790960452
3.06300533603109	RMSE	SMILES	MOR	RNN	15	scaffold	reg	0.45930644019816	0.490084985835694	0.440677966101695
2.40104531039098	RMSE	SMILES	MOR	RNN	16	scaffold	reg	0.46001415428167	0.354107648725212	0.570621468926554
2.59995825291687	RMSE	SMILES	MOR	RNN	17	scaffold	reg	0.4447983014862	0.572237960339943	0.474576271186441
2.7587830415464	RMSE	SMILES	MOR	RNN	18	scaffold	reg	0.467799009200283	0.484419263456091	0.378531073446328
2.55399552784296	RMSE	SMILES	MOR	RNN	19	scaffold	reg	0.450460014154282	0.444759206798867	0.556497175141243
2.825778375207	RMSE	SMILES	MOR	RNN	20	scaffold	reg	0.456475583864119	0.439093484419263	0.514124293785311
2.73989844597993	RMSE	SMILES	MOR	RNN	21	scaffold	reg	0.439844302901628	0.470254957507082	0.615819209039548
2.51741093355859	RMSE	SMILES	MOR	RNN	22	scaffold	reg	0.481599433828733	0.402266288951841	0.350282485875706
2.93977634442439	RMSE	SMILES	MOR	RNN	23	scaffold	reg	0.448690728945506	0.575070821529745	0.440677966101695
2.79349481122353	RMSE	SMILES	MOR	RNN	24	scaffold	reg	0.449752300070771	0.580736543909348	0.426553672316384
2.67827378636479	RMSE	SMILES	MOR	RNN	25	scaffold	reg	0.489738145789101	0.402266288951841	0.285310734463277
2.46591536164139	RMSE	SMILES	MOR	RNN	26	scaffold	reg	0.445859872611465	0.484419263456091	0.553672316384181
2.40325892799133	RMSE	SMILES	MOR	RNN	27	scaffold	reg	0.458244869072895	0.501416430594901	0.437853107344633
2.994382673828	RMSE	SMILES	MOR	RNN	28	scaffold	reg	0.466737438075018	0.456090651558074	0.415254237288136
2.78067172950708	RMSE	SMILES	MOR	RNN	29	scaffold	reg	0.462845010615711	0.464589235127479	0.437853107344633
2.36965413563709	RMSE	Graph	MOR	GCN	0	scaffold	reg	0.476645435244161	0.481586402266289	0.310734463276836
2.34131006443469	RMSE	Graph	MOR	GCN	1	scaffold	reg	0.465322009907997	0.444759206798867	0.437853107344633
2.6432046842847	RMSE	Graph	MOR	GCN	2	scaffold	reg	0.457183297947629	0.538243626062323	0.409604519774011
2.54686824249656	RMSE	Graph	MOR	GCN	3	scaffold	reg	0.469214437367304	0.368271954674221	0.483050847457627
2.65948172346266	RMSE	Graph	MOR	GCN	4	scaffold	reg	0.443736730360934	0.54957507082153	0.505649717514124
2.5734508298685	RMSE	Graph	MOR	GCN	5	scaffold	reg	0.438428874734607	0.543909348441926	0.553672316384181
2.90057565899416	RMSE	Graph	MOR	GCN	6	scaffold	reg	0.461075725406936	0.405099150141643	0.511299435028249
2.58355721264639	RMSE	Graph	MOR	GCN	7	scaffold	reg	0.46072186836518	0.354107648725212	0.564971751412429
2.39175741770376	RMSE	Graph	MOR	GCN	8	scaffold	reg	0.434890304317056	0.705382436260623	0.42090395480226
2.69359530601091	RMSE	Graph	MOR	GCN	9	scaffold	reg	0.455767869780609	0.422096317280453	0.536723163841808
2.35135520519998	RMSE	Graph	MOR	GCN	10	scaffold	reg	0.457891012031139	0.461756373937677	0.480225988700565
2.7693881512798	RMSE	Graph	MOR	GCN	11	scaffold	reg	0.456121726822364	0.43342776203966	0.522598870056497
2.40883578875154	RMSE	Graph	MOR	GCN	12	scaffold	reg	0.473460721868365	0.354107648725212	0.463276836158192
2.93206098155456	RMSE	Graph	MOR	GCN	13	scaffold	reg	0.476291578202406	0.402266288951841	0.392655367231638
2.67675887997237	RMSE	Graph	MOR	GCN	14	scaffold	reg	0.466029723991507	0.492917847025496	0.384180790960452
2.99825304390655	RMSE	Graph	MOR	GCN	15	scaffold	reg	0.45930644019816	0.490084985835694	0.440677966101695
2.36861479302143	RMSE	Graph	MOR	GCN	16	scaffold	reg	0.46001415428167	0.354107648725212	0.570621468926554
2.44492186817628	RMSE	Graph	MOR	GCN	17	scaffold	reg	0.4447983014862	0.572237960339943	0.474576271186441
2.40996785153113	RMSE	Graph	MOR	GCN	18	scaffold	reg	0.467799009200283	0.484419263456091	0.378531073446328
2.55844565318092	RMSE	Graph	MOR	GCN	19	scaffold	reg	0.450460014154282	0.444759206798867	0.556497175141243
2.71374636150205	RMSE	Graph	MOR	GCN	20	scaffold	reg	0.456475583864119	0.439093484419263	0.514124293785311
2.57547703719033	RMSE	Graph	MOR	GCN	21	scaffold	reg	0.439844302901628	0.470254957507082	0.615819209039548
2.51416708489155	RMSE	Graph	MOR	GCN	22	scaffold	reg	0.481599433828733	0.402266288951841	0.350282485875706
2.31292126069023	RMSE	Graph	MOR	GCN	23	scaffold	reg	0.448690728945506	0.575070821529745	0.440677966101695
2.61547055258101	RMSE	Graph	MOR	GCN	24	scaffold	reg	0.449752300070771	0.580736543909348	0.426553672316384
2.56594486361295	RMSE	Graph	MOR	GCN	25	scaffold	reg	0.489738145789101	0.402266288951841	0.285310734463277
2.2836401812195	RMSE	Graph	MOR	GCN	26	scaffold	reg	0.445859872611465	0.484419263456091	0.553672316384181
2.36402886524922	RMSE	Graph	MOR	GCN	27	scaffold	reg	0.458244869072895	0.501416430594901	0.437853107344633
2.61916863703648	RMSE	Graph	MOR	GCN	28	scaffold	reg	0.466737438075018	0.456090651558074	0.415254237288136
2.48109929565122	RMSE	Graph	MOR	GCN	29	scaffold	reg	0.462845010615711	0.464589235127479	0.437853107344633
2.27724034315222	RMSE	Graph	MOR	GIN	0	scaffold	reg	0.476645435244161	0.481586402266289	0.310734463276836
2.29286909188847	RMSE	Graph	MOR	GIN	1	scaffold	reg	0.465322009907997	0.444759206798867	0.437853107344633
2.49248668021163	RMSE	Graph	MOR	GIN	2	scaffold	reg	0.457183297947629	0.538243626062323	0.409604519774011
2.42822997260589	RMSE	Graph	MOR	GIN	3	scaffold	reg	0.469214437367304	0.368271954674221	0.483050847457627
2.25177793375714	RMSE	Graph	MOR	GIN	4	scaffold	reg	0.443736730360934	0.54957507082153	0.505649717514124
2.4304055942275	RMSE	Graph	MOR	GIN	5	scaffold	reg	0.438428874734607	0.543909348441926	0.553672316384181
2.80701352868255	RMSE	Graph	MOR	GIN	6	scaffold	reg	0.461075725406936	0.405099150141643	0.511299435028249
2.55861641869081	RMSE	Graph	MOR	GIN	7	scaffold	reg	0.46072186836518	0.354107648725212	0.564971751412429
2.63776458637157	RMSE	Graph	MOR	GIN	8	scaffold	reg	0.434890304317056	0.705382436260623	0.42090395480226
2.57113340344866	RMSE	Graph	MOR	GIN	9	scaffold	reg	0.455767869780609	0.422096317280453	0.536723163841808
2.39194056233956	RMSE	Graph	MOR	GIN	10	scaffold	reg	0.457891012031139	0.461756373937677	0.480225988700565
2.40003245392111	RMSE	Graph	MOR	GIN	11	scaffold	reg	0.456121726822364	0.43342776203966	0.522598870056497
2.39479904692534	RMSE	Graph	MOR	GIN	12	scaffold	reg	0.473460721868365	0.354107648725212	0.463276836158192
2.87718034762125	RMSE	Graph	MOR	GIN	13	scaffold	reg	0.476291578202406	0.402266288951841	0.392655367231638
2.41582462434771	RMSE	Graph	MOR	GIN	14	scaffold	reg	0.466029723991507	0.492917847025496	0.384180790960452
2.45638335495165	RMSE	Graph	MOR	GIN	15	scaffold	reg	0.45930644019816	0.490084985835694	0.440677966101695
2.1955517174835	RMSE	Graph	MOR	GIN	16	scaffold	reg	0.46001415428167	0.354107648725212	0.570621468926554
2.30068344290633	RMSE	Graph	MOR	GIN	17	scaffold	reg	0.4447983014862	0.572237960339943	0.474576271186441
2.31779984095705	RMSE	Graph	MOR	GIN	18	scaffold	reg	0.467799009200283	0.484419263456091	0.378531073446328
2.41826179380499	RMSE	Graph	MOR	GIN	19	scaffold	reg	0.450460014154282	0.444759206798867	0.556497175141243
2.70349380692089	RMSE	Graph	MOR	GIN	20	scaffold	reg	0.456475583864119	0.439093484419263	0.514124293785311
2.25070468170151	RMSE	Graph	MOR	GIN	21	scaffold	reg	0.439844302901628	0.470254957507082	0.615819209039548
2.27993157640654	RMSE	Graph	MOR	GIN	22	scaffold	reg	0.481599433828733	0.402266288951841	0.350282485875706
1.94607094244016	RMSE	Graph	MOR	GIN	23	scaffold	reg	0.448690728945506	0.575070821529745	0.440677966101695
2.28344409554435	RMSE	Graph	MOR	GIN	24	scaffold	reg	0.449752300070771	0.580736543909348	0.426553672316384
2.18476024023477	RMSE	Graph	MOR	GIN	25	scaffold	reg	0.489738145789101	0.402266288951841	0.285310734463277
2.41374363371619	RMSE	Graph	MOR	GIN	26	scaffold	reg	0.445859872611465	0.484419263456091	0.553672316384181
2.24240441328017	RMSE	Graph	MOR	GIN	27	scaffold	reg	0.458244869072895	0.501416430594901	0.437853107344633
2.45071560834514	RMSE	Graph	MOR	GIN	28	scaffold	reg	0.466737438075018	0.456090651558074	0.415254237288136
2.46713937428455	RMSE	Graph	MOR	GIN	29	scaffold	reg	0.462845010615711	0.464589235127479	0.437853107344633
2.31594482455249	RMSE	SMILES	DOR	MolBERT	0	scaffold	reg	0.419705197827773	0.546583850931677	0.260061919504644
2.39114499408412	RMSE	SMILES	DOR	MolBERT	1	scaffold	reg	0.403025601241272	0.605590062111801	0.334365325077399
2.32855167185295	RMSE	SMILES	DOR	MolBERT	2	scaffold	reg	0.41388673390225	0.552795031055901	0.30030959752322
2.51963012044139	RMSE	SMILES	DOR	MolBERT	3	scaffold	reg	0.41466252909232	0.503105590062112	0.343653250773994
2.50619334274315	RMSE	SMILES	DOR	MolBERT	4	scaffold	reg	0.405352986811482	0.450310559006211	0.470588235294118
2.55766795212615	RMSE	SMILES	DOR	MolBERT	5	scaffold	reg	0.424359968968192	0.263975155279503	0.504643962848297
2.4835736019937	RMSE	SMILES	DOR	MolBERT	6	scaffold	reg	0.393328161365399	0.552795031055901	0.464396284829721
2.71849859294996	RMSE	SMILES	DOR	MolBERT	7	scaffold	reg	0.405740884406517	0.549689440993789	0.368421052631579
2.47377579129835	RMSE	SMILES	DOR	MolBERT	8	scaffold	reg	0.382467028704422	0.65527950310559	0.448916408668731
2.34673545315143	RMSE	SMILES	DOR	MolBERT	9	scaffold	reg	0.441039565554693	0.326086956521739	0.309597523219814
2.49550434618414	RMSE	SMILES	DOR	MolBERT	10	scaffold	reg	0.405352986811482	0.437888198757764	0.48297213622291
2.24864645612137	RMSE	SMILES	DOR	MolBERT	11	scaffold	reg	0.411171450737005	0.267080745341615	0.606811145510836
2.39588034518738	RMSE	SMILES	DOR	MolBERT	12	scaffold	reg	0.398370830100853	0.354037267080745	0.622291021671827
2.46319454903095	RMSE	SMILES	DOR	MolBERT	13	scaffold	reg	0.403413498836307	0.437888198757764	0.498452012383901
2.20043081057315	RMSE	SMILES	DOR	MolBERT	14	scaffold	reg	0.416214119472459	0.288819875776398	0.544891640866873
2.4889419198252	RMSE	SMILES	DOR	MolBERT	15	scaffold	reg	0.402249806051202	0.468944099378882	0.476780185758514
2.42215361209889	RMSE	SMILES	DOR	MolBERT	16	scaffold	reg	0.408456167571761	0.381987577639751	0.513931888544892
2.23982060372261	RMSE	SMILES	DOR	MolBERT	17	scaffold	reg	0.427463149728472	0.34472049689441	0.39938080495356
2.30606887545932	RMSE	SMILES	DOR	MolBERT	18	scaffold	reg	0.413498836307215	0.354037267080745	0.501547987616099
2.54987650168361	RMSE	SMILES	DOR	MolBERT	19	scaffold	reg	0.406904577191621	0.518633540372671	0.390092879256966
2.53287461936825	RMSE	SMILES	DOR	MolBERT	20	scaffold	reg	0.393328161365399	0.521739130434783	0.495356037151703
2.42076682836861	RMSE	SMILES	DOR	MolBERT	21	scaffold	reg	0.407292474786656	0.381987577639751	0.523219814241486
2.21039303025739	RMSE	SMILES	DOR	MolBERT	22	scaffold	reg	0.41233514352211	0.509316770186335	0.356037151702786
1.92724696122608	RMSE	SMILES	DOR	MolBERT	23	scaffold	reg	0.451512800620636	0.260869565217391	0.291021671826625
2.71404510012315	RMSE	SMILES	DOR	MolBERT	24	scaffold	reg	0.421644685802948	0.37888198757764	0.411764705882353
2.50490608701363	RMSE	SMILES	DOR	MolBERT	25	scaffold	reg	0.432117920868891	0.509316770186335	0.198142414860681
2.64603290937928	RMSE	SMILES	DOR	MolBERT	26	scaffold	reg	0.431342125678821	0.282608695652174	0.430340557275542
2.13412993462198	RMSE	SMILES	DOR	MolBERT	27	scaffold	reg	0.430566330488751	0.27639751552795	0.442724458204334
2.63150411044308	RMSE	SMILES	DOR	MolBERT	28	scaffold	reg	0.38944918541505	0.667701863354037	0.380804953560371
2.51922626520784	RMSE	SMILES	DOR	MolBERT	29	scaffold	reg	0.427463149728472	0.428571428571428	0.315789473684211
2.32697782408148	RMSE	Graph	DOR	GROVER	0	scaffold	reg	0.419705197827773	0.546583850931677	0.260061919504644
2.4447300237793	RMSE	Graph	DOR	GROVER	1	scaffold	reg	0.403025601241272	0.605590062111801	0.334365325077399
2.280883251955	RMSE	Graph	DOR	GROVER	2	scaffold	reg	0.41388673390225	0.552795031055901	0.30030959752322
2.29333103186562	RMSE	Graph	DOR	GROVER	3	scaffold	reg	0.41466252909232	0.503105590062112	0.343653250773994
3.50720631137877	RMSE	Graph	DOR	GROVER	4	scaffold	reg	0.405352986811482	0.450310559006211	0.470588235294118
2.17126306951148	RMSE	Graph	DOR	GROVER	5	scaffold	reg	0.424359968968192	0.263975155279503	0.504643962848297
2.27255467120325	RMSE	Graph	DOR	GROVER	6	scaffold	reg	0.393328161365399	0.552795031055901	0.464396284829721
3.11194194444201	RMSE	Graph	DOR	GROVER	7	scaffold	reg	0.405740884406517	0.549689440993789	0.368421052631579
2.25942989569783	RMSE	Graph	DOR	GROVER	8	scaffold	reg	0.382467028704422	0.65527950310559	0.448916408668731
2.44552252536467	RMSE	Graph	DOR	GROVER	9	scaffold	reg	0.441039565554693	0.326086956521739	0.309597523219814
2.57413677415189	RMSE	Graph	DOR	GROVER	10	scaffold	reg	0.405352986811482	0.437888198757764	0.48297213622291
2.29556914783279	RMSE	Graph	DOR	GROVER	11	scaffold	reg	0.411171450737005	0.267080745341615	0.606811145510836
2.3398163967821	RMSE	Graph	DOR	GROVER	12	scaffold	reg	0.398370830100853	0.354037267080745	0.622291021671827
3.17662745812697	RMSE	Graph	DOR	GROVER	13	scaffold	reg	0.403413498836307	0.437888198757764	0.498452012383901
2.88340499216309	RMSE	Graph	DOR	GROVER	14	scaffold	reg	0.416214119472459	0.288819875776398	0.544891640866873
2.88188889479655	RMSE	Graph	DOR	GROVER	15	scaffold	reg	0.402249806051202	0.468944099378882	0.476780185758514
2.57578258477393	RMSE	Graph	DOR	GROVER	16	scaffold	reg	0.408456167571761	0.381987577639751	0.513931888544892
2.49877919359002	RMSE	Graph	DOR	GROVER	17	scaffold	reg	0.427463149728472	0.34472049689441	0.39938080495356
2.18405513904209	RMSE	Graph	DOR	GROVER	18	scaffold	reg	0.413498836307215	0.354037267080745	0.501547987616099
3.04728167990204	RMSE	Graph	DOR	GROVER	19	scaffold	reg	0.406904577191621	0.518633540372671	0.390092879256966
2.66166907078431	RMSE	Graph	DOR	GROVER	20	scaffold	reg	0.393328161365399	0.521739130434783	0.495356037151703
2.61507848621025	RMSE	Graph	DOR	GROVER	21	scaffold	reg	0.407292474786656	0.381987577639751	0.523219814241486
2.39056075674019	RMSE	Graph	DOR	GROVER	22	scaffold	reg	0.41233514352211	0.509316770186335	0.356037151702786
2.18986680431104	RMSE	Graph	DOR	GROVER	23	scaffold	reg	0.451512800620636	0.260869565217391	0.291021671826625
2.77217406650708	RMSE	Graph	DOR	GROVER	24	scaffold	reg	0.421644685802948	0.37888198757764	0.411764705882353
2.44836053109264	RMSE	Graph	DOR	GROVER	25	scaffold	reg	0.432117920868891	0.509316770186335	0.198142414860681
2.99384320267204	RMSE	Graph	DOR	GROVER	26	scaffold	reg	0.431342125678821	0.282608695652174	0.430340557275542
2.44620494774845	RMSE	Graph	DOR	GROVER	27	scaffold	reg	0.430566330488751	0.27639751552795	0.442724458204334
2.51937176678319	RMSE	Graph	DOR	GROVER	28	scaffold	reg	0.38944918541505	0.667701863354037	0.380804953560371
2.33455216770675	RMSE	Graph	DOR	GROVER	29	scaffold	reg	0.427463149728472	0.428571428571428	0.315789473684211
2.26842812234401	RMSE	RDKit2D	DOR	RF	0	scaffold	reg	0.419705197827773	0.546583850931677	0.260061919504644
2.00683034705323	RMSE	RDKit2D	DOR	RF	1	scaffold	reg	0.403025601241272	0.605590062111801	0.334365325077399
1.86440528561429	RMSE	RDKit2D	DOR	RF	2	scaffold	reg	0.41388673390225	0.552795031055901	0.30030959752322
2.54898473525785	RMSE	RDKit2D	DOR	RF	3	scaffold	reg	0.41466252909232	0.503105590062112	0.343653250773994
2.15073309090052	RMSE	RDKit2D	DOR	RF	4	scaffold	reg	0.405352986811482	0.450310559006211	0.470588235294118
2.47497526983837	RMSE	RDKit2D	DOR	RF	5	scaffold	reg	0.424359968968192	0.263975155279503	0.504643962848297
1.89324194593322	RMSE	RDKit2D	DOR	RF	6	scaffold	reg	0.393328161365399	0.552795031055901	0.464396284829721
2.33750202828843	RMSE	RDKit2D	DOR	RF	7	scaffold	reg	0.405740884406517	0.549689440993789	0.368421052631579
2.20205829006855	RMSE	RDKit2D	DOR	RF	8	scaffold	reg	0.382467028704422	0.65527950310559	0.448916408668731
1.87734547916582	RMSE	RDKit2D	DOR	RF	9	scaffold	reg	0.441039565554693	0.326086956521739	0.309597523219814
2.15351612319343	RMSE	RDKit2D	DOR	RF	10	scaffold	reg	0.405352986811482	0.437888198757764	0.48297213622291
1.93162478289795	RMSE	RDKit2D	DOR	RF	11	scaffold	reg	0.411171450737005	0.267080745341615	0.606811145510836
2.26210354070083	RMSE	RDKit2D	DOR	RF	12	scaffold	reg	0.398370830100853	0.354037267080745	0.622291021671827
2.46431198744366	RMSE	RDKit2D	DOR	RF	13	scaffold	reg	0.403413498836307	0.437888198757764	0.498452012383901
1.9628683285202	RMSE	RDKit2D	DOR	RF	14	scaffold	reg	0.416214119472459	0.288819875776398	0.544891640866873
2.13352903867085	RMSE	RDKit2D	DOR	RF	15	scaffold	reg	0.402249806051202	0.468944099378882	0.476780185758514
2.03664283910847	RMSE	RDKit2D	DOR	RF	16	scaffold	reg	0.408456167571761	0.381987577639751	0.513931888544892
2.01419558203637	RMSE	RDKit2D	DOR	RF	17	scaffold	reg	0.427463149728472	0.34472049689441	0.39938080495356
2.1538517127862	RMSE	RDKit2D	DOR	RF	18	scaffold	reg	0.413498836307215	0.354037267080745	0.501547987616099
2.28908432231884	RMSE	RDKit2D	DOR	RF	19	scaffold	reg	0.406904577191621	0.518633540372671	0.390092879256966
2.55983991445511	RMSE	RDKit2D	DOR	RF	20	scaffold	reg	0.393328161365399	0.521739130434783	0.495356037151703
2.09709983119895	RMSE	RDKit2D	DOR	RF	21	scaffold	reg	0.407292474786656	0.381987577639751	0.523219814241486
1.97668884576108	RMSE	RDKit2D	DOR	RF	22	scaffold	reg	0.41233514352211	0.509316770186335	0.356037151702786
1.40585274948332	RMSE	RDKit2D	DOR	RF	23	scaffold	reg	0.451512800620636	0.260869565217391	0.291021671826625
2.32626370355715	RMSE	RDKit2D	DOR	RF	24	scaffold	reg	0.421644685802948	0.37888198757764	0.411764705882353
1.83417722862241	RMSE	RDKit2D	DOR	RF	25	scaffold	reg	0.432117920868891	0.509316770186335	0.198142414860681
2.07605329277244	RMSE	RDKit2D	DOR	RF	26	scaffold	reg	0.431342125678821	0.282608695652174	0.430340557275542
1.88815529716784	RMSE	RDKit2D	DOR	RF	27	scaffold	reg	0.430566330488751	0.27639751552795	0.442724458204334
2.17436513156994	RMSE	RDKit2D	DOR	RF	28	scaffold	reg	0.38944918541505	0.667701863354037	0.380804953560371
2.37306599770227	RMSE	RDKit2D	DOR	RF	29	scaffold	reg	0.427463149728472	0.428571428571428	0.315789473684211
2.46919516038729	RMSE	RDKit2D	DOR	SVM	0	scaffold	reg	0.419705197827773	0.546583850931677	0.260061919504644
2.2397275730414	RMSE	RDKit2D	DOR	SVM	1	scaffold	reg	0.403025601241272	0.605590062111801	0.334365325077399
2.06098834952002	RMSE	RDKit2D	DOR	SVM	2	scaffold	reg	0.41388673390225	0.552795031055901	0.30030959752322
2.4994112206992	RMSE	RDKit2D	DOR	SVM	3	scaffold	reg	0.41466252909232	0.503105590062112	0.343653250773994
2.18531654948396	RMSE	RDKit2D	DOR	SVM	4	scaffold	reg	0.405352986811482	0.450310559006211	0.470588235294118
2.48681336148434	RMSE	RDKit2D	DOR	SVM	5	scaffold	reg	0.424359968968192	0.263975155279503	0.504643962848297
2.17142453815172	RMSE	RDKit2D	DOR	SVM	6	scaffold	reg	0.393328161365399	0.552795031055901	0.464396284829721
2.82860251608574	RMSE	RDKit2D	DOR	SVM	7	scaffold	reg	0.405740884406517	0.549689440993789	0.368421052631579
2.54106534715289	RMSE	RDKit2D	DOR	SVM	8	scaffold	reg	0.382467028704422	0.65527950310559	0.448916408668731
2.07621691743892	RMSE	RDKit2D	DOR	SVM	9	scaffold	reg	0.441039565554693	0.326086956521739	0.309597523219814
2.36656450760929	RMSE	RDKit2D	DOR	SVM	10	scaffold	reg	0.405352986811482	0.437888198757764	0.48297213622291
2.25109978992173	RMSE	RDKit2D	DOR	SVM	11	scaffold	reg	0.411171450737005	0.267080745341615	0.606811145510836
2.1956890621952	RMSE	RDKit2D	DOR	SVM	12	scaffold	reg	0.398370830100853	0.354037267080745	0.622291021671827
2.26051605964628	RMSE	RDKit2D	DOR	SVM	13	scaffold	reg	0.403413498836307	0.437888198757764	0.498452012383901
2.21565035009717	RMSE	RDKit2D	DOR	SVM	14	scaffold	reg	0.416214119472459	0.288819875776398	0.544891640866873
2.23782876484764	RMSE	RDKit2D	DOR	SVM	15	scaffold	reg	0.402249806051202	0.468944099378882	0.476780185758514
2.17537480115637	RMSE	RDKit2D	DOR	SVM	16	scaffold	reg	0.408456167571761	0.381987577639751	0.513931888544892
2.35290950143777	RMSE	RDKit2D	DOR	SVM	17	scaffold	reg	0.427463149728472	0.34472049689441	0.39938080495356
2.18118137369054	RMSE	RDKit2D	DOR	SVM	18	scaffold	reg	0.413498836307215	0.354037267080745	0.501547987616099
2.5092298022056	RMSE	RDKit2D	DOR	SVM	19	scaffold	reg	0.406904577191621	0.518633540372671	0.390092879256966
2.6494227118992	RMSE	RDKit2D	DOR	SVM	20	scaffold	reg	0.393328161365399	0.521739130434783	0.495356037151703
2.31011059097071	RMSE	RDKit2D	DOR	SVM	21	scaffold	reg	0.407292474786656	0.381987577639751	0.523219814241486
2.09519531834427	RMSE	RDKit2D	DOR	SVM	22	scaffold	reg	0.41233514352211	0.509316770186335	0.356037151702786
1.76302566356273	RMSE	RDKit2D	DOR	SVM	23	scaffold	reg	0.451512800620636	0.260869565217391	0.291021671826625
2.48933764508396	RMSE	RDKit2D	DOR	SVM	24	scaffold	reg	0.421644685802948	0.37888198757764	0.411764705882353
2.2233560998048	RMSE	RDKit2D	DOR	SVM	25	scaffold	reg	0.432117920868891	0.509316770186335	0.198142414860681
2.42810062815164	RMSE	RDKit2D	DOR	SVM	26	scaffold	reg	0.431342125678821	0.282608695652174	0.430340557275542
2.12655337772793	RMSE	RDKit2D	DOR	SVM	27	scaffold	reg	0.430566330488751	0.27639751552795	0.442724458204334
2.52354175737894	RMSE	RDKit2D	DOR	SVM	28	scaffold	reg	0.38944918541505	0.667701863354037	0.380804953560371
2.40949245688219	RMSE	RDKit2D	DOR	SVM	29	scaffold	reg	0.427463149728472	0.428571428571428	0.315789473684211
2.26337829468974	RMSE	RDKit2D	DOR	XGBoost	0	scaffold	reg	0.419705197827773	0.546583850931677	0.260061919504644
2.11968822757598	RMSE	RDKit2D	DOR	XGBoost	1	scaffold	reg	0.403025601241272	0.605590062111801	0.334365325077399
1.90319517840475	RMSE	RDKit2D	DOR	XGBoost	2	scaffold	reg	0.41388673390225	0.552795031055901	0.30030959752322
2.36916991411528	RMSE	RDKit2D	DOR	XGBoost	3	scaffold	reg	0.41466252909232	0.503105590062112	0.343653250773994
2.15208799570742	RMSE	RDKit2D	DOR	XGBoost	4	scaffold	reg	0.405352986811482	0.450310559006211	0.470588235294118
2.47948528975147	RMSE	RDKit2D	DOR	XGBoost	5	scaffold	reg	0.424359968968192	0.263975155279503	0.504643962848297
1.9733304358401	RMSE	RDKit2D	DOR	XGBoost	6	scaffold	reg	0.393328161365399	0.552795031055901	0.464396284829721
2.43991910876736	RMSE	RDKit2D	DOR	XGBoost	7	scaffold	reg	0.405740884406517	0.549689440993789	0.368421052631579
2.31503913692658	RMSE	RDKit2D	DOR	XGBoost	8	scaffold	reg	0.382467028704422	0.65527950310559	0.448916408668731
1.9777651555829	RMSE	RDKit2D	DOR	XGBoost	9	scaffold	reg	0.441039565554693	0.326086956521739	0.309597523219814
2.20217117568187	RMSE	RDKit2D	DOR	XGBoost	10	scaffold	reg	0.405352986811482	0.437888198757764	0.48297213622291
2.1662306725754	RMSE	RDKit2D	DOR	XGBoost	11	scaffold	reg	0.411171450737005	0.267080745341615	0.606811145510836
2.25833773492075	RMSE	RDKit2D	DOR	XGBoost	12	scaffold	reg	0.398370830100853	0.354037267080745	0.622291021671827
2.38228905288406	RMSE	RDKit2D	DOR	XGBoost	13	scaffold	reg	0.403413498836307	0.437888198757764	0.498452012383901
2.01779165345302	RMSE	RDKit2D	DOR	XGBoost	14	scaffold	reg	0.416214119472459	0.288819875776398	0.544891640866873
2.19919665177128	RMSE	RDKit2D	DOR	XGBoost	15	scaffold	reg	0.402249806051202	0.468944099378882	0.476780185758514
2.08090645382877	RMSE	RDKit2D	DOR	XGBoost	16	scaffold	reg	0.408456167571761	0.381987577639751	0.513931888544892
2.17073725458463	RMSE	RDKit2D	DOR	XGBoost	17	scaffold	reg	0.427463149728472	0.34472049689441	0.39938080495356
2.20967913202016	RMSE	RDKit2D	DOR	XGBoost	18	scaffold	reg	0.413498836307215	0.354037267080745	0.501547987616099
2.31573963536782	RMSE	RDKit2D	DOR	XGBoost	19	scaffold	reg	0.406904577191621	0.518633540372671	0.390092879256966
2.44555599071912	RMSE	RDKit2D	DOR	XGBoost	20	scaffold	reg	0.393328161365399	0.521739130434783	0.495356037151703
2.27326448375687	RMSE	RDKit2D	DOR	XGBoost	21	scaffold	reg	0.407292474786656	0.381987577639751	0.523219814241486
2.00764420864225	RMSE	RDKit2D	DOR	XGBoost	22	scaffold	reg	0.41233514352211	0.509316770186335	0.356037151702786
1.51197464229846	RMSE	RDKit2D	DOR	XGBoost	23	scaffold	reg	0.451512800620636	0.260869565217391	0.291021671826625
2.39195449830646	RMSE	RDKit2D	DOR	XGBoost	24	scaffold	reg	0.421644685802948	0.37888198757764	0.411764705882353
2.03955179863746	RMSE	RDKit2D	DOR	XGBoost	25	scaffold	reg	0.432117920868891	0.509316770186335	0.198142414860681
2.19558405449683	RMSE	RDKit2D	DOR	XGBoost	26	scaffold	reg	0.431342125678821	0.282608695652174	0.430340557275542
2.05824118372306	RMSE	RDKit2D	DOR	XGBoost	27	scaffold	reg	0.430566330488751	0.27639751552795	0.442724458204334
2.27791202350346	RMSE	RDKit2D	DOR	XGBoost	28	scaffold	reg	0.38944918541505	0.667701863354037	0.380804953560371
2.46595150894655	RMSE	RDKit2D	DOR	XGBoost	29	scaffold	reg	0.427463149728472	0.428571428571428	0.315789473684211
2.73900580679441	RMSE	SMILES	DOR	RNN	0	scaffold	reg	0.419705197827773	0.546583850931677	0.260061919504644
2.74918005433861	RMSE	SMILES	DOR	RNN	1	scaffold	reg	0.403025601241272	0.605590062111801	0.334365325077399
2.67385510998763	RMSE	SMILES	DOR	RNN	2	scaffold	reg	0.41388673390225	0.552795031055901	0.30030959752322
2.66928831002042	RMSE	SMILES	DOR	RNN	3	scaffold	reg	0.41466252909232	0.503105590062112	0.343653250773994
2.64124129315473	RMSE	SMILES	DOR	RNN	4	scaffold	reg	0.405352986811482	0.450310559006211	0.470588235294118
2.85138231527673	RMSE	SMILES	DOR	RNN	5	scaffold	reg	0.424359968968192	0.263975155279503	0.504643962848297
2.88627375939441	RMSE	SMILES	DOR	RNN	6	scaffold	reg	0.393328161365399	0.552795031055901	0.464396284829721
3.02027748729307	RMSE	SMILES	DOR	RNN	7	scaffold	reg	0.405740884406517	0.549689440993789	0.368421052631579
2.8292383220559	RMSE	SMILES	DOR	RNN	8	scaffold	reg	0.382467028704422	0.65527950310559	0.448916408668731
2.69779585115865	RMSE	SMILES	DOR	RNN	9	scaffold	reg	0.441039565554693	0.326086956521739	0.309597523219814
2.78675412593956	RMSE	SMILES	DOR	RNN	10	scaffold	reg	0.405352986811482	0.437888198757764	0.48297213622291
2.68624075201264	RMSE	SMILES	DOR	RNN	11	scaffold	reg	0.411171450737005	0.267080745341615	0.606811145510836
3.04290915174332	RMSE	SMILES	DOR	RNN	12	scaffold	reg	0.398370830100853	0.354037267080745	0.622291021671827
2.68098990021754	RMSE	SMILES	DOR	RNN	13	scaffold	reg	0.403413498836307	0.437888198757764	0.498452012383901
2.76321542485534	RMSE	SMILES	DOR	RNN	14	scaffold	reg	0.416214119472459	0.288819875776398	0.544891640866873
3.08744398292269	RMSE	SMILES	DOR	RNN	15	scaffold	reg	0.402249806051202	0.468944099378882	0.476780185758514
2.7036647852024	RMSE	SMILES	DOR	RNN	16	scaffold	reg	0.408456167571761	0.381987577639751	0.513931888544892
2.56239331000945	RMSE	SMILES	DOR	RNN	17	scaffold	reg	0.427463149728472	0.34472049689441	0.39938080495356
3.01900998139907	RMSE	SMILES	DOR	RNN	18	scaffold	reg	0.413498836307215	0.354037267080745	0.501547987616099
2.81298566827302	RMSE	SMILES	DOR	RNN	19	scaffold	reg	0.406904577191621	0.518633540372671	0.390092879256966
2.87985999171363	RMSE	SMILES	DOR	RNN	20	scaffold	reg	0.393328161365399	0.521739130434783	0.495356037151703
2.56425279507294	RMSE	SMILES	DOR	RNN	21	scaffold	reg	0.407292474786656	0.381987577639751	0.523219814241486
2.56644149632399	RMSE	SMILES	DOR	RNN	22	scaffold	reg	0.41233514352211	0.509316770186335	0.356037151702786
2.19855707590719	RMSE	SMILES	DOR	RNN	23	scaffold	reg	0.451512800620636	0.260869565217391	0.291021671826625
2.7547304949886	RMSE	SMILES	DOR	RNN	24	scaffold	reg	0.421644685802948	0.37888198757764	0.411764705882353
2.57050918428181	RMSE	SMILES	DOR	RNN	25	scaffold	reg	0.432117920868891	0.509316770186335	0.198142414860681
2.97457996108151	RMSE	SMILES	DOR	RNN	26	scaffold	reg	0.431342125678821	0.282608695652174	0.430340557275542
2.49405152957087	RMSE	SMILES	DOR	RNN	27	scaffold	reg	0.430566330488751	0.27639751552795	0.442724458204334
2.91207439190786	RMSE	SMILES	DOR	RNN	28	scaffold	reg	0.38944918541505	0.667701863354037	0.380804953560371
2.87549593076471	RMSE	SMILES	DOR	RNN	29	scaffold	reg	0.427463149728472	0.428571428571428	0.315789473684211
2.4657407464759	RMSE	Graph	DOR	GCN	0	scaffold	reg	0.419705197827773	0.546583850931677	0.260061919504644
2.35945717224556	RMSE	Graph	DOR	GCN	1	scaffold	reg	0.403025601241272	0.605590062111801	0.334365325077399
2.28523277331299	RMSE	Graph	DOR	GCN	2	scaffold	reg	0.41388673390225	0.552795031055901	0.30030959752322
2.57820184135503	RMSE	Graph	DOR	GCN	3	scaffold	reg	0.41466252909232	0.503105590062112	0.343653250773994
2.83693009464614	RMSE	Graph	DOR	GCN	4	scaffold	reg	0.405352986811482	0.450310559006211	0.470588235294118
2.61806427314014	RMSE	Graph	DOR	GCN	5	scaffold	reg	0.424359968968192	0.263975155279503	0.504643962848297
2.58995716447083	RMSE	Graph	DOR	GCN	6	scaffold	reg	0.393328161365399	0.552795031055901	0.464396284829721
2.67798201495203	RMSE	Graph	DOR	GCN	7	scaffold	reg	0.405740884406517	0.549689440993789	0.368421052631579
2.35840062438197	RMSE	Graph	DOR	GCN	8	scaffold	reg	0.382467028704422	0.65527950310559	0.448916408668731
2.44855502853846	RMSE	Graph	DOR	GCN	9	scaffold	reg	0.441039565554693	0.326086956521739	0.309597523219814
2.61971149951196	RMSE	Graph	DOR	GCN	10	scaffold	reg	0.405352986811482	0.437888198757764	0.48297213622291
2.41544247724369	RMSE	Graph	DOR	GCN	11	scaffold	reg	0.411171450737005	0.267080745341615	0.606811145510836
2.6620170694908	RMSE	Graph	DOR	GCN	12	scaffold	reg	0.398370830100853	0.354037267080745	0.622291021671827
2.7071395051753	RMSE	Graph	DOR	GCN	13	scaffold	reg	0.403413498836307	0.437888198757764	0.498452012383901
2.68543415098584	RMSE	Graph	DOR	GCN	14	scaffold	reg	0.416214119472459	0.288819875776398	0.544891640866873
2.88890327113066	RMSE	Graph	DOR	GCN	15	scaffold	reg	0.402249806051202	0.468944099378882	0.476780185758514
2.41577297092665	RMSE	Graph	DOR	GCN	16	scaffold	reg	0.408456167571761	0.381987577639751	0.513931888544892
2.59639474227163	RMSE	Graph	DOR	GCN	17	scaffold	reg	0.427463149728472	0.34472049689441	0.39938080495356
2.72439315187155	RMSE	Graph	DOR	GCN	18	scaffold	reg	0.413498836307215	0.354037267080745	0.501547987616099
2.752251226325	RMSE	Graph	DOR	GCN	19	scaffold	reg	0.406904577191621	0.518633540372671	0.390092879256966
2.73328245118688	RMSE	Graph	DOR	GCN	20	scaffold	reg	0.393328161365399	0.521739130434783	0.495356037151703
2.7910642713985	RMSE	Graph	DOR	GCN	21	scaffold	reg	0.407292474786656	0.381987577639751	0.523219814241486
2.48213923560629	RMSE	Graph	DOR	GCN	22	scaffold	reg	0.41233514352211	0.509316770186335	0.356037151702786
2.09720988465753	RMSE	Graph	DOR	GCN	23	scaffold	reg	0.451512800620636	0.260869565217391	0.291021671826625
2.81083812004954	RMSE	Graph	DOR	GCN	24	scaffold	reg	0.421644685802948	0.37888198757764	0.411764705882353
2.22893793367365	RMSE	Graph	DOR	GCN	25	scaffold	reg	0.432117920868891	0.509316770186335	0.198142414860681
2.59079860623212	RMSE	Graph	DOR	GCN	26	scaffold	reg	0.431342125678821	0.282608695652174	0.430340557275542
2.58780267976897	RMSE	Graph	DOR	GCN	27	scaffold	reg	0.430566330488751	0.27639751552795	0.442724458204334
2.65222907899395	RMSE	Graph	DOR	GCN	28	scaffold	reg	0.38944918541505	0.667701863354037	0.380804953560371
2.66111222445301	RMSE	Graph	DOR	GCN	29	scaffold	reg	0.427463149728472	0.428571428571428	0.315789473684211
2.61449414566359	RMSE	Graph	DOR	GIN	0	scaffold	reg	0.419705197827773	0.546583850931677	0.260061919504644
2.11160554824988	RMSE	Graph	DOR	GIN	1	scaffold	reg	0.403025601241272	0.605590062111801	0.334365325077399
2.10759042253616	RMSE	Graph	DOR	GIN	2	scaffold	reg	0.41388673390225	0.552795031055901	0.30030959752322
2.51898428555365	RMSE	Graph	DOR	GIN	3	scaffold	reg	0.41466252909232	0.503105590062112	0.343653250773994
2.59762645573265	RMSE	Graph	DOR	GIN	4	scaffold	reg	0.405352986811482	0.450310559006211	0.470588235294118
2.50611695933893	RMSE	Graph	DOR	GIN	5	scaffold	reg	0.424359968968192	0.263975155279503	0.504643962848297
2.80097477894928	RMSE	Graph	DOR	GIN	6	scaffold	reg	0.393328161365399	0.552795031055901	0.464396284829721
2.80969164252568	RMSE	Graph	DOR	GIN	7	scaffold	reg	0.405740884406517	0.549689440993789	0.368421052631579
2.38519904057118	RMSE	Graph	DOR	GIN	8	scaffold	reg	0.382467028704422	0.65527950310559	0.448916408668731
2.26837391043625	RMSE	Graph	DOR	GIN	9	scaffold	reg	0.441039565554693	0.326086956521739	0.309597523219814
2.70940163743624	RMSE	Graph	DOR	GIN	10	scaffold	reg	0.405352986811482	0.437888198757764	0.48297213622291
2.43399595256322	RMSE	Graph	DOR	GIN	11	scaffold	reg	0.411171450737005	0.267080745341615	0.606811145510836
2.53927877160764	RMSE	Graph	DOR	GIN	12	scaffold	reg	0.398370830100853	0.354037267080745	0.622291021671827
2.5031048859935	RMSE	Graph	DOR	GIN	13	scaffold	reg	0.403413498836307	0.437888198757764	0.498452012383901
2.51796120983303	RMSE	Graph	DOR	GIN	14	scaffold	reg	0.416214119472459	0.288819875776398	0.544891640866873
2.71665986487428	RMSE	Graph	DOR	GIN	15	scaffold	reg	0.402249806051202	0.468944099378882	0.476780185758514
2.53689130543443	RMSE	Graph	DOR	GIN	16	scaffold	reg	0.408456167571761	0.381987577639751	0.513931888544892
2.55014014981331	RMSE	Graph	DOR	GIN	17	scaffold	reg	0.427463149728472	0.34472049689441	0.39938080495356
2.8175341973534	RMSE	Graph	DOR	GIN	18	scaffold	reg	0.413498836307215	0.354037267080745	0.501547987616099
2.71325709215635	RMSE	Graph	DOR	GIN	19	scaffold	reg	0.406904577191621	0.518633540372671	0.390092879256966
2.44344508570521	RMSE	Graph	DOR	GIN	20	scaffold	reg	0.393328161365399	0.521739130434783	0.495356037151703
2.58045908708541	RMSE	Graph	DOR	GIN	21	scaffold	reg	0.407292474786656	0.381987577639751	0.523219814241486
2.53416818970714	RMSE	Graph	DOR	GIN	22	scaffold	reg	0.41233514352211	0.509316770186335	0.356037151702786
2.11823556307998	RMSE	Graph	DOR	GIN	23	scaffold	reg	0.451512800620636	0.260869565217391	0.291021671826625
2.43156032154563	RMSE	Graph	DOR	GIN	24	scaffold	reg	0.421644685802948	0.37888198757764	0.411764705882353
2.13240710591932	RMSE	Graph	DOR	GIN	25	scaffold	reg	0.432117920868891	0.509316770186335	0.198142414860681
2.27582494563807	RMSE	Graph	DOR	GIN	26	scaffold	reg	0.431342125678821	0.282608695652174	0.430340557275542
2.4893671999894	RMSE	Graph	DOR	GIN	27	scaffold	reg	0.430566330488751	0.27639751552795	0.442724458204334
2.31392906173929	RMSE	Graph	DOR	GIN	28	scaffold	reg	0.38944918541505	0.667701863354037	0.380804953560371
2.5304029064095	RMSE	Graph	DOR	GIN	29	scaffold	reg	0.427463149728472	0.428571428571428	0.315789473684211
2.46174895595792	RMSE	SMILES	KOR	MolBERT	0	scaffold	reg	0.428571428571428	0.557228915662651	0.529940119760479
2.71182765164096	RMSE	SMILES	KOR	MolBERT	1	scaffold	reg	0.46390977443609	0.349397590361446	0.455089820359281
2.34544512000759	RMSE	SMILES	KOR	MolBERT	2	scaffold	reg	0.437218045112782	0.397590361445783	0.619760479041916
2.46960790470928	RMSE	SMILES	KOR	MolBERT	3	scaffold	reg	0.453759398496241	0.460843373493976	0.425149700598802
2.58858541793344	RMSE	SMILES	KOR	MolBERT	4	scaffold	reg	0.448496240601504	0.487951807228916	0.440119760479042
2.48091012515972	RMSE	SMILES	KOR	MolBERT	5	scaffold	reg	0.45187969924812	0.38855421686747	0.511976047904192
2.12957152718867	RMSE	SMILES	KOR	MolBERT	6	scaffold	reg	0.465037593984962	0.316265060240964	0.479041916167665
2.49596843597101	RMSE	SMILES	KOR	MolBERT	7	scaffold	reg	0.447368421052632	0.475903614457831	0.461077844311377
2.6442202835525	RMSE	SMILES	KOR	MolBERT	8	scaffold	reg	0.452631578947368	0.478915662650602	0.416167664670659
2.75436253412611	RMSE	SMILES	KOR	MolBERT	9	scaffold	reg	0.459398496240601	0.412650602409639	0.42814371257485
2.65605191940934	RMSE	SMILES	KOR	MolBERT	10	scaffold	reg	0.454511278195489	0.530120481927711	0.350299401197605
2.54781142289349	RMSE	SMILES	KOR	MolBERT	11	scaffold	reg	0.429323308270677	0.506024096385542	0.574850299401198
2.69620289264827	RMSE	SMILES	KOR	MolBERT	12	scaffold	reg	0.446992481203007	0.454819277108434	0.48502994011976
2.15439777620025	RMSE	SMILES	KOR	MolBERT	13	scaffold	reg	0.438721804511278	0.490963855421687	0.514970059880239
2.75860304801181	RMSE	SMILES	KOR	MolBERT	14	scaffold	reg	0.445488721804511	0.469879518072289	0.482035928143713
3.05724037708746	RMSE	SMILES	KOR	MolBERT	15	scaffold	reg	0.442481203007519	0.566265060240964	0.410179640718563
2.5794325317225	RMSE	SMILES	KOR	MolBERT	16	scaffold	reg	0.447744360902256	0.530120481927711	0.404191616766467
2.5166871750999	RMSE	SMILES	KOR	MolBERT	17	scaffold	reg	0.436466165413534	0.548192771084337	0.476047904191617
2.65830668549027	RMSE	SMILES	KOR	MolBERT	18	scaffold	reg	0.464661654135338	0.412650602409639	0.38622754491018
2.64627510526878	RMSE	SMILES	KOR	MolBERT	19	scaffold	reg	0.455263157894737	0.358433734939759	0.514970059880239
2.53072298746542	RMSE	SMILES	KOR	MolBERT	20	scaffold	reg	0.46203007518797	0.373493975903614	0.446107784431138
2.78101231637043	RMSE	SMILES	KOR	MolBERT	21	scaffold	reg	0.452631578947368	0.376506024096386	0.517964071856287
2.51860907452316	RMSE	SMILES	KOR	MolBERT	22	scaffold	reg	0.45187969924812	0.451807228915663	0.449101796407186
2.64334951270362	RMSE	SMILES	KOR	MolBERT	23	scaffold	reg	0.470676691729323	0.487951807228916	0.263473053892216
2.5417744681106	RMSE	SMILES	KOR	MolBERT	24	scaffold	reg	0.443233082706767	0.313253012048193	0.655688622754491
3.06153324044208	RMSE	SMILES	KOR	MolBERT	25	scaffold	reg	0.459398496240601	0.370481927710843	0.470059880239521
2.75924386926827	RMSE	SMILES	KOR	MolBERT	26	scaffold	reg	0.451127819548872	0.560240963855422	0.347305389221557
2.94032733327558	RMSE	SMILES	KOR	MolBERT	27	scaffold	reg	0.46015037593985	0.379518072289157	0.455089820359281
2.93713874746669	RMSE	SMILES	KOR	MolBERT	28	scaffold	reg	0.433834586466165	0.596385542168675	0.449101796407186
2.38016711044575	RMSE	SMILES	KOR	MolBERT	29	scaffold	reg	0.46390977443609	0.394578313253012	0.410179640718563
2.3825428127881	RMSE	Graph	KOR	GROVER	0	scaffold	reg	0.428571428571428	0.557228915662651	0.529940119760479
2.68680289360973	RMSE	Graph	KOR	GROVER	1	scaffold	reg	0.46390977443609	0.349397590361446	0.455089820359281
2.13990739344945	RMSE	Graph	KOR	GROVER	2	scaffold	reg	0.437218045112782	0.397590361445783	0.619760479041916
2.81749187250805	RMSE	Graph	KOR	GROVER	3	scaffold	reg	0.453759398496241	0.460843373493976	0.425149700598802
2.85369876569769	RMSE	Graph	KOR	GROVER	4	scaffold	reg	0.448496240601504	0.487951807228916	0.440119760479042
2.68684768381963	RMSE	Graph	KOR	GROVER	5	scaffold	reg	0.45187969924812	0.38855421686747	0.511976047904192
2.3520656998694	RMSE	Graph	KOR	GROVER	6	scaffold	reg	0.465037593984962	0.316265060240964	0.479041916167665
3.19436256373649	RMSE	Graph	KOR	GROVER	7	scaffold	reg	0.447368421052632	0.475903614457831	0.461077844311377
2.69886178340212	RMSE	Graph	KOR	GROVER	8	scaffold	reg	0.452631578947368	0.478915662650602	0.416167664670659
2.28823309184454	RMSE	Graph	KOR	GROVER	9	scaffold	reg	0.459398496240601	0.412650602409639	0.42814371257485
3.0227528825902	RMSE	Graph	KOR	GROVER	10	scaffold	reg	0.454511278195489	0.530120481927711	0.350299401197605
2.41644204928272	RMSE	Graph	KOR	GROVER	11	scaffold	reg	0.429323308270677	0.506024096385542	0.574850299401198
2.43974763402314	RMSE	Graph	KOR	GROVER	12	scaffold	reg	0.446992481203007	0.454819277108434	0.48502994011976
2.0889915123073	RMSE	Graph	KOR	GROVER	13	scaffold	reg	0.438721804511278	0.490963855421687	0.514970059880239
2.54543741856355	RMSE	Graph	KOR	GROVER	14	scaffold	reg	0.445488721804511	0.469879518072289	0.482035928143713
2.75893938293226	RMSE	Graph	KOR	GROVER	15	scaffold	reg	0.442481203007519	0.566265060240964	0.410179640718563
2.48254407689592	RMSE	Graph	KOR	GROVER	16	scaffold	reg	0.447744360902256	0.530120481927711	0.404191616766467
2.81306968000557	RMSE	Graph	KOR	GROVER	17	scaffold	reg	0.436466165413534	0.548192771084337	0.476047904191617
3.09137689800932	RMSE	Graph	KOR	GROVER	18	scaffold	reg	0.464661654135338	0.412650602409639	0.38622754491018
3.27298130334327	RMSE	Graph	KOR	GROVER	19	scaffold	reg	0.455263157894737	0.358433734939759	0.514970059880239
2.76872862866601	RMSE	Graph	KOR	GROVER	20	scaffold	reg	0.46203007518797	0.373493975903614	0.446107784431138
2.65505339419132	RMSE	Graph	KOR	GROVER	21	scaffold	reg	0.452631578947368	0.376506024096386	0.517964071856287
2.60786712138194	RMSE	Graph	KOR	GROVER	22	scaffold	reg	0.45187969924812	0.451807228915663	0.449101796407186
2.85290462794061	RMSE	Graph	KOR	GROVER	23	scaffold	reg	0.470676691729323	0.487951807228916	0.263473053892216
2.52024588189135	RMSE	Graph	KOR	GROVER	24	scaffold	reg	0.443233082706767	0.313253012048193	0.655688622754491
3.6131178169429	RMSE	Graph	KOR	GROVER	25	scaffold	reg	0.459398496240601	0.370481927710843	0.470059880239521
2.90546333534117	RMSE	Graph	KOR	GROVER	26	scaffold	reg	0.451127819548872	0.560240963855422	0.347305389221557
2.81243358483639	RMSE	Graph	KOR	GROVER	27	scaffold	reg	0.46015037593985	0.379518072289157	0.455089820359281
2.29192002169669	RMSE	Graph	KOR	GROVER	28	scaffold	reg	0.433834586466165	0.596385542168675	0.449101796407186
2.65044819951517	RMSE	Graph	KOR	GROVER	29	scaffold	reg	0.46390977443609	0.394578313253012	0.410179640718563
2.23384016822292	RMSE	RDKit2D	KOR	RF	0	scaffold	reg	0.428571428571428	0.557228915662651	0.529940119760479
2.23918966390929	RMSE	RDKit2D	KOR	RF	1	scaffold	reg	0.46390977443609	0.349397590361446	0.455089820359281
2.0061381296691	RMSE	RDKit2D	KOR	RF	2	scaffold	reg	0.437218045112782	0.397590361445783	0.619760479041916
1.98020285657355	RMSE	RDKit2D	KOR	RF	3	scaffold	reg	0.453759398496241	0.460843373493976	0.425149700598802
2.06672455917613	RMSE	RDKit2D	KOR	RF	4	scaffold	reg	0.448496240601504	0.487951807228916	0.440119760479042
2.09946488638789	RMSE	RDKit2D	KOR	RF	5	scaffold	reg	0.45187969924812	0.38855421686747	0.511976047904192
1.89884147311151	RMSE	RDKit2D	KOR	RF	6	scaffold	reg	0.465037593984962	0.316265060240964	0.479041916167665
2.16041595553622	RMSE	RDKit2D	KOR	RF	7	scaffold	reg	0.447368421052632	0.475903614457831	0.461077844311377
2.24391225447518	RMSE	RDKit2D	KOR	RF	8	scaffold	reg	0.452631578947368	0.478915662650602	0.416167664670659
2.17096366186867	RMSE	RDKit2D	KOR	RF	9	scaffold	reg	0.459398496240601	0.412650602409639	0.42814371257485
2.14741861830539	RMSE	RDKit2D	KOR	RF	10	scaffold	reg	0.454511278195489	0.530120481927711	0.350299401197605
2.01213977310148	RMSE	RDKit2D	KOR	RF	11	scaffold	reg	0.429323308270677	0.506024096385542	0.574850299401198
2.46864080028466	RMSE	RDKit2D	KOR	RF	12	scaffold	reg	0.446992481203007	0.454819277108434	0.48502994011976
1.79604928330793	RMSE	RDKit2D	KOR	RF	13	scaffold	reg	0.438721804511278	0.490963855421687	0.514970059880239
2.33153713636057	RMSE	RDKit2D	KOR	RF	14	scaffold	reg	0.445488721804511	0.469879518072289	0.482035928143713
2.68238564603381	RMSE	RDKit2D	KOR	RF	15	scaffold	reg	0.442481203007519	0.566265060240964	0.410179640718563
2.07201015876212	RMSE	RDKit2D	KOR	RF	16	scaffold	reg	0.447744360902256	0.530120481927711	0.404191616766467
1.99648790663232	RMSE	RDKit2D	KOR	RF	17	scaffold	reg	0.436466165413534	0.548192771084337	0.476047904191617
2.06252549887915	RMSE	RDKit2D	KOR	RF	18	scaffold	reg	0.464661654135338	0.412650602409639	0.38622754491018
2.33851117122931	RMSE	RDKit2D	KOR	RF	19	scaffold	reg	0.455263157894737	0.358433734939759	0.514970059880239
2.04398163048496	RMSE	RDKit2D	KOR	RF	20	scaffold	reg	0.46203007518797	0.373493975903614	0.446107784431138
2.58103618902383	RMSE	RDKit2D	KOR	RF	21	scaffold	reg	0.452631578947368	0.376506024096386	0.517964071856287
2.032400019405	RMSE	RDKit2D	KOR	RF	22	scaffold	reg	0.45187969924812	0.451807228915663	0.449101796407186
2.08816372656209	RMSE	RDKit2D	KOR	RF	23	scaffold	reg	0.470676691729323	0.487951807228916	0.263473053892216
2.33802706996576	RMSE	RDKit2D	KOR	RF	24	scaffold	reg	0.443233082706767	0.313253012048193	0.655688622754491
2.60339871310729	RMSE	RDKit2D	KOR	RF	25	scaffold	reg	0.459398496240601	0.370481927710843	0.470059880239521
2.0236125283447	RMSE	RDKit2D	KOR	RF	26	scaffold	reg	0.451127819548872	0.560240963855422	0.347305389221557
2.34970845308454	RMSE	RDKit2D	KOR	RF	27	scaffold	reg	0.46015037593985	0.379518072289157	0.455089820359281
2.41388527538662	RMSE	RDKit2D	KOR	RF	28	scaffold	reg	0.433834586466165	0.596385542168675	0.449101796407186
2.10983366708449	RMSE	RDKit2D	KOR	RF	29	scaffold	reg	0.46390977443609	0.394578313253012	0.410179640718563
2.53236112038198	RMSE	RDKit2D	KOR	SVM	0	scaffold	reg	0.428571428571428	0.557228915662651	0.529940119760479
2.79445795006027	RMSE	RDKit2D	KOR	SVM	1	scaffold	reg	0.46390977443609	0.349397590361446	0.455089820359281
2.17194744859541	RMSE	RDKit2D	KOR	SVM	2	scaffold	reg	0.437218045112782	0.397590361445783	0.619760479041916
2.44795669992783	RMSE	RDKit2D	KOR	SVM	3	scaffold	reg	0.453759398496241	0.460843373493976	0.425149700598802
2.53197389403568	RMSE	RDKit2D	KOR	SVM	4	scaffold	reg	0.448496240601504	0.487951807228916	0.440119760479042
2.45526149603322	RMSE	RDKit2D	KOR	SVM	5	scaffold	reg	0.45187969924812	0.38855421686747	0.511976047904192
2.16491890189999	RMSE	RDKit2D	KOR	SVM	6	scaffold	reg	0.465037593984962	0.316265060240964	0.479041916167665
2.49283472858885	RMSE	RDKit2D	KOR	SVM	7	scaffold	reg	0.447368421052632	0.475903614457831	0.461077844311377
2.7085237408121	RMSE	RDKit2D	KOR	SVM	8	scaffold	reg	0.452631578947368	0.478915662650602	0.416167664670659
2.55630443773749	RMSE	RDKit2D	KOR	SVM	9	scaffold	reg	0.459398496240601	0.412650602409639	0.42814371257485
2.74221615204401	RMSE	RDKit2D	KOR	SVM	10	scaffold	reg	0.454511278195489	0.530120481927711	0.350299401197605
2.45728652977247	RMSE	RDKit2D	KOR	SVM	11	scaffold	reg	0.429323308270677	0.506024096385542	0.574850299401198
2.71760128178668	RMSE	RDKit2D	KOR	SVM	12	scaffold	reg	0.446992481203007	0.454819277108434	0.48502994011976
2.24457126451166	RMSE	RDKit2D	KOR	SVM	13	scaffold	reg	0.438721804511278	0.490963855421687	0.514970059880239
2.63687252994635	RMSE	RDKit2D	KOR	SVM	14	scaffold	reg	0.445488721804511	0.469879518072289	0.482035928143713
3.26649049327127	RMSE	RDKit2D	KOR	SVM	15	scaffold	reg	0.442481203007519	0.566265060240964	0.410179640718563
2.57317403124871	RMSE	RDKit2D	KOR	SVM	16	scaffold	reg	0.447744360902256	0.530120481927711	0.404191616766467
2.54181753606271	RMSE	RDKit2D	KOR	SVM	17	scaffold	reg	0.436466165413534	0.548192771084337	0.476047904191617
2.64357616413786	RMSE	RDKit2D	KOR	SVM	18	scaffold	reg	0.464661654135338	0.412650602409639	0.38622754491018
2.61028609082878	RMSE	RDKit2D	KOR	SVM	19	scaffold	reg	0.455263157894737	0.358433734939759	0.514970059880239
2.68328909863854	RMSE	RDKit2D	KOR	SVM	20	scaffold	reg	0.46203007518797	0.373493975903614	0.446107784431138
2.9393602553453	RMSE	RDKit2D	KOR	SVM	21	scaffold	reg	0.452631578947368	0.376506024096386	0.517964071856287
2.32695672555739	RMSE	RDKit2D	KOR	SVM	22	scaffold	reg	0.45187969924812	0.451807228915663	0.449101796407186
2.33541681883256	RMSE	RDKit2D	KOR	SVM	23	scaffold	reg	0.470676691729323	0.487951807228916	0.263473053892216
2.6736689175459	RMSE	RDKit2D	KOR	SVM	24	scaffold	reg	0.443233082706767	0.313253012048193	0.655688622754491
3.26155990764148	RMSE	RDKit2D	KOR	SVM	25	scaffold	reg	0.459398496240601	0.370481927710843	0.470059880239521
2.6460760495137	RMSE	RDKit2D	KOR	SVM	26	scaffold	reg	0.451127819548872	0.560240963855422	0.347305389221557
2.81576183078883	RMSE	RDKit2D	KOR	SVM	27	scaffold	reg	0.46015037593985	0.379518072289157	0.455089820359281
3.07165516814576	RMSE	RDKit2D	KOR	SVM	28	scaffold	reg	0.433834586466165	0.596385542168675	0.449101796407186
2.59994877324826	RMSE	RDKit2D	KOR	SVM	29	scaffold	reg	0.46390977443609	0.394578313253012	0.410179640718563
2.29713532754279	RMSE	RDKit2D	KOR	XGBoost	0	scaffold	reg	0.428571428571428	0.557228915662651	0.529940119760479
2.29118464675773	RMSE	RDKit2D	KOR	XGBoost	1	scaffold	reg	0.46390977443609	0.349397590361446	0.455089820359281
2.08074642333797	RMSE	RDKit2D	KOR	XGBoost	2	scaffold	reg	0.437218045112782	0.397590361445783	0.619760479041916
2.03508517128912	RMSE	RDKit2D	KOR	XGBoost	3	scaffold	reg	0.453759398496241	0.460843373493976	0.425149700598802
2.14490115071201	RMSE	RDKit2D	KOR	XGBoost	4	scaffold	reg	0.448496240601504	0.487951807228916	0.440119760479042
2.29762558281071	RMSE	RDKit2D	KOR	XGBoost	5	scaffold	reg	0.45187969924812	0.38855421686747	0.511976047904192
1.8921195510025	RMSE	RDKit2D	KOR	XGBoost	6	scaffold	reg	0.465037593984962	0.316265060240964	0.479041916167665
2.1646222715343	RMSE	RDKit2D	KOR	XGBoost	7	scaffold	reg	0.447368421052632	0.475903614457831	0.461077844311377
2.33248372649788	RMSE	RDKit2D	KOR	XGBoost	8	scaffold	reg	0.452631578947368	0.478915662650602	0.416167664670659
2.24174225967115	RMSE	RDKit2D	KOR	XGBoost	9	scaffold	reg	0.459398496240601	0.412650602409639	0.42814371257485
2.29243316831339	RMSE	RDKit2D	KOR	XGBoost	10	scaffold	reg	0.454511278195489	0.530120481927711	0.350299401197605
2.12118036363276	RMSE	RDKit2D	KOR	XGBoost	11	scaffold	reg	0.429323308270677	0.506024096385542	0.574850299401198
2.46296875977667	RMSE	RDKit2D	KOR	XGBoost	12	scaffold	reg	0.446992481203007	0.454819277108434	0.48502994011976
1.96344680242117	RMSE	RDKit2D	KOR	XGBoost	13	scaffold	reg	0.438721804511278	0.490963855421687	0.514970059880239
2.41391525933447	RMSE	RDKit2D	KOR	XGBoost	14	scaffold	reg	0.445488721804511	0.469879518072289	0.482035928143713
2.86297607706102	RMSE	RDKit2D	KOR	XGBoost	15	scaffold	reg	0.442481203007519	0.566265060240964	0.410179640718563
2.27552139098578	RMSE	RDKit2D	KOR	XGBoost	16	scaffold	reg	0.447744360902256	0.530120481927711	0.404191616766467
2.17424248078229	RMSE	RDKit2D	KOR	XGBoost	17	scaffold	reg	0.436466165413534	0.548192771084337	0.476047904191617
2.31526628692619	RMSE	RDKit2D	KOR	XGBoost	18	scaffold	reg	0.464661654135338	0.412650602409639	0.38622754491018
2.41938391025713	RMSE	RDKit2D	KOR	XGBoost	19	scaffold	reg	0.455263157894737	0.358433734939759	0.514970059880239
2.27766742376713	RMSE	RDKit2D	KOR	XGBoost	20	scaffold	reg	0.46203007518797	0.373493975903614	0.446107784431138
2.81299369883284	RMSE	RDKit2D	KOR	XGBoost	21	scaffold	reg	0.452631578947368	0.376506024096386	0.517964071856287
2.09604966789943	RMSE	RDKit2D	KOR	XGBoost	22	scaffold	reg	0.45187969924812	0.451807228915663	0.449101796407186
2.17963666624804	RMSE	RDKit2D	KOR	XGBoost	23	scaffold	reg	0.470676691729323	0.487951807228916	0.263473053892216
2.46754464105452	RMSE	RDKit2D	KOR	XGBoost	24	scaffold	reg	0.443233082706767	0.313253012048193	0.655688622754491
2.79037649407263	RMSE	RDKit2D	KOR	XGBoost	25	scaffold	reg	0.459398496240601	0.370481927710843	0.470059880239521
2.14274680429647	RMSE	RDKit2D	KOR	XGBoost	26	scaffold	reg	0.451127819548872	0.560240963855422	0.347305389221557
2.56789092103863	RMSE	RDKit2D	KOR	XGBoost	27	scaffold	reg	0.46015037593985	0.379518072289157	0.455089820359281
2.56543407662557	RMSE	RDKit2D	KOR	XGBoost	28	scaffold	reg	0.433834586466165	0.596385542168675	0.449101796407186
2.22162092690385	RMSE	RDKit2D	KOR	XGBoost	29	scaffold	reg	0.46390977443609	0.394578313253012	0.410179640718563
2.72170178666777	RMSE	SMILES	KOR	RNN	0	scaffold	reg	0.428571428571428	0.557228915662651	0.529940119760479
2.76820543138398	RMSE	SMILES	KOR	RNN	1	scaffold	reg	0.46390977443609	0.349397590361446	0.455089820359281
2.25369675308134	RMSE	SMILES	KOR	RNN	2	scaffold	reg	0.437218045112782	0.397590361445783	0.619760479041916
2.42052516342321	RMSE	SMILES	KOR	RNN	3	scaffold	reg	0.453759398496241	0.460843373493976	0.425149700598802
2.81144540611534	RMSE	SMILES	KOR	RNN	4	scaffold	reg	0.448496240601504	0.487951807228916	0.440119760479042
2.54644683697628	RMSE	SMILES	KOR	RNN	5	scaffold	reg	0.45187969924812	0.38855421686747	0.511976047904192
2.43241495641585	RMSE	SMILES	KOR	RNN	6	scaffold	reg	0.465037593984962	0.316265060240964	0.479041916167665
2.84429233624165	RMSE	SMILES	KOR	RNN	7	scaffold	reg	0.447368421052632	0.475903614457831	0.461077844311377
2.48559764100503	RMSE	SMILES	KOR	RNN	8	scaffold	reg	0.452631578947368	0.478915662650602	0.416167664670659
2.84603533722187	RMSE	SMILES	KOR	RNN	9	scaffold	reg	0.459398496240601	0.412650602409639	0.42814371257485
2.54939825972823	RMSE	SMILES	KOR	RNN	10	scaffold	reg	0.454511278195489	0.530120481927711	0.350299401197605
2.44583037997444	RMSE	SMILES	KOR	RNN	11	scaffold	reg	0.429323308270677	0.506024096385542	0.574850299401198
2.75063540553065	RMSE	SMILES	KOR	RNN	12	scaffold	reg	0.446992481203007	0.454819277108434	0.48502994011976
2.12767638509447	RMSE	SMILES	KOR	RNN	13	scaffold	reg	0.438721804511278	0.490963855421687	0.514970059880239
3.05412185824652	RMSE	SMILES	KOR	RNN	14	scaffold	reg	0.445488721804511	0.469879518072289	0.482035928143713
3.10970121132944	RMSE	SMILES	KOR	RNN	15	scaffold	reg	0.442481203007519	0.566265060240964	0.410179640718563
2.54174693658589	RMSE	SMILES	KOR	RNN	16	scaffold	reg	0.447744360902256	0.530120481927711	0.404191616766467
2.50143235449577	RMSE	SMILES	KOR	RNN	17	scaffold	reg	0.436466165413534	0.548192771084337	0.476047904191617
2.65173156070037	RMSE	SMILES	KOR	RNN	18	scaffold	reg	0.464661654135338	0.412650602409639	0.38622754491018
2.65347720948208	RMSE	SMILES	KOR	RNN	19	scaffold	reg	0.455263157894737	0.358433734939759	0.514970059880239
2.65634736645874	RMSE	SMILES	KOR	RNN	20	scaffold	reg	0.46203007518797	0.373493975903614	0.446107784431138
2.76103042263057	RMSE	SMILES	KOR	RNN	21	scaffold	reg	0.452631578947368	0.376506024096386	0.517964071856287
2.46466425932497	RMSE	SMILES	KOR	RNN	22	scaffold	reg	0.45187969924812	0.451807228915663	0.449101796407186
3.06804136369304	RMSE	SMILES	KOR	RNN	23	scaffold	reg	0.470676691729323	0.487951807228916	0.263473053892216
2.63757256338121	RMSE	SMILES	KOR	RNN	24	scaffold	reg	0.443233082706767	0.313253012048193	0.655688622754491
3.01478749519622	RMSE	SMILES	KOR	RNN	25	scaffold	reg	0.459398496240601	0.370481927710843	0.470059880239521
2.63127918198052	RMSE	SMILES	KOR	RNN	26	scaffold	reg	0.451127819548872	0.560240963855422	0.347305389221557
2.80431690220794	RMSE	SMILES	KOR	RNN	27	scaffold	reg	0.46015037593985	0.379518072289157	0.455089820359281
2.79459204392758	RMSE	SMILES	KOR	RNN	28	scaffold	reg	0.433834586466165	0.596385542168675	0.449101796407186
2.37522591250315	RMSE	SMILES	KOR	RNN	29	scaffold	reg	0.46390977443609	0.394578313253012	0.410179640718563
2.83159985303626	RMSE	Graph	KOR	GCN	0	scaffold	reg	0.428571428571428	0.557228915662651	0.529940119760479
2.68711103679053	RMSE	Graph	KOR	GCN	1	scaffold	reg	0.46390977443609	0.349397590361446	0.455089820359281
2.80574460402068	RMSE	Graph	KOR	GCN	2	scaffold	reg	0.437218045112782	0.397590361445783	0.619760479041916
2.6977032811695	RMSE	Graph	KOR	GCN	3	scaffold	reg	0.453759398496241	0.460843373493976	0.425149700598802
2.85916618018738	RMSE	Graph	KOR	GCN	4	scaffold	reg	0.448496240601504	0.487951807228916	0.440119760479042
2.90356763197459	RMSE	Graph	KOR	GCN	5	scaffold	reg	0.45187969924812	0.38855421686747	0.511976047904192
2.37051982104374	RMSE	Graph	KOR	GCN	6	scaffold	reg	0.465037593984962	0.316265060240964	0.479041916167665
2.51159828527265	RMSE	Graph	KOR	GCN	7	scaffold	reg	0.447368421052632	0.475903614457831	0.461077844311377
3.03145672060735	RMSE	Graph	KOR	GCN	8	scaffold	reg	0.452631578947368	0.478915662650602	0.416167664670659
2.60816062464025	RMSE	Graph	KOR	GCN	9	scaffold	reg	0.459398496240601	0.412650602409639	0.42814371257485
2.98495639337546	RMSE	Graph	KOR	GCN	10	scaffold	reg	0.454511278195489	0.530120481927711	0.350299401197605
2.63986244045402	RMSE	Graph	KOR	GCN	11	scaffold	reg	0.429323308270677	0.506024096385542	0.574850299401198
2.542261272127	RMSE	Graph	KOR	GCN	12	scaffold	reg	0.446992481203007	0.454819277108434	0.48502994011976
2.2679950305665	RMSE	Graph	KOR	GCN	13	scaffold	reg	0.438721804511278	0.490963855421687	0.514970059880239
2.87029183283991	RMSE	Graph	KOR	GCN	14	scaffold	reg	0.445488721804511	0.469879518072289	0.482035928143713
3.02059718662158	RMSE	Graph	KOR	GCN	15	scaffold	reg	0.442481203007519	0.566265060240964	0.410179640718563
2.68498350916904	RMSE	Graph	KOR	GCN	16	scaffold	reg	0.447744360902256	0.530120481927711	0.404191616766467
2.55171692062746	RMSE	Graph	KOR	GCN	17	scaffold	reg	0.436466165413534	0.548192771084337	0.476047904191617
2.9493236978179	RMSE	Graph	KOR	GCN	18	scaffold	reg	0.464661654135338	0.412650602409639	0.38622754491018
2.92301335331153	RMSE	Graph	KOR	GCN	19	scaffold	reg	0.455263157894737	0.358433734939759	0.514970059880239
2.70955679098393	RMSE	Graph	KOR	GCN	20	scaffold	reg	0.46203007518797	0.373493975903614	0.446107784431138
3.20151256825902	RMSE	Graph	KOR	GCN	21	scaffold	reg	0.452631578947368	0.376506024096386	0.517964071856287
2.73098354021057	RMSE	Graph	KOR	GCN	22	scaffold	reg	0.45187969924812	0.451807228915663	0.449101796407186
2.58028594029666	RMSE	Graph	KOR	GCN	23	scaffold	reg	0.470676691729323	0.487951807228916	0.263473053892216
2.88705026471418	RMSE	Graph	KOR	GCN	24	scaffold	reg	0.443233082706767	0.313253012048193	0.655688622754491
3.01673370740179	RMSE	Graph	KOR	GCN	25	scaffold	reg	0.459398496240601	0.370481927710843	0.470059880239521
2.90596879014778	RMSE	Graph	KOR	GCN	26	scaffold	reg	0.451127819548872	0.560240963855422	0.347305389221557
2.82157529994287	RMSE	Graph	KOR	GCN	27	scaffold	reg	0.46015037593985	0.379518072289157	0.455089820359281
2.81835244055034	RMSE	Graph	KOR	GCN	28	scaffold	reg	0.433834586466165	0.596385542168675	0.449101796407186
2.7818489258479	RMSE	Graph	KOR	GCN	29	scaffold	reg	0.46390977443609	0.394578313253012	0.410179640718563
2.36470233091005	RMSE	Graph	KOR	GIN	0	scaffold	reg	0.428571428571428	0.557228915662651	0.529940119760479
2.66913410743158	RMSE	Graph	KOR	GIN	1	scaffold	reg	0.46390977443609	0.349397590361446	0.455089820359281
2.91901093991343	RMSE	Graph	KOR	GIN	2	scaffold	reg	0.437218045112782	0.397590361445783	0.619760479041916
2.75543838669398	RMSE	Graph	KOR	GIN	3	scaffold	reg	0.453759398496241	0.460843373493976	0.425149700598802
2.71969040493451	RMSE	Graph	KOR	GIN	4	scaffold	reg	0.448496240601504	0.487951807228916	0.440119760479042
2.46053525581167	RMSE	Graph	KOR	GIN	5	scaffold	reg	0.45187969924812	0.38855421686747	0.511976047904192
2.54534060740723	RMSE	Graph	KOR	GIN	6	scaffold	reg	0.465037593984962	0.316265060240964	0.479041916167665
2.79045586178629	RMSE	Graph	KOR	GIN	7	scaffold	reg	0.447368421052632	0.475903614457831	0.461077844311377
2.58069831805657	RMSE	Graph	KOR	GIN	8	scaffold	reg	0.452631578947368	0.478915662650602	0.416167664670659
2.63507752660082	RMSE	Graph	KOR	GIN	9	scaffold	reg	0.459398496240601	0.412650602409639	0.42814371257485
2.73673977721776	RMSE	Graph	KOR	GIN	10	scaffold	reg	0.454511278195489	0.530120481927711	0.350299401197605
2.69376004626658	RMSE	Graph	KOR	GIN	11	scaffold	reg	0.429323308270677	0.506024096385542	0.574850299401198
2.54338796818507	RMSE	Graph	KOR	GIN	12	scaffold	reg	0.446992481203007	0.454819277108434	0.48502994011976
2.24694236909886	RMSE	Graph	KOR	GIN	13	scaffold	reg	0.438721804511278	0.490963855421687	0.514970059880239
2.84035219631483	RMSE	Graph	KOR	GIN	14	scaffold	reg	0.445488721804511	0.469879518072289	0.482035928143713
2.8581451292457	RMSE	Graph	KOR	GIN	15	scaffold	reg	0.442481203007519	0.566265060240964	0.410179640718563
2.44943776484519	RMSE	Graph	KOR	GIN	16	scaffold	reg	0.447744360902256	0.530120481927711	0.404191616766467
2.50625091949634	RMSE	Graph	KOR	GIN	17	scaffold	reg	0.436466165413534	0.548192771084337	0.476047904191617
2.73835476026564	RMSE	Graph	KOR	GIN	18	scaffold	reg	0.464661654135338	0.412650602409639	0.38622754491018
2.83069334377707	RMSE	Graph	KOR	GIN	19	scaffold	reg	0.455263157894737	0.358433734939759	0.514970059880239
2.49000499095524	RMSE	Graph	KOR	GIN	20	scaffold	reg	0.46203007518797	0.373493975903614	0.446107784431138
3.06825541371615	RMSE	Graph	KOR	GIN	21	scaffold	reg	0.452631578947368	0.376506024096386	0.517964071856287
2.66880827458299	RMSE	Graph	KOR	GIN	22	scaffold	reg	0.45187969924812	0.451807228915663	0.449101796407186
2.69287611906566	RMSE	Graph	KOR	GIN	23	scaffold	reg	0.470676691729323	0.487951807228916	0.263473053892216
2.9185818551642	RMSE	Graph	KOR	GIN	24	scaffold	reg	0.443233082706767	0.313253012048193	0.655688622754491
3.10343435808274	RMSE	Graph	KOR	GIN	25	scaffold	reg	0.459398496240601	0.370481927710843	0.470059880239521
2.49164295024269	RMSE	Graph	KOR	GIN	26	scaffold	reg	0.451127819548872	0.560240963855422	0.347305389221557
2.68853388729593	RMSE	Graph	KOR	GIN	27	scaffold	reg	0.46015037593985	0.379518072289157	0.455089820359281
2.95357472952006	RMSE	Graph	KOR	GIN	28	scaffold	reg	0.433834586466165	0.596385542168675	0.449101796407186
2.75281379111564	RMSE	Graph	KOR	GIN	29	scaffold	reg	0.46390977443609	0.394578313253012	0.410179640718563
