# Supplementary material for: A systematic study of key elements underlying molecular property prediction
Source: Nat Commun. 2023 Oct 13;14:6395. doi: 10.1038/s41467-023-41948-6 (PMC10575948; doi:10.1038/s41467-023-41948-6)
Supplement: Supplementary file 4 — Source Data [file 41467_2023_41948_MOESM4_ESM.zip › SourceData/SFig21/SFig21a.txt]

metric_score	metric_name	mol_rep	mol_prop	model_name	fold	split_type	task	AC_pct_train	AC_pct_valid	AC_pct_test
2.17591953951177	RMSE	SMILES	MDR1	MolBERT	0	Scaffold	reg	0.383478260869565	0.566433566433566	0.496551724137931
2.70915791408645	RMSE	SMILES	MDR1	MolBERT	1	Scaffold	reg	0.370434782608696	0.496503496503497	0.668965517241379
2.36376236362378	RMSE	SMILES	MDR1	MolBERT	2	Scaffold	reg	0.393913043478261	0.566433566433566	0.413793103448276
2.0324034092382	RMSE	SMILES	MDR1	MolBERT	3	Scaffold	reg	0.407826086956522	0.58041958041958	0.289655172413793
2.47768689872421	RMSE	SMILES	MDR1	MolBERT	4	Scaffold	reg	0.472173913043478	0.160839160839161	0.193103448275862
2.29248118139133	RMSE	SMILES	MDR1	MolBERT	5	Scaffold	reg	0.375652173913043	0.398601398601399	0.724137931034483
2.059025843298	RMSE	SMILES	MDR1	MolBERT	6	Scaffold	reg	0.38	0.559440559440559	0.531034482758621
2.75825522715362	RMSE	SMILES	MDR1	MolBERT	7	Scaffold	reg	0.443478260869565	0.244755244755245	0.337931034482759
2.50863853214349	RMSE	SMILES	MDR1	MolBERT	8	Scaffold	reg	0.407826086956522	0.412587412587413	0.455172413793103
2.91057273753886	RMSE	SMILES	MDR1	MolBERT	9	Scaffold	reg	0.392173913043478	0.587412587412587	0.406896551724138
2.43292021554638	RMSE	SMILES	MDR1	MolBERT	10	Scaffold	reg	0.401739130434783	0.678321678321678	0.241379310344828
3.02197262989993	RMSE	SMILES	MDR1	MolBERT	11	Scaffold	reg	0.46695652173913	0.20979020979021	0.186206896551724
2.29238569999512	RMSE	SMILES	MDR1	MolBERT	12	Scaffold	reg	0.409565217391304	0.321678321678322	0.531034482758621
2.17659576706735	RMSE	SMILES	MDR1	MolBERT	13	Scaffold	reg	0.410434782608696	0.510489510489511	0.337931034482759
2.18311923011614	RMSE	SMILES	MDR1	MolBERT	14	Scaffold	reg	0.406086956521739	0.293706293706294	0.586206896551724
4.05123582004856	RMSE	SMILES	MDR1	MolBERT	15	Scaffold	reg	0.450434782608696	0.265734265734266	0.262068965517241
2.0518170142598	RMSE	SMILES	MDR1	MolBERT	16	Scaffold	reg	0.396521739130435	0.657342657342657	0.303448275862069
2.52457501987083	RMSE	SMILES	MDR1	MolBERT	17	Scaffold	reg	0.446086956521739	0.251748251748252	0.310344827586207
2.35923814902196	RMSE	SMILES	MDR1	MolBERT	18	Scaffold	reg	0.418260869565217	0.412587412587413	0.372413793103448
2.71959155013952	RMSE	SMILES	MDR1	MolBERT	19	Scaffold	reg	0.361739130434783	0.566433566433566	0.668965517241379
2.48835529255643	RMSE	SMILES	MDR1	MolBERT	20	Scaffold	reg	0.365217391304348	0.825174825174825	0.386206896551724
2.97435070495823	RMSE	SMILES	MDR1	MolBERT	21	Scaffold	reg	0.441739130434783	0.475524475524476	0.124137931034483
2.23557969975826	RMSE	SMILES	MDR1	MolBERT	22	Scaffold	reg	0.376521739130435	0.517482517482518	0.6
2.18429253441852	RMSE	SMILES	MDR1	MolBERT	23	Scaffold	reg	0.409565217391304	0.643356643356643	0.213793103448276
2.38405999914279	RMSE	SMILES	MDR1	MolBERT	24	Scaffold	reg	0.417391304347826	0.440559440559441	0.351724137931034
2.57904039101868	RMSE	SMILES	MDR1	MolBERT	25	Scaffold	reg	0.400869565217391	0.622377622377622	0.303448275862069
2.16887214994091	RMSE	SMILES	MDR1	MolBERT	26	Scaffold	reg	0.399130434782609	0.342657342657343	0.593103448275862
1.94898030768835	RMSE	SMILES	MDR1	MolBERT	27	Scaffold	reg	0.399130434782609	0.524475524475524	0.413793103448276
2.62119823648782	RMSE	SMILES	MDR1	MolBERT	28	Scaffold	reg	0.386086956521739	0.566433566433566	0.475862068965517
2.4054292901823	RMSE	SMILES	MDR1	MolBERT	29	Scaffold	reg	0.393043478260869	0.762237762237762	0.227586206896552
2.59283345661917	RMSE	Graph	MDR1	GROVER	0	Scaffold	reg	0.383478260869565	0.566433566433566	0.496551724137931
4.20155906810878	RMSE	Graph	MDR1	GROVER	1	Scaffold	reg	0.370434782608696	0.496503496503497	0.668965517241379
2.57589245848092	RMSE	Graph	MDR1	GROVER	2	Scaffold	reg	0.393913043478261	0.566433566433566	0.413793103448276
3.01970008195647	RMSE	Graph	MDR1	GROVER	3	Scaffold	reg	0.407826086956522	0.58041958041958	0.289655172413793
3.17898010677095	RMSE	Graph	MDR1	GROVER	4	Scaffold	reg	0.472173913043478	0.160839160839161	0.193103448275862
3.60137145785546	RMSE	Graph	MDR1	GROVER	5	Scaffold	reg	0.375652173913043	0.398601398601399	0.724137931034483
2.5918944465787	RMSE	Graph	MDR1	GROVER	6	Scaffold	reg	0.38	0.559440559440559	0.531034482758621
3.22996328498138	RMSE	Graph	MDR1	GROVER	7	Scaffold	reg	0.443478260869565	0.244755244755245	0.337931034482759
4.52125665773202	RMSE	Graph	MDR1	GROVER	8	Scaffold	reg	0.407826086956522	0.412587412587413	0.455172413793103
3.23736102018387	RMSE	Graph	MDR1	GROVER	9	Scaffold	reg	0.392173913043478	0.587412587412587	0.406896551724138
2.55765987353285	RMSE	Graph	MDR1	GROVER	10	Scaffold	reg	0.401739130434783	0.678321678321678	0.241379310344828
5.14335930045469	RMSE	Graph	MDR1	GROVER	11	Scaffold	reg	0.46695652173913	0.20979020979021	0.186206896551724
2.76336141918115	RMSE	Graph	MDR1	GROVER	12	Scaffold	reg	0.409565217391304	0.321678321678322	0.531034482758621
2.22160808856118	RMSE	Graph	MDR1	GROVER	13	Scaffold	reg	0.410434782608696	0.510489510489511	0.337931034482759
2.74153783563716	RMSE	Graph	MDR1	GROVER	14	Scaffold	reg	0.406086956521739	0.293706293706294	0.586206896551724
2.9769354475192	RMSE	Graph	MDR1	GROVER	15	Scaffold	reg	0.450434782608696	0.265734265734266	0.262068965517241
2.43789520218051	RMSE	Graph	MDR1	GROVER	16	Scaffold	reg	0.396521739130435	0.657342657342657	0.303448275862069
2.51154113887321	RMSE	Graph	MDR1	GROVER	17	Scaffold	reg	0.446086956521739	0.251748251748252	0.310344827586207
3.38923072948677	RMSE	Graph	MDR1	GROVER	18	Scaffold	reg	0.418260869565217	0.412587412587413	0.372413793103448
4.76076195408488	RMSE	Graph	MDR1	GROVER	19	Scaffold	reg	0.361739130434783	0.566433566433566	0.668965517241379
2.38567799212981	RMSE	Graph	MDR1	GROVER	20	Scaffold	reg	0.365217391304348	0.825174825174825	0.386206896551724
3.43511845630605	RMSE	Graph	MDR1	GROVER	21	Scaffold	reg	0.441739130434783	0.475524475524476	0.124137931034483
2.10990358487511	RMSE	Graph	MDR1	GROVER	22	Scaffold	reg	0.376521739130435	0.517482517482518	0.6
2.62707043879938	RMSE	Graph	MDR1	GROVER	23	Scaffold	reg	0.409565217391304	0.643356643356643	0.213793103448276
4.31971732739786	RMSE	Graph	MDR1	GROVER	24	Scaffold	reg	0.417391304347826	0.440559440559441	0.351724137931034
2.68674783133537	RMSE	Graph	MDR1	GROVER	25	Scaffold	reg	0.400869565217391	0.622377622377622	0.303448275862069
2.51110113352387	RMSE	Graph	MDR1	GROVER	26	Scaffold	reg	0.399130434782609	0.342657342657343	0.593103448275862
2.50044858064705	RMSE	Graph	MDR1	GROVER	27	Scaffold	reg	0.399130434782609	0.524475524475524	0.413793103448276
5.39694228085641	RMSE	Graph	MDR1	GROVER	28	Scaffold	reg	0.386086956521739	0.566433566433566	0.475862068965517
3.43105698199672	RMSE	Graph	MDR1	GROVER	29	Scaffold	reg	0.393043478260869	0.762237762237762	0.227586206896552
1.79130191601933	RMSE	Graph	MDR1	GROVER_RDKit	0	Scaffold	reg	0.383478260869565	0.566433566433566	0.496551724137931
2.25920382837097	RMSE	Graph	MDR1	GROVER_RDKit	1	Scaffold	reg	0.370434782608696	0.496503496503497	0.668965517241379
2.29157177050489	RMSE	Graph	MDR1	GROVER_RDKit	2	Scaffold	reg	0.393913043478261	0.566433566433566	0.413793103448276
1.49125156599961	RMSE	Graph	MDR1	GROVER_RDKit	3	Scaffold	reg	0.407826086956522	0.58041958041958	0.289655172413793
1.76535928650204	RMSE	Graph	MDR1	GROVER_RDKit	4	Scaffold	reg	0.472173913043478	0.160839160839161	0.193103448275862
1.90738679183427	RMSE	Graph	MDR1	GROVER_RDKit	5	Scaffold	reg	0.375652173913043	0.398601398601399	0.724137931034483
2.17555115442701	RMSE	Graph	MDR1	GROVER_RDKit	6	Scaffold	reg	0.38	0.559440559440559	0.531034482758621
2.13918813635346	RMSE	Graph	MDR1	GROVER_RDKit	7	Scaffold	reg	0.443478260869565	0.244755244755245	0.337931034482759
1.70991337546701	RMSE	Graph	MDR1	GROVER_RDKit	8	Scaffold	reg	0.407826086956522	0.412587412587413	0.455172413793103
2.6458249876947	RMSE	Graph	MDR1	GROVER_RDKit	9	Scaffold	reg	0.392173913043478	0.587412587412587	0.406896551724138
1.94124548123659	RMSE	Graph	MDR1	GROVER_RDKit	10	Scaffold	reg	0.401739130434783	0.678321678321678	0.241379310344828
1.99101120855746	RMSE	Graph	MDR1	GROVER_RDKit	11	Scaffold	reg	0.46695652173913	0.20979020979021	0.186206896551724
1.67454870510946	RMSE	Graph	MDR1	GROVER_RDKit	12	Scaffold	reg	0.409565217391304	0.321678321678322	0.531034482758621
1.66390111114993	RMSE	Graph	MDR1	GROVER_RDKit	13	Scaffold	reg	0.410434782608696	0.510489510489511	0.337931034482759
2.08019635169712	RMSE	Graph	MDR1	GROVER_RDKit	14	Scaffold	reg	0.406086956521739	0.293706293706294	0.586206896551724
1.89691672977625	RMSE	Graph	MDR1	GROVER_RDKit	15	Scaffold	reg	0.450434782608696	0.265734265734266	0.262068965517241
1.88128784083355	RMSE	Graph	MDR1	GROVER_RDKit	16	Scaffold	reg	0.396521739130435	0.657342657342657	0.303448275862069
2.2316128900623	RMSE	Graph	MDR1	GROVER_RDKit	17	Scaffold	reg	0.446086956521739	0.251748251748252	0.310344827586207
2.16782539135478	RMSE	Graph	MDR1	GROVER_RDKit	18	Scaffold	reg	0.418260869565217	0.412587412587413	0.372413793103448
2.4064223319415	RMSE	Graph	MDR1	GROVER_RDKit	19	Scaffold	reg	0.361739130434783	0.566433566433566	0.668965517241379
2.2767291761074	RMSE	Graph	MDR1	GROVER_RDKit	20	Scaffold	reg	0.365217391304348	0.825174825174825	0.386206896551724
1.72648534842181	RMSE	Graph	MDR1	GROVER_RDKit	21	Scaffold	reg	0.441739130434783	0.475524475524476	0.124137931034483
2.37506173758378	RMSE	Graph	MDR1	GROVER_RDKit	22	Scaffold	reg	0.376521739130435	0.517482517482518	0.6
1.57256817113359	RMSE	Graph	MDR1	GROVER_RDKit	23	Scaffold	reg	0.409565217391304	0.643356643356643	0.213793103448276
1.83738128567815	RMSE	Graph	MDR1	GROVER_RDKit	24	Scaffold	reg	0.417391304347826	0.440559440559441	0.351724137931034
2.28015156963441	RMSE	Graph	MDR1	GROVER_RDKit	25	Scaffold	reg	0.400869565217391	0.622377622377622	0.303448275862069
2.01505835287942	RMSE	Graph	MDR1	GROVER_RDKit	26	Scaffold	reg	0.399130434782609	0.342657342657343	0.593103448275862
1.80425530229607	RMSE	Graph	MDR1	GROVER_RDKit	27	Scaffold	reg	0.399130434782609	0.524475524475524	0.413793103448276
2.45481959937853	RMSE	Graph	MDR1	GROVER_RDKit	28	Scaffold	reg	0.386086956521739	0.566433566433566	0.475862068965517
2.2042981542668	RMSE	Graph	MDR1	GROVER_RDKit	29	Scaffold	reg	0.393043478260869	0.762237762237762	0.227586206896552
1.46914971604739	RMSE	rdkit2d	MDR1	RF	0	Scaffold	reg	0.383478260869565	0.566433566433566	0.496551724137931
2.22644328576903	RMSE	rdkit2d	MDR1	RF	1	Scaffold	reg	0.370434782608696	0.496503496503497	0.668965517241379
1.8359071781514	RMSE	rdkit2d	MDR1	RF	2	Scaffold	reg	0.393913043478261	0.566433566433566	0.413793103448276
1.23172889887509	RMSE	rdkit2d	MDR1	RF	3	Scaffold	reg	0.407826086956522	0.58041958041958	0.289655172413793
1.70083711649748	RMSE	rdkit2d	MDR1	RF	4	Scaffold	reg	0.472173913043478	0.160839160839161	0.193103448275862
1.55029665337194	RMSE	rdkit2d	MDR1	RF	5	Scaffold	reg	0.375652173913043	0.398601398601399	0.724137931034483
2.06289095115907	RMSE	rdkit2d	MDR1	RF	6	Scaffold	reg	0.38	0.559440559440559	0.531034482758621
2.17832845357509	RMSE	rdkit2d	MDR1	RF	7	Scaffold	reg	0.443478260869565	0.244755244755245	0.337931034482759
1.83022051000056	RMSE	rdkit2d	MDR1	RF	8	Scaffold	reg	0.407826086956522	0.412587412587413	0.455172413793103
1.50589371618093	RMSE	rdkit2d	MDR1	RF	9	Scaffold	reg	0.392173913043478	0.587412587412587	0.406896551724138
1.72623739431882	RMSE	rdkit2d	MDR1	RF	10	Scaffold	reg	0.401739130434783	0.678321678321678	0.241379310344828
1.65787677029844	RMSE	rdkit2d	MDR1	RF	11	Scaffold	reg	0.46695652173913	0.20979020979021	0.186206896551724
1.77585053944953	RMSE	rdkit2d	MDR1	RF	12	Scaffold	reg	0.409565217391304	0.321678321678322	0.531034482758621
1.65236831146669	RMSE	rdkit2d	MDR1	RF	13	Scaffold	reg	0.410434782608696	0.510489510489511	0.337931034482759
1.79745100862015	RMSE	rdkit2d	MDR1	RF	14	Scaffold	reg	0.406086956521739	0.293706293706294	0.586206896551724
2.11396659943902	RMSE	rdkit2d	MDR1	RF	15	Scaffold	reg	0.450434782608696	0.265734265734266	0.262068965517241
1.55472010788617	RMSE	rdkit2d	MDR1	RF	16	Scaffold	reg	0.396521739130435	0.657342657342657	0.303448275862069
1.93354724191652	RMSE	rdkit2d	MDR1	RF	17	Scaffold	reg	0.446086956521739	0.251748251748252	0.310344827586207
1.80433816641072	RMSE	rdkit2d	MDR1	RF	18	Scaffold	reg	0.418260869565217	0.412587412587413	0.372413793103448
2.52578037038646	RMSE	rdkit2d	MDR1	RF	19	Scaffold	reg	0.361739130434783	0.566433566433566	0.668965517241379
2.00236696493079	RMSE	rdkit2d	MDR1	RF	20	Scaffold	reg	0.365217391304348	0.825174825174825	0.386206896551724
1.91463104106843	RMSE	rdkit2d	MDR1	RF	21	Scaffold	reg	0.441739130434783	0.475524475524476	0.124137931034483
1.67488530892943	RMSE	rdkit2d	MDR1	RF	22	Scaffold	reg	0.376521739130435	0.517482517482518	0.6
1.2540537933588	RMSE	rdkit2d	MDR1	RF	23	Scaffold	reg	0.409565217391304	0.643356643356643	0.213793103448276
1.65311380578025	RMSE	rdkit2d	MDR1	RF	24	Scaffold	reg	0.417391304347826	0.440559440559441	0.351724137931034
1.95769111523635	RMSE	rdkit2d	MDR1	RF	25	Scaffold	reg	0.400869565217391	0.622377622377622	0.303448275862069
1.5560007090879	RMSE	rdkit2d	MDR1	RF	26	Scaffold	reg	0.399130434782609	0.342657342657343	0.593103448275862
1.65262486748903	RMSE	rdkit2d	MDR1	RF	27	Scaffold	reg	0.399130434782609	0.524475524475524	0.413793103448276
1.77481055083149	RMSE	rdkit2d	MDR1	RF	28	Scaffold	reg	0.386086956521739	0.566433566433566	0.475862068965517
1.97432362634088	RMSE	rdkit2d	MDR1	RF	29	Scaffold	reg	0.393043478260869	0.762237762237762	0.227586206896552
1.66699679034937	RMSE	SMILES	CYP2D6	MolBERT	0	Scaffold	reg	0.300981461286805	0.40174672489083	0.28695652173913
1.67836134984502	RMSE	SMILES	CYP2D6	MolBERT	1	Scaffold	reg	0.326063249727372	0.218340611353712	0.269565217391304
1.72001951027386	RMSE	SMILES	CYP2D6	MolBERT	2	Scaffold	reg	0.317339149400218	0.362445414847162	0.195652173913043
1.96370962099178	RMSE	SMILES	CYP2D6	MolBERT	3	Scaffold	reg	0.310796074154853	0.406113537117904	0.204347826086957
1.85917990320715	RMSE	SMILES	CYP2D6	MolBERT	4	Scaffold	reg	0.316248636859324	0.266375545851528	0.3
2.12728426379549	RMSE	SMILES	CYP2D6	MolBERT	5	Scaffold	reg	0.321701199563795	0.213973799126637	0.308695652173913
1.81076902626326	RMSE	SMILES	CYP2D6	MolBERT	6	Scaffold	reg	0.313522355507088	0.362445414847162	0.226086956521739
1.9032207599773	RMSE	SMILES	CYP2D6	MolBERT	7	Scaffold	reg	0.293347873500545	0.475982532751092	0.273913043478261
1.70677737911695	RMSE	SMILES	CYP2D6	MolBERT	8	Scaffold	reg	0.306979280261723	0.349344978165939	0.291304347826087
1.65734457778947	RMSE	SMILES	CYP2D6	MolBERT	9	Scaffold	reg	0.287350054525627	0.449781659388646	0.347826086956522
1.59446748320277	RMSE	SMILES	CYP2D6	MolBERT	10	Scaffold	reg	0.285169029443839	0.519650655021834	0.295652173913043
2.06008785446943	RMSE	SMILES	CYP2D6	MolBERT	11	Scaffold	reg	0.309160305343511	0.2882096069869	0.334782608695652
2.0328530724305	RMSE	SMILES	CYP2D6	MolBERT	12	Scaffold	reg	0.318429661941112	0.406113537117904	0.143478260869565
1.86816802896025	RMSE	SMILES	CYP2D6	MolBERT	13	Scaffold	reg	0.326063249727372	0.270742358078603	0.217391304347826
1.90664331637932	RMSE	SMILES	CYP2D6	MolBERT	14	Scaffold	reg	0.312977099236641	0.165938864628821	0.426086956521739
1.74340745537725	RMSE	SMILES	CYP2D6	MolBERT	15	Scaffold	reg	0.310250817884406	0.358078602620087	0.256521739130435
1.75738842066962	RMSE	SMILES	CYP2D6	MolBERT	16	Scaffold	reg	0.296619411123228	0.384279475982533	0.339130434782609
1.78641904120292	RMSE	SMILES	CYP2D6	MolBERT	17	Scaffold	reg	0.320065430752454	0.209606986899563	0.326086956521739
2.41768029099017	RMSE	SMILES	CYP2D6	MolBERT	18	Scaffold	reg	0.329880043620502	0.135371179039301	0.321739130434783
1.7081818370469	RMSE	SMILES	CYP2D6	MolBERT	19	Scaffold	reg	0.298800436205016	0.406113537117904	0.3
1.87953472393723	RMSE	SMILES	CYP2D6	MolBERT	20	Scaffold	reg	0.302617230098146	0.397379912663755	0.278260869565217
2.0514206075468	RMSE	SMILES	CYP2D6	MolBERT	21	Scaffold	reg	0.318429661941112	0.283842794759825	0.265217391304348
1.79167233132335	RMSE	SMILES	CYP2D6	MolBERT	22	Scaffold	reg	0.313522355507088	0.275109170305677	0.31304347826087
1.67864026165413	RMSE	SMILES	CYP2D6	MolBERT	23	Scaffold	reg	0.287350054525627	0.419213973799127	0.378260869565217
1.60048185660058	RMSE	SMILES	CYP2D6	MolBERT	24	Scaffold	reg	0.320610687022901	0.314410480349345	0.217391304347826
1.6443506128053	RMSE	SMILES	CYP2D6	MolBERT	25	Scaffold	reg	0.323336968375136	0.187772925764192	0.321739130434783
1.81303364558939	RMSE	SMILES	CYP2D6	MolBERT	26	Scaffold	reg	0.321701199563795	0.200873362445415	0.321739130434783
1.9004462208477	RMSE	SMILES	CYP2D6	MolBERT	27	Scaffold	reg	0.298800436205016	0.292576419213974	0.41304347826087
1.87229011254781	RMSE	SMILES	CYP2D6	MolBERT	28	Scaffold	reg	0.300981461286805	0.270742358078603	0.417391304347826
1.83589549817141	RMSE	SMILES	CYP2D6	MolBERT	29	Scaffold	reg	0.320065430752454	0.218340611353712	0.317391304347826
1.93444340394424	RMSE	Graph	CYP2D6	GROVER	0	Scaffold	reg	0.300981461286805	0.40174672489083	0.28695652173913
1.81565511636978	RMSE	Graph	CYP2D6	GROVER	1	Scaffold	reg	0.326063249727372	0.218340611353712	0.269565217391304
1.97117204495219	RMSE	Graph	CYP2D6	GROVER	2	Scaffold	reg	0.317339149400218	0.362445414847162	0.195652173913043
1.87017758218514	RMSE	Graph	CYP2D6	GROVER	3	Scaffold	reg	0.310796074154853	0.406113537117904	0.204347826086957
1.84777635841808	RMSE	Graph	CYP2D6	GROVER	4	Scaffold	reg	0.316248636859324	0.266375545851528	0.3
2.18224963157302	RMSE	Graph	CYP2D6	GROVER	5	Scaffold	reg	0.321701199563795	0.213973799126637	0.308695652173913
1.90149345139385	RMSE	Graph	CYP2D6	GROVER	6	Scaffold	reg	0.313522355507088	0.362445414847162	0.226086956521739
2.01788029065095	RMSE	Graph	CYP2D6	GROVER	7	Scaffold	reg	0.293347873500545	0.475982532751092	0.273913043478261
1.91176142918986	RMSE	Graph	CYP2D6	GROVER	8	Scaffold	reg	0.306979280261723	0.349344978165939	0.291304347826087
1.73308137692501	RMSE	Graph	CYP2D6	GROVER	9	Scaffold	reg	0.287350054525627	0.449781659388646	0.347826086956522
1.63991380648748	RMSE	Graph	CYP2D6	GROVER	10	Scaffold	reg	0.285169029443839	0.519650655021834	0.295652173913043
2.09127373667438	RMSE	Graph	CYP2D6	GROVER	11	Scaffold	reg	0.309160305343511	0.2882096069869	0.334782608695652
2.03445834253758	RMSE	Graph	CYP2D6	GROVER	12	Scaffold	reg	0.318429661941112	0.406113537117904	0.143478260869565
1.75696507347691	RMSE	Graph	CYP2D6	GROVER	13	Scaffold	reg	0.326063249727372	0.270742358078603	0.217391304347826
2.09717247077537	RMSE	Graph	CYP2D6	GROVER	14	Scaffold	reg	0.312977099236641	0.165938864628821	0.426086956521739
1.70567955729839	RMSE	Graph	CYP2D6	GROVER	15	Scaffold	reg	0.310250817884406	0.358078602620087	0.256521739130435
1.7869919260058	RMSE	Graph	CYP2D6	GROVER	16	Scaffold	reg	0.296619411123228	0.384279475982533	0.339130434782609
2.10472774627602	RMSE	Graph	CYP2D6	GROVER	17	Scaffold	reg	0.320065430752454	0.209606986899563	0.326086956521739
2.15395159955772	RMSE	Graph	CYP2D6	GROVER	18	Scaffold	reg	0.329880043620502	0.135371179039301	0.321739130434783
1.68341492132874	RMSE	Graph	CYP2D6	GROVER	19	Scaffold	reg	0.298800436205016	0.406113537117904	0.3
1.8471326866129	RMSE	Graph	CYP2D6	GROVER	20	Scaffold	reg	0.302617230098146	0.397379912663755	0.278260869565217
1.97654764621602	RMSE	Graph	CYP2D6	GROVER	21	Scaffold	reg	0.318429661941112	0.283842794759825	0.265217391304348
1.86025024921856	RMSE	Graph	CYP2D6	GROVER	22	Scaffold	reg	0.313522355507088	0.275109170305677	0.31304347826087
2.02872820340117	RMSE	Graph	CYP2D6	GROVER	23	Scaffold	reg	0.287350054525627	0.419213973799127	0.378260869565217
1.80699246079971	RMSE	Graph	CYP2D6	GROVER	24	Scaffold	reg	0.320610687022901	0.314410480349345	0.217391304347826
1.80977477434527	RMSE	Graph	CYP2D6	GROVER	25	Scaffold	reg	0.323336968375136	0.187772925764192	0.321739130434783
1.87125859750244	RMSE	Graph	CYP2D6	GROVER	26	Scaffold	reg	0.321701199563795	0.200873362445415	0.321739130434783
1.75065202594391	RMSE	Graph	CYP2D6	GROVER	27	Scaffold	reg	0.298800436205016	0.292576419213974	0.41304347826087
1.96196057280445	RMSE	Graph	CYP2D6	GROVER	28	Scaffold	reg	0.300981461286805	0.270742358078603	0.417391304347826
2.03943421621036	RMSE	Graph	CYP2D6	GROVER	29	Scaffold	reg	0.320065430752454	0.218340611353712	0.317391304347826
1.71785221567047	RMSE	Graph	CYP2D6	GROVER_RDKit	0	Scaffold	reg	0.300981461286805	0.40174672489083	0.28695652173913
1.66963261855564	RMSE	Graph	CYP2D6	GROVER_RDKit	1	Scaffold	reg	0.326063249727372	0.218340611353712	0.269565217391304
1.72514758741319	RMSE	Graph	CYP2D6	GROVER_RDKit	2	Scaffold	reg	0.317339149400218	0.362445414847162	0.195652173913043
1.8025125839441	RMSE	Graph	CYP2D6	GROVER_RDKit	3	Scaffold	reg	0.310796074154853	0.406113537117904	0.204347826086957
1.83458974780144	RMSE	Graph	CYP2D6	GROVER_RDKit	4	Scaffold	reg	0.316248636859324	0.266375545851528	0.3
2.17859795658393	RMSE	Graph	CYP2D6	GROVER_RDKit	5	Scaffold	reg	0.321701199563795	0.213973799126637	0.308695652173913
1.74391374438511	RMSE	Graph	CYP2D6	GROVER_RDKit	6	Scaffold	reg	0.313522355507088	0.362445414847162	0.226086956521739
1.92570233511899	RMSE	Graph	CYP2D6	GROVER_RDKit	7	Scaffold	reg	0.293347873500545	0.475982532751092	0.273913043478261
1.70012169397215	RMSE	Graph	CYP2D6	GROVER_RDKit	8	Scaffold	reg	0.306979280261723	0.349344978165939	0.291304347826087
1.68562874638749	RMSE	Graph	CYP2D6	GROVER_RDKit	9	Scaffold	reg	0.287350054525627	0.449781659388646	0.347826086956522
1.55345867312496	RMSE	Graph	CYP2D6	GROVER_RDKit	10	Scaffold	reg	0.285169029443839	0.519650655021834	0.295652173913043
2.02894766810357	RMSE	Graph	CYP2D6	GROVER_RDKit	11	Scaffold	reg	0.309160305343511	0.2882096069869	0.334782608695652
2.02820524502501	RMSE	Graph	CYP2D6	GROVER_RDKit	12	Scaffold	reg	0.318429661941112	0.406113537117904	0.143478260869565
1.7502486232842	RMSE	Graph	CYP2D6	GROVER_RDKit	13	Scaffold	reg	0.326063249727372	0.270742358078603	0.217391304347826
1.92239975348898	RMSE	Graph	CYP2D6	GROVER_RDKit	14	Scaffold	reg	0.312977099236641	0.165938864628821	0.426086956521739
1.66777713079177	RMSE	Graph	CYP2D6	GROVER_RDKit	15	Scaffold	reg	0.310250817884406	0.358078602620087	0.256521739130435
1.66794256223421	RMSE	Graph	CYP2D6	GROVER_RDKit	16	Scaffold	reg	0.296619411123228	0.384279475982533	0.339130434782609
1.96601428741234	RMSE	Graph	CYP2D6	GROVER_RDKit	17	Scaffold	reg	0.320065430752454	0.209606986899563	0.326086956521739
2.28485033533955	RMSE	Graph	CYP2D6	GROVER_RDKit	18	Scaffold	reg	0.329880043620502	0.135371179039301	0.321739130434783
1.66946200987811	RMSE	Graph	CYP2D6	GROVER_RDKit	19	Scaffold	reg	0.298800436205016	0.406113537117904	0.3
1.82096687991578	RMSE	Graph	CYP2D6	GROVER_RDKit	20	Scaffold	reg	0.302617230098146	0.397379912663755	0.278260869565217
2.04323274572933	RMSE	Graph	CYP2D6	GROVER_RDKit	21	Scaffold	reg	0.318429661941112	0.283842794759825	0.265217391304348
1.78421394611043	RMSE	Graph	CYP2D6	GROVER_RDKit	22	Scaffold	reg	0.313522355507088	0.275109170305677	0.31304347826087
1.81030888693416	RMSE	Graph	CYP2D6	GROVER_RDKit	23	Scaffold	reg	0.287350054525627	0.419213973799127	0.378260869565217
1.57494088229101	RMSE	Graph	CYP2D6	GROVER_RDKit	24	Scaffold	reg	0.320610687022901	0.314410480349345	0.217391304347826
1.74038187605499	RMSE	Graph	CYP2D6	GROVER_RDKit	25	Scaffold	reg	0.323336968375136	0.187772925764192	0.321739130434783
1.73285378698875	RMSE	Graph	CYP2D6	GROVER_RDKit	26	Scaffold	reg	0.321701199563795	0.200873362445415	0.321739130434783
1.78198062821274	RMSE	Graph	CYP2D6	GROVER_RDKit	27	Scaffold	reg	0.298800436205016	0.292576419213974	0.41304347826087
1.9549045945661	RMSE	Graph	CYP2D6	GROVER_RDKit	28	Scaffold	reg	0.300981461286805	0.270742358078603	0.417391304347826
1.81887739561606	RMSE	Graph	CYP2D6	GROVER_RDKit	29	Scaffold	reg	0.320065430752454	0.218340611353712	0.317391304347826
1.60035224849724	RMSE	rdkit2d	CYP2D6	RF	0	Scaffold	reg	0.300981461286805	0.40174672489083	0.28695652173913
1.52335800417925	RMSE	rdkit2d	CYP2D6	RF	1	Scaffold	reg	0.326063249727372	0.218340611353712	0.269565217391304
1.67304996373522	RMSE	rdkit2d	CYP2D6	RF	2	Scaffold	reg	0.317339149400218	0.362445414847162	0.195652173913043
1.80960098073717	RMSE	rdkit2d	CYP2D6	RF	3	Scaffold	reg	0.310796074154853	0.406113537117904	0.204347826086957
1.66437943248162	RMSE	rdkit2d	CYP2D6	RF	4	Scaffold	reg	0.316248636859324	0.266375545851528	0.3
1.91931709386101	RMSE	rdkit2d	CYP2D6	RF	5	Scaffold	reg	0.321701199563795	0.213973799126637	0.308695652173913
1.53055520143053	RMSE	rdkit2d	CYP2D6	RF	6	Scaffold	reg	0.313522355507088	0.362445414847162	0.226086956521739
1.6856135034729	RMSE	rdkit2d	CYP2D6	RF	7	Scaffold	reg	0.293347873500545	0.475982532751092	0.273913043478261
1.59144360128653	RMSE	rdkit2d	CYP2D6	RF	8	Scaffold	reg	0.306979280261723	0.349344978165939	0.291304347826087
1.5032457698985	RMSE	rdkit2d	CYP2D6	RF	9	Scaffold	reg	0.287350054525627	0.449781659388646	0.347826086956522
1.51563402969283	RMSE	rdkit2d	CYP2D6	RF	10	Scaffold	reg	0.285169029443839	0.519650655021834	0.295652173913043
1.87335012300089	RMSE	rdkit2d	CYP2D6	RF	11	Scaffold	reg	0.309160305343511	0.2882096069869	0.334782608695652
1.80310297463622	RMSE	rdkit2d	CYP2D6	RF	12	Scaffold	reg	0.318429661941112	0.406113537117904	0.143478260869565
1.61547454972492	RMSE	rdkit2d	CYP2D6	RF	13	Scaffold	reg	0.326063249727372	0.270742358078603	0.217391304347826
1.6548286255708	RMSE	rdkit2d	CYP2D6	RF	14	Scaffold	reg	0.312977099236641	0.165938864628821	0.426086956521739
1.54700988188195	RMSE	rdkit2d	CYP2D6	RF	15	Scaffold	reg	0.310250817884406	0.358078602620087	0.256521739130435
1.62197572509173	RMSE	rdkit2d	CYP2D6	RF	16	Scaffold	reg	0.296619411123228	0.384279475982533	0.339130434782609
1.6367038392354	RMSE	rdkit2d	CYP2D6	RF	17	Scaffold	reg	0.320065430752454	0.209606986899563	0.326086956521739
1.98992180637438	RMSE	rdkit2d	CYP2D6	RF	18	Scaffold	reg	0.329880043620502	0.135371179039301	0.321739130434783
1.60980476332257	RMSE	rdkit2d	CYP2D6	RF	19	Scaffold	reg	0.298800436205016	0.406113537117904	0.3
1.67728986722059	RMSE	rdkit2d	CYP2D6	RF	20	Scaffold	reg	0.302617230098146	0.397379912663755	0.278260869565217
1.85554741639351	RMSE	rdkit2d	CYP2D6	RF	21	Scaffold	reg	0.318429661941112	0.283842794759825	0.265217391304348
1.61717706156625	RMSE	rdkit2d	CYP2D6	RF	22	Scaffold	reg	0.313522355507088	0.275109170305677	0.31304347826087
1.59800826120737	RMSE	rdkit2d	CYP2D6	RF	23	Scaffold	reg	0.287350054525627	0.419213973799127	0.378260869565217
1.48114326018547	RMSE	rdkit2d	CYP2D6	RF	24	Scaffold	reg	0.320610687022901	0.314410480349345	0.217391304347826
1.59097702888825	RMSE	rdkit2d	CYP2D6	RF	25	Scaffold	reg	0.323336968375136	0.187772925764192	0.321739130434783
1.66360283004588	RMSE	rdkit2d	CYP2D6	RF	26	Scaffold	reg	0.321701199563795	0.200873362445415	0.321739130434783
1.64957546574893	RMSE	rdkit2d	CYP2D6	RF	27	Scaffold	reg	0.298800436205016	0.292576419213974	0.41304347826087
1.80726651423771	RMSE	rdkit2d	CYP2D6	RF	28	Scaffold	reg	0.300981461286805	0.270742358078603	0.417391304347826
1.72709890564283	RMSE	rdkit2d	CYP2D6	RF	29	Scaffold	reg	0.320065430752454	0.218340611353712	0.317391304347826
1.76063097509084	RMSE	SMILES	CYP3A4	MolBERT	0	Scaffold	reg	0.232629427792916	0.299727520435967	0.361413043478261
1.79626954226778	RMSE	SMILES	CYP3A4	MolBERT	1	Scaffold	reg	0.238079019073569	0.373297002724796	0.244565217391304
1.9617361045701	RMSE	SMILES	CYP3A4	MolBERT	2	Scaffold	reg	0.250340599455041	0.26158038147139	0.258152173913043
1.8842873433086	RMSE	SMILES	CYP3A4	MolBERT	3	Scaffold	reg	0.259877384196185	0.163487738419619	0.279891304347826
1.96131867946913	RMSE	SMILES	CYP3A4	MolBERT	4	Scaffold	reg	0.238079019073569	0.264305177111717	0.353260869565217
1.84395790043352	RMSE	SMILES	CYP3A4	MolBERT	5	Scaffold	reg	0.250340599455041	0.130790190735695	0.388586956521739
1.67055704342594	RMSE	SMILES	CYP3A4	MolBERT	6	Scaffold	reg	0.260899182561308	0.226158038147139	0.209239130434783
1.85238960440732	RMSE	SMILES	CYP3A4	MolBERT	7	Scaffold	reg	0.24625340599455	0.329700272479564	0.222826086956522
1.72529351024216	RMSE	SMILES	CYP3A4	MolBERT	8	Scaffold	reg	0.251021798365123	0.291553133514986	0.222826086956522
1.5551061163136	RMSE	SMILES	CYP3A4	MolBERT	9	Scaffold	reg	0.256471389645777	0.264305177111717	0.206521739130435
1.65991534722392	RMSE	SMILES	CYP3A4	MolBERT	10	Scaffold	reg	0.267029972752044	0.100817438692098	0.285326086956522
1.98073599744379	RMSE	SMILES	CYP3A4	MolBERT	11	Scaffold	reg	0.264305177111717	0.237057220708447	0.171195652173913
2.02740156935035	RMSE	SMILES	CYP3A4	MolBERT	12	Scaffold	reg	0.244209809264305	0.204359673024523	0.364130434782609
1.58128515820565	RMSE	SMILES	CYP3A4	MolBERT	13	Scaffold	reg	0.268392370572207	0.212534059945504	0.16304347826087
1.51791558987202	RMSE	SMILES	CYP3A4	MolBERT	14	Scaffold	reg	0.273841961852861	0.228882833787466	0.103260869565217
2.06397520859107	RMSE	SMILES	CYP3A4	MolBERT	15	Scaffold	reg	0.243528610354223	0.326975476839237	0.247282608695652
1.89148209020722	RMSE	SMILES	CYP3A4	MolBERT	16	Scaffold	reg	0.26566757493188	0.201634877384196	0.195652173913043
1.81241369470012	RMSE	SMILES	CYP3A4	MolBERT	17	Scaffold	reg	0.235694822888283	0.302452316076294	0.334239130434783
1.4871174274139	RMSE	SMILES	CYP3A4	MolBERT	18	Scaffold	reg	0.259877384196185	0.231607629427793	0.21195652173913
1.84997651378187	RMSE	SMILES	CYP3A4	MolBERT	19	Scaffold	reg	0.253065395095368	0.307901907356948	0.190217391304348
1.97310270219581	RMSE	SMILES	CYP3A4	MolBERT	20	Scaffold	reg	0.233991825613079	0.310626702997275	0.339673913043478
1.91566006550684	RMSE	SMILES	CYP3A4	MolBERT	21	Scaffold	reg	0.235354223433242	0.310626702997275	0.328804347826087
1.64217853964413	RMSE	SMILES	CYP3A4	MolBERT	22	Scaffold	reg	0.265326975476839	0.149863760217984	0.25
1.9317838727284	RMSE	SMILES	CYP3A4	MolBERT	23	Scaffold	reg	0.25374659400545	0.245231607629428	0.247282608695652
1.98632454713228	RMSE	SMILES	CYP3A4	MolBERT	24	Scaffold	reg	0.243188010899182	0.329700272479564	0.247282608695652
2.09208939790379	RMSE	SMILES	CYP3A4	MolBERT	25	Scaffold	reg	0.260217983651226	0.138964577656676	0.301630434782609
1.51909832887968	RMSE	SMILES	CYP3A4	MolBERT	26	Scaffold	reg	0.252043596730245	0.23433242506812	0.271739130434783
1.7555909217364	RMSE	SMILES	CYP3A4	MolBERT	27	Scaffold	reg	0.224114441416894	0.332425068119891	0.396739130434783
1.70159874415388	RMSE	SMILES	CYP3A4	MolBERT	28	Scaffold	reg	0.282016348773842	0.141689373297003	0.125
2.06751854356413	RMSE	SMILES	CYP3A4	MolBERT	29	Scaffold	reg	0.256811989100817	0.223433242506812	0.244565217391304
1.87432407194065	RMSE	Graph	CYP3A4	GROVER	0	Scaffold	reg	0.232629427792916	0.299727520435967	0.361413043478261
1.86696986616615	RMSE	Graph	CYP3A4	GROVER	1	Scaffold	reg	0.238079019073569	0.373297002724796	0.244565217391304
2.16897357640176	RMSE	Graph	CYP3A4	GROVER	2	Scaffold	reg	0.250340599455041	0.26158038147139	0.258152173913043
1.9516276450537	RMSE	Graph	CYP3A4	GROVER	3	Scaffold	reg	0.259877384196185	0.163487738419619	0.279891304347826
2.17840971085163	RMSE	Graph	CYP3A4	GROVER	4	Scaffold	reg	0.238079019073569	0.264305177111717	0.353260869565217
2.05433462300517	RMSE	Graph	CYP3A4	GROVER	5	Scaffold	reg	0.250340599455041	0.130790190735695	0.388586956521739
1.90438754690867	RMSE	Graph	CYP3A4	GROVER	6	Scaffold	reg	0.260899182561308	0.226158038147139	0.209239130434783
2.17838501318127	RMSE	Graph	CYP3A4	GROVER	7	Scaffold	reg	0.24625340599455	0.329700272479564	0.222826086956522
2.03194999918321	RMSE	Graph	CYP3A4	GROVER	8	Scaffold	reg	0.251021798365123	0.291553133514986	0.222826086956522
1.72999361675866	RMSE	Graph	CYP3A4	GROVER	9	Scaffold	reg	0.256471389645777	0.264305177111717	0.206521739130435
1.81795844098771	RMSE	Graph	CYP3A4	GROVER	10	Scaffold	reg	0.267029972752044	0.100817438692098	0.285326086956522
2.25062424181936	RMSE	Graph	CYP3A4	GROVER	11	Scaffold	reg	0.264305177111717	0.237057220708447	0.171195652173913
2.15531783006205	RMSE	Graph	CYP3A4	GROVER	12	Scaffold	reg	0.244209809264305	0.204359673024523	0.364130434782609
1.83407486276499	RMSE	Graph	CYP3A4	GROVER	13	Scaffold	reg	0.268392370572207	0.212534059945504	0.16304347826087
1.64734107496776	RMSE	Graph	CYP3A4	GROVER	14	Scaffold	reg	0.273841961852861	0.228882833787466	0.103260869565217
2.17512089766676	RMSE	Graph	CYP3A4	GROVER	15	Scaffold	reg	0.243528610354223	0.326975476839237	0.247282608695652
2.10524526474461	RMSE	Graph	CYP3A4	GROVER	16	Scaffold	reg	0.26566757493188	0.201634877384196	0.195652173913043
1.97292047133839	RMSE	Graph	CYP3A4	GROVER	17	Scaffold	reg	0.235694822888283	0.302452316076294	0.334239130434783
1.79083054316921	RMSE	Graph	CYP3A4	GROVER	18	Scaffold	reg	0.259877384196185	0.231607629427793	0.21195652173913
2.0112607265189	RMSE	Graph	CYP3A4	GROVER	19	Scaffold	reg	0.253065395095368	0.307901907356948	0.190217391304348
2.24002423018572	RMSE	Graph	CYP3A4	GROVER	20	Scaffold	reg	0.233991825613079	0.310626702997275	0.339673913043478
2.09663419071671	RMSE	Graph	CYP3A4	GROVER	21	Scaffold	reg	0.235354223433242	0.310626702997275	0.328804347826087
1.66790244488278	RMSE	Graph	CYP3A4	GROVER	22	Scaffold	reg	0.265326975476839	0.149863760217984	0.25
2.03241367376667	RMSE	Graph	CYP3A4	GROVER	23	Scaffold	reg	0.25374659400545	0.245231607629428	0.247282608695652
2.26683182795246	RMSE	Graph	CYP3A4	GROVER	24	Scaffold	reg	0.243188010899182	0.329700272479564	0.247282608695652
2.18496041432807	RMSE	Graph	CYP3A4	GROVER	25	Scaffold	reg	0.260217983651226	0.138964577656676	0.301630434782609
1.84722587268296	RMSE	Graph	CYP3A4	GROVER	26	Scaffold	reg	0.252043596730245	0.23433242506812	0.271739130434783
1.76178814135766	RMSE	Graph	CYP3A4	GROVER	27	Scaffold	reg	0.224114441416894	0.332425068119891	0.396739130434783
1.82189232610523	RMSE	Graph	CYP3A4	GROVER	28	Scaffold	reg	0.282016348773842	0.141689373297003	0.125
2.3995056633428	RMSE	Graph	CYP3A4	GROVER	29	Scaffold	reg	0.256811989100817	0.223433242506812	0.244565217391304
1.78755578885884	RMSE	Graph	CYP3A4	GROVER_RDKit	0	Scaffold	reg	0.232629427792916	0.299727520435967	0.361413043478261
1.59159381338017	RMSE	Graph	CYP3A4	GROVER_RDKit	1	Scaffold	reg	0.238079019073569	0.373297002724796	0.244565217391304
1.8581014093602	RMSE	Graph	CYP3A4	GROVER_RDKit	2	Scaffold	reg	0.250340599455041	0.26158038147139	0.258152173913043
1.83132446587974	RMSE	Graph	CYP3A4	GROVER_RDKit	3	Scaffold	reg	0.259877384196185	0.163487738419619	0.279891304347826
1.86136111011122	RMSE	Graph	CYP3A4	GROVER_RDKit	4	Scaffold	reg	0.238079019073569	0.264305177111717	0.353260869565217
1.65855880180738	RMSE	Graph	CYP3A4	GROVER_RDKit	5	Scaffold	reg	0.250340599455041	0.130790190735695	0.388586956521739
1.6141600004176	RMSE	Graph	CYP3A4	GROVER_RDKit	6	Scaffold	reg	0.260899182561308	0.226158038147139	0.209239130434783
1.86257543044316	RMSE	Graph	CYP3A4	GROVER_RDKit	7	Scaffold	reg	0.24625340599455	0.329700272479564	0.222826086956522
1.66924032823405	RMSE	Graph	CYP3A4	GROVER_RDKit	8	Scaffold	reg	0.251021798365123	0.291553133514986	0.222826086956522
1.54262591514265	RMSE	Graph	CYP3A4	GROVER_RDKit	9	Scaffold	reg	0.256471389645777	0.264305177111717	0.206521739130435
1.58983672593811	RMSE	Graph	CYP3A4	GROVER_RDKit	10	Scaffold	reg	0.267029972752044	0.100817438692098	0.285326086956522
1.93942310717747	RMSE	Graph	CYP3A4	GROVER_RDKit	11	Scaffold	reg	0.264305177111717	0.237057220708447	0.171195652173913
1.81155701191878	RMSE	Graph	CYP3A4	GROVER_RDKit	12	Scaffold	reg	0.244209809264305	0.204359673024523	0.364130434782609
1.54777928844119	RMSE	Graph	CYP3A4	GROVER_RDKit	13	Scaffold	reg	0.268392370572207	0.212534059945504	0.16304347826087
1.50963371367126	RMSE	Graph	CYP3A4	GROVER_RDKit	14	Scaffold	reg	0.273841961852861	0.228882833787466	0.103260869565217
2.08309086074762	RMSE	Graph	CYP3A4	GROVER_RDKit	15	Scaffold	reg	0.243528610354223	0.326975476839237	0.247282608695652
1.87769996985632	RMSE	Graph	CYP3A4	GROVER_RDKit	16	Scaffold	reg	0.26566757493188	0.201634877384196	0.195652173913043
1.64233075476084	RMSE	Graph	CYP3A4	GROVER_RDKit	17	Scaffold	reg	0.235694822888283	0.302452316076294	0.334239130434783
1.73256505984027	RMSE	Graph	CYP3A4	GROVER_RDKit	18	Scaffold	reg	0.259877384196185	0.231607629427793	0.21195652173913
1.92345779308203	RMSE	Graph	CYP3A4	GROVER_RDKit	19	Scaffold	reg	0.253065395095368	0.307901907356948	0.190217391304348
1.90818761879624	RMSE	Graph	CYP3A4	GROVER_RDKit	20	Scaffold	reg	0.233991825613079	0.310626702997275	0.339673913043478
1.94089342447448	RMSE	Graph	CYP3A4	GROVER_RDKit	21	Scaffold	reg	0.235354223433242	0.310626702997275	0.328804347826087
1.59152918877522	RMSE	Graph	CYP3A4	GROVER_RDKit	22	Scaffold	reg	0.265326975476839	0.149863760217984	0.25
1.96890625458773	RMSE	Graph	CYP3A4	GROVER_RDKit	23	Scaffold	reg	0.25374659400545	0.245231607629428	0.247282608695652
1.99046929951223	RMSE	Graph	CYP3A4	GROVER_RDKit	24	Scaffold	reg	0.243188010899182	0.329700272479564	0.247282608695652
2.14775068179482	RMSE	Graph	CYP3A4	GROVER_RDKit	25	Scaffold	reg	0.260217983651226	0.138964577656676	0.301630434782609
1.51607656106899	RMSE	Graph	CYP3A4	GROVER_RDKit	26	Scaffold	reg	0.252043596730245	0.23433242506812	0.271739130434783
1.67213516069278	RMSE	Graph	CYP3A4	GROVER_RDKit	27	Scaffold	reg	0.224114441416894	0.332425068119891	0.396739130434783
1.65841915473675	RMSE	Graph	CYP3A4	GROVER_RDKit	28	Scaffold	reg	0.282016348773842	0.141689373297003	0.125
2.06585788384999	RMSE	Graph	CYP3A4	GROVER_RDKit	29	Scaffold	reg	0.256811989100817	0.223433242506812	0.244565217391304
1.66226381332843	RMSE	rdkit2d	CYP3A4	RF	0	Scaffold	reg	0.232629427792916	0.299727520435967	0.361413043478261
1.5745197593559	RMSE	rdkit2d	CYP3A4	RF	1	Scaffold	reg	0.238079019073569	0.373297002724796	0.244565217391304
1.82268899789713	RMSE	rdkit2d	CYP3A4	RF	2	Scaffold	reg	0.250340599455041	0.26158038147139	0.258152173913043
1.68348689202407	RMSE	rdkit2d	CYP3A4	RF	3	Scaffold	reg	0.259877384196185	0.163487738419619	0.279891304347826
1.8366166453635	RMSE	rdkit2d	CYP3A4	RF	4	Scaffold	reg	0.238079019073569	0.264305177111717	0.353260869565217
1.74389036158306	RMSE	rdkit2d	CYP3A4	RF	5	Scaffold	reg	0.250340599455041	0.130790190735695	0.388586956521739
1.44333346938437	RMSE	rdkit2d	CYP3A4	RF	6	Scaffold	reg	0.260899182561308	0.226158038147139	0.209239130434783
1.69517795652921	RMSE	rdkit2d	CYP3A4	RF	7	Scaffold	reg	0.24625340599455	0.329700272479564	0.222826086956522
1.53584308479346	RMSE	rdkit2d	CYP3A4	RF	8	Scaffold	reg	0.251021798365123	0.291553133514986	0.222826086956522
1.48404392788837	RMSE	rdkit2d	CYP3A4	RF	9	Scaffold	reg	0.256471389645777	0.264305177111717	0.206521739130435
1.49835516032259	RMSE	rdkit2d	CYP3A4	RF	10	Scaffold	reg	0.267029972752044	0.100817438692098	0.285326086956522
1.88992815204392	RMSE	rdkit2d	CYP3A4	RF	11	Scaffold	reg	0.264305177111717	0.237057220708447	0.171195652173913
1.72566663803947	RMSE	rdkit2d	CYP3A4	RF	12	Scaffold	reg	0.244209809264305	0.204359673024523	0.364130434782609
1.48555694352468	RMSE	rdkit2d	CYP3A4	RF	13	Scaffold	reg	0.268392370572207	0.212534059945504	0.16304347826087
1.28266438974817	RMSE	rdkit2d	CYP3A4	RF	14	Scaffold	reg	0.273841961852861	0.228882833787466	0.103260869565217
1.85978882287906	RMSE	rdkit2d	CYP3A4	RF	15	Scaffold	reg	0.243528610354223	0.326975476839237	0.247282608695652
1.8016548671896	RMSE	rdkit2d	CYP3A4	RF	16	Scaffold	reg	0.26566757493188	0.201634877384196	0.195652173913043
1.67327007497947	RMSE	rdkit2d	CYP3A4	RF	17	Scaffold	reg	0.235694822888283	0.302452316076294	0.334239130434783
1.21542725590232	RMSE	rdkit2d	CYP3A4	RF	18	Scaffold	reg	0.259877384196185	0.231607629427793	0.21195652173913
1.72166216233005	RMSE	rdkit2d	CYP3A4	RF	19	Scaffold	reg	0.253065395095368	0.307901907356948	0.190217391304348
1.82114838134597	RMSE	rdkit2d	CYP3A4	RF	20	Scaffold	reg	0.233991825613079	0.310626702997275	0.339673913043478
1.76927039958488	RMSE	rdkit2d	CYP3A4	RF	21	Scaffold	reg	0.235354223433242	0.310626702997275	0.328804347826087
1.59912446999947	RMSE	rdkit2d	CYP3A4	RF	22	Scaffold	reg	0.265326975476839	0.149863760217984	0.25
1.80647977489545	RMSE	rdkit2d	CYP3A4	RF	23	Scaffold	reg	0.25374659400545	0.245231607629428	0.247282608695652
1.91099267630657	RMSE	rdkit2d	CYP3A4	RF	24	Scaffold	reg	0.243188010899182	0.329700272479564	0.247282608695652
1.75120662487002	RMSE	rdkit2d	CYP3A4	RF	25	Scaffold	reg	0.260217983651226	0.138964577656676	0.301630434782609
1.3436619516868	RMSE	rdkit2d	CYP3A4	RF	26	Scaffold	reg	0.252043596730245	0.23433242506812	0.271739130434783
1.50203415913791	RMSE	rdkit2d	CYP3A4	RF	27	Scaffold	reg	0.224114441416894	0.332425068119891	0.396739130434783
1.53866335234208	RMSE	rdkit2d	CYP3A4	RF	28	Scaffold	reg	0.282016348773842	0.141689373297003	0.125
1.81267776512018	RMSE	rdkit2d	CYP3A4	RF	29	Scaffold	reg	0.256811989100817	0.223433242506812	0.244565217391304
2.32380142376551	RMSE	SMILES	MOR	MolBERT	0	Scaffold	reg	0.476645435244161	0.481586402266289	0.310734463276836
2.39962337521494	RMSE	SMILES	MOR	MolBERT	1	Scaffold	reg	0.465322009907997	0.444759206798867	0.437853107344633
2.67018839438342	RMSE	SMILES	MOR	MolBERT	2	Scaffold	reg	0.457183297947629	0.538243626062323	0.409604519774011
2.31208328642121	RMSE	SMILES	MOR	MolBERT	3	Scaffold	reg	0.469214437367304	0.368271954674221	0.483050847457627
2.12241369485075	RMSE	SMILES	MOR	MolBERT	4	Scaffold	reg	0.443736730360934	0.54957507082153	0.505649717514124
2.3504128094219	RMSE	SMILES	MOR	MolBERT	5	Scaffold	reg	0.438428874734607	0.543909348441926	0.553672316384181
2.61741418239259	RMSE	SMILES	MOR	MolBERT	6	Scaffold	reg	0.461075725406936	0.405099150141643	0.511299435028249
2.52437768467684	RMSE	SMILES	MOR	MolBERT	7	Scaffold	reg	0.46072186836518	0.354107648725212	0.564971751412429
2.34584575899925	RMSE	SMILES	MOR	MolBERT	8	Scaffold	reg	0.434890304317056	0.705382436260623	0.42090395480226
2.70094209451765	RMSE	SMILES	MOR	MolBERT	9	Scaffold	reg	0.455767869780609	0.422096317280453	0.536723163841808
2.11770313380697	RMSE	SMILES	MOR	MolBERT	10	Scaffold	reg	0.457891012031139	0.461756373937677	0.480225988700565
2.44198137082883	RMSE	SMILES	MOR	MolBERT	11	Scaffold	reg	0.456121726822364	0.43342776203966	0.522598870056497
2.24013621405912	RMSE	SMILES	MOR	MolBERT	12	Scaffold	reg	0.473460721868365	0.354107648725212	0.463276836158192
2.98493478841577	RMSE	SMILES	MOR	MolBERT	13	Scaffold	reg	0.476291578202406	0.402266288951841	0.392655367231638
2.5036820034041	RMSE	SMILES	MOR	MolBERT	14	Scaffold	reg	0.466029723991507	0.492917847025496	0.384180790960452
2.67084058442535	RMSE	SMILES	MOR	MolBERT	15	Scaffold	reg	0.45930644019816	0.490084985835694	0.440677966101695
2.11501795379873	RMSE	SMILES	MOR	MolBERT	16	Scaffold	reg	0.46001415428167	0.354107648725212	0.570621468926554
2.27374928413231	RMSE	SMILES	MOR	MolBERT	17	Scaffold	reg	0.4447983014862	0.572237960339943	0.474576271186441
2.33420108447373	RMSE	SMILES	MOR	MolBERT	18	Scaffold	reg	0.467799009200283	0.484419263456091	0.378531073446328
2.22141285071608	RMSE	SMILES	MOR	MolBERT	19	Scaffold	reg	0.450460014154282	0.444759206798867	0.556497175141243
2.58148283863222	RMSE	SMILES	MOR	MolBERT	20	Scaffold	reg	0.456475583864119	0.439093484419263	0.514124293785311
2.36315866253044	RMSE	SMILES	MOR	MolBERT	21	Scaffold	reg	0.439844302901628	0.470254957507082	0.615819209039548
2.32548763337282	RMSE	SMILES	MOR	MolBERT	22	Scaffold	reg	0.481599433828733	0.402266288951841	0.350282485875706
2.24888487257318	RMSE	SMILES	MOR	MolBERT	23	Scaffold	reg	0.448690728945506	0.575070821529745	0.440677966101695
2.32968693158345	RMSE	SMILES	MOR	MolBERT	24	Scaffold	reg	0.449752300070771	0.580736543909348	0.426553672316384
2.49775054068653	RMSE	SMILES	MOR	MolBERT	25	Scaffold	reg	0.489738145789101	0.402266288951841	0.285310734463277
2.25943614727753	RMSE	SMILES	MOR	MolBERT	26	Scaffold	reg	0.445859872611465	0.484419263456091	0.553672316384181
2.3085140990401	RMSE	SMILES	MOR	MolBERT	27	Scaffold	reg	0.458244869072895	0.501416430594901	0.437853107344633
2.66960370975372	RMSE	SMILES	MOR	MolBERT	28	Scaffold	reg	0.466737438075018	0.456090651558074	0.415254237288136
2.35509196690039	RMSE	SMILES	MOR	MolBERT	29	Scaffold	reg	0.462845010615711	0.464589235127479	0.437853107344633
2.58945380478732	RMSE	Graph	MOR	GROVER	0	Scaffold	reg	0.476645435244161	0.481586402266289	0.310734463276836
2.60642089781215	RMSE	Graph	MOR	GROVER	1	Scaffold	reg	0.465322009907997	0.444759206798867	0.437853107344633
2.96839440164102	RMSE	Graph	MOR	GROVER	2	Scaffold	reg	0.457183297947629	0.538243626062323	0.409604519774011
2.23740742749336	RMSE	Graph	MOR	GROVER	3	Scaffold	reg	0.469214437367304	0.368271954674221	0.483050847457627
1.98332449447988	RMSE	Graph	MOR	GROVER	4	Scaffold	reg	0.443736730360934	0.54957507082153	0.505649717514124
2.8209858109441	RMSE	Graph	MOR	GROVER	5	Scaffold	reg	0.438428874734607	0.543909348441926	0.553672316384181
2.7437533739648	RMSE	Graph	MOR	GROVER	6	Scaffold	reg	0.461075725406936	0.405099150141643	0.511299435028249
2.0585789922408	RMSE	Graph	MOR	GROVER	7	Scaffold	reg	0.46072186836518	0.354107648725212	0.564971751412429
2.65886106924138	RMSE	Graph	MOR	GROVER	8	Scaffold	reg	0.434890304317056	0.705382436260623	0.42090395480226
3.17167407036262	RMSE	Graph	MOR	GROVER	9	Scaffold	reg	0.455767869780609	0.422096317280453	0.536723163841808
2.54028049285586	RMSE	Graph	MOR	GROVER	10	Scaffold	reg	0.457891012031139	0.461756373937677	0.480225988700565
2.67701989215687	RMSE	Graph	MOR	GROVER	11	Scaffold	reg	0.456121726822364	0.43342776203966	0.522598870056497
2.80233263329765	RMSE	Graph	MOR	GROVER	12	Scaffold	reg	0.473460721868365	0.354107648725212	0.463276836158192
2.95964246606722	RMSE	Graph	MOR	GROVER	13	Scaffold	reg	0.476291578202406	0.402266288951841	0.392655367231638
2.73706899035936	RMSE	Graph	MOR	GROVER	14	Scaffold	reg	0.466029723991507	0.492917847025496	0.384180790960452
2.36193014210361	RMSE	Graph	MOR	GROVER	15	Scaffold	reg	0.45930644019816	0.490084985835694	0.440677966101695
2.24425359813404	RMSE	Graph	MOR	GROVER	16	Scaffold	reg	0.46001415428167	0.354107648725212	0.570621468926554
2.58272889755743	RMSE	Graph	MOR	GROVER	17	Scaffold	reg	0.4447983014862	0.572237960339943	0.474576271186441
2.78729058435232	RMSE	Graph	MOR	GROVER	18	Scaffold	reg	0.467799009200283	0.484419263456091	0.378531073446328
2.77176989143136	RMSE	Graph	MOR	GROVER	19	Scaffold	reg	0.450460014154282	0.444759206798867	0.556497175141243
2.68215746344203	RMSE	Graph	MOR	GROVER	20	Scaffold	reg	0.456475583864119	0.439093484419263	0.514124293785311
3.01511645319429	RMSE	Graph	MOR	GROVER	21	Scaffold	reg	0.439844302901628	0.470254957507082	0.615819209039548
1.84905236433845	RMSE	Graph	MOR	GROVER	22	Scaffold	reg	0.481599433828733	0.402266288951841	0.350282485875706
3.04369650346438	RMSE	Graph	MOR	GROVER	23	Scaffold	reg	0.448690728945506	0.575070821529745	0.440677966101695
2.57357727155494	RMSE	Graph	MOR	GROVER	24	Scaffold	reg	0.449752300070771	0.580736543909348	0.426553672316384
2.77342902757041	RMSE	Graph	MOR	GROVER	25	Scaffold	reg	0.489738145789101	0.402266288951841	0.285310734463277
2.53749746667972	RMSE	Graph	MOR	GROVER	26	Scaffold	reg	0.445859872611465	0.484419263456091	0.553672316384181
2.26285167085891	RMSE	Graph	MOR	GROVER	27	Scaffold	reg	0.458244869072895	0.501416430594901	0.437853107344633
2.87567154835943	RMSE	Graph	MOR	GROVER	28	Scaffold	reg	0.466737438075018	0.456090651558074	0.415254237288136
2.94994847041961	RMSE	Graph	MOR	GROVER	29	Scaffold	reg	0.462845010615711	0.464589235127479	0.437853107344633
2.02479998738891	RMSE	Graph	MOR	GROVER_RDKit	0	Scaffold	reg	0.476645435244161	0.481586402266289	0.310734463276836
2.41920720379179	RMSE	Graph	MOR	GROVER_RDKit	1	Scaffold	reg	0.465322009907997	0.444759206798867	0.437853107344633
2.62766912798437	RMSE	Graph	MOR	GROVER_RDKit	2	Scaffold	reg	0.457183297947629	0.538243626062323	0.409604519774011
2.25424745292951	RMSE	Graph	MOR	GROVER_RDKit	3	Scaffold	reg	0.469214437367304	0.368271954674221	0.483050847457627
1.72450624650066	RMSE	Graph	MOR	GROVER_RDKit	4	Scaffold	reg	0.443736730360934	0.54957507082153	0.505649717514124
2.26340667580086	RMSE	Graph	MOR	GROVER_RDKit	5	Scaffold	reg	0.438428874734607	0.543909348441926	0.553672316384181
2.55918407174541	RMSE	Graph	MOR	GROVER_RDKit	6	Scaffold	reg	0.461075725406936	0.405099150141643	0.511299435028249
2.35398831988589	RMSE	Graph	MOR	GROVER_RDKit	7	Scaffold	reg	0.46072186836518	0.354107648725212	0.564971751412429
2.33457909957671	RMSE	Graph	MOR	GROVER_RDKit	8	Scaffold	reg	0.434890304317056	0.705382436260623	0.42090395480226
2.38698294035449	RMSE	Graph	MOR	GROVER_RDKit	9	Scaffold	reg	0.455767869780609	0.422096317280453	0.536723163841808
1.98669490747165	RMSE	Graph	MOR	GROVER_RDKit	10	Scaffold	reg	0.457891012031139	0.461756373937677	0.480225988700565
2.34866173562867	RMSE	Graph	MOR	GROVER_RDKit	11	Scaffold	reg	0.456121726822364	0.43342776203966	0.522598870056497
2.14156904398328	RMSE	Graph	MOR	GROVER_RDKit	12	Scaffold	reg	0.473460721868365	0.354107648725212	0.463276836158192
2.63069783565638	RMSE	Graph	MOR	GROVER_RDKit	13	Scaffold	reg	0.476291578202406	0.402266288951841	0.392655367231638
2.56115827689766	RMSE	Graph	MOR	GROVER_RDKit	14	Scaffold	reg	0.466029723991507	0.492917847025496	0.384180790960452
2.53050306364234	RMSE	Graph	MOR	GROVER_RDKit	15	Scaffold	reg	0.45930644019816	0.490084985835694	0.440677966101695
1.85660466392359	RMSE	Graph	MOR	GROVER_RDKit	16	Scaffold	reg	0.46001415428167	0.354107648725212	0.570621468926554
2.14129996859224	RMSE	Graph	MOR	GROVER_RDKit	17	Scaffold	reg	0.4447983014862	0.572237960339943	0.474576271186441
2.06376965679571	RMSE	Graph	MOR	GROVER_RDKit	18	Scaffold	reg	0.467799009200283	0.484419263456091	0.378531073446328
2.34584269564322	RMSE	Graph	MOR	GROVER_RDKit	19	Scaffold	reg	0.450460014154282	0.444759206798867	0.556497175141243
2.40866455852408	RMSE	Graph	MOR	GROVER_RDKit	20	Scaffold	reg	0.456475583864119	0.439093484419263	0.514124293785311
2.31897652679292	RMSE	Graph	MOR	GROVER_RDKit	21	Scaffold	reg	0.439844302901628	0.470254957507082	0.615819209039548
2.28438959572658	RMSE	Graph	MOR	GROVER_RDKit	22	Scaffold	reg	0.481599433828733	0.402266288951841	0.350282485875706
2.13205065645257	RMSE	Graph	MOR	GROVER_RDKit	23	Scaffold	reg	0.448690728945506	0.575070821529745	0.440677966101695
2.56691739233556	RMSE	Graph	MOR	GROVER_RDKit	24	Scaffold	reg	0.449752300070771	0.580736543909348	0.426553672316384
2.37664611168465	RMSE	Graph	MOR	GROVER_RDKit	25	Scaffold	reg	0.489738145789101	0.402266288951841	0.285310734463277
2.1866914010695	RMSE	Graph	MOR	GROVER_RDKit	26	Scaffold	reg	0.445859872611465	0.484419263456091	0.553672316384181
2.03694339534783	RMSE	Graph	MOR	GROVER_RDKit	27	Scaffold	reg	0.458244869072895	0.501416430594901	0.437853107344633
2.52417911308813	RMSE	Graph	MOR	GROVER_RDKit	28	Scaffold	reg	0.466737438075018	0.456090651558074	0.415254237288136
2.42167484570146	RMSE	Graph	MOR	GROVER_RDKit	29	Scaffold	reg	0.462845010615711	0.464589235127479	0.437853107344633
1.7395165066197	RMSE	rdkit2d	MOR	RF	0	Scaffold	reg	0.476645435244161	0.481586402266289	0.310734463276836
2.02357537847333	RMSE	rdkit2d	MOR	RF	1	Scaffold	reg	0.465322009907997	0.444759206798867	0.437853107344633
2.17254857947882	RMSE	rdkit2d	MOR	RF	2	Scaffold	reg	0.457183297947629	0.538243626062323	0.409604519774011
1.93389744130211	RMSE	rdkit2d	MOR	RF	3	Scaffold	reg	0.469214437367304	0.368271954674221	0.483050847457627
1.88354566338608	RMSE	rdkit2d	MOR	RF	4	Scaffold	reg	0.443736730360934	0.54957507082153	0.505649717514124
1.96155521499939	RMSE	rdkit2d	MOR	RF	5	Scaffold	reg	0.438428874734607	0.543909348441926	0.553672316384181
2.43272172935051	RMSE	rdkit2d	MOR	RF	6	Scaffold	reg	0.461075725406936	0.405099150141643	0.511299435028249
2.05563572443087	RMSE	rdkit2d	MOR	RF	7	Scaffold	reg	0.46072186836518	0.354107648725212	0.564971751412429
2.07762166225624	RMSE	rdkit2d	MOR	RF	8	Scaffold	reg	0.434890304317056	0.705382436260623	0.42090395480226
2.27726497144021	RMSE	rdkit2d	MOR	RF	9	Scaffold	reg	0.455767869780609	0.422096317280453	0.536723163841808
1.77693663623783	RMSE	rdkit2d	MOR	RF	10	Scaffold	reg	0.457891012031139	0.461756373937677	0.480225988700565
2.10329439567529	RMSE	rdkit2d	MOR	RF	11	Scaffold	reg	0.456121726822364	0.43342776203966	0.522598870056497
1.82244219356602	RMSE	rdkit2d	MOR	RF	12	Scaffold	reg	0.473460721868365	0.354107648725212	0.463276836158192
2.63235507646709	RMSE	rdkit2d	MOR	RF	13	Scaffold	reg	0.476291578202406	0.402266288951841	0.392655367231638
2.12082685353159	RMSE	rdkit2d	MOR	RF	14	Scaffold	reg	0.466029723991507	0.492917847025496	0.384180790960452
2.10136718655616	RMSE	rdkit2d	MOR	RF	15	Scaffold	reg	0.45930644019816	0.490084985835694	0.440677966101695
1.81715291176719	RMSE	rdkit2d	MOR	RF	16	Scaffold	reg	0.46001415428167	0.354107648725212	0.570621468926554
2.0053329917846	RMSE	rdkit2d	MOR	RF	17	Scaffold	reg	0.4447983014862	0.572237960339943	0.474576271186441
1.99322322559893	RMSE	rdkit2d	MOR	RF	18	Scaffold	reg	0.467799009200283	0.484419263456091	0.378531073446328
2.03481781721531	RMSE	rdkit2d	MOR	RF	19	Scaffold	reg	0.450460014154282	0.444759206798867	0.556497175141243
2.27108200498865	RMSE	rdkit2d	MOR	RF	20	Scaffold	reg	0.456475583864119	0.439093484419263	0.514124293785311
1.90140935639049	RMSE	rdkit2d	MOR	RF	21	Scaffold	reg	0.439844302901628	0.470254957507082	0.615819209039548
1.95545945599133	RMSE	rdkit2d	MOR	RF	22	Scaffold	reg	0.481599433828733	0.402266288951841	0.350282485875706
1.86882585223059	RMSE	rdkit2d	MOR	RF	23	Scaffold	reg	0.448690728945506	0.575070821529745	0.440677966101695
1.94273273288668	RMSE	rdkit2d	MOR	RF	24	Scaffold	reg	0.449752300070771	0.580736543909348	0.426553672316384
2.20758954818634	RMSE	rdkit2d	MOR	RF	25	Scaffold	reg	0.489738145789101	0.402266288951841	0.285310734463277
2.07685480826673	RMSE	rdkit2d	MOR	RF	26	Scaffold	reg	0.445859872611465	0.484419263456091	0.553672316384181
2.00128926398049	RMSE	rdkit2d	MOR	RF	27	Scaffold	reg	0.458244869072895	0.501416430594901	0.437853107344633
2.35792294149203	RMSE	rdkit2d	MOR	RF	28	Scaffold	reg	0.466737438075018	0.456090651558074	0.415254237288136
2.04999932069732	RMSE	rdkit2d	MOR	RF	29	Scaffold	reg	0.462845010615711	0.464589235127479	0.437853107344633
2.31594482455249	RMSE	SMILES	DOR	MolBERT	0	Scaffold	reg	0.419705197827773	0.546583850931677	0.260061919504644
2.39114499408412	RMSE	SMILES	DOR	MolBERT	1	Scaffold	reg	0.403025601241272	0.605590062111801	0.334365325077399
2.32855167185295	RMSE	SMILES	DOR	MolBERT	2	Scaffold	reg	0.41388673390225	0.552795031055901	0.30030959752322
2.51963012044139	RMSE	SMILES	DOR	MolBERT	3	Scaffold	reg	0.41466252909232	0.503105590062112	0.343653250773994
2.50619334274315	RMSE	SMILES	DOR	MolBERT	4	Scaffold	reg	0.405352986811482	0.450310559006211	0.470588235294118
2.55766795212615	RMSE	SMILES	DOR	MolBERT	5	Scaffold	reg	0.424359968968192	0.263975155279503	0.504643962848297
2.4835736019937	RMSE	SMILES	DOR	MolBERT	6	Scaffold	reg	0.393328161365399	0.552795031055901	0.464396284829721
2.71849859294996	RMSE	SMILES	DOR	MolBERT	7	Scaffold	reg	0.405740884406517	0.549689440993789	0.368421052631579
2.47377579129835	RMSE	SMILES	DOR	MolBERT	8	Scaffold	reg	0.382467028704422	0.65527950310559	0.448916408668731
2.34673545315143	RMSE	SMILES	DOR	MolBERT	9	Scaffold	reg	0.441039565554693	0.326086956521739	0.309597523219814
2.49550434618414	RMSE	SMILES	DOR	MolBERT	10	Scaffold	reg	0.405352986811482	0.437888198757764	0.48297213622291
2.24864645612137	RMSE	SMILES	DOR	MolBERT	11	Scaffold	reg	0.411171450737005	0.267080745341615	0.606811145510836
2.39588034518738	RMSE	SMILES	DOR	MolBERT	12	Scaffold	reg	0.398370830100853	0.354037267080745	0.622291021671827
2.46319454903095	RMSE	SMILES	DOR	MolBERT	13	Scaffold	reg	0.403413498836307	0.437888198757764	0.498452012383901
2.20043081057315	RMSE	SMILES	DOR	MolBERT	14	Scaffold	reg	0.416214119472459	0.288819875776398	0.544891640866873
2.4889419198252	RMSE	SMILES	DOR	MolBERT	15	Scaffold	reg	0.402249806051202	0.468944099378882	0.476780185758514
2.42215361209889	RMSE	SMILES	DOR	MolBERT	16	Scaffold	reg	0.408456167571761	0.381987577639751	0.513931888544892
2.23982060372261	RMSE	SMILES	DOR	MolBERT	17	Scaffold	reg	0.427463149728472	0.34472049689441	0.39938080495356
2.30606887545932	RMSE	SMILES	DOR	MolBERT	18	Scaffold	reg	0.413498836307215	0.354037267080745	0.501547987616099
2.54987650168361	RMSE	SMILES	DOR	MolBERT	19	Scaffold	reg	0.406904577191621	0.518633540372671	0.390092879256966
2.53287461936825	RMSE	SMILES	DOR	MolBERT	20	Scaffold	reg	0.393328161365399	0.521739130434783	0.495356037151703
2.42076682836861	RMSE	SMILES	DOR	MolBERT	21	Scaffold	reg	0.407292474786656	0.381987577639751	0.523219814241486
2.21039303025739	RMSE	SMILES	DOR	MolBERT	22	Scaffold	reg	0.41233514352211	0.509316770186335	0.356037151702786
1.92724696122608	RMSE	SMILES	DOR	MolBERT	23	Scaffold	reg	0.451512800620636	0.260869565217391	0.291021671826625
2.71404510012315	RMSE	SMILES	DOR	MolBERT	24	Scaffold	reg	0.421644685802948	0.37888198757764	0.411764705882353
2.50490608701363	RMSE	SMILES	DOR	MolBERT	25	Scaffold	reg	0.432117920868891	0.509316770186335	0.198142414860681
2.64603290937928	RMSE	SMILES	DOR	MolBERT	26	Scaffold	reg	0.431342125678821	0.282608695652174	0.430340557275542
2.13412993462198	RMSE	SMILES	DOR	MolBERT	27	Scaffold	reg	0.430566330488751	0.27639751552795	0.442724458204334
2.63150411044308	RMSE	SMILES	DOR	MolBERT	28	Scaffold	reg	0.38944918541505	0.667701863354037	0.380804953560371
2.51922626520784	RMSE	SMILES	DOR	MolBERT	29	Scaffold	reg	0.427463149728472	0.428571428571428	0.315789473684211
2.32697782408148	RMSE	Graph	DOR	GROVER	0	Scaffold	reg	0.419705197827773	0.546583850931677	0.260061919504644
2.4447300237793	RMSE	Graph	DOR	GROVER	1	Scaffold	reg	0.403025601241272	0.605590062111801	0.334365325077399
2.280883251955	RMSE	Graph	DOR	GROVER	2	Scaffold	reg	0.41388673390225	0.552795031055901	0.30030959752322
2.29333103186562	RMSE	Graph	DOR	GROVER	3	Scaffold	reg	0.41466252909232	0.503105590062112	0.343653250773994
3.50720631137877	RMSE	Graph	DOR	GROVER	4	Scaffold	reg	0.405352986811482	0.450310559006211	0.470588235294118
2.17126306951148	RMSE	Graph	DOR	GROVER	5	Scaffold	reg	0.424359968968192	0.263975155279503	0.504643962848297
2.27255467120325	RMSE	Graph	DOR	GROVER	6	Scaffold	reg	0.393328161365399	0.552795031055901	0.464396284829721
3.11194194444201	RMSE	Graph	DOR	GROVER	7	Scaffold	reg	0.405740884406517	0.549689440993789	0.368421052631579
2.25942989569783	RMSE	Graph	DOR	GROVER	8	Scaffold	reg	0.382467028704422	0.65527950310559	0.448916408668731
2.44552252536467	RMSE	Graph	DOR	GROVER	9	Scaffold	reg	0.441039565554693	0.326086956521739	0.309597523219814
2.57413677415189	RMSE	Graph	DOR	GROVER	10	Scaffold	reg	0.405352986811482	0.437888198757764	0.48297213622291
2.29556914783279	RMSE	Graph	DOR	GROVER	11	Scaffold	reg	0.411171450737005	0.267080745341615	0.606811145510836
2.3398163967821	RMSE	Graph	DOR	GROVER	12	Scaffold	reg	0.398370830100853	0.354037267080745	0.622291021671827
3.17662745812697	RMSE	Graph	DOR	GROVER	13	Scaffold	reg	0.403413498836307	0.437888198757764	0.498452012383901
2.88340499216309	RMSE	Graph	DOR	GROVER	14	Scaffold	reg	0.416214119472459	0.288819875776398	0.544891640866873
2.88188889479655	RMSE	Graph	DOR	GROVER	15	Scaffold	reg	0.402249806051202	0.468944099378882	0.476780185758514
2.57578258477393	RMSE	Graph	DOR	GROVER	16	Scaffold	reg	0.408456167571761	0.381987577639751	0.513931888544892
2.49877919359002	RMSE	Graph	DOR	GROVER	17	Scaffold	reg	0.427463149728472	0.34472049689441	0.39938080495356
2.18405513904209	RMSE	Graph	DOR	GROVER	18	Scaffold	reg	0.413498836307215	0.354037267080745	0.501547987616099
3.04728167990204	RMSE	Graph	DOR	GROVER	19	Scaffold	reg	0.406904577191621	0.518633540372671	0.390092879256966
2.66166907078431	RMSE	Graph	DOR	GROVER	20	Scaffold	reg	0.393328161365399	0.521739130434783	0.495356037151703
2.61507848621025	RMSE	Graph	DOR	GROVER	21	Scaffold	reg	0.407292474786656	0.381987577639751	0.523219814241486
2.39056075674019	RMSE	Graph	DOR	GROVER	22	Scaffold	reg	0.41233514352211	0.509316770186335	0.356037151702786
2.18986680431104	RMSE	Graph	DOR	GROVER	23	Scaffold	reg	0.451512800620636	0.260869565217391	0.291021671826625
2.77217406650708	RMSE	Graph	DOR	GROVER	24	Scaffold	reg	0.421644685802948	0.37888198757764	0.411764705882353
2.44836053109264	RMSE	Graph	DOR	GROVER	25	Scaffold	reg	0.432117920868891	0.509316770186335	0.198142414860681
2.99384320267204	RMSE	Graph	DOR	GROVER	26	Scaffold	reg	0.431342125678821	0.282608695652174	0.430340557275542
2.44620494774845	RMSE	Graph	DOR	GROVER	27	Scaffold	reg	0.430566330488751	0.27639751552795	0.442724458204334
2.51937176678319	RMSE	Graph	DOR	GROVER	28	Scaffold	reg	0.38944918541505	0.667701863354037	0.380804953560371
2.33455216770675	RMSE	Graph	DOR	GROVER	29	Scaffold	reg	0.427463149728472	0.428571428571428	0.315789473684211
2.26687079186549	RMSE	Graph	DOR	GROVER_RDKit	0	Scaffold	reg	0.419705197827773	0.546583850931677	0.260061919504644
2.19214352115128	RMSE	Graph	DOR	GROVER_RDKit	1	Scaffold	reg	0.403025601241272	0.605590062111801	0.334365325077399
2.02182695561789	RMSE	Graph	DOR	GROVER_RDKit	2	Scaffold	reg	0.41388673390225	0.552795031055901	0.30030959752322
2.66469660822973	RMSE	Graph	DOR	GROVER_RDKit	3	Scaffold	reg	0.41466252909232	0.503105590062112	0.343653250773994
2.23375061706224	RMSE	Graph	DOR	GROVER_RDKit	4	Scaffold	reg	0.405352986811482	0.450310559006211	0.470588235294118
2.24414873019396	RMSE	Graph	DOR	GROVER_RDKit	5	Scaffold	reg	0.424359968968192	0.263975155279503	0.504643962848297
2.35375573828453	RMSE	Graph	DOR	GROVER_RDKit	6	Scaffold	reg	0.393328161365399	0.552795031055901	0.464396284829721
2.71258040881942	RMSE	Graph	DOR	GROVER_RDKit	7	Scaffold	reg	0.405740884406517	0.549689440993789	0.368421052631579
2.33420372242437	RMSE	Graph	DOR	GROVER_RDKit	8	Scaffold	reg	0.382467028704422	0.65527950310559	0.448916408668731
2.16999153795051	RMSE	Graph	DOR	GROVER_RDKit	9	Scaffold	reg	0.441039565554693	0.326086956521739	0.309597523219814
2.21982320807392	RMSE	Graph	DOR	GROVER_RDKit	10	Scaffold	reg	0.405352986811482	0.437888198757764	0.48297213622291
1.9744384251538	RMSE	Graph	DOR	GROVER_RDKit	11	Scaffold	reg	0.411171450737005	0.267080745341615	0.606811145510836
2.1471980361257	RMSE	Graph	DOR	GROVER_RDKit	12	Scaffold	reg	0.398370830100853	0.354037267080745	0.622291021671827
2.17605971987767	RMSE	Graph	DOR	GROVER_RDKit	13	Scaffold	reg	0.403413498836307	0.437888198757764	0.498452012383901
1.85232083642518	RMSE	Graph	DOR	GROVER_RDKit	14	Scaffold	reg	0.416214119472459	0.288819875776398	0.544891640866873
2.32722852406435	RMSE	Graph	DOR	GROVER_RDKit	15	Scaffold	reg	0.402249806051202	0.468944099378882	0.476780185758514
2.51153416100527	RMSE	Graph	DOR	GROVER_RDKit	16	Scaffold	reg	0.408456167571761	0.381987577639751	0.513931888544892
2.04155732284705	RMSE	Graph	DOR	GROVER_RDKit	17	Scaffold	reg	0.427463149728472	0.34472049689441	0.39938080495356
1.90458261584009	RMSE	Graph	DOR	GROVER_RDKit	18	Scaffold	reg	0.413498836307215	0.354037267080745	0.501547987616099
2.27869655100217	RMSE	Graph	DOR	GROVER_RDKit	19	Scaffold	reg	0.406904577191621	0.518633540372671	0.390092879256966
2.47789992013155	RMSE	Graph	DOR	GROVER_RDKit	20	Scaffold	reg	0.393328161365399	0.521739130434783	0.495356037151703
2.2517175641868	RMSE	Graph	DOR	GROVER_RDKit	21	Scaffold	reg	0.407292474786656	0.381987577639751	0.523219814241486
2.08883711445097	RMSE	Graph	DOR	GROVER_RDKit	22	Scaffold	reg	0.41233514352211	0.509316770186335	0.356037151702786
1.56025316260885	RMSE	Graph	DOR	GROVER_RDKit	23	Scaffold	reg	0.451512800620636	0.260869565217391	0.291021671826625
2.32238933982519	RMSE	Graph	DOR	GROVER_RDKit	24	Scaffold	reg	0.421644685802948	0.37888198757764	0.411764705882353
2.2196221477096	RMSE	Graph	DOR	GROVER_RDKit	25	Scaffold	reg	0.432117920868891	0.509316770186335	0.198142414860681
2.47972823775075	RMSE	Graph	DOR	GROVER_RDKit	26	Scaffold	reg	0.431342125678821	0.282608695652174	0.430340557275542
2.00461002545605	RMSE	Graph	DOR	GROVER_RDKit	27	Scaffold	reg	0.430566330488751	0.27639751552795	0.442724458204334
1.98853529841153	RMSE	Graph	DOR	GROVER_RDKit	28	Scaffold	reg	0.38944918541505	0.667701863354037	0.380804953560371
2.23813466151572	RMSE	Graph	DOR	GROVER_RDKit	29	Scaffold	reg	0.427463149728472	0.428571428571428	0.315789473684211
2.26842812234401	RMSE	rdkit2d	DOR	RF	0	Scaffold	reg	0.419705197827773	0.546583850931677	0.260061919504644
2.00683034705323	RMSE	rdkit2d	DOR	RF	1	Scaffold	reg	0.403025601241272	0.605590062111801	0.334365325077399
1.86440528561429	RMSE	rdkit2d	DOR	RF	2	Scaffold	reg	0.41388673390225	0.552795031055901	0.30030959752322
2.54898473525785	RMSE	rdkit2d	DOR	RF	3	Scaffold	reg	0.41466252909232	0.503105590062112	0.343653250773994
2.15073309090052	RMSE	rdkit2d	DOR	RF	4	Scaffold	reg	0.405352986811482	0.450310559006211	0.470588235294118
2.47497526983837	RMSE	rdkit2d	DOR	RF	5	Scaffold	reg	0.424359968968192	0.263975155279503	0.504643962848297
1.89324194593322	RMSE	rdkit2d	DOR	RF	6	Scaffold	reg	0.393328161365399	0.552795031055901	0.464396284829721
2.33750202828843	RMSE	rdkit2d	DOR	RF	7	Scaffold	reg	0.405740884406517	0.549689440993789	0.368421052631579
2.20205829006855	RMSE	rdkit2d	DOR	RF	8	Scaffold	reg	0.382467028704422	0.65527950310559	0.448916408668731
1.87734547916582	RMSE	rdkit2d	DOR	RF	9	Scaffold	reg	0.441039565554693	0.326086956521739	0.309597523219814
2.15351612319343	RMSE	rdkit2d	DOR	RF	10	Scaffold	reg	0.405352986811482	0.437888198757764	0.48297213622291
1.93162478289795	RMSE	rdkit2d	DOR	RF	11	Scaffold	reg	0.411171450737005	0.267080745341615	0.606811145510836
2.26210354070083	RMSE	rdkit2d	DOR	RF	12	Scaffold	reg	0.398370830100853	0.354037267080745	0.622291021671827
2.46431198744366	RMSE	rdkit2d	DOR	RF	13	Scaffold	reg	0.403413498836307	0.437888198757764	0.498452012383901
1.9628683285202	RMSE	rdkit2d	DOR	RF	14	Scaffold	reg	0.416214119472459	0.288819875776398	0.544891640866873
2.13352903867085	RMSE	rdkit2d	DOR	RF	15	Scaffold	reg	0.402249806051202	0.468944099378882	0.476780185758514
2.03664283910847	RMSE	rdkit2d	DOR	RF	16	Scaffold	reg	0.408456167571761	0.381987577639751	0.513931888544892
2.01419558203637	RMSE	rdkit2d	DOR	RF	17	Scaffold	reg	0.427463149728472	0.34472049689441	0.39938080495356
2.1538517127862	RMSE	rdkit2d	DOR	RF	18	Scaffold	reg	0.413498836307215	0.354037267080745	0.501547987616099
2.28908432231884	RMSE	rdkit2d	DOR	RF	19	Scaffold	reg	0.406904577191621	0.518633540372671	0.390092879256966
2.55983991445511	RMSE	rdkit2d	DOR	RF	20	Scaffold	reg	0.393328161365399	0.521739130434783	0.495356037151703
2.09709983119895	RMSE	rdkit2d	DOR	RF	21	Scaffold	reg	0.407292474786656	0.381987577639751	0.523219814241486
1.97668884576108	RMSE	rdkit2d	DOR	RF	22	Scaffold	reg	0.41233514352211	0.509316770186335	0.356037151702786
1.40585274948332	RMSE	rdkit2d	DOR	RF	23	Scaffold	reg	0.451512800620636	0.260869565217391	0.291021671826625
2.32626370355715	RMSE	rdkit2d	DOR	RF	24	Scaffold	reg	0.421644685802948	0.37888198757764	0.411764705882353
1.83417722862241	RMSE	rdkit2d	DOR	RF	25	Scaffold	reg	0.432117920868891	0.509316770186335	0.198142414860681
2.07605329277244	RMSE	rdkit2d	DOR	RF	26	Scaffold	reg	0.431342125678821	0.282608695652174	0.430340557275542
1.88815529716784	RMSE	rdkit2d	DOR	RF	27	Scaffold	reg	0.430566330488751	0.27639751552795	0.442724458204334
2.17436513156994	RMSE	rdkit2d	DOR	RF	28	Scaffold	reg	0.38944918541505	0.667701863354037	0.380804953560371
2.37306599770227	RMSE	rdkit2d	DOR	RF	29	Scaffold	reg	0.427463149728472	0.428571428571428	0.315789473684211
2.46174895595792	RMSE	SMILES	KOR	MolBERT	0	Scaffold	reg	0.428571428571428	0.557228915662651	0.529940119760479
2.71182765164096	RMSE	SMILES	KOR	MolBERT	1	Scaffold	reg	0.46390977443609	0.349397590361446	0.455089820359281
2.34544512000759	RMSE	SMILES	KOR	MolBERT	2	Scaffold	reg	0.437218045112782	0.397590361445783	0.619760479041916
2.46960790470928	RMSE	SMILES	KOR	MolBERT	3	Scaffold	reg	0.453759398496241	0.460843373493976	0.425149700598802
2.58858541793344	RMSE	SMILES	KOR	MolBERT	4	Scaffold	reg	0.448496240601504	0.487951807228916	0.440119760479042
2.48091012515972	RMSE	SMILES	KOR	MolBERT	5	Scaffold	reg	0.45187969924812	0.38855421686747	0.511976047904192
2.12957152718867	RMSE	SMILES	KOR	MolBERT	6	Scaffold	reg	0.465037593984962	0.316265060240964	0.479041916167665
2.49596843597101	RMSE	SMILES	KOR	MolBERT	7	Scaffold	reg	0.447368421052632	0.475903614457831	0.461077844311377
2.6442202835525	RMSE	SMILES	KOR	MolBERT	8	Scaffold	reg	0.452631578947368	0.478915662650602	0.416167664670659
2.75436253412611	RMSE	SMILES	KOR	MolBERT	9	Scaffold	reg	0.459398496240601	0.412650602409639	0.42814371257485
2.65605191940934	RMSE	SMILES	KOR	MolBERT	10	Scaffold	reg	0.454511278195489	0.530120481927711	0.350299401197605
2.54781142289349	RMSE	SMILES	KOR	MolBERT	11	Scaffold	reg	0.429323308270677	0.506024096385542	0.574850299401198
2.69620289264827	RMSE	SMILES	KOR	MolBERT	12	Scaffold	reg	0.446992481203007	0.454819277108434	0.48502994011976
2.15439777620025	RMSE	SMILES	KOR	MolBERT	13	Scaffold	reg	0.438721804511278	0.490963855421687	0.514970059880239
2.75860304801181	RMSE	SMILES	KOR	MolBERT	14	Scaffold	reg	0.445488721804511	0.469879518072289	0.482035928143713
3.05724037708746	RMSE	SMILES	KOR	MolBERT	15	Scaffold	reg	0.442481203007519	0.566265060240964	0.410179640718563
2.5794325317225	RMSE	SMILES	KOR	MolBERT	16	Scaffold	reg	0.447744360902256	0.530120481927711	0.404191616766467
2.5166871750999	RMSE	SMILES	KOR	MolBERT	17	Scaffold	reg	0.436466165413534	0.548192771084337	0.476047904191617
2.65830668549027	RMSE	SMILES	KOR	MolBERT	18	Scaffold	reg	0.464661654135338	0.412650602409639	0.38622754491018
2.64627510526878	RMSE	SMILES	KOR	MolBERT	19	Scaffold	reg	0.455263157894737	0.358433734939759	0.514970059880239
2.53072298746542	RMSE	SMILES	KOR	MolBERT	20	Scaffold	reg	0.46203007518797	0.373493975903614	0.446107784431138
2.78101231637043	RMSE	SMILES	KOR	MolBERT	21	Scaffold	reg	0.452631578947368	0.376506024096386	0.517964071856287
2.51860907452316	RMSE	SMILES	KOR	MolBERT	22	Scaffold	reg	0.45187969924812	0.451807228915663	0.449101796407186
2.64334951270362	RMSE	SMILES	KOR	MolBERT	23	Scaffold	reg	0.470676691729323	0.487951807228916	0.263473053892216
2.5417744681106	RMSE	SMILES	KOR	MolBERT	24	Scaffold	reg	0.443233082706767	0.313253012048193	0.655688622754491
3.06153324044208	RMSE	SMILES	KOR	MolBERT	25	Scaffold	reg	0.459398496240601	0.370481927710843	0.470059880239521
2.75924386926827	RMSE	SMILES	KOR	MolBERT	26	Scaffold	reg	0.451127819548872	0.560240963855422	0.347305389221557
2.94032733327558	RMSE	SMILES	KOR	MolBERT	27	Scaffold	reg	0.46015037593985	0.379518072289157	0.455089820359281
2.93713874746669	RMSE	SMILES	KOR	MolBERT	28	Scaffold	reg	0.433834586466165	0.596385542168675	0.449101796407186
2.38016711044575	RMSE	SMILES	KOR	MolBERT	29	Scaffold	reg	0.46390977443609	0.394578313253012	0.410179640718563
2.3825428127881	RMSE	Graph	KOR	GROVER	0	Scaffold	reg	0.428571428571428	0.557228915662651	0.529940119760479
2.68680289360973	RMSE	Graph	KOR	GROVER	1	Scaffold	reg	0.46390977443609	0.349397590361446	0.455089820359281
2.13990739344945	RMSE	Graph	KOR	GROVER	2	Scaffold	reg	0.437218045112782	0.397590361445783	0.619760479041916
2.81749187250805	RMSE	Graph	KOR	GROVER	3	Scaffold	reg	0.453759398496241	0.460843373493976	0.425149700598802
2.85369876569769	RMSE	Graph	KOR	GROVER	4	Scaffold	reg	0.448496240601504	0.487951807228916	0.440119760479042
2.68684768381963	RMSE	Graph	KOR	GROVER	5	Scaffold	reg	0.45187969924812	0.38855421686747	0.511976047904192
2.3520656998694	RMSE	Graph	KOR	GROVER	6	Scaffold	reg	0.465037593984962	0.316265060240964	0.479041916167665
3.19436256373649	RMSE	Graph	KOR	GROVER	7	Scaffold	reg	0.447368421052632	0.475903614457831	0.461077844311377
2.69886178340212	RMSE	Graph	KOR	GROVER	8	Scaffold	reg	0.452631578947368	0.478915662650602	0.416167664670659
2.28823309184454	RMSE	Graph	KOR	GROVER	9	Scaffold	reg	0.459398496240601	0.412650602409639	0.42814371257485
3.0227528825902	RMSE	Graph	KOR	GROVER	10	Scaffold	reg	0.454511278195489	0.530120481927711	0.350299401197605
2.41644204928272	RMSE	Graph	KOR	GROVER	11	Scaffold	reg	0.429323308270677	0.506024096385542	0.574850299401198
2.43974763402314	RMSE	Graph	KOR	GROVER	12	Scaffold	reg	0.446992481203007	0.454819277108434	0.48502994011976
2.0889915123073	RMSE	Graph	KOR	GROVER	13	Scaffold	reg	0.438721804511278	0.490963855421687	0.514970059880239
2.54543741856355	RMSE	Graph	KOR	GROVER	14	Scaffold	reg	0.445488721804511	0.469879518072289	0.482035928143713
2.75893938293226	RMSE	Graph	KOR	GROVER	15	Scaffold	reg	0.442481203007519	0.566265060240964	0.410179640718563
2.48254407689592	RMSE	Graph	KOR	GROVER	16	Scaffold	reg	0.447744360902256	0.530120481927711	0.404191616766467
2.81306968000557	RMSE	Graph	KOR	GROVER	17	Scaffold	reg	0.436466165413534	0.548192771084337	0.476047904191617
3.09137689800932	RMSE	Graph	KOR	GROVER	18	Scaffold	reg	0.464661654135338	0.412650602409639	0.38622754491018
3.27298130334327	RMSE	Graph	KOR	GROVER	19	Scaffold	reg	0.455263157894737	0.358433734939759	0.514970059880239
2.76872862866601	RMSE	Graph	KOR	GROVER	20	Scaffold	reg	0.46203007518797	0.373493975903614	0.446107784431138
2.65505339419132	RMSE	Graph	KOR	GROVER	21	Scaffold	reg	0.452631578947368	0.376506024096386	0.517964071856287
2.60786712138194	RMSE	Graph	KOR	GROVER	22	Scaffold	reg	0.45187969924812	0.451807228915663	0.449101796407186
2.85290462794061	RMSE	Graph	KOR	GROVER	23	Scaffold	reg	0.470676691729323	0.487951807228916	0.263473053892216
2.52024588189135	RMSE	Graph	KOR	GROVER	24	Scaffold	reg	0.443233082706767	0.313253012048193	0.655688622754491
3.6131178169429	RMSE	Graph	KOR	GROVER	25	Scaffold	reg	0.459398496240601	0.370481927710843	0.470059880239521
2.90546333534117	RMSE	Graph	KOR	GROVER	26	Scaffold	reg	0.451127819548872	0.560240963855422	0.347305389221557
2.81243358483639	RMSE	Graph	KOR	GROVER	27	Scaffold	reg	0.46015037593985	0.379518072289157	0.455089820359281
2.29192002169669	RMSE	Graph	KOR	GROVER	28	Scaffold	reg	0.433834586466165	0.596385542168675	0.449101796407186
2.65044819951517	RMSE	Graph	KOR	GROVER	29	Scaffold	reg	0.46390977443609	0.394578313253012	0.410179640718563
2.4127651084216	RMSE	Graph	KOR	GROVER_RDKit	0	Scaffold	reg	0.428571428571428	0.557228915662651	0.529940119760479
2.48047659225706	RMSE	Graph	KOR	GROVER_RDKit	1	Scaffold	reg	0.46390977443609	0.349397590361446	0.455089820359281
2.11081605835197	RMSE	Graph	KOR	GROVER_RDKit	2	Scaffold	reg	0.437218045112782	0.397590361445783	0.619760479041916
2.24718154899615	RMSE	Graph	KOR	GROVER_RDKit	3	Scaffold	reg	0.453759398496241	0.460843373493976	0.425149700598802
2.57896769384157	RMSE	Graph	KOR	GROVER_RDKit	4	Scaffold	reg	0.448496240601504	0.487951807228916	0.440119760479042
2.23456891976914	RMSE	Graph	KOR	GROVER_RDKit	5	Scaffold	reg	0.45187969924812	0.38855421686747	0.511976047904192
2.13691918119973	RMSE	Graph	KOR	GROVER_RDKit	6	Scaffold	reg	0.465037593984962	0.316265060240964	0.479041916167665
2.1390729459046	RMSE	Graph	KOR	GROVER_RDKit	7	Scaffold	reg	0.447368421052632	0.475903614457831	0.461077844311377
2.58323127666118	RMSE	Graph	KOR	GROVER_RDKit	8	Scaffold	reg	0.452631578947368	0.478915662650602	0.416167664670659
2.63759535225662	RMSE	Graph	KOR	GROVER_RDKit	9	Scaffold	reg	0.459398496240601	0.412650602409639	0.42814371257485
2.54656646014023	RMSE	Graph	KOR	GROVER_RDKit	10	Scaffold	reg	0.454511278195489	0.530120481927711	0.350299401197605
2.43310248659056	RMSE	Graph	KOR	GROVER_RDKit	11	Scaffold	reg	0.429323308270677	0.506024096385542	0.574850299401198
2.80970885843713	RMSE	Graph	KOR	GROVER_RDKit	12	Scaffold	reg	0.446992481203007	0.454819277108434	0.48502994011976
2.08936981961408	RMSE	Graph	KOR	GROVER_RDKit	13	Scaffold	reg	0.438721804511278	0.490963855421687	0.514970059880239
2.44630852445536	RMSE	Graph	KOR	GROVER_RDKit	14	Scaffold	reg	0.445488721804511	0.469879518072289	0.482035928143713
2.72933253008157	RMSE	Graph	KOR	GROVER_RDKit	15	Scaffold	reg	0.442481203007519	0.566265060240964	0.410179640718563
2.18676506797032	RMSE	Graph	KOR	GROVER_RDKit	16	Scaffold	reg	0.447744360902256	0.530120481927711	0.404191616766467
2.34671365686166	RMSE	Graph	KOR	GROVER_RDKit	17	Scaffold	reg	0.436466165413534	0.548192771084337	0.476047904191617
2.67852518505046	RMSE	Graph	KOR	GROVER_RDKit	18	Scaffold	reg	0.464661654135338	0.412650602409639	0.38622754491018
2.31835935754396	RMSE	Graph	KOR	GROVER_RDKit	19	Scaffold	reg	0.455263157894737	0.358433734939759	0.514970059880239
2.28799591332624	RMSE	Graph	KOR	GROVER_RDKit	20	Scaffold	reg	0.46203007518797	0.373493975903614	0.446107784431138
2.88690005959824	RMSE	Graph	KOR	GROVER_RDKit	21	Scaffold	reg	0.452631578947368	0.376506024096386	0.517964071856287
2.25139243624238	RMSE	Graph	KOR	GROVER_RDKit	22	Scaffold	reg	0.45187969924812	0.451807228915663	0.449101796407186
2.21897815285967	RMSE	Graph	KOR	GROVER_RDKit	23	Scaffold	reg	0.470676691729323	0.487951807228916	0.263473053892216
2.39322008092849	RMSE	Graph	KOR	GROVER_RDKit	24	Scaffold	reg	0.443233082706767	0.313253012048193	0.655688622754491
3.22437494503662	RMSE	Graph	KOR	GROVER_RDKit	25	Scaffold	reg	0.459398496240601	0.370481927710843	0.470059880239521
2.82611696833479	RMSE	Graph	KOR	GROVER_RDKit	26	Scaffold	reg	0.451127819548872	0.560240963855422	0.347305389221557
2.59557655619004	RMSE	Graph	KOR	GROVER_RDKit	27	Scaffold	reg	0.46015037593985	0.379518072289157	0.455089820359281
2.72916634387359	RMSE	Graph	KOR	GROVER_RDKit	28	Scaffold	reg	0.433834586466165	0.596385542168675	0.449101796407186
2.15663616670312	RMSE	Graph	KOR	GROVER_RDKit	29	Scaffold	reg	0.46390977443609	0.394578313253012	0.410179640718563
2.23384016822292	RMSE	rdkit2d	KOR	RF	0	Scaffold	reg	0.428571428571428	0.557228915662651	0.529940119760479
2.23918966390929	RMSE	rdkit2d	KOR	RF	1	Scaffold	reg	0.46390977443609	0.349397590361446	0.455089820359281
2.0061381296691	RMSE	rdkit2d	KOR	RF	2	Scaffold	reg	0.437218045112782	0.397590361445783	0.619760479041916
1.98020285657355	RMSE	rdkit2d	KOR	RF	3	Scaffold	reg	0.453759398496241	0.460843373493976	0.425149700598802
2.06672455917613	RMSE	rdkit2d	KOR	RF	4	Scaffold	reg	0.448496240601504	0.487951807228916	0.440119760479042
2.09946488638789	RMSE	rdkit2d	KOR	RF	5	Scaffold	reg	0.45187969924812	0.38855421686747	0.511976047904192
1.89884147311151	RMSE	rdkit2d	KOR	RF	6	Scaffold	reg	0.465037593984962	0.316265060240964	0.479041916167665
2.16041595553622	RMSE	rdkit2d	KOR	RF	7	Scaffold	reg	0.447368421052632	0.475903614457831	0.461077844311377
2.24391225447518	RMSE	rdkit2d	KOR	RF	8	Scaffold	reg	0.452631578947368	0.478915662650602	0.416167664670659
2.17096366186867	RMSE	rdkit2d	KOR	RF	9	Scaffold	reg	0.459398496240601	0.412650602409639	0.42814371257485
2.14741861830539	RMSE	rdkit2d	KOR	RF	10	Scaffold	reg	0.454511278195489	0.530120481927711	0.350299401197605
2.01213977310148	RMSE	rdkit2d	KOR	RF	11	Scaffold	reg	0.429323308270677	0.506024096385542	0.574850299401198
2.46864080028466	RMSE	rdkit2d	KOR	RF	12	Scaffold	reg	0.446992481203007	0.454819277108434	0.48502994011976
1.79604928330793	RMSE	rdkit2d	KOR	RF	13	Scaffold	reg	0.438721804511278	0.490963855421687	0.514970059880239
2.33153713636057	RMSE	rdkit2d	KOR	RF	14	Scaffold	reg	0.445488721804511	0.469879518072289	0.482035928143713
2.68238564603381	RMSE	rdkit2d	KOR	RF	15	Scaffold	reg	0.442481203007519	0.566265060240964	0.410179640718563
2.07201015876212	RMSE	rdkit2d	KOR	RF	16	Scaffold	reg	0.447744360902256	0.530120481927711	0.404191616766467
1.99648790663232	RMSE	rdkit2d	KOR	RF	17	Scaffold	reg	0.436466165413534	0.548192771084337	0.476047904191617
2.06252549887915	RMSE	rdkit2d	KOR	RF	18	Scaffold	reg	0.464661654135338	0.412650602409639	0.38622754491018
2.33851117122931	RMSE	rdkit2d	KOR	RF	19	Scaffold	reg	0.455263157894737	0.358433734939759	0.514970059880239
2.04398163048496	RMSE	rdkit2d	KOR	RF	20	Scaffold	reg	0.46203007518797	0.373493975903614	0.446107784431138
2.58103618902383	RMSE	rdkit2d	KOR	RF	21	Scaffold	reg	0.452631578947368	0.376506024096386	0.517964071856287
2.032400019405	RMSE	rdkit2d	KOR	RF	22	Scaffold	reg	0.45187969924812	0.451807228915663	0.449101796407186
2.08816372656209	RMSE	rdkit2d	KOR	RF	23	Scaffold	reg	0.470676691729323	0.487951807228916	0.263473053892216
2.33802706996576	RMSE	rdkit2d	KOR	RF	24	Scaffold	reg	0.443233082706767	0.313253012048193	0.655688622754491
2.60339871310729	RMSE	rdkit2d	KOR	RF	25	Scaffold	reg	0.459398496240601	0.370481927710843	0.470059880239521
2.0236125283447	RMSE	rdkit2d	KOR	RF	26	Scaffold	reg	0.451127819548872	0.560240963855422	0.347305389221557
2.34970845308454	RMSE	rdkit2d	KOR	RF	27	Scaffold	reg	0.46015037593985	0.379518072289157	0.455089820359281
2.41388527538662	RMSE	rdkit2d	KOR	RF	28	Scaffold	reg	0.433834586466165	0.596385542168675	0.449101796407186
2.10983366708449	RMSE	rdkit2d	KOR	RF	29	Scaffold	reg	0.46390977443609	0.394578313253012	0.410179640718563
2.24698120943463	RMSE	SMILES	MDR1	MolBERT	0	Random	reg	0.40695652173913	0.458333333333333	0.416666666666667
2.14477927927681	RMSE	SMILES	MDR1	MolBERT	1	Random	reg	0.410434782608696	0.465277777777778	0.381944444444444
2.2373845546039	RMSE	SMILES	MDR1	MolBERT	2	Random	reg	0.412173913043478	0.368055555555556	0.465277777777778
2.17981391149634	RMSE	SMILES	MDR1	MolBERT	3	Random	reg	0.417391304347826	0.388888888888889	0.402777777777778
2.51646764865278	RMSE	SMILES	MDR1	MolBERT	4	Random	reg	0.407826086956522	0.402777777777778	0.465277777777778
2.23685234365717	RMSE	SMILES	MDR1	MolBERT	5	Random	reg	0.418260869565217	0.409722222222222	0.375
2.31945221891977	RMSE	SMILES	MDR1	MolBERT	6	Random	reg	0.402608695652174	0.479166666666667	0.430555555555556
2.34049781496571	RMSE	SMILES	MDR1	MolBERT	7	Random	reg	0.418260869565217	0.375	0.409722222222222
2.18470052030619	RMSE	SMILES	MDR1	MolBERT	8	Random	reg	0.419130434782609	0.423611111111111	0.354166666666667
2.28743465034118	RMSE	SMILES	MDR1	MolBERT	9	Random	reg	0.423478260869565	0.395833333333333	0.347222222222222
2.47786561420351	RMSE	SMILES	MDR1	MolBERT	10	Random	reg	0.397391304347826	0.423611111111111	0.527777777777778
2.41953197689536	RMSE	SMILES	MDR1	MolBERT	11	Random	reg	0.413913043478261	0.388888888888889	0.430555555555556
2.26867099867886	RMSE	SMILES	MDR1	MolBERT	12	Random	reg	0.412173913043478	0.388888888888889	0.444444444444444
2.34264901612116	RMSE	SMILES	MDR1	MolBERT	13	Random	reg	0.418260869565217	0.388888888888889	0.395833333333333
1.96208735249374	RMSE	SMILES	MDR1	MolBERT	14	Random	reg	0.418260869565217	0.416666666666667	0.368055555555556
2.30772438957787	RMSE	SMILES	MDR1	MolBERT	15	Random	reg	0.41304347826087	0.326388888888889	0.5
2.16021014934095	RMSE	SMILES	MDR1	MolBERT	16	Random	reg	0.406086956521739	0.430555555555556	0.451388888888889
2.21553971792164	RMSE	SMILES	MDR1	MolBERT	17	Random	reg	0.409565217391304	0.388888888888889	0.465277777777778
2.2618467756791	RMSE	SMILES	MDR1	MolBERT	18	Random	reg	0.417391304347826	0.388888888888889	0.402777777777778
2.40778594558377	RMSE	SMILES	MDR1	MolBERT	19	Random	reg	0.405217391304348	0.416666666666667	0.472222222222222
2.06921475651603	RMSE	SMILES	MDR1	MolBERT	20	Random	reg	0.422608695652174	0.388888888888889	0.361111111111111
2.30609825883455	RMSE	SMILES	MDR1	MolBERT	21	Random	reg	0.407826086956522	0.472222222222222	0.395833333333333
2.19704545088775	RMSE	SMILES	MDR1	MolBERT	22	Random	reg	0.405217391304348	0.486111111111111	0.402777777777778
2.2777958656571	RMSE	SMILES	MDR1	MolBERT	23	Random	reg	0.400869565217391	0.444444444444444	0.479166666666667
2.35160514421896	RMSE	SMILES	MDR1	MolBERT	24	Random	reg	0.414782608695652	0.430555555555556	0.381944444444444
2.44428947103767	RMSE	SMILES	MDR1	MolBERT	25	Random	reg	0.420869565217391	0.361111111111111	0.402777777777778
2.31833015585941	RMSE	SMILES	MDR1	MolBERT	26	Random	reg	0.413913043478261	0.402777777777778	0.416666666666667
2.12086142334868	RMSE	SMILES	MDR1	MolBERT	27	Random	reg	0.406086956521739	0.465277777777778	0.416666666666667
2.39651368976555	RMSE	SMILES	MDR1	MolBERT	28	Random	reg	0.427826086956522	0.395833333333333	0.3125
2.39066513336081	RMSE	SMILES	MDR1	MolBERT	29	Random	reg	0.417391304347826	0.402777777777778	0.388888888888889
3.29834792210127	RMSE	Graph	MDR1	GROVER	0	Random	reg	0.40695652173913	0.458333333333333	0.416666666666667
2.64987847577703	RMSE	Graph	MDR1	GROVER	1	Random	reg	0.410434782608696	0.465277777777778	0.381944444444444
3.29951481640025	RMSE	Graph	MDR1	GROVER	2	Random	reg	0.412173913043478	0.368055555555556	0.465277777777778
2.4279596462409	RMSE	Graph	MDR1	GROVER	3	Random	reg	0.417391304347826	0.388888888888889	0.402777777777778
2.49131588321983	RMSE	Graph	MDR1	GROVER	4	Random	reg	0.407826086956522	0.402777777777778	0.465277777777778
3.16334598246866	RMSE	Graph	MDR1	GROVER	5	Random	reg	0.418260869565217	0.409722222222222	0.375
2.58016268441314	RMSE	Graph	MDR1	GROVER	6	Random	reg	0.402608695652174	0.479166666666667	0.430555555555556
3.36590566436092	RMSE	Graph	MDR1	GROVER	7	Random	reg	0.418260869565217	0.375	0.409722222222222
2.70058953073174	RMSE	Graph	MDR1	GROVER	8	Random	reg	0.419130434782609	0.423611111111111	0.354166666666667
2.39892499786197	RMSE	Graph	MDR1	GROVER	9	Random	reg	0.423478260869565	0.395833333333333	0.347222222222222
3.93466692606726	RMSE	Graph	MDR1	GROVER	10	Random	reg	0.397391304347826	0.423611111111111	0.527777777777778
3.67334880959566	RMSE	Graph	MDR1	GROVER	11	Random	reg	0.413913043478261	0.388888888888889	0.430555555555556
2.48592877813496	RMSE	Graph	MDR1	GROVER	12	Random	reg	0.412173913043478	0.388888888888889	0.444444444444444
3.29040633580848	RMSE	Graph	MDR1	GROVER	13	Random	reg	0.418260869565217	0.388888888888889	0.395833333333333
3.04689705877116	RMSE	Graph	MDR1	GROVER	14	Random	reg	0.418260869565217	0.416666666666667	0.368055555555556
2.7786722849404	RMSE	Graph	MDR1	GROVER	15	Random	reg	0.41304347826087	0.326388888888889	0.5
2.94163886709875	RMSE	Graph	MDR1	GROVER	16	Random	reg	0.406086956521739	0.430555555555556	0.451388888888889
2.45999691441438	RMSE	Graph	MDR1	GROVER	17	Random	reg	0.409565217391304	0.388888888888889	0.465277777777778
3.20688613161216	RMSE	Graph	MDR1	GROVER	18	Random	reg	0.417391304347826	0.388888888888889	0.402777777777778
2.47639075637404	RMSE	Graph	MDR1	GROVER	19	Random	reg	0.405217391304348	0.416666666666667	0.472222222222222
2.34585710745133	RMSE	Graph	MDR1	GROVER	20	Random	reg	0.422608695652174	0.388888888888889	0.361111111111111
3.13201206262594	RMSE	Graph	MDR1	GROVER	21	Random	reg	0.407826086956522	0.472222222222222	0.395833333333333
2.3239727519588	RMSE	Graph	MDR1	GROVER	22	Random	reg	0.405217391304348	0.486111111111111	0.402777777777778
2.59374370302118	RMSE	Graph	MDR1	GROVER	23	Random	reg	0.400869565217391	0.444444444444444	0.479166666666667
2.57107151398718	RMSE	Graph	MDR1	GROVER	24	Random	reg	0.414782608695652	0.430555555555556	0.381944444444444
2.90541950868115	RMSE	Graph	MDR1	GROVER	25	Random	reg	0.420869565217391	0.361111111111111	0.402777777777778
2.55607331580495	RMSE	Graph	MDR1	GROVER	26	Random	reg	0.413913043478261	0.402777777777778	0.416666666666667
3.15753821048301	RMSE	Graph	MDR1	GROVER	27	Random	reg	0.406086956521739	0.465277777777778	0.416666666666667
3.15946953463297	RMSE	Graph	MDR1	GROVER	28	Random	reg	0.427826086956522	0.395833333333333	0.3125
3.5343529867157	RMSE	Graph	MDR1	GROVER	29	Random	reg	0.417391304347826	0.402777777777778	0.388888888888889
1.88801940563732	RMSE	Graph	MDR1	GROVER_RDKit	0	Random	reg	0.40695652173913	0.458333333333333	0.416666666666667
1.87992824318303	RMSE	Graph	MDR1	GROVER_RDKit	1	Random	reg	0.410434782608696	0.465277777777778	0.381944444444444
1.97749406062346	RMSE	Graph	MDR1	GROVER_RDKit	2	Random	reg	0.412173913043478	0.368055555555556	0.465277777777778
1.68664090240674	RMSE	Graph	MDR1	GROVER_RDKit	3	Random	reg	0.417391304347826	0.388888888888889	0.402777777777778
1.98630506554918	RMSE	Graph	MDR1	GROVER_RDKit	4	Random	reg	0.407826086956522	0.402777777777778	0.465277777777778
1.52883660474191	RMSE	Graph	MDR1	GROVER_RDKit	5	Random	reg	0.418260869565217	0.409722222222222	0.375
1.91795401680109	RMSE	Graph	MDR1	GROVER_RDKit	6	Random	reg	0.402608695652174	0.479166666666667	0.430555555555556
1.71512720938237	RMSE	Graph	MDR1	GROVER_RDKit	7	Random	reg	0.418260869565217	0.375	0.409722222222222
1.75734197442152	RMSE	Graph	MDR1	GROVER_RDKit	8	Random	reg	0.419130434782609	0.423611111111111	0.354166666666667
1.97922153343752	RMSE	Graph	MDR1	GROVER_RDKit	9	Random	reg	0.423478260869565	0.395833333333333	0.347222222222222
1.8188044054835	RMSE	Graph	MDR1	GROVER_RDKit	10	Random	reg	0.397391304347826	0.423611111111111	0.527777777777778
1.79258202773982	RMSE	Graph	MDR1	GROVER_RDKit	11	Random	reg	0.413913043478261	0.388888888888889	0.430555555555556
1.99089737762882	RMSE	Graph	MDR1	GROVER_RDKit	12	Random	reg	0.412173913043478	0.388888888888889	0.444444444444444
1.7554124207505	RMSE	Graph	MDR1	GROVER_RDKit	13	Random	reg	0.418260869565217	0.388888888888889	0.395833333333333
1.68441491127244	RMSE	Graph	MDR1	GROVER_RDKit	14	Random	reg	0.418260869565217	0.416666666666667	0.368055555555556
1.74989507163045	RMSE	Graph	MDR1	GROVER_RDKit	15	Random	reg	0.41304347826087	0.326388888888889	0.5
1.59447785086853	RMSE	Graph	MDR1	GROVER_RDKit	16	Random	reg	0.406086956521739	0.430555555555556	0.451388888888889
1.85900335045883	RMSE	Graph	MDR1	GROVER_RDKit	17	Random	reg	0.409565217391304	0.388888888888889	0.465277777777778
1.96268996094228	RMSE	Graph	MDR1	GROVER_RDKit	18	Random	reg	0.417391304347826	0.388888888888889	0.402777777777778
1.6964043250937	RMSE	Graph	MDR1	GROVER_RDKit	19	Random	reg	0.405217391304348	0.416666666666667	0.472222222222222
1.6225148287125	RMSE	Graph	MDR1	GROVER_RDKit	20	Random	reg	0.422608695652174	0.388888888888889	0.361111111111111
1.91018445819039	RMSE	Graph	MDR1	GROVER_RDKit	21	Random	reg	0.407826086956522	0.472222222222222	0.395833333333333
1.73662292500489	RMSE	Graph	MDR1	GROVER_RDKit	22	Random	reg	0.405217391304348	0.486111111111111	0.402777777777778
1.86087803313489	RMSE	Graph	MDR1	GROVER_RDKit	23	Random	reg	0.400869565217391	0.444444444444444	0.479166666666667
1.97341467711559	RMSE	Graph	MDR1	GROVER_RDKit	24	Random	reg	0.414782608695652	0.430555555555556	0.381944444444444
2.12980341755515	RMSE	Graph	MDR1	GROVER_RDKit	25	Random	reg	0.420869565217391	0.361111111111111	0.402777777777778
1.89191519763148	RMSE	Graph	MDR1	GROVER_RDKit	26	Random	reg	0.413913043478261	0.402777777777778	0.416666666666667
1.86760515081193	RMSE	Graph	MDR1	GROVER_RDKit	27	Random	reg	0.406086956521739	0.465277777777778	0.416666666666667
2.0660111654513	RMSE	Graph	MDR1	GROVER_RDKit	28	Random	reg	0.427826086956522	0.395833333333333	0.3125
1.69490678048149	RMSE	Graph	MDR1	GROVER_RDKit	29	Random	reg	0.417391304347826	0.402777777777778	0.388888888888889
1.32152755480385	RMSE	rdkit2d	MDR1	RF	0	Random	reg	0.40695652173913	0.458333333333333	0.416666666666667
1.55879318879448	RMSE	rdkit2d	MDR1	RF	1	Random	reg	0.410434782608696	0.465277777777778	0.381944444444444
1.41347874034506	RMSE	rdkit2d	MDR1	RF	2	Random	reg	0.412173913043478	0.368055555555556	0.465277777777778
1.32863628010044	RMSE	rdkit2d	MDR1	RF	3	Random	reg	0.417391304347826	0.388888888888889	0.402777777777778
1.58341658434228	RMSE	rdkit2d	MDR1	RF	4	Random	reg	0.407826086956522	0.402777777777778	0.465277777777778
1.31981163543396	RMSE	rdkit2d	MDR1	RF	5	Random	reg	0.418260869565217	0.409722222222222	0.375
1.40371572496638	RMSE	rdkit2d	MDR1	RF	6	Random	reg	0.402608695652174	0.479166666666667	0.430555555555556
1.30469530804319	RMSE	rdkit2d	MDR1	RF	7	Random	reg	0.418260869565217	0.375	0.409722222222222
1.27504722634606	RMSE	rdkit2d	MDR1	RF	8	Random	reg	0.419130434782609	0.423611111111111	0.354166666666667
1.61925280646891	RMSE	rdkit2d	MDR1	RF	9	Random	reg	0.423478260869565	0.395833333333333	0.347222222222222
1.28827096961219	RMSE	rdkit2d	MDR1	RF	10	Random	reg	0.397391304347826	0.423611111111111	0.527777777777778
1.34847996358991	RMSE	rdkit2d	MDR1	RF	11	Random	reg	0.413913043478261	0.388888888888889	0.430555555555556
1.57835094543725	RMSE	rdkit2d	MDR1	RF	12	Random	reg	0.412173913043478	0.388888888888889	0.444444444444444
1.49609391100773	RMSE	rdkit2d	MDR1	RF	13	Random	reg	0.418260869565217	0.388888888888889	0.395833333333333
1.47769234552525	RMSE	rdkit2d	MDR1	RF	14	Random	reg	0.418260869565217	0.416666666666667	0.368055555555556
1.50421348616259	RMSE	rdkit2d	MDR1	RF	15	Random	reg	0.41304347826087	0.326388888888889	0.5
1.49622463222646	RMSE	rdkit2d	MDR1	RF	16	Random	reg	0.406086956521739	0.430555555555556	0.451388888888889
1.28820160459097	RMSE	rdkit2d	MDR1	RF	17	Random	reg	0.409565217391304	0.388888888888889	0.465277777777778
1.38674112265825	RMSE	rdkit2d	MDR1	RF	18	Random	reg	0.417391304347826	0.388888888888889	0.402777777777778
1.59353845963865	RMSE	rdkit2d	MDR1	RF	19	Random	reg	0.405217391304348	0.416666666666667	0.472222222222222
1.51695232974479	RMSE	rdkit2d	MDR1	RF	20	Random	reg	0.422608695652174	0.388888888888889	0.361111111111111
1.48873482563542	RMSE	rdkit2d	MDR1	RF	21	Random	reg	0.407826086956522	0.472222222222222	0.395833333333333
1.47012665475209	RMSE	rdkit2d	MDR1	RF	22	Random	reg	0.405217391304348	0.486111111111111	0.402777777777778
1.29113719009457	RMSE	rdkit2d	MDR1	RF	23	Random	reg	0.400869565217391	0.444444444444444	0.479166666666667
1.52596278297296	RMSE	rdkit2d	MDR1	RF	24	Random	reg	0.414782608695652	0.430555555555556	0.381944444444444
1.63328556839945	RMSE	rdkit2d	MDR1	RF	25	Random	reg	0.420869565217391	0.361111111111111	0.402777777777778
1.41482039203189	RMSE	rdkit2d	MDR1	RF	26	Random	reg	0.413913043478261	0.402777777777778	0.416666666666667
1.54675957912136	RMSE	rdkit2d	MDR1	RF	27	Random	reg	0.406086956521739	0.465277777777778	0.416666666666667
1.48994383792892	RMSE	rdkit2d	MDR1	RF	28	Random	reg	0.427826086956522	0.395833333333333	0.3125
1.54629283570357	RMSE	rdkit2d	MDR1	RF	29	Random	reg	0.417391304347826	0.402777777777778	0.388888888888889
1.82457701187029	RMSE	SMILES	CYP2D6	MolBERT	0	Random	reg	0.312431842966194	0.279475982532751	0.317391304347826
1.6804931592642	RMSE	SMILES	CYP2D6	MolBERT	1	Random	reg	0.3113413304253	0.318777292576419	0.28695652173913
1.74364298745987	RMSE	SMILES	CYP2D6	MolBERT	2	Random	reg	0.317884405670665	0.244541484716157	0.308695652173913
1.86557311150499	RMSE	SMILES	CYP2D6	MolBERT	3	Random	reg	0.300981461286805	0.336244541484716	0.352173913043478
1.85176224994096	RMSE	SMILES	CYP2D6	MolBERT	4	Random	reg	0.321701199563795	0.2882096069869	0.234782608695652
1.90011946227607	RMSE	SMILES	CYP2D6	MolBERT	5	Random	reg	0.304798255179935	0.336244541484716	0.321739130434783
1.71071590779162	RMSE	SMILES	CYP2D6	MolBERT	6	Random	reg	0.313522355507088	0.310043668122271	0.278260869565217
1.69755262801433	RMSE	SMILES	CYP2D6	MolBERT	7	Random	reg	0.302617230098146	0.327510917030568	0.347826086956522
1.72866623594317	RMSE	SMILES	CYP2D6	MolBERT	8	Random	reg	0.315703380588877	0.275109170305677	0.295652173913043
1.80538860013938	RMSE	SMILES	CYP2D6	MolBERT	9	Random	reg	0.310796074154853	0.336244541484716	0.273913043478261
1.95842636756021	RMSE	SMILES	CYP2D6	MolBERT	10	Random	reg	0.314612868047982	0.318777292576419	0.260869565217391
1.7909778795698	RMSE	SMILES	CYP2D6	MolBERT	11	Random	reg	0.311886586695747	0.305676855895196	0.295652173913043
1.83050501439099	RMSE	SMILES	CYP2D6	MolBERT	12	Random	reg	0.314612868047982	0.301310043668122	0.278260869565217
1.85588875834002	RMSE	SMILES	CYP2D6	MolBERT	13	Random	reg	0.316248636859324	0.283842794759825	0.282608695652174
1.62803197192417	RMSE	SMILES	CYP2D6	MolBERT	14	Random	reg	0.310796074154853	0.344978165938865	0.265217391304348
1.76274908571969	RMSE	SMILES	CYP2D6	MolBERT	15	Random	reg	0.306434023991276	0.375545851528384	0.269565217391304
1.88016885340822	RMSE	SMILES	CYP2D6	MolBERT	16	Random	reg	0.299890948745911	0.358078602620087	0.339130434782609
1.83247296329564	RMSE	SMILES	CYP2D6	MolBERT	17	Random	reg	0.311886586695747	0.318777292576419	0.282608695652174
1.71763361124979	RMSE	SMILES	CYP2D6	MolBERT	18	Random	reg	0.318429661941112	0.283842794759825	0.265217391304348
1.85982228284532	RMSE	SMILES	CYP2D6	MolBERT	19	Random	reg	0.310250817884406	0.353711790393013	0.260869565217391
1.8216700722994	RMSE	SMILES	CYP2D6	MolBERT	20	Random	reg	0.308615049073064	0.327510917030568	0.3
1.89375967713905	RMSE	SMILES	CYP2D6	MolBERT	21	Random	reg	0.324972737186478	0.266375545851528	0.230434782608696
2.02808360078686	RMSE	SMILES	CYP2D6	MolBERT	22	Random	reg	0.306434023991276	0.323144104803493	0.321739130434783
1.68002446342579	RMSE	SMILES	CYP2D6	MolBERT	23	Random	reg	0.308615049073064	0.301310043668122	0.326086956521739
1.83088173040715	RMSE	SMILES	CYP2D6	MolBERT	24	Random	reg	0.305888767720829	0.305676855895196	0.343478260869565
1.72173394106065	RMSE	SMILES	CYP2D6	MolBERT	25	Random	reg	0.310250817884406	0.301310043668122	0.31304347826087
1.79534876264755	RMSE	SMILES	CYP2D6	MolBERT	26	Random	reg	0.298800436205016	0.323144104803493	0.382608695652174
1.8295618191661	RMSE	SMILES	CYP2D6	MolBERT	27	Random	reg	0.309705561613959	0.275109170305677	0.343478260869565
1.97560200401762	RMSE	SMILES	CYP2D6	MolBERT	28	Random	reg	0.30370774263904	0.34061135371179	0.326086956521739
1.83232604838266	RMSE	SMILES	CYP2D6	MolBERT	29	Random	reg	0.306979280261723	0.266375545851528	0.373913043478261
1.85762768895907	RMSE	Graph	CYP2D6	GROVER	0	Random	reg	0.312431842966194	0.279475982532751	0.317391304347826
1.79153803309867	RMSE	Graph	CYP2D6	GROVER	1	Random	reg	0.3113413304253	0.318777292576419	0.28695652173913
1.75752316484237	RMSE	Graph	CYP2D6	GROVER	2	Random	reg	0.317884405670665	0.244541484716157	0.308695652173913
1.88082187091293	RMSE	Graph	CYP2D6	GROVER	3	Random	reg	0.300981461286805	0.336244541484716	0.352173913043478
1.95891735576638	RMSE	Graph	CYP2D6	GROVER	4	Random	reg	0.321701199563795	0.2882096069869	0.234782608695652
2.15178404446741	RMSE	Graph	CYP2D6	GROVER	5	Random	reg	0.304798255179935	0.336244541484716	0.321739130434783
1.97944134004732	RMSE	Graph	CYP2D6	GROVER	6	Random	reg	0.313522355507088	0.310043668122271	0.278260869565217
1.88659334773805	RMSE	Graph	CYP2D6	GROVER	7	Random	reg	0.302617230098146	0.327510917030568	0.347826086956522
1.87747329393287	RMSE	Graph	CYP2D6	GROVER	8	Random	reg	0.315703380588877	0.275109170305677	0.295652173913043
1.99860700240801	RMSE	Graph	CYP2D6	GROVER	9	Random	reg	0.310796074154853	0.336244541484716	0.273913043478261
2.00596090538521	RMSE	Graph	CYP2D6	GROVER	10	Random	reg	0.314612868047982	0.318777292576419	0.260869565217391
2.15726202799147	RMSE	Graph	CYP2D6	GROVER	11	Random	reg	0.311886586695747	0.305676855895196	0.295652173913043
1.94198135239861	RMSE	Graph	CYP2D6	GROVER	12	Random	reg	0.314612868047982	0.301310043668122	0.278260869565217
1.94223545475949	RMSE	Graph	CYP2D6	GROVER	13	Random	reg	0.316248636859324	0.283842794759825	0.282608695652174
1.64948582402169	RMSE	Graph	CYP2D6	GROVER	14	Random	reg	0.310796074154853	0.344978165938865	0.265217391304348
2.08193932268612	RMSE	Graph	CYP2D6	GROVER	15	Random	reg	0.306434023991276	0.375545851528384	0.269565217391304
1.72968109569273	RMSE	Graph	CYP2D6	GROVER	16	Random	reg	0.299890948745911	0.358078602620087	0.339130434782609
1.71388308377267	RMSE	Graph	CYP2D6	GROVER	17	Random	reg	0.311886586695747	0.318777292576419	0.282608695652174
1.76717808825552	RMSE	Graph	CYP2D6	GROVER	18	Random	reg	0.318429661941112	0.283842794759825	0.265217391304348
1.95776961559573	RMSE	Graph	CYP2D6	GROVER	19	Random	reg	0.310250817884406	0.353711790393013	0.260869565217391
1.82649430719665	RMSE	Graph	CYP2D6	GROVER	20	Random	reg	0.308615049073064	0.327510917030568	0.3
1.94572325764401	RMSE	Graph	CYP2D6	GROVER	21	Random	reg	0.324972737186478	0.266375545851528	0.230434782608696
2.05595060973432	RMSE	Graph	CYP2D6	GROVER	22	Random	reg	0.306434023991276	0.323144104803493	0.321739130434783
1.60199855055785	RMSE	Graph	CYP2D6	GROVER	23	Random	reg	0.308615049073064	0.301310043668122	0.326086956521739
1.97249614802948	RMSE	Graph	CYP2D6	GROVER	24	Random	reg	0.305888767720829	0.305676855895196	0.343478260869565
1.86494978631986	RMSE	Graph	CYP2D6	GROVER	25	Random	reg	0.310250817884406	0.301310043668122	0.31304347826087
1.97525875472131	RMSE	Graph	CYP2D6	GROVER	26	Random	reg	0.298800436205016	0.323144104803493	0.382608695652174
1.81915182651859	RMSE	Graph	CYP2D6	GROVER	27	Random	reg	0.309705561613959	0.275109170305677	0.343478260869565
2.07147323402275	RMSE	Graph	CYP2D6	GROVER	28	Random	reg	0.30370774263904	0.34061135371179	0.326086956521739
1.91754345071629	RMSE	Graph	CYP2D6	GROVER	29	Random	reg	0.306979280261723	0.266375545851528	0.373913043478261
1.61561172489981	RMSE	Graph	CYP2D6	GROVER_RDKit	0	Random	reg	0.312431842966194	0.279475982532751	0.317391304347826
1.60675093876701	RMSE	Graph	CYP2D6	GROVER_RDKit	1	Random	reg	0.3113413304253	0.318777292576419	0.28695652173913
1.67786906968141	RMSE	Graph	CYP2D6	GROVER_RDKit	2	Random	reg	0.317884405670665	0.244541484716157	0.308695652173913
1.86860502487133	RMSE	Graph	CYP2D6	GROVER_RDKit	3	Random	reg	0.300981461286805	0.336244541484716	0.352173913043478
1.84984005347853	RMSE	Graph	CYP2D6	GROVER_RDKit	4	Random	reg	0.321701199563795	0.2882096069869	0.234782608695652
1.92665423400316	RMSE	Graph	CYP2D6	GROVER_RDKit	5	Random	reg	0.304798255179935	0.336244541484716	0.321739130434783
1.71235567735619	RMSE	Graph	CYP2D6	GROVER_RDKit	6	Random	reg	0.313522355507088	0.310043668122271	0.278260869565217
1.69622202170744	RMSE	Graph	CYP2D6	GROVER_RDKit	7	Random	reg	0.302617230098146	0.327510917030568	0.347826086956522
1.71554431710532	RMSE	Graph	CYP2D6	GROVER_RDKit	8	Random	reg	0.315703380588877	0.275109170305677	0.295652173913043
1.79970869669578	RMSE	Graph	CYP2D6	GROVER_RDKit	9	Random	reg	0.310796074154853	0.336244541484716	0.273913043478261
1.71307271701166	RMSE	Graph	CYP2D6	GROVER_RDKit	10	Random	reg	0.314612868047982	0.318777292576419	0.260869565217391
1.69354617968148	RMSE	Graph	CYP2D6	GROVER_RDKit	11	Random	reg	0.311886586695747	0.305676855895196	0.295652173913043
1.64322964085137	RMSE	Graph	CYP2D6	GROVER_RDKit	12	Random	reg	0.314612868047982	0.301310043668122	0.278260869565217
1.83563981610452	RMSE	Graph	CYP2D6	GROVER_RDKit	13	Random	reg	0.316248636859324	0.283842794759825	0.282608695652174
1.6137404609439	RMSE	Graph	CYP2D6	GROVER_RDKit	14	Random	reg	0.310796074154853	0.344978165938865	0.265217391304348
1.7475703629329	RMSE	Graph	CYP2D6	GROVER_RDKit	15	Random	reg	0.306434023991276	0.375545851528384	0.269565217391304
1.92608899933607	RMSE	Graph	CYP2D6	GROVER_RDKit	16	Random	reg	0.299890948745911	0.358078602620087	0.339130434782609
1.846233443309	RMSE	Graph	CYP2D6	GROVER_RDKit	17	Random	reg	0.311886586695747	0.318777292576419	0.282608695652174
1.71942810365211	RMSE	Graph	CYP2D6	GROVER_RDKit	18	Random	reg	0.318429661941112	0.283842794759825	0.265217391304348
1.70589629561463	RMSE	Graph	CYP2D6	GROVER_RDKit	19	Random	reg	0.310250817884406	0.353711790393013	0.260869565217391
1.6423076260413	RMSE	Graph	CYP2D6	GROVER_RDKit	20	Random	reg	0.308615049073064	0.327510917030568	0.3
1.86144250901233	RMSE	Graph	CYP2D6	GROVER_RDKit	21	Random	reg	0.324972737186478	0.266375545851528	0.230434782608696
1.78022051882523	RMSE	Graph	CYP2D6	GROVER_RDKit	22	Random	reg	0.306434023991276	0.323144104803493	0.321739130434783
1.46049029099725	RMSE	Graph	CYP2D6	GROVER_RDKit	23	Random	reg	0.308615049073064	0.301310043668122	0.326086956521739
1.65804612471558	RMSE	Graph	CYP2D6	GROVER_RDKit	24	Random	reg	0.305888767720829	0.305676855895196	0.343478260869565
1.81861718768336	RMSE	Graph	CYP2D6	GROVER_RDKit	25	Random	reg	0.310250817884406	0.301310043668122	0.31304347826087
1.69449823474129	RMSE	Graph	CYP2D6	GROVER_RDKit	26	Random	reg	0.298800436205016	0.323144104803493	0.382608695652174
1.52796465772982	RMSE	Graph	CYP2D6	GROVER_RDKit	27	Random	reg	0.309705561613959	0.275109170305677	0.343478260869565
1.98719649046773	RMSE	Graph	CYP2D6	GROVER_RDKit	28	Random	reg	0.30370774263904	0.34061135371179	0.326086956521739
1.8548274115599	RMSE	Graph	CYP2D6	GROVER_RDKit	29	Random	reg	0.306979280261723	0.266375545851528	0.373913043478261
1.60810898151886	RMSE	rdkit2d	CYP2D6	RF	0	Random	reg	0.312431842966194	0.279475982532751	0.317391304347826
1.53381510243653	RMSE	rdkit2d	CYP2D6	RF	1	Random	reg	0.3113413304253	0.318777292576419	0.28695652173913
1.5854412168211	RMSE	rdkit2d	CYP2D6	RF	2	Random	reg	0.317884405670665	0.244541484716157	0.308695652173913
1.62045376671595	RMSE	rdkit2d	CYP2D6	RF	3	Random	reg	0.300981461286805	0.336244541484716	0.352173913043478
1.67669337226504	RMSE	rdkit2d	CYP2D6	RF	4	Random	reg	0.321701199563795	0.2882096069869	0.234782608695652
1.67977063973936	RMSE	rdkit2d	CYP2D6	RF	5	Random	reg	0.304798255179935	0.336244541484716	0.321739130434783
1.48014923512501	RMSE	rdkit2d	CYP2D6	RF	6	Random	reg	0.313522355507088	0.310043668122271	0.278260869565217
1.56915174369274	RMSE	rdkit2d	CYP2D6	RF	7	Random	reg	0.302617230098146	0.327510917030568	0.347826086956522
1.49659660618838	RMSE	rdkit2d	CYP2D6	RF	8	Random	reg	0.315703380588877	0.275109170305677	0.295652173913043
1.60221601820916	RMSE	rdkit2d	CYP2D6	RF	9	Random	reg	0.310796074154853	0.336244541484716	0.273913043478261
1.58816317000201	RMSE	rdkit2d	CYP2D6	RF	10	Random	reg	0.314612868047982	0.318777292576419	0.260869565217391
1.61209371216069	RMSE	rdkit2d	CYP2D6	RF	11	Random	reg	0.311886586695747	0.305676855895196	0.295652173913043
1.52049167671772	RMSE	rdkit2d	CYP2D6	RF	12	Random	reg	0.314612868047982	0.301310043668122	0.278260869565217
1.55583100066012	RMSE	rdkit2d	CYP2D6	RF	13	Random	reg	0.316248636859324	0.283842794759825	0.282608695652174
1.36927553538594	RMSE	rdkit2d	CYP2D6	RF	14	Random	reg	0.310796074154853	0.344978165938865	0.265217391304348
1.5699375774918	RMSE	rdkit2d	CYP2D6	RF	15	Random	reg	0.306434023991276	0.375545851528384	0.269565217391304
1.61685068911938	RMSE	rdkit2d	CYP2D6	RF	16	Random	reg	0.299890948745911	0.358078602620087	0.339130434782609
1.60342333828928	RMSE	rdkit2d	CYP2D6	RF	17	Random	reg	0.311886586695747	0.318777292576419	0.282608695652174
1.53206675018509	RMSE	rdkit2d	CYP2D6	RF	18	Random	reg	0.318429661941112	0.283842794759825	0.265217391304348
1.64211215891801	RMSE	rdkit2d	CYP2D6	RF	19	Random	reg	0.310250817884406	0.353711790393013	0.260869565217391
1.57701644643674	RMSE	rdkit2d	CYP2D6	RF	20	Random	reg	0.308615049073064	0.327510917030568	0.3
1.66497442630866	RMSE	rdkit2d	CYP2D6	RF	21	Random	reg	0.324972737186478	0.266375545851528	0.230434782608696
1.67900091588184	RMSE	rdkit2d	CYP2D6	RF	22	Random	reg	0.306434023991276	0.323144104803493	0.321739130434783
1.48720022018539	RMSE	rdkit2d	CYP2D6	RF	23	Random	reg	0.308615049073064	0.301310043668122	0.326086956521739
1.47191401399591	RMSE	rdkit2d	CYP2D6	RF	24	Random	reg	0.305888767720829	0.305676855895196	0.343478260869565
1.4666434768839	RMSE	rdkit2d	CYP2D6	RF	25	Random	reg	0.310250817884406	0.301310043668122	0.31304347826087
1.55216356862336	RMSE	rdkit2d	CYP2D6	RF	26	Random	reg	0.298800436205016	0.323144104803493	0.382608695652174
1.50804345691981	RMSE	rdkit2d	CYP2D6	RF	27	Random	reg	0.309705561613959	0.275109170305677	0.343478260869565
1.74225198451423	RMSE	rdkit2d	CYP2D6	RF	28	Random	reg	0.30370774263904	0.34061135371179	0.326086956521739
1.57348307496529	RMSE	rdkit2d	CYP2D6	RF	29	Random	reg	0.306979280261723	0.266375545851528	0.373913043478261
1.71826911319494	RMSE	SMILES	CYP3A4	MolBERT	0	Random	reg	0.247956403269755	0.280653950953678	0.258152173913043
1.76125048839933	RMSE	SMILES	CYP3A4	MolBERT	1	Random	reg	0.254427792915531	0.239782016348774	0.247282608695652
1.75662935859984	RMSE	SMILES	CYP3A4	MolBERT	2	Random	reg	0.25	0.258855585831063	0.263586956521739
1.80755154248386	RMSE	SMILES	CYP3A4	MolBERT	3	Random	reg	0.248637602179836	0.269754768392371	0.263586956521739
1.64927211327274	RMSE	SMILES	CYP3A4	MolBERT	4	Random	reg	0.248637602179836	0.256130790190736	0.277173913043478
1.83903741306399	RMSE	SMILES	CYP3A4	MolBERT	5	Random	reg	0.25	0.226158038147139	0.296195652173913
1.78426762090549	RMSE	SMILES	CYP3A4	MolBERT	6	Random	reg	0.251021798365123	0.258855585831063	0.255434782608696
1.85468094795961	RMSE	SMILES	CYP3A4	MolBERT	7	Random	reg	0.250340599455041	0.253405994550409	0.266304347826087
1.83557929864165	RMSE	SMILES	CYP3A4	MolBERT	8	Random	reg	0.252724795640327	0.250681198910082	0.25
2.05286944938371	RMSE	SMILES	CYP3A4	MolBERT	9	Random	reg	0.24591280653951	0.305177111716621	0.25
1.63445674480201	RMSE	SMILES	CYP3A4	MolBERT	10	Random	reg	0.260217983651226	0.228882833787466	0.21195652173913
1.87027010563214	RMSE	SMILES	CYP3A4	MolBERT	11	Random	reg	0.25	0.256130790190736	0.266304347826087
1.80185872383768	RMSE	SMILES	CYP3A4	MolBERT	12	Random	reg	0.248978201634877	0.283378746594005	0.247282608695652
1.78822549697973	RMSE	SMILES	CYP3A4	MolBERT	13	Random	reg	0.248297002724796	0.242506811989101	0.293478260869565
1.77427950715513	RMSE	SMILES	CYP3A4	MolBERT	14	Random	reg	0.250681198910082	0.245231607629428	0.271739130434783
1.84313795713003	RMSE	SMILES	CYP3A4	MolBERT	15	Random	reg	0.250340599455041	0.275204359673024	0.244565217391304
1.89919818349754	RMSE	SMILES	CYP3A4	MolBERT	16	Random	reg	0.255449591280654	0.237057220708447	0.241847826086957
1.71080934551156	RMSE	SMILES	CYP3A4	MolBERT	17	Random	reg	0.25408719346049	0.247956403269755	0.241847826086957
1.85694440629875	RMSE	SMILES	CYP3A4	MolBERT	18	Random	reg	0.249659400544959	0.291553133514986	0.233695652173913
1.78215463603355	RMSE	SMILES	CYP3A4	MolBERT	19	Random	reg	0.25	0.275204359673024	0.247282608695652
1.78756474930338	RMSE	SMILES	CYP3A4	MolBERT	20	Random	reg	0.251702997275204	0.253405994550409	0.255434782608696
1.76956752497083	RMSE	SMILES	CYP3A4	MolBERT	21	Random	reg	0.245231607629428	0.258855585831063	0.301630434782609
1.62656460720571	RMSE	SMILES	CYP3A4	MolBERT	22	Random	reg	0.25	0.280653950953678	0.241847826086957
1.73959059885805	RMSE	SMILES	CYP3A4	MolBERT	23	Random	reg	0.250340599455041	0.231607629427793	0.28804347826087
1.78014623938424	RMSE	SMILES	CYP3A4	MolBERT	24	Random	reg	0.258174386920981	0.23433242506812	0.222826086956522
1.77205812749042	RMSE	SMILES	CYP3A4	MolBERT	25	Random	reg	0.247956403269755	0.291553133514986	0.247282608695652
1.81354174431896	RMSE	SMILES	CYP3A4	MolBERT	26	Random	reg	0.250340599455041	0.269754768392371	0.25
1.87071319029754	RMSE	SMILES	CYP3A4	MolBERT	27	Random	reg	0.254427792915531	0.231607629427793	0.255434782608696
1.89295736440847	RMSE	SMILES	CYP3A4	MolBERT	28	Random	reg	0.255790190735695	0.242506811989101	0.233695652173913
1.84082154074173	RMSE	SMILES	CYP3A4	MolBERT	29	Random	reg	0.257493188010899	0.253405994550409	0.209239130434783
1.97081275381426	RMSE	Graph	CYP3A4	GROVER	0	Random	reg	0.247956403269755	0.280653950953678	0.258152173913043
1.89277715026942	RMSE	Graph	CYP3A4	GROVER	1	Random	reg	0.254427792915531	0.239782016348774	0.247282608695652
1.95234367576672	RMSE	Graph	CYP3A4	GROVER	2	Random	reg	0.25	0.258855585831063	0.263586956521739
1.84955827211302	RMSE	Graph	CYP3A4	GROVER	3	Random	reg	0.248637602179836	0.269754768392371	0.263586956521739
1.83845985712451	RMSE	Graph	CYP3A4	GROVER	4	Random	reg	0.248637602179836	0.256130790190736	0.277173913043478
2.01842688789612	RMSE	Graph	CYP3A4	GROVER	5	Random	reg	0.25	0.226158038147139	0.296195652173913
2.01176523254146	RMSE	Graph	CYP3A4	GROVER	6	Random	reg	0.251021798365123	0.258855585831063	0.255434782608696
2.06187049051477	RMSE	Graph	CYP3A4	GROVER	7	Random	reg	0.250340599455041	0.253405994550409	0.266304347826087
1.99345835724339	RMSE	Graph	CYP3A4	GROVER	8	Random	reg	0.252724795640327	0.250681198910082	0.25
2.2979041706326	RMSE	Graph	CYP3A4	GROVER	9	Random	reg	0.24591280653951	0.305177111716621	0.25
2.02834608284234	RMSE	Graph	CYP3A4	GROVER	10	Random	reg	0.260217983651226	0.228882833787466	0.21195652173913
1.9508575150217	RMSE	Graph	CYP3A4	GROVER	11	Random	reg	0.25	0.256130790190736	0.266304347826087
2.04252387769694	RMSE	Graph	CYP3A4	GROVER	12	Random	reg	0.248978201634877	0.283378746594005	0.247282608695652
1.99346984822042	RMSE	Graph	CYP3A4	GROVER	13	Random	reg	0.248297002724796	0.242506811989101	0.293478260869565
1.87424977349818	RMSE	Graph	CYP3A4	GROVER	14	Random	reg	0.250681198910082	0.245231607629428	0.271739130434783
2.02078140232114	RMSE	Graph	CYP3A4	GROVER	15	Random	reg	0.250340599455041	0.275204359673024	0.244565217391304
1.76666087438397	RMSE	Graph	CYP3A4	GROVER	16	Random	reg	0.255449591280654	0.237057220708447	0.241847826086957
1.85333883805172	RMSE	Graph	CYP3A4	GROVER	17	Random	reg	0.25408719346049	0.247956403269755	0.241847826086957
1.7913789781921	RMSE	Graph	CYP3A4	GROVER	18	Random	reg	0.249659400544959	0.291553133514986	0.233695652173913
1.8467877057369	RMSE	Graph	CYP3A4	GROVER	19	Random	reg	0.25	0.275204359673024	0.247282608695652
2.04960885890623	RMSE	Graph	CYP3A4	GROVER	20	Random	reg	0.251702997275204	0.253405994550409	0.255434782608696
1.84133209263057	RMSE	Graph	CYP3A4	GROVER	21	Random	reg	0.245231607629428	0.258855585831063	0.301630434782609
1.83067027168774	RMSE	Graph	CYP3A4	GROVER	22	Random	reg	0.25	0.280653950953678	0.241847826086957
1.78005188709035	RMSE	Graph	CYP3A4	GROVER	23	Random	reg	0.250340599455041	0.231607629427793	0.28804347826087
1.93094501103944	RMSE	Graph	CYP3A4	GROVER	24	Random	reg	0.258174386920981	0.23433242506812	0.222826086956522
2.0531756860141	RMSE	Graph	CYP3A4	GROVER	25	Random	reg	0.247956403269755	0.291553133514986	0.247282608695652
2.17086711303461	RMSE	Graph	CYP3A4	GROVER	26	Random	reg	0.250340599455041	0.269754768392371	0.25
2.04515320532429	RMSE	Graph	CYP3A4	GROVER	27	Random	reg	0.254427792915531	0.231607629427793	0.255434782608696
2.02892754082644	RMSE	Graph	CYP3A4	GROVER	28	Random	reg	0.255790190735695	0.242506811989101	0.233695652173913
2.13412061953267	RMSE	Graph	CYP3A4	GROVER	29	Random	reg	0.257493188010899	0.253405994550409	0.209239130434783
1.73025962506844	RMSE	Graph	CYP3A4	GROVER_RDKit	0	Random	reg	0.247956403269755	0.280653950953678	0.258152173913043
1.70901699217617	RMSE	Graph	CYP3A4	GROVER_RDKit	1	Random	reg	0.254427792915531	0.239782016348774	0.247282608695652
1.58177355789104	RMSE	Graph	CYP3A4	GROVER_RDKit	2	Random	reg	0.25	0.258855585831063	0.263586956521739
1.68913153102126	RMSE	Graph	CYP3A4	GROVER_RDKit	3	Random	reg	0.248637602179836	0.269754768392371	0.263586956521739
1.61736574445762	RMSE	Graph	CYP3A4	GROVER_RDKit	4	Random	reg	0.248637602179836	0.256130790190736	0.277173913043478
1.76441186616815	RMSE	Graph	CYP3A4	GROVER_RDKit	5	Random	reg	0.25	0.226158038147139	0.296195652173913
1.76491142424314	RMSE	Graph	CYP3A4	GROVER_RDKit	6	Random	reg	0.251021798365123	0.258855585831063	0.255434782608696
1.75722617269899	RMSE	Graph	CYP3A4	GROVER_RDKit	7	Random	reg	0.250340599455041	0.253405994550409	0.266304347826087
1.83154367213175	RMSE	Graph	CYP3A4	GROVER_RDKit	8	Random	reg	0.252724795640327	0.250681198910082	0.25
2.05440828324962	RMSE	Graph	CYP3A4	GROVER_RDKit	9	Random	reg	0.24591280653951	0.305177111716621	0.25
1.63779954979996	RMSE	Graph	CYP3A4	GROVER_RDKit	10	Random	reg	0.260217983651226	0.228882833787466	0.21195652173913
1.87226523429728	RMSE	Graph	CYP3A4	GROVER_RDKit	11	Random	reg	0.25	0.256130790190736	0.266304347826087
1.77411925856792	RMSE	Graph	CYP3A4	GROVER_RDKit	12	Random	reg	0.248978201634877	0.283378746594005	0.247282608695652
1.68556369464609	RMSE	Graph	CYP3A4	GROVER_RDKit	13	Random	reg	0.248297002724796	0.242506811989101	0.293478260869565
1.71729068085479	RMSE	Graph	CYP3A4	GROVER_RDKit	14	Random	reg	0.250681198910082	0.245231607629428	0.271739130434783
1.76942276703343	RMSE	Graph	CYP3A4	GROVER_RDKit	15	Random	reg	0.250340599455041	0.275204359673024	0.244565217391304
1.83613438913773	RMSE	Graph	CYP3A4	GROVER_RDKit	16	Random	reg	0.255449591280654	0.237057220708447	0.241847826086957
1.69885462209951	RMSE	Graph	CYP3A4	GROVER_RDKit	17	Random	reg	0.25408719346049	0.247956403269755	0.241847826086957
1.72217329784233	RMSE	Graph	CYP3A4	GROVER_RDKit	18	Random	reg	0.249659400544959	0.291553133514986	0.233695652173913
1.58357687967523	RMSE	Graph	CYP3A4	GROVER_RDKit	19	Random	reg	0.25	0.275204359673024	0.247282608695652
1.82553384911365	RMSE	Graph	CYP3A4	GROVER_RDKit	20	Random	reg	0.251702997275204	0.253405994550409	0.255434782608696
1.66481722772104	RMSE	Graph	CYP3A4	GROVER_RDKit	21	Random	reg	0.245231607629428	0.258855585831063	0.301630434782609
1.61525022142529	RMSE	Graph	CYP3A4	GROVER_RDKit	22	Random	reg	0.25	0.280653950953678	0.241847826086957
1.77655092187369	RMSE	Graph	CYP3A4	GROVER_RDKit	23	Random	reg	0.250340599455041	0.231607629427793	0.28804347826087
1.76271600246668	RMSE	Graph	CYP3A4	GROVER_RDKit	24	Random	reg	0.258174386920981	0.23433242506812	0.222826086956522
1.77014192359926	RMSE	Graph	CYP3A4	GROVER_RDKit	25	Random	reg	0.247956403269755	0.291553133514986	0.247282608695652
1.56317226245476	RMSE	Graph	CYP3A4	GROVER_RDKit	26	Random	reg	0.250340599455041	0.269754768392371	0.25
1.79833658492656	RMSE	Graph	CYP3A4	GROVER_RDKit	27	Random	reg	0.254427792915531	0.231607629427793	0.255434782608696
1.78383520177014	RMSE	Graph	CYP3A4	GROVER_RDKit	28	Random	reg	0.255790190735695	0.242506811989101	0.233695652173913
1.5528629115569	RMSE	Graph	CYP3A4	GROVER_RDKit	29	Random	reg	0.257493188010899	0.253405994550409	0.209239130434783
1.43531613981281	RMSE	rdkit2d	CYP3A4	RF	0	Random	reg	0.247956403269755	0.280653950953678	0.258152173913043
1.52069898747123	RMSE	rdkit2d	CYP3A4	RF	1	Random	reg	0.254427792915531	0.239782016348774	0.247282608695652
1.4515298596629	RMSE	rdkit2d	CYP3A4	RF	2	Random	reg	0.25	0.258855585831063	0.263586956521739
1.43943100148805	RMSE	rdkit2d	CYP3A4	RF	3	Random	reg	0.248637602179836	0.269754768392371	0.263586956521739
1.39782696809371	RMSE	rdkit2d	CYP3A4	RF	4	Random	reg	0.248637602179836	0.256130790190736	0.277173913043478
1.50573013300936	RMSE	rdkit2d	CYP3A4	RF	5	Random	reg	0.25	0.226158038147139	0.296195652173913
1.40650135766302	RMSE	rdkit2d	CYP3A4	RF	6	Random	reg	0.251021798365123	0.258855585831063	0.255434782608696
1.39463217582895	RMSE	rdkit2d	CYP3A4	RF	7	Random	reg	0.250340599455041	0.253405994550409	0.266304347826087
1.48297786064759	RMSE	rdkit2d	CYP3A4	RF	8	Random	reg	0.252724795640327	0.250681198910082	0.25
1.7455593904409	RMSE	rdkit2d	CYP3A4	RF	9	Random	reg	0.24591280653951	0.305177111716621	0.25
1.37507549918812	RMSE	rdkit2d	CYP3A4	RF	10	Random	reg	0.260217983651226	0.228882833787466	0.21195652173913
1.5674292296444	RMSE	rdkit2d	CYP3A4	RF	11	Random	reg	0.25	0.256130790190736	0.266304347826087
1.45659011929658	RMSE	rdkit2d	CYP3A4	RF	12	Random	reg	0.248978201634877	0.283378746594005	0.247282608695652
1.4648554225727	RMSE	rdkit2d	CYP3A4	RF	13	Random	reg	0.248297002724796	0.242506811989101	0.293478260869565
1.40145632429921	RMSE	rdkit2d	CYP3A4	RF	14	Random	reg	0.250681198910082	0.245231607629428	0.271739130434783
1.47800308721911	RMSE	rdkit2d	CYP3A4	RF	15	Random	reg	0.250340599455041	0.275204359673024	0.244565217391304
1.44680666959006	RMSE	rdkit2d	CYP3A4	RF	16	Random	reg	0.255449591280654	0.237057220708447	0.241847826086957
1.4976233340228	RMSE	rdkit2d	CYP3A4	RF	17	Random	reg	0.25408719346049	0.247956403269755	0.241847826086957
1.47890751493282	RMSE	rdkit2d	CYP3A4	RF	18	Random	reg	0.249659400544959	0.291553133514986	0.233695652173913
1.4587368286266	RMSE	rdkit2d	CYP3A4	RF	19	Random	reg	0.25	0.275204359673024	0.247282608695652
1.56162663356527	RMSE	rdkit2d	CYP3A4	RF	20	Random	reg	0.251702997275204	0.253405994550409	0.255434782608696
1.44925867315413	RMSE	rdkit2d	CYP3A4	RF	21	Random	reg	0.245231607629428	0.258855585831063	0.301630434782609
1.33068108542272	RMSE	rdkit2d	CYP3A4	RF	22	Random	reg	0.25	0.280653950953678	0.241847826086957
1.51278477621109	RMSE	rdkit2d	CYP3A4	RF	23	Random	reg	0.250340599455041	0.231607629427793	0.28804347826087
1.46557380741437	RMSE	rdkit2d	CYP3A4	RF	24	Random	reg	0.258174386920981	0.23433242506812	0.222826086956522
1.40339658470019	RMSE	rdkit2d	CYP3A4	RF	25	Random	reg	0.247956403269755	0.291553133514986	0.247282608695652
1.68189424100397	RMSE	rdkit2d	CYP3A4	RF	26	Random	reg	0.250340599455041	0.269754768392371	0.25
1.68872230933572	RMSE	rdkit2d	CYP3A4	RF	27	Random	reg	0.254427792915531	0.231607629427793	0.255434782608696
1.54365733516704	RMSE	rdkit2d	CYP3A4	RF	28	Random	reg	0.255790190735695	0.242506811989101	0.233695652173913
1.38066175607736	RMSE	rdkit2d	CYP3A4	RF	29	Random	reg	0.257493188010899	0.253405994550409	0.209239130434783
2.37248984635225	RMSE	SMILES	MOR	MolBERT	0	Random	reg	0.461429582448691	0.484419263456091	0.429378531073446
2.52270707081376	RMSE	SMILES	MOR	MolBERT	1	Random	reg	0.458244869072895	0.464589235127479	0.474576271186441
2.32953593381567	RMSE	SMILES	MOR	MolBERT	2	Random	reg	0.469922151450814	0.422096317280453	0.423728813559322
2.39524008619914	RMSE	SMILES	MOR	MolBERT	3	Random	reg	0.458244869072895	0.484419263456091	0.454802259887006
2.48341801260586	RMSE	SMILES	MOR	MolBERT	4	Random	reg	0.465322009907997	0.430594900849858	0.451977401129944
2.34839652730144	RMSE	SMILES	MOR	MolBERT	5	Random	reg	0.46001415428167	0.498583569405099	0.426553672316384
2.44019386607995	RMSE	SMILES	MOR	MolBERT	6	Random	reg	0.462845010615711	0.495750708215297	0.406779661016949
2.40644955684958	RMSE	SMILES	MOR	MolBERT	7	Random	reg	0.453644727530078	0.504249291784703	0.471751412429379
2.49102778779482	RMSE	SMILES	MOR	MolBERT	8	Random	reg	0.461429582448691	0.45042492917847	0.463276836158192
2.54654027357929	RMSE	SMILES	MOR	MolBERT	9	Random	reg	0.462137296532201	0.481586402266289	0.426553672316384
2.44485034270431	RMSE	SMILES	MOR	MolBERT	10	Random	reg	0.462137296532201	0.413597733711048	0.494350282485876
2.36109985779678	RMSE	SMILES	MOR	MolBERT	11	Random	reg	0.457537154989384	0.484419263456091	0.46045197740113
2.35332393474664	RMSE	SMILES	MOR	MolBERT	12	Random	reg	0.468152866242038	0.45042492917847	0.409604519774011
2.33930601039714	RMSE	SMILES	MOR	MolBERT	13	Random	reg	0.461783439490446	0.461756373937677	0.449152542372881
2.37952950455978	RMSE	SMILES	MOR	MolBERT	14	Random	reg	0.457537154989384	0.478753541076487	0.466101694915254
2.32689718936663	RMSE	SMILES	MOR	MolBERT	15	Random	reg	0.468152866242038	0.458923512747875	0.401129943502825
2.49436213386557	RMSE	SMILES	MOR	MolBERT	16	Random	reg	0.462845010615711	0.430594900849858	0.471751412429379
2.35538877734967	RMSE	SMILES	MOR	MolBERT	17	Random	reg	0.458244869072895	0.464589235127479	0.474576271186441
2.49592102614885	RMSE	SMILES	MOR	MolBERT	18	Random	reg	0.456475583864119	0.481586402266289	0.471751412429379
2.16923425048764	RMSE	SMILES	MOR	MolBERT	19	Random	reg	0.461429582448691	0.453257790368272	0.46045197740113
2.28628478275773	RMSE	SMILES	MOR	MolBERT	20	Random	reg	0.465675866949752	0.441926345609065	0.437853107344633
2.50155430143951	RMSE	SMILES	MOR	MolBERT	21	Random	reg	0.462491153573956	0.444759206798867	0.46045197740113
2.52800293277534	RMSE	SMILES	MOR	MolBERT	22	Random	reg	0.466737438075018	0.46742209631728	0.403954802259887
2.33861248567582	RMSE	SMILES	MOR	MolBERT	23	Random	reg	0.458952583156405	0.495750708215297	0.437853107344633
2.66736020876381	RMSE	SMILES	MOR	MolBERT	24	Random	reg	0.465322009907997	0.419263456090652	0.463276836158192
2.22122318556593	RMSE	SMILES	MOR	MolBERT	25	Random	reg	0.468506723283793	0.441926345609065	0.415254237288136
2.3776824597752	RMSE	SMILES	MOR	MolBERT	26	Random	reg	0.452229299363057	0.490084985835694	0.497175141242938
2.42979465397211	RMSE	SMILES	MOR	MolBERT	27	Random	reg	0.456475583864119	0.470254957507082	0.483050847457627
2.41593536490931	RMSE	SMILES	MOR	MolBERT	28	Random	reg	0.453644727530078	0.46742209631728	0.508474576271186
2.49392322796919	RMSE	SMILES	MOR	MolBERT	29	Random	reg	0.466029723991507	0.439093484419263	0.437853107344633
2.54309303679123	RMSE	Graph	MOR	GROVER	0	Random	reg	0.461429582448691	0.484419263456091	0.429378531073446
2.96236792837183	RMSE	Graph	MOR	GROVER	1	Random	reg	0.458244869072895	0.464589235127479	0.474576271186441
3.03441091703809	RMSE	Graph	MOR	GROVER	2	Random	reg	0.469922151450814	0.422096317280453	0.423728813559322
2.865707767283	RMSE	Graph	MOR	GROVER	3	Random	reg	0.458244869072895	0.484419263456091	0.454802259887006
2.84925080112258	RMSE	Graph	MOR	GROVER	4	Random	reg	0.465322009907997	0.430594900849858	0.451977401129944
3.0149935081904	RMSE	Graph	MOR	GROVER	5	Random	reg	0.46001415428167	0.498583569405099	0.426553672316384
2.19408843962986	RMSE	Graph	MOR	GROVER	6	Random	reg	0.462845010615711	0.495750708215297	0.406779661016949
2.80030358956933	RMSE	Graph	MOR	GROVER	7	Random	reg	0.453644727530078	0.504249291784703	0.471751412429379
2.78612409046355	RMSE	Graph	MOR	GROVER	8	Random	reg	0.461429582448691	0.45042492917847	0.463276836158192
2.69001125469785	RMSE	Graph	MOR	GROVER	9	Random	reg	0.462137296532201	0.481586402266289	0.426553672316384
2.30537965675487	RMSE	Graph	MOR	GROVER	10	Random	reg	0.462137296532201	0.413597733711048	0.494350282485876
2.76349636435293	RMSE	Graph	MOR	GROVER	11	Random	reg	0.457537154989384	0.484419263456091	0.46045197740113
1.56133323491995	RMSE	Graph	MOR	GROVER	12	Random	reg	0.468152866242038	0.45042492917847	0.409604519774011
2.45352055590667	RMSE	Graph	MOR	GROVER	13	Random	reg	0.461783439490446	0.461756373937677	0.449152542372881
2.52533761630527	RMSE	Graph	MOR	GROVER	14	Random	reg	0.457537154989384	0.478753541076487	0.466101694915254
2.382039865793	RMSE	Graph	MOR	GROVER	15	Random	reg	0.468152866242038	0.458923512747875	0.401129943502825
2.49245672504478	RMSE	Graph	MOR	GROVER	16	Random	reg	0.462845010615711	0.430594900849858	0.471751412429379
2.70270248746731	RMSE	Graph	MOR	GROVER	17	Random	reg	0.458244869072895	0.464589235127479	0.474576271186441
2.8281508390073	RMSE	Graph	MOR	GROVER	18	Random	reg	0.456475583864119	0.481586402266289	0.471751412429379
1.85729729582161	RMSE	Graph	MOR	GROVER	19	Random	reg	0.461429582448691	0.453257790368272	0.46045197740113
2.00362753157723	RMSE	Graph	MOR	GROVER	20	Random	reg	0.465675866949752	0.441926345609065	0.437853107344633
2.36287048331868	RMSE	Graph	MOR	GROVER	21	Random	reg	0.462491153573956	0.444759206798867	0.46045197740113
2.04734204573156	RMSE	Graph	MOR	GROVER	22	Random	reg	0.466737438075018	0.46742209631728	0.403954802259887
2.31612599402481	RMSE	Graph	MOR	GROVER	23	Random	reg	0.458952583156405	0.495750708215297	0.437853107344633
2.75301374412815	RMSE	Graph	MOR	GROVER	24	Random	reg	0.465322009907997	0.419263456090652	0.463276836158192
1.98965550686978	RMSE	Graph	MOR	GROVER	25	Random	reg	0.468506723283793	0.441926345609065	0.415254237288136
2.79738167594771	RMSE	Graph	MOR	GROVER	26	Random	reg	0.452229299363057	0.490084985835694	0.497175141242938
2.69707690418581	RMSE	Graph	MOR	GROVER	27	Random	reg	0.456475583864119	0.470254957507082	0.483050847457627
2.18600116142966	RMSE	Graph	MOR	GROVER	28	Random	reg	0.453644727530078	0.46742209631728	0.508474576271186
2.16524095687853	RMSE	Graph	MOR	GROVER	29	Random	reg	0.466029723991507	0.439093484419263	0.437853107344633
2.03330736272708	RMSE	Graph	MOR	GROVER_RDKit	0	Random	reg	0.461429582448691	0.484419263456091	0.429378531073446
2.49365347264937	RMSE	Graph	MOR	GROVER_RDKit	1	Random	reg	0.458244869072895	0.464589235127479	0.474576271186441
2.15438962830778	RMSE	Graph	MOR	GROVER_RDKit	2	Random	reg	0.469922151450814	0.422096317280453	0.423728813559322
2.41941674439863	RMSE	Graph	MOR	GROVER_RDKit	3	Random	reg	0.458244869072895	0.484419263456091	0.454802259887006
2.38488062732676	RMSE	Graph	MOR	GROVER_RDKit	4	Random	reg	0.465322009907997	0.430594900849858	0.451977401129944
1.85615321129976	RMSE	Graph	MOR	GROVER_RDKit	5	Random	reg	0.46001415428167	0.498583569405099	0.426553672316384
2.04299314699697	RMSE	Graph	MOR	GROVER_RDKit	6	Random	reg	0.462845010615711	0.495750708215297	0.406779661016949
2.06532928205746	RMSE	Graph	MOR	GROVER_RDKit	7	Random	reg	0.453644727530078	0.504249291784703	0.471751412429379
2.41890489005173	RMSE	Graph	MOR	GROVER_RDKit	8	Random	reg	0.461429582448691	0.45042492917847	0.463276836158192
2.29176999753486	RMSE	Graph	MOR	GROVER_RDKit	9	Random	reg	0.462137296532201	0.481586402266289	0.426553672316384
2.39966348728584	RMSE	Graph	MOR	GROVER_RDKit	10	Random	reg	0.462137296532201	0.413597733711048	0.494350282485876
2.20811667476188	RMSE	Graph	MOR	GROVER_RDKit	11	Random	reg	0.457537154989384	0.484419263456091	0.46045197740113
2.1090595689833	RMSE	Graph	MOR	GROVER_RDKit	12	Random	reg	0.468152866242038	0.45042492917847	0.409604519774011
2.29344440740413	RMSE	Graph	MOR	GROVER_RDKit	13	Random	reg	0.461783439490446	0.461756373937677	0.449152542372881
2.37414145348884	RMSE	Graph	MOR	GROVER_RDKit	14	Random	reg	0.457537154989384	0.478753541076487	0.466101694915254
2.02345075678762	RMSE	Graph	MOR	GROVER_RDKit	15	Random	reg	0.468152866242038	0.458923512747875	0.401129943502825
2.48008855582344	RMSE	Graph	MOR	GROVER_RDKit	16	Random	reg	0.462845010615711	0.430594900849858	0.471751412429379
2.25983350753746	RMSE	Graph	MOR	GROVER_RDKit	17	Random	reg	0.458244869072895	0.464589235127479	0.474576271186441
2.16670920153888	RMSE	Graph	MOR	GROVER_RDKit	18	Random	reg	0.456475583864119	0.481586402266289	0.471751412429379
2.1873898854011	RMSE	Graph	MOR	GROVER_RDKit	19	Random	reg	0.461429582448691	0.453257790368272	0.46045197740113
1.89307052696475	RMSE	Graph	MOR	GROVER_RDKit	20	Random	reg	0.465675866949752	0.441926345609065	0.437853107344633
2.46520098036723	RMSE	Graph	MOR	GROVER_RDKit	21	Random	reg	0.462491153573956	0.444759206798867	0.46045197740113
2.31990966361164	RMSE	Graph	MOR	GROVER_RDKit	22	Random	reg	0.466737438075018	0.46742209631728	0.403954802259887
2.24277016904669	RMSE	Graph	MOR	GROVER_RDKit	23	Random	reg	0.458952583156405	0.495750708215297	0.437853107344633
2.60328645983442	RMSE	Graph	MOR	GROVER_RDKit	24	Random	reg	0.465322009907997	0.419263456090652	0.463276836158192
2.14492971176246	RMSE	Graph	MOR	GROVER_RDKit	25	Random	reg	0.468506723283793	0.441926345609065	0.415254237288136
2.34150539019312	RMSE	Graph	MOR	GROVER_RDKit	26	Random	reg	0.452229299363057	0.490084985835694	0.497175141242938
2.4254936806552	RMSE	Graph	MOR	GROVER_RDKit	27	Random	reg	0.456475583864119	0.470254957507082	0.483050847457627
2.28136976902019	RMSE	Graph	MOR	GROVER_RDKit	28	Random	reg	0.453644727530078	0.46742209631728	0.508474576271186
2.49459783941987	RMSE	Graph	MOR	GROVER_RDKit	29	Random	reg	0.466029723991507	0.439093484419263	0.437853107344633
1.77088671660301	RMSE	rdkit2d	MOR	RF	0	Random	reg	0.461429582448691	0.484419263456091	0.429378531073446
1.98055505371259	RMSE	rdkit2d	MOR	RF	1	Random	reg	0.458244869072895	0.464589235127479	0.474576271186441
1.83845412930233	RMSE	rdkit2d	MOR	RF	2	Random	reg	0.469922151450814	0.422096317280453	0.423728813559322
1.85632382838734	RMSE	rdkit2d	MOR	RF	3	Random	reg	0.458244869072895	0.484419263456091	0.454802259887006
2.03999917294888	RMSE	rdkit2d	MOR	RF	4	Random	reg	0.465322009907997	0.430594900849858	0.451977401129944
1.79262375073041	RMSE	rdkit2d	MOR	RF	5	Random	reg	0.46001415428167	0.498583569405099	0.426553672316384
1.9274893227974	RMSE	rdkit2d	MOR	RF	6	Random	reg	0.462845010615711	0.495750708215297	0.406779661016949
1.81158899691186	RMSE	rdkit2d	MOR	RF	7	Random	reg	0.453644727530078	0.504249291784703	0.471751412429379
1.89635726260739	RMSE	rdkit2d	MOR	RF	8	Random	reg	0.461429582448691	0.45042492917847	0.463276836158192
1.91587675483373	RMSE	rdkit2d	MOR	RF	9	Random	reg	0.462137296532201	0.481586402266289	0.426553672316384
1.65968864850031	RMSE	rdkit2d	MOR	RF	10	Random	reg	0.462137296532201	0.413597733711048	0.494350282485876
1.7611319082428	RMSE	rdkit2d	MOR	RF	11	Random	reg	0.457537154989384	0.484419263456091	0.46045197740113
1.82700126864176	RMSE	rdkit2d	MOR	RF	12	Random	reg	0.468152866242038	0.45042492917847	0.409604519774011
1.84259838415027	RMSE	rdkit2d	MOR	RF	13	Random	reg	0.461783439490446	0.461756373937677	0.449152542372881
1.86088443620546	RMSE	rdkit2d	MOR	RF	14	Random	reg	0.457537154989384	0.478753541076487	0.466101694915254
1.83382851821293	RMSE	rdkit2d	MOR	RF	15	Random	reg	0.468152866242038	0.458923512747875	0.401129943502825
1.93233570591068	RMSE	rdkit2d	MOR	RF	16	Random	reg	0.462845010615711	0.430594900849858	0.471751412429379
1.74071387302561	RMSE	rdkit2d	MOR	RF	17	Random	reg	0.458244869072895	0.464589235127479	0.474576271186441
1.87145870008375	RMSE	rdkit2d	MOR	RF	18	Random	reg	0.456475583864119	0.481586402266289	0.471751412429379
1.74898199153689	RMSE	rdkit2d	MOR	RF	19	Random	reg	0.461429582448691	0.453257790368272	0.46045197740113
1.81590575997603	RMSE	rdkit2d	MOR	RF	20	Random	reg	0.465675866949752	0.441926345609065	0.437853107344633
1.9235008784124	RMSE	rdkit2d	MOR	RF	21	Random	reg	0.462491153573956	0.444759206798867	0.46045197740113
1.75003299074245	RMSE	rdkit2d	MOR	RF	22	Random	reg	0.466737438075018	0.46742209631728	0.403954802259887
1.75152806392913	RMSE	rdkit2d	MOR	RF	23	Random	reg	0.458952583156405	0.495750708215297	0.437853107344633
1.9894749180618	RMSE	rdkit2d	MOR	RF	24	Random	reg	0.465322009907997	0.419263456090652	0.463276836158192
1.58965248086999	RMSE	rdkit2d	MOR	RF	25	Random	reg	0.468506723283793	0.441926345609065	0.415254237288136
1.94447048145233	RMSE	rdkit2d	MOR	RF	26	Random	reg	0.452229299363057	0.490084985835694	0.497175141242938
1.81935013577702	RMSE	rdkit2d	MOR	RF	27	Random	reg	0.456475583864119	0.470254957507082	0.483050847457627
1.83105428668251	RMSE	rdkit2d	MOR	RF	28	Random	reg	0.453644727530078	0.46742209631728	0.508474576271186
1.95201315693722	RMSE	rdkit2d	MOR	RF	29	Random	reg	0.466029723991507	0.439093484419263	0.437853107344633
2.41571156972323	RMSE	SMILES	DOR	MolBERT	0	Random	reg	0.420868890612878	0.403726708074534	0.393188854489164
2.42809526135522	RMSE	SMILES	DOR	MolBERT	1	Random	reg	0.418541505042669	0.375776397515528	0.439628482972136
2.29443593793087	RMSE	SMILES	DOR	MolBERT	2	Random	reg	0.41311093871218	0.416149068322981	0.442724458204334
2.30125274118389	RMSE	SMILES	DOR	MolBERT	3	Random	reg	0.41155934833204	0.437888198757764	0.43343653250774
2.33973559995823	RMSE	SMILES	DOR	MolBERT	4	Random	reg	0.411947245927075	0.403726708074534	0.464396284829721
2.46870873516055	RMSE	SMILES	DOR	MolBERT	5	Random	reg	0.423196276183088	0.350931677018633	0.427244582043344
2.38133963816618	RMSE	SMILES	DOR	MolBERT	6	Random	reg	0.423972071373158	0.366459627329193	0.405572755417957
2.41759124469491	RMSE	SMILES	DOR	MolBERT	7	Random	reg	0.408844065166796	0.440993788819876	0.452012383900929
2.42632641352457	RMSE	SMILES	DOR	MolBERT	8	Random	reg	0.421644685802948	0.409937888198758	0.380804953560371
2.35575571023931	RMSE	SMILES	DOR	MolBERT	9	Random	reg	0.418929402637704	0.406832298136646	0.405572755417957
2.38013314603271	RMSE	SMILES	DOR	MolBERT	10	Random	reg	0.41155934833204	0.422360248447205	0.448916408668731
2.44918167233513	RMSE	SMILES	DOR	MolBERT	11	Random	reg	0.416214119472459	0.416149068322981	0.417956656346749
2.30405593822303	RMSE	SMILES	DOR	MolBERT	12	Random	reg	0.41466252909232	0.428571428571428	0.417956656346749
2.40071316593839	RMSE	SMILES	DOR	MolBERT	13	Random	reg	0.41311093871218	0.434782608695652	0.424148606811146
2.28917547087122	RMSE	SMILES	DOR	MolBERT	14	Random	reg	0.414274631497285	0.406832298136646	0.442724458204334
2.36138336624025	RMSE	SMILES	DOR	MolBERT	15	Random	reg	0.402249806051202	0.43167701863354	0.513931888544892
2.33512770260873	RMSE	SMILES	DOR	MolBERT	16	Random	reg	0.418929402637704	0.437888198757764	0.374613003095975
2.35465710071465	RMSE	SMILES	DOR	MolBERT	17	Random	reg	0.417765709852599	0.406832298136646	0.414860681114551
2.31387990078873	RMSE	SMILES	DOR	MolBERT	18	Random	reg	0.415050426687354	0.43167701863354	0.411764705882353
2.44550779554548	RMSE	SMILES	DOR	MolBERT	19	Random	reg	0.416214119472459	0.434782608695652	0.39938080495356
2.36562399388336	RMSE	SMILES	DOR	MolBERT	20	Random	reg	0.41466252909232	0.409937888198758	0.436532507739938
2.30428736088048	RMSE	SMILES	DOR	MolBERT	21	Random	reg	0.417765709852599	0.409937888198758	0.411764705882353
2.29132836285237	RMSE	SMILES	DOR	MolBERT	22	Random	reg	0.420868890612878	0.409937888198758	0.386996904024768
2.48468879744753	RMSE	SMILES	DOR	MolBERT	23	Random	reg	0.425523661753297	0.39751552795031	0.362229102167183
2.40079239569677	RMSE	SMILES	DOR	MolBERT	24	Random	reg	0.419317300232738	0.419254658385093	0.390092879256966
2.32605123441456	RMSE	SMILES	DOR	MolBERT	25	Random	reg	0.417765709852599	0.388198757763975	0.43343653250774
2.25434469572324	RMSE	SMILES	DOR	MolBERT	26	Random	reg	0.41466252909232	0.444099378881988	0.402476780185758
2.29023813274996	RMSE	SMILES	DOR	MolBERT	27	Random	reg	0.41388673390225	0.444099378881988	0.408668730650155
2.33275785853766	RMSE	SMILES	DOR	MolBERT	28	Random	reg	0.419705197827773	0.366459627329193	0.439628482972136
2.45442608524327	RMSE	SMILES	DOR	MolBERT	29	Random	reg	0.41466252909232	0.391304347826087	0.455108359133127
1.92698086526573	RMSE	Graph	DOR	GROVER	0	Random	reg	0.420868890612878	0.403726708074534	0.393188854489164
2.16769955898204	RMSE	Graph	DOR	GROVER	1	Random	reg	0.418541505042669	0.375776397515528	0.439628482972136
2.52679221789223	RMSE	Graph	DOR	GROVER	2	Random	reg	0.41311093871218	0.416149068322981	0.442724458204334
1.94097988876522	RMSE	Graph	DOR	GROVER	3	Random	reg	0.41155934833204	0.437888198757764	0.43343653250774
2.65784031716683	RMSE	Graph	DOR	GROVER	4	Random	reg	0.411947245927075	0.403726708074534	0.464396284829721
2.65577440718753	RMSE	Graph	DOR	GROVER	5	Random	reg	0.423196276183088	0.350931677018633	0.427244582043344
2.74625662565446	RMSE	Graph	DOR	GROVER	6	Random	reg	0.423972071373158	0.366459627329193	0.405572755417957
2.77673306743899	RMSE	Graph	DOR	GROVER	7	Random	reg	0.408844065166796	0.440993788819876	0.452012383900929
2.63243749828085	RMSE	Graph	DOR	GROVER	8	Random	reg	0.421644685802948	0.409937888198758	0.380804953560371
2.36035191285875	RMSE	Graph	DOR	GROVER	9	Random	reg	0.418929402637704	0.406832298136646	0.405572755417957
2.78565636654203	RMSE	Graph	DOR	GROVER	10	Random	reg	0.41155934833204	0.422360248447205	0.448916408668731
2.70517042093913	RMSE	Graph	DOR	GROVER	11	Random	reg	0.416214119472459	0.416149068322981	0.417956656346749
2.44619750292893	RMSE	Graph	DOR	GROVER	12	Random	reg	0.41466252909232	0.428571428571428	0.417956656346749
2.32112379223137	RMSE	Graph	DOR	GROVER	13	Random	reg	0.41311093871218	0.434782608695652	0.424148606811146
2.58383787577111	RMSE	Graph	DOR	GROVER	14	Random	reg	0.414274631497285	0.406832298136646	0.442724458204334
2.58559627891374	RMSE	Graph	DOR	GROVER	15	Random	reg	0.402249806051202	0.43167701863354	0.513931888544892
2.54653402719851	RMSE	Graph	DOR	GROVER	16	Random	reg	0.418929402637704	0.437888198757764	0.374613003095975
2.77873021215198	RMSE	Graph	DOR	GROVER	17	Random	reg	0.417765709852599	0.406832298136646	0.414860681114551
2.29788253265892	RMSE	Graph	DOR	GROVER	18	Random	reg	0.415050426687354	0.43167701863354	0.411764705882353
2.53840143788683	RMSE	Graph	DOR	GROVER	19	Random	reg	0.416214119472459	0.434782608695652	0.39938080495356
2.68116022390313	RMSE	Graph	DOR	GROVER	20	Random	reg	0.41466252909232	0.409937888198758	0.436532507739938
1.94823762623894	RMSE	Graph	DOR	GROVER	21	Random	reg	0.417765709852599	0.409937888198758	0.411764705882353
2.3870847080378	RMSE	Graph	DOR	GROVER	22	Random	reg	0.420868890612878	0.409937888198758	0.386996904024768
2.6140350340997	RMSE	Graph	DOR	GROVER	23	Random	reg	0.425523661753297	0.39751552795031	0.362229102167183
2.07559265610216	RMSE	Graph	DOR	GROVER	24	Random	reg	0.419317300232738	0.419254658385093	0.390092879256966
2.70932229961493	RMSE	Graph	DOR	GROVER	25	Random	reg	0.417765709852599	0.388198757763975	0.43343653250774
2.00013817800942	RMSE	Graph	DOR	GROVER	26	Random	reg	0.41466252909232	0.444099378881988	0.402476780185758
2.46790162154023	RMSE	Graph	DOR	GROVER	27	Random	reg	0.41388673390225	0.444099378881988	0.408668730650155
2.59621565393339	RMSE	Graph	DOR	GROVER	28	Random	reg	0.419705197827773	0.366459627329193	0.439628482972136
3.10613905342063	RMSE	Graph	DOR	GROVER	29	Random	reg	0.41466252909232	0.391304347826087	0.455108359133127
1.75100740023526	RMSE	Graph	DOR	GROVER_RDKit	0	Random	reg	0.420868890612878	0.403726708074534	0.393188854489164
2.23428276766635	RMSE	Graph	DOR	GROVER_RDKit	1	Random	reg	0.418541505042669	0.375776397515528	0.439628482972136
2.11686938048129	RMSE	Graph	DOR	GROVER_RDKit	2	Random	reg	0.41311093871218	0.416149068322981	0.442724458204334
1.82159463323017	RMSE	Graph	DOR	GROVER_RDKit	3	Random	reg	0.41155934833204	0.437888198757764	0.43343653250774
2.15867336457572	RMSE	Graph	DOR	GROVER_RDKit	4	Random	reg	0.411947245927075	0.403726708074534	0.464396284829721
2.23775182611883	RMSE	Graph	DOR	GROVER_RDKit	5	Random	reg	0.423196276183088	0.350931677018633	0.427244582043344
2.20711323211249	RMSE	Graph	DOR	GROVER_RDKit	6	Random	reg	0.423972071373158	0.366459627329193	0.405572755417957
1.63416252317027	RMSE	Graph	DOR	GROVER_RDKit	7	Random	reg	0.408844065166796	0.440993788819876	0.452012383900929
2.06631824226292	RMSE	Graph	DOR	GROVER_RDKit	8	Random	reg	0.421644685802948	0.409937888198758	0.380804953560371
2.01860858099226	RMSE	Graph	DOR	GROVER_RDKit	9	Random	reg	0.418929402637704	0.406832298136646	0.405572755417957
1.88929121623045	RMSE	Graph	DOR	GROVER_RDKit	10	Random	reg	0.41155934833204	0.422360248447205	0.448916408668731
2.37456874988852	RMSE	Graph	DOR	GROVER_RDKit	11	Random	reg	0.416214119472459	0.416149068322981	0.417956656346749
2.10394080447577	RMSE	Graph	DOR	GROVER_RDKit	12	Random	reg	0.41466252909232	0.428571428571428	0.417956656346749
1.89225048418241	RMSE	Graph	DOR	GROVER_RDKit	13	Random	reg	0.41311093871218	0.434782608695652	0.424148606811146
1.8262698828479	RMSE	Graph	DOR	GROVER_RDKit	14	Random	reg	0.414274631497285	0.406832298136646	0.442724458204334
2.11795448268445	RMSE	Graph	DOR	GROVER_RDKit	15	Random	reg	0.402249806051202	0.43167701863354	0.513931888544892
1.49608333241391	RMSE	Graph	DOR	GROVER_RDKit	16	Random	reg	0.418929402637704	0.437888198757764	0.374613003095975
2.21596072673762	RMSE	Graph	DOR	GROVER_RDKit	17	Random	reg	0.417765709852599	0.406832298136646	0.414860681114551
1.69500613450899	RMSE	Graph	DOR	GROVER_RDKit	18	Random	reg	0.415050426687354	0.43167701863354	0.411764705882353
2.00774577536447	RMSE	Graph	DOR	GROVER_RDKit	19	Random	reg	0.416214119472459	0.434782608695652	0.39938080495356
2.2602328968546	RMSE	Graph	DOR	GROVER_RDKit	20	Random	reg	0.41466252909232	0.409937888198758	0.436532507739938
1.91370507598175	RMSE	Graph	DOR	GROVER_RDKit	21	Random	reg	0.417765709852599	0.409937888198758	0.411764705882353
2.0999855140431	RMSE	Graph	DOR	GROVER_RDKit	22	Random	reg	0.420868890612878	0.409937888198758	0.386996904024768
2.30864185164683	RMSE	Graph	DOR	GROVER_RDKit	23	Random	reg	0.425523661753297	0.39751552795031	0.362229102167183
2.03851087969529	RMSE	Graph	DOR	GROVER_RDKit	24	Random	reg	0.419317300232738	0.419254658385093	0.390092879256966
2.10591524152198	RMSE	Graph	DOR	GROVER_RDKit	25	Random	reg	0.417765709852599	0.388198757763975	0.43343653250774
1.96713634320045	RMSE	Graph	DOR	GROVER_RDKit	26	Random	reg	0.41466252909232	0.444099378881988	0.402476780185758
1.90139252525986	RMSE	Graph	DOR	GROVER_RDKit	27	Random	reg	0.41388673390225	0.444099378881988	0.408668730650155
1.68327834313942	RMSE	Graph	DOR	GROVER_RDKit	28	Random	reg	0.419705197827773	0.366459627329193	0.439628482972136
2.00787178735783	RMSE	Graph	DOR	GROVER_RDKit	29	Random	reg	0.41466252909232	0.391304347826087	0.455108359133127
1.80140696823185	RMSE	rdkit2d	DOR	RF	0	Random	reg	0.420868890612878	0.403726708074534	0.393188854489164
1.77088025790022	RMSE	rdkit2d	DOR	RF	1	Random	reg	0.418541505042669	0.375776397515528	0.439628482972136
1.60942767158517	RMSE	rdkit2d	DOR	RF	2	Random	reg	0.41311093871218	0.416149068322981	0.442724458204334
1.74831297319318	RMSE	rdkit2d	DOR	RF	3	Random	reg	0.41155934833204	0.437888198757764	0.43343653250774
1.65817888337249	RMSE	rdkit2d	DOR	RF	4	Random	reg	0.411947245927075	0.403726708074534	0.464396284829721
1.7932484598335	RMSE	rdkit2d	DOR	RF	5	Random	reg	0.423196276183088	0.350931677018633	0.427244582043344
1.74815929498526	RMSE	rdkit2d	DOR	RF	6	Random	reg	0.423972071373158	0.366459627329193	0.405572755417957
1.78576827478508	RMSE	rdkit2d	DOR	RF	7	Random	reg	0.408844065166796	0.440993788819876	0.452012383900929
1.65641657719184	RMSE	rdkit2d	DOR	RF	8	Random	reg	0.421644685802948	0.409937888198758	0.380804953560371
1.64621876395743	RMSE	rdkit2d	DOR	RF	9	Random	reg	0.418929402637704	0.406832298136646	0.405572755417957
1.61654225660054	RMSE	rdkit2d	DOR	RF	10	Random	reg	0.41155934833204	0.422360248447205	0.448916408668731
1.75393723625351	RMSE	rdkit2d	DOR	RF	11	Random	reg	0.416214119472459	0.416149068322981	0.417956656346749
1.77384631049603	RMSE	rdkit2d	DOR	RF	12	Random	reg	0.41466252909232	0.428571428571428	0.417956656346749
1.71860668542892	RMSE	rdkit2d	DOR	RF	13	Random	reg	0.41311093871218	0.434782608695652	0.424148606811146
1.63140522069016	RMSE	rdkit2d	DOR	RF	14	Random	reg	0.414274631497285	0.406832298136646	0.442724458204334
1.78074220478155	RMSE	rdkit2d	DOR	RF	15	Random	reg	0.402249806051202	0.43167701863354	0.513931888544892
1.58963402530105	RMSE	rdkit2d	DOR	RF	16	Random	reg	0.418929402637704	0.437888198757764	0.374613003095975
1.71642499886107	RMSE	rdkit2d	DOR	RF	17	Random	reg	0.417765709852599	0.406832298136646	0.414860681114551
1.7232202408036	RMSE	rdkit2d	DOR	RF	18	Random	reg	0.415050426687354	0.43167701863354	0.411764705882353
1.68172523017378	RMSE	rdkit2d	DOR	RF	19	Random	reg	0.416214119472459	0.434782608695652	0.39938080495356
1.80347854005114	RMSE	rdkit2d	DOR	RF	20	Random	reg	0.41466252909232	0.409937888198758	0.436532507739938
1.71688382037291	RMSE	rdkit2d	DOR	RF	21	Random	reg	0.417765709852599	0.409937888198758	0.411764705882353
1.6789569918623	RMSE	rdkit2d	DOR	RF	22	Random	reg	0.420868890612878	0.409937888198758	0.386996904024768
1.92817487000117	RMSE	rdkit2d	DOR	RF	23	Random	reg	0.425523661753297	0.39751552795031	0.362229102167183
1.77611035009702	RMSE	rdkit2d	DOR	RF	24	Random	reg	0.419317300232738	0.419254658385093	0.390092879256966
1.75782856525564	RMSE	rdkit2d	DOR	RF	25	Random	reg	0.417765709852599	0.388198757763975	0.43343653250774
1.51170820003146	RMSE	rdkit2d	DOR	RF	26	Random	reg	0.41466252909232	0.444099378881988	0.402476780185758
1.65483264374804	RMSE	rdkit2d	DOR	RF	27	Random	reg	0.41388673390225	0.444099378881988	0.408668730650155
1.67912876000051	RMSE	rdkit2d	DOR	RF	28	Random	reg	0.419705197827773	0.366459627329193	0.439628482972136
1.72817116727083	RMSE	rdkit2d	DOR	RF	29	Random	reg	0.41466252909232	0.391304347826087	0.455108359133127
2.61893593676827	RMSE	SMILES	KOR	MolBERT	0	Random	reg	0.454887218045113	0.453453453453453	0.423423423423423
2.58566408099128	RMSE	SMILES	KOR	MolBERT	1	Random	reg	0.447744360902256	0.465465465465465	0.468468468468468
2.5099114738325	RMSE	SMILES	KOR	MolBERT	2	Random	reg	0.45	0.438438438438438	0.477477477477477
2.37875736236848	RMSE	SMILES	KOR	MolBERT	3	Random	reg	0.456015037593985	0.405405405405405	0.462462462462462
2.64498570552077	RMSE	SMILES	KOR	MolBERT	4	Random	reg	0.453007518796992	0.474474474474474	0.417417417417417
2.62506028891706	RMSE	SMILES	KOR	MolBERT	5	Random	reg	0.453007518796992	0.435435435435435	0.456456456456456
2.51481619043035	RMSE	SMILES	KOR	MolBERT	6	Random	reg	0.452255639097744	0.504504504504504	0.393393393393393
2.27261580070722	RMSE	SMILES	KOR	MolBERT	7	Random	reg	0.446616541353383	0.462462462462462	0.48048048048048
2.60400712677824	RMSE	SMILES	KOR	MolBERT	8	Random	reg	0.456766917293233	0.408408408408408	0.453453453453453
2.44278654388341	RMSE	SMILES	KOR	MolBERT	9	Random	reg	0.451127819548872	0.468468468468468	0.438438438438438
2.35286347410404	RMSE	SMILES	KOR	MolBERT	10	Random	reg	0.458646616541353	0.411411411411411	0.435435435435435
2.41244977710476	RMSE	SMILES	KOR	MolBERT	11	Random	reg	0.455639097744361	0.426426426426426	0.444444444444444
2.57682655299565	RMSE	SMILES	KOR	MolBERT	12	Random	reg	0.45187969924812	0.444444444444444	0.456456456456456
2.61043323320231	RMSE	SMILES	KOR	MolBERT	13	Random	reg	0.456390977443609	0.453453453453453	0.411411411411411
2.50302267943552	RMSE	SMILES	KOR	MolBERT	14	Random	reg	0.454511278195489	0.459459459459459	0.42042042042042
2.72643373511225	RMSE	SMILES	KOR	MolBERT	15	Random	reg	0.457894736842105	0.408408408408408	0.444444444444444
2.54300802357821	RMSE	SMILES	KOR	MolBERT	16	Random	reg	0.449248120300752	0.456456456456456	0.465465465465465
2.50871847635018	RMSE	SMILES	KOR	MolBERT	17	Random	reg	0.447368421052632	0.468468468468468	0.468468468468468
2.53908610907825	RMSE	SMILES	KOR	MolBERT	18	Random	reg	0.449624060150376	0.468468468468468	0.45045045045045
2.47010670956974	RMSE	SMILES	KOR	MolBERT	19	Random	reg	0.446616541353383	0.471471471471471	0.471471471471471
2.40035731383208	RMSE	SMILES	KOR	MolBERT	20	Random	reg	0.45187969924812	0.468468468468468	0.432432432432432
2.48000651529297	RMSE	SMILES	KOR	MolBERT	21	Random	reg	0.454135338345865	0.429429429429429	0.453453453453453
2.52286877257166	RMSE	SMILES	KOR	MolBERT	22	Random	reg	0.457518796992481	0.423423423423423	0.432432432432432
2.66201213816554	RMSE	SMILES	KOR	MolBERT	23	Random	reg	0.454511278195489	0.456456456456456	0.423423423423423
2.6101418358136	RMSE	SMILES	KOR	MolBERT	24	Random	reg	0.450751879699248	0.438438438438438	0.471471471471471
2.53057854048856	RMSE	SMILES	KOR	MolBERT	25	Random	reg	0.452631578947368	0.45045045045045	0.444444444444444
2.53223915085122	RMSE	SMILES	KOR	MolBERT	26	Random	reg	0.448496240601504	0.471471471471471	0.456456456456456
2.59176664622392	RMSE	SMILES	KOR	MolBERT	27	Random	reg	0.449248120300752	0.456456456456456	0.465465465465465
2.52521781418328	RMSE	SMILES	KOR	MolBERT	28	Random	reg	0.453759398496241	0.465465465465465	0.42042042042042
2.51712792987078	RMSE	SMILES	KOR	MolBERT	29	Random	reg	0.446992481203007	0.459459459459459	0.48048048048048
2.12364672288561	RMSE	Graph	KOR	GROVER	0	Random	reg	0.454887218045113	0.453453453453453	0.423423423423423
2.60397788289597	RMSE	Graph	KOR	GROVER	1	Random	reg	0.447744360902256	0.465465465465465	0.468468468468468
2.72681475126834	RMSE	Graph	KOR	GROVER	2	Random	reg	0.45	0.438438438438438	0.477477477477477
2.18137175793552	RMSE	Graph	KOR	GROVER	3	Random	reg	0.456015037593985	0.405405405405405	0.462462462462462
2.53286003630579	RMSE	Graph	KOR	GROVER	4	Random	reg	0.453007518796992	0.474474474474474	0.417417417417417
2.70473301590977	RMSE	Graph	KOR	GROVER	5	Random	reg	0.453007518796992	0.435435435435435	0.456456456456456
2.66277618713694	RMSE	Graph	KOR	GROVER	6	Random	reg	0.452255639097744	0.504504504504504	0.393393393393393
2.10264535658619	RMSE	Graph	KOR	GROVER	7	Random	reg	0.446616541353383	0.462462462462462	0.48048048048048
2.45955838872991	RMSE	Graph	KOR	GROVER	8	Random	reg	0.456766917293233	0.408408408408408	0.453453453453453
2.16994125537814	RMSE	Graph	KOR	GROVER	9	Random	reg	0.451127819548872	0.468468468468468	0.438438438438438
2.25005881799844	RMSE	Graph	KOR	GROVER	10	Random	reg	0.458646616541353	0.411411411411411	0.435435435435435
2.31468494016423	RMSE	Graph	KOR	GROVER	11	Random	reg	0.455639097744361	0.426426426426426	0.444444444444444
2.38607245450253	RMSE	Graph	KOR	GROVER	12	Random	reg	0.45187969924812	0.444444444444444	0.456456456456456
3.0635426670035	RMSE	Graph	KOR	GROVER	13	Random	reg	0.456390977443609	0.453453453453453	0.411411411411411
2.39741486698643	RMSE	Graph	KOR	GROVER	14	Random	reg	0.454511278195489	0.459459459459459	0.42042042042042
2.62738209052068	RMSE	Graph	KOR	GROVER	15	Random	reg	0.457894736842105	0.408408408408408	0.444444444444444
2.03076219270166	RMSE	Graph	KOR	GROVER	16	Random	reg	0.449248120300752	0.456456456456456	0.465465465465465
2.16520987990251	RMSE	Graph	KOR	GROVER	17	Random	reg	0.447368421052632	0.468468468468468	0.468468468468468
2.0951300798133	RMSE	Graph	KOR	GROVER	18	Random	reg	0.449624060150376	0.468468468468468	0.45045045045045
2.80841413542532	RMSE	Graph	KOR	GROVER	19	Random	reg	0.446616541353383	0.471471471471471	0.471471471471471
2.53170070425086	RMSE	Graph	KOR	GROVER	20	Random	reg	0.45187969924812	0.468468468468468	0.432432432432432
2.73391315291485	RMSE	Graph	KOR	GROVER	21	Random	reg	0.454135338345865	0.429429429429429	0.453453453453453
2.90596117996722	RMSE	Graph	KOR	GROVER	22	Random	reg	0.457518796992481	0.423423423423423	0.432432432432432
2.20322352683953	RMSE	Graph	KOR	GROVER	23	Random	reg	0.454511278195489	0.456456456456456	0.423423423423423
2.55186108929543	RMSE	Graph	KOR	GROVER	24	Random	reg	0.450751879699248	0.438438438438438	0.471471471471471
2.75938707849715	RMSE	Graph	KOR	GROVER	25	Random	reg	0.452631578947368	0.45045045045045	0.444444444444444
2.42410099957551	RMSE	Graph	KOR	GROVER	26	Random	reg	0.448496240601504	0.471471471471471	0.456456456456456
2.3649406491304	RMSE	Graph	KOR	GROVER	27	Random	reg	0.449248120300752	0.456456456456456	0.465465465465465
2.62887557566483	RMSE	Graph	KOR	GROVER	28	Random	reg	0.453759398496241	0.465465465465465	0.42042042042042
2.70244445965617	RMSE	Graph	KOR	GROVER	29	Random	reg	0.446992481203007	0.459459459459459	0.48048048048048
2.23900342227392	RMSE	Graph	KOR	GROVER_RDKit	0	Random	reg	0.454887218045113	0.453453453453453	0.423423423423423
2.69715022605687	RMSE	Graph	KOR	GROVER_RDKit	1	Random	reg	0.447744360902256	0.465465465465465	0.468468468468468
2.16966864416138	RMSE	Graph	KOR	GROVER_RDKit	2	Random	reg	0.45	0.438438438438438	0.477477477477477
2.21565713799058	RMSE	Graph	KOR	GROVER_RDKit	3	Random	reg	0.456015037593985	0.405405405405405	0.462462462462462
2.15759557629683	RMSE	Graph	KOR	GROVER_RDKit	4	Random	reg	0.453007518796992	0.474474474474474	0.417417417417417
2.22964550111831	RMSE	Graph	KOR	GROVER_RDKit	5	Random	reg	0.453007518796992	0.435435435435435	0.456456456456456
2.15561984871953	RMSE	Graph	KOR	GROVER_RDKit	6	Random	reg	0.452255639097744	0.504504504504504	0.393393393393393
1.9989114843872	RMSE	Graph	KOR	GROVER_RDKit	7	Random	reg	0.446616541353383	0.462462462462462	0.48048048048048
2.64624309314775	RMSE	Graph	KOR	GROVER_RDKit	8	Random	reg	0.456766917293233	0.408408408408408	0.453453453453453
2.36979254985713	RMSE	Graph	KOR	GROVER_RDKit	9	Random	reg	0.451127819548872	0.468468468468468	0.438438438438438
2.29741681052842	RMSE	Graph	KOR	GROVER_RDKit	10	Random	reg	0.458646616541353	0.411411411411411	0.435435435435435
2.06255241663037	RMSE	Graph	KOR	GROVER_RDKit	11	Random	reg	0.455639097744361	0.426426426426426	0.444444444444444
1.9539917994448	RMSE	Graph	KOR	GROVER_RDKit	12	Random	reg	0.45187969924812	0.444444444444444	0.456456456456456
1.94982887487521	RMSE	Graph	KOR	GROVER_RDKit	13	Random	reg	0.456390977443609	0.453453453453453	0.411411411411411
2.14342452256392	RMSE	Graph	KOR	GROVER_RDKit	14	Random	reg	0.454511278195489	0.459459459459459	0.42042042042042
2.22881817734478	RMSE	Graph	KOR	GROVER_RDKit	15	Random	reg	0.457894736842105	0.408408408408408	0.444444444444444
2.03708010081905	RMSE	Graph	KOR	GROVER_RDKit	16	Random	reg	0.449248120300752	0.456456456456456	0.465465465465465
2.02824385405383	RMSE	Graph	KOR	GROVER_RDKit	17	Random	reg	0.447368421052632	0.468468468468468	0.468468468468468
2.00592695433753	RMSE	Graph	KOR	GROVER_RDKit	18	Random	reg	0.449624060150376	0.468468468468468	0.45045045045045
2.05496318252759	RMSE	Graph	KOR	GROVER_RDKit	19	Random	reg	0.446616541353383	0.471471471471471	0.471471471471471
1.92148899147097	RMSE	Graph	KOR	GROVER_RDKit	20	Random	reg	0.45187969924812	0.468468468468468	0.432432432432432
2.43999497243733	RMSE	Graph	KOR	GROVER_RDKit	21	Random	reg	0.454135338345865	0.429429429429429	0.453453453453453
2.44599200614163	RMSE	Graph	KOR	GROVER_RDKit	22	Random	reg	0.457518796992481	0.423423423423423	0.432432432432432
2.06971483951136	RMSE	Graph	KOR	GROVER_RDKit	23	Random	reg	0.454511278195489	0.456456456456456	0.423423423423423
2.14773900582408	RMSE	Graph	KOR	GROVER_RDKit	24	Random	reg	0.450751879699248	0.438438438438438	0.471471471471471
2.10664909851147	RMSE	Graph	KOR	GROVER_RDKit	25	Random	reg	0.452631578947368	0.45045045045045	0.444444444444444
2.44387813503262	RMSE	Graph	KOR	GROVER_RDKit	26	Random	reg	0.448496240601504	0.471471471471471	0.456456456456456
2.14280409634472	RMSE	Graph	KOR	GROVER_RDKit	27	Random	reg	0.449248120300752	0.456456456456456	0.465465465465465
2.46779050607232	RMSE	Graph	KOR	GROVER_RDKit	28	Random	reg	0.453759398496241	0.465465465465465	0.42042042042042
2.36185686498996	RMSE	Graph	KOR	GROVER_RDKit	29	Random	reg	0.446992481203007	0.459459459459459	0.48048048048048
1.90027218393885	RMSE	rdkit2d	KOR	RF	0	Random	reg	0.454887218045113	0.453453453453453	0.423423423423423
1.86151155344325	RMSE	rdkit2d	KOR	RF	1	Random	reg	0.447744360902256	0.465465465465465	0.468468468468468
1.71623360800754	RMSE	rdkit2d	KOR	RF	2	Random	reg	0.45	0.438438438438438	0.477477477477477
1.82507045107991	RMSE	rdkit2d	KOR	RF	3	Random	reg	0.456015037593985	0.405405405405405	0.462462462462462
1.78160020709104	RMSE	rdkit2d	KOR	RF	4	Random	reg	0.453007518796992	0.474474474474474	0.417417417417417
1.81729971155053	RMSE	rdkit2d	KOR	RF	5	Random	reg	0.453007518796992	0.435435435435435	0.456456456456456
1.66752334153636	RMSE	rdkit2d	KOR	RF	6	Random	reg	0.452255639097744	0.504504504504504	0.393393393393393
1.70719683661037	RMSE	rdkit2d	KOR	RF	7	Random	reg	0.446616541353383	0.462462462462462	0.48048048048048
1.94611321494698	RMSE	rdkit2d	KOR	RF	8	Random	reg	0.456766917293233	0.408408408408408	0.453453453453453
1.84873919412651	RMSE	rdkit2d	KOR	RF	9	Random	reg	0.451127819548872	0.468468468468468	0.438438438438438
1.66618310493205	RMSE	rdkit2d	KOR	RF	10	Random	reg	0.458646616541353	0.411411411411411	0.435435435435435
1.58743414412037	RMSE	rdkit2d	KOR	RF	11	Random	reg	0.455639097744361	0.426426426426426	0.444444444444444
1.88189870887256	RMSE	rdkit2d	KOR	RF	12	Random	reg	0.45187969924812	0.444444444444444	0.456456456456456
1.78695090162555	RMSE	rdkit2d	KOR	RF	13	Random	reg	0.456390977443609	0.453453453453453	0.411411411411411
1.90002147038218	RMSE	rdkit2d	KOR	RF	14	Random	reg	0.454511278195489	0.459459459459459	0.42042042042042
1.77652384548098	RMSE	rdkit2d	KOR	RF	15	Random	reg	0.457894736842105	0.408408408408408	0.444444444444444
1.93649941185007	RMSE	rdkit2d	KOR	RF	16	Random	reg	0.449248120300752	0.456456456456456	0.465465465465465
1.79935974001173	RMSE	rdkit2d	KOR	RF	17	Random	reg	0.447368421052632	0.468468468468468	0.468468468468468
1.79327268206055	RMSE	rdkit2d	KOR	RF	18	Random	reg	0.449624060150376	0.468468468468468	0.45045045045045
1.81051015302884	RMSE	rdkit2d	KOR	RF	19	Random	reg	0.446616541353383	0.471471471471471	0.471471471471471
1.77196147754938	RMSE	rdkit2d	KOR	RF	20	Random	reg	0.45187969924812	0.468468468468468	0.432432432432432
1.79781689257986	RMSE	rdkit2d	KOR	RF	21	Random	reg	0.454135338345865	0.429429429429429	0.453453453453453
1.84152480626925	RMSE	rdkit2d	KOR	RF	22	Random	reg	0.457518796992481	0.423423423423423	0.432432432432432
1.91789020167751	RMSE	rdkit2d	KOR	RF	23	Random	reg	0.454511278195489	0.456456456456456	0.423423423423423
1.88637310326538	RMSE	rdkit2d	KOR	RF	24	Random	reg	0.450751879699248	0.438438438438438	0.471471471471471
1.89810501398679	RMSE	rdkit2d	KOR	RF	25	Random	reg	0.452631578947368	0.45045045045045	0.444444444444444
1.88454778866299	RMSE	rdkit2d	KOR	RF	26	Random	reg	0.448496240601504	0.471471471471471	0.456456456456456
1.82127288145108	RMSE	rdkit2d	KOR	RF	27	Random	reg	0.449248120300752	0.456456456456456	0.465465465465465
1.77246371104837	RMSE	rdkit2d	KOR	RF	28	Random	reg	0.453759398496241	0.465465465465465	0.42042042042042
1.78717967845482	RMSE	rdkit2d	KOR	RF	29	Random	reg	0.446992481203007	0.459459459459459	0.48048048048048
