# Supplementary material for: A systematic study of key elements underlying molecular property prediction
Source: Nat Commun. 2023 Oct 13;14:6395. doi: 10.1038/s41467-023-41948-6 (PMC10575948; doi:10.1038/s41467-023-41948-6)
Supplement: Supplementary file 4 — Source Data [file 41467_2023_41948_MOESM4_ESM.zip › SourceData/SFig3/SFig3b-1.txt]

fold	mol_prop	split_type	sim_type	sim
0	BACE	Scaffold	Training vs Test	0.709998373236311
1	BACE	Scaffold	Training vs Test	0.685679846198151
2	BACE	Scaffold	Training vs Test	0.72253427262369
3	BACE	Scaffold	Training vs Test	0.726425465490473
4	BACE	Scaffold	Training vs Test	0.725172200191178
5	BACE	Scaffold	Training vs Test	0.734461614666016
6	BACE	Scaffold	Training vs Test	0.714049397134467
7	BACE	Scaffold	Training vs Test	0.731010876203838
8	BACE	Scaffold	Training vs Test	0.715065638093572
9	BACE	Scaffold	Training vs Test	0.715892804394427
10	BACE	Scaffold	Training vs Test	0.700874601833914
11	BACE	Scaffold	Training vs Test	0.736234506101985
12	BACE	Scaffold	Training vs Test	0.740773991632618
13	BACE	Scaffold	Training vs Test	0.716861592409642
14	BACE	Scaffold	Training vs Test	0.724496350966786
15	BACE	Scaffold	Training vs Test	0.762555898804414
16	BACE	Scaffold	Training vs Test	0.726664418746766
17	BACE	Scaffold	Training vs Test	0.71136774220749
18	BACE	Scaffold	Training vs Test	0.718192966360795
19	BACE	Scaffold	Training vs Test	0.719717578668343
20	BACE	Scaffold	Training vs Test	0.715340772447617
21	BACE	Scaffold	Training vs Test	0.714126067726236
22	BACE	Scaffold	Training vs Test	0.689571593348917
23	BACE	Scaffold	Training vs Test	0.73810675691225
24	BACE	Scaffold	Training vs Test	0.741220758149498
25	BACE	Scaffold	Training vs Test	0.722672871657108
26	BACE	Scaffold	Training vs Test	0.723148641813742
27	BACE	Scaffold	Training vs Test	0.745193703590255
28	BACE	Scaffold	Training vs Test	0.721045750928552
29	BACE	Scaffold	Training vs Test	0.711179635830616
0	BBBP	Scaffold	Training vs Test	0.467846929518188
1	BBBP	Scaffold	Training vs Test	0.450588707880276
2	BBBP	Scaffold	Training vs Test	0.487010403522631
3	BBBP	Scaffold	Training vs Test	0.463272748415063
4	BBBP	Scaffold	Training vs Test	0.535180837061347
5	BBBP	Scaffold	Training vs Test	0.490335044046728
6	BBBP	Scaffold	Training vs Test	0.468674005458995
7	BBBP	Scaffold	Training vs Test	0.525180979254769
8	BBBP	Scaffold	Training vs Test	0.48545855629008
9	BBBP	Scaffold	Training vs Test	0.484812595059232
10	BBBP	Scaffold	Training vs Test	0.480290289913736
11	BBBP	Scaffold	Training vs Test	0.531947070723627
12	BBBP	Scaffold	Training vs Test	0.360606527128598
13	BBBP	Scaffold	Training vs Test	0.456340404545389
14	BBBP	Scaffold	Training vs Test	0.487700425052061
15	BBBP	Scaffold	Training vs Test	0.346283514343384
16	BBBP	Scaffold	Training vs Test	0.494912266404164
17	BBBP	Scaffold	Training vs Test	0.474346993609173
18	BBBP	Scaffold	Training vs Test	0.497690677170346
19	BBBP	Scaffold	Training vs Test	0.477866130994587
20	BBBP	Scaffold	Training vs Test	0.465063436074955
21	BBBP	Scaffold	Training vs Test	0.498010994348584
22	BBBP	Scaffold	Training vs Test	0.533891890397886
23	BBBP	Scaffold	Training vs Test	0.465821389236101
24	BBBP	Scaffold	Training vs Test	0.492181158429239
25	BBBP	Scaffold	Training vs Test	0.500281893698181
26	BBBP	Scaffold	Training vs Test	0.518479806402834
27	BBBP	Scaffold	Training vs Test	0.516558928387921
28	BBBP	Scaffold	Training vs Test	0.457276721843859
29	BBBP	Scaffold	Training vs Test	0.476966115396197
0	HIV	Scaffold	Training vs Test	0.537314379636226
1	HIV	Scaffold	Training vs Test	0.541324274880287
2	HIV	Scaffold	Training vs Test	0.537369991088621
3	HIV	Scaffold	Training vs Test	0.542792677709055
4	HIV	Scaffold	Training vs Test	0.532032953578424
5	HIV	Scaffold	Training vs Test	0.525062154102667
6	HIV	Scaffold	Training vs Test	0.534727263517285
7	HIV	Scaffold	Training vs Test	0.535738810331694
8	HIV	Scaffold	Training vs Test	0.543679876853059
9	HIV	Scaffold	Training vs Test	0.547110395616071
10	HIV	Scaffold	Training vs Test	0.538907815885897
11	HIV	Scaffold	Training vs Test	0.532036127043907
12	HIV	Scaffold	Training vs Test	0.543828295474501
13	HIV	Scaffold	Training vs Test	0.540858220357023
14	HIV	Scaffold	Training vs Test	0.537260390693128
15	HIV	Scaffold	Training vs Test	0.53361919869001
16	HIV	Scaffold	Training vs Test	0.539354124990238
17	HIV	Scaffold	Training vs Test	0.541744167468364
18	HIV	Scaffold	Training vs Test	0.54644395851202
19	HIV	Scaffold	Training vs Test	0.480824146875349
20	HIV	Scaffold	Training vs Test	0.542426557167586
21	HIV	Scaffold	Training vs Test	0.475199810984852
22	HIV	Scaffold	Training vs Test	0.472887695112818
23	HIV	Scaffold	Training vs Test	0.537475033330129
24	HIV	Scaffold	Training vs Test	0.541583097188643
25	HIV	Scaffold	Training vs Test	0.54120795316804
26	HIV	Scaffold	Training vs Test	0.539495719550098
27	HIV	Scaffold	Training vs Test	0.533837360631309
28	HIV	Scaffold	Training vs Test	0.467314005446947
29	HIV	Scaffold	Training vs Test	0.53820356263091
0	ESOL	Scaffold	Training vs Test	0.435251233478387
1	ESOL	Scaffold	Training vs Test	0.448288719643626
2	ESOL	Scaffold	Training vs Test	0.438540517107437
3	ESOL	Scaffold	Training vs Test	0.406896284144176
4	ESOL	Scaffold	Training vs Test	0.479354864803323
5	ESOL	Scaffold	Training vs Test	0.430726933897587
6	ESOL	Scaffold	Training vs Test	0.418796709624299
7	ESOL	Scaffold	Training vs Test	0.436031133328613
8	ESOL	Scaffold	Training vs Test	0.466101140698843
9	ESOL	Scaffold	Training vs Test	0.424847658658237
10	ESOL	Scaffold	Training vs Test	0.417510670920213
11	ESOL	Scaffold	Training vs Test	0.447384325427967
12	ESOL	Scaffold	Training vs Test	0.485935018250817
13	ESOL	Scaffold	Training vs Test	0.414725788068353
14	ESOL	Scaffold	Training vs Test	0.416725476321421
15	ESOL	Scaffold	Training vs Test	0.474068807143914
16	ESOL	Scaffold	Training vs Test	0.458246014097281
17	ESOL	Scaffold	Training vs Test	0.436636181254136
18	ESOL	Scaffold	Training vs Test	0.436735927274353
19	ESOL	Scaffold	Training vs Test	0.532361126913313
20	ESOL	Scaffold	Training vs Test	0.502541529635588
21	ESOL	Scaffold	Training vs Test	0.497826890202991
22	ESOL	Scaffold	Training vs Test	0.47493819251918
23	ESOL	Scaffold	Training vs Test	0.457481318398526
24	ESOL	Scaffold	Training vs Test	0.373931974434016
25	ESOL	Scaffold	Training vs Test	0.44306809232946
26	ESOL	Scaffold	Training vs Test	0.442533311090971
27	ESOL	Scaffold	Training vs Test	0.431139934481236
28	ESOL	Scaffold	Training vs Test	0.410935956527267
29	ESOL	Scaffold	Training vs Test	0.460363017101037
0	FreeSolv	Scaffold	Training vs Test	0.402082146360324
1	FreeSolv	Scaffold	Training vs Test	0.343623387011198
2	FreeSolv	Scaffold	Training vs Test	0.382468659717303
3	FreeSolv	Scaffold	Training vs Test	0.403539109344666
4	FreeSolv	Scaffold	Training vs Test	0.292822874280123
5	FreeSolv	Scaffold	Training vs Test	0.336912635771128
6	FreeSolv	Scaffold	Training vs Test	0.36064889648786
7	FreeSolv	Scaffold	Training vs Test	0.382395586027549
8	FreeSolv	Scaffold	Training vs Test	0.399972214721716
9	FreeSolv	Scaffold	Training vs Test	0.404616995958182
10	FreeSolv	Scaffold	Training vs Test	0.36952781195824
11	FreeSolv	Scaffold	Training vs Test	0.357160193645037
12	FreeSolv	Scaffold	Training vs Test	0.373248270268624
13	FreeSolv	Scaffold	Training vs Test	0.2697183741973
14	FreeSolv	Scaffold	Training vs Test	0.389998600230767
15	FreeSolv	Scaffold	Training vs Test	0.429033893805284
16	FreeSolv	Scaffold	Training vs Test	0.375180701682201
17	FreeSolv	Scaffold	Training vs Test	0.361555911485965
18	FreeSolv	Scaffold	Training vs Test	0.374915324495389
19	FreeSolv	Scaffold	Training vs Test	0.360886610012788
20	FreeSolv	Scaffold	Training vs Test	0.356278819991992
21	FreeSolv	Scaffold	Training vs Test	0.405992477444502
22	FreeSolv	Scaffold	Training vs Test	0.304394238040997
23	FreeSolv	Scaffold	Training vs Test	0.378514780218785
24	FreeSolv	Scaffold	Training vs Test	0.386907744866151
25	FreeSolv	Scaffold	Training vs Test	0.391209898545192
26	FreeSolv	Scaffold	Training vs Test	0.386238393187523
27	FreeSolv	Scaffold	Training vs Test	0.363422324794989
28	FreeSolv	Scaffold	Training vs Test	0.321196020108003
29	FreeSolv	Scaffold	Training vs Test	0.42613425713319
0	Lipop	Scaffold	Training vs Test	0.558264611732392
1	Lipop	Scaffold	Training vs Test	0.56595369027484
2	Lipop	Scaffold	Training vs Test	0.535688843790974
3	Lipop	Scaffold	Training vs Test	0.547470910173087
4	Lipop	Scaffold	Training vs Test	0.558717881391446
5	Lipop	Scaffold	Training vs Test	0.555506638863257
6	Lipop	Scaffold	Training vs Test	0.526284076131526
7	Lipop	Scaffold	Training vs Test	0.550096378120638
8	Lipop	Scaffold	Training vs Test	0.562177770726737
9	Lipop	Scaffold	Training vs Test	0.577090068551756
10	Lipop	Scaffold	Training vs Test	0.539051883348397
11	Lipop	Scaffold	Training vs Test	0.568045295739458
12	Lipop	Scaffold	Training vs Test	0.534692767049585
13	Lipop	Scaffold	Training vs Test	0.602255220356442
14	Lipop	Scaffold	Training vs Test	0.569712106422299
15	Lipop	Scaffold	Training vs Test	0.547297523419062
16	Lipop	Scaffold	Training vs Test	0.558947044114272
17	Lipop	Scaffold	Training vs Test	0.539103197164479
18	Lipop	Scaffold	Training vs Test	0.575412387755655
19	Lipop	Scaffold	Training vs Test	0.547155096665734
20	Lipop	Scaffold	Training vs Test	0.548195287833611
21	Lipop	Scaffold	Training vs Test	0.532805629748674
22	Lipop	Scaffold	Training vs Test	0.567867774338949
23	Lipop	Scaffold	Training vs Test	0.565120873351892
24	Lipop	Scaffold	Training vs Test	0.565173649149282
25	Lipop	Scaffold	Training vs Test	0.550039407823767
26	Lipop	Scaffold	Training vs Test	0.522935609200171
27	Lipop	Scaffold	Training vs Test	0.57359518284599
28	Lipop	Scaffold	Training vs Test	0.551232442508141
29	Lipop	Scaffold	Training vs Test	0.552249960282019
0	BACE	Random	Training vs Test	0.795085744932294
1	BACE	Random	Training vs Test	0.802143468668586
2	BACE	Random	Training vs Test	0.795376087097745
3	BACE	Random	Training vs Test	0.78086955374793
4	BACE	Random	Training vs Test	0.803706844778437
5	BACE	Random	Training vs Test	0.807121260385764
6	BACE	Random	Training vs Test	0.788689360414681
7	BACE	Random	Training vs Test	0.787139818856591
8	BACE	Random	Training vs Test	0.794099884009675
9	BACE	Random	Training vs Test	0.78562158738312
10	BACE	Random	Training vs Test	0.788187085895946
11	BACE	Random	Training vs Test	0.789508821148621
12	BACE	Random	Training vs Test	0.804078904813842
13	BACE	Random	Training vs Test	0.809267246017331
14	BACE	Random	Training vs Test	0.791802329452414
15	BACE	Random	Training vs Test	0.796054276980852
16	BACE	Random	Training vs Test	0.788941237291223
17	BACE	Random	Training vs Test	0.778610091852514
18	BACE	Random	Training vs Test	0.813052448198984
19	BACE	Random	Training vs Test	0.791864904329965
20	BACE	Random	Training vs Test	0.78571451563192
21	BACE	Random	Training vs Test	0.803341146754591
22	BACE	Random	Training vs Test	0.789854260651689
23	BACE	Random	Training vs Test	0.783044642523715
24	BACE	Random	Training vs Test	0.788924984829991
25	BACE	Random	Training vs Test	0.78237564626493
26	BACE	Random	Training vs Test	0.779704796444429
27	BACE	Random	Training vs Test	0.779572655986014
28	BACE	Random	Training vs Test	0.80211071611235
29	BACE	Random	Training vs Test	0.788373378742682
0	BBBP	Random	Training vs Test	0.583391536830687
1	BBBP	Random	Training vs Test	0.574967264325595
2	BBBP	Random	Training vs Test	0.578962563299665
3	BBBP	Random	Training vs Test	0.603999515155367
4	BBBP	Random	Training vs Test	0.598546462827453
5	BBBP	Random	Training vs Test	0.609176757288914
6	BBBP	Random	Training vs Test	0.580004612970002
7	BBBP	Random	Training vs Test	0.593024146432678
8	BBBP	Random	Training vs Test	0.568876759167395
9	BBBP	Random	Training vs Test	0.575885114278279
10	BBBP	Random	Training vs Test	0.604632446469337
11	BBBP	Random	Training vs Test	0.577900844571345
12	BBBP	Random	Training vs Test	0.614826179529522
13	BBBP	Random	Training vs Test	0.597628436909587
14	BBBP	Random	Training vs Test	0.601947180415485
15	BBBP	Random	Training vs Test	0.592770962300254
16	BBBP	Random	Training vs Test	0.599172270181132
17	BBBP	Random	Training vs Test	0.589208746146338
18	BBBP	Random	Training vs Test	0.564061384940264
19	BBBP	Random	Training vs Test	0.605273504686706
20	BBBP	Random	Training vs Test	0.598183076828718
21	BBBP	Random	Training vs Test	0.579556002811182
22	BBBP	Random	Training vs Test	0.571785554801132
23	BBBP	Random	Training vs Test	0.600947987945641
24	BBBP	Random	Training vs Test	0.597225236359472
25	BBBP	Random	Training vs Test	0.56868392210819
26	BBBP	Random	Training vs Test	0.597099950062294
27	BBBP	Random	Training vs Test	0.592618542778141
28	BBBP	Random	Training vs Test	0.607371440851221
29	BBBP	Random	Training vs Test	0.615338206364244
0	HIV	Random	Training vs Test	0.614169176520294
1	HIV	Random	Training vs Test	0.616745050577186
2	HIV	Random	Training vs Test	0.620564512129526
3	HIV	Random	Training vs Test	0.615498744641491
4	HIV	Random	Training vs Test	0.61162697991373
5	HIV	Random	Training vs Test	0.616064246835397
6	HIV	Random	Training vs Test	0.613821484592313
7	HIV	Random	Training vs Test	0.607063290881119
8	HIV	Random	Training vs Test	0.618101207387728
9	HIV	Random	Training vs Test	0.611218289087904
10	HIV	Random	Training vs Test	0.616316069565114
11	HIV	Random	Training vs Test	0.61378037971561
12	HIV	Random	Training vs Test	0.613230878314687
13	HIV	Random	Training vs Test	0.616039930060488
14	HIV	Random	Training vs Test	0.61734058022673
15	HIV	Random	Training vs Test	0.61858622369839
16	HIV	Random	Training vs Test	0.616241847776074
17	HIV	Random	Training vs Test	0.615524599279274
18	HIV	Random	Training vs Test	0.613105152036887
19	HIV	Random	Training vs Test	0.615579616710446
20	HIV	Random	Training vs Test	0.614528806002912
21	HIV	Random	Training vs Test	0.616496145616562
22	HIV	Random	Training vs Test	0.618854207914878
23	HIV	Random	Training vs Test	0.614416813407679
24	HIV	Random	Training vs Test	0.616210615771865
25	HIV	Random	Training vs Test	0.619090485240953
26	HIV	Random	Training vs Test	0.617815521992009
27	HIV	Random	Training vs Test	0.612535085468405
28	HIV	Random	Training vs Test	0.61552123289212
29	HIV	Random	Training vs Test	0.610367932385651
0	ESOL	Random	Training vs Test	0.571322895784294
1	ESOL	Random	Training vs Test	0.592918562018766
2	ESOL	Random	Training vs Test	0.529085779216437
3	ESOL	Random	Training vs Test	0.580772866981219
4	ESOL	Random	Training vs Test	0.561156655571102
5	ESOL	Random	Training vs Test	0.541565486815123
6	ESOL	Random	Training vs Test	0.550553813312961
7	ESOL	Random	Training vs Test	0.567825097359915
8	ESOL	Random	Training vs Test	0.588266176657867
9	ESOL	Random	Training vs Test	0.554446337233602
10	ESOL	Random	Training vs Test	0.57320138719757
11	ESOL	Random	Training vs Test	0.579292571254536
12	ESOL	Random	Training vs Test	0.60414908246129
13	ESOL	Random	Training vs Test	0.553181514935156
14	ESOL	Random	Training vs Test	0.550215570800072
15	ESOL	Random	Training vs Test	0.558702326981367
16	ESOL	Random	Training vs Test	0.566981000578509
17	ESOL	Random	Training vs Test	0.576504126323008
18	ESOL	Random	Training vs Test	0.596050811684237
19	ESOL	Random	Training vs Test	0.56770037431105
20	ESOL	Random	Training vs Test	0.556428553256313
21	ESOL	Random	Training vs Test	0.578786060873386
22	ESOL	Random	Training vs Test	0.578135733451464
23	ESOL	Random	Training vs Test	0.586594223976135
24	ESOL	Random	Training vs Test	0.573985457947824
25	ESOL	Random	Training vs Test	0.564460622393979
26	ESOL	Random	Training vs Test	0.598673425812637
27	ESOL	Random	Training vs Test	0.582119297005434
28	ESOL	Random	Training vs Test	0.526424251298989
29	ESOL	Random	Training vs Test	0.591626818860527
0	FreeSolv	Random	Training vs Test	0.530085963125412
1	FreeSolv	Random	Training vs Test	0.567013091995166
2	FreeSolv	Random	Training vs Test	0.532121476531029
3	FreeSolv	Random	Training vs Test	0.540183833929209
4	FreeSolv	Random	Training vs Test	0.560315604851796
5	FreeSolv	Random	Training vs Test	0.536359167557496
6	FreeSolv	Random	Training vs Test	0.537820913012211
7	FreeSolv	Random	Training vs Test	0.577950937358233
8	FreeSolv	Random	Training vs Test	0.568733765758001
9	FreeSolv	Random	Training vs Test	0.573057257441374
10	FreeSolv	Random	Training vs Test	0.553949622466014
11	FreeSolv	Random	Training vs Test	0.604765676535093
12	FreeSolv	Random	Training vs Test	0.558478978963999
13	FreeSolv	Random	Training vs Test	0.55309021633405
14	FreeSolv	Random	Training vs Test	0.550412150758963
15	FreeSolv	Random	Training vs Test	0.521464601732217
16	FreeSolv	Random	Training vs Test	0.536171945929527
17	FreeSolv	Random	Training vs Test	0.555488055027448
18	FreeSolv	Random	Training vs Test	0.527826373852216
19	FreeSolv	Random	Training vs Test	0.525976725495779
20	FreeSolv	Random	Training vs Test	0.5460362636126
21	FreeSolv	Random	Training vs Test	0.564937607600139
22	FreeSolv	Random	Training vs Test	0.54384268613962
23	FreeSolv	Random	Training vs Test	0.537623761479671
24	FreeSolv	Random	Training vs Test	0.507119374779554
25	FreeSolv	Random	Training vs Test	0.526961599175747
26	FreeSolv	Random	Training vs Test	0.544583362799424
27	FreeSolv	Random	Training vs Test	0.570130847967588
28	FreeSolv	Random	Training vs Test	0.565669521460166
29	FreeSolv	Random	Training vs Test	0.563549217581749
0	Lipop	Random	Training vs Test	0.647646098051752
1	Lipop	Random	Training vs Test	0.653155376797631
2	Lipop	Random	Training vs Test	0.63452161138966
3	Lipop	Random	Training vs Test	0.632022282623109
4	Lipop	Random	Training vs Test	0.637093358912638
5	Lipop	Random	Training vs Test	0.640993817824693
6	Lipop	Random	Training vs Test	0.637118657288097
7	Lipop	Random	Training vs Test	0.633891492443425
8	Lipop	Random	Training vs Test	0.640017765547548
9	Lipop	Random	Training vs Test	0.644140008517674
10	Lipop	Random	Training vs Test	0.648279103494826
11	Lipop	Random	Training vs Test	0.636975894939332
12	Lipop	Random	Training vs Test	0.63615759976563
13	Lipop	Random	Training vs Test	0.657988937553905
14	Lipop	Random	Training vs Test	0.655719167881069
15	Lipop	Random	Training vs Test	0.633433141417447
16	Lipop	Random	Training vs Test	0.654343057636704
17	Lipop	Random	Training vs Test	0.655539791392429
18	Lipop	Random	Training vs Test	0.636928960929314
19	Lipop	Random	Training vs Test	0.639807673685607
20	Lipop	Random	Training vs Test	0.641280823520252
21	Lipop	Random	Training vs Test	0.645343921120678
22	Lipop	Random	Training vs Test	0.636872133648112
23	Lipop	Random	Training vs Test	0.652346207059565
24	Lipop	Random	Training vs Test	0.636209194433121
25	Lipop	Random	Training vs Test	0.638194468049776
26	Lipop	Random	Training vs Test	0.648274333384775
27	Lipop	Random	Training vs Test	0.653413386678412
28	Lipop	Random	Training vs Test	0.646401953271457
29	Lipop	Random	Training vs Test	0.638762530223245
0	BACE	Scaffold	Training vs Validation	0.71081884412576
1	BACE	Scaffold	Training vs Validation	0.730655575923572
2	BACE	Scaffold	Training vs Validation	0.756766623811217
3	BACE	Scaffold	Training vs Validation	0.721695766741077
4	BACE	Scaffold	Training vs Validation	0.719245851434619
5	BACE	Scaffold	Training vs Validation	0.717149374303439
6	BACE	Scaffold	Training vs Validation	0.741740753516456
7	BACE	Scaffold	Training vs Validation	0.721465799587452
8	BACE	Scaffold	Training vs Validation	0.707833225166561
9	BACE	Scaffold	Training vs Validation	0.697085830549531
10	BACE	Scaffold	Training vs Validation	0.729619080459835
11	BACE	Scaffold	Training vs Validation	0.740967640320197
12	BACE	Scaffold	Training vs Validation	0.709638752684688
13	BACE	Scaffold	Training vs Validation	0.713495293397777
14	BACE	Scaffold	Training vs Validation	0.704159637752748
15	BACE	Scaffold	Training vs Validation	0.722227436422512
16	BACE	Scaffold	Training vs Validation	0.708921295128121
17	BACE	Scaffold	Training vs Validation	0.713686636050805
18	BACE	Scaffold	Training vs Validation	0.704604662708099
19	BACE	Scaffold	Training vs Validation	0.732987458342748
20	BACE	Scaffold	Training vs Validation	0.746494979455771
21	BACE	Scaffold	Training vs Validation	0.71777014878412
22	BACE	Scaffold	Training vs Validation	0.722752320253296
23	BACE	Scaffold	Training vs Validation	0.727370556419259
24	BACE	Scaffold	Training vs Validation	0.75593318252374
25	BACE	Scaffold	Training vs Validation	0.712652959867029
26	BACE	Scaffold	Training vs Validation	0.720807369872434
27	BACE	Scaffold	Training vs Validation	0.711258298908638
28	BACE	Scaffold	Training vs Validation	0.726773242879388
29	BACE	Scaffold	Training vs Validation	0.720458077279148
0	BBBP	Scaffold	Training vs Validation	0.467131203765352
1	BBBP	Scaffold	Training vs Validation	0.505419900191241
2	BBBP	Scaffold	Training vs Validation	0.479672029981472
3	BBBP	Scaffold	Training vs Validation	0.349391954450919
4	BBBP	Scaffold	Training vs Validation	0.481663633009483
5	BBBP	Scaffold	Training vs Validation	0.472023791133477
6	BBBP	Scaffold	Training vs Validation	0.472152893986608
7	BBBP	Scaffold	Training vs Validation	0.493957890445376
8	BBBP	Scaffold	Training vs Validation	0.53416126386579
9	BBBP	Scaffold	Training vs Validation	0.461612794273005
10	BBBP	Scaffold	Training vs Validation	0.531131265712489
11	BBBP	Scaffold	Training vs Validation	0.334360844414369
12	BBBP	Scaffold	Training vs Validation	0.49619993431668
13	BBBP	Scaffold	Training vs Validation	0.485711041782877
14	BBBP	Scaffold	Training vs Validation	0.513483189596918
15	BBBP	Scaffold	Training vs Validation	0.4658432689867
16	BBBP	Scaffold	Training vs Validation	0.321168788199501
17	BBBP	Scaffold	Training vs Validation	0.468556565090353
18	BBBP	Scaffold	Training vs Validation	0.347610465356429
19	BBBP	Scaffold	Training vs Validation	0.50699373595233
20	BBBP	Scaffold	Training vs Validation	0.47754973444739
21	BBBP	Scaffold	Training vs Validation	0.483528974975271
22	BBBP	Scaffold	Training vs Validation	0.45271452681478
23	BBBP	Scaffold	Training vs Validation	0.509683660575615
24	BBBP	Scaffold	Training vs Validation	0.492415389954457
25	BBBP	Scaffold	Training vs Validation	0.49489596508113
26	BBBP	Scaffold	Training vs Validation	0.486758994645086
27	BBBP	Scaffold	Training vs Validation	0.48509787434134
28	BBBP	Scaffold	Training vs Validation	0.452230222046082
29	BBBP	Scaffold	Training vs Validation	0.482734112463561
0	HIV	Scaffold	Training vs Validation	0.539312194632403
1	HIV	Scaffold	Training vs Validation	0.53352801344477
2	HIV	Scaffold	Training vs Validation	0.543322748834347
3	HIV	Scaffold	Training vs Validation	0.473719075488847
4	HIV	Scaffold	Training vs Validation	0.542340919342805
5	HIV	Scaffold	Training vs Validation	0.547119181333218
6	HIV	Scaffold	Training vs Validation	0.54260935445211
7	HIV	Scaffold	Training vs Validation	0.538675698893804
8	HIV	Scaffold	Training vs Validation	0.545102512880667
9	HIV	Scaffold	Training vs Validation	0.538457710716279
10	HIV	Scaffold	Training vs Validation	0.542344672264756
11	HIV	Scaffold	Training vs Validation	0.545836910616302
12	HIV	Scaffold	Training vs Validation	0.534255373954831
13	HIV	Scaffold	Training vs Validation	0.534585855276132
14	HIV	Scaffold	Training vs Validation	0.537735067007172
15	HIV	Scaffold	Training vs Validation	0.54145576701235
16	HIV	Scaffold	Training vs Validation	0.539011626859496
17	HIV	Scaffold	Training vs Validation	0.534471605418808
18	HIV	Scaffold	Training vs Validation	0.540050858722326
19	HIV	Scaffold	Training vs Validation	0.544269862012206
20	HIV	Scaffold	Training vs Validation	0.54125477976423
21	HIV	Scaffold	Training vs Validation	0.541133314052213
22	HIV	Scaffold	Training vs Validation	0.548837738608079
23	HIV	Scaffold	Training vs Validation	0.539471800989881
24	HIV	Scaffold	Training vs Validation	0.541457266162661
25	HIV	Scaffold	Training vs Validation	0.536319619881765
26	HIV	Scaffold	Training vs Validation	0.474939064510486
27	HIV	Scaffold	Training vs Validation	0.544235794957191
28	HIV	Scaffold	Training vs Validation	0.547090037051835
29	HIV	Scaffold	Training vs Validation	0.467409388223801
0	ESOL	Scaffold	Training vs Validation	0.491549205301063
1	ESOL	Scaffold	Training vs Validation	0.450278371306402
2	ESOL	Scaffold	Training vs Validation	0.430191622115672
3	ESOL	Scaffold	Training vs Validation	0.488848247033145
4	ESOL	Scaffold	Training vs Validation	0.416489954372602
5	ESOL	Scaffold	Training vs Validation	0.470481273452086
6	ESOL	Scaffold	Training vs Validation	0.455087679571339
7	ESOL	Scaffold	Training vs Validation	0.447103917465678
8	ESOL	Scaffold	Training vs Validation	0.434469984179097
9	ESOL	Scaffold	Training vs Validation	0.468401703850499
10	ESOL	Scaffold	Training vs Validation	0.428057627087193
11	ESOL	Scaffold	Training vs Validation	0.481184189207852
12	ESOL	Scaffold	Training vs Validation	0.446354417130351
13	ESOL	Scaffold	Training vs Validation	0.436925179990275
14	ESOL	Scaffold	Training vs Validation	0.488963006862572
15	ESOL	Scaffold	Training vs Validation	0.438258795466806
16	ESOL	Scaffold	Training vs Validation	0.445990301269506
17	ESOL	Scaffold	Training vs Validation	0.475449757384402
18	ESOL	Scaffold	Training vs Validation	0.436685176300151
19	ESOL	Scaffold	Training vs Validation	0.403186319928084
20	ESOL	Scaffold	Training vs Validation	0.404804129020444
21	ESOL	Scaffold	Training vs Validation	0.418675871965076
22	ESOL	Scaffold	Training vs Validation	0.453596193609493
23	ESOL	Scaffold	Training vs Validation	0.437937135542078
24	ESOL	Scaffold	Training vs Validation	0.45367604387658
25	ESOL	Scaffold	Training vs Validation	0.421892199665308
26	ESOL	Scaffold	Training vs Validation	0.427593298655535
27	ESOL	Scaffold	Training vs Validation	0.452195999877793
28	ESOL	Scaffold	Training vs Validation	0.456712360892977
29	ESOL	Scaffold	Training vs Validation	0.48980435755636
0	FreeSolv	Scaffold	Training vs Validation	0.376851853332482
1	FreeSolv	Scaffold	Training vs Validation	0.390210672747344
2	FreeSolv	Scaffold	Training vs Validation	0.366121657425538
3	FreeSolv	Scaffold	Training vs Validation	0.346819310332648
4	FreeSolv	Scaffold	Training vs Validation	0.418271062197164
5	FreeSolv	Scaffold	Training vs Validation	0.311192353023216
6	FreeSolv	Scaffold	Training vs Validation	0.350574629381299
7	FreeSolv	Scaffold	Training vs Validation	0.321773933595978
8	FreeSolv	Scaffold	Training vs Validation	0.340383798466064
9	FreeSolv	Scaffold	Training vs Validation	0.374105872120708
10	FreeSolv	Scaffold	Training vs Validation	0.384355723275803
11	FreeSolv	Scaffold	Training vs Validation	0.313449904322624
12	FreeSolv	Scaffold	Training vs Validation	0.409363746643066
13	FreeSolv	Scaffold	Training vs Validation	0.372207500156946
14	FreeSolv	Scaffold	Training vs Validation	0.374786439118907
15	FreeSolv	Scaffold	Training vs Validation	0.396791324019432
16	FreeSolv	Scaffold	Training vs Validation	0.376104171504267
17	FreeSolv	Scaffold	Training vs Validation	0.422368264524266
18	FreeSolv	Scaffold	Training vs Validation	0.36172670207452
19	FreeSolv	Scaffold	Training vs Validation	0.420681291958317
20	FreeSolv	Scaffold	Training vs Validation	0.411346341483295
21	FreeSolv	Scaffold	Training vs Validation	0.371218170970678
22	FreeSolv	Scaffold	Training vs Validation	0.328623158158734
23	FreeSolv	Scaffold	Training vs Validation	0.388855332508683
24	FreeSolv	Scaffold	Training vs Validation	0.397070933599025
25	FreeSolv	Scaffold	Training vs Validation	0.37845894927159
26	FreeSolv	Scaffold	Training vs Validation	0.394638431374915
27	FreeSolv	Scaffold	Training vs Validation	0.412538495729677
28	FreeSolv	Scaffold	Training vs Validation	0.364059774787165
29	FreeSolv	Scaffold	Training vs Validation	0.37340235861484
0	Lipop	Scaffold	Training vs Validation	0.563159314755883
1	Lipop	Scaffold	Training vs Validation	0.563871223337594
2	Lipop	Scaffold	Training vs Validation	0.562884691676923
3	Lipop	Scaffold	Training vs Validation	0.586374236891667
4	Lipop	Scaffold	Training vs Validation	0.557908558668125
5	Lipop	Scaffold	Training vs Validation	0.589922212241661
6	Lipop	Scaffold	Training vs Validation	0.568954536886442
7	Lipop	Scaffold	Training vs Validation	0.586502301976794
8	Lipop	Scaffold	Training vs Validation	0.562339408731177
9	Lipop	Scaffold	Training vs Validation	0.55020822960706
10	Lipop	Scaffold	Training vs Validation	0.568323852866888
11	Lipop	Scaffold	Training vs Validation	0.533892750811009
12	Lipop	Scaffold	Training vs Validation	0.548211298066945
13	Lipop	Scaffold	Training vs Validation	0.574027688801289
14	Lipop	Scaffold	Training vs Validation	0.536439796501682
15	Lipop	Scaffold	Training vs Validation	0.55246161013132
16	Lipop	Scaffold	Training vs Validation	0.572070575860285
17	Lipop	Scaffold	Training vs Validation	0.573621843010187
18	Lipop	Scaffold	Training vs Validation	0.543702511915139
19	Lipop	Scaffold	Training vs Validation	0.556728927258934
20	Lipop	Scaffold	Training vs Validation	0.52234680223323
21	Lipop	Scaffold	Training vs Validation	0.582978359432448
22	Lipop	Scaffold	Training vs Validation	0.570896895868438
23	Lipop	Scaffold	Training vs Validation	0.572513480165175
24	Lipop	Scaffold	Training vs Validation	0.563595664359274
25	Lipop	Scaffold	Training vs Validation	0.586269681474992
26	Lipop	Scaffold	Training vs Validation	0.546016276521342
27	Lipop	Scaffold	Training vs Validation	0.550127040523858
28	Lipop	Scaffold	Training vs Validation	0.585034599509977
29	Lipop	Scaffold	Training vs Validation	0.570422612556389
0	BACE	Random	Training vs Validation	0.784026747113032
1	BACE	Random	Training vs Validation	0.787994051907236
2	BACE	Random	Training vs Validation	0.787448662598402
3	BACE	Random	Training vs Validation	0.787651380758412
4	BACE	Random	Training vs Validation	0.780660771770983
5	BACE	Random	Training vs Validation	0.806737470903144
6	BACE	Random	Training vs Validation	0.791267696990083
7	BACE	Random	Training vs Validation	0.784940389213183
8	BACE	Random	Training vs Validation	0.799997347178838
9	BACE	Random	Training vs Validation	0.782888205536943
10	BACE	Random	Training vs Validation	0.792922340876219
11	BACE	Random	Training vs Validation	0.786227292572426
12	BACE	Random	Training vs Validation	0.782737948641872
13	BACE	Random	Training vs Validation	0.794318045606676
14	BACE	Random	Training vs Validation	0.786834621863649
15	BACE	Random	Training vs Validation	0.791939005946481
16	BACE	Random	Training vs Validation	0.782703484920476
17	BACE	Random	Training vs Validation	0.798002682280856
18	BACE	Random	Training vs Validation	0.797959600458082
19	BACE	Random	Training vs Validation	0.793821327338945
20	BACE	Random	Training vs Validation	0.788144298736623
21	BACE	Random	Training vs Validation	0.787848024474864
22	BACE	Random	Training vs Validation	0.789031411440957
23	BACE	Random	Training vs Validation	0.795966135547651
24	BACE	Random	Training vs Validation	0.78747064822557
25	BACE	Random	Training vs Validation	0.771670049981566
26	BACE	Random	Training vs Validation	0.776158163977775
27	BACE	Random	Training vs Validation	0.787136049262735
28	BACE	Random	Training vs Validation	0.799855614537435
29	BACE	Random	Training vs Validation	0.802450699916739
0	BBBP	Random	Training vs Validation	0.607659009924414
1	BBBP	Random	Training vs Validation	0.615763624436131
2	BBBP	Random	Training vs Validation	0.594515300556725
3	BBBP	Random	Training vs Validation	0.591250810260866
4	BBBP	Random	Training vs Validation	0.589934896695994
5	BBBP	Random	Training vs Validation	0.563131973768274
6	BBBP	Random	Training vs Validation	0.588242156321512
7	BBBP	Random	Training vs Validation	0.587626393300061
8	BBBP	Random	Training vs Validation	0.600317994899609
9	BBBP	Random	Training vs Validation	0.6133578869642
10	BBBP	Random	Training vs Validation	0.582047078101074
11	BBBP	Random	Training vs Validation	0.576344481906762
12	BBBP	Random	Training vs Validation	0.576508700920671
13	BBBP	Random	Training vs Validation	0.602558007646425
14	BBBP	Random	Training vs Validation	0.567203425455327
15	BBBP	Random	Training vs Validation	0.577708423575934
16	BBBP	Random	Training vs Validation	0.576994770809132
17	BBBP	Random	Training vs Validation	0.597216668374398
18	BBBP	Random	Training vs Validation	0.564976163573709
19	BBBP	Random	Training vs Validation	0.587984339060152
20	BBBP	Random	Training vs Validation	0.575041067256939
21	BBBP	Random	Training vs Validation	0.58208039556356
22	BBBP	Random	Training vs Validation	0.580434173929925
23	BBBP	Random	Training vs Validation	0.578038628815728
24	BBBP	Random	Training vs Validation	0.579214529809999
25	BBBP	Random	Training vs Validation	0.580065860540844
26	BBBP	Random	Training vs Validation	0.599465672072827
27	BBBP	Random	Training vs Validation	0.57464712931245
28	BBBP	Random	Training vs Validation	0.592511824898276
29	BBBP	Random	Training vs Validation	0.576525505705207
0	HIV	Random	Training vs Validation	0.612403505010683
1	HIV	Random	Training vs Validation	0.615670009512556
2	HIV	Random	Training vs Validation	0.615448220738061
3	HIV	Random	Training vs Validation	0.619232247697719
4	HIV	Random	Training vs Validation	0.615542536449224
5	HIV	Random	Training vs Validation	0.61776885839817
6	HIV	Random	Training vs Validation	0.615321625821321
7	HIV	Random	Training vs Validation	0.613791488176248
8	HIV	Random	Training vs Validation	0.614106983165637
9	HIV	Random	Training vs Validation	0.613210909141061
10	HIV	Random	Training vs Validation	0.615201065360282
11	HIV	Random	Training vs Validation	0.618942854844454
12	HIV	Random	Training vs Validation	0.616111630816665
13	HIV	Random	Training vs Validation	0.611940373691951
14	HIV	Random	Training vs Validation	0.619298094122558
15	HIV	Random	Training vs Validation	0.61859472544958
16	HIV	Random	Training vs Validation	0.617556490515022
17	HIV	Random	Training vs Validation	0.615667004509673
18	HIV	Random	Training vs Validation	0.611945592356186
19	HIV	Random	Training vs Validation	0.617421381501662
20	HIV	Random	Training vs Validation	0.610933087434591
21	HIV	Random	Training vs Validation	0.614968127685197
22	HIV	Random	Training vs Validation	0.617374198496748
23	HIV	Random	Training vs Validation	0.613177913596223
24	HIV	Random	Training vs Validation	0.614378522523472
25	HIV	Random	Training vs Validation	0.616486555530693
26	HIV	Random	Training vs Validation	0.612856349737496
27	HIV	Random	Training vs Validation	0.610457017387224
28	HIV	Random	Training vs Validation	0.615521751086913
29	HIV	Random	Training vs Validation	0.615869135766178
0	ESOL	Random	Training vs Validation	0.567257758394807
1	ESOL	Random	Training vs Validation	0.572492504278115
2	ESOL	Random	Training vs Validation	0.581741294634026
3	ESOL	Random	Training vs Validation	0.540515769108207
4	ESOL	Random	Training vs Validation	0.58176068592388
5	ESOL	Random	Training vs Validation	0.558923106014201
6	ESOL	Random	Training vs Validation	0.596388663865824
7	ESOL	Random	Training vs Validation	0.564214976356093
8	ESOL	Random	Training vs Validation	0.584679343531617
9	ESOL	Random	Training vs Validation	0.578725334817329
10	ESOL	Random	Training vs Validation	0.545800772915899
11	ESOL	Random	Training vs Validation	0.548896092888528
12	ESOL	Random	Training vs Validation	0.563205184266631
13	ESOL	Random	Training vs Validation	0.586848749523669
14	ESOL	Random	Training vs Validation	0.578153896120797
15	ESOL	Random	Training vs Validation	0.584482259389046
16	ESOL	Random	Training vs Validation	0.553644414232895
17	ESOL	Random	Training vs Validation	0.532989120325156
18	ESOL	Random	Training vs Validation	0.551327249908869
19	ESOL	Random	Training vs Validation	0.572320274810875
20	ESOL	Random	Training vs Validation	0.587392041772868
21	ESOL	Random	Training vs Validation	0.543123073150626
22	ESOL	Random	Training vs Validation	0.589121115023056
23	ESOL	Random	Training vs Validation	0.552076121083403
24	ESOL	Random	Training vs Validation	0.560064326477262
25	ESOL	Random	Training vs Validation	0.574278248292682
26	ESOL	Random	Training vs Validation	0.568683921631459
27	ESOL	Random	Training vs Validation	0.584820498407415
28	ESOL	Random	Training vs Validation	0.566484466326975
29	ESOL	Random	Training vs Validation	0.569242690648653
0	FreeSolv	Random	Training vs Validation	0.551710807252675
1	FreeSolv	Random	Training vs Validation	0.558537210803479
2	FreeSolv	Random	Training vs Validation	0.555060815648176
3	FreeSolv	Random	Training vs Validation	0.544721368816681
4	FreeSolv	Random	Training vs Validation	0.562080103205517
5	FreeSolv	Random	Training vs Validation	0.544316446175799
6	FreeSolv	Random	Training vs Validation	0.567495591938496
7	FreeSolv	Random	Training vs Validation	0.569689188618213
8	FreeSolv	Random	Training vs Validation	0.535391132812947
9	FreeSolv	Random	Training vs Validation	0.540576301515102
10	FreeSolv	Random	Training vs Validation	0.55757347762119
11	FreeSolv	Random	Training vs Validation	0.52802379662171
12	FreeSolv	Random	Training vs Validation	0.526653923094273
13	FreeSolv	Random	Training vs Validation	0.544823774369434
14	FreeSolv	Random	Training vs Validation	0.524636642308906
15	FreeSolv	Random	Training vs Validation	0.526955799665302
16	FreeSolv	Random	Training vs Validation	0.57948119728826
17	FreeSolv	Random	Training vs Validation	0.528284056577832
18	FreeSolv	Random	Training vs Validation	0.520129857817665
19	FreeSolv	Random	Training vs Validation	0.521180013893172
20	FreeSolv	Random	Training vs Validation	0.566175959538668
21	FreeSolv	Random	Training vs Validation	0.525523392949253
22	FreeSolv	Random	Training vs Validation	0.546071820310317
23	FreeSolv	Random	Training vs Validation	0.531014894600958
24	FreeSolv	Random	Training vs Validation	0.556560039520264
25	FreeSolv	Random	Training vs Validation	0.538137607043609
26	FreeSolv	Random	Training vs Validation	0.572179482551292
27	FreeSolv	Random	Training vs Validation	0.562225648667663
28	FreeSolv	Random	Training vs Validation	0.554539905162528
29	FreeSolv	Random	Training vs Validation	0.557671861955896
0	Lipop	Random	Training vs Validation	0.64024136194161
1	Lipop	Random	Training vs Validation	0.645644676472459
2	Lipop	Random	Training vs Validation	0.643863096762271
3	Lipop	Random	Training vs Validation	0.653838234039999
4	Lipop	Random	Training vs Validation	0.648100321988265
5	Lipop	Random	Training vs Validation	0.664203312035118
6	Lipop	Random	Training vs Validation	0.645908202869552
7	Lipop	Random	Training vs Validation	0.658550169531788
8	Lipop	Random	Training vs Validation	0.641450794892652
9	Lipop	Random	Training vs Validation	0.637921520074209
10	Lipop	Random	Training vs Validation	0.656943845181238
11	Lipop	Random	Training vs Validation	0.654568261937017
12	Lipop	Random	Training vs Validation	0.651458736792916
13	Lipop	Random	Training vs Validation	0.644234331377915
14	Lipop	Random	Training vs Validation	0.643668357779582
15	Lipop	Random	Training vs Validation	0.638916109963542
16	Lipop	Random	Training vs Validation	0.634036632698207
17	Lipop	Random	Training vs Validation	0.657895389695962
18	Lipop	Random	Training vs Validation	0.648671944510369
19	Lipop	Random	Training vs Validation	0.657832755290327
20	Lipop	Random	Training vs Validation	0.631565181591681
21	Lipop	Random	Training vs Validation	0.63125017217937
22	Lipop	Random	Training vs Validation	0.659479754382656
23	Lipop	Random	Training vs Validation	0.639231509147655
24	Lipop	Random	Training vs Validation	0.64416400300605
25	Lipop	Random	Training vs Validation	0.637543096357868
26	Lipop	Random	Training vs Validation	0.626331417688302
27	Lipop	Random	Training vs Validation	0.665243663567872
28	Lipop	Random	Training vs Validation	0.642341991336573
29	Lipop	Random	Training vs Validation	0.643386468220325
0	BACE	Scaffold	Validation vs Test	0.529328113029662
1	BACE	Scaffold	Validation vs Test	0.569744103441113
2	BACE	Scaffold	Validation vs Test	0.56400247526012
3	BACE	Scaffold	Validation vs Test	0.555926328328879
4	BACE	Scaffold	Validation vs Test	0.465028244119726
5	BACE	Scaffold	Validation vs Test	0.560189712106397
6	BACE	Scaffold	Validation vs Test	0.485881576118501
7	BACE	Scaffold	Validation vs Test	0.571786847553755
8	BACE	Scaffold	Validation vs Test	0.501552915788795
9	BACE	Scaffold	Validation vs Test	0.486515989233004
10	BACE	Scaffold	Validation vs Test	0.568809896119331
11	BACE	Scaffold	Validation vs Test	0.531727571040392
12	BACE	Scaffold	Validation vs Test	0.534175073237796
13	BACE	Scaffold	Validation vs Test	0.502528686468538
14	BACE	Scaffold	Validation vs Test	0.432744287052437
15	BACE	Scaffold	Validation vs Test	0.599497796673524
16	BACE	Scaffold	Validation vs Test	0.558875568015011
17	BACE	Scaffold	Validation vs Test	0.570488873182943
18	BACE	Scaffold	Validation vs Test	0.554240131946771
19	BACE	Scaffold	Validation vs Test	0.546337356692866
20	BACE	Scaffold	Validation vs Test	0.547412832904803
21	BACE	Scaffold	Validation vs Test	0.522050009550233
22	BACE	Scaffold	Validation vs Test	0.538444481692032
23	BACE	Scaffold	Validation vs Test	0.531794397062377
24	BACE	Scaffold	Validation vs Test	0.542207286448071
25	BACE	Scaffold	Validation vs Test	0.501984969957879
26	BACE	Scaffold	Validation vs Test	0.537026828449023
27	BACE	Scaffold	Validation vs Test	0.517970214156728
28	BACE	Scaffold	Validation vs Test	0.52865244771697
29	BACE	Scaffold	Validation vs Test	0.533221414508788
0	BBBP	Scaffold	Validation vs Test	0.320928374659724
1	BBBP	Scaffold	Validation vs Test	0.332111757194124
2	BBBP	Scaffold	Validation vs Test	0.347933331822477
3	BBBP	Scaffold	Validation vs Test	0.275177395489158
4	BBBP	Scaffold	Validation vs Test	0.369227232075319
5	BBBP	Scaffold	Validation vs Test	0.34637944429386
6	BBBP	Scaffold	Validation vs Test	0.294167929815083
7	BBBP	Scaffold	Validation vs Test	0.357743796488134
8	BBBP	Scaffold	Validation vs Test	0.345008156975595
9	BBBP	Scaffold	Validation vs Test	0.33895236479073
10	BBBP	Scaffold	Validation vs Test	0.301161488599894
11	BBBP	Scaffold	Validation vs Test	0.357755381268699
12	BBBP	Scaffold	Validation vs Test	0.253933925999374
13	BBBP	Scaffold	Validation vs Test	0.340341629851155
14	BBBP	Scaffold	Validation vs Test	0.27091342036317
15	BBBP	Scaffold	Validation vs Test	0.22670241965935
16	BBBP	Scaffold	Validation vs Test	0.292433333142502
17	BBBP	Scaffold	Validation vs Test	0.325112084063088
18	BBBP	Scaffold	Validation vs Test	0.298251578248129
19	BBBP	Scaffold	Validation vs Test	0.315105421223292
20	BBBP	Scaffold	Validation vs Test	0.322714089438683
21	BBBP	Scaffold	Validation vs Test	0.344263027935493
22	BBBP	Scaffold	Validation vs Test	0.426793621553154
23	BBBP	Scaffold	Validation vs Test	0.325116692955901
24	BBBP	Scaffold	Validation vs Test	0.349509184534957
25	BBBP	Scaffold	Validation vs Test	0.337477331481329
26	BBBP	Scaffold	Validation vs Test	0.382952706406756
27	BBBP	Scaffold	Validation vs Test	0.347517647321631
28	BBBP	Scaffold	Validation vs Test	0.332760644068078
29	BBBP	Scaffold	Validation vs Test	0.349269872322315
0	HIV	Scaffold	Validation vs Test	0.394874305127167
1	HIV	Scaffold	Validation vs Test	0.390297364730659
2	HIV	Scaffold	Validation vs Test	0.388110822559838
3	HIV	Scaffold	Validation vs Test	0.360404216868945
4	HIV	Scaffold	Validation vs Test	0.384935276971851
5	HIV	Scaffold	Validation vs Test	0.388311672645084
6	HIV	Scaffold	Validation vs Test	0.395043251271988
7	HIV	Scaffold	Validation vs Test	0.395733009205953
8	HIV	Scaffold	Validation vs Test	0.388850460350224
9	HIV	Scaffold	Validation vs Test	0.395607059713251
10	HIV	Scaffold	Validation vs Test	0.391883016652488
11	HIV	Scaffold	Validation vs Test	0.390225568713352
12	HIV	Scaffold	Validation vs Test	0.387447499416256
13	HIV	Scaffold	Validation vs Test	0.395233588557217
14	HIV	Scaffold	Validation vs Test	0.387798680295525
15	HIV	Scaffold	Validation vs Test	0.383337323516499
16	HIV	Scaffold	Validation vs Test	0.394822761829451
17	HIV	Scaffold	Validation vs Test	0.393583391310089
18	HIV	Scaffold	Validation vs Test	0.395603253327015
19	HIV	Scaffold	Validation vs Test	0.351320335636522
20	HIV	Scaffold	Validation vs Test	0.401179758544288
21	HIV	Scaffold	Validation vs Test	0.342499387313524
22	HIV	Scaffold	Validation vs Test	0.335912710124998
23	HIV	Scaffold	Validation vs Test	0.395402060792216
24	HIV	Scaffold	Validation vs Test	0.397833555259323
25	HIV	Scaffold	Validation vs Test	0.389062325150651
26	HIV	Scaffold	Validation vs Test	0.362981262663232
27	HIV	Scaffold	Validation vs Test	0.391589703340398
28	HIV	Scaffold	Validation vs Test	0.334779234419636
29	HIV	Scaffold	Validation vs Test	0.36038491900475
0	ESOL	Scaffold	Validation vs Test	0.312308281529368
1	ESOL	Scaffold	Validation vs Test	0.337036468807543
2	ESOL	Scaffold	Validation vs Test	0.311138199903724
3	ESOL	Scaffold	Validation vs Test	0.309775209348453
4	ESOL	Scaffold	Validation vs Test	0.332376040060792
5	ESOL	Scaffold	Validation vs Test	0.260629880389101
6	ESOL	Scaffold	Validation vs Test	0.346255511437592
7	ESOL	Scaffold	Validation vs Test	0.328002863416546
8	ESOL	Scaffold	Validation vs Test	0.321935140380734
9	ESOL	Scaffold	Validation vs Test	0.327091986607564
10	ESOL	Scaffold	Validation vs Test	0.325890438598499
11	ESOL	Scaffold	Validation vs Test	0.36624470653764
12	ESOL	Scaffold	Validation vs Test	0.320243975114927
13	ESOL	Scaffold	Validation vs Test	0.297794292370478
14	ESOL	Scaffold	Validation vs Test	0.304698080608719
15	ESOL	Scaffold	Validation vs Test	0.299360106780864
16	ESOL	Scaffold	Validation vs Test	0.34374518228466
17	ESOL	Scaffold	Validation vs Test	0.310282961383723
18	ESOL	Scaffold	Validation vs Test	0.3093585928804
19	ESOL	Scaffold	Validation vs Test	0.333690418355298
20	ESOL	Scaffold	Validation vs Test	0.314088123409372
21	ESOL	Scaffold	Validation vs Test	0.359003038129263
22	ESOL	Scaffold	Validation vs Test	0.268601868889834
23	ESOL	Scaffold	Validation vs Test	0.336620527205237
24	ESOL	Scaffold	Validation vs Test	0.303779419838336
25	ESOL	Scaffold	Validation vs Test	0.347729856899956
26	ESOL	Scaffold	Validation vs Test	0.279249182722548
27	ESOL	Scaffold	Validation vs Test	0.26551407320719
28	ESOL	Scaffold	Validation vs Test	0.34620885903898
29	ESOL	Scaffold	Validation vs Test	0.297128875102652
0	FreeSolv	Scaffold	Validation vs Test	0.318630697291631
1	FreeSolv	Scaffold	Validation vs Test	0.323156872047828
2	FreeSolv	Scaffold	Validation vs Test	0.326178902731492
3	FreeSolv	Scaffold	Validation vs Test	0.281345164202727
4	FreeSolv	Scaffold	Validation vs Test	0.272074115505585
5	FreeSolv	Scaffold	Validation vs Test	0.342940686471187
6	FreeSolv	Scaffold	Validation vs Test	0.316857110193142
7	FreeSolv	Scaffold	Validation vs Test	0.325966216967656
8	FreeSolv	Scaffold	Validation vs Test	0.257749016812214
9	FreeSolv	Scaffold	Validation vs Test	0.287388960100137
10	FreeSolv	Scaffold	Validation vs Test	0.296500244679359
11	FreeSolv	Scaffold	Validation vs Test	0.315418282437783
12	FreeSolv	Scaffold	Validation vs Test	0.290861146495892
13	FreeSolv	Scaffold	Validation vs Test	0.326547183726843
14	FreeSolv	Scaffold	Validation vs Test	0.292946899281098
15	FreeSolv	Scaffold	Validation vs Test	0.280042560054706
16	FreeSolv	Scaffold	Validation vs Test	0.288041605227269
17	FreeSolv	Scaffold	Validation vs Test	0.361341092162407
18	FreeSolv	Scaffold	Validation vs Test	0.289010570083673
19	FreeSolv	Scaffold	Validation vs Test	0.320278115570545
20	FreeSolv	Scaffold	Validation vs Test	0.335155994273149
21	FreeSolv	Scaffold	Validation vs Test	0.258204338756891
22	FreeSolv	Scaffold	Validation vs Test	0.332169333558816
23	FreeSolv	Scaffold	Validation vs Test	0.208043921824831
24	FreeSolv	Scaffold	Validation vs Test	0.345368382678582
25	FreeSolv	Scaffold	Validation vs Test	0.302703541631882
26	FreeSolv	Scaffold	Validation vs Test	0.323140560205166
27	FreeSolv	Scaffold	Validation vs Test	0.272749136846799
28	FreeSolv	Scaffold	Validation vs Test	0.358601661370351
29	FreeSolv	Scaffold	Validation vs Test	0.263653170202787
0	Lipop	Scaffold	Validation vs Test	0.402567802085763
1	Lipop	Scaffold	Validation vs Test	0.381640337230194
2	Lipop	Scaffold	Validation vs Test	0.377392022808393
3	Lipop	Scaffold	Validation vs Test	0.365903215305436
4	Lipop	Scaffold	Validation vs Test	0.373150196423133
5	Lipop	Scaffold	Validation vs Test	0.38330480669226
6	Lipop	Scaffold	Validation vs Test	0.353623689462741
7	Lipop	Scaffold	Validation vs Test	0.379012967468727
8	Lipop	Scaffold	Validation vs Test	0.375277614274195
9	Lipop	Scaffold	Validation vs Test	0.380928909246411
10	Lipop	Scaffold	Validation vs Test	0.3775796163295
11	Lipop	Scaffold	Validation vs Test	0.38881966982569
12	Lipop	Scaffold	Validation vs Test	0.364895719254301
13	Lipop	Scaffold	Validation vs Test	0.42021446646679
14	Lipop	Scaffold	Validation vs Test	0.402910756639072
15	Lipop	Scaffold	Validation vs Test	0.385202460877952
16	Lipop	Scaffold	Validation vs Test	0.384200710874228
17	Lipop	Scaffold	Validation vs Test	0.402224600244136
18	Lipop	Scaffold	Validation vs Test	0.40250068509153
19	Lipop	Scaffold	Validation vs Test	0.355834635719657
20	Lipop	Scaffold	Validation vs Test	0.359341851550908
21	Lipop	Scaffold	Validation vs Test	0.372886714303777
22	Lipop	Scaffold	Validation vs Test	0.40204839294865
23	Lipop	Scaffold	Validation vs Test	0.382642470974298
24	Lipop	Scaffold	Validation vs Test	0.386692774402244
25	Lipop	Scaffold	Validation vs Test	0.401700585654804
26	Lipop	Scaffold	Validation vs Test	0.364092823242148
27	Lipop	Scaffold	Validation vs Test	0.389939132687591
28	Lipop	Scaffold	Validation vs Test	0.355341249314092
29	Lipop	Scaffold	Validation vs Test	0.358360471540973
0	BACE	Random	Validation vs Test	0.649910066864992
1	BACE	Random	Validation vs Test	0.638112586285723
2	BACE	Random	Validation vs Test	0.655787448643854
3	BACE	Random	Validation vs Test	0.607640043293175
4	BACE	Random	Validation vs Test	0.654389342097075
5	BACE	Random	Validation vs Test	0.651112984081632
6	BACE	Random	Validation vs Test	0.632855291037183
7	BACE	Random	Validation vs Test	0.618726237824089
8	BACE	Random	Validation vs Test	0.615334879116792
9	BACE	Random	Validation vs Test	0.635678391805605
10	BACE	Random	Validation vs Test	0.645320421574931
11	BACE	Random	Validation vs Test	0.61262157735856
12	BACE	Random	Validation vs Test	0.661517239420822
13	BACE	Random	Validation vs Test	0.650842278705616
14	BACE	Random	Validation vs Test	0.615202566118617
15	BACE	Random	Validation vs Test	0.611847689963485
16	BACE	Random	Validation vs Test	0.658230073357883
17	BACE	Random	Validation vs Test	0.62848069803103
18	BACE	Random	Validation vs Test	0.651933718276651
19	BACE	Random	Validation vs Test	0.632652647793293
20	BACE	Random	Validation vs Test	0.629269103764703
21	BACE	Random	Validation vs Test	0.637591816975098
22	BACE	Random	Validation vs Test	0.651192627258991
23	BACE	Random	Validation vs Test	0.648798887666903
24	BACE	Random	Validation vs Test	0.610548160970211
25	BACE	Random	Validation vs Test	0.628852409555724
26	BACE	Random	Validation vs Test	0.623282319424968
27	BACE	Random	Validation vs Test	0.624683173373342
28	BACE	Random	Validation vs Test	0.63690443444801
29	BACE	Random	Validation vs Test	0.615530387547455
0	BBBP	Random	Validation vs Test	0.382007061923836
1	BBBP	Random	Validation vs Test	0.417568643376523
2	BBBP	Random	Validation vs Test	0.399136443129357
3	BBBP	Random	Validation vs Test	0.413864471237449
4	BBBP	Random	Validation vs Test	0.406606458492723
5	BBBP	Random	Validation vs Test	0.391109518998978
6	BBBP	Random	Validation vs Test	0.38830003606192
7	BBBP	Random	Validation vs Test	0.378631021754414
8	BBBP	Random	Validation vs Test	0.400609020399404
9	BBBP	Random	Validation vs Test	0.403512397634925
10	BBBP	Random	Validation vs Test	0.375329233486863
11	BBBP	Random	Validation vs Test	0.369472309472222
12	BBBP	Random	Validation vs Test	0.401385442171173
13	BBBP	Random	Validation vs Test	0.387749091375108
14	BBBP	Random	Validation vs Test	0.388431300427399
15	BBBP	Random	Validation vs Test	0.378107229393779
16	BBBP	Random	Validation vs Test	0.383719484814826
17	BBBP	Random	Validation vs Test	0.414649559696223
18	BBBP	Random	Validation vs Test	0.372157663143441
19	BBBP	Random	Validation vs Test	0.388144799307281
20	BBBP	Random	Validation vs Test	0.385316309902598
21	BBBP	Random	Validation vs Test	0.382768108162518
22	BBBP	Random	Validation vs Test	0.387676316788237
23	BBBP	Random	Validation vs Test	0.381909435761033
24	BBBP	Random	Validation vs Test	0.388886548469172
25	BBBP	Random	Validation vs Test	0.387445798691581
26	BBBP	Random	Validation vs Test	0.383548593404246
27	BBBP	Random	Validation vs Test	0.407125474191179
28	BBBP	Random	Validation vs Test	0.379384936947449
29	BBBP	Random	Validation vs Test	0.408369988349139
0	HIV	Random	Validation vs Test	0.44644253006997
1	HIV	Random	Validation vs Test	0.450240029526139
2	HIV	Random	Validation vs Test	0.449999792643078
3	HIV	Random	Validation vs Test	0.451248808463444
4	HIV	Random	Validation vs Test	0.449599566419514
5	HIV	Random	Validation vs Test	0.448764263032968
6	HIV	Random	Validation vs Test	0.445840456493791
7	HIV	Random	Validation vs Test	0.441289770774002
8	HIV	Random	Validation vs Test	0.451242334294748
9	HIV	Random	Validation vs Test	0.440242416370518
10	HIV	Random	Validation vs Test	0.443371617838237
11	HIV	Random	Validation vs Test	0.450782201055654
12	HIV	Random	Validation vs Test	0.44526096290476
13	HIV	Random	Validation vs Test	0.449432860207607
14	HIV	Random	Validation vs Test	0.449584062330093
15	HIV	Random	Validation vs Test	0.448415676359637
16	HIV	Random	Validation vs Test	0.447682460670833
17	HIV	Random	Validation vs Test	0.449303068193443
18	HIV	Random	Validation vs Test	0.447721760503544
19	HIV	Random	Validation vs Test	0.445284161648769
20	HIV	Random	Validation vs Test	0.446562839177891
21	HIV	Random	Validation vs Test	0.448875588115595
22	HIV	Random	Validation vs Test	0.447541068341794
23	HIV	Random	Validation vs Test	0.447524733348699
24	HIV	Random	Validation vs Test	0.449608032470952
25	HIV	Random	Validation vs Test	0.448744410295252
26	HIV	Random	Validation vs Test	0.445122201911382
27	HIV	Random	Validation vs Test	0.447660462700289
28	HIV	Random	Validation vs Test	0.44439218167932
29	HIV	Random	Validation vs Test	0.443640970704462
0	ESOL	Random	Validation vs Test	0.393849056906405
1	ESOL	Random	Validation vs Test	0.379098451902381
2	ESOL	Random	Validation vs Test	0.361081046077002
3	ESOL	Random	Validation vs Test	0.388953936574733
4	ESOL	Random	Validation vs Test	0.378636557378073
5	ESOL	Random	Validation vs Test	0.354944896974922
6	ESOL	Random	Validation vs Test	0.389607095217283
7	ESOL	Random	Validation vs Test	0.379184341635061
8	ESOL	Random	Validation vs Test	0.395048255941509
9	ESOL	Random	Validation vs Test	0.37853022401048
10	ESOL	Random	Validation vs Test	0.377805883905529
11	ESOL	Random	Validation vs Test	0.38643789563361
12	ESOL	Random	Validation vs Test	0.427900678816095
13	ESOL	Random	Validation vs Test	0.396784642694798
14	ESOL	Random	Validation vs Test	0.339506770063818
15	ESOL	Random	Validation vs Test	0.381606171682345
16	ESOL	Random	Validation vs Test	0.353705030099481
17	ESOL	Random	Validation vs Test	0.399179345145162
18	ESOL	Random	Validation vs Test	0.374935440521325
19	ESOL	Random	Validation vs Test	0.361911539878465
20	ESOL	Random	Validation vs Test	0.375954286582702
21	ESOL	Random	Validation vs Test	0.382050758441993
22	ESOL	Random	Validation vs Test	0.385443150271884
23	ESOL	Random	Validation vs Test	0.384690114288731
24	ESOL	Random	Validation vs Test	0.375808174169697
25	ESOL	Random	Validation vs Test	0.397326484784088
26	ESOL	Random	Validation vs Test	0.38542198000756
27	ESOL	Random	Validation vs Test	0.39164174743722
28	ESOL	Random	Validation vs Test	0.362982237266492
29	ESOL	Random	Validation vs Test	0.367930863217442
0	FreeSolv	Random	Validation vs Test	0.373756265754883
1	FreeSolv	Random	Validation vs Test	0.362776095133561
2	FreeSolv	Random	Validation vs Test	0.379673732817173
3	FreeSolv	Random	Validation vs Test	0.35636906428979
4	FreeSolv	Random	Validation vs Test	0.397111902557887
5	FreeSolv	Random	Validation vs Test	0.367752382044609
6	FreeSolv	Random	Validation vs Test	0.350365353891483
7	FreeSolv	Random	Validation vs Test	0.41602328648934
8	FreeSolv	Random	Validation vs Test	0.346020876558927
9	FreeSolv	Random	Validation vs Test	0.346301114559174
10	FreeSolv	Random	Validation vs Test	0.350054803834512
11	FreeSolv	Random	Validation vs Test	0.38580701729426
12	FreeSolv	Random	Validation vs Test	0.349033916111176
13	FreeSolv	Random	Validation vs Test	0.35655011431529
14	FreeSolv	Random	Validation vs Test	0.372947790072514
15	FreeSolv	Random	Validation vs Test	0.373938425687643
16	FreeSolv	Random	Validation vs Test	0.370202100735444
17	FreeSolv	Random	Validation vs Test	0.369747657844654
18	FreeSolv	Random	Validation vs Test	0.318195891265686
19	FreeSolv	Random	Validation vs Test	0.314153445454744
20	FreeSolv	Random	Validation vs Test	0.33729131347858
21	FreeSolv	Random	Validation vs Test	0.383133560762956
22	FreeSolv	Random	Validation vs Test	0.347055013363178
23	FreeSolv	Random	Validation vs Test	0.344343959941314
24	FreeSolv	Random	Validation vs Test	0.329195659321088
25	FreeSolv	Random	Validation vs Test	0.367813623868502
26	FreeSolv	Random	Validation vs Test	0.385066656309825
27	FreeSolv	Random	Validation vs Test	0.384981798437925
28	FreeSolv	Random	Validation vs Test	0.373299290125187
29	FreeSolv	Random	Validation vs Test	0.335272704408719
0	Lipop	Random	Validation vs Test	0.436321831530049
1	Lipop	Random	Validation vs Test	0.478790829295204
2	Lipop	Random	Validation vs Test	0.448400469656501
3	Lipop	Random	Validation vs Test	0.450226579251743
4	Lipop	Random	Validation vs Test	0.471772897811163
5	Lipop	Random	Validation vs Test	0.44609354081608
6	Lipop	Random	Validation vs Test	0.446096861681768
7	Lipop	Random	Validation vs Test	0.452267027326993
8	Lipop	Random	Validation vs Test	0.44844923672222
9	Lipop	Random	Validation vs Test	0.452509895038037
10	Lipop	Random	Validation vs Test	0.468148596052613
11	Lipop	Random	Validation vs Test	0.466535041339341
12	Lipop	Random	Validation vs Test	0.449491730935517
13	Lipop	Random	Validation vs Test	0.457559990563563
14	Lipop	Random	Validation vs Test	0.458176037598224
15	Lipop	Random	Validation vs Test	0.441944009278502
16	Lipop	Random	Validation vs Test	0.444952178498109
17	Lipop	Random	Validation vs Test	0.462434802062455
18	Lipop	Random	Validation vs Test	0.450733518564985
19	Lipop	Random	Validation vs Test	0.456876257203874
20	Lipop	Random	Validation vs Test	0.454879684781744
21	Lipop	Random	Validation vs Test	0.445107737964108
22	Lipop	Random	Validation vs Test	0.447360458597541
23	Lipop	Random	Validation vs Test	0.462492698395536
24	Lipop	Random	Validation vs Test	0.462735739634151
25	Lipop	Random	Validation vs Test	0.459392911302192
26	Lipop	Random	Validation vs Test	0.435679607625519
27	Lipop	Random	Validation vs Test	0.464202656650117
28	Lipop	Random	Validation vs Test	0.469216083522354
29	Lipop	Random	Validation vs Test	0.463704526176055
