# Supplementary material for: A systematic study of key elements underlying molecular property prediction
Source: Nat Commun. 2023 Oct 13;14:6395. doi: 10.1038/s41467-023-41948-6 (PMC10575948; doi:10.1038/s41467-023-41948-6)
Supplement: Supplementary file 4 — Source Data [file 41467_2023_41948_MOESM4_ESM.zip › SourceData/SFig3/SFig3b-2.txt]

fold	D_statistic	p_value	split_type	mol_prop	group
0	0.0390458937198067	0.98981770537641	Random	MDR1	Training vs Test
1	0.0973913043478261	0.176356475478742	Random	MDR1	Training vs Test
2	0.0696980676328503	0.563015146962927	Random	MDR1	Training vs Test
3	0.0732850241545893	0.497688388206032	Random	MDR1	Training vs Test
4	0.0615700483091787	0.71702326486857	Random	MDR1	Training vs Test
5	0.0610265700483091	0.72720094307628	Random	MDR1	Training vs Test
6	0.0778019323671498	0.42072452102406	Random	MDR1	Training vs Test
7	0.0645048309178744	0.661361387371196	Random	MDR1	Training vs Test
8	0.0599154589371981	0.747801883385442	Random	MDR1	Training vs Test
9	0.072584541062802	0.510192177883865	Random	MDR1	Training vs Test
10	0.056388888888889	0.810481659328711	Random	MDR1	Training vs Test
11	0.107427536231884	0.104263209585346	Random	MDR1	Training vs Test
12	0.0974033816425121	0.176250533542226	Random	MDR1	Training vs Test
13	0.0671497584541063	0.610965204775471	Random	MDR1	Training vs Test
14	0.0449516908212561	0.958231707698685	Random	MDR1	Training vs Test
15	0.0998429951690821	0.155859316198571	Random	MDR1	Training vs Test
16	0.0603743961352657	0.739330014414278	Random	MDR1	Training vs Test
17	0.0754589371980676	0.459809972285334	Random	MDR1	Training vs Test
18	0.133695652173913	0.0206126796776785	Random	MDR1	Training vs Test
19	0.075132850241546	0.465397250527824	Random	MDR1	Training vs Test
20	0.0770772946859903	0.432608412294134	Random	MDR1	Training vs Test
21	0.0552053140096619	0.830253572608917	Random	MDR1	Training vs Test
22	0.0419323671497585	0.978025273641324	Random	MDR1	Training vs Test
23	0.0505072463768116	0.899774892026554	Random	MDR1	Training vs Test
24	0.0793840579710145	0.395443698314887	Random	MDR1	Training vs Test
25	0.109553140096618	0.0926577520028277	Random	MDR1	Training vs Test
26	0.0519927536231884	0.879543477668807	Random	MDR1	Training vs Test
27	0.0554347826086956	0.826480337321677	Random	MDR1	Training vs Test
28	0.0733574879227053	0.496402779824942	Random	MDR1	Training vs Test
29	0.0603381642512077	0.740000856316268	Random	MDR1	Training vs Test
0	0.182278860569715	0.000384563137607596	Scaffold	MDR1	Training vs Test
1	0.206056971514243	3.56629834714628e-05	Scaffold	MDR1	Training vs Test
2	0.0615592203898051	0.713664670747859	Scaffold	MDR1	Training vs Test
3	0.0831484257871064	0.335514430010526	Scaffold	MDR1	Training vs Test
4	0.0795802098950525	0.388561430812837	Scaffold	MDR1	Training vs Test
5	0.268935532233883	1.62857598517974e-08	Scaffold	MDR1	Training vs Test
6	0.169055472263868	0.0012722519757089	Scaffold	MDR1	Training vs Test
7	0.0910044977511245	0.236613692430991	Scaffold	MDR1	Training vs Test
8	0.113073463268366	0.0743056389286961	Scaffold	MDR1	Training vs Test
9	0.1647976011994	0.00183467400633441	Scaffold	MDR1	Training vs Test
10	0.12311844077961	0.0403354836963055	Scaffold	MDR1	Training vs Test
11	0.199790104947526	6.86560813615289e-05	Scaffold	MDR1	Training vs Test
12	0.100059970014992	0.151727457462331	Scaffold	MDR1	Training vs Test
13	0.220119940029985	7.61912669233755e-06	Scaffold	MDR1	Training vs Test
14	0.211064467766117	2.08260326207688e-05	Scaffold	MDR1	Training vs Test
15	0.0584107946026987	0.771905588046849	Scaffold	MDR1	Training vs Test
16	0.158200899550225	0.00317589705995047	Scaffold	MDR1	Training vs Test
17	0.0855172413793103	0.303106263411368	Scaffold	MDR1	Training vs Test
18	0.0457871064467766	0.950034268506463	Scaffold	MDR1	Training vs Test
19	0.0748125937031485	0.466944225328002	Scaffold	MDR1	Training vs Test
20	0.0943628185907047	0.201693126001696	Scaffold	MDR1	Training vs Test
21	0.0951724137931034	0.193900566933469	Scaffold	MDR1	Training vs Test
22	0.0896551724137931	0.25185683939269	Scaffold	MDR1	Training vs Test
23	0.112593703148426	0.0764062138141134	Scaffold	MDR1	Training vs Test
24	0.134092953523238	0.0194976491612165	Scaffold	MDR1	Training vs Test
25	0.0528035982008996	0.865358962043001	Scaffold	MDR1	Training vs Test
26	0.19832083958021	7.98177800206412e-05	Scaffold	MDR1	Training vs Test
27	0.0735832083958021	0.488413535130986	Scaffold	MDR1	Training vs Test
28	0.0895652173913044	0.252898297846738	Scaffold	MDR1	Training vs Test
29	0.187226386806597	0.000240161062227462	Scaffold	MDR1	Training vs Test
0	0.0833333333333333	0.699374199935276	Random	MDR1	Validation vs Test
1	0.118055555555556	0.268144904972643	Random	MDR1	Validation vs Test
2	0.145833333333333	0.0935316745352757	Random	MDR1	Validation vs Test
3	0.0625	0.941181370674482	Random	MDR1	Validation vs Test
4	0.0972222222222222	0.504120853489654	Random	MDR1	Validation vs Test
5	0.0763888888888889	0.794824122019366	Random	MDR1	Validation vs Test
6	0.0902777777777778	0.600256233825177	Random	MDR1	Validation vs Test
7	0.0625	0.941181370674482	Random	MDR1	Validation vs Test
8	0.0625	0.941181370674482	Random	MDR1	Validation vs Test
9	0.0972222222222222	0.504120853489654	Random	MDR1	Validation vs Test
10	0.0972222222222222	0.504120853489654	Random	MDR1	Validation vs Test
11	0.0902777777777778	0.600256233825177	Random	MDR1	Validation vs Test
12	0.125	0.210551632726012	Random	MDR1	Validation vs Test
13	0.0902777777777778	0.600256233825177	Random	MDR1	Validation vs Test
14	0.0972222222222222	0.504120853489654	Random	MDR1	Validation vs Test
15	0.118055555555556	0.268144904972643	Random	MDR1	Validation vs Test
16	0.0625	0.941181370674482	Random	MDR1	Validation vs Test
17	0.0902777777777778	0.600256233825177	Random	MDR1	Validation vs Test
18	0.166666666666667	0.036631052707119	Random	MDR1	Validation vs Test
19	0.0972222222222222	0.504120853489654	Random	MDR1	Validation vs Test
20	0.0763888888888889	0.794824122019366	Random	MDR1	Validation vs Test
21	0.0972222222222222	0.504120853489654	Random	MDR1	Validation vs Test
22	0.145833333333333	0.0935316745352757	Random	MDR1	Validation vs Test
23	0.0694444444444444	0.878181604424589	Random	MDR1	Validation vs Test
24	0.138888888888889	0.124323157394959	Random	MDR1	Validation vs Test
25	0.0833333333333333	0.699374199935276	Random	MDR1	Validation vs Test
26	0.0833333333333333	0.699374199935276	Random	MDR1	Validation vs Test
27	0.118055555555556	0.268144904972643	Random	MDR1	Validation vs Test
28	0.0763888888888889	0.794824122019366	Random	MDR1	Validation vs Test
29	0.0763888888888889	0.794824122019366	Random	MDR1	Validation vs Test
0	0.182278860569715	0.000384563137607596	Scaffold	MDR1	Validation vs Test
1	0.206056971514243	3.56629834714628e-05	Scaffold	MDR1	Validation vs Test
2	0.0615592203898051	0.713664670747859	Scaffold	MDR1	Validation vs Test
3	0.0831484257871064	0.335514430010526	Scaffold	MDR1	Validation vs Test
4	0.0795802098950525	0.388561430812837	Scaffold	MDR1	Validation vs Test
5	0.268935532233883	1.62857598517974e-08	Scaffold	MDR1	Validation vs Test
6	0.169055472263868	0.0012722519757089	Scaffold	MDR1	Validation vs Test
7	0.0910044977511245	0.236613692430991	Scaffold	MDR1	Validation vs Test
8	0.113073463268366	0.0743056389286961	Scaffold	MDR1	Validation vs Test
9	0.1647976011994	0.00183467400633441	Scaffold	MDR1	Validation vs Test
10	0.12311844077961	0.0403354836963055	Scaffold	MDR1	Validation vs Test
11	0.199790104947526	6.86560813615289e-05	Scaffold	MDR1	Validation vs Test
12	0.100059970014992	0.151727457462331	Scaffold	MDR1	Validation vs Test
13	0.220119940029985	7.61912669233755e-06	Scaffold	MDR1	Validation vs Test
14	0.211064467766117	2.08260326207688e-05	Scaffold	MDR1	Validation vs Test
15	0.0584107946026987	0.771905588046849	Scaffold	MDR1	Validation vs Test
16	0.158200899550225	0.00317589705995047	Scaffold	MDR1	Validation vs Test
17	0.0855172413793103	0.303106263411368	Scaffold	MDR1	Validation vs Test
18	0.0457871064467766	0.950034268506463	Scaffold	MDR1	Validation vs Test
19	0.0748125937031485	0.466944225328002	Scaffold	MDR1	Validation vs Test
20	0.0943628185907047	0.201693126001696	Scaffold	MDR1	Validation vs Test
21	0.0951724137931034	0.193900566933469	Scaffold	MDR1	Validation vs Test
22	0.0896551724137931	0.25185683939269	Scaffold	MDR1	Validation vs Test
23	0.112593703148426	0.0764062138141134	Scaffold	MDR1	Validation vs Test
24	0.134092953523238	0.0194976491612165	Scaffold	MDR1	Validation vs Test
25	0.0528035982008996	0.865358962043001	Scaffold	MDR1	Validation vs Test
26	0.19832083958021	7.98177800206412e-05	Scaffold	MDR1	Validation vs Test
27	0.0735832083958021	0.488413535130986	Scaffold	MDR1	Validation vs Test
28	0.0895652173913044	0.252898297846738	Scaffold	MDR1	Validation vs Test
29	0.187226386806597	0.000240161062227462	Scaffold	MDR1	Validation vs Test
0	0.0560144927536233	0.816817336924949	Random	MDR1	Training vs Validation
1	0.0492632850241545	0.915301498518155	Random	MDR1	Training vs Validation
2	0.0913405797101449	0.235999245639101	Random	MDR1	Training vs Validation
3	0.0621135265700482	0.70679183026564	Random	MDR1	Training vs Validation
4	0.096171497584541	0.187317116911768	Random	MDR1	Training vs Validation
5	0.044927536231884	0.958423142278483	Random	MDR1	Training vs Validation
6	0.0436231884057971	0.967955301176525	Random	MDR1	Training vs Validation
7	0.0514734299516908	0.886817017881697	Random	MDR1	Training vs Validation
8	0.0504106280193237	0.901028314869261	Random	MDR1	Training vs Validation
9	0.0597705314009662	0.750465219927475	Random	MDR1	Training vs Validation
10	0.0959057971014493	0.189773735000379	Random	MDR1	Training vs Validation
11	0.0664251207729468	0.624740237890135	Random	MDR1	Training vs Validation
12	0.0570652173913044	0.798859928721571	Random	MDR1	Training vs Validation
13	0.0551811594202899	0.830648995710072	Random	MDR1	Training vs Validation
14	0.0746859903381643	0.473109566012646	Random	MDR1	Training vs Validation
15	0.0541183574879228	0.847699986166264	Random	MDR1	Training vs Validation
16	0.0449516908212561	0.958231707698685	Random	MDR1	Training vs Validation
17	0.0840096618357489	0.327044729972514	Random	MDR1	Training vs Validation
18	0.064951690821256	0.652835205335818	Random	MDR1	Training vs Validation
19	0.0702415458937199	0.552927402956592	Random	MDR1	Training vs Validation
20	0.114347826086956	0.0704002385429716	Random	MDR1	Training vs Validation
21	0.104891304347826	0.119662194737053	Random	MDR1	Training vs Validation
22	0.134432367149758	0.0195964346347578	Random	MDR1	Training vs Validation
23	0.0823188405797101	0.351071414171566	Random	MDR1	Training vs Validation
24	0.0865458937198067	0.293149268375028	Random	MDR1	Training vs Validation
25	0.0679347826086956	0.59609869477335	Random	MDR1	Training vs Validation
26	0.0510386473429952	0.892742277284558	Random	MDR1	Training vs Validation
27	0.0847705314009662	0.316605244842975	Random	MDR1	Training vs Validation
28	0.0520048309178744	0.879371836981371	Random	MDR1	Training vs Validation
29	0.0807125603864735	0.37494371007239	Random	MDR1	Training vs Validation
0	0.182278860569715	0.000384563137607596	Scaffold	MDR1	Training vs Validation
1	0.206056971514243	3.56629834714628e-05	Scaffold	MDR1	Training vs Validation
2	0.0615592203898051	0.713664670747859	Scaffold	MDR1	Training vs Validation
3	0.0831484257871064	0.335514430010526	Scaffold	MDR1	Training vs Validation
4	0.0795802098950525	0.388561430812837	Scaffold	MDR1	Training vs Validation
5	0.268935532233883	1.62857598517974e-08	Scaffold	MDR1	Training vs Validation
6	0.169055472263868	0.0012722519757089	Scaffold	MDR1	Training vs Validation
7	0.0910044977511245	0.236613692430991	Scaffold	MDR1	Training vs Validation
8	0.113073463268366	0.0743056389286961	Scaffold	MDR1	Training vs Validation
9	0.1647976011994	0.00183467400633441	Scaffold	MDR1	Training vs Validation
10	0.12311844077961	0.0403354836963055	Scaffold	MDR1	Training vs Validation
11	0.199790104947526	6.86560813615289e-05	Scaffold	MDR1	Training vs Validation
12	0.100059970014992	0.151727457462331	Scaffold	MDR1	Training vs Validation
13	0.220119940029985	7.61912669233755e-06	Scaffold	MDR1	Training vs Validation
14	0.211064467766117	2.08260326207688e-05	Scaffold	MDR1	Training vs Validation
15	0.0584107946026987	0.771905588046849	Scaffold	MDR1	Training vs Validation
16	0.158200899550225	0.00317589705995047	Scaffold	MDR1	Training vs Validation
17	0.0855172413793103	0.303106263411368	Scaffold	MDR1	Training vs Validation
18	0.0457871064467766	0.950034268506463	Scaffold	MDR1	Training vs Validation
19	0.0748125937031485	0.466944225328002	Scaffold	MDR1	Training vs Validation
20	0.0943628185907047	0.201693126001696	Scaffold	MDR1	Training vs Validation
21	0.0951724137931034	0.193900566933469	Scaffold	MDR1	Training vs Validation
22	0.0896551724137931	0.25185683939269	Scaffold	MDR1	Training vs Validation
23	0.112593703148426	0.0764062138141134	Scaffold	MDR1	Training vs Validation
24	0.134092953523238	0.0194976491612165	Scaffold	MDR1	Training vs Validation
25	0.0528035982008996	0.865358962043001	Scaffold	MDR1	Training vs Validation
26	0.19832083958021	7.98177800206412e-05	Scaffold	MDR1	Training vs Validation
27	0.0735832083958021	0.488413535130986	Scaffold	MDR1	Training vs Validation
28	0.0895652173913044	0.252898297846738	Scaffold	MDR1	Training vs Validation
29	0.187226386806597	0.000240161062227462	Scaffold	MDR1	Training vs Validation
0	0.0483950500213361	0.724762529262845	Random	CYP2D6	Training vs Test
1	0.0454885970319094	0.791554009357676	Random	CYP2D6	Training vs Test
2	0.0692665117822768	0.280660953298608	Random	CYP2D6	Training vs Test
3	0.0682376369067375	0.297201258064072	Random	CYP2D6	Training vs Test
4	0.0518657247167038	0.641553134352426	Random	CYP2D6	Training vs Test
5	0.0412545635579157	0.87753487709785	Random	CYP2D6	Training vs Test
6	0.0553506234886919	0.558389979210236	Random	CYP2D6	Training vs Test
7	0.0440045517045185	0.823599508496577	Random	CYP2D6	Training vs Test
8	0.0459248020482671	0.781826116565839	Random	CYP2D6	Training vs Test
9	0.0996538808022379	0.0345269376512537	Random	CYP2D6	Training vs Test
10	0.0459579915603812	0.781080863272694	Random	CYP2D6	Training vs Test
11	0.052956237257598	0.615307991811896	Random	CYP2D6	Training vs Test
12	0.0609122374472524	0.434299400952368	Random	CYP2D6	Training vs Test
13	0.0350291593570718	0.963450512655547	Random	CYP2D6	Training vs Test
14	0.0813806837039495	0.133432196877131	Random	CYP2D6	Training vs Test
15	0.0667962638092077	0.321512383407078	Random	CYP2D6	Training vs Test
16	0.0559717415011142	0.543880044686946	Random	CYP2D6	Training vs Test
17	0.0561282063439382	0.540245705851798	Random	CYP2D6	Training vs Test
18	0.0485989284528946	0.719938172947207	Random	CYP2D6	Training vs Test
19	0.0454506661609217	0.792393843937867	Random	CYP2D6	Training vs Test
20	0.0619553363994121	0.41277449399018	Random	CYP2D6	Training vs Test
21	0.0455123038262766	0.791028606658053	Random	CYP2D6	Training vs Test
22	0.0394907780569912	0.907462499487945	Random	CYP2D6	Training vs Test
23	0.054829074012612	0.570667855165835	Random	CYP2D6	Training vs Test
24	0.0539139917500356	0.592386954635472	Random	CYP2D6	Training vs Test
25	0.0624010241335167	0.403770530317509	Random	CYP2D6	Training vs Test
26	0.0846664454032526	0.106776014410689	Random	CYP2D6	Training vs Test
27	0.0618368024275758	0.415188852669964	Random	CYP2D6	Training vs Test
28	0.0677018633540373	0.30608255127697	Random	CYP2D6	Training vs Test
29	0.0306196956047603	0.990845435969532	Random	CYP2D6	Training vs Test
0	0.0524631359347589	0.627162049157345	Scaffold	CYP2D6	Training vs Test
1	0.0549902802143094	0.566864334158558	Scaffold	CYP2D6	Training vs Test
2	0.0602294817694751	0.448720819016475	Scaffold	CYP2D6	Training vs Test
3	0.0835996396567256	0.114900629727025	Scaffold	CYP2D6	Training vs Test
4	0.0840690341851975	0.111265154600262	Scaffold	CYP2D6	Training vs Test
5	0.0435019676639325	0.834031915987254	Scaffold	CYP2D6	Training vs Test
6	0.181025081788441	3.04714467924683e-06	Scaffold	CYP2D6	Training vs Test
7	0.0688065999715518	0.28797095894908	Scaffold	CYP2D6	Training vs Test
8	0.074908728841686	0.201603483274822	Scaffold	CYP2D6	Training vs Test
9	0.0604049120477929	0.444990834260243	Scaffold	CYP2D6	Training vs Test
10	0.118496040965341	0.00643435960164995	Scaffold	CYP2D6	Training vs Test
11	0.0954862263524726	0.048141756637836	Scaffold	CYP2D6	Training vs Test
12	0.0418756815703381	0.866069561913598	Scaffold	CYP2D6	Training vs Test
13	0.0571570812194775	0.516577434157002	Scaffold	CYP2D6	Training vs Test
14	0.097823716277085	0.0400233262739955	Scaffold	CYP2D6	Training vs Test
15	0.0391351761414822	0.912992375853257	Scaffold	CYP2D6	Training vs Test
16	0.100464653169598	0.0323114739475691	Scaffold	CYP2D6	Training vs Test
17	0.1113413304253	0.0126012093084241	Scaffold	CYP2D6	Training vs Test
18	0.0970888056516998	0.0424365579343231	Scaffold	CYP2D6	Training vs Test
19	0.0767910483144469	0.179449141441891	Scaffold	CYP2D6	Training vs Test
20	0.0690247024797307	0.284487533280557	Scaffold	CYP2D6	Training vs Test
21	0.0569389787112986	0.521559708502533	Scaffold	CYP2D6	Training vs Test
22	0.0863780759565692	0.0947379229335772	Scaffold	CYP2D6	Training vs Test
23	0.0549476079844484	0.567870427592027	Scaffold	CYP2D6	Training vs Test
24	0.0420511118486558	0.862750176724255	Scaffold	CYP2D6	Training vs Test
25	0.0955241572234602	0.0479994063896892	Scaffold	CYP2D6	Training vs Test
26	0.0824285240149827	0.124398645676074	Scaffold	CYP2D6	Training vs Test
27	0.0834905884026362	0.115759087325374	Scaffold	CYP2D6	Training vs Test
28	0.0946659712673652	0.0513107129598198	Scaffold	CYP2D6	Training vs Test
29	0.0780522497747855	0.165707430545997	Scaffold	CYP2D6	Training vs Test
0	0.0832352382760585	0.404399072305853	Random	CYP2D6	Validation vs Test
1	0.0557622935257262	0.867795389118876	Random	CYP2D6	Validation vs Test
2	0.0993164989557623	0.20769162676844	Random	CYP2D6	Validation vs Test
3	0.0562939054490222	0.860249556296032	Random	CYP2D6	Validation vs Test
4	0.0590658819062084	0.81822805585352	Random	CYP2D6	Validation vs Test
5	0.0453199164609835	0.97248426555933	Random	CYP2D6	Validation vs Test
6	0.0370609455097779	0.99748328453038	Random	CYP2D6	Validation vs Test
7	0.0520220239225365	0.915333776440553	Random	CYP2D6	Validation vs Test
8	0.073305486994494	0.568305229418	Random	CYP2D6	Validation vs Test
9	0.0900702487184355	0.309622921144121	Random	CYP2D6	Validation vs Test
10	0.0554395291437251	0.872287884871176	Random	CYP2D6	Validation vs Test
11	0.0640022783368141	0.735054580951441	Random	CYP2D6	Validation vs Test
12	0.0595405354091513	0.810633016868356	Random	CYP2D6	Validation vs Test
13	0.0801404974368711	0.45253761681835	Random	CYP2D6	Validation vs Test
14	0.0969812037212835	0.230636341620597	Random	CYP2D6	Validation vs Test
15	0.0692234668691854	0.641439486057443	Random	CYP2D6	Validation vs Test
16	0.0725270552496677	0.582110631242392	Random	CYP2D6	Validation vs Test
17	0.0800645528764002	0.453756621684893	Random	CYP2D6	Validation vs Test
18	0.0856654642111258	0.36882055968358	Random	CYP2D6	Validation vs Test
19	0.055572432124549	0.87044631305393	Random	CYP2D6	Validation vs Test
20	0.0395861021454339	0.99380456293361	Random	CYP2D6	Validation vs Test
21	0.0593696601480918	0.813379266316942	Random	CYP2D6	Validation vs Test
22	0.090905638883615	0.29918008216532	Random	CYP2D6	Validation vs Test
23	0.101955572432125	0.183919021353197	Random	CYP2D6	Validation vs Test
24	0.10290487943801	0.175908048393112	Random	CYP2D6	Validation vs Test
25	0.0862730206948927	0.360245410232969	Random	CYP2D6	Validation vs Test
26	0.0882665654072527	0.33302563933644	Random	CYP2D6	Validation vs Test
27	0.084127586861591	0.391100427407394	Random	CYP2D6	Validation vs Test
28	0.0495538257072338	0.940752604601702	Random	CYP2D6	Validation vs Test
29	0.0506550218340612	0.930032257854183	Random	CYP2D6	Validation vs Test
0	0.0524631359347589	0.627162049157345	Scaffold	CYP2D6	Validation vs Test
1	0.0549902802143094	0.566864334158558	Scaffold	CYP2D6	Validation vs Test
2	0.0602294817694751	0.448720819016475	Scaffold	CYP2D6	Validation vs Test
3	0.0835996396567256	0.114900629727025	Scaffold	CYP2D6	Validation vs Test
4	0.0840690341851975	0.111265154600262	Scaffold	CYP2D6	Validation vs Test
5	0.0435019676639325	0.834031915987254	Scaffold	CYP2D6	Validation vs Test
6	0.181025081788441	3.04714467924683e-06	Scaffold	CYP2D6	Validation vs Test
7	0.0688065999715518	0.28797095894908	Scaffold	CYP2D6	Validation vs Test
8	0.074908728841686	0.201603483274822	Scaffold	CYP2D6	Validation vs Test
9	0.0604049120477929	0.444990834260243	Scaffold	CYP2D6	Validation vs Test
10	0.118496040965341	0.00643435960164995	Scaffold	CYP2D6	Validation vs Test
11	0.0954862263524726	0.048141756637836	Scaffold	CYP2D6	Validation vs Test
12	0.0418756815703381	0.866069561913598	Scaffold	CYP2D6	Validation vs Test
13	0.0571570812194775	0.516577434157002	Scaffold	CYP2D6	Validation vs Test
14	0.097823716277085	0.0400233262739955	Scaffold	CYP2D6	Validation vs Test
15	0.0391351761414822	0.912992375853257	Scaffold	CYP2D6	Validation vs Test
16	0.100464653169598	0.0323114739475691	Scaffold	CYP2D6	Validation vs Test
17	0.1113413304253	0.0126012093084241	Scaffold	CYP2D6	Validation vs Test
18	0.0970888056516998	0.0424365579343231	Scaffold	CYP2D6	Validation vs Test
19	0.0767910483144469	0.179449141441891	Scaffold	CYP2D6	Validation vs Test
20	0.0690247024797307	0.284487533280557	Scaffold	CYP2D6	Validation vs Test
21	0.0569389787112986	0.521559708502533	Scaffold	CYP2D6	Validation vs Test
22	0.0863780759565692	0.0947379229335772	Scaffold	CYP2D6	Validation vs Test
23	0.0549476079844484	0.567870427592027	Scaffold	CYP2D6	Validation vs Test
24	0.0420511118486558	0.862750176724255	Scaffold	CYP2D6	Validation vs Test
25	0.0955241572234602	0.0479994063896892	Scaffold	CYP2D6	Validation vs Test
26	0.0824285240149827	0.124398645676074	Scaffold	CYP2D6	Validation vs Test
27	0.0834905884026362	0.115759087325374	Scaffold	CYP2D6	Validation vs Test
28	0.0946659712673652	0.0513107129598198	Scaffold	CYP2D6	Validation vs Test
29	0.0780522497747855	0.165707430545997	Scaffold	CYP2D6	Validation vs Test
0	0.0912697089902997	0.0672994983117897	Random	CYP2D6	Training vs Validation
1	0.040815646235827	0.886737934488394	Random	CYP2D6	Training vs Validation
2	0.0557470963317824	0.551631301349975	Random	CYP2D6	Training vs Validation
3	0.0453705599710467	0.796098643447183	Random	CYP2D6	Training vs Validation
4	0.0422299790945412	0.860896575679577	Random	CYP2D6	Training vs Validation
5	0.0296533693980275	0.993979635457584	Random	CYP2D6	Training vs Validation
6	0.069454696108918	0.279814237872843	Random	CYP2D6	Training vs Validation
7	0.054961355854719	0.570054840117863	Random	CYP2D6	Training vs Validation
8	0.0881791297805165	0.0843460004343953	Random	CYP2D6	Training vs Validation
9	0.0901934826398976	0.0728686937413947	Random	CYP2D6	Training vs Validation
10	0.0640830884839019	0.37323283292145	Random	CYP2D6	Training vs Validation
11	0.0717547727781402	0.245348110228827	Random	CYP2D6	Training vs Validation
12	0.0586876705413989	0.48471240705487	Random	CYP2D6	Training vs Validation
13	0.0652759853899893	0.350908876542489	Random	CYP2D6	Training vs Validation
14	0.0404251570290439	0.893440671482868	Random	CYP2D6	Training vs Validation
15	0.0604377288766768	0.446776834949455	Random	CYP2D6	Training vs Validation
16	0.0618496807036425	0.41737058466062	Random	CYP2D6	Training vs Validation
17	0.0366321734534008	0.947566510566	Random	CYP2D6	Training vs Validation
18	0.107996457024758	0.0173240196176941	Random	CYP2D6	Training vs Validation
19	0.0378274513912368	0.932756547791528	Random	CYP2D6	Training vs Validation
20	0.0587281480811265	0.483817575042331	Random	CYP2D6	Training vs Validation
21	0.0621092131642483	0.412089005550562	Random	CYP2D6	Training vs Validation
22	0.0773216250065479	0.17520652450448	Random	CYP2D6	Training vs Validation
23	0.103448686384784	0.0256263116289893	Random	CYP2D6	Training vs Validation
24	0.071645245317701	0.246913234037642	Random	CYP2D6	Training vs Validation
25	0.0919697323244108	0.0638751930518119	Random	CYP2D6	Training vs Validation
26	0.0449014967165573	0.806321397810877	Random	CYP2D6	Training vs Validation
27	0.0494540294200283	0.701864085080964	Random	CYP2D6	Training vs Validation
28	0.0619473030053383	0.415379336863018	Random	CYP2D6	Training vs Validation
29	0.0454205616377689	0.794999384615617	Random	CYP2D6	Training vs Validation
0	0.0524631359347589	0.627162049157345	Scaffold	CYP2D6	Training vs Validation
1	0.0549902802143094	0.566864334158558	Scaffold	CYP2D6	Training vs Validation
2	0.0602294817694751	0.448720819016475	Scaffold	CYP2D6	Training vs Validation
3	0.0835996396567256	0.114900629727025	Scaffold	CYP2D6	Training vs Validation
4	0.0840690341851975	0.111265154600262	Scaffold	CYP2D6	Training vs Validation
5	0.0435019676639325	0.834031915987254	Scaffold	CYP2D6	Training vs Validation
6	0.181025081788441	3.04714467924683e-06	Scaffold	CYP2D6	Training vs Validation
7	0.0688065999715518	0.28797095894908	Scaffold	CYP2D6	Training vs Validation
8	0.074908728841686	0.201603483274822	Scaffold	CYP2D6	Training vs Validation
9	0.0604049120477929	0.444990834260243	Scaffold	CYP2D6	Training vs Validation
10	0.118496040965341	0.00643435960164995	Scaffold	CYP2D6	Training vs Validation
11	0.0954862263524726	0.048141756637836	Scaffold	CYP2D6	Training vs Validation
12	0.0418756815703381	0.866069561913598	Scaffold	CYP2D6	Training vs Validation
13	0.0571570812194775	0.516577434157002	Scaffold	CYP2D6	Training vs Validation
14	0.097823716277085	0.0400233262739955	Scaffold	CYP2D6	Training vs Validation
15	0.0391351761414822	0.912992375853257	Scaffold	CYP2D6	Training vs Validation
16	0.100464653169598	0.0323114739475691	Scaffold	CYP2D6	Training vs Validation
17	0.1113413304253	0.0126012093084241	Scaffold	CYP2D6	Training vs Validation
18	0.0970888056516998	0.0424365579343231	Scaffold	CYP2D6	Training vs Validation
19	0.0767910483144469	0.179449141441891	Scaffold	CYP2D6	Training vs Validation
20	0.0690247024797307	0.284487533280557	Scaffold	CYP2D6	Training vs Validation
21	0.0569389787112986	0.521559708502533	Scaffold	CYP2D6	Training vs Validation
22	0.0863780759565692	0.0947379229335772	Scaffold	CYP2D6	Training vs Validation
23	0.0549476079844484	0.567870427592027	Scaffold	CYP2D6	Training vs Validation
24	0.0420511118486558	0.862750176724255	Scaffold	CYP2D6	Training vs Validation
25	0.0955241572234602	0.0479994063896892	Scaffold	CYP2D6	Training vs Validation
26	0.0824285240149827	0.124398645676074	Scaffold	CYP2D6	Training vs Validation
27	0.0834905884026362	0.115759087325374	Scaffold	CYP2D6	Training vs Validation
28	0.0946659712673652	0.0513107129598198	Scaffold	CYP2D6	Training vs Validation
29	0.0780522497747855	0.165707430545997	Scaffold	CYP2D6	Training vs Validation
0	0.0448184456817913	0.527200337829585	Random	CYP3A4	Training vs Test
1	0.0505716147375903	0.373014578410911	Random	CYP3A4	Training vs Test
2	0.0530298542826679	0.316620034208963	Random	CYP3A4	Training vs Test
3	0.0521709513090866	0.335626650017633	Random	CYP3A4	Training vs Test
4	0.0684752991351736	0.0931460900891253	Random	CYP3A4	Training vs Test
5	0.0465658689728705	0.477441013064836	Random	CYP3A4	Training vs Test
6	0.0308390593531572	0.914899100748308	Random	CYP3A4	Training vs Test
7	0.0552363464044544	0.271255019635294	Random	CYP3A4	Training vs Test
8	0.0361775855941239	0.785453250019352	Random	CYP3A4	Training vs Test
9	0.0598048217035896	0.192637879359272	Random	CYP3A4	Training vs Test
10	0.0653062433360976	0.122893589589341	Random	CYP3A4	Training vs Test
11	0.0556139675393911	0.263946130991819	Random	CYP3A4	Training vs Test
12	0.0352372349247719	0.811524919634835	Random	CYP3A4	Training vs Test
13	0.0463585475654543	0.483227048643926	Random	CYP3A4	Training vs Test
14	0.0676089918256131	0.100609457957761	Random	CYP3A4	Training vs Test
15	0.0595234569363819	0.196902720346503	Random	CYP3A4	Training vs Test
16	0.0248119298661296	0.987817017346629	Random	CYP3A4	Training vs Test
17	0.0560212060182443	0.256264376952484	Random	CYP3A4	Training vs Test
18	0.0389171899064092	0.704970283065129	Random	CYP3A4	Training vs Test
19	0.0435374955573984	0.564921845941289	Random	CYP3A4	Training vs Test
20	0.035785155787229	0.796459011507219	Random	CYP3A4	Training vs Test
21	0.0441742684516053	0.546056530830056	Random	CYP3A4	Training vs Test
22	0.0451590451368321	0.517333913573579	Random	CYP3A4	Training vs Test
23	0.0528003198673143	0.321625498476193	Random	CYP3A4	Training vs Test
24	0.0541775263594361	0.292402652801306	Random	CYP3A4	Training vs Test
25	0.0498163724677171	0.391556958959739	Random	CYP3A4	Training vs Test
26	0.0385543774434309	0.715895988481426	Random	CYP3A4	Training vs Test
27	0.0419973936737353	0.611268101229765	Random	CYP3A4	Training vs Test
28	0.0352002132448762	0.81252932738412	Random	CYP3A4	Training vs Test
29	0.0274256604667693	0.966475742688953	Random	CYP3A4	Training vs Test
0	0.0423009714488805	0.602069196834897	Scaffold	CYP3A4	Training vs Test
1	0.057198495438929	0.234984904895473	Scaffold	CYP3A4	Training vs Test
2	0.0414198554673617	0.62882553584542	Scaffold	CYP3A4	Training vs Test
3	0.0802481933420211	0.0296402145852448	Scaffold	CYP3A4	Training vs Test
4	0.0802481933420211	0.0296402145852448	Scaffold	CYP3A4	Training vs Test
5	0.0725773012676223	0.0638042982543242	Scaffold	CYP3A4	Training vs Test
6	0.0361405639142282	0.786498688193708	Scaffold	CYP3A4	Training vs Test
7	0.111516704181969	0.000587119731842556	Scaffold	CYP3A4	Training vs Test
8	0.084705603601469	0.0183247438684303	Scaffold	CYP3A4	Training vs Test
9	0.0726809619713304	0.0631790959609912	Scaffold	CYP3A4	Training vs Test
10	0.140252932117048	5.17284422363318e-06	Scaffold	CYP3A4	Training vs Test
11	0.0622704655846464	0.15827824737392	Scaffold	CYP3A4	Training vs Test
12	0.15172224854875	5.7883103932177e-07	Scaffold	CYP3A4	Training vs Test
13	0.088274493543419	0.0122373527031628	Scaffold	CYP3A4	Training vs Test
14	0.0842613434427201	0.0192468355635672	Scaffold	CYP3A4	Training vs Test
15	0.0720071673972278	0.0673382018551515	Scaffold	CYP3A4	Training vs Test
16	0.0858014453263831	0.01621681889954	Scaffold	CYP3A4	Training vs Test
17	0.0882300675275441	0.012300272659131	Scaffold	CYP3A4	Training vs Test
18	0.0987442246179363	0.00340039107593115	Scaffold	CYP3A4	Training vs Test
19	0.0705485132093354	0.0771464765839086	Scaffold	CYP3A4	Training vs Test
20	0.0955455514749437	0.00510564366534105	Scaffold	CYP3A4	Training vs Test
21	0.0578945030209691	0.22304369137808	Scaffold	CYP3A4	Training vs Test
22	0.0710816253998341	0.0734299489036794	Scaffold	CYP3A4	Training vs Test
23	0.0952345693638195	0.0053076504630627	Scaffold	CYP3A4	Training vs Test
24	0.0334750029617344	0.857127946420906	Scaffold	CYP3A4	Training vs Test
25	0.0598788650633811	0.191527574665522	Scaffold	CYP3A4	Training vs Test
26	0.0892814832365833	0.0108868479063493	Scaffold	CYP3A4	Training vs Test
27	0.0978186826205426	0.00383004003411336	Scaffold	CYP3A4	Training vs Test
28	0.0861938751332781	0.0155165143095166	Scaffold	CYP3A4	Training vs Test
29	0.0562951664494728	0.251189950654299	Scaffold	CYP3A4	Training vs Test
0	0.0748208150693046	0.255059097612944	Random	CYP3A4	Validation vs Test
1	0.0520598862693994	0.701736416611859	Random	CYP3A4	Validation vs Test
2	0.0379027958772657	0.954434379904201	Random	CYP3A4	Validation vs Test
3	0.0523116336926904	0.696026705404628	Random	CYP3A4	Validation vs Test
4	0.0742654898708684	0.262886178592054	Random	CYP3A4	Validation vs Test
5	0.0744876199502429	0.259734517683187	Random	CYP3A4	Validation vs Test
6	0.0970856533586068	0.0626122742729623	Random	CYP3A4	Validation vs Test
7	0.0563321881293685	0.604314993354123	Random	CYP3A4	Validation vs Test
8	0.0562359317616396	0.60650061831634	Random	CYP3A4	Validation vs Test
9	0.0808627532282905	0.180758756180155	Random	CYP3A4	Validation vs Test
10	0.0911103542234332	0.0946465161788722	Random	CYP3A4	Validation vs Test
11	0.0565617225447222	0.599109066837315	Random	CYP3A4	Validation vs Test
12	0.0389171899064092	0.943558764978713	Random	CYP3A4	Validation vs Test
13	0.0402351617106978	0.927356720573169	Random	CYP3A4	Validation vs Test
14	0.0583313588437389	0.559334482568926	Random	CYP3A4	Validation vs Test
15	0.0749170714370335	0.253720024281672	Random	CYP3A4	Validation vs Test
16	0.0450850017770406	0.849188190015296	Random	CYP3A4	Validation vs Test
17	0.0937611065039687	0.0790516039854038	Random	CYP3A4	Validation vs Test
18	0.0539924179599573	0.657698297628237	Random	CYP3A4	Validation vs Test
19	0.069141689373297	0.343407282190487	Random	CYP3A4	Validation vs Test
20	0.035637069067646	0.973750644522964	Random	CYP3A4	Validation vs Test
21	0.0504235280180073	0.738478082471666	Random	CYP3A4	Validation vs Test
22	0.0448110413458121	0.854290279751419	Random	CYP3A4	Validation vs Test
23	0.0822621727283497	0.166240447954836	Random	CYP3A4	Validation vs Test
24	0.0755464399952612	0.245092170113786	Random	CYP3A4	Validation vs Test
25	0.0826694112072029	0.162193921558059	Random	CYP3A4	Validation vs Test
26	0.0526522331477313	0.688284780894855	Random	CYP3A4	Validation vs Test
27	0.0530372586186471	0.679513696633645	Random	CYP3A4	Validation vs Test
28	0.0499866721952375	0.748142961780131	Random	CYP3A4	Validation vs Test
29	0.0273219997630612	0.999159821900191	Random	CYP3A4	Validation vs Test
0	0.0423009714488805	0.602069196834897	Scaffold	CYP3A4	Validation vs Test
1	0.057198495438929	0.234984904895473	Scaffold	CYP3A4	Validation vs Test
2	0.0414198554673617	0.62882553584542	Scaffold	CYP3A4	Validation vs Test
3	0.0802481933420211	0.0296402145852448	Scaffold	CYP3A4	Validation vs Test
4	0.0802481933420211	0.0296402145852448	Scaffold	CYP3A4	Validation vs Test
5	0.0725773012676223	0.0638042982543242	Scaffold	CYP3A4	Validation vs Test
6	0.0361405639142282	0.786498688193708	Scaffold	CYP3A4	Validation vs Test
7	0.111516704181969	0.000587119731842556	Scaffold	CYP3A4	Validation vs Test
8	0.084705603601469	0.0183247438684303	Scaffold	CYP3A4	Validation vs Test
9	0.0726809619713304	0.0631790959609912	Scaffold	CYP3A4	Validation vs Test
10	0.140252932117048	5.17284422363318e-06	Scaffold	CYP3A4	Validation vs Test
11	0.0622704655846464	0.15827824737392	Scaffold	CYP3A4	Validation vs Test
12	0.15172224854875	5.7883103932177e-07	Scaffold	CYP3A4	Validation vs Test
13	0.088274493543419	0.0122373527031628	Scaffold	CYP3A4	Validation vs Test
14	0.0842613434427201	0.0192468355635672	Scaffold	CYP3A4	Validation vs Test
15	0.0720071673972278	0.0673382018551515	Scaffold	CYP3A4	Validation vs Test
16	0.0858014453263831	0.01621681889954	Scaffold	CYP3A4	Validation vs Test
17	0.0882300675275441	0.012300272659131	Scaffold	CYP3A4	Validation vs Test
18	0.0987442246179363	0.00340039107593115	Scaffold	CYP3A4	Validation vs Test
19	0.0705485132093354	0.0771464765839086	Scaffold	CYP3A4	Validation vs Test
20	0.0955455514749437	0.00510564366534105	Scaffold	CYP3A4	Validation vs Test
21	0.0578945030209691	0.22304369137808	Scaffold	CYP3A4	Validation vs Test
22	0.0710816253998341	0.0734299489036794	Scaffold	CYP3A4	Validation vs Test
23	0.0952345693638195	0.0053076504630627	Scaffold	CYP3A4	Validation vs Test
24	0.0334750029617344	0.857127946420906	Scaffold	CYP3A4	Validation vs Test
25	0.0598788650633811	0.191527574665522	Scaffold	CYP3A4	Validation vs Test
26	0.0892814832365833	0.0108868479063493	Scaffold	CYP3A4	Validation vs Test
27	0.0978186826205426	0.00383004003411336	Scaffold	CYP3A4	Validation vs Test
28	0.0861938751332781	0.0155165143095166	Scaffold	CYP3A4	Validation vs Test
29	0.0562951664494728	0.251189950654299	Scaffold	CYP3A4	Validation vs Test
0	0.0466621253405995	0.476332266752112	Random	CYP3A4	Training vs Validation
1	0.0333787465940054	0.860454060309836	Random	CYP3A4	Training vs Validation
2	0.0548365122615804	0.280423547226723	Random	CYP3A4	Training vs Validation
3	0.0432561307901907	0.574884940695165	Random	CYP3A4	Training vs Validation
4	0.0309945504087193	0.91262494770452	Random	CYP3A4	Training vs Validation
5	0.0405313351498638	0.657409386044943	Random	CYP3A4	Training vs Validation
6	0.0739100817438692	0.0566431665449408	Random	CYP3A4	Training vs Validation
7	0.0378065395095368	0.739567162935483	Random	CYP3A4	Training vs Validation
8	0.0347411444141689	0.825941453511079	Random	CYP3A4	Training vs Validation
9	0.0548365122615804	0.280423547226723	Random	CYP3A4	Training vs Validation
10	0.0623297002724796	0.158485459384278	Random	CYP3A4	Training vs Validation
11	0.0619891008174387	0.162917863093814	Random	CYP3A4	Training vs Validation
12	0.0456403269754768	0.505099033907878	Random	CYP3A4	Training vs Validation
13	0.0572207084468665	0.235807129933714	Random	CYP3A4	Training vs Validation
14	0.0435967302452316	0.564726765581847	Random	CYP3A4	Training vs Validation
15	0.0412125340599455	0.63665929742376	Random	CYP3A4	Training vs Validation
16	0.0429155313351499	0.585092413572122	Random	CYP3A4	Training vs Validation
17	0.0657356948228883	0.119266362048713	Random	CYP3A4	Training vs Validation
18	0.0749318801089918	0.05129274038056	Random	CYP3A4	Training vs Validation
19	0.0463215258855586	0.485833407427949	Random	CYP3A4	Training vs Validation
20	0.0408719346049046	0.647032655752489	Random	CYP3A4	Training vs Validation
21	0.0378065395095368	0.739567162935483	Random	CYP3A4	Training vs Validation
22	0.0606267029972752	0.181640318877558	Random	CYP3A4	Training vs Validation
23	0.0415531335149864	0.626296715809801	Random	CYP3A4	Training vs Validation
24	0.0323569482288828	0.884216770570772	Random	CYP3A4	Training vs Validation
25	0.0902588555858311	0.00983215977754137	Random	CYP3A4	Training vs Validation
26	0.037125340599455	0.759542881500246	Random	CYP3A4	Training vs Validation
27	0.063692098092643	0.141710432780862	Random	CYP3A4	Training vs Validation
28	0.0459809264305177	0.495423467346085	Random	CYP3A4	Training vs Validation
29	0.0289509536784741	0.947382843458053	Random	CYP3A4	Training vs Validation
0	0.0423009714488805	0.602069196834897	Scaffold	CYP3A4	Training vs Validation
1	0.057198495438929	0.234984904895473	Scaffold	CYP3A4	Training vs Validation
2	0.0414198554673617	0.62882553584542	Scaffold	CYP3A4	Training vs Validation
3	0.0802481933420211	0.0296402145852448	Scaffold	CYP3A4	Training vs Validation
4	0.0802481933420211	0.0296402145852448	Scaffold	CYP3A4	Training vs Validation
5	0.0725773012676223	0.0638042982543242	Scaffold	CYP3A4	Training vs Validation
6	0.0361405639142282	0.786498688193708	Scaffold	CYP3A4	Training vs Validation
7	0.111516704181969	0.000587119731842556	Scaffold	CYP3A4	Training vs Validation
8	0.084705603601469	0.0183247438684303	Scaffold	CYP3A4	Training vs Validation
9	0.0726809619713304	0.0631790959609912	Scaffold	CYP3A4	Training vs Validation
10	0.140252932117048	5.17284422363318e-06	Scaffold	CYP3A4	Training vs Validation
11	0.0622704655846464	0.15827824737392	Scaffold	CYP3A4	Training vs Validation
12	0.15172224854875	5.7883103932177e-07	Scaffold	CYP3A4	Training vs Validation
13	0.088274493543419	0.0122373527031628	Scaffold	CYP3A4	Training vs Validation
14	0.0842613434427201	0.0192468355635672	Scaffold	CYP3A4	Training vs Validation
15	0.0720071673972278	0.0673382018551515	Scaffold	CYP3A4	Training vs Validation
16	0.0858014453263831	0.01621681889954	Scaffold	CYP3A4	Training vs Validation
17	0.0882300675275441	0.012300272659131	Scaffold	CYP3A4	Training vs Validation
18	0.0987442246179363	0.00340039107593115	Scaffold	CYP3A4	Training vs Validation
19	0.0705485132093354	0.0771464765839086	Scaffold	CYP3A4	Training vs Validation
20	0.0955455514749437	0.00510564366534105	Scaffold	CYP3A4	Training vs Validation
21	0.0578945030209691	0.22304369137808	Scaffold	CYP3A4	Training vs Validation
22	0.0710816253998341	0.0734299489036794	Scaffold	CYP3A4	Training vs Validation
23	0.0952345693638195	0.0053076504630627	Scaffold	CYP3A4	Training vs Validation
24	0.0334750029617344	0.857127946420906	Scaffold	CYP3A4	Training vs Validation
25	0.0598788650633811	0.191527574665522	Scaffold	CYP3A4	Training vs Validation
26	0.0892814832365833	0.0108868479063493	Scaffold	CYP3A4	Training vs Validation
27	0.0978186826205426	0.00383004003411336	Scaffold	CYP3A4	Training vs Validation
28	0.0861938751332781	0.0155165143095166	Scaffold	CYP3A4	Training vs Validation
29	0.0562951664494728	0.251189950654299	Scaffold	CYP3A4	Training vs Validation
0	0.0815310614511737	0.0305238786643528	Random	MOR	Training vs Test
1	0.0242721940336104	0.992514126379405	Random	MOR	Training vs Test
2	0.0404476591457052	0.682091161092393	Random	MOR	Training vs Test
3	0.0480825746398455	0.461032530981055	Random	MOR	Training vs Test
4	0.0549498002806866	0.298213592945242	Random	MOR	Training vs Test
5	0.0412213465759833	0.658975883160578	Random	MOR	Training vs Test
6	0.0690441061811028	0.099623553984537	Random	MOR	Training vs Test
7	0.0537982655007377	0.322361647784997	Random	MOR	Training vs Test
8	0.041599193925654	0.647671571395962	Random	MOR	Training vs Test
9	0.072648649945422	0.0722495892424792	Random	MOR	Training vs Test
10	0.0555435604015978	0.28627293856577	Random	MOR	Training vs Test
11	0.0768469538306524	0.048679856691232	Random	MOR	Training vs Test
12	0.0490361893794907	0.435833803784825	Random	MOR	Training vs Test
13	0.0471229623232214	0.487127668287209	Random	MOR	Training vs Test
14	0.0401057972579078	0.692272794374748	Random	MOR	Training vs Test
15	0.0634363717058308	0.158927914400583	Random	MOR	Training vs Test
16	0.0401717706046757	0.690310092335337	Random	MOR	Training vs Test
17	0.0598918037113006	0.20910802168824	Random	MOR	Training vs Test
18	0.0595259515155877	0.214914630540873	Random	MOR	Training vs Test
19	0.0656914606498974	0.132349740618048	Random	MOR	Training vs Test
20	0.060353617138676	0.201951179285111	Random	MOR	Training vs Test
21	0.0302637734355321	0.935467571825292	Random	MOR	Training vs Test
22	0.0372389554619933	0.775575607744677	Random	MOR	Training vs Test
23	0.049018196648554	0.436302155209583	Random	MOR	Training vs Test
24	0.0600237504048365	0.207043620495454	Random	MOR	Training vs Test
25	0.0328907121522905	0.885501441375178	Random	MOR	Training vs Test
26	0.0627406527762784	0.16793757364337	Random	MOR	Training vs Test
27	0.0280686602612545	0.965305601816677	Random	MOR	Training vs Test
28	0.0708253865438363	0.0851730968535732	Random	MOR	Training vs Test
29	0.0389182770160855	0.727343225577304	Random	MOR	Training vs Test
0	0.0277208007964782	0.969020027535242	Scaffold	MOR	Training vs Test
1	0.0519450142142575	0.363959257805406	Scaffold	MOR	Training vs Test
2	0.0681084841723944	0.107997017950138	Scaffold	MOR	Training vs Test
3	0.11351613947965	0.000602468392198241	Scaffold	MOR	Training vs Test
4	0.159277651828661	2.33781779379605e-07	Scaffold	MOR	Training vs Test
5	0.137698369858577	1.31810836355717e-05	Scaffold	MOR	Training vs Test
6	0.0441781520265812	0.571079153845634	Scaffold	MOR	Training vs Test
7	0.0591720944738326	0.220647212622228	Scaffold	MOR	Training vs Test
8	0.0943478834550841	0.00739052244993665	Scaffold	MOR	Training vs Test
9	0.0565691460649898	0.266422721018563	Scaffold	MOR	Training vs Test
10	0.0840860292441853	0.0233891901088216	Scaffold	MOR	Training vs Test
11	0.11030143821896	0.000947415665892959	Scaffold	MOR	Training vs Test
12	0.0408854822651649	0.669019000948989	Scaffold	MOR	Training vs Test
13	0.0834322933534852	0.0250576043937915	Scaffold	MOR	Training vs Test
14	0.0687082418702844	0.102565053773214	Scaffold	MOR	Training vs Test
15	0.0664951359650701	0.12379898457318	Scaffold	MOR	Training vs Test
16	0.0982223181834539	0.00462170268375561	Scaffold	MOR	Training vs Test
17	0.161124905538163	1.61095234263442e-07	Scaffold	MOR	Training vs Test
18	0.100483404704499	0.00348363462416423	Scaffold	MOR	Training vs Test
19	0.15595499418235	4.51873727547181e-07	Scaffold	MOR	Training vs Test
20	0.0898437031439298	0.0124558481560578	Scaffold	MOR	Training vs Test
21	0.110721268607483	0.000893686077273803	Scaffold	MOR	Training vs Test
22	0.0851715906773663	0.020835708618233	Scaffold	MOR	Training vs Test
23	0.103566159271654	0.00234502726892927	Scaffold	MOR	Training vs Test
24	0.0545179747382058	0.30711588169252	Scaffold	MOR	Training vs Test
25	0.0321410150299279	0.901255411338211	Scaffold	MOR	Training vs Test
26	0.105845238523636	0.00173673860455492	Scaffold	MOR	Training vs Test
27	0.085495459834227	0.020123553613048	Scaffold	MOR	Training vs Test
28	0.10669689445464	0.00154978852780974	Scaffold	MOR	Training vs Test
29	0.0908512960763852	0.0111076771397274	Scaffold	MOR	Training vs Test
0	0.108785070661481	0.0304937137017059	Random	MOR	Validation vs Test
1	0.0471743409996639	0.826396581066882	Random	MOR	Validation vs Test
2	0.0670603863574527	0.404506443317096	Random	MOR	Validation vs Test
3	0.0589539219922857	0.57075035291051	Random	MOR	Validation vs Test
4	0.0978057329428147	0.0679860533157565	Random	MOR	Validation vs Test
5	0.095060898513148	0.0819747208012331	Random	MOR	Validation vs Test
6	0.0918359181191082	0.101434871333017	Random	MOR	Validation vs Test
7	0.0957971223251869	0.0780031160297969	Random	MOR	Validation vs Test
8	0.0477745234551304	0.814613732826105	Random	MOR	Validation vs Test
9	0.0610425569373089	0.525480046639948	Random	MOR	Validation vs Test
10	0.0923800835453978	0.0979046375743792	Random	MOR	Validation vs Test
11	0.0631471967478113	0.481370210434161	Random	MOR	Validation vs Test
12	0.0377794849634289	0.962476223949651	Random	MOR	Validation vs Test
13	0.0601942990669163	0.543708959531262	Random	MOR	Validation vs Test
14	0.0549367007570302	0.660265532571183	Random	MOR	Validation vs Test
15	0.0954690225828652	0.0797525182439912	Random	MOR	Validation vs Test
16	0.0557529488964646	0.6419620736783	Random	MOR	Validation vs Test
17	0.0542084793777308	0.676579294385144	Random	MOR	Validation vs Test
18	0.0486067764600438	0.797852267077847	Random	MOR	Validation vs Test
19	0.0567052383924713	0.620638276019384	Random	MOR	Validation vs Test
20	0.0609625326099134	0.527189622044582	Random	MOR	Validation vs Test
21	0.055816968358381	0.640526898815855	Random	MOR	Validation vs Test
22	0.0581376738528512	0.588753535132209	Random	MOR	Validation vs Test
23	0.0657960019846033	0.428537237957608	Random	MOR	Validation vs Test
24	0.0322898161040957	0.992773169768407	Random	MOR	Validation vs Test
25	0.0645556249099726	0.452875012533797	Random	MOR	Validation vs Test
26	0.0752228677517966	0.269927694579079	Random	MOR	Validation vs Test
27	0.0983659032345834	0.0653959963614835	Random	MOR	Validation vs Test
28	0.0630351626894576	0.483673980570271	Random	MOR	Validation vs Test
29	0.0385157087754678	0.955706200080265	Random	MOR	Validation vs Test
0	0.0277208007964782	0.969020027535242	Scaffold	MOR	Validation vs Test
1	0.0519450142142575	0.363959257805406	Scaffold	MOR	Validation vs Test
2	0.0681084841723944	0.107997017950138	Scaffold	MOR	Validation vs Test
3	0.11351613947965	0.000602468392198241	Scaffold	MOR	Validation vs Test
4	0.159277651828661	2.33781779379605e-07	Scaffold	MOR	Validation vs Test
5	0.137698369858577	1.31810836355717e-05	Scaffold	MOR	Validation vs Test
6	0.0441781520265812	0.571079153845634	Scaffold	MOR	Validation vs Test
7	0.0591720944738326	0.220647212622228	Scaffold	MOR	Validation vs Test
8	0.0943478834550841	0.00739052244993665	Scaffold	MOR	Validation vs Test
9	0.0565691460649898	0.266422721018563	Scaffold	MOR	Validation vs Test
10	0.0840860292441853	0.0233891901088216	Scaffold	MOR	Validation vs Test
11	0.11030143821896	0.000947415665892959	Scaffold	MOR	Validation vs Test
12	0.0408854822651649	0.669019000948989	Scaffold	MOR	Validation vs Test
13	0.0834322933534852	0.0250576043937915	Scaffold	MOR	Validation vs Test
14	0.0687082418702844	0.102565053773214	Scaffold	MOR	Validation vs Test
15	0.0664951359650701	0.12379898457318	Scaffold	MOR	Validation vs Test
16	0.0982223181834539	0.00462170268375561	Scaffold	MOR	Validation vs Test
17	0.161124905538163	1.61095234263442e-07	Scaffold	MOR	Validation vs Test
18	0.100483404704499	0.00348363462416423	Scaffold	MOR	Validation vs Test
19	0.15595499418235	4.51873727547181e-07	Scaffold	MOR	Validation vs Test
20	0.0898437031439298	0.0124558481560578	Scaffold	MOR	Validation vs Test
21	0.110721268607483	0.000893686077273803	Scaffold	MOR	Validation vs Test
22	0.0851715906773663	0.020835708618233	Scaffold	MOR	Validation vs Test
23	0.103566159271654	0.00234502726892927	Scaffold	MOR	Validation vs Test
24	0.0545179747382058	0.30711588169252	Scaffold	MOR	Validation vs Test
25	0.0321410150299279	0.901255411338211	Scaffold	MOR	Validation vs Test
26	0.105845238523636	0.00173673860455492	Scaffold	MOR	Validation vs Test
27	0.085495459834227	0.020123553613048	Scaffold	MOR	Validation vs Test
28	0.10669689445464	0.00154978852780974	Scaffold	MOR	Validation vs Test
29	0.0908512960763852	0.0111076771397274	Scaffold	MOR	Validation vs Test
0	0.0444787274779516	0.563920938016733	Random	MOR	Training vs Validation
1	0.0480714290010405	0.462953169228697	Random	MOR	Training vs Validation
2	0.051032600959524	0.387213828200185	Random	MOR	Training vs Validation
3	0.0494507697643693	0.426716059847314	Random	MOR	Training vs Validation
4	0.0572957703558018	0.254303169161124	Random	MOR	Training vs Validation
5	0.0701609297719076	0.0910480818841997	Random	MOR	Training vs Validation
6	0.110802363323971	0.00090094980196298	Random	MOR	Training vs Validation
7	0.0538133358995487	0.323494599479564	Random	MOR	Training vs Validation
8	0.0453267814647075	0.539366709560093	Random	MOR	Training vs Validation
9	0.0637273476359743	0.156274073675436	Random	MOR	Training vs Validation
10	0.0441379019986407	0.573885927451632	Random	MOR	Training vs Validation
11	0.0413270942222062	0.65736572472749	Random	MOR	Training vs Validation
12	0.063443660545842	0.159847416493563	Random	MOR	Training vs Validation
13	0.0703122963818368	0.0898414731361671	Random	MOR	Training vs Validation
14	0.0210860704626606	0.9990303127547	Random	MOR	Training vs Validation
15	0.0527657987646079	0.346619593799475	Random	MOR	Training vs Validation
16	0.0412378781408572	0.660031169800358	Random	MOR	Training vs Validation
17	0.0497956049552015	0.417911947551887	Random	MOR	Training vs Validation
18	0.0561179175964185	0.276412141087887	Random	MOR	Training vs Validation
19	0.0588375044357434	0.227408863274369	Random	MOR	Training vs Validation
20	0.0290553721112535	0.953756312394083	Random	MOR	Training vs Validation
21	0.057862142108186	0.24416222419102	Random	MOR	Training vs Validation
22	0.0545511228194688	0.307853593237684	Random	MOR	Training vs Validation
23	0.0738428473763455	0.0652799480015269	Random	MOR	Training vs Validation
24	0.0519357884796978	0.36570072872805	Random	MOR	Training vs Validation
25	0.0359891657594694	0.811048245679605	Random	MOR	Training vs Validation
26	0.033725683605693	0.867663928565972	Random	MOR	Training vs Validation
27	0.0727542106983113	0.0721561685298103	Random	MOR	Training vs Validation
28	0.0569018161988336	0.261537841046852	Random	MOR	Training vs Validation
29	0.0418323178738906	0.642270057365118	Random	MOR	Training vs Validation
0	0.0277208007964782	0.969020027535242	Scaffold	MOR	Training vs Validation
1	0.0519450142142575	0.363959257805406	Scaffold	MOR	Training vs Validation
2	0.0681084841723944	0.107997017950138	Scaffold	MOR	Training vs Validation
3	0.11351613947965	0.000602468392198241	Scaffold	MOR	Training vs Validation
4	0.159277651828661	2.33781779379605e-07	Scaffold	MOR	Training vs Validation
5	0.137698369858577	1.31810836355717e-05	Scaffold	MOR	Training vs Validation
6	0.0441781520265812	0.571079153845634	Scaffold	MOR	Training vs Validation
7	0.0591720944738326	0.220647212622228	Scaffold	MOR	Training vs Validation
8	0.0943478834550841	0.00739052244993665	Scaffold	MOR	Training vs Validation
9	0.0565691460649898	0.266422721018563	Scaffold	MOR	Training vs Validation
10	0.0840860292441853	0.0233891901088216	Scaffold	MOR	Training vs Validation
11	0.11030143821896	0.000947415665892959	Scaffold	MOR	Training vs Validation
12	0.0408854822651649	0.669019000948989	Scaffold	MOR	Training vs Validation
13	0.0834322933534852	0.0250576043937915	Scaffold	MOR	Training vs Validation
14	0.0687082418702844	0.102565053773214	Scaffold	MOR	Training vs Validation
15	0.0664951359650701	0.12379898457318	Scaffold	MOR	Training vs Validation
16	0.0982223181834539	0.00462170268375561	Scaffold	MOR	Training vs Validation
17	0.161124905538163	1.61095234263442e-07	Scaffold	MOR	Training vs Validation
18	0.100483404704499	0.00348363462416423	Scaffold	MOR	Training vs Validation
19	0.15595499418235	4.51873727547181e-07	Scaffold	MOR	Training vs Validation
20	0.0898437031439298	0.0124558481560578	Scaffold	MOR	Training vs Validation
21	0.110721268607483	0.000893686077273803	Scaffold	MOR	Training vs Validation
22	0.0851715906773663	0.020835708618233	Scaffold	MOR	Training vs Validation
23	0.103566159271654	0.00234502726892927	Scaffold	MOR	Training vs Validation
24	0.0545179747382058	0.30711588169252	Scaffold	MOR	Training vs Validation
25	0.0321410150299279	0.901255411338211	Scaffold	MOR	Training vs Validation
26	0.105845238523636	0.00173673860455492	Scaffold	MOR	Training vs Validation
27	0.085495459834227	0.020123553613048	Scaffold	MOR	Training vs Validation
28	0.10669689445464	0.00154978852780974	Scaffold	MOR	Training vs Validation
29	0.0908512960763852	0.0111076771397274	Scaffold	MOR	Training vs Validation
0	0.0466209676063476	0.560725174721955	Random	DOR	Training vs Test
1	0.0382565504254865	0.794874260019908	Random	DOR	Training vs Test
2	0.0671038820983459	0.150725338884698	Random	DOR	Training vs Test
3	0.0578699978623601	0.291581134427006	Random	DOR	Training vs Test
4	0.0342502768123704	0.88927531344099	Random	DOR	Training vs Test
5	0.0798468585098487	0.0514631576806288	Random	DOR	Training vs Test
6	0.0340281063632018	0.89377547646282	Random	DOR	Training vs Test
7	0.0387801521327162	0.781060457336857	Random	DOR	Training vs Test
8	0.0883649936231077	0.0226083526750923	Random	DOR	Training vs Test
9	0.0393662017499826	0.765312181951895	Random	DOR	Training vs Test
10	0.0699969016229252	0.12005782885587	Random	DOR	Training vs Test
11	0.0545698660011961	0.359768530390065	Random	DOR	Training vs Test
12	0.086653680703836	0.0268498509844735	Random	DOR	Training vs Test
13	0.0792992383756819	0.0541032825112785	Random	DOR	Training vs Test
14	0.0625103579466167	0.211979129408084	Random	DOR	Training vs Test
15	0.0504254864331915	0.458785548152372	Random	DOR	Training vs Test
16	0.0569320782904644	0.309966149133787	Random	DOR	Training vs Test
17	0.0465525150895767	0.562632045826439	Random	DOR	Training vs Test
18	0.0686158420740393	0.133992701132299	Random	DOR	Training vs Test
19	0.0341253809922973	0.891816174781813	Random	DOR	Training vs Test
20	0.0304697764124636	0.95260984222818	Random	DOR	Training vs Test
21	0.0396676330080438	0.757107484733573	Random	DOR	Training vs Test
22	0.0512108889940362	0.438949713169767	Random	DOR	Training vs Test
23	0.0334084309482234	0.905843691907434	Random	DOR	Training vs Test
24	0.0570617777959251	0.307376640402136	Random	DOR	Training vs Test
25	0.0502501519165503	0.463276932709712	Random	DOR	Training vs Test
26	0.0452194923945651	0.60011632503022	Random	DOR	Training vs Test
27	0.0751632652571052	0.0780698374576171	Random	DOR	Training vs Test
28	0.0356301354399095	0.859411023620606	Random	DOR	Training vs Test
29	0.0928972707861472	0.0141074245832505	Random	DOR	Training vs Test
0	0.0970860844439854	0.00893387994592898	Scaffold	DOR	Training vs Test
1	0.101999053673979	0.00509545919354715	Scaffold	DOR	Training vs Test
2	0.0978895008250329	0.00816555023948085	Scaffold	DOR	Training vs Test
3	0.0619231074080034	0.221025265558085	Scaffold	DOR	Training vs Test
4	0.0749915335045046	0.0792339082568491	Scaffold	DOR	Training vs Test
5	0.16987272635566	1.27806033201061e-07	Scaffold	DOR	Training vs Test
6	0.146606076181647	8.75735712835279e-06	Scaffold	DOR	Training vs Test
7	0.0662067938522434	0.161420938352322	Scaffold	DOR	Training vs Test
8	0.204151825280355	8.12833134133939e-11	Scaffold	DOR	Training vs Test
9	0.062987123721319	0.204845585517258	Scaffold	DOR	Training vs Test
10	0.119532505338095	0.000548002780491941	Scaffold	DOR	Training vs Test
11	0.0704064158022035	0.116162066335155	Scaffold	DOR	Training vs Test
12	0.0889318284988243	0.0213409204329036	Scaffold	DOR	Training vs Test
13	0.15788512947133	1.21934152708114e-06	Scaffold	DOR	Training vs Test
14	0.136318983924467	4.65590871258081e-05	Scaffold	DOR	Training vs Test
15	0.102544271965452	0.00477946515264138	Scaffold	DOR	Training vs Test
16	0.0751488542009429	0.0781669629274222	Scaffold	DOR	Training vs Test
17	0.176784028706824	3.23016824399502e-08	Scaffold	DOR	Training vs Test
18	0.0865996392432273	0.0269945557129948	Scaffold	DOR	Training vs Test
19	0.111494738763579	0.00159129377512779	Scaffold	DOR	Training vs Test
20	0.075291763841219	0.0772083035355403	Scaffold	DOR	Training vs Test
21	0.0587562778163407	0.274934135214279	Scaffold	DOR	Training vs Test
22	0.0387669419979008	0.781412089783101	Scaffold	DOR	Training vs Test
23	0.139314081763529	2.89855301874864e-05	Scaffold	DOR	Training vs Test
24	0.0661083183018011	0.1626309606128	Scaffold	DOR	Training vs Test
25	0.111170489999928	0.00165863485797257	Scaffold	DOR	Training vs Test
26	0.0831289765508097	0.0378564343565381	Scaffold	DOR	Training vs Test
27	0.114280876288288	0.00110896918266046	Scaffold	DOR	Training vs Test
28	0.103730782256147	0.00415297750199328	Scaffold	DOR	Training vs Test
29	0.0310498214229958	0.944802962710686	Scaffold	DOR	Training vs Test
0	0.0523431340499587	0.768943679283079	Random	DOR	Validation vs Test
1	0.0707363036747879	0.395170288133002	Random	DOR	Validation vs Test
2	0.104522815991385	0.0590017204634673	Random	DOR	Validation vs Test
3	0.0441128396438668	0.91224794279481	Random	DOR	Validation vs Test
4	0.0593619598869297	0.620769285890134	Random	DOR	Validation vs Test
5	0.0734188412206987	0.34970871489348	Random	DOR	Validation vs Test
6	0.0635251812395438	0.533331466740065	Random	DOR	Validation vs Test
7	0.0796780954944906	0.257580405871282	Random	DOR	Validation vs Test
8	0.0884756648654886	0.160113479333208	Random	DOR	Validation vs Test
9	0.047401111474338	0.861731971335034	Random	DOR	Validation vs Test
10	0.0823606330404016	0.224054426168877	Random	DOR	Validation vs Test
11	0.0729957887044977	0.3566432321658	Random	DOR	Validation vs Test
12	0.0876584043228275	0.167708761077207	Random	DOR	Validation vs Test
13	0.0624963944387824	0.554581819842345	Random	DOR	Validation vs Test
14	0.0721785281618368	0.370290619737869	Random	DOR	Validation vs Test
15	0.0481702978674307	0.848440903729103	Random	DOR	Validation vs Test
16	0.074793761898352	0.327789880570966	Random	DOR	Validation vs Test
17	0.088994865680826	0.155432361694511	Random	DOR	Validation vs Test
18	0.076543660942638	0.301270956227964	Random	DOR	Validation vs Test
19	0.0570063265580833	0.671185779942218	Random	DOR	Validation vs Test
20	0.0640828413745361	0.521941747385303	Random	DOR	Validation vs Test
21	0.097061707978386	0.0958261143716987	Random	DOR	Validation vs Test
22	0.0879949233698055	0.164547389235641	Random	DOR	Validation vs Test
23	0.0481799126973444	0.848271624719668	Random	DOR	Validation vs Test
24	0.0549199084668193	0.715566515050146	Random	DOR	Validation vs Test
25	0.0382189489067938	0.972565967166518	Random	DOR	Validation vs Test
26	0.0784954714151107	0.273515947880809	Random	DOR	Validation vs Test
27	0.113022325635059	0.0325012388046803	Random	DOR	Validation vs Test
28	0.056362132953868	0.684949631986156	Random	DOR	Validation vs Test
29	0.122291021671827	0.016085137731347	Random	DOR	Validation vs Test
0	0.0970860844439854	0.00893387994592898	Scaffold	DOR	Validation vs Test
1	0.101999053673979	0.00509545919354715	Scaffold	DOR	Validation vs Test
2	0.0978895008250329	0.00816555023948085	Scaffold	DOR	Validation vs Test
3	0.0619231074080034	0.221025265558085	Scaffold	DOR	Validation vs Test
4	0.0749915335045046	0.0792339082568491	Scaffold	DOR	Validation vs Test
5	0.16987272635566	1.27806033201061e-07	Scaffold	DOR	Validation vs Test
6	0.146606076181647	8.75735712835279e-06	Scaffold	DOR	Validation vs Test
7	0.0662067938522434	0.161420938352322	Scaffold	DOR	Validation vs Test
8	0.204151825280355	8.12833134133939e-11	Scaffold	DOR	Validation vs Test
9	0.062987123721319	0.204845585517258	Scaffold	DOR	Validation vs Test
10	0.119532505338095	0.000548002780491941	Scaffold	DOR	Validation vs Test
11	0.0704064158022035	0.116162066335155	Scaffold	DOR	Validation vs Test
12	0.0889318284988243	0.0213409204329036	Scaffold	DOR	Validation vs Test
13	0.15788512947133	1.21934152708114e-06	Scaffold	DOR	Validation vs Test
14	0.136318983924467	4.65590871258081e-05	Scaffold	DOR	Validation vs Test
15	0.102544271965452	0.00477946515264138	Scaffold	DOR	Validation vs Test
16	0.0751488542009429	0.0781669629274222	Scaffold	DOR	Validation vs Test
17	0.176784028706824	3.23016824399502e-08	Scaffold	DOR	Validation vs Test
18	0.0865996392432273	0.0269945557129948	Scaffold	DOR	Validation vs Test
19	0.111494738763579	0.00159129377512779	Scaffold	DOR	Validation vs Test
20	0.075291763841219	0.0772083035355403	Scaffold	DOR	Validation vs Test
21	0.0587562778163407	0.274934135214279	Scaffold	DOR	Validation vs Test
22	0.0387669419979008	0.781412089783101	Scaffold	DOR	Validation vs Test
23	0.139314081763529	2.89855301874864e-05	Scaffold	DOR	Validation vs Test
24	0.0661083183018011	0.1626309606128	Scaffold	DOR	Validation vs Test
25	0.111170489999928	0.00165863485797257	Scaffold	DOR	Validation vs Test
26	0.0831289765508097	0.0378564343565381	Scaffold	DOR	Validation vs Test
27	0.114280876288288	0.00110896918266046	Scaffold	DOR	Validation vs Test
28	0.103730782256147	0.00415297750199328	Scaffold	DOR	Validation vs Test
29	0.0310498214229958	0.944802962710686	Scaffold	DOR	Validation vs Test
0	0.0513349941453965	0.437617910278189	Random	DOR	Training vs Validation
1	0.0534118123250244	0.38769302141073	Random	DOR	Training vs Validation
2	0.046092353357844	0.577281866303182	Random	DOR	Training vs Validation
3	0.0571558673727527	0.30707052085547	Random	DOR	Training vs Validation
4	0.0520866963171413	0.419140279051993	Random	DOR	Training vs Validation
5	0.033792867502855	0.899352493719579	Random	DOR	Training vs Validation
6	0.0530094589189944	0.397086137398262	Random	DOR	Training vs Validation
7	0.0450443070606999	0.606844300652188	Random	DOR	Training vs Validation
8	0.0412111078451687	0.715818463586923	Random	DOR	Training vs Validation
9	0.0316654539847443	0.936408016920507	Random	DOR	Training vs Validation
10	0.0235196044890112	0.997396374024913	Random	DOR	Training vs Validation
11	0.0450563535698625	0.606502773041551	Random	DOR	Training vs Validation
12	0.0770470633019964	0.066846494154662	Random	DOR	Training vs Validation
13	0.0619503780194575	0.221935000080353	Random	DOR	Training vs Validation
14	0.0362334902591927	0.846575881433875	Random	DOR	Training vs Validation
15	0.0341928116070526	0.891404201285371	Random	DOR	Training vs Validation
16	0.0750955288176592	0.0792299209739897	Random	DOR	Training vs Validation
17	0.0586472252070795	0.278440227238492	Random	DOR	Training vs Validation
18	0.0319834818266363	0.931450944426984	Random	DOR	Training vs Validation
19	0.0441119072515167	0.633361708894533	Random	DOR	Training vs Validation
20	0.0529251333548564	0.399072109422102	Random	DOR	Training vs Validation
21	0.0713129249406107	0.108777580459632	Random	DOR	Training vs Validation
22	0.0658727214027919	0.166692103420566	Random	DOR	Training vs Validation
23	0.0450394884570349	0.606980921105054	Random	DOR	Training vs Validation
24	0.0265047294594972	0.987895340830916	Random	DOR	Training vs Validation
25	0.0300560403606243	0.958237376855507	Random	DOR	Training vs Validation
26	0.0464682044437163	0.566769976256732	Random	DOR	Training vs Validation
27	0.0546983795035874	0.358592402006715	Random	DOR	Training vs Validation
28	0.040623238198035	0.732263875440124	Random	DOR	Training vs Validation
29	0.056543904707294	0.319395697897402	Random	DOR	Training vs Validation
0	0.0970860844439854	0.00893387994592898	Scaffold	DOR	Training vs Validation
1	0.101999053673979	0.00509545919354715	Scaffold	DOR	Training vs Validation
2	0.0978895008250329	0.00816555023948085	Scaffold	DOR	Training vs Validation
3	0.0619231074080034	0.221025265558085	Scaffold	DOR	Training vs Validation
4	0.0749915335045046	0.0792339082568491	Scaffold	DOR	Training vs Validation
5	0.16987272635566	1.27806033201061e-07	Scaffold	DOR	Training vs Validation
6	0.146606076181647	8.75735712835279e-06	Scaffold	DOR	Training vs Validation
7	0.0662067938522434	0.161420938352322	Scaffold	DOR	Training vs Validation
8	0.204151825280355	8.12833134133939e-11	Scaffold	DOR	Training vs Validation
9	0.062987123721319	0.204845585517258	Scaffold	DOR	Training vs Validation
10	0.119532505338095	0.000548002780491941	Scaffold	DOR	Training vs Validation
11	0.0704064158022035	0.116162066335155	Scaffold	DOR	Training vs Validation
12	0.0889318284988243	0.0213409204329036	Scaffold	DOR	Training vs Validation
13	0.15788512947133	1.21934152708114e-06	Scaffold	DOR	Training vs Validation
14	0.136318983924467	4.65590871258081e-05	Scaffold	DOR	Training vs Validation
15	0.102544271965452	0.00477946515264138	Scaffold	DOR	Training vs Validation
16	0.0751488542009429	0.0781669629274222	Scaffold	DOR	Training vs Validation
17	0.176784028706824	3.23016824399502e-08	Scaffold	DOR	Training vs Validation
18	0.0865996392432273	0.0269945557129948	Scaffold	DOR	Training vs Validation
19	0.111494738763579	0.00159129377512779	Scaffold	DOR	Training vs Validation
20	0.075291763841219	0.0772083035355403	Scaffold	DOR	Training vs Validation
21	0.0587562778163407	0.274934135214279	Scaffold	DOR	Training vs Validation
22	0.0387669419979008	0.781412089783101	Scaffold	DOR	Training vs Validation
23	0.139314081763529	2.89855301874864e-05	Scaffold	DOR	Training vs Validation
24	0.0661083183018011	0.1626309606128	Scaffold	DOR	Training vs Validation
25	0.111170489999928	0.00165863485797257	Scaffold	DOR	Training vs Validation
26	0.0831289765508097	0.0378564343565381	Scaffold	DOR	Training vs Validation
27	0.114280876288288	0.00110896918266046	Scaffold	DOR	Training vs Validation
28	0.103730782256147	0.00415297750199328	Scaffold	DOR	Training vs Validation
29	0.0310498214229958	0.944802962710686	Scaffold	DOR	Training vs Validation
0	0.0358915306283728	0.84036891100874	Random	KOR	Training vs Test
1	0.0430377746167219	0.643365074950751	Random	KOR	Training vs Test
2	0.0302580776264987	0.949271806039267	Random	KOR	Training vs Test
3	0.0341314999209736	0.880799544570927	Random	KOR	Training vs Test
4	0.0308552913816072	0.940766652446036	Random	KOR	Training vs Test
5	0.0672401725033304	0.137613484439915	Random	KOR	Training vs Test
6	0.0734595497753392	0.0820028798761164	Random	KOR	Training vs Test
7	0.0546682020366231	0.339338572043682	Random	KOR	Training vs Test
8	0.0500891869312921	0.447728947490981	Random	KOR	Training vs Test
9	0.0323443744496376	0.91621650195171	Random	KOR	Training vs Test
10	0.0474169658380185	0.518784211094305	Random	KOR	Training vs Test
11	0.0628022759601707	0.193535507730175	Random	KOR	Training vs Test
12	0.0634186818397345	0.184846630387659	Random	KOR	Training vs Test
13	0.0418659260764525	0.67735050528233	Random	KOR	Training vs Test
14	0.0495755153649891	0.460988143098328	Random	KOR	Training vs Test
15	0.0545982072297862	0.340854667974475	Random	KOR	Training vs Test
16	0.059229153965996	0.250256372618826	Random	KOR	Training vs Test
17	0.0329133644923118	0.905615506780705	Random	KOR	Training vs Test
18	0.0489150804940279	0.478328086841743	Random	KOR	Training vs Test
19	0.0361003861003861	0.835255145548011	Random	KOR	Training vs Test
20	0.0730531283162862	0.0849439782021471	Random	KOR	Training vs Test
21	0.0322924428187586	0.91715125561439	Random	KOR	Training vs Test
22	0.0512790986475197	0.417822387165532	Random	KOR	Training vs Test
23	0.0738366185734606	0.0793514077642404	Random	KOR	Training vs Test
24	0.0387364808417441	0.766202418424501	Random	KOR	Training vs Test
25	0.047589694958116	0.514045985220085	Random	KOR	Training vs Test
26	0.0374641558852085	0.800472341666973	Random	KOR	Training vs Test
27	0.045258416311048	0.579335562318362	Random	KOR	Training vs Test
28	0.0269051005893112	0.982911973995936	Random	KOR	Training vs Test
29	0.0664262006367269	0.146757069927087	Random	KOR	Training vs Test
0	0.066291477195984	0.147292106424213	Scaffold	KOR	Training vs Test
1	0.163252442483454	2.70252326517451e-07	Scaffold	KOR	Training vs Test
2	0.114985817838008	0.000781970177580305	Scaffold	KOR	Training vs Test
3	0.0650601053532034	0.162110026582887	Scaffold	KOR	Training vs Test
4	0.119690693800369	0.000406076205320516	Scaffold	KOR	Training vs Test
5	0.137064967808743	2.87621114870573e-05	Scaffold	KOR	Training vs Test
6	0.0543491963441538	0.344698944172172	Scaffold	KOR	Training vs Test
7	0.044288865877268	0.605454640655915	Scaffold	KOR	Training vs Test
8	0.117799738868128	0.000530098675316726	Scaffold	KOR	Training vs Test
9	0.102624825536896	0.00385917781826284	Scaffold	KOR	Training vs Test
10	0.0687609742920175	0.120863798163823	Scaffold	KOR	Training vs Test
11	0.0516410787447661	0.407284227323514	Scaffold	KOR	Training vs Test
12	0.076871820269236	0.0599695057064739	Scaffold	KOR	Training vs Test
13	0.0548286884876863	0.334311888611813	Scaffold	KOR	Training vs Test
14	0.0821304758903246	0.0365114334579706	Scaffold	KOR	Training vs Test
15	0.15533069199946	1.20851028095892e-06	Scaffold	KOR	Training vs Test
16	0.0838188285083967	0.0309182300293391	Scaffold	KOR	Training vs Test
17	0.0529197244608527	0.37691517104635	Scaffold	KOR	Training vs Test
18	0.0544595020485345	0.342290642098671	Scaffold	KOR	Training vs Test
19	0.0378145963711674	0.78984184102632	Scaffold	KOR	Training vs Test
20	0.0957791184548197	0.00864108447710188	Scaffold	KOR	Training vs Test
21	0.0763743190311107	0.0627450253791237	Scaffold	KOR	Training vs Test
22	0.0644410427265769	0.169995558978373	Scaffold	KOR	Training vs Test
23	0.0614965557606591	0.2117215069399	Scaffold	KOR	Training vs Test
24	0.0505267660168385	0.434897350396484	Scaffold	KOR	Training vs Test
25	0.165010580343073	1.91874172328355e-07	Scaffold	KOR	Training vs Test
26	0.0939759578587187	0.0105866373242018	Scaffold	KOR	Training vs Test
27	0.0622101661338976	0.200949498063454	Scaffold	KOR	Training vs Test
28	0.0810274188465175	0.0406270162530441	Scaffold	KOR	Training vs Test
29	0.0999234613479807	0.00533976081586496	Scaffold	KOR	Training vs Test
0	0.0570570570570571	0.650369830002938	Random	KOR	Validation vs Test
1	0.0690690690690691	0.404952584423538	Random	KOR	Validation vs Test
2	0.0690690690690691	0.404952584423538	Random	KOR	Validation vs Test
3	0.0540540540540541	0.715416453906509	Random	KOR	Validation vs Test
4	0.0600600600600601	0.585325050990847	Random	KOR	Validation vs Test
5	0.0930930930930931	0.111591264047454	Random	KOR	Validation vs Test
6	0.048048048048048	0.836763374590381	Random	KOR	Validation vs Test
7	0.0630630630630631	0.521968512666054	Random	KOR	Validation vs Test
8	0.0810810810810811	0.223700274500034	Random	KOR	Validation vs Test
9	0.045045045045045	0.888107921944842	Random	KOR	Validation vs Test
10	0.0600600600600601	0.585325050990847	Random	KOR	Validation vs Test
11	0.12012012012012	0.0163805901312304	Random	KOR	Validation vs Test
12	0.0810810810810811	0.223700274500034	Random	KOR	Validation vs Test
13	0.0780780780780781	0.262068191795541	Random	KOR	Validation vs Test
14	0.0960960960960961	0.0923632208904105	Random	KOR	Validation vs Test
15	0.033033033033033	0.99338729755146	Random	KOR	Validation vs Test
16	0.0540540540540541	0.715416453906509	Random	KOR	Validation vs Test
17	0.039039039039039	0.961502737995321	Random	KOR	Validation vs Test
18	0.036036036036036	0.982068356359166	Random	KOR	Validation vs Test
19	0.0660660660660661	0.461556024227192	Random	KOR	Validation vs Test
20	0.0780780780780781	0.262068191795541	Random	KOR	Validation vs Test
21	0.0600600600600601	0.585325050990847	Random	KOR	Validation vs Test
22	0.0570570570570571	0.650369830002938	Random	KOR	Validation vs Test
23	0.0810810810810811	0.223700274500034	Random	KOR	Validation vs Test
24	0.0840840840840841	0.189746997646017	Random	KOR	Validation vs Test
25	0.0720720720720721	0.352694374639084	Random	KOR	Validation vs Test
26	0.0900900900900901	0.134007882647733	Random	KOR	Validation vs Test
27	0.0570570570570571	0.650369830002938	Random	KOR	Validation vs Test
28	0.048048048048048	0.836763374590381	Random	KOR	Validation vs Test
29	0.105105105105105	0.0505118352485621	Random	KOR	Validation vs Test
0	0.066291477195984	0.147292106424213	Scaffold	KOR	Validation vs Test
1	0.163252442483454	2.70252326517451e-07	Scaffold	KOR	Validation vs Test
2	0.114985817838008	0.000781970177580305	Scaffold	KOR	Validation vs Test
3	0.0650601053532034	0.162110026582887	Scaffold	KOR	Validation vs Test
4	0.119690693800369	0.000406076205320516	Scaffold	KOR	Validation vs Test
5	0.137064967808743	2.87621114870573e-05	Scaffold	KOR	Validation vs Test
6	0.0543491963441538	0.344698944172172	Scaffold	KOR	Validation vs Test
7	0.044288865877268	0.605454640655915	Scaffold	KOR	Validation vs Test
8	0.117799738868128	0.000530098675316726	Scaffold	KOR	Validation vs Test
9	0.102624825536896	0.00385917781826284	Scaffold	KOR	Validation vs Test
10	0.0687609742920175	0.120863798163823	Scaffold	KOR	Validation vs Test
11	0.0516410787447661	0.407284227323514	Scaffold	KOR	Validation vs Test
12	0.076871820269236	0.0599695057064739	Scaffold	KOR	Validation vs Test
13	0.0548286884876863	0.334311888611813	Scaffold	KOR	Validation vs Test
14	0.0821304758903246	0.0365114334579706	Scaffold	KOR	Validation vs Test
15	0.15533069199946	1.20851028095892e-06	Scaffold	KOR	Validation vs Test
16	0.0838188285083967	0.0309182300293391	Scaffold	KOR	Validation vs Test
17	0.0529197244608527	0.37691517104635	Scaffold	KOR	Validation vs Test
18	0.0544595020485345	0.342290642098671	Scaffold	KOR	Validation vs Test
19	0.0378145963711674	0.78984184102632	Scaffold	KOR	Validation vs Test
20	0.0957791184548197	0.00864108447710188	Scaffold	KOR	Validation vs Test
21	0.0763743190311107	0.0627450253791237	Scaffold	KOR	Validation vs Test
22	0.0644410427265769	0.169995558978373	Scaffold	KOR	Validation vs Test
23	0.0614965557606591	0.2117215069399	Scaffold	KOR	Validation vs Test
24	0.0505267660168385	0.434897350396484	Scaffold	KOR	Validation vs Test
25	0.165010580343073	1.91874172328355e-07	Scaffold	KOR	Validation vs Test
26	0.0939759578587187	0.0105866373242018	Scaffold	KOR	Validation vs Test
27	0.0622101661338976	0.200949498063454	Scaffold	KOR	Validation vs Test
28	0.0810274188465175	0.0406270162530441	Scaffold	KOR	Validation vs Test
29	0.0999234613479807	0.00533976081586496	Scaffold	KOR	Validation vs Test
0	0.0532412111359479	0.371133173980442	Random	KOR	Training vs Validation
1	0.0297816613606088	0.95549884143236	Random	KOR	Training vs Validation
2	0.0674004831899569	0.135868212588467	Random	KOR	Training vs Validation
3	0.0340569893201473	0.882396663574932	Random	KOR	Training vs Validation
4	0.0640802456591931	0.175863924551986	Random	KOR	Training vs Validation
5	0.0365372891688681	0.824364996303632	Random	KOR	Training vs Validation
6	0.05845921109079	0.26395410998829	Random	KOR	Training vs Validation
7	0.0443496127706654	0.605405509994574	Random	KOR	Training vs Validation
8	0.0927961796382849	0.0122308851684811	Random	KOR	Training vs Validation
9	0.0324787193208245	0.913772657707661	Random	KOR	Training vs Validation
10	0.0322438980333717	0.918020020334932	Random	KOR	Training vs Validation
11	0.0813181602655287	0.0399194515683637	Random	KOR	Training vs Validation
12	0.0356341303709725	0.846585363173439	Random	KOR	Training vs Validation
13	0.0629603287498024	0.191277880190116	Random	KOR	Training vs Validation
14	0.060964347806453	0.221329047818199	Random	KOR	Training vs Validation
15	0.0425049109259636	0.65882720278129	Random	KOR	Training vs Validation
16	0.0667739167739168	0.142792922437142	Random	KOR	Training vs Validation
17	0.0440651177493282	0.61361310466493	Random	KOR	Training vs Validation
18	0.0399963873648085	0.730998810288352	Random	KOR	Training vs Validation
19	0.0470805391858024	0.528063635153613	Random	KOR	Training vs Validation
20	0.0347524215945269	0.867112402369204	Random	KOR	Training vs Validation
21	0.0392174129016235	0.752889354404431	Random	KOR	Training vs Validation
22	0.0302942039784145	0.948779416994641	Random	KOR	Training vs Validation
23	0.0530775136038294	0.374898601024651	Random	KOR	Training vs Validation
24	0.0955135586714534	0.00903479629716697	Random	KOR	Training vs Validation
25	0.0662128293707241	0.149233149343333	Random	KOR	Training vs Validation
26	0.0673372620741042	0.136554333125496	Random	KOR	Training vs Validation
27	0.0265946397525345	0.984899189849696	Random	KOR	Training vs Validation
28	0.0451455214613109	0.582559569657964	Random	KOR	Training vs Validation
29	0.0572760730655468	0.286083007362077	Random	KOR	Training vs Validation
0	0.066291477195984	0.147292106424213	Scaffold	KOR	Training vs Validation
1	0.163252442483454	2.70252326517451e-07	Scaffold	KOR	Training vs Validation
2	0.114985817838008	0.000781970177580305	Scaffold	KOR	Training vs Validation
3	0.0650601053532034	0.162110026582887	Scaffold	KOR	Training vs Validation
4	0.119690693800369	0.000406076205320516	Scaffold	KOR	Training vs Validation
5	0.137064967808743	2.87621114870573e-05	Scaffold	KOR	Training vs Validation
6	0.0543491963441538	0.344698944172172	Scaffold	KOR	Training vs Validation
7	0.044288865877268	0.605454640655915	Scaffold	KOR	Training vs Validation
8	0.117799738868128	0.000530098675316726	Scaffold	KOR	Training vs Validation
9	0.102624825536896	0.00385917781826284	Scaffold	KOR	Training vs Validation
10	0.0687609742920175	0.120863798163823	Scaffold	KOR	Training vs Validation
11	0.0516410787447661	0.407284227323514	Scaffold	KOR	Training vs Validation
12	0.076871820269236	0.0599695057064739	Scaffold	KOR	Training vs Validation
13	0.0548286884876863	0.334311888611813	Scaffold	KOR	Training vs Validation
14	0.0821304758903246	0.0365114334579706	Scaffold	KOR	Training vs Validation
15	0.15533069199946	1.20851028095892e-06	Scaffold	KOR	Training vs Validation
16	0.0838188285083967	0.0309182300293391	Scaffold	KOR	Training vs Validation
17	0.0529197244608527	0.37691517104635	Scaffold	KOR	Training vs Validation
18	0.0544595020485345	0.342290642098671	Scaffold	KOR	Training vs Validation
19	0.0378145963711674	0.78984184102632	Scaffold	KOR	Training vs Validation
20	0.0957791184548197	0.00864108447710188	Scaffold	KOR	Training vs Validation
21	0.0763743190311107	0.0627450253791237	Scaffold	KOR	Training vs Validation
22	0.0644410427265769	0.169995558978373	Scaffold	KOR	Training vs Validation
23	0.0614965557606591	0.2117215069399	Scaffold	KOR	Training vs Validation
24	0.0505267660168385	0.434897350396484	Scaffold	KOR	Training vs Validation
25	0.165010580343073	1.91874172328355e-07	Scaffold	KOR	Training vs Validation
26	0.0939759578587187	0.0105866373242018	Scaffold	KOR	Training vs Validation
27	0.0622101661338976	0.200949498063454	Scaffold	KOR	Training vs Validation
28	0.0810274188465175	0.0406270162530441	Scaffold	KOR	Training vs Validation
29	0.0999234613479807	0.00533976081586496	Scaffold	KOR	Training vs Validation
