# Supplementary material for: A systematic study of key elements underlying molecular property prediction
Source: Nat Commun. 2023 Oct 13;14:6395. doi: 10.1038/s41467-023-41948-6 (PMC10575948; doi:10.1038/s41467-023-41948-6)
Supplement: Supplementary file 4 — Source Data [file 41467_2023_41948_MOESM4_ESM.zip › SourceData/SFig3/SFig3a-1.txt]

fold	D_statistic	p_value	split_type	mol_prop	group
0	0.03352544584602	0.998101808726613	Random	BACE	Training vs Test
1	0.0153762505437146	1	Random	BACE	Training vs Test
2	0.00390387124836884	1	Random	BACE	Training vs Test
3	0.0458568943018704	0.938958016882861	Random	BACE	Training vs Test
4	0.0981187472814267	0.148475204418646	Random	BACE	Training vs Test
5	0.117888212266203	0.0468761463622558	Random	BACE	Training vs Test
6	0.0705524140930839	0.512200045683828	Random	BACE	Training vs Test
7	0.0828838625489343	0.311621684465228	Random	BACE	Training vs Test
8	0.00102218355806874	1	Random	BACE	Training vs Test
9	0.00264245324053938	1	Random	BACE	Training vs Test
10	0.0179208351457155	0.999999999994679	Random	BACE	Training vs Test
11	0.0137886037407568	1	Random	BACE	Training vs Test
12	0.0117333623314485	1	Random	BACE	Training vs Test
13	0.0191713788603741	0.999999999819744	Random	BACE	Training vs Test
14	0.0293932144410613	0.999812444982704	Random	BACE	Training vs Test
15	0.0117007394519356	1	Random	BACE	Training vs Test
16	0.0322966507177034	0.998950885985104	Random	BACE	Training vs Test
17	0.0195411048281862	0.999999999551012	Random	BACE	Training vs Test
18	0.0252936059156155	0.999994641899003	Random	BACE	Training vs Test
19	0.0450630709003915	0.946770695366289	Random	BACE	Training vs Test
20	0.0166920400173989	0.999999999999926	Random	BACE	Training vs Test
21	0.00145715528490646	1	Random	BACE	Training vs Test
22	0.023640713353632	0.999999274206728	Random	BACE	Training vs Test
23	0.0232709873858199	0.999999563204113	Random	BACE	Training vs Test
24	0.012592431491953	1	Random	BACE	Training vs Test
25	0.0466833405828621	0.930162926517203	Random	BACE	Training vs Test
26	0.0137886037407568	1	Random	BACE	Training vs Test
27	0.0219878207916485	0.999999939073478	Random	BACE	Training vs Test
28	0.00717703349282295	1	Random	BACE	Training vs Test
29	0.0364615050021749	0.993869167864114	Random	BACE	Training vs Test
0	0.118714658547194	0.0444649299562099	Scaffold	BACE	Training vs Test
1	0.0973249238799478	0.15482018755466	Scaffold	BACE	Training vs Test
2	0.137168334058286	0.012421511649353	Scaffold	BACE	Training vs Test
3	0.120769899956503	0.038930369258692	Scaffold	BACE	Training vs Test
4	0.0207590256633319	0.999999993551748	Scaffold	BACE	Training vs Test
5	0.158220965637234	0.00231617811671669	Scaffold	BACE	Training vs Test
6	0.0388755980861244	0.986852843441918	Scaffold	BACE	Training vs Test
7	0.172607655502392	0.000640501539368232	Scaffold	BACE	Training vs Test
8	0.165137016093954	0.00126609459012117	Scaffold	BACE	Training vs Test
9	0.0661157024793389	0.596467113902988	Scaffold	BACE	Training vs Test
10	0.223183993040452	2.87486280725613e-06	Scaffold	BACE	Training vs Test
11	0.0775554588951718	0.391030277488791	Scaffold	BACE	Training vs Test
12	0.0232709873858199	0.999999563204113	Scaffold	BACE	Training vs Test
13	0.168442801217921	0.000939991363466341	Scaffold	BACE	Training vs Test
14	0.0359395389299695	0.994913005933054	Scaffold	BACE	Training vs Test
15	0.257731622444541	3.23504156796162e-08	Scaffold	BACE	Training vs Test
16	0.0389082209656373	0.986730083356163	Scaffold	BACE	Training vs Test
17	0.0315354501957373	0.999299627516409	Scaffold	BACE	Training vs Test
18	0.0104828186167899	1	Scaffold	BACE	Training vs Test
19	0.125663331883428	0.0281091897625927	Scaffold	BACE	Training vs Test
20	0.126979121357112	0.0256955610033361	Scaffold	BACE	Training vs Test
21	0.00221835580687254	1	Scaffold	BACE	Training vs Test
22	0.0565680730752501	0.780539627391795	Scaffold	BACE	Training vs Test
23	0.0619508481948673	0.67790043027847	Scaffold	BACE	Training vs Test
24	0.0661157024793389	0.596467113902988	Scaffold	BACE	Training vs Test
25	0.0495867768595041	0.894112674245074	Scaffold	BACE	Training vs Test
26	0.0504132231404959	0.882472789740137	Scaffold	BACE	Training vs Test
27	0.0853958242714223	0.278328387501298	Scaffold	BACE	Training vs Test
28	0.0865811222270553	0.263498651885543	Scaffold	BACE	Training vs Test
29	0.0331557198782079	0.9984004923692	Scaffold	BACE	Training vs Test
0	0.0226995468804461	0.999999999999762	Random	BACE	Validation vs Test
1	0.102213314743813	0.407246747500562	Random	BACE	Validation vs Test
2	0.00361624259323809	1	Random	BACE	Validation vs Test
3	0.0557249912861624	0.972738606212152	Random	BACE	Validation vs Test
4	0.108966538863716	0.329490804445919	Random	BACE	Validation vs Test
5	0.0823893342628094	0.682667542244513	Random	BACE	Validation vs Test
6	0.0555942837225514	0.973340950360728	Random	BACE	Validation vs Test
7	0.0886197281282677	0.591471786759393	Random	BACE	Validation vs Test
8	0.0300627396305333	0.999999857101957	Random	BACE	Validation vs Test
9	0.0829993028929941	0.673735006154869	Random	BACE	Validation vs Test
10	0.0500174276751482	0.991430224493033	Random	BACE	Validation vs Test
11	0.0169048448936912	1	Random	BACE	Validation vs Test
12	0.0101516207737888	1	Random	BACE	Validation vs Test
13	0.0494510282328337	0.992539327348222	Random	BACE	Validation vs Test
14	0.0558121296619031	0.972332080977285	Random	BACE	Validation vs Test
15	0.0763332171488324	0.769447246893376	Random	BACE	Validation vs Test
16	0.0431334959916347	0.998946080295249	Random	BACE	Validation vs Test
17	0.00291913558731262	1	Random	BACE	Validation vs Test
18	0.0227431160683165	0.999999999999732	Random	BACE	Validation vs Test
19	0.00383408853258978	1	Random	BACE	Validation vs Test
20	0.0295834785639595	0.99999991939289	Random	BACE	Validation vs Test
21	0.0499302892994075	0.991608305651066	Random	BACE	Validation vs Test
22	0.0359881491808992	0.999972335197518	Random	BACE	Validation vs Test
23	0.0163820146392471	1	Random	BACE	Validation vs Test
24	0.0626524921575461	0.927468573742806	Random	BACE	Validation vs Test
25	0.049102474729871	0.993166547917157	Random	BACE	Validation vs Test
26	0.0169048448936912	1	Random	BACE	Validation vs Test
27	0.049233182293482	0.99293614313037	Random	BACE	Validation vs Test
28	0.0360752875566399	0.999970675637496	Random	BACE	Validation vs Test
29	0.0561606831648658	0.970666035452852	Random	BACE	Validation vs Test
0	0.118714658547194	0.0444649299562099	Scaffold	BACE	Validation vs Test
1	0.0973249238799478	0.15482018755466	Scaffold	BACE	Validation vs Test
2	0.137168334058286	0.012421511649353	Scaffold	BACE	Validation vs Test
3	0.120769899956503	0.038930369258692	Scaffold	BACE	Validation vs Test
4	0.0207590256633319	0.999999993551748	Scaffold	BACE	Validation vs Test
5	0.158220965637234	0.00231617811671669	Scaffold	BACE	Validation vs Test
6	0.0388755980861244	0.986852843441918	Scaffold	BACE	Validation vs Test
7	0.172607655502392	0.000640501539368232	Scaffold	BACE	Validation vs Test
8	0.165137016093954	0.00126609459012117	Scaffold	BACE	Validation vs Test
9	0.0661157024793389	0.596467113902988	Scaffold	BACE	Validation vs Test
10	0.223183993040452	2.87486280725613e-06	Scaffold	BACE	Validation vs Test
11	0.0775554588951718	0.391030277488791	Scaffold	BACE	Validation vs Test
12	0.0232709873858199	0.999999563204113	Scaffold	BACE	Validation vs Test
13	0.168442801217921	0.000939991363466341	Scaffold	BACE	Validation vs Test
14	0.0359395389299695	0.994913005933054	Scaffold	BACE	Validation vs Test
15	0.257731622444541	3.23504156796162e-08	Scaffold	BACE	Validation vs Test
16	0.0389082209656373	0.986730083356163	Scaffold	BACE	Validation vs Test
17	0.0315354501957373	0.999299627516409	Scaffold	BACE	Validation vs Test
18	0.0104828186167899	1	Scaffold	BACE	Validation vs Test
19	0.125663331883428	0.0281091897625927	Scaffold	BACE	Validation vs Test
20	0.126979121357112	0.0256955610033361	Scaffold	BACE	Validation vs Test
21	0.00221835580687254	1	Scaffold	BACE	Validation vs Test
22	0.0565680730752501	0.780539627391795	Scaffold	BACE	Validation vs Test
23	0.0619508481948673	0.67790043027847	Scaffold	BACE	Validation vs Test
24	0.0661157024793389	0.596467113902988	Scaffold	BACE	Validation vs Test
25	0.0495867768595041	0.894112674245074	Scaffold	BACE	Validation vs Test
26	0.0504132231404959	0.882472789740137	Scaffold	BACE	Validation vs Test
27	0.0853958242714223	0.278328387501298	Scaffold	BACE	Validation vs Test
28	0.0865811222270553	0.263498651885543	Scaffold	BACE	Validation vs Test
29	0.0331557198782079	0.9984004923692	Scaffold	BACE	Validation vs Test
0	0.0108258989655739	1	Random	BACE	Training vs Validation
1	0.0868370642000985	0.263478908908012	Random	BACE	Training vs Validation
2	0.00752011384160693	1	Random	BACE	Training vs Validation
3	0.00986809698429203	1	Random	BACE	Training vs Validation
4	0.0108477915822889	1	Random	BACE	Training vs Validation
5	0.0354988780033933	0.995852068120926	Random	BACE	Training vs Validation
6	0.0149581303705326	1	Random	BACE	Training vs Validation
7	0.00573586557933336	1	Random	BACE	Training vs Validation
8	0.0290405560724646	0.999862041510067	Random	BACE	Training vs Validation
9	0.0803568496524547	0.351312073200052	Random	BACE	Training vs Validation
10	0.0679382628208637	0.565157208831661	Random	BACE	Training vs Validation
11	0.030693448634448	0.999591043517308	Random	BACE	Training vs Validation
12	0.00158174155765967	1	Random	BACE	Training vs Validation
13	0.0686224070932078	0.552146237166979	Random	BACE	Training vs Validation
14	0.0264189152208418	0.999984331937211	Random	BACE	Training vs Validation
15	0.0646324776968967	0.62907990144031	Random	BACE	Training vs Validation
16	0.0108368452739314	1	Random	BACE	Training vs Validation
17	0.0166219692408735	0.999999999999953	Random	BACE	Training vs Validation
18	0.00255048984729901	1	Random	BACE	Training vs Validation
19	0.0488971594329812	0.905245580632543	Random	BACE	Training vs Validation
20	0.0462755185813584	0.936020900649011	Random	BACE	Training vs Validation
21	0.051387444584314	0.870313942582297	Random	BACE	Training vs Validation
22	0.0123474358272672	1	Random	BACE	Training vs Validation
23	0.039653002025067	0.984202358413893	Random	BACE	Training vs Validation
24	0.0752449236494992	0.432784982968069	Random	BACE	Training vs Validation
25	0.00241913414700891	1	Random	BACE	Training vs Validation
26	0.030693448634448	0.999591043517308	Random	BACE	Training vs Validation
27	0.0272453615018335	0.999966635670601	Random	BACE	Training vs Validation
28	0.028898254063817	0.999875502627251	Random	BACE	Training vs Validation
29	0.0926221881670407	0.19964312255506	Random	BACE	Training vs Validation
0	0.118714658547194	0.0444649299562099	Scaffold	BACE	Training vs Validation
1	0.0973249238799478	0.15482018755466	Scaffold	BACE	Training vs Validation
2	0.137168334058286	0.012421511649353	Scaffold	BACE	Training vs Validation
3	0.120769899956503	0.038930369258692	Scaffold	BACE	Training vs Validation
4	0.0207590256633319	0.999999993551748	Scaffold	BACE	Training vs Validation
5	0.158220965637234	0.00231617811671669	Scaffold	BACE	Training vs Validation
6	0.0388755980861244	0.986852843441918	Scaffold	BACE	Training vs Validation
7	0.172607655502392	0.000640501539368232	Scaffold	BACE	Training vs Validation
8	0.165137016093954	0.00126609459012117	Scaffold	BACE	Training vs Validation
9	0.0661157024793389	0.596467113902988	Scaffold	BACE	Training vs Validation
10	0.223183993040452	2.87486280725613e-06	Scaffold	BACE	Training vs Validation
11	0.0775554588951718	0.391030277488791	Scaffold	BACE	Training vs Validation
12	0.0232709873858199	0.999999563204113	Scaffold	BACE	Training vs Validation
13	0.168442801217921	0.000939991363466341	Scaffold	BACE	Training vs Validation
14	0.0359395389299695	0.994913005933054	Scaffold	BACE	Training vs Validation
15	0.257731622444541	3.23504156796162e-08	Scaffold	BACE	Training vs Validation
16	0.0389082209656373	0.986730083356163	Scaffold	BACE	Training vs Validation
17	0.0315354501957373	0.999299627516409	Scaffold	BACE	Training vs Validation
18	0.0104828186167899	1	Scaffold	BACE	Training vs Validation
19	0.125663331883428	0.0281091897625927	Scaffold	BACE	Training vs Validation
20	0.126979121357112	0.0256955610033361	Scaffold	BACE	Training vs Validation
21	0.00221835580687254	1	Scaffold	BACE	Training vs Validation
22	0.0565680730752501	0.780539627391795	Scaffold	BACE	Training vs Validation
23	0.0619508481948673	0.67790043027847	Scaffold	BACE	Training vs Validation
24	0.0661157024793389	0.596467113902988	Scaffold	BACE	Training vs Validation
25	0.0495867768595041	0.894112674245074	Scaffold	BACE	Training vs Validation
26	0.0504132231404959	0.882472789740137	Scaffold	BACE	Training vs Validation
27	0.0853958242714223	0.278328387501298	Scaffold	BACE	Training vs Validation
28	0.0865811222270553	0.263498651885543	Scaffold	BACE	Training vs Validation
29	0.0331557198782079	0.9984004923692	Scaffold	BACE	Training vs Validation
0	0.047330520190909	0.81134515809178	Random	BBBP	Training vs Test
1	0.0565213209747418	0.608531429818001	Random	BBBP	Training vs Test
2	0.00782330099421744	1	Random	BBBP	Training vs Test
3	0.0405891970522114	0.926233779565755	Random	BBBP	Training vs Test
4	0.0868707998220748	0.129533553966775	Random	BBBP	Training vs Test
5	0.041526911193662	0.913298652363032	Random	BBBP	Training vs Test
6	0.0127252617785312	1	Random	BBBP	Training vs Test
7	0.038461307269689	0.951326718170119	Random	BBBP	Training vs Test
8	0.0543934311922194	0.656775767651023	Random	BBBP	Training vs Test
9	0.00843341628496893	1	Random	BBBP	Training vs Test
10	0.081968839037761	0.174806829402662	Random	BBBP	Training vs Test
11	0.0366249504093483	0.968143109344136	Random	BBBP	Training vs Test
12	0.041526911193662	0.913298652363032	Random	BBBP	Training vs Test
13	0.0102757841333959	1	Random	BBBP	Training vs Test
14	0.0366249504093483	0.968143109344136	Random	BBBP	Training vs Test
15	0.0124006684218752	1	Random	BBBP	Training vs Test
16	0.0133383825633258	1	Random	BBBP	Training vs Test
17	0.0145616186388719	0.999999999999852	Random	BBBP	Training vs Test
18	0.0179157499909835	0.999999993535666	Random	BBBP	Training vs Test
19	0.0396875488392782	0.937598983649635	Random	BBBP	Training vs Test
20	0.0234308315600918	0.999967058400767	Random	BBBP	Training vs Test
21	0.017630228056888	0.99999999671224	Random	BBBP	Training vs Test
22	0.0194605739291425	0.99999984927222	Random	BBBP	Training vs Test
23	0.0133383825633258	1	Random	BBBP	Training vs Test
24	0.0213029417775694	0.999997307602594	Random	BBBP	Training vs Test
25	0.0231423041319532	0.999975561174966	Random	BBBP	Training vs Test
26	0.0154662723458482	0.999999999994661	Random	BBBP	Training vs Test
27	0.0105643115615345	1	Random	BBBP	Training vs Test
28	0.0182403433476395	0.999999986588964	Random	BBBP	Training vs Test
29	0.002305213931066	1	Random	BBBP	Training vs Test
0	0.0128874998130729	1	Scaffold	BBBP	Training vs Test
1	0.034693663920085	0.98075361285242	Scaffold	BBBP	Training vs Test
2	0.0536196557551106	0.671693328503465	Scaffold	BBBP	Training vs Test
3	0.0623618608963527	0.478225757133147	Scaffold	BBBP	Training vs Test
4	0.0238698389436377	0.99994661915737	Scaffold	BBBP	Training vs Test
5	0.0676945163075175	0.374332115575141	Scaffold	BBBP	Training vs Test
6	0.0389855094136472	0.944759862296107	Scaffold	BBBP	Training vs Test
7	0.0788084520943309	0.208029151120752	Scaffold	BBBP	Training vs Test
8	0.0108627058067025	1	Scaffold	BBBP	Training vs Test
9	0.0182470727221068	0.999999985161599	Scaffold	BBBP	Training vs Test
10	0.106745824049289	0.0315230360207772	Scaffold	BBBP	Training vs Test
11	0.127002736612283	0.00561884772755594	Scaffold	BBBP	Training vs Test
12	0.0127289856589553	1	Scaffold	BBBP	Training vs Test
13	0.000520404958801287	1	Scaffold	BBBP	Training vs Test
14	0.065188198172601	0.421356713021064	Scaffold	BBBP	Training vs Test
15	0.0732634475333104	0.282364043672761	Scaffold	BBBP	Training vs Test
16	0.0184055868762244	0.999999979146573	Scaffold	BBBP	Training vs Test
17	0.0145683480133391	0.999999999999825	Scaffold	BBBP	Training vs Test
18	0.0330128157198187	0.988762368370297	Scaffold	BBBP	Training vs Test
19	0.0225120007178	0.999987084026586	Scaffold	BBBP	Training vs Test
20	0.0176070344394431	0.999999996589698	Scaffold	BBBP	Training vs Test
21	0.0670544780248538	0.386019253606101	Scaffold	BBBP	Training vs Test
22	0.127002736612283	0.00561884772755594	Scaffold	BBBP	Training vs Test
23	0.0421827099938688	0.902199278529991	Scaffold	BBBP	Training vs Test
24	0.0262415695892091	0.999622027908275	Scaffold	BBBP	Training vs Test
25	0.0232028831631051	0.999972548187507	Scaffold	BBBP	Training vs Test
26	0.0200056825828835	0.999999586313267	Scaffold	BBBP	Training vs Test
27	0.0238698389436377	0.99994661915737	Scaffold	BBBP	Training vs Test
28	0.0109703757981786	1	Scaffold	BBBP	Training vs Test
29	0.0224581657220619	0.999987857694242	Scaffold	BBBP	Training vs Test
0	0.00980392156862745	1	Random	BBBP	Validation vs Test
1	0.0343137254901961	0.99974993343754	Random	BBBP	Validation vs Test
2	0.00980392156862745	1	Random	BBBP	Validation vs Test
3	0.0147058823529412	1	Random	BBBP	Validation vs Test
4	0.0931372549019608	0.339123108375017	Random	BBBP	Validation vs Test
5	0.0147058823529412	1	Random	BBBP	Validation vs Test
6	0	1	Random	BBBP	Validation vs Test
7	0.0392156862745098	0.997569626739766	Random	BBBP	Validation vs Test
8	0.0588235294117647	0.872012083445129	Random	BBBP	Validation vs Test
9	0.0343137254901961	0.99974993343754	Random	BBBP	Validation vs Test
10	0.0833333333333333	0.478129662714325	Random	BBBP	Validation vs Test
11	0.00490196078431373	1	Random	BBBP	Validation vs Test
12	0.0147058823529412	1	Random	BBBP	Validation vs Test
13	0.0294117647058824	0.99999285520842	Random	BBBP	Validation vs Test
14	0.00490196078431373	1	Random	BBBP	Validation vs Test
15	0.00490196078431373	1	Random	BBBP	Validation vs Test
16	0.00490196078431373	1	Random	BBBP	Validation vs Test
17	0.0343137254901961	0.99974993343754	Random	BBBP	Validation vs Test
18	0	1	Random	BBBP	Validation vs Test
19	0.0294117647058824	0.99999285520842	Random	BBBP	Validation vs Test
20	0.00490196078431373	1	Random	BBBP	Validation vs Test
21	0.0392156862745098	0.997569626739766	Random	BBBP	Validation vs Test
22	0.0931372549019608	0.339123108375017	Random	BBBP	Validation vs Test
23	0.00490196078431373	1	Random	BBBP	Validation vs Test
24	0.0294117647058824	0.99999285520842	Random	BBBP	Validation vs Test
25	0.0147058823529412	1	Random	BBBP	Validation vs Test
26	0.0294117647058824	0.99999285520842	Random	BBBP	Validation vs Test
27	0.0392156862745098	0.997569626739766	Random	BBBP	Validation vs Test
28	0.00490196078431373	1	Random	BBBP	Validation vs Test
29	0.0343137254901961	0.99974993343754	Random	BBBP	Validation vs Test
0	0.0128874998130729	1	Scaffold	BBBP	Validation vs Test
1	0.034693663920085	0.98075361285242	Scaffold	BBBP	Validation vs Test
2	0.0536196557551106	0.671693328503465	Scaffold	BBBP	Validation vs Test
3	0.0623618608963527	0.478225757133147	Scaffold	BBBP	Validation vs Test
4	0.0238698389436377	0.99994661915737	Scaffold	BBBP	Validation vs Test
5	0.0676945163075175	0.374332115575141	Scaffold	BBBP	Validation vs Test
6	0.0389855094136472	0.944759862296107	Scaffold	BBBP	Validation vs Test
7	0.0788084520943309	0.208029151120752	Scaffold	BBBP	Validation vs Test
8	0.0108627058067025	1	Scaffold	BBBP	Validation vs Test
9	0.0182470727221068	0.999999985161599	Scaffold	BBBP	Validation vs Test
10	0.106745824049289	0.0315230360207772	Scaffold	BBBP	Validation vs Test
11	0.127002736612283	0.00561884772755594	Scaffold	BBBP	Validation vs Test
12	0.0127289856589553	1	Scaffold	BBBP	Validation vs Test
13	0.000520404958801287	1	Scaffold	BBBP	Validation vs Test
14	0.065188198172601	0.421356713021064	Scaffold	BBBP	Validation vs Test
15	0.0732634475333104	0.282364043672761	Scaffold	BBBP	Validation vs Test
16	0.0184055868762244	0.999999979146573	Scaffold	BBBP	Validation vs Test
17	0.0145683480133391	0.999999999999825	Scaffold	BBBP	Validation vs Test
18	0.0330128157198187	0.988762368370297	Scaffold	BBBP	Validation vs Test
19	0.0225120007178	0.999987084026586	Scaffold	BBBP	Validation vs Test
20	0.0176070344394431	0.999999996589698	Scaffold	BBBP	Validation vs Test
21	0.0670544780248538	0.386019253606101	Scaffold	BBBP	Validation vs Test
22	0.127002736612283	0.00561884772755594	Scaffold	BBBP	Validation vs Test
23	0.0421827099938688	0.902199278529991	Scaffold	BBBP	Validation vs Test
24	0.0262415695892091	0.999622027908275	Scaffold	BBBP	Validation vs Test
25	0.0232028831631051	0.999972548187507	Scaffold	BBBP	Validation vs Test
26	0.0200056825828835	0.999999586313267	Scaffold	BBBP	Validation vs Test
27	0.0238698389436377	0.99994661915737	Scaffold	BBBP	Validation vs Test
28	0.0109703757981786	1	Scaffold	BBBP	Validation vs Test
29	0.0224581657220619	0.999987857694242	Scaffold	BBBP	Validation vs Test
0	0.0375265986222815	0.960442705403441	Random	BBBP	Training vs Validation
1	0.0222075954845457	0.999991454003916	Random	BBBP	Training vs Validation
2	0.0176272225628449	0.999999996736136	Random	BBBP	Training vs Validation
3	0.0258833146992703	0.99972064325265	Random	BBBP	Training vs Validation
4	0.00626645507988602	1	Random	BBBP	Training vs Validation
5	0.0268210288407208	0.999458343100385	Random	BBBP	Training vs Validation
6	0.0127252617785312	1	Random	BBBP	Training vs Validation
7	0.000754379004820803	1	Random	BBBP	Training vs Validation
8	0.00443009821954532	1	Random	BBBP	Training vs Validation
9	0.0258803092052271	0.999721269106458	Random	BBBP	Training vs Validation
10	0.0013644942955723	1	Random	BBBP	Training vs Validation
11	0.0317229896250346	0.993204684876611	Random	BBBP	Training vs Validation
12	0.0268210288407208	0.999458343100385	Random	BBBP	Training vs Validation
13	0.0396875488392782	0.937598983649635	Random	BBBP	Training vs Validation
14	0.0317229896250346	0.993204684876611	Random	BBBP	Training vs Validation
15	0.0173026292061889	0.999999998549065	Random	BBBP	Training vs Validation
16	0.0182403433476395	0.999999986588964	Random	BBBP	Training vs Validation
17	0.0197521068513242	0.999999748603273	Random	BBBP	Training vs Validation
18	0.0179157499909835	0.999999993535666	Random	BBBP	Training vs Validation
19	0.0102757841333959	1	Random	BBBP	Training vs Validation
20	0.0185288707757781	0.999999975163509	Random	BBBP	Training vs Validation
21	0.0568459143313978	0.60121125024188	Random	BBBP	Training vs Validation
22	0.0736766809728183	0.278599847643935	Random	BBBP	Training vs Validation
23	0.0182403433476395	0.999999986588964	Random	BBBP	Training vs Validation
24	0.00810882292831295	1	Random	BBBP	Training vs Validation
25	0.00843642177901204	1	Random	BBBP	Training vs Validation
26	0.0448780370517306	0.858528401581051	Random	BBBP	Training vs Validation
27	0.0497799978360443	0.759911266880076	Random	BBBP	Training vs Validation
28	0.0133383825633258	1	Random	BBBP	Training vs Validation
29	0.0320085115591301	0.992406028391101	Random	BBBP	Training vs Validation
0	0.0128874998130729	1	Scaffold	BBBP	Training vs Validation
1	0.034693663920085	0.98075361285242	Scaffold	BBBP	Training vs Validation
2	0.0536196557551106	0.671693328503465	Scaffold	BBBP	Training vs Validation
3	0.0623618608963527	0.478225757133147	Scaffold	BBBP	Training vs Validation
4	0.0238698389436377	0.99994661915737	Scaffold	BBBP	Training vs Validation
5	0.0676945163075175	0.374332115575141	Scaffold	BBBP	Training vs Validation
6	0.0389855094136472	0.944759862296107	Scaffold	BBBP	Training vs Validation
7	0.0788084520943309	0.208029151120752	Scaffold	BBBP	Training vs Validation
8	0.0108627058067025	1	Scaffold	BBBP	Training vs Validation
9	0.0182470727221068	0.999999985161599	Scaffold	BBBP	Training vs Validation
10	0.106745824049289	0.0315230360207772	Scaffold	BBBP	Training vs Validation
11	0.127002736612283	0.00561884772755594	Scaffold	BBBP	Training vs Validation
12	0.0127289856589553	1	Scaffold	BBBP	Training vs Validation
13	0.000520404958801287	1	Scaffold	BBBP	Training vs Validation
14	0.065188198172601	0.421356713021064	Scaffold	BBBP	Training vs Validation
15	0.0732634475333104	0.282364043672761	Scaffold	BBBP	Training vs Validation
16	0.0184055868762244	0.999999979146573	Scaffold	BBBP	Training vs Validation
17	0.0145683480133391	0.999999999999825	Scaffold	BBBP	Training vs Validation
18	0.0330128157198187	0.988762368370297	Scaffold	BBBP	Training vs Validation
19	0.0225120007178	0.999987084026586	Scaffold	BBBP	Training vs Validation
20	0.0176070344394431	0.999999996589698	Scaffold	BBBP	Training vs Validation
21	0.0670544780248538	0.386019253606101	Scaffold	BBBP	Training vs Validation
22	0.127002736612283	0.00561884772755594	Scaffold	BBBP	Training vs Validation
23	0.0421827099938688	0.902199278529991	Scaffold	BBBP	Training vs Validation
24	0.0262415695892091	0.999622027908275	Scaffold	BBBP	Training vs Validation
25	0.0232028831631051	0.999972548187507	Scaffold	BBBP	Training vs Validation
26	0.0200056825828835	0.999999586313267	Scaffold	BBBP	Training vs Validation
27	0.0238698389436377	0.99994661915737	Scaffold	BBBP	Training vs Validation
28	0.0109703757981786	1	Scaffold	BBBP	Training vs Validation
29	0.0224581657220619	0.999987857694242	Scaffold	BBBP	Training vs Validation
0	0.00456410190352889	0.999999162656009	Random	HIV	Training vs Test
1	0.00361125597830747	0.999999999933595	Random	HIV	Training vs Test
2	0.00103867618260701	1	Random	HIV	Training vs Test
3	0.00371316000957112	0.999999999737899	Random	HIV	Training vs Test
4	0.00304455752843225	0.999999999999998	Random	HIV	Training vs Test
5	0.00348974563803395	0.999999999989013	Random	HIV	Training vs Test
6	0.0022239747439407	1	Random	HIV	Training vs Test
7	0.0056886083435215	0.99978433264869	Random	HIV	Training vs Test
8	0.00313567180803523	0.999999999999984	Random	HIV	Training vs Test
9	0.001970164311733	1	Random	HIV	Training vs Test
10	0.00207199444058801	1	Random	HIV	Training vs Test
11	0.00322697084365979	0.999999999999892	Random	HIV	Training vs Test
12	0.00286214421320471	1	Random	HIV	Training vs Test
13	0.000552339211878421	1	Random	HIV	Training vs Test
14	2.49642336358866e-05	1	Random	HIV	Training vs Test
15	0.0001466962811353	1	Random	HIV	Training vs Test
16	0.000329035693954206	1	Random	HIV	Training vs Test
17	0.00146418408079022	1	Random	HIV	Training vs Test
18	0.00276027713314538	1	Random	HIV	Training vs Test
19	0.000754506640933093	1	Random	HIV	Training vs Test
20	0.00198076930737208	1	Random	HIV	Training vs Test
21	0.00280135209186364	1	Random	HIV	Training vs Test
22	0.00116018652288053	1	Random	HIV	Training vs Test
23	0.000825903757913255	1	Random	HIV	Training vs Test
24	0.000146585427522351	1	Random	HIV	Training vs Test
25	0.00179846684575749	1	Random	HIV	Training vs Test
26	0.00167688260307534	1	Random	HIV	Training vs Test
27	0.00274063387293119	1	Random	HIV	Training vs Test
28	0.0038848205243423	0.999999997922898	Random	HIV	Training vs Test
29	0.000673997356969202	1	Random	HIV	Training vs Test
0	0.00243663631502151	1	Scaffold	HIV	Training vs Test
1	0.0023045209791089	1	Scaffold	HIV	Training vs Test
2	0.00295329544401201	1	Scaffold	HIV	Training vs Test
3	0.0127592508503967	0.591160175442203	Scaffold	HIV	Training vs Test
4	0.00140331805704051	1	Scaffold	HIV	Training vs Test
5	0.00684354779538896	0.995501017002062	Scaffold	HIV	Training vs Test
6	0.00193973129985814	1	Scaffold	HIV	Training vs Test
7	0.00777507287571926	0.97992819191133	Scaffold	HIV	Training vs Test
8	0.00181822095958463	1	Scaffold	HIV	Training vs Test
9	0.00134252593569944	1	Scaffold	HIV	Training vs Test
10	0.00641785514118418	0.998213005729988	Scaffold	HIV	Training vs Test
11	0.00184850616664222	1	Scaffold	HIV	Training vs Test
12	0.00100816926832353	1	Scaffold	HIV	Training vs Test
13	0.00438176249070998	0.999999779757325	Scaffold	HIV	Training vs Test
14	0.00590134381701094	0.999565020717447	Scaffold	HIV	Training vs Test
15	0.00324687276230419	0.99999999999984	Scaffold	HIV	Training vs Test
16	0.00279071014502023	1	Scaffold	HIV	Training vs Test
17	0.000400432810934368	1	Scaffold	HIV	Training vs Test
18	0.00950746357791829	0.895716276268463	Scaffold	HIV	Training vs Test
19	0.0123945350735546	0.628130783723717	Scaffold	HIV	Training vs Test
20	0.00896018668103136	0.930839103718826	Scaffold	HIV	Training vs Test
21	0.00117986673429903	1	Scaffold	HIV	Training vs Test
22	0.000795249038812505	1	Scaffold	HIV	Training vs Test
23	0.000187586483831976	1	Scaffold	HIV	Training vs Test
24	0.00166631455864057	1	Scaffold	HIV	Training vs Test
25	0.00404736887212976	0.999999988412485	Scaffold	HIV	Training vs Test
26	0.0150385119862352	0.380030952922902	Scaffold	HIV	Training vs Test
27	0.000643379589072768	1	Scaffold	HIV	Training vs Test
28	0.0110072168879835	0.767556467472462	Scaffold	HIV	Training vs Test
29	0.00632688866639846	0.998570207551313	Scaffold	HIV	Training vs Test
0	0.00560089438347226	0.9999999512387	Random	HIV	Validation vs Test
1	0.0067999372777405	0.999981169585453	Random	HIV	Validation vs Test
2	0.000234853709553455	1	Random	HIV	Validation vs Test
3	0.00268284295500355	1	Random	HIV	Validation vs Test
4	0.000737495045130611	1	Random	HIV	Validation vs Test
5	0.00290900494872015	1	Random	HIV	Validation vs Test
6	8.10044265066944e-06	1	Random	HIV	Validation vs Test
7	0.00633022985863359	0.999997254320311	Random	HIV	Validation vs Test
8	0.00487161803562956	0.999999999880971	Random	HIV	Validation vs Test
9	0.000477453097845867	1	Random	HIV	Validation vs Test
10	0.00122405375004367	1	Random	HIV	Validation vs Test
11	0.00315349641120836	1	Random	HIV	Validation vs Test
12	0.00462848650146958	0.999999999991794	Random	HIV	Validation vs Test
13	0.00365619687410413	1	Random	HIV	Validation vs Test
14	0.00631426548260672	0.999997448330307	Random	HIV	Validation vs Test
15	0.00438588711317717	0.999999999999641	Random	HIV	Validation vs Test
16	0.00341318359458139	1	Random	HIV	Validation vs Test
17	0.00120767548278647	1	Random	HIV	Validation vs Test
18	0.00631373333673916	0.999997454580581	Random	HIV	Validation vs Test
19	0.00195415788034703	1	Random	HIV	Validation vs Test
20	0.00438547322194684	0.999999999999643	Random	HIV	Validation vs Test
21	0.00511486782442678	0.999999998814376	Random	HIV	Validation vs Test
22	0.0036560786194669	1	Random	HIV	Validation vs Test
23	0.00146748092079674	1	Random	HIV	Validation vs Test
24	0.00290965534922495	1	Random	HIV	Validation vs Test
25	0.000980922215883685	1	Random	HIV	Validation vs Test
26	0.00195368486179808	1	Random	HIV	Validation vs Test
27	0.00073755417244923	1	Random	HIV	Validation vs Test
28	0.0046112213244331	0.999999999993324	Random	HIV	Validation vs Test
29	0.00218026074674501	1	Random	HIV	Validation vs Test
0	0.00243663631502151	1	Scaffold	HIV	Validation vs Test
1	0.0023045209791089	1	Scaffold	HIV	Validation vs Test
2	0.00295329544401201	1	Scaffold	HIV	Validation vs Test
3	0.0127592508503967	0.591160175442203	Scaffold	HIV	Validation vs Test
4	0.00140331805704051	1	Scaffold	HIV	Validation vs Test
5	0.00684354779538896	0.995501017002062	Scaffold	HIV	Validation vs Test
6	0.00193973129985814	1	Scaffold	HIV	Validation vs Test
7	0.00777507287571926	0.97992819191133	Scaffold	HIV	Validation vs Test
8	0.00181822095958463	1	Scaffold	HIV	Validation vs Test
9	0.00134252593569944	1	Scaffold	HIV	Validation vs Test
10	0.00641785514118418	0.998213005729988	Scaffold	HIV	Validation vs Test
11	0.00184850616664222	1	Scaffold	HIV	Validation vs Test
12	0.00100816926832353	1	Scaffold	HIV	Validation vs Test
13	0.00438176249070998	0.999999779757325	Scaffold	HIV	Validation vs Test
14	0.00590134381701094	0.999565020717447	Scaffold	HIV	Validation vs Test
15	0.00324687276230419	0.99999999999984	Scaffold	HIV	Validation vs Test
16	0.00279071014502023	1	Scaffold	HIV	Validation vs Test
17	0.000400432810934368	1	Scaffold	HIV	Validation vs Test
18	0.00950746357791829	0.895716276268463	Scaffold	HIV	Validation vs Test
19	0.0123945350735546	0.628130783723717	Scaffold	HIV	Validation vs Test
20	0.00896018668103136	0.930839103718826	Scaffold	HIV	Validation vs Test
21	0.00117986673429903	1	Scaffold	HIV	Validation vs Test
22	0.000795249038812505	1	Scaffold	HIV	Validation vs Test
23	0.000187586483831976	1	Scaffold	HIV	Validation vs Test
24	0.00166631455864057	1	Scaffold	HIV	Validation vs Test
25	0.00404736887212976	0.999999988412485	Scaffold	HIV	Validation vs Test
26	0.0150385119862352	0.380030952922902	Scaffold	HIV	Validation vs Test
27	0.000643379589072768	1	Scaffold	HIV	Validation vs Test
28	0.0110072168879835	0.767556467472462	Scaffold	HIV	Validation vs Test
29	0.00632688866639846	0.998570207551313	Scaffold	HIV	Validation vs Test
0	0.00103679247994337	1	Random	HIV	Training vs Validation
1	0.00318868129943303	0.99999999999995	Random	HIV	Training vs Validation
2	0.00127352989216047	1	Random	HIV	Training vs Validation
3	0.00103031705456757	1	Random	HIV	Training vs Validation
4	0.00230706248330164	1	Random	HIV	Training vs Validation
5	0.000580740689313806	1	Random	HIV	Training vs Validation
6	0.00221587430129003	1	Random	HIV	Training vs Validation
7	0.00064162151511209	1	Random	HIV	Training vs Validation
8	0.00173594622759433	1	Random	HIV	Training vs Validation
9	0.00149271121388713	1	Random	HIV	Training vs Validation
10	0.000847940690544345	1	Random	HIV	Training vs Validation
11	0.00638046725486815	0.998370297437821	Random	HIV	Training vs Validation
12	0.00176634228826487	1	Random	HIV	Training vs Validation
13	0.00310385766222571	0.999999999999992	Random	HIV	Training vs Validation
14	0.00628930124897084	0.998702177503241	Random	HIV	Training vs Validation
15	0.00453258339431247	0.999999329754187	Random	HIV	Training vs Validation
16	0.0037422192885356	0.999999999622162	Random	HIV	Training vs Validation
17	0.00267185956357669	1	Random	HIV	Training vs Validation
18	0.00355345620359378	0.99999999997128	Random	HIV	Training vs Validation
19	0.00270866452128012	1	Random	HIV	Training vs Validation
20	0.00240470391457475	1	Random	HIV	Training vs Validation
21	0.00231351573256314	1	Random	HIV	Training vs Validation
22	0.00249589209658636	1	Random	HIV	Training vs Validation
23	0.000641577162883485	1	Random	HIV	Training vs Validation
24	0.0027630699217026	1	Random	HIV	Training vs Validation
25	0.000817544629873808	1	Random	HIV	Training vs Validation
26	0.000276802258722737	1	Random	HIV	Training vs Validation
27	0.00200307970048196	1	Random	HIV	Training vs Validation
28	0.000726400800090802	1	Random	HIV	Training vs Validation
29	0.00285425810371421	1	Random	HIV	Training vs Validation
0	0.00243663631502151	1	Scaffold	HIV	Training vs Validation
1	0.0023045209791089	1	Scaffold	HIV	Training vs Validation
2	0.00295329544401201	1	Scaffold	HIV	Training vs Validation
3	0.0127592508503967	0.591160175442203	Scaffold	HIV	Training vs Validation
4	0.00140331805704051	1	Scaffold	HIV	Training vs Validation
5	0.00684354779538896	0.995501017002062	Scaffold	HIV	Training vs Validation
6	0.00193973129985814	1	Scaffold	HIV	Training vs Validation
7	0.00777507287571926	0.97992819191133	Scaffold	HIV	Training vs Validation
8	0.00181822095958463	1	Scaffold	HIV	Training vs Validation
9	0.00134252593569944	1	Scaffold	HIV	Training vs Validation
10	0.00641785514118418	0.998213005729988	Scaffold	HIV	Training vs Validation
11	0.00184850616664222	1	Scaffold	HIV	Training vs Validation
12	0.00100816926832353	1	Scaffold	HIV	Training vs Validation
13	0.00438176249070998	0.999999779757325	Scaffold	HIV	Training vs Validation
14	0.00590134381701094	0.999565020717447	Scaffold	HIV	Training vs Validation
15	0.00324687276230419	0.99999999999984	Scaffold	HIV	Training vs Validation
16	0.00279071014502023	1	Scaffold	HIV	Training vs Validation
17	0.000400432810934368	1	Scaffold	HIV	Training vs Validation
18	0.00950746357791829	0.895716276268463	Scaffold	HIV	Training vs Validation
19	0.0123945350735546	0.628130783723717	Scaffold	HIV	Training vs Validation
20	0.00896018668103136	0.930839103718826	Scaffold	HIV	Training vs Validation
21	0.00117986673429903	1	Scaffold	HIV	Training vs Validation
22	0.000795249038812505	1	Scaffold	HIV	Training vs Validation
23	0.000187586483831976	1	Scaffold	HIV	Training vs Validation
24	0.00166631455864057	1	Scaffold	HIV	Training vs Validation
25	0.00404736887212976	0.999999988412485	Scaffold	HIV	Training vs Validation
26	0.0150385119862352	0.380030952922902	Scaffold	HIV	Training vs Validation
27	0.000643379589072768	1	Scaffold	HIV	Training vs Validation
28	0.0110072168879835	0.767556467472462	Scaffold	HIV	Training vs Validation
29	0.00632688866639846	0.998570207551313	Scaffold	HIV	Training vs Validation
0	0.113626638658731	0.146510356445661	Random	ESOL	Training vs Test
1	0.0696191354512097	0.71514236480723	Random	ESOL	Training vs Test
2	0.114367286070286	0.144541966899663	Random	ESOL	Training vs Test
3	0.0875733375193768	0.424435994909603	Random	ESOL	Training vs Test
4	0.0561976335773012	0.909000957511924	Random	ESOL	Training vs Test
5	0.155446107960677	0.0156101358648246	Random	ESOL	Training vs Test
6	0.106047524674764	0.208743327732556	Random	ESOL	Training vs Test
7	0.0835998665698644	0.484113543665226	Random	ESOL	Training vs Test
8	0.101308792653494	0.254049351781002	Random	ESOL	Training vs Test
9	0.0604948688264035	0.855945345873203	Random	ESOL	Training vs Test
10	0.0391460471322332	0.997892688281558	Random	ESOL	Training vs Test
11	0.0946765300315915	0.329034202424693	Random	ESOL	Training vs Test
12	0.0825598963954241	0.500383818439792	Random	ESOL	Training vs Test
13	0.0662048937464435	0.770914355640057	Random	ESOL	Training vs Test
14	0.101406903047309	0.253042829868768	Random	ESOL	Training vs Test
15	0.0479857936149756	0.974884538720425	Random	ESOL	Training vs Test
16	0.132076212153916	0.0601840453900993	Random	ESOL	Training vs Test
17	0.102368384906697	0.243334336723532	Random	ESOL	Training vs Test
18	0.100003924415753	0.267717399947034	Random	ESOL	Training vs Test
19	0.151659046759414	0.0197173983911192	Random	ESOL	Training vs Test
20	0.0740144810941271	0.641158723866399	Random	ESOL	Training vs Test
21	0.0848458685713164	0.464959368586401	Random	ESOL	Training vs Test
22	0.0794203637933403	0.550878888718165	Random	ESOL	Training vs Test
23	0.106243745462394	0.207010092990889	Random	ESOL	Training vs Test
24	0.0601809155661951	0.860190788222874	Random	ESOL	Training vs Test
25	0.0782332280281773	0.570426125361978	Random	ESOL	Training vs Test
26	0.0583168180837078	0.884251673757945	Random	ESOL	Training vs Test
27	0.0700900653415223	0.707286308097911	Random	ESOL	Training vs Test
28	0.0910170123422876	0.376275974509631	Random	ESOL	Training vs Test
29	0.0811667288032494	0.522552678912189	Random	ESOL	Training vs Test
0	0.113626638658731	0.146510356445661	Scaffold	ESOL	Training vs Test
1	0.375384136616486	8.19455614475828e-13	Scaffold	ESOL	Training vs Test
2	0.160559380713424	0.0108343585045989	Scaffold	ESOL	Training vs Test
3	0.23532500875248	2.70914891420393e-05	Scaffold	ESOL	Training vs Test
4	0.259131753996966	2.50048096350763e-06	Scaffold	ESOL	Training vs Test
5	0.35535068269343	1.58647539549861e-11	Scaffold	ESOL	Training vs Test
6	0.134807639942428	0.0505183247192024	Scaffold	ESOL	Training vs Test
7	0.135274438868791	0.0492454884100072	Scaffold	ESOL	Training vs Test
8	0.219434395300891	0.000116976067362828	Scaffold	ESOL	Training vs Test
9	0.139689578713969	0.0385166257140219	Scaffold	ESOL	Training vs Test
10	0.165849768545532	0.00763835315531392	Scaffold	ESOL	Training vs Test
11	0.107149803555452	0.195584910231587	Scaffold	ESOL	Training vs Test
12	0.290329482242191	7.78210766938514e-08	Scaffold	ESOL	Training vs Test
13	0.0839265569689189	0.473985637938744	Scaffold	ESOL	Training vs Test
14	0.244427587816548	1.11927474745199e-05	Scaffold	ESOL	Training vs Test
15	0.333411133154394	3.37935346372831e-10	Scaffold	ESOL	Training vs Test
16	0.313319329365542	4.68940830611331e-09	Scaffold	ESOL	Training vs Test
17	0.106644104718559	0.199899616764618	Scaffold	ESOL	Training vs Test
18	0.190259462403236	0.00131477559086035	Scaffold	ESOL	Training vs Test
19	0.408701909985607	4.10782519111308e-15	Scaffold	ESOL	Training vs Test
20	0.469658069786439	0	Scaffold	ESOL	Training vs Test
21	0.426615318784767	2.22044604925031e-16	Scaffold	ESOL	Training vs Test
22	0.264908390710701	1.35489979080639e-06	Scaffold	ESOL	Training vs Test
23	0.451258412105652	0	Scaffold	ESOL	Training vs Test
24	0.172423853425137	0.00486972967306087	Scaffold	ESOL	Training vs Test
25	0.346442603182013	5.62350166433134e-11	Scaffold	ESOL	Training vs Test
26	0.17487454778854	0.00409905536630217	Scaffold	ESOL	Training vs Test
27	0.197222546388143	0.000761496226753478	Scaffold	ESOL	Training vs Test
28	0.196755747461781	0.000790378158661897	Scaffold	ESOL	Training vs Test
29	0.179367487454779	0.00297008791527664	Scaffold	ESOL	Training vs Test
0	0.133458646616541	0.266667643836807	Random	ESOL	Validation vs Test
1	0.0973451327433628	0.65800404968953	Random	ESOL	Validation vs Test
2	0.115044247787611	0.443197154936187	Random	ESOL	Validation vs Test
3	0.106194690265487	0.547028057030302	Random	ESOL	Validation vs Test
4	0.150442477876106	0.154920922104656	Random	ESOL	Validation vs Test
5	0.150442477876106	0.154920922104656	Random	ESOL	Validation vs Test
6	0.141592920353982	0.207327029139171	Random	ESOL	Validation vs Test
7	0.106194690265487	0.547028057030302	Random	ESOL	Validation vs Test
8	0.0973451327433628	0.65800404968953	Random	ESOL	Validation vs Test
9	0.0973451327433628	0.65800404968953	Random	ESOL	Validation vs Test
10	0.0973451327433628	0.65800404968953	Random	ESOL	Validation vs Test
11	0.132743362831858	0.272417461910738	Random	ESOL	Validation vs Test
12	0.0973451327433628	0.65800404968953	Random	ESOL	Validation vs Test
13	0.0884955752212389	0.768121628012256	Random	ESOL	Validation vs Test
14	0.106194690265487	0.547028057030302	Random	ESOL	Validation vs Test
15	0.106194690265487	0.547028057030302	Random	ESOL	Validation vs Test
16	0.168141592920354	0.0819527921058352	Random	ESOL	Validation vs Test
17	0.176991150442478	0.0580355071098976	Random	ESOL	Validation vs Test
18	0.176991150442478	0.0580355071098976	Random	ESOL	Validation vs Test
19	0.168141592920354	0.0819527921058352	Random	ESOL	Validation vs Test
20	0.0884955752212389	0.768121628012256	Random	ESOL	Validation vs Test
21	0.079646017699115	0.866037502564335	Random	ESOL	Validation vs Test
22	0.106194690265487	0.547028057030302	Random	ESOL	Validation vs Test
23	0.115044247787611	0.443197154936187	Random	ESOL	Validation vs Test
24	0.150442477876106	0.154920922104656	Random	ESOL	Validation vs Test
25	0.079646017699115	0.866037502564335	Random	ESOL	Validation vs Test
26	0.0884955752212389	0.768121628012256	Random	ESOL	Validation vs Test
27	0.0973451327433628	0.65800404968953	Random	ESOL	Validation vs Test
28	0.079646017699115	0.866037502564335	Random	ESOL	Validation vs Test
29	0.0973451327433628	0.65800404968953	Random	ESOL	Validation vs Test
0	0.113626638658731	0.146510356445661	Scaffold	ESOL	Validation vs Test
1	0.375384136616486	8.19455614475828e-13	Scaffold	ESOL	Validation vs Test
2	0.160559380713424	0.0108343585045989	Scaffold	ESOL	Validation vs Test
3	0.23532500875248	2.70914891420393e-05	Scaffold	ESOL	Validation vs Test
4	0.259131753996966	2.50048096350763e-06	Scaffold	ESOL	Validation vs Test
5	0.35535068269343	1.58647539549861e-11	Scaffold	ESOL	Validation vs Test
6	0.134807639942428	0.0505183247192024	Scaffold	ESOL	Validation vs Test
7	0.135274438868791	0.0492454884100072	Scaffold	ESOL	Validation vs Test
8	0.219434395300891	0.000116976067362828	Scaffold	ESOL	Validation vs Test
9	0.139689578713969	0.0385166257140219	Scaffold	ESOL	Validation vs Test
10	0.165849768545532	0.00763835315531392	Scaffold	ESOL	Validation vs Test
11	0.107149803555452	0.195584910231587	Scaffold	ESOL	Validation vs Test
12	0.290329482242191	7.78210766938514e-08	Scaffold	ESOL	Validation vs Test
13	0.0839265569689189	0.473985637938744	Scaffold	ESOL	Validation vs Test
14	0.244427587816548	1.11927474745199e-05	Scaffold	ESOL	Validation vs Test
15	0.333411133154394	3.37935346372831e-10	Scaffold	ESOL	Validation vs Test
16	0.313319329365542	4.68940830611331e-09	Scaffold	ESOL	Validation vs Test
17	0.106644104718559	0.199899616764618	Scaffold	ESOL	Validation vs Test
18	0.190259462403236	0.00131477559086035	Scaffold	ESOL	Validation vs Test
19	0.408701909985607	4.10782519111308e-15	Scaffold	ESOL	Validation vs Test
20	0.469658069786439	0	Scaffold	ESOL	Validation vs Test
21	0.426615318784767	2.22044604925031e-16	Scaffold	ESOL	Validation vs Test
22	0.264908390710701	1.35489979080639e-06	Scaffold	ESOL	Validation vs Test
23	0.451258412105652	0	Scaffold	ESOL	Validation vs Test
24	0.172423853425137	0.00486972967306087	Scaffold	ESOL	Validation vs Test
25	0.346442603182013	5.62350166433134e-11	Scaffold	ESOL	Validation vs Test
26	0.17487454778854	0.00409905536630217	Scaffold	ESOL	Validation vs Test
27	0.197222546388143	0.000761496226753478	Scaffold	ESOL	Validation vs Test
28	0.196755747461781	0.000790378158661897	Scaffold	ESOL	Validation vs Test
29	0.179367487454779	0.00297008791527664	Scaffold	ESOL	Validation vs Test
0	0.171444409249287	0.00572054362431207	Random	ESOL	Training vs Validation
1	0.112179424288209	0.159650164419971	Random	ESOL	Training vs Validation
2	0.0541569373859467	0.92995406157382	Random	ESOL	Training vs Validation
3	0.0527539587543904	0.942623241982459	Random	ESOL	Training vs Validation
4	0.123167788395503	0.0950117245529504	Random	ESOL	Training vs Validation
5	0.109353844946334	0.180994894890287	Random	ESOL	Training vs Validation
6	0.117290975805977	0.126174851502609	Random	ESOL	Training vs Validation
7	0.0998469477856484	0.26939708805209	Random	ESOL	Training vs Validation
8	0.0634381806408571	0.813772874265984	Random	ESOL	Training vs Validation
9	0.0653219002021074	0.784871946054621	Random	ESOL	Training vs Validation
10	0.0843945607597669	0.471852857034645	Random	ESOL	Training vs Validation
11	0.0699036555932736	0.710399398526289	Random	ESOL	Training vs Validation
12	0.113464670447187	0.150629259357301	Random	ESOL	Training vs Validation
13	0.0716402095638012	0.68126101068502	Random	ESOL	Training vs Validation
14	0.0748582304809372	0.62691188291702	Random	ESOL	Training vs Validation
15	0.11400427761317	0.146965854915575	Random	ESOL	Training vs Validation
16	0.0786845358397269	0.562970065030795	Random	ESOL	Training vs Validation
17	0.169593626748818	0.00619882468195698	Random	ESOL	Training vs Validation
18	0.0822753762533603	0.504877685217036	Random	ESOL	Training vs Validation
19	0.0646547495241646	0.795253323121247	Random	ESOL	Training vs Validation
20	0.0770755253811589	0.589675082632811	Random	ESOL	Training vs Validation
21	0.0844338049172929	0.471251399224788	Random	ESOL	Training vs Validation
22	0.10653807664384	0.204431010062758	Random	ESOL	Training vs Validation
23	0.0626729195690991	0.825120337349686	Random	ESOL	Training vs Validation
24	0.12522810666562	0.0857335517920318	Random	ESOL	Training vs Validation
25	0.0769381708298177	0.59196928699265	Random	ESOL	Training vs Validation
26	0.0716696426819457	0.680765003280096	Random	ESOL	Training vs Validation
27	0.0822949983321233	0.504567193863255	Random	ESOL	Training vs Validation
28	0.0977473853580048	0.292623965763454	Random	ESOL	Training vs Validation
29	0.0559523575927634	0.911673246444377	Random	ESOL	Training vs Validation
0	0.113626638658731	0.146510356445661	Scaffold	ESOL	Training vs Validation
1	0.375384136616486	8.19455614475828e-13	Scaffold	ESOL	Training vs Validation
2	0.160559380713424	0.0108343585045989	Scaffold	ESOL	Training vs Validation
3	0.23532500875248	2.70914891420393e-05	Scaffold	ESOL	Training vs Validation
4	0.259131753996966	2.50048096350763e-06	Scaffold	ESOL	Training vs Validation
5	0.35535068269343	1.58647539549861e-11	Scaffold	ESOL	Training vs Validation
6	0.134807639942428	0.0505183247192024	Scaffold	ESOL	Training vs Validation
7	0.135274438868791	0.0492454884100072	Scaffold	ESOL	Training vs Validation
8	0.219434395300891	0.000116976067362828	Scaffold	ESOL	Training vs Validation
9	0.139689578713969	0.0385166257140219	Scaffold	ESOL	Training vs Validation
10	0.165849768545532	0.00763835315531392	Scaffold	ESOL	Training vs Validation
11	0.107149803555452	0.195584910231587	Scaffold	ESOL	Training vs Validation
12	0.290329482242191	7.78210766938514e-08	Scaffold	ESOL	Training vs Validation
13	0.0839265569689189	0.473985637938744	Scaffold	ESOL	Training vs Validation
14	0.244427587816548	1.11927474745199e-05	Scaffold	ESOL	Training vs Validation
15	0.333411133154394	3.37935346372831e-10	Scaffold	ESOL	Training vs Validation
16	0.313319329365542	4.68940830611331e-09	Scaffold	ESOL	Training vs Validation
17	0.106644104718559	0.199899616764618	Scaffold	ESOL	Training vs Validation
18	0.190259462403236	0.00131477559086035	Scaffold	ESOL	Training vs Validation
19	0.408701909985607	4.10782519111308e-15	Scaffold	ESOL	Training vs Validation
20	0.469658069786439	0	Scaffold	ESOL	Training vs Validation
21	0.426615318784767	2.22044604925031e-16	Scaffold	ESOL	Training vs Validation
22	0.264908390710701	1.35489979080639e-06	Scaffold	ESOL	Training vs Validation
23	0.451258412105652	0	Scaffold	ESOL	Training vs Validation
24	0.172423853425137	0.00486972967306087	Scaffold	ESOL	Training vs Validation
25	0.346442603182013	5.62350166433134e-11	Scaffold	ESOL	Training vs Validation
26	0.17487454778854	0.00409905536630217	Scaffold	ESOL	Training vs Validation
27	0.197222546388143	0.000761496226753478	Scaffold	ESOL	Training vs Validation
28	0.196755747461781	0.000790378158661897	Scaffold	ESOL	Training vs Validation
29	0.179367487454779	0.00297008791527664	Scaffold	ESOL	Training vs Validation
0	0.0519718098665468	0.997685923419098	Random	FreeSolv	Training vs Test
1	0.145479082321188	0.17387028994606	Random	FreeSolv	Training vs Test
2	0.116479232268706	0.414189284363859	Random	FreeSolv	Training vs Test
3	0.0710151446993552	0.933071164895835	Random	FreeSolv	Training vs Test
4	0.105503073924127	0.541964646351475	Random	FreeSolv	Training vs Test
5	0.13258359574149	0.262542888207789	Random	FreeSolv	Training vs Test
6	0.128355075723497	0.297892996135026	Random	FreeSolv	Training vs Test
7	0.0696356275303645	0.942397017813906	Random	FreeSolv	Training vs Test
8	0.10391363022942	0.561699958237942	Random	FreeSolv	Training vs Test
9	0.0766231818863398	0.887200234619377	Random	FreeSolv	Training vs Test
10	0.083430799220273	0.816786064733502	Random	FreeSolv	Training vs Test
11	0.0848403058929374	0.800635403124408	Random	FreeSolv	Training vs Test
12	0.0563802669065826	0.992990249719318	Random	FreeSolv	Training vs Test
13	0.128145149197781	0.299729716645434	Random	FreeSolv	Training vs Test
14	0.0995651521967312	0.616674843512605	Random	FreeSolv	Training vs Test
15	0.132643574748838	0.262064722181111	Random	FreeSolv	Training vs Test
16	0.0924876293297345	0.707099770294494	Random	FreeSolv	Training vs Test
17	0.137591842855001	0.224785273069669	Random	FreeSolv	Training vs Test
18	0.166351776878093	0.0820981316369566	Random	FreeSolv	Training vs Test
19	0.165182186234818	0.085853744051708	Random	FreeSolv	Training vs Test
20	0.0951866846603688	0.672714263499978	Random	FreeSolv	Training vs Test
21	0.0753036437246964	0.899091262996012	Random	FreeSolv	Training vs Test
22	0.0923976608187134	0.708239179270525	Random	FreeSolv	Training vs Test
23	0.141280551806868	0.199713456325225	Random	FreeSolv	Training vs Test
24	0.135912430649273	0.236961312838785	Random	FreeSolv	Training vs Test
25	0.116839106312791	0.410304349882171	Random	FreeSolv	Training vs Test
26	0.0519718098665466	0.997685923419098	Random	FreeSolv	Training vs Test
27	0.12385665017244	0.338994505742451	Random	FreeSolv	Training vs Test
28	0.211036137351927	0.0117315506308774	Random	FreeSolv	Training vs Test
29	0.0906882591093117	0.729765906797873	Random	FreeSolv	Training vs Test
0	0.362093267356425	5.38443480024853e-07	Scaffold	FreeSolv	Training vs Test
1	0.290178437546859	0.000120687252292528	Scaffold	FreeSolv	Training vs Test
2	0.414304993252362	5.01025831933788e-09	Scaffold	FreeSolv	Training vs Test
3	0.357444894287	7.92025829032816e-07	Scaffold	FreeSolv	Training vs Test
4	0.322207227470385	1.25551410002922e-05	Scaffold	FreeSolv	Training vs Test
5	0.259409206777628	0.000849233119046944	Scaffold	FreeSolv	Training vs Test
6	0.446543709701605	2.0379686826999e-10	Scaffold	FreeSolv	Training vs Test
7	0.350337381916329	1.41519760654685e-06	Scaffold	FreeSolv	Training vs Test
8	0.38263607737292	9.2156996034376e-08	Scaffold	FreeSolv	Training vs Test
9	0.34670865197181	1.89479750578592e-06	Scaffold	FreeSolv	Training vs Test
10	0.424681361523467	1.83496662309324e-09	Scaffold	FreeSolv	Training vs Test
11	0.439856050382366	4.03870048515387e-10	Scaffold	FreeSolv	Training vs Test
12	0.260458839406208	0.000797413951787007	Scaffold	FreeSolv	Training vs Test
13	0.296446243814665	7.89618860830288e-05	Scaffold	FreeSolv	Training vs Test
14	0.328744939271255	7.68369507531119e-06	Scaffold	FreeSolv	Training vs Test
15	0.323946618683461	1.10281631656717e-05	Scaffold	FreeSolv	Training vs Test
16	0.227320437846754	0.00514825101595273	Scaffold	FreeSolv	Training vs Test
17	0.356275303643725	8.72104438887078e-07	Scaffold	FreeSolv	Training vs Test
18	0.355615534562903	9.20669910087213e-07	Scaffold	FreeSolv	Training vs Test
19	0.346108861898336	1.9878582928623e-06	Scaffold	FreeSolv	Training vs Test
20	0.286909581646424	0.000150033491019275	Scaffold	FreeSolv	Training vs Test
21	0.400179937022042	1.88950622925788e-08	Scaffold	FreeSolv	Training vs Test
22	0.233198380566802	0.00376720323046142	Scaffold	FreeSolv	Training vs Test
23	0.295486579697106	8.43106352151901e-05	Scaffold	FreeSolv	Training vs Test
24	0.342180236917079	2.71570193866033e-06	Scaffold	FreeSolv	Training vs Test
25	0.436317288948868	5.77575209881331e-10	Scaffold	FreeSolv	Training vs Test
26	0.404558404558405	1.25830996733356e-08	Scaffold	FreeSolv	Training vs Test
27	0.331324036587195	6.3134271007792e-06	Scaffold	FreeSolv	Training vs Test
28	0.286909581646424	0.000150033491019275	Scaffold	FreeSolv	Training vs Test
29	0.225371120107962	0.00570004165506532	Scaffold	FreeSolv	Training vs Test
0	0.117067307692308	0.768752450873833	Random	FreeSolv	Validation vs Test
1	0.167067307692308	0.329057115306493	Random	FreeSolv	Validation vs Test
2	0.158173076923077	0.395191294175322	Random	FreeSolv	Validation vs Test
3	0.165865384615385	0.337534850956489	Random	FreeSolv	Validation vs Test
4	0.0682692307692307	0.998238957132843	Random	FreeSolv	Validation vs Test
5	0.303605769230769	0.00523767576736067	Random	FreeSolv	Validation vs Test
6	0.245192307692308	0.0414063328241412	Random	FreeSolv	Validation vs Test
7	0.100480769230769	0.900653137540205	Random	FreeSolv	Validation vs Test
8	0.1625	0.362042135447655	Random	FreeSolv	Validation vs Test
9	0.116586538461538	0.773094414826503	Random	FreeSolv	Validation vs Test
10	0.115625	0.781713307124791	Random	FreeSolv	Validation vs Test
11	0.240625	0.0477766989860038	Random	FreeSolv	Validation vs Test
12	0.237740384615385	0.0522234741806202	Random	FreeSolv	Validation vs Test
13	0.112740384615385	0.806985223165377	Random	FreeSolv	Validation vs Test
14	0.111778846153846	0.815190279764268	Random	FreeSolv	Validation vs Test
15	0.192548076923077	0.182903212429945	Random	FreeSolv	Validation vs Test
16	0.162740384615385	0.360254238109081	Random	FreeSolv	Validation vs Test
17	0.177403846153846	0.262120247389214	Random	FreeSolv	Validation vs Test
18	0.226201923076923	0.0737557623182519	Random	FreeSolv	Validation vs Test
19	0.133894230769231	0.609772873639601	Random	FreeSolv	Validation vs Test
20	0.117307692307692	0.76657372825376	Random	FreeSolv	Validation vs Test
21	0.163461538461538	0.354924904557324	Random	FreeSolv	Validation vs Test
22	0.188701923076923	0.200994802276339	Random	FreeSolv	Validation vs Test
23	0.208894230769231	0.119854994991178	Random	FreeSolv	Validation vs Test
24	0.0978365384615385	0.917094646369509	Random	FreeSolv	Validation vs Test
25	0.135336538461538	0.596064247210238	Random	FreeSolv	Validation vs Test
26	0.0961538461538462	0.926745549866278	Random	FreeSolv	Validation vs Test
27	0.141826923076923	0.535385584621741	Random	FreeSolv	Validation vs Test
28	0.239423076923077	0.0495880298433852	Random	FreeSolv	Validation vs Test
29	0.141586538461539	0.537595227929161	Random	FreeSolv	Validation vs Test
0	0.362093267356425	5.38443480024853e-07	Scaffold	FreeSolv	Validation vs Test
1	0.290178437546859	0.000120687252292528	Scaffold	FreeSolv	Validation vs Test
2	0.414304993252362	5.01025831933788e-09	Scaffold	FreeSolv	Validation vs Test
3	0.357444894287	7.92025829032816e-07	Scaffold	FreeSolv	Validation vs Test
4	0.322207227470385	1.25551410002922e-05	Scaffold	FreeSolv	Validation vs Test
5	0.259409206777628	0.000849233119046944	Scaffold	FreeSolv	Validation vs Test
6	0.446543709701605	2.0379686826999e-10	Scaffold	FreeSolv	Validation vs Test
7	0.350337381916329	1.41519760654685e-06	Scaffold	FreeSolv	Validation vs Test
8	0.38263607737292	9.2156996034376e-08	Scaffold	FreeSolv	Validation vs Test
9	0.34670865197181	1.89479750578592e-06	Scaffold	FreeSolv	Validation vs Test
10	0.424681361523467	1.83496662309324e-09	Scaffold	FreeSolv	Validation vs Test
11	0.439856050382366	4.03870048515387e-10	Scaffold	FreeSolv	Validation vs Test
12	0.260458839406208	0.000797413951787007	Scaffold	FreeSolv	Validation vs Test
13	0.296446243814665	7.89618860830288e-05	Scaffold	FreeSolv	Validation vs Test
14	0.328744939271255	7.68369507531119e-06	Scaffold	FreeSolv	Validation vs Test
15	0.323946618683461	1.10281631656717e-05	Scaffold	FreeSolv	Validation vs Test
16	0.227320437846754	0.00514825101595273	Scaffold	FreeSolv	Validation vs Test
17	0.356275303643725	8.72104438887078e-07	Scaffold	FreeSolv	Validation vs Test
18	0.355615534562903	9.20669910087213e-07	Scaffold	FreeSolv	Validation vs Test
19	0.346108861898336	1.9878582928623e-06	Scaffold	FreeSolv	Validation vs Test
20	0.286909581646424	0.000150033491019275	Scaffold	FreeSolv	Validation vs Test
21	0.400179937022042	1.88950622925788e-08	Scaffold	FreeSolv	Validation vs Test
22	0.233198380566802	0.00376720323046142	Scaffold	FreeSolv	Validation vs Test
23	0.295486579697106	8.43106352151901e-05	Scaffold	FreeSolv	Validation vs Test
24	0.342180236917079	2.71570193866033e-06	Scaffold	FreeSolv	Validation vs Test
25	0.436317288948868	5.77575209881331e-10	Scaffold	FreeSolv	Validation vs Test
26	0.404558404558405	1.25830996733356e-08	Scaffold	FreeSolv	Validation vs Test
27	0.331324036587195	6.3134271007792e-06	Scaffold	FreeSolv	Validation vs Test
28	0.286909581646424	0.000150033491019275	Scaffold	FreeSolv	Validation vs Test
29	0.225371120107962	0.00570004165506532	Scaffold	FreeSolv	Validation vs Test
0	0.133528265107212	0.262317087375891	Random	FreeSolv	Training vs Validation
1	0.0774853801169591	0.884123479935953	Random	FreeSolv	Training vs Validation
2	0.0821759259259259	0.836921185644195	Random	FreeSolv	Training vs Validation
3	0.153691520467836	0.13597231010125	Random	FreeSolv	Training vs Validation
4	0.089394493177388	0.753434897325038	Random	FreeSolv	Training vs Validation
5	0.182718079922027	0.044768071254947	Random	FreeSolv	Training vs Validation
6	0.155823586744639	0.126142944366434	Random	FreeSolv	Training vs Validation
7	0.0753837719298245	0.902887971043204	Random	FreeSolv	Training vs Validation
8	0.0848562378167642	0.807178786932401	Random	FreeSolv	Training vs Validation
9	0.149031432748538	0.159620548384994	Random	FreeSolv	Training vs Validation
10	0.0600938109161793	0.986345774748463	Random	FreeSolv	Training vs Validation
11	0.186555799220273	0.0381003003609942	Random	FreeSolv	Training vs Validation
12	0.197855750487329	0.0232403249483563	Random	FreeSolv	Training vs Validation
13	0.100268031189084	0.616486298766674	Random	FreeSolv	Training vs Validation
14	0.094541910331384	0.689235889050464	Random	FreeSolv	Training vs Validation
15	0.162768031189084	0.0980784469907778	Random	FreeSolv	Training vs Validation
16	0.0885112085769981	0.764164226918229	Random	FreeSolv	Training vs Validation
17	0.114613791423002	0.443466911455625	Random	FreeSolv	Training vs Validation
18	0.0763888888888889	0.894114006069306	Random	FreeSolv	Training vs Validation
19	0.0960038986354776	0.670688000001331	Random	FreeSolv	Training vs Validation
20	0.106268274853801	0.541521443553971	Random	FreeSolv	Training vs Validation
21	0.133650097465887	0.261353738614337	Random	FreeSolv	Training vs Validation
22	0.135873538011696	0.244225734878352	Random	FreeSolv	Training vs Validation
23	0.102613304093567	0.586892930100695	Random	FreeSolv	Training vs Validation
24	0.0850085282651072	0.805438335449622	Random	FreeSolv	Training vs Validation
25	0.075505604288499	0.901844500435596	Random	FreeSolv	Training vs Validation
26	0.0991715399610136	0.630400753197282	Random	FreeSolv	Training vs Validation
27	0.106268274853801	0.541521443553971	Random	FreeSolv	Training vs Validation
28	0.0939327485380117	0.696938923723452	Random	FreeSolv	Training vs Validation
29	0.105659113060429	0.549003045300168	Random	FreeSolv	Training vs Validation
0	0.362093267356425	5.38443480024853e-07	Scaffold	FreeSolv	Training vs Validation
1	0.290178437546859	0.000120687252292528	Scaffold	FreeSolv	Training vs Validation
2	0.414304993252362	5.01025831933788e-09	Scaffold	FreeSolv	Training vs Validation
3	0.357444894287	7.92025829032816e-07	Scaffold	FreeSolv	Training vs Validation
4	0.322207227470385	1.25551410002922e-05	Scaffold	FreeSolv	Training vs Validation
5	0.259409206777628	0.000849233119046944	Scaffold	FreeSolv	Training vs Validation
6	0.446543709701605	2.0379686826999e-10	Scaffold	FreeSolv	Training vs Validation
7	0.350337381916329	1.41519760654685e-06	Scaffold	FreeSolv	Training vs Validation
8	0.38263607737292	9.2156996034376e-08	Scaffold	FreeSolv	Training vs Validation
9	0.34670865197181	1.89479750578592e-06	Scaffold	FreeSolv	Training vs Validation
10	0.424681361523467	1.83496662309324e-09	Scaffold	FreeSolv	Training vs Validation
11	0.439856050382366	4.03870048515387e-10	Scaffold	FreeSolv	Training vs Validation
12	0.260458839406208	0.000797413951787007	Scaffold	FreeSolv	Training vs Validation
13	0.296446243814665	7.89618860830288e-05	Scaffold	FreeSolv	Training vs Validation
14	0.328744939271255	7.68369507531119e-06	Scaffold	FreeSolv	Training vs Validation
15	0.323946618683461	1.10281631656717e-05	Scaffold	FreeSolv	Training vs Validation
16	0.227320437846754	0.00514825101595273	Scaffold	FreeSolv	Training vs Validation
17	0.356275303643725	8.72104438887078e-07	Scaffold	FreeSolv	Training vs Validation
18	0.355615534562903	9.20669910087213e-07	Scaffold	FreeSolv	Training vs Validation
19	0.346108861898336	1.9878582928623e-06	Scaffold	FreeSolv	Training vs Validation
20	0.286909581646424	0.000150033491019275	Scaffold	FreeSolv	Training vs Validation
21	0.400179937022042	1.88950622925788e-08	Scaffold	FreeSolv	Training vs Validation
22	0.233198380566802	0.00376720323046142	Scaffold	FreeSolv	Training vs Validation
23	0.295486579697106	8.43106352151901e-05	Scaffold	FreeSolv	Training vs Validation
24	0.342180236917079	2.71570193866033e-06	Scaffold	FreeSolv	Training vs Validation
25	0.436317288948868	5.77575209881331e-10	Scaffold	FreeSolv	Training vs Validation
26	0.404558404558405	1.25830996733356e-08	Scaffold	FreeSolv	Training vs Validation
27	0.331324036587195	6.3134271007792e-06	Scaffold	FreeSolv	Training vs Validation
28	0.286909581646424	0.000150033491019275	Scaffold	FreeSolv	Training vs Validation
29	0.225371120107962	0.00570004165506532	Scaffold	FreeSolv	Training vs Validation
0	0.0431547619047619	0.490207340434382	Random	Lipop	Training vs Test
1	0.0357142857142857	0.72770355905052	Random	Lipop	Training vs Test
2	0.0452380952380952	0.42949202877214	Random	Lipop	Training vs Test
3	0.0508928571428571	0.288310633569723	Random	Lipop	Training vs Test
4	0.0327380952380952	0.818466161665524	Random	Lipop	Training vs Test
5	0.0306547619047619	0.874303179875043	Random	Lipop	Training vs Test
6	0.0333333333333333	0.801148997022347	Random	Lipop	Training vs Test
7	0.037202380952381	0.679723145097238	Random	Lipop	Training vs Test
8	0.0327380952380952	0.818466161665524	Random	Lipop	Training vs Test
9	0.04375	0.472441252252994	Random	Lipop	Training vs Test
10	0.0443452380952381	0.45500130108314	Random	Lipop	Training vs Test
11	0.0276785714285714	0.937253926967988	Random	Lipop	Training vs Test
12	0.0386904761904762	0.631257417391288	Random	Lipop	Training vs Test
13	0.0208333333333333	0.996926047596002	Random	Lipop	Training vs Test
14	0.0327380952380952	0.818466161665524	Random	Lipop	Training vs Test
15	0.0380952380952381	0.650648351862405	Random	Lipop	Training vs Test
16	0.0485119047619048	0.343288457369124	Random	Lipop	Training vs Test
17	0.0300595238095238	0.88863278531466	Random	Lipop	Training vs Test
18	0.0541666666666667	0.223354920603322	Random	Lipop	Training vs Test
19	0.0422619047619048	0.517421575944704	Random	Lipop	Training vs Test
20	0.055952380952381	0.192950860607981	Random	Lipop	Training vs Test
21	0.0619047619047619	0.114358669075365	Random	Lipop	Training vs Test
22	0.0443452380952381	0.45500130108314	Random	Lipop	Training vs Test
23	0.0595238095238095	0.141888607883494	Random	Lipop	Training vs Test
24	0.0485119047619048	0.343288457369124	Random	Lipop	Training vs Test
25	0.0342261904761905	0.774285933132155	Random	Lipop	Training vs Test
26	0.0327380952380952	0.818466161665524	Random	Lipop	Training vs Test
27	0.0306547619047619	0.874303179875043	Random	Lipop	Training vs Test
28	0.049702380952381	0.314971257466026	Random	Lipop	Training vs Test
29	0.0339285714285714	0.783347384828174	Random	Lipop	Training vs Test
0	0.0532738095238095	0.239859484488464	Scaffold	Lipop	Training vs Test
1	0.0214285714285714	0.995464653139553	Scaffold	Lipop	Training vs Test
2	0.130654761904762	5.82733545118064e-06	Scaffold	Lipop	Training vs Test
3	0.0976190476190476	0.0016250824348959	Scaffold	Lipop	Training vs Test
4	0.114880952380952	0.000105048792667373	Scaffold	Lipop	Training vs Test
5	0.0723214285714286	0.0402671965081332	Scaffold	Lipop	Training vs Test
6	0.14047619047619	7.9793048579635e-07	Scaffold	Lipop	Training vs Test
7	0.0389880952380952	0.621578030555664	Scaffold	Lipop	Training vs Test
8	0.062202380952381	0.111249477039279	Scaffold	Lipop	Training vs Test
9	0.0961309523809524	0.00201543755549172	Scaffold	Lipop	Training vs Test
10	0.0345238095238095	0.765128530986539	Scaffold	Lipop	Training vs Test
11	0.0476190476190476	0.365605096158677	Scaffold	Lipop	Training vs Test
12	0.0526785714285714	0.251358357767949	Scaffold	Lipop	Training vs Test
13	0.0821428571428572	0.0129721784977114	Scaffold	Lipop	Training vs Test
14	0.116369047619048	8.12459106797059e-05	Scaffold	Lipop	Training vs Test
15	0.0571428571428571	0.174537749220259	Scaffold	Lipop	Training vs Test
16	0.0794642857142857	0.0179218526665503	Scaffold	Lipop	Training vs Test
17	0.0821428571428572	0.0129721784977114	Scaffold	Lipop	Training vs Test
18	0.0919642857142857	0.00361836223154754	Scaffold	Lipop	Training vs Test
19	0.0526785714285714	0.251358357767949	Scaffold	Lipop	Training vs Test
20	0.0422619047619048	0.517421575944704	Scaffold	Lipop	Training vs Test
21	0.0482142857142857	0.350625278423999	Scaffold	Lipop	Training vs Test
22	0.0574404761904762	0.170157944538403	Scaffold	Lipop	Training vs Test
23	0.0479166666666667	0.35806433978654	Scaffold	Lipop	Training vs Test
24	0.0342261904761905	0.774285933132155	Scaffold	Lipop	Training vs Test
25	0.0797619047619048	0.0172988022014418	Scaffold	Lipop	Training vs Test
26	0.112797619047619	0.000149693759067038	Scaffold	Lipop	Training vs Test
27	0.06875	0.0586572136923504	Scaffold	Lipop	Training vs Test
28	0.100297619047619	0.00109387365762736	Scaffold	Lipop	Training vs Test
29	0.0767857142857143	0.0244962408168132	Scaffold	Lipop	Training vs Test
0	0.0357142857142857	0.951598579143631	Random	Lipop	Validation vs Test
1	0.0428571428571429	0.835231725070332	Random	Lipop	Validation vs Test
2	0.0476190476190476	0.72770355905052	Random	Lipop	Validation vs Test
3	0.0523809523809524	0.611917044905672	Random	Lipop	Validation vs Test
4	0.0404761904761905	0.881567996638427	Random	Lipop	Validation vs Test
5	0.0452380952380952	0.783347384828174	Random	Lipop	Validation vs Test
6	0.0428571428571429	0.835231725070332	Random	Lipop	Validation vs Test
7	0.0380952380952381	0.92074059302355	Random	Lipop	Validation vs Test
8	0.0523809523809524	0.611917044905672	Random	Lipop	Validation vs Test
9	0.0642857142857143	0.350625278423999	Random	Lipop	Validation vs Test
10	0.0547619047619048	0.554630025687503	Random	Lipop	Validation vs Test
11	0.0476190476190476	0.72770355905052	Random	Lipop	Validation vs Test
12	0.0738095238095238	0.202707136225359	Random	Lipop	Validation vs Test
13	0.0404761904761905	0.881567996638427	Random	Lipop	Validation vs Test
14	0.0714285714285714	0.234259456958784	Random	Lipop	Validation vs Test
15	0.0452380952380952	0.783347384828174	Random	Lipop	Validation vs Test
16	0.0976190476190476	0.0365439412602262	Random	Lipop	Validation vs Test
17	0.0761904761904762	0.174537749220259	Random	Lipop	Validation vs Test
18	0.0904761904761905	0.0642495079165902	Random	Lipop	Validation vs Test
19	0.0452380952380952	0.783347384828174	Random	Lipop	Validation vs Test
20	0.0880952380952381	0.0768090134384903	Random	Lipop	Validation vs Test
21	0.0571428571428571	0.499206273804613	Random	Lipop	Validation vs Test
22	0.102380952380952	0.0244962408168132	Random	Lipop	Validation vs Test
23	0.0571428571428571	0.499206273804613	Random	Lipop	Validation vs Test
24	0.0571428571428571	0.499206273804613	Random	Lipop	Validation vs Test
25	0.0523809523809524	0.611917044905672	Random	Lipop	Validation vs Test
26	0.0642857142857143	0.350625278423999	Random	Lipop	Validation vs Test
27	0.0523809523809524	0.611917044905672	Random	Lipop	Validation vs Test
28	0.0428571428571429	0.835231725070332	Random	Lipop	Validation vs Test
29	0.05	0.670041624848926	Random	Lipop	Validation vs Test
0	0.0532738095238095	0.239859484488464	Scaffold	Lipop	Validation vs Test
1	0.0214285714285714	0.995464653139553	Scaffold	Lipop	Validation vs Test
2	0.130654761904762	5.82733545118064e-06	Scaffold	Lipop	Validation vs Test
3	0.0976190476190476	0.0016250824348959	Scaffold	Lipop	Validation vs Test
4	0.114880952380952	0.000105048792667373	Scaffold	Lipop	Validation vs Test
5	0.0723214285714286	0.0402671965081332	Scaffold	Lipop	Validation vs Test
6	0.14047619047619	7.9793048579635e-07	Scaffold	Lipop	Validation vs Test
7	0.0389880952380952	0.621578030555664	Scaffold	Lipop	Validation vs Test
8	0.062202380952381	0.111249477039279	Scaffold	Lipop	Validation vs Test
9	0.0961309523809524	0.00201543755549172	Scaffold	Lipop	Validation vs Test
10	0.0345238095238095	0.765128530986539	Scaffold	Lipop	Validation vs Test
11	0.0476190476190476	0.365605096158677	Scaffold	Lipop	Validation vs Test
12	0.0526785714285714	0.251358357767949	Scaffold	Lipop	Validation vs Test
13	0.0821428571428572	0.0129721784977114	Scaffold	Lipop	Validation vs Test
14	0.116369047619048	8.12459106797059e-05	Scaffold	Lipop	Validation vs Test
15	0.0571428571428571	0.174537749220259	Scaffold	Lipop	Validation vs Test
16	0.0794642857142857	0.0179218526665503	Scaffold	Lipop	Validation vs Test
17	0.0821428571428572	0.0129721784977114	Scaffold	Lipop	Validation vs Test
18	0.0919642857142857	0.00361836223154754	Scaffold	Lipop	Validation vs Test
19	0.0526785714285714	0.251358357767949	Scaffold	Lipop	Validation vs Test
20	0.0422619047619048	0.517421575944704	Scaffold	Lipop	Validation vs Test
21	0.0482142857142857	0.350625278423999	Scaffold	Lipop	Validation vs Test
22	0.0574404761904762	0.170157944538403	Scaffold	Lipop	Validation vs Test
23	0.0479166666666667	0.35806433978654	Scaffold	Lipop	Validation vs Test
24	0.0342261904761905	0.774285933132155	Scaffold	Lipop	Validation vs Test
25	0.0797619047619048	0.0172988022014418	Scaffold	Lipop	Validation vs Test
26	0.112797619047619	0.000149693759067038	Scaffold	Lipop	Validation vs Test
27	0.06875	0.0586572136923504	Scaffold	Lipop	Validation vs Test
28	0.100297619047619	0.00109387365762736	Scaffold	Lipop	Validation vs Test
29	0.0767857142857143	0.0244962408168132	Scaffold	Lipop	Validation vs Test
0	0.0288690476190476	0.914766150512277	Random	Lipop	Training vs Validation
1	0.0482142857142857	0.350625278423999	Random	Lipop	Training vs Validation
2	0.0244047619047619	0.979301006132099	Random	Lipop	Training vs Validation
3	0.0264880952380952	0.955892954476818	Random	Lipop	Training vs Validation
4	0.0369047619047619	0.689385646791622	Random	Lipop	Training vs Validation
5	0.0363095238095238	0.708625585712114	Random	Lipop	Training vs Validation
6	0.0413690476190476	0.545239602644713	Random	Lipop	Training vs Validation
7	0.0354166666666667	0.737162950781854	Random	Lipop	Training vs Validation
8	0.0413690476190476	0.545239602644713	Random	Lipop	Training vs Validation
9	0.0538690476190476	0.228758168596917	Random	Lipop	Training vs Validation
10	0.0342261904761905	0.774285933132155	Random	Lipop	Training vs Validation
11	0.0366071428571429	0.699022175547669	Random	Lipop	Training vs Validation
12	0.0514880952380952	0.275600974782114	Random	Lipop	Training vs Validation
13	0.037202380952381	0.679723145097238	Random	Lipop	Training vs Validation
14	0.0663690476190476	0.0745817296740616	Random	Lipop	Training vs Validation
15	0.0327380952380952	0.818466161665524	Random	Lipop	Training vs Validation
16	0.0619047619047619	0.114358669075365	Random	Lipop	Training vs Validation
17	0.0541666666666667	0.223354920603322	Random	Lipop	Training vs Validation
18	0.0413690476190476	0.545239602644713	Random	Lipop	Training vs Validation
19	0.0315476190476191	0.851379496303109	Random	Lipop	Training vs Validation
20	0.0431547619047619	0.490207340434382	Random	Lipop	Training vs Validation
21	0.024702380952381	0.976644009153964	Random	Lipop	Training vs Validation
22	0.0619047619047619	0.114358669075365	Random	Lipop	Training vs Validation
23	0.0318452380952381	0.843386906686933	Random	Lipop	Training vs Validation
24	0.0494047619047619	0.321895494671495	Random	Lipop	Training vs Validation
25	0.0574404761904762	0.170157944538403	Random	Lipop	Training vs Validation
26	0.0386904761904762	0.631257417391288	Random	Lipop	Training vs Validation
27	0.0366071428571429	0.699022175547669	Random	Lipop	Training vs Validation
28	0.0351190476190476	0.746558903279796	Random	Lipop	Training vs Validation
29	0.0413690476190476	0.545239602644713	Random	Lipop	Training vs Validation
0	0.0532738095238095	0.239859484488464	Scaffold	Lipop	Training vs Validation
1	0.0214285714285714	0.995464653139553	Scaffold	Lipop	Training vs Validation
2	0.130654761904762	5.82733545118064e-06	Scaffold	Lipop	Training vs Validation
3	0.0976190476190476	0.0016250824348959	Scaffold	Lipop	Training vs Validation
4	0.114880952380952	0.000105048792667373	Scaffold	Lipop	Training vs Validation
5	0.0723214285714286	0.0402671965081332	Scaffold	Lipop	Training vs Validation
6	0.14047619047619	7.9793048579635e-07	Scaffold	Lipop	Training vs Validation
7	0.0389880952380952	0.621578030555664	Scaffold	Lipop	Training vs Validation
8	0.062202380952381	0.111249477039279	Scaffold	Lipop	Training vs Validation
9	0.0961309523809524	0.00201543755549172	Scaffold	Lipop	Training vs Validation
10	0.0345238095238095	0.765128530986539	Scaffold	Lipop	Training vs Validation
11	0.0476190476190476	0.365605096158677	Scaffold	Lipop	Training vs Validation
12	0.0526785714285714	0.251358357767949	Scaffold	Lipop	Training vs Validation
13	0.0821428571428572	0.0129721784977114	Scaffold	Lipop	Training vs Validation
14	0.116369047619048	8.12459106797059e-05	Scaffold	Lipop	Training vs Validation
15	0.0571428571428571	0.174537749220259	Scaffold	Lipop	Training vs Validation
16	0.0794642857142857	0.0179218526665503	Scaffold	Lipop	Training vs Validation
17	0.0821428571428572	0.0129721784977114	Scaffold	Lipop	Training vs Validation
18	0.0919642857142857	0.00361836223154754	Scaffold	Lipop	Training vs Validation
19	0.0526785714285714	0.251358357767949	Scaffold	Lipop	Training vs Validation
20	0.0422619047619048	0.517421575944704	Scaffold	Lipop	Training vs Validation
21	0.0482142857142857	0.350625278423999	Scaffold	Lipop	Training vs Validation
22	0.0574404761904762	0.170157944538403	Scaffold	Lipop	Training vs Validation
23	0.0479166666666667	0.35806433978654	Scaffold	Lipop	Training vs Validation
24	0.0342261904761905	0.774285933132155	Scaffold	Lipop	Training vs Validation
25	0.0797619047619048	0.0172988022014418	Scaffold	Lipop	Training vs Validation
26	0.112797619047619	0.000149693759067038	Scaffold	Lipop	Training vs Validation
27	0.06875	0.0586572136923504	Scaffold	Lipop	Training vs Validation
28	0.100297619047619	0.00109387365762736	Scaffold	Lipop	Training vs Validation
29	0.0767857142857143	0.0244962408168132	Scaffold	Lipop	Training vs Validation
