# Supplementary material for: A systematic study of key elements underlying molecular property prediction
Source: Nat Commun. 2023 Oct 13;14:6395. doi: 10.1038/s41467-023-41948-6 (PMC10575948; doi:10.1038/s41467-023-41948-6)
Supplement: Supplementary file 4 — Source Data [file 41467_2023_41948_MOESM4_ESM.zip › SourceData/SFig4/SFig4b.txt]

prevalence	heterocycles	mol_prop
27.7594183740912	fr_pyridine	BACE
4.29610046265697	fr_thiophene	BACE
4.03172504957039	fr_piperdine	BACE
2.51156642432254	fr_Nhpyrrole	BACE
2.44547257105089	fr_imidazole	BACE
2.18109715796431	fr_thiazole	BACE
0.859220092531395	fr_furan	BACE
0.594844679444812	fr_oxazole	BACE
0.528750826173166	fr_morpholine	BACE
0.528750826173166	fr_piperzine	BACE
0.132187706543291	fr_tetrazole	BACE
0	fr_barbitur	BACE
0	fr_benzodiazepine	BACE
0	fr_dihydropyridine	BACE
0	fr_epoxide	BACE
0	fr_lactam	BACE
15.4487493869544	fr_piperdine	BBBP
9.22020598332516	fr_piperzine	BBBP
8.58263854830799	fr_pyridine	BBBP
6.52280529671408	fr_lactam	BBBP
6.4737616478666	fr_Nhpyrrole	BBBP
5.34575772437469	fr_imidazole	BBBP
2.25600784698382	fr_thiazole	BBBP
2.10887690044139	fr_benzodiazepine	BBBP
1.61844041196665	fr_thiophene	BBBP
1.5203531142717	fr_furan	BBBP
1.42226581657675	fr_barbitur	BBBP
1.22609122118686	fr_morpholine	BBBP
1.12800392349191	fr_tetrazole	BBBP
0.490436488474743	fr_epoxide	BBBP
0.294261893084846	fr_oxazole	BBBP
0.196174595389897	fr_dihydropyridine	BBBP
10.8428168466103	fr_pyridine	HIV
9.40083649450443	fr_Nhpyrrole	HIV
5.31076743507441	fr_imidazole	HIV
3.81285867133547	fr_piperdine	HIV
2.87423402392763	fr_thiazole	HIV
2.19093473397529	fr_thiophene	HIV
1.84077424375061	fr_furan	HIV
1.38605194047272	fr_piperzine	HIV
1.13072658301722	fr_morpholine	HIV
0.658982589242292	fr_oxazole	HIV
0.624939208248225	fr_epoxide	HIV
0.442563952922867	fr_lactam	HIV
0.398793891644782	fr_dihydropyridine	HIV
0.284505398307558	fr_barbitur	HIV
0.265052037739519	fr_tetrazole	HIV
0.0437700612780858	fr_benzodiazepine	HIV
3.90070921985816	fr_pyridine	ESOL
3.01418439716312	fr_barbitur	ESOL
2.74822695035461	fr_Nhpyrrole	ESOL
1.41843971631206	fr_imidazole	ESOL
0.709219858156028	fr_furan	ESOL
0.620567375886525	fr_piperdine	ESOL
0.620567375886525	fr_thiazole	ESOL
0.531914893617021	fr_benzodiazepine	ESOL
0.265957446808511	fr_epoxide	ESOL
0.265957446808511	fr_oxazole	ESOL
0.177304964539007	fr_thiophene	ESOL
0.0886524822695035	fr_dihydropyridine	ESOL
0.0886524822695035	fr_piperzine	ESOL
0	fr_lactam	ESOL
0	fr_morpholine	ESOL
0	fr_tetrazole	ESOL
3.58255451713396	fr_pyridine	FreeSolv
2.02492211838006	fr_Nhpyrrole	FreeSolv
0.778816199376947	fr_imidazole	FreeSolv
0.467289719626168	fr_piperzine	FreeSolv
0.311526479750779	fr_morpholine	FreeSolv
0.311526479750779	fr_piperdine	FreeSolv
0.311526479750779	fr_thiophene	FreeSolv
0.155763239875389	fr_epoxide	FreeSolv
0	fr_barbitur	FreeSolv
0	fr_benzodiazepine	FreeSolv
0	fr_dihydropyridine	FreeSolv
0	fr_furan	FreeSolv
0	fr_lactam	FreeSolv
0	fr_oxazole	FreeSolv
0	fr_tetrazole	FreeSolv
0	fr_thiazole	FreeSolv
29.5	fr_pyridine	Lipop
17.8809523809524	fr_piperdine	Lipop
17.3333333333333	fr_Nhpyrrole	Lipop
9.59523809523809	fr_piperzine	Lipop
9	fr_imidazole	Lipop
6.40476190476191	fr_morpholine	Lipop
6.40476190476191	fr_thiazole	Lipop
6	fr_thiophene	Lipop
1.97619047619048	fr_furan	Lipop
1.07142857142857	fr_tetrazole	Lipop
0.69047619047619	fr_oxazole	Lipop
0.214285714285714	fr_benzodiazepine	Lipop
0.119047619047619	fr_dihydropyridine	Lipop
0.0952380952380952	fr_barbitur	Lipop
0.0714285714285714	fr_lactam	Lipop
0.0476190476190476	fr_epoxide	Lipop
