# Supplementary material for: A systematic study of key elements underlying molecular property prediction
Source: Nat Commun. 2023 Oct 13;14:6395. doi: 10.1038/s41467-023-41948-6 (PMC10575948; doi:10.1038/s41467-023-41948-6)
Supplement: Supplementary file 4 — Source Data [file 41467_2023_41948_MOESM4_ESM.zip › SourceData/SFig4/SFig4a.txt]

prevalence	func_groups	mol_prop
98.7442167878387	fr_benzene	BACE
87.6404494382023	fr_NH2	BACE
84.6001321877065	fr_NH0	BACE
75.4130865829478	fr_C_O	BACE
73.7607402511566	fr_amide	BACE
64.4415069398546	fr_NH1	BACE
62.3265036351619	fr_halogen	BACE
53.734302709848	fr_ether	BACE
49.3060145406477	fr_Al_OH	BACE
49.1738268341044	fr_quatN	BACE
47.9841374752148	fr_Ar_N	BACE
39.7224058162591	fr_aniline	BACE
34.0383344348976	fr_Imine	BACE
24.256444150694	fr_methoxy	BACE
22.4058162590879	fr_guanido	BACE
21.0178453403833	fr_aryl_methyl	BACE
17.8453403833444	fr_amidine	BACE
17.7792465300727	fr_Ndealkylation1	BACE
17.4487772637145	fr_alkyl_halide	BACE
14.4084600132188	fr_sulfonamd	BACE
69.3967631191761	fr_NH0	BBBP
69.2496321726337	fr_benzene	BBBP
60.1765571358509	fr_C_O	BBBP
40.7062285434036	fr_ether	BBBP
40.2648357037764	fr_NH1	BBBP
36.096125551741	fr_amide	BBBP
34.0362923001471	fr_halogen	BBBP
29.1319274153997	fr_Al_OH	BBBP
27.0720941638058	fr_Ar_N	BBBP
26.4345267287886	fr_aniline	BBBP
18.1951937224129	fr_NH2	BBBP
17.8028445316332	fr_Ndealkylation1	BBBP
17.6557135850907	fr_ketone	BBBP
16.4786660127513	fr_Ndealkylation2	BBBP
15.4487493869544	fr_aryl_methyl	BBBP
13.5850907307504	fr_allylic_oxid	BBBP
13.3889161353605	fr_ester	BBBP
11.4271701814615	fr_methoxy	BBBP
10.9367336929868	fr_COO	BBBP
10.544384502207	fr_alkyl_halide	BBBP
73.9203384884739	fr_benzene	HIV
68.4344908082871	fr_NH0	HIV
58.5983853710729	fr_C_O	HIV
42.9189767532341	fr_NH1	HIV
42.9165450831631	fr_ether	HIV
37.732224491781	fr_Ar_N	HIV
30.4420776189087	fr_amide	HIV
29.2213792432643	fr_aniline	HIV
25.2455986771715	fr_halogen	HIV
21.1239179068184	fr_aryl_methyl	HIV
19.0302499756833	fr_methoxy	HIV
17.7317381577668	fr_ester	HIV
16.7542067892228	fr_ketone	HIV
14.2495866160879	fr_allylic_oxid	HIV
13.8410660441591	fr_Al_OH	HIV
11.7619881334501	fr_Ar_OH	HIV
11.227020717829	fr_NH2	HIV
9.40083649450443	fr_Ar_NH	HIV
8.39412508510845	fr_sulfide	HIV
7.85429432934539	fr_phenol	HIV
50.0886524822695	fr_benzene	ESOL
35.1950354609929	fr_C_O	ESOL
29.4326241134752	fr_halogen	ESOL
27.4822695035461	fr_NH0	ESOL
20.6560283687943	fr_ether	ESOL
19.5921985815603	fr_NH1	ESOL
19.5035460992908	fr_amide	ESOL
16.0460992907801	fr_aniline	ESOL
13.9184397163121	fr_Al_OH	ESOL
13.8297872340426	fr_Ar_N	ESOL
12.7659574468085	fr_aryl_methyl	ESOL
11.613475177305	fr_allylic_oxid	ESOL
10.5496453900709	fr_alkyl_halide	ESOL
8.86524822695035	fr_unbrch_alkane	ESOL
8.68794326241135	fr_ester	ESOL
8.06737588652482	fr_Ar_OH	ESOL
7.6241134751773	fr_ketone	ESOL
7.18085106382979	fr_phenol	ESOL
7.00354609929078	fr_urea	ESOL
6.73758865248227	fr_NH2	ESOL
34.2679127725857	fr_benzene	FreeSolv
27.2585669781931	fr_halogen	FreeSolv
22.8971962616822	fr_C_O	FreeSolv
20.0934579439252	fr_ether	FreeSolv
17.1339563862928	fr_NH0	FreeSolv
14.3302180685358	fr_alkyl_halide	FreeSolv
12.9283489096573	fr_unbrch_alkane	FreeSolv
12.1495327102804	fr_aryl_methyl	FreeSolv
8.09968847352025	fr_methoxy	FreeSolv
7.78816199376947	fr_Al_OH	FreeSolv
7.78816199376947	fr_Ar_N	FreeSolv
7.63239875389408	fr_Ar_OH	FreeSolv
7.63239875389408	fr_phenol	FreeSolv
7.00934579439252	fr_ester	FreeSolv
6.54205607476635	fr_allylic_oxid	FreeSolv
5.76323987538941	fr_NH1	FreeSolv
5.76323987538941	fr_aniline	FreeSolv
5.60747663551402	fr_NH2	FreeSolv
5.60747663551402	fr_ketone	FreeSolv
4.20560747663551	fr_nitro	FreeSolv
89.8095238095238	fr_benzene	Lipop
87	fr_NH0	Lipop
69.6428571428571	fr_Ar_N	Lipop
65.9285714285714	fr_NH1	Lipop
63.0238095238095	fr_C_O	Lipop
53.5714285714286	fr_aniline	Lipop
51.1666666666667	fr_amide	Lipop
45.3809523809524	fr_ether	Lipop
42.9047619047619	fr_halogen	Lipop
25.8333333333333	fr_aryl_methyl	Lipop
19.7857142857143	fr_NH2	Lipop
17.3333333333333	fr_Ar_NH	Lipop
16.8095238095238	fr_methoxy	Lipop
15.6428571428571	fr_Ndealkylation2	Lipop
13.2857142857143	fr_Al_OH	Lipop
11.0714285714286	fr_COO	Lipop
10.0952380952381	fr_sulfonamd	Lipop
10.0238095238095	fr_ArN	Lipop
9.42857142857143	fr_Ndealkylation1	Lipop
8.83333333333333	fr_Ar_OH	Lipop
