# Supplementary material for: A systematic study of key elements underlying molecular property prediction
Source: Nat Commun. 2023 Oct 13;14:6395. doi: 10.1038/s41467-023-41948-6 (PMC10575948; doi:10.1038/s41467-023-41948-6)
Supplement: Supplementary file 4 — Source Data [file 41467_2023_41948_MOESM4_ESM.zip › SourceData/SFig5/SFig5a.txt]

prevalence	func_groups	mol_prop
97.8488536654401	fr_benzene	MOR
93.8579111236909	fr_NH0	MOR
66.4590999150863	fr_C_O	MOR
59.0150014152279	fr_Ndealkylation2	MOR
55.9298046985565	fr_amide	MOR
45.6835550523634	fr_NH1	MOR
37.4752335125955	fr_ether	MOR
31.5595810925559	fr_Ar_N	MOR
31.191621851118	fr_Ar_OH	MOR
30.7953580526465	fr_halogen	MOR
29.9179167846023	fr_phenol	MOR
23.6343051231248	fr_NH2	MOR
23.5210868949901	fr_aniline	MOR
23.2380413246533	fr_Al_OH	MOR
19.1338805547693	fr_aryl_methyl	MOR
16.5015567506369	fr_methoxy	MOR
14.3787149731107	fr_priamide	MOR
13.1333144636286	fr_Ndealkylation1	MOR
10.8972544579677	fr_unbrch_alkane	MOR
10.0481177469573	fr_COO	MOR
98.6348122866894	fr_benzene	DOR
93.8566552901024	fr_NH0	DOR
67.3285758609991	fr_C_O	DOR
62.7676078188024	fr_Ndealkylation2	DOR
55.6313993174061	fr_amide	DOR
46.819733167856	fr_NH1	DOR
45.6717344089358	fr_Ar_OH	DOR
45.2063295066708	fr_phenol	DOR
38.8147688488985	fr_ether	DOR
27.9242941358982	fr_NH2	DOR
26.9934843313683	fr_Ar_N	DOR
24.8836487744338	fr_halogen	DOR
24.4182438721688	fr_Al_OH	DOR
21.439652497673	fr_aniline	DOR
16.0719826248836	fr_priamide	DOR
14.7378219050574	fr_methoxy	DOR
13.9000930809805	fr_aryl_methyl	DOR
13.8380390940118	fr_Ndealkylation1	DOR
13.7759851070431	fr_COO	DOR
12.5349053676699	fr_unbrch_alkane	DOR
95.009019843656	fr_benzene	KOR
91.7318099819603	fr_NH0	KOR
66.5063138905592	fr_C_O	KOR
65.0932050511124	fr_Ndealkylation2	KOR
53.3072760072159	fr_amide	KOR
42.6337943475646	fr_ether	KOR
41.882140709561	fr_NH1	KOR
33.1629585087192	fr_Ar_OH	KOR
32.1707757065544	fr_phenol	KOR
31.1184606133494	fr_Ar_N	KOR
27.7209861695731	fr_halogen	KOR
26.1876127480457	fr_aniline	KOR
22.0084185207456	fr_Al_OH	KOR
19.2423331328924	fr_methoxy	KOR
18.7913409500902	fr_NH2	KOR
15.8147925435959	fr_aryl_methyl	KOR
14.2814191220686	fr_Ndealkylation1	KOR
11.244738424534	fr_ketone	KOR
10.9741431148527	fr_unbrch_alkane	KOR
9.71136500300661	fr_priamide	KOR
93.8803894297636	fr_benzene	MDR1
80.1808066759388	fr_NH0	MDR1
77.538247566064	fr_ether	MDR1
71.7663421418637	fr_C_O	MDR1
41.5159944367177	fr_methoxy	MDR1
40.8901251738526	fr_aniline	MDR1
38.5952712100139	fr_NH1	MDR1
36.0222531293463	fr_Al_OH	MDR1
35.6050069541029	fr_aryl_methyl	MDR1
34.144645340751	fr_amide	MDR1
32.4061196105702	fr_Ar_N	MDR1
26.9819193324061	fr_ketone	MDR1
18.7065368567455	fr_halogen	MDR1
18.6369958275382	fr_ester	MDR1
16.6898470097357	fr_HOCCN	MDR1
11.9610570236439	fr_Ndealkylation1	MDR1
8.90125173852573	fr_unbrch_alkane	MDR1
8.76216968011127	fr_allylic_oxid	MDR1
8.48400556328234	fr_Ndealkylation2	MDR1
8.34492350486787	fr_Ar_OH	MDR1
93.8944614042739	fr_benzene	CYP2D6
87.352812908853	fr_NH0	CYP2D6
65.2856519843	fr_NH1	CYP2D6
64.0645442651548	fr_Ar_N	CYP2D6
52.2895769733973	fr_halogen	CYP2D6
51.5918011338857	fr_C_O	CYP2D6
45.5298735281291	fr_ether	CYP2D6
42.6515481901439	fr_amide	CYP2D6
37.5054513737462	fr_aniline	CYP2D6
30.3096380287833	fr_aryl_methyl	CYP2D6
25.3815961622329	fr_Ndealkylation2	CYP2D6
16.4413432184911	fr_Al_OH	CYP2D6
15.0894025294374	fr_Ar_NH	CYP2D6
14.958569559529	fr_Ndealkylation1	CYP2D6
14.4788486698648	fr_methoxy	CYP2D6
14.3044047099869	fr_NH2	CYP2D6
14.217182730048	fr_alkyl_halide	CYP2D6
8.67858700392499	fr_unbrch_alkane	CYP2D6
8.46053205407763	fr_urea	CYP2D6
8.11164413432185	fr_ketone	CYP2D6
94.6608553527649	fr_NH0	CYP3A4
93.2171070552983	fr_benzene	CYP3A4
80.4685371833288	fr_Ar_N	CYP3A4
66.6848270226096	fr_C_O	CYP3A4
64.3693816398801	fr_NH1	CYP3A4
59.3298828657042	fr_amide	CYP3A4
56.4696268046854	fr_halogen	CYP3A4
53.0918005992918	fr_ether	CYP3A4
48.3519476981749	fr_aniline	CYP3A4
34.4865159357123	fr_aryl_methyl	CYP3A4
19.1228548079542	fr_Ar_NH	CYP3A4
18.3056387905203	fr_methoxy	CYP3A4
18.169436120948	fr_Al_OH	CYP3A4
15.7450286025606	fr_NH2	CYP3A4
15.7177880686461	fr_Ndealkylation2	CYP3A4
15.1457368564424	fr_alkyl_halide	CYP3A4
10.5420866248978	fr_urea	CYP3A4
9.67038953963498	fr_Ndealkylation1	CYP3A4
9.64314900572051	fr_sulfonamd	CYP3A4
7.35494415690548	fr_Ar_OH	CYP3A4
