# Supplementary material for: A systematic study of key elements underlying molecular property prediction
Source: Nat Commun. 2023 Oct 13;14:6395. doi: 10.1038/s41467-023-41948-6 (PMC10575948; doi:10.1038/s41467-023-41948-6)
Supplement: Supplementary file 4 — Source Data [file 41467_2023_41948_MOESM4_ESM.zip › SourceData/SFig5/SFig5b.txt]

prevalence	heterocycles	mol_prop
66.8836682705916	fr_piperdine	MOR
9.53863572035098	fr_pyridine	MOR
8.80271723747523	fr_Nhpyrrole	MOR
7.13274837248797	fr_imidazole	MOR
4.07585621285027	fr_piperzine	MOR
2.63232380413247	fr_thiophene	MOR
2.17945089159355	fr_furan	MOR
1.47183696575149	fr_thiazole	MOR
0.622700254741013	fr_morpholine	MOR
0.367959241437872	fr_benzodiazepine	MOR
0.198131899235777	fr_oxazole	MOR
0.11321822813473	fr_tetrazole	MOR
0.0566091140673648	fr_epoxide	MOR
0	fr_barbitur	MOR
0	fr_dihydropyridine	MOR
0	fr_lactam	MOR
68.0111697176544	fr_piperdine	DOR
8.00496431895749	fr_pyridine	DOR
7.47750542972386	fr_Nhpyrrole	DOR
4.62302202916537	fr_imidazole	DOR
4.37480608129072	fr_piperzine	DOR
1.92367359602854	fr_thiazole	DOR
1.92367359602854	fr_thiophene	DOR
1.86161960905988	fr_furan	DOR
0.372323921811976	fr_morpholine	DOR
0.310269934843314	fr_benzodiazepine	DOR
0.0930809804529941	fr_epoxide	DOR
0.0620539869686627	fr_tetrazole	DOR
0.0310269934843314	fr_oxazole	DOR
0	fr_barbitur	DOR
0	fr_dihydropyridine	DOR
0	fr_lactam	DOR
60.4930847865304	fr_piperdine	KOR
11.4852675886951	fr_pyridine	KOR
6.01322910402886	fr_Nhpyrrole	KOR
5.86289837642814	fr_piperzine	KOR
5.77269993986771	fr_furan	KOR
5.2916416115454	fr_imidazole	KOR
2.43535778713169	fr_thiophene	KOR
1.74383644016837	fr_thiazole	KOR
1.05231509320505	fr_morpholine	KOR
0.781719783523752	fr_oxazole	KOR
0.21046301864101	fr_benzodiazepine	KOR
0.150330727600722	fr_tetrazole	KOR
0.120264582080577	fr_lactam	KOR
0.0601322910402886	fr_epoxide	KOR
0	fr_barbitur	KOR
0	fr_dihydropyridine	KOR
20.0278164116829	fr_piperzine	MDR1
8.8317107093185	fr_piperdine	MDR1
8.48400556328234	fr_pyridine	MDR1
7.23226703755216	fr_furan	MDR1
3.89429763560501	fr_morpholine	MDR1
3.05980528511822	fr_thiophene	MDR1
2.92072322670376	fr_thiazole	MDR1
2.08623087621697	fr_Nhpyrrole	MDR1
1.46036161335188	fr_tetrazole	MDR1
0.90403337969402	fr_dihydropyridine	MDR1
0.486787204450626	fr_imidazole	MDR1
0.417246175243394	fr_oxazole	MDR1
0.0695410292072323	fr_epoxide	MDR1
0	fr_barbitur	MDR1
0	fr_benzodiazepine	MDR1
0	fr_lactam	MDR1
26.4718709114697	fr_pyridine	CYP2D6
22.2852158744004	fr_piperdine	CYP2D6
15.0894025294374	fr_Nhpyrrole	CYP2D6
13.4321849105975	fr_imidazole	CYP2D6
8.67858700392499	fr_piperzine	CYP2D6
5.97470562581771	fr_thiazole	CYP2D6
4.31748800697776	fr_thiophene	CYP2D6
2.44221543829045	fr_morpholine	CYP2D6
2.31138246838203	fr_furan	CYP2D6
2.22416048844309	fr_tetrazole	CYP2D6
1.09027474923681	fr_oxazole	CYP2D6
0.0872219799389446	fr_dihydropyridine	CYP2D6
0	fr_barbitur	CYP2D6
0	fr_benzodiazepine	CYP2D6
0	fr_epoxide	CYP2D6
0	fr_lactam	CYP2D6
38.9267229637701	fr_pyridine	CYP3A4
19.1228548079542	fr_Nhpyrrole	CYP3A4
17.352220103514	fr_imidazole	CYP3A4
16.5077635521656	fr_piperdine	CYP3A4
15.9084718060474	fr_piperzine	CYP3A4
9.64314900572051	fr_morpholine	CYP3A4
9.26178153091801	fr_thiazole	CYP3A4
3.75919368019613	fr_thiophene	CYP3A4
3.2416235358213	fr_furan	CYP3A4
2.28820484881504	fr_oxazole	CYP3A4
1.11686189049305	fr_tetrazole	CYP3A4
0.190683737401253	fr_dihydropyridine	CYP3A4
0.163443203486788	fr_lactam	CYP3A4
0.136202669572324	fr_epoxide	CYP3A4
0	fr_barbitur	CYP3A4
0	fr_benzodiazepine	CYP3A4
