# Supplementary material for: A systematic study of key elements underlying molecular property prediction
Source: Nat Commun. 2023 Oct 13;14:6395. doi: 10.1038/s41467-023-41948-6 (PMC10575948; doi:10.1038/s41467-023-41948-6)
Supplement: Supplementary file 4 — Source Data [file 41467_2023_41948_MOESM4_ESM.zip › SourceData/SFig19.txt]

metric_score	metric_name	mol_rep	mol_prop	model_name	fold	split_type	task
0.739572949931901	RMSE	1. MorganBits	CHEMBL4792_Ki	RF	0	fixed	moleculeace
0.731697132218294	RMSE	2. MorganCounts	CHEMBL4792_Ki	RF	0	fixed	moleculeace
0.794236832835934	RMSE	3. MACCS	CHEMBL4792_Ki	RF	0	fixed	moleculeace
0.769094037010756	RMSE	0. RDKit Descriptors	CHEMBL4792_Ki	RF	0	fixed	moleculeace
0.838881342540148	RMSE	5. PhysChem Descriptors	CHEMBL4792_Ki	RF	0	fixed	moleculeace
0.702332949450981	RMSE	4. AtomPairs	CHEMBL4792_Ki	RF	0	fixed	moleculeace
0.832385634928541	RMSE	1. MorganBits	CHEMBL4792_Ki	SVM	0	fixed	moleculeace
0.859079156783321	RMSE	2. MorganCounts	CHEMBL4792_Ki	SVM	0	fixed	moleculeace
0.954008003561688	RMSE	3. MACCS	CHEMBL4792_Ki	SVM	0	fixed	moleculeace
0.900662825588342	RMSE	0. RDKit Descriptors	CHEMBL4792_Ki	SVM	0	fixed	moleculeace
1.08280618305216	RMSE	5. PhysChem Descriptors	CHEMBL4792_Ki	SVM	0	fixed	moleculeace
1.07929895699186	RMSE	4. AtomPairs	CHEMBL4792_Ki	SVM	0	fixed	moleculeace
0.822307097524485	RMSE	1. MorganBits	CHEMBL4792_Ki	XGBoost	0	fixed	moleculeace
0.810604368990082	RMSE	2. MorganCounts	CHEMBL4792_Ki	XGBoost	0	fixed	moleculeace
0.842194359026103	RMSE	3. MACCS	CHEMBL4792_Ki	XGBoost	0	fixed	moleculeace
0.786880586191459	RMSE	0. RDKit Descriptors	CHEMBL4792_Ki	XGBoost	0	fixed	moleculeace
0.896734792896763	RMSE	5. PhysChem Descriptors	CHEMBL4792_Ki	XGBoost	0	fixed	moleculeace
0.721228495076082	RMSE	4. AtomPairs	CHEMBL4792_Ki	XGBoost	0	fixed	moleculeace
0.751295541466559	RMSE	1. MorganBits	CHEMBL244_Ki	RF	0	fixed	moleculeace
0.728222989015873	RMSE	2. MorganCounts	CHEMBL244_Ki	RF	0	fixed	moleculeace
0.885169820365681	RMSE	3. MACCS	CHEMBL244_Ki	RF	0	fixed	moleculeace
0.881596367310818	RMSE	0. RDKit Descriptors	CHEMBL244_Ki	RF	0	fixed	moleculeace
1.16577592661422	RMSE	5. PhysChem Descriptors	CHEMBL244_Ki	RF	0	fixed	moleculeace
0.808254554819915	RMSE	4. AtomPairs	CHEMBL244_Ki	RF	0	fixed	moleculeace
0.936046615654173	RMSE	1. MorganBits	CHEMBL244_Ki	SVM	0	fixed	moleculeace
1.01434550180005	RMSE	2. MorganCounts	CHEMBL244_Ki	SVM	0	fixed	moleculeace
1.27347983440749	RMSE	3. MACCS	CHEMBL244_Ki	SVM	0	fixed	moleculeace
1.19795317015155	RMSE	0. RDKit Descriptors	CHEMBL244_Ki	SVM	0	fixed	moleculeace
2.19669594864921	RMSE	5. PhysChem Descriptors	CHEMBL244_Ki	SVM	0	fixed	moleculeace
1.97258860240368	RMSE	4. AtomPairs	CHEMBL244_Ki	SVM	0	fixed	moleculeace
0.928076440912263	RMSE	1. MorganBits	CHEMBL244_Ki	XGBoost	0	fixed	moleculeace
0.907041890430621	RMSE	2. MorganCounts	CHEMBL244_Ki	XGBoost	0	fixed	moleculeace
1.00509618972503	RMSE	3. MACCS	CHEMBL244_Ki	XGBoost	0	fixed	moleculeace
0.994459488005277	RMSE	0. RDKit Descriptors	CHEMBL244_Ki	XGBoost	0	fixed	moleculeace
1.31830856879744	RMSE	5. PhysChem Descriptors	CHEMBL244_Ki	XGBoost	0	fixed	moleculeace
0.900725994737653	RMSE	4. AtomPairs	CHEMBL244_Ki	XGBoost	0	fixed	moleculeace
0.782266265360485	RMSE	1. MorganBits	CHEMBL204_Ki	RF	0	fixed	moleculeace
0.769461237255815	RMSE	2. MorganCounts	CHEMBL204_Ki	RF	0	fixed	moleculeace
0.828292982897767	RMSE	3. MACCS	CHEMBL204_Ki	RF	0	fixed	moleculeace
0.845376959760334	RMSE	0. RDKit Descriptors	CHEMBL204_Ki	RF	0	fixed	moleculeace
1.0975838316415	RMSE	5. PhysChem Descriptors	CHEMBL204_Ki	RF	0	fixed	moleculeace
0.780814310173454	RMSE	4. AtomPairs	CHEMBL204_Ki	RF	0	fixed	moleculeace
1.0466513664094	RMSE	1. MorganBits	CHEMBL204_Ki	SVM	0	fixed	moleculeace
1.02949262779326	RMSE	2. MorganCounts	CHEMBL204_Ki	SVM	0	fixed	moleculeace
1.15731098018026	RMSE	3. MACCS	CHEMBL204_Ki	SVM	0	fixed	moleculeace
1.09906969887703	RMSE	0. RDKit Descriptors	CHEMBL204_Ki	SVM	0	fixed	moleculeace
3.96349341158609	RMSE	5. PhysChem Descriptors	CHEMBL204_Ki	SVM	0	fixed	moleculeace
1.55495121924677	RMSE	4. AtomPairs	CHEMBL204_Ki	SVM	0	fixed	moleculeace
0.940961436394775	RMSE	1. MorganBits	CHEMBL204_Ki	XGBoost	0	fixed	moleculeace
0.937736279636772	RMSE	2. MorganCounts	CHEMBL204_Ki	XGBoost	0	fixed	moleculeace
1.03130798042785	RMSE	3. MACCS	CHEMBL204_Ki	XGBoost	0	fixed	moleculeace
0.919489463279911	RMSE	0. RDKit Descriptors	CHEMBL204_Ki	XGBoost	0	fixed	moleculeace
1.2138972594529	RMSE	5. PhysChem Descriptors	CHEMBL204_Ki	XGBoost	0	fixed	moleculeace
0.905671702619212	RMSE	4. AtomPairs	CHEMBL204_Ki	XGBoost	0	fixed	moleculeace
0.73633616219049	RMSE	1. MorganBits	CHEMBL2034_Ki	RF	0	fixed	moleculeace
0.755362674808264	RMSE	2. MorganCounts	CHEMBL2034_Ki	RF	0	fixed	moleculeace
0.749597187928713	RMSE	3. MACCS	CHEMBL2034_Ki	RF	0	fixed	moleculeace
0.736028752476504	RMSE	0. RDKit Descriptors	CHEMBL2034_Ki	RF	0	fixed	moleculeace
0.814914258546434	RMSE	5. PhysChem Descriptors	CHEMBL2034_Ki	RF	0	fixed	moleculeace
0.754897709965081	RMSE	4. AtomPairs	CHEMBL2034_Ki	RF	0	fixed	moleculeace
0.845323446507748	RMSE	1. MorganBits	CHEMBL2034_Ki	SVM	0	fixed	moleculeace
0.882430898487872	RMSE	2. MorganCounts	CHEMBL2034_Ki	SVM	0	fixed	moleculeace
0.896525739534582	RMSE	3. MACCS	CHEMBL2034_Ki	SVM	0	fixed	moleculeace
0.810605847041156	RMSE	0. RDKit Descriptors	CHEMBL2034_Ki	SVM	0	fixed	moleculeace
1.42461975407248	RMSE	5. PhysChem Descriptors	CHEMBL2034_Ki	SVM	0	fixed	moleculeace
1.08468222245106	RMSE	4. AtomPairs	CHEMBL2034_Ki	SVM	0	fixed	moleculeace
0.79466985996596	RMSE	1. MorganBits	CHEMBL2034_Ki	XGBoost	0	fixed	moleculeace
0.771743861143152	RMSE	2. MorganCounts	CHEMBL2034_Ki	XGBoost	0	fixed	moleculeace
0.752917941360837	RMSE	3. MACCS	CHEMBL2034_Ki	XGBoost	0	fixed	moleculeace
0.736883881146125	RMSE	0. RDKit Descriptors	CHEMBL2034_Ki	XGBoost	0	fixed	moleculeace
0.811652883528149	RMSE	5. PhysChem Descriptors	CHEMBL2034_Ki	XGBoost	0	fixed	moleculeace
0.740888864227773	RMSE	4. AtomPairs	CHEMBL2034_Ki	XGBoost	0	fixed	moleculeace
0.674999902149108	RMSE	1. MorganBits	CHEMBL1871_Ki	RF	0	fixed	moleculeace
0.658848332191213	RMSE	2. MorganCounts	CHEMBL1871_Ki	RF	0	fixed	moleculeace
0.734382799694414	RMSE	3. MACCS	CHEMBL1871_Ki	RF	0	fixed	moleculeace
0.69428219693801	RMSE	0. RDKit Descriptors	CHEMBL1871_Ki	RF	0	fixed	moleculeace
0.768271052747076	RMSE	5. PhysChem Descriptors	CHEMBL1871_Ki	RF	0	fixed	moleculeace
0.671055844428601	RMSE	4. AtomPairs	CHEMBL1871_Ki	RF	0	fixed	moleculeace
0.939115832808756	RMSE	1. MorganBits	CHEMBL1871_Ki	SVM	0	fixed	moleculeace
0.900896659769011	RMSE	2. MorganCounts	CHEMBL1871_Ki	SVM	0	fixed	moleculeace
0.813391314500675	RMSE	3. MACCS	CHEMBL1871_Ki	SVM	0	fixed	moleculeace
0.844622742076903	RMSE	0. RDKit Descriptors	CHEMBL1871_Ki	SVM	0	fixed	moleculeace
7.45559906452309	RMSE	5. PhysChem Descriptors	CHEMBL1871_Ki	SVM	0	fixed	moleculeace
1.18538453463748	RMSE	4. AtomPairs	CHEMBL1871_Ki	SVM	0	fixed	moleculeace
0.715681677686952	RMSE	1. MorganBits	CHEMBL1871_Ki	XGBoost	0	fixed	moleculeace
0.711267888407858	RMSE	2. MorganCounts	CHEMBL1871_Ki	XGBoost	0	fixed	moleculeace
0.768882439417354	RMSE	3. MACCS	CHEMBL1871_Ki	XGBoost	0	fixed	moleculeace
0.769459204601415	RMSE	0. RDKit Descriptors	CHEMBL1871_Ki	XGBoost	0	fixed	moleculeace
0.763414303848542	RMSE	5. PhysChem Descriptors	CHEMBL1871_Ki	XGBoost	0	fixed	moleculeace
0.711666017311177	RMSE	4. AtomPairs	CHEMBL1871_Ki	XGBoost	0	fixed	moleculeace
0.733629789169713	RMSE	1. MorganBits	CHEMBL228_Ki	RF	0	fixed	moleculeace
0.729642429529296	RMSE	2. MorganCounts	CHEMBL228_Ki	RF	0	fixed	moleculeace
0.774056993277454	RMSE	3. MACCS	CHEMBL228_Ki	RF	0	fixed	moleculeace
0.797745543975638	RMSE	0. RDKit Descriptors	CHEMBL228_Ki	RF	0	fixed	moleculeace
0.933256240920796	RMSE	5. PhysChem Descriptors	CHEMBL228_Ki	RF	0	fixed	moleculeace
0.730458850576514	RMSE	4. AtomPairs	CHEMBL228_Ki	RF	0	fixed	moleculeace
0.985376939439779	RMSE	1. MorganBits	CHEMBL228_Ki	SVM	0	fixed	moleculeace
1.03368306446525	RMSE	2. MorganCounts	CHEMBL228_Ki	SVM	0	fixed	moleculeace
0.976904311849813	RMSE	3. MACCS	CHEMBL228_Ki	SVM	0	fixed	moleculeace
0.954571413202353	RMSE	0. RDKit Descriptors	CHEMBL228_Ki	SVM	0	fixed	moleculeace
1.58271651404871	RMSE	5. PhysChem Descriptors	CHEMBL228_Ki	SVM	0	fixed	moleculeace
1.53183416991151	RMSE	4. AtomPairs	CHEMBL228_Ki	SVM	0	fixed	moleculeace
0.841922803279987	RMSE	1. MorganBits	CHEMBL228_Ki	XGBoost	0	fixed	moleculeace
0.838848819996992	RMSE	2. MorganCounts	CHEMBL228_Ki	XGBoost	0	fixed	moleculeace
0.864973390554077	RMSE	3. MACCS	CHEMBL228_Ki	XGBoost	0	fixed	moleculeace
0.830537519549592	RMSE	0. RDKit Descriptors	CHEMBL228_Ki	XGBoost	0	fixed	moleculeace
0.986048813935984	RMSE	5. PhysChem Descriptors	CHEMBL228_Ki	XGBoost	0	fixed	moleculeace
0.790264417737301	RMSE	4. AtomPairs	CHEMBL228_Ki	XGBoost	0	fixed	moleculeace
0.617657082920288	RMSE	1. MorganBits	CHEMBL2047_EC50	RF	0	fixed	moleculeace
0.620659975583798	RMSE	2. MorganCounts	CHEMBL2047_EC50	RF	0	fixed	moleculeace
0.67571088579182	RMSE	3. MACCS	CHEMBL2047_EC50	RF	0	fixed	moleculeace
0.672421289779187	RMSE	0. RDKit Descriptors	CHEMBL2047_EC50	RF	0	fixed	moleculeace
0.811195152106	RMSE	5. PhysChem Descriptors	CHEMBL2047_EC50	RF	0	fixed	moleculeace
0.580209369912482	RMSE	4. AtomPairs	CHEMBL2047_EC50	RF	0	fixed	moleculeace
0.791505891380209	RMSE	1. MorganBits	CHEMBL2047_EC50	SVM	0	fixed	moleculeace
0.827189451839122	RMSE	2. MorganCounts	CHEMBL2047_EC50	SVM	0	fixed	moleculeace
0.846911547991448	RMSE	3. MACCS	CHEMBL2047_EC50	SVM	0	fixed	moleculeace
0.784361645224979	RMSE	0. RDKit Descriptors	CHEMBL2047_EC50	SVM	0	fixed	moleculeace
1.38678378697214	RMSE	5. PhysChem Descriptors	CHEMBL2047_EC50	SVM	0	fixed	moleculeace
1.12590197883594	RMSE	4. AtomPairs	CHEMBL2047_EC50	SVM	0	fixed	moleculeace
0.631447050857055	RMSE	1. MorganBits	CHEMBL2047_EC50	XGBoost	0	fixed	moleculeace
0.636503357869542	RMSE	2. MorganCounts	CHEMBL2047_EC50	XGBoost	0	fixed	moleculeace
0.703675371854613	RMSE	3. MACCS	CHEMBL2047_EC50	XGBoost	0	fixed	moleculeace
0.676528456104991	RMSE	0. RDKit Descriptors	CHEMBL2047_EC50	XGBoost	0	fixed	moleculeace
0.850635732168248	RMSE	5. PhysChem Descriptors	CHEMBL2047_EC50	XGBoost	0	fixed	moleculeace
0.600561483093802	RMSE	4. AtomPairs	CHEMBL2047_EC50	XGBoost	0	fixed	moleculeace
0.75722724992197	RMSE	1. MorganBits	CHEMBL231_Ki	RF	0	fixed	moleculeace
0.695413384276915	RMSE	2. MorganCounts	CHEMBL231_Ki	RF	0	fixed	moleculeace
0.699145512796552	RMSE	3. MACCS	CHEMBL231_Ki	RF	0	fixed	moleculeace
0.696139934144757	RMSE	0. RDKit Descriptors	CHEMBL231_Ki	RF	0	fixed	moleculeace
0.854163145278101	RMSE	5. PhysChem Descriptors	CHEMBL231_Ki	RF	0	fixed	moleculeace
0.749610718859716	RMSE	4. AtomPairs	CHEMBL231_Ki	RF	0	fixed	moleculeace
0.996740691439818	RMSE	1. MorganBits	CHEMBL231_Ki	SVM	0	fixed	moleculeace
0.951173896485472	RMSE	2. MorganCounts	CHEMBL231_Ki	SVM	0	fixed	moleculeace
0.946823458209992	RMSE	3. MACCS	CHEMBL231_Ki	SVM	0	fixed	moleculeace
0.850271290157269	RMSE	0. RDKit Descriptors	CHEMBL231_Ki	SVM	0	fixed	moleculeace
2.80405657623315	RMSE	5. PhysChem Descriptors	CHEMBL231_Ki	SVM	0	fixed	moleculeace
1.26303988977254	RMSE	4. AtomPairs	CHEMBL231_Ki	SVM	0	fixed	moleculeace
0.794009682645569	RMSE	1. MorganBits	CHEMBL231_Ki	XGBoost	0	fixed	moleculeace
0.744242686550129	RMSE	2. MorganCounts	CHEMBL231_Ki	XGBoost	0	fixed	moleculeace
0.820308328390157	RMSE	3. MACCS	CHEMBL231_Ki	XGBoost	0	fixed	moleculeace
0.737757234482875	RMSE	0. RDKit Descriptors	CHEMBL231_Ki	XGBoost	0	fixed	moleculeace
0.883984561700754	RMSE	5. PhysChem Descriptors	CHEMBL231_Ki	XGBoost	0	fixed	moleculeace
0.722392083594241	RMSE	4. AtomPairs	CHEMBL231_Ki	XGBoost	0	fixed	moleculeace
0.628380266457042	RMSE	1. MorganBits	CHEMBL264_Ki	RF	0	fixed	moleculeace
0.626011919325647	RMSE	2. MorganCounts	CHEMBL264_Ki	RF	0	fixed	moleculeace
0.699547828946091	RMSE	3. MACCS	CHEMBL264_Ki	RF	0	fixed	moleculeace
0.656004879160725	RMSE	0. RDKit Descriptors	CHEMBL264_Ki	RF	0	fixed	moleculeace
0.816969415106946	RMSE	5. PhysChem Descriptors	CHEMBL264_Ki	RF	0	fixed	moleculeace
0.610070157517071	RMSE	4. AtomPairs	CHEMBL264_Ki	RF	0	fixed	moleculeace
0.791708670623068	RMSE	1. MorganBits	CHEMBL264_Ki	SVM	0	fixed	moleculeace
0.838234177524989	RMSE	2. MorganCounts	CHEMBL264_Ki	SVM	0	fixed	moleculeace
0.854374339226153	RMSE	3. MACCS	CHEMBL264_Ki	SVM	0	fixed	moleculeace
0.891498942897172	RMSE	0. RDKit Descriptors	CHEMBL264_Ki	SVM	0	fixed	moleculeace
2.75225090174423	RMSE	5. PhysChem Descriptors	CHEMBL264_Ki	SVM	0	fixed	moleculeace
0.975722788937061	RMSE	4. AtomPairs	CHEMBL264_Ki	SVM	0	fixed	moleculeace
0.74764448782384	RMSE	1. MorganBits	CHEMBL264_Ki	XGBoost	0	fixed	moleculeace
0.741749148226391	RMSE	2. MorganCounts	CHEMBL264_Ki	XGBoost	0	fixed	moleculeace
0.783046313667476	RMSE	3. MACCS	CHEMBL264_Ki	XGBoost	0	fixed	moleculeace
0.711871499148264	RMSE	0. RDKit Descriptors	CHEMBL264_Ki	XGBoost	0	fixed	moleculeace
0.901771953723136	RMSE	5. PhysChem Descriptors	CHEMBL264_Ki	XGBoost	0	fixed	moleculeace
0.683483949255703	RMSE	4. AtomPairs	CHEMBL264_Ki	XGBoost	0	fixed	moleculeace
0.705317486259511	RMSE	1. MorganBits	CHEMBL239_EC50	RF	0	fixed	moleculeace
0.71240471136912	RMSE	2. MorganCounts	CHEMBL239_EC50	RF	0	fixed	moleculeace
0.755611789826161	RMSE	3. MACCS	CHEMBL239_EC50	RF	0	fixed	moleculeace
0.767611979892402	RMSE	0. RDKit Descriptors	CHEMBL239_EC50	RF	0	fixed	moleculeace
0.876413181681794	RMSE	5. PhysChem Descriptors	CHEMBL239_EC50	RF	0	fixed	moleculeace
0.712439759292069	RMSE	4. AtomPairs	CHEMBL239_EC50	RF	0	fixed	moleculeace
0.839138057983971	RMSE	1. MorganBits	CHEMBL239_EC50	SVM	0	fixed	moleculeace
0.923105140325679	RMSE	2. MorganCounts	CHEMBL239_EC50	SVM	0	fixed	moleculeace
0.871593802565731	RMSE	3. MACCS	CHEMBL239_EC50	SVM	0	fixed	moleculeace
0.851922722233758	RMSE	0. RDKit Descriptors	CHEMBL239_EC50	SVM	0	fixed	moleculeace
1.21473998504373	RMSE	5. PhysChem Descriptors	CHEMBL239_EC50	SVM	0	fixed	moleculeace
1.34414124631875	RMSE	4. AtomPairs	CHEMBL239_EC50	SVM	0	fixed	moleculeace
0.798036483672077	RMSE	1. MorganBits	CHEMBL239_EC50	XGBoost	0	fixed	moleculeace
0.788562584482876	RMSE	2. MorganCounts	CHEMBL239_EC50	XGBoost	0	fixed	moleculeace
0.81416232167203	RMSE	3. MACCS	CHEMBL239_EC50	XGBoost	0	fixed	moleculeace
0.794595390474767	RMSE	0. RDKit Descriptors	CHEMBL239_EC50	XGBoost	0	fixed	moleculeace
0.927583553102382	RMSE	5. PhysChem Descriptors	CHEMBL239_EC50	XGBoost	0	fixed	moleculeace
0.745924526802873	RMSE	4. AtomPairs	CHEMBL239_EC50	XGBoost	0	fixed	moleculeace
0.642693948012238	RMSE	1. MorganBits	CHEMBL234_Ki	RF	0	fixed	moleculeace
0.647439853224974	RMSE	2. MorganCounts	CHEMBL234_Ki	RF	0	fixed	moleculeace
0.744101438191972	RMSE	3. MACCS	CHEMBL234_Ki	RF	0	fixed	moleculeace
0.721491449304481	RMSE	0. RDKit Descriptors	CHEMBL234_Ki	RF	0	fixed	moleculeace
0.89482892762343	RMSE	5. PhysChem Descriptors	CHEMBL234_Ki	RF	0	fixed	moleculeace
0.656376321113466	RMSE	4. AtomPairs	CHEMBL234_Ki	RF	0	fixed	moleculeace
0.860714517984255	RMSE	1. MorganBits	CHEMBL234_Ki	SVM	0	fixed	moleculeace
0.866851612663288	RMSE	2. MorganCounts	CHEMBL234_Ki	SVM	0	fixed	moleculeace
0.956864523864079	RMSE	3. MACCS	CHEMBL234_Ki	SVM	0	fixed	moleculeace
0.893182739524868	RMSE	0. RDKit Descriptors	CHEMBL234_Ki	SVM	0	fixed	moleculeace
2.66805517006818	RMSE	5. PhysChem Descriptors	CHEMBL234_Ki	SVM	0	fixed	moleculeace
1.08510546062936	RMSE	4. AtomPairs	CHEMBL234_Ki	SVM	0	fixed	moleculeace
0.771358907969369	RMSE	1. MorganBits	CHEMBL234_Ki	XGBoost	0	fixed	moleculeace
0.764193816533007	RMSE	2. MorganCounts	CHEMBL234_Ki	XGBoost	0	fixed	moleculeace
0.859028474606339	RMSE	3. MACCS	CHEMBL234_Ki	XGBoost	0	fixed	moleculeace
0.800834193070631	RMSE	0. RDKit Descriptors	CHEMBL234_Ki	XGBoost	0	fixed	moleculeace
0.951960708044282	RMSE	5. PhysChem Descriptors	CHEMBL234_Ki	XGBoost	0	fixed	moleculeace
0.754118837629515	RMSE	4. AtomPairs	CHEMBL234_Ki	XGBoost	0	fixed	moleculeace
0.794911980900228	RMSE	1. MorganBits	CHEMBL237_EC50	RF	0	fixed	moleculeace
0.783314600652112	RMSE	2. MorganCounts	CHEMBL237_EC50	RF	0	fixed	moleculeace
0.87887867046454	RMSE	3. MACCS	CHEMBL237_EC50	RF	0	fixed	moleculeace
0.85096045200138	RMSE	0. RDKit Descriptors	CHEMBL237_EC50	RF	0	fixed	moleculeace
0.994896151592525	RMSE	5. PhysChem Descriptors	CHEMBL237_EC50	RF	0	fixed	moleculeace
0.808503125047142	RMSE	4. AtomPairs	CHEMBL237_EC50	RF	0	fixed	moleculeace
1.03236648600938	RMSE	1. MorganBits	CHEMBL237_EC50	SVM	0	fixed	moleculeace
1.16758283135567	RMSE	2. MorganCounts	CHEMBL237_EC50	SVM	0	fixed	moleculeace
1.24231478875686	RMSE	3. MACCS	CHEMBL237_EC50	SVM	0	fixed	moleculeace
1.04403331960252	RMSE	0. RDKit Descriptors	CHEMBL237_EC50	SVM	0	fixed	moleculeace
5.48132845458332	RMSE	5. PhysChem Descriptors	CHEMBL237_EC50	SVM	0	fixed	moleculeace
1.48220477121597	RMSE	4. AtomPairs	CHEMBL237_EC50	SVM	0	fixed	moleculeace
0.885271760079732	RMSE	1. MorganBits	CHEMBL237_EC50	XGBoost	0	fixed	moleculeace
0.884567417148883	RMSE	2. MorganCounts	CHEMBL237_EC50	XGBoost	0	fixed	moleculeace
0.994125028517704	RMSE	3. MACCS	CHEMBL237_EC50	XGBoost	0	fixed	moleculeace
0.91189804061241	RMSE	0. RDKit Descriptors	CHEMBL237_EC50	XGBoost	0	fixed	moleculeace
1.12958502479804	RMSE	5. PhysChem Descriptors	CHEMBL237_EC50	XGBoost	0	fixed	moleculeace
0.878040562763143	RMSE	4. AtomPairs	CHEMBL237_EC50	XGBoost	0	fixed	moleculeace
0.731495995913373	RMSE	1. MorganBits	CHEMBL237_Ki	RF	0	fixed	moleculeace
0.705000347348028	RMSE	2. MorganCounts	CHEMBL237_Ki	RF	0	fixed	moleculeace
0.767996361080173	RMSE	3. MACCS	CHEMBL237_Ki	RF	0	fixed	moleculeace
0.773324199362849	RMSE	0. RDKit Descriptors	CHEMBL237_Ki	RF	0	fixed	moleculeace
0.997834889372723	RMSE	5. PhysChem Descriptors	CHEMBL237_Ki	RF	0	fixed	moleculeace
0.734179972137677	RMSE	4. AtomPairs	CHEMBL237_Ki	RF	0	fixed	moleculeace
1.00067980694287	RMSE	1. MorganBits	CHEMBL237_Ki	SVM	0	fixed	moleculeace
1.0265367076037	RMSE	2. MorganCounts	CHEMBL237_Ki	SVM	0	fixed	moleculeace
1.02826966884081	RMSE	3. MACCS	CHEMBL237_Ki	SVM	0	fixed	moleculeace
0.974950572920119	RMSE	0. RDKit Descriptors	CHEMBL237_Ki	SVM	0	fixed	moleculeace
2.09877532532573	RMSE	5. PhysChem Descriptors	CHEMBL237_Ki	SVM	0	fixed	moleculeace
1.34765291162855	RMSE	4. AtomPairs	CHEMBL237_Ki	SVM	0	fixed	moleculeace
0.855342330189152	RMSE	1. MorganBits	CHEMBL237_Ki	XGBoost	0	fixed	moleculeace
0.841529293321102	RMSE	2. MorganCounts	CHEMBL237_Ki	XGBoost	0	fixed	moleculeace
0.914744861819334	RMSE	3. MACCS	CHEMBL237_Ki	XGBoost	0	fixed	moleculeace
0.856429951681167	RMSE	0. RDKit Descriptors	CHEMBL237_Ki	XGBoost	0	fixed	moleculeace
1.09010350705344	RMSE	5. PhysChem Descriptors	CHEMBL237_Ki	XGBoost	0	fixed	moleculeace
0.827186356263013	RMSE	4. AtomPairs	CHEMBL237_Ki	XGBoost	0	fixed	moleculeace
0.684543128958309	RMSE	1. MorganBits	CHEMBL262_Ki	RF	0	fixed	moleculeace
0.685854061870847	RMSE	2. MorganCounts	CHEMBL262_Ki	RF	0	fixed	moleculeace
0.879257725581731	RMSE	3. MACCS	CHEMBL262_Ki	RF	0	fixed	moleculeace
0.760588503596278	RMSE	0. RDKit Descriptors	CHEMBL262_Ki	RF	0	fixed	moleculeace
0.846107417904565	RMSE	5. PhysChem Descriptors	CHEMBL262_Ki	RF	0	fixed	moleculeace
0.709677541548508	RMSE	4. AtomPairs	CHEMBL262_Ki	RF	0	fixed	moleculeace
0.907014478380209	RMSE	1. MorganBits	CHEMBL262_Ki	SVM	0	fixed	moleculeace
0.975071353623735	RMSE	2. MorganCounts	CHEMBL262_Ki	SVM	0	fixed	moleculeace
0.974786852437061	RMSE	3. MACCS	CHEMBL262_Ki	SVM	0	fixed	moleculeace
0.858112164359408	RMSE	0. RDKit Descriptors	CHEMBL262_Ki	SVM	0	fixed	moleculeace
1.50269264896855	RMSE	5. PhysChem Descriptors	CHEMBL262_Ki	SVM	0	fixed	moleculeace
1.43232988557159	RMSE	4. AtomPairs	CHEMBL262_Ki	SVM	0	fixed	moleculeace
0.766339890643134	RMSE	1. MorganBits	CHEMBL262_Ki	XGBoost	0	fixed	moleculeace
0.747493913278963	RMSE	2. MorganCounts	CHEMBL262_Ki	XGBoost	0	fixed	moleculeace
0.89578917521163	RMSE	3. MACCS	CHEMBL262_Ki	XGBoost	0	fixed	moleculeace
0.803921754554756	RMSE	0. RDKit Descriptors	CHEMBL262_Ki	XGBoost	0	fixed	moleculeace
0.887529611783839	RMSE	5. PhysChem Descriptors	CHEMBL262_Ki	XGBoost	0	fixed	moleculeace
0.760002601417745	RMSE	4. AtomPairs	CHEMBL262_Ki	XGBoost	0	fixed	moleculeace
0.659183538693412	RMSE	1. MorganBits	CHEMBL1862_Ki	RF	0	fixed	moleculeace
0.643013597378521	RMSE	2. MorganCounts	CHEMBL1862_Ki	RF	0	fixed	moleculeace
0.780726945598616	RMSE	3. MACCS	CHEMBL1862_Ki	RF	0	fixed	moleculeace
0.681410964538295	RMSE	0. RDKit Descriptors	CHEMBL1862_Ki	RF	0	fixed	moleculeace
0.862165188150645	RMSE	5. PhysChem Descriptors	CHEMBL1862_Ki	RF	0	fixed	moleculeace
0.653345149376808	RMSE	4. AtomPairs	CHEMBL1862_Ki	RF	0	fixed	moleculeace
0.865555048455256	RMSE	1. MorganBits	CHEMBL1862_Ki	SVM	0	fixed	moleculeace
0.912042437478418	RMSE	2. MorganCounts	CHEMBL1862_Ki	SVM	0	fixed	moleculeace
0.846678740775217	RMSE	3. MACCS	CHEMBL1862_Ki	SVM	0	fixed	moleculeace
0.850729100927302	RMSE	0. RDKit Descriptors	CHEMBL1862_Ki	SVM	0	fixed	moleculeace
1.75192792037116	RMSE	5. PhysChem Descriptors	CHEMBL1862_Ki	SVM	0	fixed	moleculeace
1.34505231249679	RMSE	4. AtomPairs	CHEMBL1862_Ki	SVM	0	fixed	moleculeace
0.70441730403057	RMSE	1. MorganBits	CHEMBL1862_Ki	XGBoost	0	fixed	moleculeace
0.652764221171656	RMSE	2. MorganCounts	CHEMBL1862_Ki	XGBoost	0	fixed	moleculeace
0.780338113474939	RMSE	3. MACCS	CHEMBL1862_Ki	XGBoost	0	fixed	moleculeace
0.681875490595216	RMSE	0. RDKit Descriptors	CHEMBL1862_Ki	XGBoost	0	fixed	moleculeace
0.902201961179209	RMSE	5. PhysChem Descriptors	CHEMBL1862_Ki	XGBoost	0	fixed	moleculeace
0.66494659494377	RMSE	4. AtomPairs	CHEMBL1862_Ki	XGBoost	0	fixed	moleculeace
0.841922502138961	RMSE	1. MorganBits	CHEMBL4203_Ki	RF	0	fixed	moleculeace
0.821541324445937	RMSE	2. MorganCounts	CHEMBL4203_Ki	RF	0	fixed	moleculeace
0.932802439386303	RMSE	3. MACCS	CHEMBL4203_Ki	RF	0	fixed	moleculeace
0.923906488829289	RMSE	0. RDKit Descriptors	CHEMBL4203_Ki	RF	0	fixed	moleculeace
1.00046858397365	RMSE	5. PhysChem Descriptors	CHEMBL4203_Ki	RF	0	fixed	moleculeace
0.878696909149441	RMSE	4. AtomPairs	CHEMBL4203_Ki	RF	0	fixed	moleculeace
1.03839356478621	RMSE	1. MorganBits	CHEMBL4203_Ki	SVM	0	fixed	moleculeace
1.17282528944674	RMSE	2. MorganCounts	CHEMBL4203_Ki	SVM	0	fixed	moleculeace
1.06842629514973	RMSE	3. MACCS	CHEMBL4203_Ki	SVM	0	fixed	moleculeace
0.945878269624656	RMSE	0. RDKit Descriptors	CHEMBL4203_Ki	SVM	0	fixed	moleculeace
2.14376895231076	RMSE	5. PhysChem Descriptors	CHEMBL4203_Ki	SVM	0	fixed	moleculeace
1.29418087475441	RMSE	4. AtomPairs	CHEMBL4203_Ki	SVM	0	fixed	moleculeace
0.906861461073795	RMSE	1. MorganBits	CHEMBL4203_Ki	XGBoost	0	fixed	moleculeace
0.864487153547522	RMSE	2. MorganCounts	CHEMBL4203_Ki	XGBoost	0	fixed	moleculeace
0.985974866372237	RMSE	3. MACCS	CHEMBL4203_Ki	XGBoost	0	fixed	moleculeace
0.916930160705234	RMSE	0. RDKit Descriptors	CHEMBL4203_Ki	XGBoost	0	fixed	moleculeace
1.01035140229908	RMSE	5. PhysChem Descriptors	CHEMBL4203_Ki	XGBoost	0	fixed	moleculeace
0.892990777678008	RMSE	4. AtomPairs	CHEMBL4203_Ki	XGBoost	0	fixed	moleculeace
0.751196667658137	RMSE	1. MorganBits	CHEMBL233_Ki	RF	0	fixed	moleculeace
0.736900614151163	RMSE	2. MorganCounts	CHEMBL233_Ki	RF	0	fixed	moleculeace
0.785289682132261	RMSE	3. MACCS	CHEMBL233_Ki	RF	0	fixed	moleculeace
0.804308602901146	RMSE	0. RDKit Descriptors	CHEMBL233_Ki	RF	0	fixed	moleculeace
1.00605848687852	RMSE	5. PhysChem Descriptors	CHEMBL233_Ki	RF	0	fixed	moleculeace
0.772183117546049	RMSE	4. AtomPairs	CHEMBL233_Ki	RF	0	fixed	moleculeace
1.00961825101989	RMSE	1. MorganBits	CHEMBL233_Ki	SVM	0	fixed	moleculeace
1.07107461174105	RMSE	2. MorganCounts	CHEMBL233_Ki	SVM	0	fixed	moleculeace
1.07323176779619	RMSE	3. MACCS	CHEMBL233_Ki	SVM	0	fixed	moleculeace
1.00629020761756	RMSE	0. RDKit Descriptors	CHEMBL233_Ki	SVM	0	fixed	moleculeace
1.79738359815067	RMSE	5. PhysChem Descriptors	CHEMBL233_Ki	SVM	0	fixed	moleculeace
1.59017083273346	RMSE	4. AtomPairs	CHEMBL233_Ki	SVM	0	fixed	moleculeace
0.880129101970256	RMSE	1. MorganBits	CHEMBL233_Ki	XGBoost	0	fixed	moleculeace
0.869633060336013	RMSE	2. MorganCounts	CHEMBL233_Ki	XGBoost	0	fixed	moleculeace
0.930847792779625	RMSE	3. MACCS	CHEMBL233_Ki	XGBoost	0	fixed	moleculeace
0.875594722288931	RMSE	0. RDKit Descriptors	CHEMBL233_Ki	XGBoost	0	fixed	moleculeace
1.11570863891752	RMSE	5. PhysChem Descriptors	CHEMBL233_Ki	XGBoost	0	fixed	moleculeace
0.84497628874148	RMSE	4. AtomPairs	CHEMBL233_Ki	XGBoost	0	fixed	moleculeace
0.662776882840132	RMSE	1. MorganBits	CHEMBL218_EC50	RF	0	fixed	moleculeace
0.649043924701209	RMSE	2. MorganCounts	CHEMBL218_EC50	RF	0	fixed	moleculeace
0.660467285267682	RMSE	3. MACCS	CHEMBL218_EC50	RF	0	fixed	moleculeace
0.713221165030796	RMSE	0. RDKit Descriptors	CHEMBL218_EC50	RF	0	fixed	moleculeace
0.813452183407767	RMSE	5. PhysChem Descriptors	CHEMBL218_EC50	RF	0	fixed	moleculeace
0.665697191236216	RMSE	4. AtomPairs	CHEMBL218_EC50	RF	0	fixed	moleculeace
0.840857546996599	RMSE	1. MorganBits	CHEMBL218_EC50	SVM	0	fixed	moleculeace
1.23934571028183	RMSE	2. MorganCounts	CHEMBL218_EC50	SVM	0	fixed	moleculeace
0.8457309522164	RMSE	3. MACCS	CHEMBL218_EC50	SVM	0	fixed	moleculeace
0.859413880062806	RMSE	0. RDKit Descriptors	CHEMBL218_EC50	SVM	0	fixed	moleculeace
1.6975074604689	RMSE	5. PhysChem Descriptors	CHEMBL218_EC50	SVM	0	fixed	moleculeace
1.14361097148672	RMSE	4. AtomPairs	CHEMBL218_EC50	SVM	0	fixed	moleculeace
0.743239080766387	RMSE	1. MorganBits	CHEMBL218_EC50	XGBoost	0	fixed	moleculeace
0.736736996709518	RMSE	2. MorganCounts	CHEMBL218_EC50	XGBoost	0	fixed	moleculeace
0.757610814493013	RMSE	3. MACCS	CHEMBL218_EC50	XGBoost	0	fixed	moleculeace
0.7492059966634	RMSE	0. RDKit Descriptors	CHEMBL218_EC50	XGBoost	0	fixed	moleculeace
0.86026242946265	RMSE	5. PhysChem Descriptors	CHEMBL218_EC50	XGBoost	0	fixed	moleculeace
0.731484609861939	RMSE	4. AtomPairs	CHEMBL218_EC50	XGBoost	0	fixed	moleculeace
0.747498565103953	RMSE	1. MorganBits	CHEMBL219_Ki	RF	0	fixed	moleculeace
0.736510818628704	RMSE	2. MorganCounts	CHEMBL219_Ki	RF	0	fixed	moleculeace
0.830836057366699	RMSE	3. MACCS	CHEMBL219_Ki	RF	0	fixed	moleculeace
0.82538638435051	RMSE	0. RDKit Descriptors	CHEMBL219_Ki	RF	0	fixed	moleculeace
0.995757165968875	RMSE	5. PhysChem Descriptors	CHEMBL219_Ki	RF	0	fixed	moleculeace
0.78245620443065	RMSE	4. AtomPairs	CHEMBL219_Ki	RF	0	fixed	moleculeace
0.894362115239967	RMSE	1. MorganBits	CHEMBL219_Ki	SVM	0	fixed	moleculeace
0.941131645852567	RMSE	2. MorganCounts	CHEMBL219_Ki	SVM	0	fixed	moleculeace
0.997864956637354	RMSE	3. MACCS	CHEMBL219_Ki	SVM	0	fixed	moleculeace
0.965171065195729	RMSE	0. RDKit Descriptors	CHEMBL219_Ki	SVM	0	fixed	moleculeace
2.44648865061834	RMSE	5. PhysChem Descriptors	CHEMBL219_Ki	SVM	0	fixed	moleculeace
1.27516624111723	RMSE	4. AtomPairs	CHEMBL219_Ki	SVM	0	fixed	moleculeace
0.869616222424084	RMSE	1. MorganBits	CHEMBL219_Ki	XGBoost	0	fixed	moleculeace
0.856245744555961	RMSE	2. MorganCounts	CHEMBL219_Ki	XGBoost	0	fixed	moleculeace
0.921853949629901	RMSE	3. MACCS	CHEMBL219_Ki	XGBoost	0	fixed	moleculeace
0.863945511400713	RMSE	0. RDKit Descriptors	CHEMBL219_Ki	XGBoost	0	fixed	moleculeace
1.00430021640555	RMSE	5. PhysChem Descriptors	CHEMBL219_Ki	XGBoost	0	fixed	moleculeace
0.856454602145145	RMSE	4. AtomPairs	CHEMBL219_Ki	XGBoost	0	fixed	moleculeace
0.630182940121866	RMSE	1. MorganBits	CHEMBL235_EC50	RF	0	fixed	moleculeace
0.641330019952808	RMSE	2. MorganCounts	CHEMBL235_EC50	RF	0	fixed	moleculeace
0.699302948584088	RMSE	3. MACCS	CHEMBL235_EC50	RF	0	fixed	moleculeace
0.686162279354178	RMSE	0. RDKit Descriptors	CHEMBL235_EC50	RF	0	fixed	moleculeace
0.80011161710694	RMSE	5. PhysChem Descriptors	CHEMBL235_EC50	RF	0	fixed	moleculeace
0.623523663727414	RMSE	4. AtomPairs	CHEMBL235_EC50	RF	0	fixed	moleculeace
0.908207393671014	RMSE	1. MorganBits	CHEMBL235_EC50	SVM	0	fixed	moleculeace
0.925505203077026	RMSE	2. MorganCounts	CHEMBL235_EC50	SVM	0	fixed	moleculeace
0.914804505872411	RMSE	3. MACCS	CHEMBL235_EC50	SVM	0	fixed	moleculeace
0.86932612207563	RMSE	0. RDKit Descriptors	CHEMBL235_EC50	SVM	0	fixed	moleculeace
1.56398656440947	RMSE	5. PhysChem Descriptors	CHEMBL235_EC50	SVM	0	fixed	moleculeace
1.23679673654732	RMSE	4. AtomPairs	CHEMBL235_EC50	SVM	0	fixed	moleculeace
0.743963908873013	RMSE	1. MorganBits	CHEMBL235_EC50	XGBoost	0	fixed	moleculeace
0.732621419308622	RMSE	2. MorganCounts	CHEMBL235_EC50	XGBoost	0	fixed	moleculeace
0.77550095273957	RMSE	3. MACCS	CHEMBL235_EC50	XGBoost	0	fixed	moleculeace
0.733888099038739	RMSE	0. RDKit Descriptors	CHEMBL235_EC50	XGBoost	0	fixed	moleculeace
0.87404075928993	RMSE	5. PhysChem Descriptors	CHEMBL235_EC50	XGBoost	0	fixed	moleculeace
0.683835325744904	RMSE	4. AtomPairs	CHEMBL235_EC50	XGBoost	0	fixed	moleculeace
0.598453992850414	RMSE	1. MorganBits	CHEMBL4005_Ki	RF	0	fixed	moleculeace
0.603747596132628	RMSE	2. MorganCounts	CHEMBL4005_Ki	RF	0	fixed	moleculeace
0.658429629165701	RMSE	3. MACCS	CHEMBL4005_Ki	RF	0	fixed	moleculeace
0.650892514771285	RMSE	0. RDKit Descriptors	CHEMBL4005_Ki	RF	0	fixed	moleculeace
0.713720083281776	RMSE	5. PhysChem Descriptors	CHEMBL4005_Ki	RF	0	fixed	moleculeace
0.573051647183597	RMSE	4. AtomPairs	CHEMBL4005_Ki	RF	0	fixed	moleculeace
0.717692889977689	RMSE	1. MorganBits	CHEMBL4005_Ki	SVM	0	fixed	moleculeace
0.719021728329188	RMSE	2. MorganCounts	CHEMBL4005_Ki	SVM	0	fixed	moleculeace
0.718903006653128	RMSE	3. MACCS	CHEMBL4005_Ki	SVM	0	fixed	moleculeace
0.774040694780398	RMSE	0. RDKit Descriptors	CHEMBL4005_Ki	SVM	0	fixed	moleculeace
2.18934521340902	RMSE	5. PhysChem Descriptors	CHEMBL4005_Ki	SVM	0	fixed	moleculeace
0.97300840525781	RMSE	4. AtomPairs	CHEMBL4005_Ki	SVM	0	fixed	moleculeace
0.649402051897581	RMSE	1. MorganBits	CHEMBL4005_Ki	XGBoost	0	fixed	moleculeace
0.633674722094171	RMSE	2. MorganCounts	CHEMBL4005_Ki	XGBoost	0	fixed	moleculeace
0.648112916371815	RMSE	3. MACCS	CHEMBL4005_Ki	XGBoost	0	fixed	moleculeace
0.628448544389363	RMSE	0. RDKit Descriptors	CHEMBL4005_Ki	XGBoost	0	fixed	moleculeace
0.753271169617111	RMSE	5. PhysChem Descriptors	CHEMBL4005_Ki	XGBoost	0	fixed	moleculeace
0.617737705764899	RMSE	4. AtomPairs	CHEMBL4005_Ki	XGBoost	0	fixed	moleculeace
0.726143436524711	RMSE	1. MorganBits	CHEMBL214_Ki	RF	0	fixed	moleculeace
0.712250176676172	RMSE	2. MorganCounts	CHEMBL214_Ki	RF	0	fixed	moleculeace
0.763789655138447	RMSE	3. MACCS	CHEMBL214_Ki	RF	0	fixed	moleculeace
0.779922150542361	RMSE	0. RDKit Descriptors	CHEMBL214_Ki	RF	0	fixed	moleculeace
0.962569899367483	RMSE	5. PhysChem Descriptors	CHEMBL214_Ki	RF	0	fixed	moleculeace
0.697218583267335	RMSE	4. AtomPairs	CHEMBL214_Ki	RF	0	fixed	moleculeace
0.861198659046584	RMSE	1. MorganBits	CHEMBL214_Ki	SVM	0	fixed	moleculeace
0.846582724591744	RMSE	2. MorganCounts	CHEMBL214_Ki	SVM	0	fixed	moleculeace
1.01225341834548	RMSE	3. MACCS	CHEMBL214_Ki	SVM	0	fixed	moleculeace
0.934050369588852	RMSE	0. RDKit Descriptors	CHEMBL214_Ki	SVM	0	fixed	moleculeace
2.00251791004827	RMSE	5. PhysChem Descriptors	CHEMBL214_Ki	SVM	0	fixed	moleculeace
1.15260850265041	RMSE	4. AtomPairs	CHEMBL214_Ki	SVM	0	fixed	moleculeace
0.833820204797796	RMSE	1. MorganBits	CHEMBL214_Ki	XGBoost	0	fixed	moleculeace
0.816882480641134	RMSE	2. MorganCounts	CHEMBL214_Ki	XGBoost	0	fixed	moleculeace
0.900274907371194	RMSE	3. MACCS	CHEMBL214_Ki	XGBoost	0	fixed	moleculeace
0.850303562426372	RMSE	0. RDKit Descriptors	CHEMBL214_Ki	XGBoost	0	fixed	moleculeace
0.999735973266651	RMSE	5. PhysChem Descriptors	CHEMBL214_Ki	XGBoost	0	fixed	moleculeace
0.790870700258041	RMSE	4. AtomPairs	CHEMBL214_Ki	XGBoost	0	fixed	moleculeace
0.644458836153889	RMSE	1. MorganBits	CHEMBL4616_EC50	RF	0	fixed	moleculeace
0.641195991702022	RMSE	2. MorganCounts	CHEMBL4616_EC50	RF	0	fixed	moleculeace
0.649390098773326	RMSE	3. MACCS	CHEMBL4616_EC50	RF	0	fixed	moleculeace
0.658242275650324	RMSE	0. RDKit Descriptors	CHEMBL4616_EC50	RF	0	fixed	moleculeace
0.76526042624063	RMSE	5. PhysChem Descriptors	CHEMBL4616_EC50	RF	0	fixed	moleculeace
0.641341426670253	RMSE	4. AtomPairs	CHEMBL4616_EC50	RF	0	fixed	moleculeace
0.842390403859423	RMSE	1. MorganBits	CHEMBL4616_EC50	SVM	0	fixed	moleculeace
0.931963183981903	RMSE	2. MorganCounts	CHEMBL4616_EC50	SVM	0	fixed	moleculeace
0.78827489245567	RMSE	3. MACCS	CHEMBL4616_EC50	SVM	0	fixed	moleculeace
0.778539363960218	RMSE	0. RDKit Descriptors	CHEMBL4616_EC50	SVM	0	fixed	moleculeace
1.46478264884242	RMSE	5. PhysChem Descriptors	CHEMBL4616_EC50	SVM	0	fixed	moleculeace
1.11427302430047	RMSE	4. AtomPairs	CHEMBL4616_EC50	SVM	0	fixed	moleculeace
0.677023665425883	RMSE	1. MorganBits	CHEMBL4616_EC50	XGBoost	0	fixed	moleculeace
0.66939774720354	RMSE	2. MorganCounts	CHEMBL4616_EC50	XGBoost	0	fixed	moleculeace
0.689275940365547	RMSE	3. MACCS	CHEMBL4616_EC50	XGBoost	0	fixed	moleculeace
0.661919470895924	RMSE	0. RDKit Descriptors	CHEMBL4616_EC50	XGBoost	0	fixed	moleculeace
0.839214305401157	RMSE	5. PhysChem Descriptors	CHEMBL4616_EC50	XGBoost	0	fixed	moleculeace
0.699167459266836	RMSE	4. AtomPairs	CHEMBL4616_EC50	XGBoost	0	fixed	moleculeace
0.806779439663996	RMSE	1. MorganBits	CHEMBL287_Ki	RF	0	fixed	moleculeace
0.791818121337462	RMSE	2. MorganCounts	CHEMBL287_Ki	RF	0	fixed	moleculeace
0.818319107329839	RMSE	3. MACCS	CHEMBL287_Ki	RF	0	fixed	moleculeace
0.775282004300475	RMSE	0. RDKit Descriptors	CHEMBL287_Ki	RF	0	fixed	moleculeace
0.908426471345606	RMSE	5. PhysChem Descriptors	CHEMBL287_Ki	RF	0	fixed	moleculeace
0.79480212196208	RMSE	4. AtomPairs	CHEMBL287_Ki	RF	0	fixed	moleculeace
1.03101167392755	RMSE	1. MorganBits	CHEMBL287_Ki	SVM	0	fixed	moleculeace
1.02794749226026	RMSE	2. MorganCounts	CHEMBL287_Ki	SVM	0	fixed	moleculeace
0.932248697460835	RMSE	3. MACCS	CHEMBL287_Ki	SVM	0	fixed	moleculeace
0.874507272145244	RMSE	0. RDKit Descriptors	CHEMBL287_Ki	SVM	0	fixed	moleculeace
1.61456443820044	RMSE	5. PhysChem Descriptors	CHEMBL287_Ki	SVM	0	fixed	moleculeace
1.47627417199936	RMSE	4. AtomPairs	CHEMBL287_Ki	SVM	0	fixed	moleculeace
0.866108865631868	RMSE	1. MorganBits	CHEMBL287_Ki	XGBoost	0	fixed	moleculeace
0.848545181964067	RMSE	2. MorganCounts	CHEMBL287_Ki	XGBoost	0	fixed	moleculeace
0.845071713691326	RMSE	3. MACCS	CHEMBL287_Ki	XGBoost	0	fixed	moleculeace
0.778523468504273	RMSE	0. RDKit Descriptors	CHEMBL287_Ki	XGBoost	0	fixed	moleculeace
0.923390956027752	RMSE	5. PhysChem Descriptors	CHEMBL287_Ki	XGBoost	0	fixed	moleculeace
0.840420448885819	RMSE	4. AtomPairs	CHEMBL287_Ki	XGBoost	0	fixed	moleculeace
0.654506494294404	RMSE	1. MorganBits	CHEMBL2971_Ki	RF	0	fixed	moleculeace
0.641608328648367	RMSE	2. MorganCounts	CHEMBL2971_Ki	RF	0	fixed	moleculeace
0.653578572919941	RMSE	3. MACCS	CHEMBL2971_Ki	RF	0	fixed	moleculeace
0.69865825882513	RMSE	0. RDKit Descriptors	CHEMBL2971_Ki	RF	0	fixed	moleculeace
0.843919946891137	RMSE	5. PhysChem Descriptors	CHEMBL2971_Ki	RF	0	fixed	moleculeace
0.680701471223169	RMSE	4. AtomPairs	CHEMBL2971_Ki	RF	0	fixed	moleculeace
0.815267848475526	RMSE	1. MorganBits	CHEMBL2971_Ki	SVM	0	fixed	moleculeace
0.903588563564697	RMSE	2. MorganCounts	CHEMBL2971_Ki	SVM	0	fixed	moleculeace
0.845061036368525	RMSE	3. MACCS	CHEMBL2971_Ki	SVM	0	fixed	moleculeace
0.776217101877665	RMSE	0. RDKit Descriptors	CHEMBL2971_Ki	SVM	0	fixed	moleculeace
1.13971024545914	RMSE	5. PhysChem Descriptors	CHEMBL2971_Ki	SVM	0	fixed	moleculeace
1.0436545529273	RMSE	4. AtomPairs	CHEMBL2971_Ki	SVM	0	fixed	moleculeace
0.695546291162499	RMSE	1. MorganBits	CHEMBL2971_Ki	XGBoost	0	fixed	moleculeace
0.68698517225124	RMSE	2. MorganCounts	CHEMBL2971_Ki	XGBoost	0	fixed	moleculeace
0.716683881957508	RMSE	3. MACCS	CHEMBL2971_Ki	XGBoost	0	fixed	moleculeace
0.722572655508987	RMSE	0. RDKit Descriptors	CHEMBL2971_Ki	XGBoost	0	fixed	moleculeace
0.855341763972418	RMSE	5. PhysChem Descriptors	CHEMBL2971_Ki	XGBoost	0	fixed	moleculeace
0.693403635473251	RMSE	4. AtomPairs	CHEMBL2971_Ki	XGBoost	0	fixed	moleculeace
0.69692326217783	RMSE	1. MorganBits	CHEMBL2147_Ki	RF	0	fixed	moleculeace
0.682507780993284	RMSE	2. MorganCounts	CHEMBL2147_Ki	RF	0	fixed	moleculeace
0.874018438779733	RMSE	3. MACCS	CHEMBL2147_Ki	RF	0	fixed	moleculeace
0.786811902123308	RMSE	0. RDKit Descriptors	CHEMBL2147_Ki	RF	0	fixed	moleculeace
1.05698651901675	RMSE	5. PhysChem Descriptors	CHEMBL2147_Ki	RF	0	fixed	moleculeace
0.725494720731988	RMSE	4. AtomPairs	CHEMBL2147_Ki	RF	0	fixed	moleculeace
0.862891535634492	RMSE	1. MorganBits	CHEMBL2147_Ki	SVM	0	fixed	moleculeace
0.917265485683435	RMSE	2. MorganCounts	CHEMBL2147_Ki	SVM	0	fixed	moleculeace
1.1074893417872	RMSE	3. MACCS	CHEMBL2147_Ki	SVM	0	fixed	moleculeace
0.948606572547406	RMSE	0. RDKit Descriptors	CHEMBL2147_Ki	SVM	0	fixed	moleculeace
1.66118570992124	RMSE	5. PhysChem Descriptors	CHEMBL2147_Ki	SVM	0	fixed	moleculeace
1.25353026434921	RMSE	4. AtomPairs	CHEMBL2147_Ki	SVM	0	fixed	moleculeace
0.741133044054657	RMSE	1. MorganBits	CHEMBL2147_Ki	XGBoost	0	fixed	moleculeace
0.752300388181882	RMSE	2. MorganCounts	CHEMBL2147_Ki	XGBoost	0	fixed	moleculeace
0.947477972732067	RMSE	3. MACCS	CHEMBL2147_Ki	XGBoost	0	fixed	moleculeace
0.793683211034308	RMSE	0. RDKit Descriptors	CHEMBL2147_Ki	XGBoost	0	fixed	moleculeace
1.04589633130521	RMSE	5. PhysChem Descriptors	CHEMBL2147_Ki	XGBoost	0	fixed	moleculeace
0.781383699785272	RMSE	4. AtomPairs	CHEMBL2147_Ki	XGBoost	0	fixed	moleculeace
0.404772566291767	RMSE	1. MorganBits	CHEMBL2835_Ki	RF	0	fixed	moleculeace
0.398404278380512	RMSE	2. MorganCounts	CHEMBL2835_Ki	RF	0	fixed	moleculeace
0.45257864927227	RMSE	3. MACCS	CHEMBL2835_Ki	RF	0	fixed	moleculeace
0.435067179962075	RMSE	0. RDKit Descriptors	CHEMBL2835_Ki	RF	0	fixed	moleculeace
0.478044477929165	RMSE	5. PhysChem Descriptors	CHEMBL2835_Ki	RF	0	fixed	moleculeace
0.410335106241038	RMSE	4. AtomPairs	CHEMBL2835_Ki	RF	0	fixed	moleculeace
0.534727797355047	RMSE	1. MorganBits	CHEMBL2835_Ki	SVM	0	fixed	moleculeace
0.602944075535944	RMSE	2. MorganCounts	CHEMBL2835_Ki	SVM	0	fixed	moleculeace
0.559420788291331	RMSE	3. MACCS	CHEMBL2835_Ki	SVM	0	fixed	moleculeace
0.443433698236962	RMSE	0. RDKit Descriptors	CHEMBL2835_Ki	SVM	0	fixed	moleculeace
1.30689106131911	RMSE	5. PhysChem Descriptors	CHEMBL2835_Ki	SVM	0	fixed	moleculeace
0.632249920116897	RMSE	4. AtomPairs	CHEMBL2835_Ki	SVM	0	fixed	moleculeace
0.448932453512314	RMSE	1. MorganBits	CHEMBL2835_Ki	XGBoost	0	fixed	moleculeace
0.431851788642478	RMSE	2. MorganCounts	CHEMBL2835_Ki	XGBoost	0	fixed	moleculeace
0.449345926572791	RMSE	3. MACCS	CHEMBL2835_Ki	XGBoost	0	fixed	moleculeace
0.42233947044584	RMSE	0. RDKit Descriptors	CHEMBL2835_Ki	XGBoost	0	fixed	moleculeace
0.483996402499302	RMSE	5. PhysChem Descriptors	CHEMBL2835_Ki	XGBoost	0	fixed	moleculeace
0.431350315121917	RMSE	4. AtomPairs	CHEMBL2835_Ki	XGBoost	0	fixed	moleculeace
0.724967578240814	RMSE	1. MorganBits	CHEMBL236_Ki	RF	0	fixed	moleculeace
0.711746795365643	RMSE	2. MorganCounts	CHEMBL236_Ki	RF	0	fixed	moleculeace
0.779641483246734	RMSE	3. MACCS	CHEMBL236_Ki	RF	0	fixed	moleculeace
0.767504562314152	RMSE	0. RDKit Descriptors	CHEMBL236_Ki	RF	0	fixed	moleculeace
1.01376795945016	RMSE	5. PhysChem Descriptors	CHEMBL236_Ki	RF	0	fixed	moleculeace
0.720493775767723	RMSE	4. AtomPairs	CHEMBL236_Ki	RF	0	fixed	moleculeace
0.907401016669702	RMSE	1. MorganBits	CHEMBL236_Ki	SVM	0	fixed	moleculeace
0.972868195624541	RMSE	2. MorganCounts	CHEMBL236_Ki	SVM	0	fixed	moleculeace
0.984797598283198	RMSE	3. MACCS	CHEMBL236_Ki	SVM	0	fixed	moleculeace
0.970197727189316	RMSE	0. RDKit Descriptors	CHEMBL236_Ki	SVM	0	fixed	moleculeace
2.21655962661072	RMSE	5. PhysChem Descriptors	CHEMBL236_Ki	SVM	0	fixed	moleculeace
2.09245534695618	RMSE	4. AtomPairs	CHEMBL236_Ki	SVM	0	fixed	moleculeace
0.809942099942592	RMSE	1. MorganBits	CHEMBL236_Ki	XGBoost	0	fixed	moleculeace
0.80085897673097	RMSE	2. MorganCounts	CHEMBL236_Ki	XGBoost	0	fixed	moleculeace
0.877767508022341	RMSE	3. MACCS	CHEMBL236_Ki	XGBoost	0	fixed	moleculeace
0.841368198748435	RMSE	0. RDKit Descriptors	CHEMBL236_Ki	XGBoost	0	fixed	moleculeace
1.07522430422145	RMSE	5. PhysChem Descriptors	CHEMBL236_Ki	XGBoost	0	fixed	moleculeace
0.808353690802753	RMSE	4. AtomPairs	CHEMBL236_Ki	XGBoost	0	fixed	moleculeace
0.683979393339475	RMSE	1. MorganBits	CHEMBL3979_EC50	RF	0	fixed	moleculeace
0.708291039514347	RMSE	2. MorganCounts	CHEMBL3979_EC50	RF	0	fixed	moleculeace
0.777615593748037	RMSE	3. MACCS	CHEMBL3979_EC50	RF	0	fixed	moleculeace
0.726228444039146	RMSE	0. RDKit Descriptors	CHEMBL3979_EC50	RF	0	fixed	moleculeace
0.935263918802366	RMSE	5. PhysChem Descriptors	CHEMBL3979_EC50	RF	0	fixed	moleculeace
0.701736378833967	RMSE	4. AtomPairs	CHEMBL3979_EC50	RF	0	fixed	moleculeace
1.05221856618131	RMSE	1. MorganBits	CHEMBL3979_EC50	SVM	0	fixed	moleculeace
0.970908239007891	RMSE	2. MorganCounts	CHEMBL3979_EC50	SVM	0	fixed	moleculeace
0.918166686885084	RMSE	3. MACCS	CHEMBL3979_EC50	SVM	0	fixed	moleculeace
0.86589318990834	RMSE	0. RDKit Descriptors	CHEMBL3979_EC50	SVM	0	fixed	moleculeace
1.3635366681298	RMSE	5. PhysChem Descriptors	CHEMBL3979_EC50	SVM	0	fixed	moleculeace
1.57966541689238	RMSE	4. AtomPairs	CHEMBL3979_EC50	SVM	0	fixed	moleculeace
0.75078548522691	RMSE	1. MorganBits	CHEMBL3979_EC50	XGBoost	0	fixed	moleculeace
0.767548762812933	RMSE	2. MorganCounts	CHEMBL3979_EC50	XGBoost	0	fixed	moleculeace
0.845540275156961	RMSE	3. MACCS	CHEMBL3979_EC50	XGBoost	0	fixed	moleculeace
0.76472773879693	RMSE	0. RDKit Descriptors	CHEMBL3979_EC50	XGBoost	0	fixed	moleculeace
0.999929269840036	RMSE	5. PhysChem Descriptors	CHEMBL3979_EC50	XGBoost	0	fixed	moleculeace
0.743892670127939	RMSE	4. AtomPairs	CHEMBL3979_EC50	XGBoost	0	fixed	moleculeace
0.620518364645313	RMSE	1. MorganBits	CHEMBL238_Ki	RF	0	fixed	moleculeace
0.607793262266628	RMSE	2. MorganCounts	CHEMBL238_Ki	RF	0	fixed	moleculeace
0.665564824527259	RMSE	3. MACCS	CHEMBL238_Ki	RF	0	fixed	moleculeace
0.695227157452858	RMSE	0. RDKit Descriptors	CHEMBL238_Ki	RF	0	fixed	moleculeace
0.853249255834806	RMSE	5. PhysChem Descriptors	CHEMBL238_Ki	RF	0	fixed	moleculeace
0.621243979199174	RMSE	4. AtomPairs	CHEMBL238_Ki	RF	0	fixed	moleculeace
0.907422353017092	RMSE	1. MorganBits	CHEMBL238_Ki	SVM	0	fixed	moleculeace
0.892692008178245	RMSE	2. MorganCounts	CHEMBL238_Ki	SVM	0	fixed	moleculeace
0.849409494038807	RMSE	3. MACCS	CHEMBL238_Ki	SVM	0	fixed	moleculeace
0.822976973358467	RMSE	0. RDKit Descriptors	CHEMBL238_Ki	SVM	0	fixed	moleculeace
1.67148188218108	RMSE	5. PhysChem Descriptors	CHEMBL238_Ki	SVM	0	fixed	moleculeace
1.3844360748787	RMSE	4. AtomPairs	CHEMBL238_Ki	SVM	0	fixed	moleculeace
0.689754393635525	RMSE	1. MorganBits	CHEMBL238_Ki	XGBoost	0	fixed	moleculeace
0.685809044691811	RMSE	2. MorganCounts	CHEMBL238_Ki	XGBoost	0	fixed	moleculeace
0.705310767540895	RMSE	3. MACCS	CHEMBL238_Ki	XGBoost	0	fixed	moleculeace
0.697212140079242	RMSE	0. RDKit Descriptors	CHEMBL238_Ki	XGBoost	0	fixed	moleculeace
0.919759158630002	RMSE	5. PhysChem Descriptors	CHEMBL238_Ki	XGBoost	0	fixed	moleculeace
0.673147646566854	RMSE	4. AtomPairs	CHEMBL238_Ki	XGBoost	0	fixed	moleculeace
