# Supplementary material for: A systematic study of key elements underlying molecular property prediction
Source: Nat Commun. 2023 Oct 13;14:6395. doi: 10.1038/s41467-023-41948-6 (PMC10575948; doi:10.1038/s41467-023-41948-6)
Supplement: Supplementary file 4 — Source Data [file 41467_2023_41948_MOESM4_ESM.zip › SourceData/SFig16.txt]

rep_1	rep_2	metric_name	mol_prop	split_type	p_value	stats_method	p_value_group
1. MorganBits	1. MorganBits	RMSE	A2a	Scaffold	1	ranksums	>=0.05
1. MorganBits	2. MorganCounts	RMSE	A2a	Scaffold	0.625630563965439	ranksums	>=0.05
1. MorganBits	3. MACCS	RMSE	A2a	Scaffold	0.124151281091493	ranksums	>=0.05
1. MorganBits	0. RDKit Descriptors	RMSE	A2a	Scaffold	0.0147104444533948	ranksums	<0.05
1. MorganBits	5. PhysChem Descriptors	RMSE	A2a	Scaffold	0.131551611214182	ranksums	>=0.05
1. MorganBits	4. AtomPairs	RMSE	A2a	Scaffold	0.646724577343484	ranksums	>=0.05
2. MorganCounts	1. MorganBits	RMSE	A2a	Scaffold	0.625630563965439	ranksums	>=0.05
2. MorganCounts	2. MorganCounts	RMSE	A2a	Scaffold	1	ranksums	>=0.05
2. MorganCounts	3. MACCS	RMSE	A2a	Scaffold	0.273934154452293	ranksums	>=0.05
2. MorganCounts	0. RDKit Descriptors	RMSE	A2a	Scaffold	0.0428195073176977	ranksums	<0.05
2. MorganCounts	5. PhysChem Descriptors	RMSE	A2a	Scaffold	0.293858729054122	ranksums	>=0.05
2. MorganCounts	4. AtomPairs	RMSE	A2a	Scaffold	0.375043623558613	ranksums	>=0.05
3. MACCS	1. MorganBits	RMSE	A2a	Scaffold	0.124151281091493	ranksums	>=0.05
3. MACCS	2. MorganCounts	RMSE	A2a	Scaffold	0.273934154452293	ranksums	>=0.05
3. MACCS	3. MACCS	RMSE	A2a	Scaffold	1	ranksums	>=0.05
3. MACCS	0. RDKit Descriptors	RMSE	A2a	Scaffold	0.459772646548566	ranksums	>=0.05
3. MACCS	5. PhysChem Descriptors	RMSE	A2a	Scaffold	0.952842429580199	ranksums	>=0.05
3. MACCS	4. AtomPairs	RMSE	A2a	Scaffold	0.0760414758302434	ranksums	>=0.05
0. RDKit Descriptors	1. MorganBits	RMSE	A2a	Scaffold	0.0147104444533948	ranksums	<0.05
0. RDKit Descriptors	2. MorganCounts	RMSE	A2a	Scaffold	0.0428195073176977	ranksums	<0.05
0. RDKit Descriptors	3. MACCS	RMSE	A2a	Scaffold	0.459772646548566	ranksums	>=0.05
0. RDKit Descriptors	0. RDKit Descriptors	RMSE	A2a	Scaffold	1	ranksums	>=0.05
0. RDKit Descriptors	5. PhysChem Descriptors	RMSE	A2a	Scaffold	0.344044940644476	ranksums	>=0.05
0. RDKit Descriptors	4. AtomPairs	RMSE	A2a	Scaffold	0.00432549412299047	ranksums	<0.05
5. PhysChem Descriptors	1. MorganBits	RMSE	A2a	Scaffold	0.131551611214182	ranksums	>=0.05
5. PhysChem Descriptors	2. MorganCounts	RMSE	A2a	Scaffold	0.293858729054122	ranksums	>=0.05
5. PhysChem Descriptors	3. MACCS	RMSE	A2a	Scaffold	0.952842429580199	ranksums	>=0.05
5. PhysChem Descriptors	0. RDKit Descriptors	RMSE	A2a	Scaffold	0.344044940644476	ranksums	>=0.05
5. PhysChem Descriptors	5. PhysChem Descriptors	RMSE	A2a	Scaffold	1	ranksums	>=0.05
5. PhysChem Descriptors	4. AtomPairs	RMSE	A2a	Scaffold	0.0667626139707639	ranksums	>=0.05
4. AtomPairs	1. MorganBits	RMSE	A2a	Scaffold	0.646724577343484	ranksums	>=0.05
4. AtomPairs	2. MorganCounts	RMSE	A2a	Scaffold	0.375043623558613	ranksums	>=0.05
4. AtomPairs	3. MACCS	RMSE	A2a	Scaffold	0.0760414758302434	ranksums	>=0.05
4. AtomPairs	0. RDKit Descriptors	RMSE	A2a	Scaffold	0.00432549412299047	ranksums	<0.05
4. AtomPairs	5. PhysChem Descriptors	RMSE	A2a	Scaffold	0.0667626139707639	ranksums	>=0.05
4. AtomPairs	4. AtomPairs	RMSE	A2a	Scaffold	1	ranksums	>=0.05
1. MorganBits	1. MorganBits	RMSE	ABL1	Scaffold	1	ranksums	>=0.05
1. MorganBits	2. MorganCounts	RMSE	ABL1	Scaffold	0.952842429580199	ranksums	>=0.05
1. MorganBits	3. MACCS	RMSE	ABL1	Scaffold	0.131551611214182	ranksums	>=0.05
1. MorganBits	0. RDKit Descriptors	RMSE	ABL1	Scaffold	0.254953177998253	ranksums	>=0.05
1. MorganBits	5. PhysChem Descriptors	RMSE	ABL1	Scaffold	0.139289365686848	ranksums	>=0.05
1. MorganBits	4. AtomPairs	RMSE	ABL1	Scaffold	0.554267836324318	ranksums	>=0.05
2. MorganCounts	1. MorganBits	RMSE	ABL1	Scaffold	0.952842429580199	ranksums	>=0.05
2. MorganCounts	2. MorganCounts	RMSE	ABL1	Scaffold	1	ranksums	>=0.05
2. MorganCounts	3. MACCS	RMSE	ABL1	Scaffold	0.117079846005044	ranksums	>=0.05
2. MorganCounts	0. RDKit Descriptors	RMSE	ABL1	Scaffold	0.214276509861477	ranksums	>=0.05
2. MorganCounts	5. PhysChem Descriptors	RMSE	ABL1	Scaffold	0.113664747815963	ranksums	>=0.05
2. MorganCounts	4. AtomPairs	RMSE	ABL1	Scaffold	0.468797586246096	ranksums	>=0.05
3. MACCS	1. MorganBits	RMSE	ABL1	Scaffold	0.131551611214182	ranksums	>=0.05
3. MACCS	2. MorganCounts	RMSE	ABL1	Scaffold	0.117079846005044	ranksums	>=0.05
3. MACCS	3. MACCS	RMSE	ABL1	Scaffold	1	ranksums	>=0.05
3. MACCS	0. RDKit Descriptors	RMSE	ABL1	Scaffold	0.711672625487313	ranksums	>=0.05
3. MACCS	5. PhysChem Descriptors	RMSE	ABL1	Scaffold	0.976410907876082	ranksums	>=0.05
3. MACCS	4. AtomPairs	RMSE	ABL1	Scaffold	0.367136581248436	ranksums	>=0.05
0. RDKit Descriptors	1. MorganBits	RMSE	ABL1	Scaffold	0.254953177998253	ranksums	>=0.05
0. RDKit Descriptors	2. MorganCounts	RMSE	ABL1	Scaffold	0.214276509861477	ranksums	>=0.05
0. RDKit Descriptors	3. MACCS	RMSE	ABL1	Scaffold	0.711672625487313	ranksums	>=0.05
0. RDKit Descriptors	0. RDKit Descriptors	RMSE	ABL1	Scaffold	1	ranksums	>=0.05
0. RDKit Descriptors	5. PhysChem Descriptors	RMSE	ABL1	Scaffold	0.646724577343484	ranksums	>=0.05
0. RDKit Descriptors	4. AtomPairs	RMSE	ABL1	Scaffold	0.625630563965439	ranksums	>=0.05
5. PhysChem Descriptors	1. MorganBits	RMSE	ABL1	Scaffold	0.139289365686848	ranksums	>=0.05
5. PhysChem Descriptors	2. MorganCounts	RMSE	ABL1	Scaffold	0.113664747815963	ranksums	>=0.05
5. PhysChem Descriptors	3. MACCS	RMSE	ABL1	Scaffold	0.976410907876082	ranksums	>=0.05
5. PhysChem Descriptors	0. RDKit Descriptors	RMSE	ABL1	Scaffold	0.646724577343484	ranksums	>=0.05
5. PhysChem Descriptors	5. PhysChem Descriptors	RMSE	ABL1	Scaffold	1	ranksums	>=0.05
5. PhysChem Descriptors	4. AtomPairs	RMSE	ABL1	Scaffold	0.344044940644476	ranksums	>=0.05
4. AtomPairs	1. MorganBits	RMSE	ABL1	Scaffold	0.554267836324318	ranksums	>=0.05
4. AtomPairs	2. MorganCounts	RMSE	ABL1	Scaffold	0.468797586246096	ranksums	>=0.05
4. AtomPairs	3. MACCS	RMSE	ABL1	Scaffold	0.367136581248436	ranksums	>=0.05
4. AtomPairs	0. RDKit Descriptors	RMSE	ABL1	Scaffold	0.625630563965439	ranksums	>=0.05
4. AtomPairs	5. PhysChem Descriptors	RMSE	ABL1	Scaffold	0.344044940644476	ranksums	>=0.05
4. AtomPairs	4. AtomPairs	RMSE	ABL1	Scaffold	1	ranksums	>=0.05
1. MorganBits	1. MorganBits	RMSE	Acetylcholinesterase	Scaffold	1	ranksums	>=0.05
1. MorganBits	2. MorganCounts	RMSE	Acetylcholinesterase	Scaffold	0.375043623558613	ranksums	>=0.05
1. MorganBits	3. MACCS	RMSE	Acetylcholinesterase	Scaffold	0.147372859549065	ranksums	>=0.05
1. MorganBits	0. RDKit Descriptors	RMSE	Acetylcholinesterase	Scaffold	0.554267836324318	ranksums	>=0.05
1. MorganBits	5. PhysChem Descriptors	RMSE	Acetylcholinesterase	Scaffold	0.000144931382771462	ranksums	<0.05
1. MorganBits	4. AtomPairs	RMSE	Acetylcholinesterase	Scaffold	0.778783968942289	ranksums	>=0.05
2. MorganCounts	1. MorganBits	RMSE	Acetylcholinesterase	Scaffold	0.375043623558613	ranksums	>=0.05
2. MorganCounts	2. MorganCounts	RMSE	Acetylcholinesterase	Scaffold	1	ranksums	>=0.05
2. MorganCounts	3. MACCS	RMSE	Acetylcholinesterase	Scaffold	0.0194944097069431	ranksums	<0.05
2. MorganCounts	0. RDKit Descriptors	RMSE	Acetylcholinesterase	Scaffold	0.219782260816141	ranksums	>=0.05
2. MorganCounts	5. PhysChem Descriptors	RMSE	Acetylcholinesterase	Scaffold	1.29229610567306e-05	ranksums	<0.05
2. MorganCounts	4. AtomPairs	RMSE	Acetylcholinesterase	Scaffold	0.636140685770246	ranksums	>=0.05
3. MACCS	1. MorganBits	RMSE	Acetylcholinesterase	Scaffold	0.147372859549065	ranksums	>=0.05
3. MACCS	2. MorganCounts	RMSE	Acetylcholinesterase	Scaffold	0.0194944097069431	ranksums	<0.05
3. MACCS	3. MACCS	RMSE	Acetylcholinesterase	Scaffold	1	ranksums	>=0.05
3. MACCS	0. RDKit Descriptors	RMSE	Acetylcholinesterase	Scaffold	0.231096746690771	ranksums	>=0.05
3. MACCS	5. PhysChem Descriptors	RMSE	Acetylcholinesterase	Scaffold	0.000710141785345457	ranksums	<0.05
3. MACCS	4. AtomPairs	RMSE	Acetylcholinesterase	Scaffold	0.0357826755837011	ranksums	<0.05
0. RDKit Descriptors	1. MorganBits	RMSE	Acetylcholinesterase	Scaffold	0.554267836324318	ranksums	>=0.05
0. RDKit Descriptors	2. MorganCounts	RMSE	Acetylcholinesterase	Scaffold	0.219782260816141	ranksums	>=0.05
0. RDKit Descriptors	3. MACCS	RMSE	Acetylcholinesterase	Scaffold	0.231096746690771	ranksums	>=0.05
0. RDKit Descriptors	0. RDKit Descriptors	RMSE	Acetylcholinesterase	Scaffold	1	ranksums	>=0.05
0. RDKit Descriptors	5. PhysChem Descriptors	RMSE	Acetylcholinesterase	Scaffold	8.93338459269216e-05	ranksums	<0.05
0. RDKit Descriptors	4. AtomPairs	RMSE	Acetylcholinesterase	Scaffold	0.293858729054122	ranksums	>=0.05
5. PhysChem Descriptors	1. MorganBits	RMSE	Acetylcholinesterase	Scaffold	0.000144931382771462	ranksums	<0.05
5. PhysChem Descriptors	2. MorganCounts	RMSE	Acetylcholinesterase	Scaffold	1.29229610567306e-05	ranksums	<0.05
5. PhysChem Descriptors	3. MACCS	RMSE	Acetylcholinesterase	Scaffold	0.000710141785345457	ranksums	<0.05
5. PhysChem Descriptors	0. RDKit Descriptors	RMSE	Acetylcholinesterase	Scaffold	8.93338459269216e-05	ranksums	<0.05
5. PhysChem Descriptors	5. PhysChem Descriptors	RMSE	Acetylcholinesterase	Scaffold	1	ranksums	>=0.05
5. PhysChem Descriptors	4. AtomPairs	RMSE	Acetylcholinesterase	Scaffold	1.38250753184492e-05	ranksums	<0.05
4. AtomPairs	1. MorganBits	RMSE	Acetylcholinesterase	Scaffold	0.778783968942289	ranksums	>=0.05
4. AtomPairs	2. MorganCounts	RMSE	Acetylcholinesterase	Scaffold	0.636140685770246	ranksums	>=0.05
4. AtomPairs	3. MACCS	RMSE	Acetylcholinesterase	Scaffold	0.0357826755837011	ranksums	<0.05
4. AtomPairs	0. RDKit Descriptors	RMSE	Acetylcholinesterase	Scaffold	0.293858729054122	ranksums	>=0.05
4. AtomPairs	5. PhysChem Descriptors	RMSE	Acetylcholinesterase	Scaffold	1.38250753184492e-05	ranksums	<0.05
4. AtomPairs	4. AtomPairs	RMSE	Acetylcholinesterase	Scaffold	1	ranksums	>=0.05
1. MorganBits	1. MorganBits	RMSE	Aurora-A	Scaffold	1	ranksums	>=0.05
1. MorganBits	2. MorganCounts	RMSE	Aurora-A	Scaffold	0.505859178079598	ranksums	>=0.05
1. MorganBits	3. MACCS	RMSE	Aurora-A	Scaffold	0.00181149797610815	ranksums	<0.05
1. MorganBits	0. RDKit Descriptors	RMSE	Aurora-A	Scaffold	0.0119589835689516	ranksums	<0.05
1. MorganBits	5. PhysChem Descriptors	RMSE	Aurora-A	Scaffold	7.04362077704064e-10	ranksums	<0.05
1. MorganBits	4. AtomPairs	RMSE	Aurora-A	Scaffold	0.219782260816141	ranksums	>=0.05
2. MorganCounts	1. MorganBits	RMSE	Aurora-A	Scaffold	0.505859178079598	ranksums	>=0.05
2. MorganCounts	2. MorganCounts	RMSE	Aurora-A	Scaffold	1	ranksums	>=0.05
2. MorganCounts	3. MACCS	RMSE	Aurora-A	Scaffold	0.000100947188812739	ranksums	<0.05
2. MorganCounts	0. RDKit Descriptors	RMSE	Aurora-A	Scaffold	0.00221059231642181	ranksums	<0.05
2. MorganCounts	5. PhysChem Descriptors	RMSE	Aurora-A	Scaffold	2.48787397981522e-10	ranksums	<0.05
2. MorganCounts	4. AtomPairs	RMSE	Aurora-A	Scaffold	0.43328979562189	ranksums	>=0.05
3. MACCS	1. MorganBits	RMSE	Aurora-A	Scaffold	0.00181149797610815	ranksums	<0.05
3. MACCS	2. MorganCounts	RMSE	Aurora-A	Scaffold	0.000100947188812739	ranksums	<0.05
3. MACCS	3. MACCS	RMSE	Aurora-A	Scaffold	1	ranksums	>=0.05
3. MACCS	0. RDKit Descriptors	RMSE	Aurora-A	Scaffold	0.604838651327524	ranksums	>=0.05
3. MACCS	5. PhysChem Descriptors	RMSE	Aurora-A	Scaffold	7.89286156048025e-07	ranksums	<0.05
3. MACCS	4. AtomPairs	RMSE	Aurora-A	Scaffold	2.40252813796507e-06	ranksums	<0.05
0. RDKit Descriptors	1. MorganBits	RMSE	Aurora-A	Scaffold	0.0119589835689516	ranksums	<0.05
0. RDKit Descriptors	2. MorganCounts	RMSE	Aurora-A	Scaffold	0.00221059231642181	ranksums	<0.05
0. RDKit Descriptors	3. MACCS	RMSE	Aurora-A	Scaffold	0.604838651327524	ranksums	>=0.05
0. RDKit Descriptors	0. RDKit Descriptors	RMSE	Aurora-A	Scaffold	1	ranksums	>=0.05
0. RDKit Descriptors	5. PhysChem Descriptors	RMSE	Aurora-A	Scaffold	2.28462276218131e-07	ranksums	<0.05
0. RDKit Descriptors	4. AtomPairs	RMSE	Aurora-A	Scaffold	8.93338459269216e-05	ranksums	<0.05
5. PhysChem Descriptors	1. MorganBits	RMSE	Aurora-A	Scaffold	7.04362077704064e-10	ranksums	<0.05
5. PhysChem Descriptors	2. MorganCounts	RMSE	Aurora-A	Scaffold	2.48787397981522e-10	ranksums	<0.05
5. PhysChem Descriptors	3. MACCS	RMSE	Aurora-A	Scaffold	7.89286156048025e-07	ranksums	<0.05
5. PhysChem Descriptors	0. RDKit Descriptors	RMSE	Aurora-A	Scaffold	2.28462276218131e-07	ranksums	<0.05
5. PhysChem Descriptors	5. PhysChem Descriptors	RMSE	Aurora-A	Scaffold	1	ranksums	>=0.05
5. PhysChem Descriptors	4. AtomPairs	RMSE	Aurora-A	Scaffold	4.73402068419889e-11	ranksums	<0.05
4. AtomPairs	1. MorganBits	RMSE	Aurora-A	Scaffold	0.219782260816141	ranksums	>=0.05
4. AtomPairs	2. MorganCounts	RMSE	Aurora-A	Scaffold	0.43328979562189	ranksums	>=0.05
4. AtomPairs	3. MACCS	RMSE	Aurora-A	Scaffold	2.40252813796507e-06	ranksums	<0.05
4. AtomPairs	0. RDKit Descriptors	RMSE	Aurora-A	Scaffold	8.93338459269216e-05	ranksums	<0.05
4. AtomPairs	5. PhysChem Descriptors	RMSE	Aurora-A	Scaffold	4.73402068419889e-11	ranksums	<0.05
4. AtomPairs	4. AtomPairs	RMSE	Aurora-A	Scaffold	1	ranksums	>=0.05
1. MorganBits	1. MorganBits	RMSE	B-raf	Scaffold	1	ranksums	>=0.05
1. MorganBits	2. MorganCounts	RMSE	B-raf	Scaffold	0.744986300175643	ranksums	>=0.05
1. MorganBits	3. MACCS	RMSE	B-raf	Scaffold	0.00268883998175647	ranksums	<0.05
1. MorganBits	0. RDKit Descriptors	RMSE	B-raf	Scaffold	0.100782631798322	ranksums	>=0.05
1. MorganBits	5. PhysChem Descriptors	RMSE	B-raf	Scaffold	4.8848156981151e-08	ranksums	<0.05
1. MorganBits	4. AtomPairs	RMSE	B-raf	Scaffold	0.646724577343484	ranksums	>=0.05
2. MorganCounts	1. MorganBits	RMSE	B-raf	Scaffold	0.744986300175643	ranksums	>=0.05
2. MorganCounts	2. MorganCounts	RMSE	B-raf	Scaffold	1	ranksums	>=0.05
2. MorganCounts	3. MACCS	RMSE	B-raf	Scaffold	0.00155687902927202	ranksums	<0.05
2. MorganCounts	0. RDKit Descriptors	RMSE	B-raf	Scaffold	0.0712783650668012	ranksums	>=0.05
2. MorganCounts	5. PhysChem Descriptors	RMSE	B-raf	Scaffold	3.49592620314054e-08	ranksums	<0.05
2. MorganCounts	4. AtomPairs	RMSE	B-raf	Scaffold	0.836023950489311	ranksums	>=0.05
3. MACCS	1. MorganBits	RMSE	B-raf	Scaffold	0.00268883998175647	ranksums	<0.05
3. MACCS	2. MorganCounts	RMSE	B-raf	Scaffold	0.00155687902927202	ranksums	<0.05
3. MACCS	3. MACCS	RMSE	B-raf	Scaffold	1	ranksums	>=0.05
3. MACCS	0. RDKit Descriptors	RMSE	B-raf	Scaffold	0.143287384744123	ranksums	>=0.05
3. MACCS	5. PhysChem Descriptors	RMSE	B-raf	Scaffold	5.1013909260081e-05	ranksums	<0.05
3. MACCS	4. AtomPairs	RMSE	B-raf	Scaffold	0.000194793094752191	ranksums	<0.05
0. RDKit Descriptors	1. MorganBits	RMSE	B-raf	Scaffold	0.100782631798322	ranksums	>=0.05
0. RDKit Descriptors	2. MorganCounts	RMSE	B-raf	Scaffold	0.0712783650668012	ranksums	>=0.05
0. RDKit Descriptors	3. MACCS	RMSE	B-raf	Scaffold	0.143287384744123	ranksums	>=0.05
0. RDKit Descriptors	0. RDKit Descriptors	RMSE	B-raf	Scaffold	1	ranksums	>=0.05
0. RDKit Descriptors	5. PhysChem Descriptors	RMSE	B-raf	Scaffold	2.07683271752998e-06	ranksums	<0.05
0. RDKit Descriptors	4. AtomPairs	RMSE	B-raf	Scaffold	0.0265777633650162	ranksums	<0.05
5. PhysChem Descriptors	1. MorganBits	RMSE	B-raf	Scaffold	4.8848156981151e-08	ranksums	<0.05
5. PhysChem Descriptors	2. MorganCounts	RMSE	B-raf	Scaffold	3.49592620314054e-08	ranksums	<0.05
5. PhysChem Descriptors	3. MACCS	RMSE	B-raf	Scaffold	5.1013909260081e-05	ranksums	<0.05
5. PhysChem Descriptors	0. RDKit Descriptors	RMSE	B-raf	Scaffold	2.07683271752998e-06	ranksums	<0.05
5. PhysChem Descriptors	5. PhysChem Descriptors	RMSE	B-raf	Scaffold	1	ranksums	>=0.05
5. PhysChem Descriptors	4. AtomPairs	RMSE	B-raf	Scaffold	4.78066042920329e-09	ranksums	<0.05
4. AtomPairs	1. MorganBits	RMSE	B-raf	Scaffold	0.646724577343484	ranksums	>=0.05
4. AtomPairs	2. MorganCounts	RMSE	B-raf	Scaffold	0.836023950489311	ranksums	>=0.05
4. AtomPairs	3. MACCS	RMSE	B-raf	Scaffold	0.000194793094752191	ranksums	<0.05
4. AtomPairs	0. RDKit Descriptors	RMSE	B-raf	Scaffold	0.0265777633650162	ranksums	<0.05
4. AtomPairs	5. PhysChem Descriptors	RMSE	B-raf	Scaffold	4.78066042920329e-09	ranksums	<0.05
4. AtomPairs	4. AtomPairs	RMSE	B-raf	Scaffold	1	ranksums	>=0.05
1. MorganBits	1. MorganBits	RMSE	COX-1	Scaffold	1	ranksums	>=0.05
1. MorganBits	2. MorganCounts	RMSE	COX-1	Scaffold	0.700685660700552	ranksums	>=0.05
1. MorganBits	3. MACCS	RMSE	COX-1	Scaffold	0.442017913975686	ranksums	>=0.05
1. MorganBits	0. RDKit Descriptors	RMSE	COX-1	Scaffold	0.636140685770246	ranksums	>=0.05
1. MorganBits	5. PhysChem Descriptors	RMSE	COX-1	Scaffold	0.0297569530004727	ranksums	<0.05
1. MorganBits	4. AtomPairs	RMSE	COX-1	Scaffold	0.689760957275894	ranksums	>=0.05
2. MorganCounts	1. MorganBits	RMSE	COX-1	Scaffold	0.700685660700552	ranksums	>=0.05
2. MorganCounts	2. MorganCounts	RMSE	COX-1	Scaffold	1	ranksums	>=0.05
2. MorganCounts	3. MACCS	RMSE	COX-1	Scaffold	0.280470477277229	ranksums	>=0.05
2. MorganCounts	0. RDKit Descriptors	RMSE	COX-1	Scaffold	0.416135847078279	ranksums	>=0.05
2. MorganCounts	5. PhysChem Descriptors	RMSE	COX-1	Scaffold	0.0109930026457564	ranksums	<0.05
2. MorganCounts	4. AtomPairs	RMSE	COX-1	Scaffold	0.976410907876082	ranksums	>=0.05
3. MACCS	1. MorganBits	RMSE	COX-1	Scaffold	0.442017913975686	ranksums	>=0.05
3. MACCS	2. MorganCounts	RMSE	COX-1	Scaffold	0.280470477277229	ranksums	>=0.05
3. MACCS	3. MACCS	RMSE	COX-1	Scaffold	1	ranksums	>=0.05
3. MACCS	0. RDKit Descriptors	RMSE	COX-1	Scaffold	0.801554937881844	ranksums	>=0.05
3. MACCS	5. PhysChem Descriptors	RMSE	COX-1	Scaffold	0.0492606674136038	ranksums	<0.05
3. MACCS	4. AtomPairs	RMSE	COX-1	Scaffold	0.242819024256211	ranksums	>=0.05
0. RDKit Descriptors	1. MorganBits	RMSE	COX-1	Scaffold	0.636140685770246	ranksums	>=0.05
0. RDKit Descriptors	2. MorganCounts	RMSE	COX-1	Scaffold	0.416135847078279	ranksums	>=0.05
0. RDKit Descriptors	3. MACCS	RMSE	COX-1	Scaffold	0.801554937881844	ranksums	>=0.05
0. RDKit Descriptors	0. RDKit Descriptors	RMSE	COX-1	Scaffold	1	ranksums	>=0.05
0. RDKit Descriptors	5. PhysChem Descriptors	RMSE	COX-1	Scaffold	0.0308869505469348	ranksums	<0.05
0. RDKit Descriptors	4. AtomPairs	RMSE	COX-1	Scaffold	0.367136581248436	ranksums	>=0.05
5. PhysChem Descriptors	1. MorganBits	RMSE	COX-1	Scaffold	0.0297569530004727	ranksums	<0.05
5. PhysChem Descriptors	2. MorganCounts	RMSE	COX-1	Scaffold	0.0109930026457564	ranksums	<0.05
5. PhysChem Descriptors	3. MACCS	RMSE	COX-1	Scaffold	0.0492606674136038	ranksums	<0.05
5. PhysChem Descriptors	0. RDKit Descriptors	RMSE	COX-1	Scaffold	0.0308869505469348	ranksums	<0.05
5. PhysChem Descriptors	5. PhysChem Descriptors	RMSE	COX-1	Scaffold	1	ranksums	>=0.05
5. PhysChem Descriptors	4. AtomPairs	RMSE	COX-1	Scaffold	0.00681914122420463	ranksums	<0.05
4. AtomPairs	1. MorganBits	RMSE	COX-1	Scaffold	0.689760957275894	ranksums	>=0.05
4. AtomPairs	2. MorganCounts	RMSE	COX-1	Scaffold	0.976410907876082	ranksums	>=0.05
4. AtomPairs	3. MACCS	RMSE	COX-1	Scaffold	0.242819024256211	ranksums	>=0.05
4. AtomPairs	0. RDKit Descriptors	RMSE	COX-1	Scaffold	0.367136581248436	ranksums	>=0.05
4. AtomPairs	5. PhysChem Descriptors	RMSE	COX-1	Scaffold	0.00681914122420463	ranksums	<0.05
4. AtomPairs	4. AtomPairs	RMSE	COX-1	Scaffold	1	ranksums	>=0.05
1. MorganBits	1. MorganBits	RMSE	COX-2	Scaffold	1	ranksums	>=0.05
1. MorganBits	2. MorganCounts	RMSE	COX-2	Scaffold	0.127809796539373	ranksums	>=0.05
1. MorganBits	3. MACCS	RMSE	COX-2	Scaffold	0.183321226222508	ranksums	>=0.05
1. MorganBits	0. RDKit Descriptors	RMSE	COX-2	Scaffold	0.219782260816141	ranksums	>=0.05
1. MorganBits	5. PhysChem Descriptors	RMSE	COX-2	Scaffold	0.307669013707975	ranksums	>=0.05
1. MorganBits	4. AtomPairs	RMSE	COX-2	Scaffold	0.0667626139707639	ranksums	>=0.05
2. MorganCounts	1. MorganBits	RMSE	COX-2	Scaffold	0.127809796539373	ranksums	>=0.05
2. MorganCounts	2. MorganCounts	RMSE	COX-2	Scaffold	1	ranksums	>=0.05
2. MorganCounts	3. MACCS	RMSE	COX-2	Scaffold	0.905849445866094	ranksums	>=0.05
2. MorganCounts	0. RDKit Descriptors	RMSE	COX-2	Scaffold	0.625630563965439	ranksums	>=0.05
2. MorganCounts	5. PhysChem Descriptors	RMSE	COX-2	Scaffold	0.0147104444533948	ranksums	<0.05
2. MorganCounts	4. AtomPairs	RMSE	COX-2	Scaffold	0.813005287611997	ranksums	>=0.05
3. MACCS	1. MorganBits	RMSE	COX-2	Scaffold	0.183321226222508	ranksums	>=0.05
3. MACCS	2. MorganCounts	RMSE	COX-2	Scaffold	0.905849445866094	ranksums	>=0.05
3. MACCS	3. MACCS	RMSE	COX-2	Scaffold	1	ranksums	>=0.05
3. MACCS	0. RDKit Descriptors	RMSE	COX-2	Scaffold	0.801554937881844	ranksums	>=0.05
3. MACCS	5. PhysChem Descriptors	RMSE	COX-2	Scaffold	0.0202784911655978	ranksums	<0.05
3. MACCS	4. AtomPairs	RMSE	COX-2	Scaffold	0.625630563965439	ranksums	>=0.05
0. RDKit Descriptors	1. MorganBits	RMSE	COX-2	Scaffold	0.219782260816141	ranksums	>=0.05
0. RDKit Descriptors	2. MorganCounts	RMSE	COX-2	Scaffold	0.625630563965439	ranksums	>=0.05
0. RDKit Descriptors	3. MACCS	RMSE	COX-2	Scaffold	0.801554937881844	ranksums	>=0.05
0. RDKit Descriptors	0. RDKit Descriptors	RMSE	COX-2	Scaffold	1	ranksums	>=0.05
0. RDKit Descriptors	5. PhysChem Descriptors	RMSE	COX-2	Scaffold	0.0180053510254157	ranksums	<0.05
0. RDKit Descriptors	4. AtomPairs	RMSE	COX-2	Scaffold	0.487138031710019	ranksums	>=0.05
5. PhysChem Descriptors	1. MorganBits	RMSE	COX-2	Scaffold	0.307669013707975	ranksums	>=0.05
5. PhysChem Descriptors	2. MorganCounts	RMSE	COX-2	Scaffold	0.0147104444533948	ranksums	<0.05
5. PhysChem Descriptors	3. MACCS	RMSE	COX-2	Scaffold	0.0202784911655978	ranksums	<0.05
5. PhysChem Descriptors	0. RDKit Descriptors	RMSE	COX-2	Scaffold	0.0180053510254157	ranksums	<0.05
5. PhysChem Descriptors	5. PhysChem Descriptors	RMSE	COX-2	Scaffold	1	ranksums	>=0.05
5. PhysChem Descriptors	4. AtomPairs	RMSE	COX-2	Scaffold	0.00453105443653246	ranksums	<0.05
4. AtomPairs	1. MorganBits	RMSE	COX-2	Scaffold	0.0667626139707639	ranksums	>=0.05
4. AtomPairs	2. MorganCounts	RMSE	COX-2	Scaffold	0.813005287611997	ranksums	>=0.05
4. AtomPairs	3. MACCS	RMSE	COX-2	Scaffold	0.625630563965439	ranksums	>=0.05
4. AtomPairs	0. RDKit Descriptors	RMSE	COX-2	Scaffold	0.487138031710019	ranksums	>=0.05
4. AtomPairs	5. PhysChem Descriptors	RMSE	COX-2	Scaffold	0.00453105443653246	ranksums	<0.05
4. AtomPairs	4. AtomPairs	RMSE	COX-2	Scaffold	1	ranksums	>=0.05
1. MorganBits	1. MorganBits	RMSE	Cannabinoid	Scaffold	1	ranksums	>=0.05
1. MorganBits	2. MorganCounts	RMSE	Cannabinoid	Scaffold	0.625630563965439	ranksums	>=0.05
1. MorganBits	3. MACCS	RMSE	Cannabinoid	Scaffold	0.000292125950333414	ranksums	<0.05
1. MorganBits	0. RDKit Descriptors	RMSE	Cannabinoid	Scaffold	0.604838651327524	ranksums	>=0.05
1. MorganBits	5. PhysChem Descriptors	RMSE	Cannabinoid	Scaffold	0.00048460556780532	ranksums	<0.05
1. MorganBits	4. AtomPairs	RMSE	Cannabinoid	Scaffold	0.26117582460728	ranksums	>=0.05
2. MorganCounts	1. MorganBits	RMSE	Cannabinoid	Scaffold	0.625630563965439	ranksums	>=0.05
2. MorganCounts	2. MorganCounts	RMSE	Cannabinoid	Scaffold	1	ranksums	>=0.05
2. MorganCounts	3. MACCS	RMSE	Cannabinoid	Scaffold	0.000136524284332858	ranksums	<0.05
2. MorganCounts	0. RDKit Descriptors	RMSE	Cannabinoid	Scaffold	0.847587480259332	ranksums	>=0.05
2. MorganCounts	5. PhysChem Descriptors	RMSE	Cannabinoid	Scaffold	0.000144931382771462	ranksums	<0.05
2. MorganCounts	4. AtomPairs	RMSE	Cannabinoid	Scaffold	0.515359797580285	ranksums	>=0.05
3. MACCS	1. MorganBits	RMSE	Cannabinoid	Scaffold	0.000292125950333414	ranksums	<0.05
3. MACCS	2. MorganCounts	RMSE	Cannabinoid	Scaffold	0.000136524284332858	ranksums	<0.05
3. MACCS	3. MACCS	RMSE	Cannabinoid	Scaffold	1	ranksums	>=0.05
3. MACCS	0. RDKit Descriptors	RMSE	Cannabinoid	Scaffold	3.47852602805345e-05	ranksums	<0.05
3. MACCS	5. PhysChem Descriptors	RMSE	Cannabinoid	Scaffold	0.976410907876082	ranksums	>=0.05
3. MACCS	4. AtomPairs	RMSE	Cannabinoid	Scaffold	3.70061293474096e-06	ranksums	<0.05
0. RDKit Descriptors	1. MorganBits	RMSE	Cannabinoid	Scaffold	0.604838651327524	ranksums	>=0.05
0. RDKit Descriptors	2. MorganCounts	RMSE	Cannabinoid	Scaffold	0.847587480259332	ranksums	>=0.05
0. RDKit Descriptors	3. MACCS	RMSE	Cannabinoid	Scaffold	3.47852602805345e-05	ranksums	<0.05
0. RDKit Descriptors	0. RDKit Descriptors	RMSE	Cannabinoid	Scaffold	1	ranksums	>=0.05
0. RDKit Descriptors	5. PhysChem Descriptors	RMSE	Cannabinoid	Scaffold	0.000194793094752191	ranksums	<0.05
0. RDKit Descriptors	4. AtomPairs	RMSE	Cannabinoid	Scaffold	0.625630563965439	ranksums	>=0.05
5. PhysChem Descriptors	1. MorganBits	RMSE	Cannabinoid	Scaffold	0.00048460556780532	ranksums	<0.05
5. PhysChem Descriptors	2. MorganCounts	RMSE	Cannabinoid	Scaffold	0.000144931382771462	ranksums	<0.05
5. PhysChem Descriptors	3. MACCS	RMSE	Cannabinoid	Scaffold	0.976410907876082	ranksums	>=0.05
5. PhysChem Descriptors	0. RDKit Descriptors	RMSE	Cannabinoid	Scaffold	0.000194793094752191	ranksums	<0.05
5. PhysChem Descriptors	5. PhysChem Descriptors	RMSE	Cannabinoid	Scaffold	1	ranksums	>=0.05
5. PhysChem Descriptors	4. AtomPairs	RMSE	Cannabinoid	Scaffold	1.20771791878894e-05	ranksums	<0.05
4. AtomPairs	1. MorganBits	RMSE	Cannabinoid	Scaffold	0.26117582460728	ranksums	>=0.05
4. AtomPairs	2. MorganCounts	RMSE	Cannabinoid	Scaffold	0.515359797580285	ranksums	>=0.05
4. AtomPairs	3. MACCS	RMSE	Cannabinoid	Scaffold	3.70061293474096e-06	ranksums	<0.05
4. AtomPairs	0. RDKit Descriptors	RMSE	Cannabinoid	Scaffold	0.625630563965439	ranksums	>=0.05
4. AtomPairs	5. PhysChem Descriptors	RMSE	Cannabinoid	Scaffold	1.20771791878894e-05	ranksums	<0.05
4. AtomPairs	4. AtomPairs	RMSE	Cannabinoid	Scaffold	1	ranksums	>=0.05
1. MorganBits	1. MorganBits	RMSE	Carbonic	Scaffold	1	ranksums	>=0.05
1. MorganBits	2. MorganCounts	RMSE	Carbonic	Scaffold	0.636140685770246	ranksums	>=0.05
1. MorganBits	3. MACCS	RMSE	Carbonic	Scaffold	0.139289365686848	ranksums	>=0.05
1. MorganBits	0. RDKit Descriptors	RMSE	Carbonic	Scaffold	0.941072349139827	ranksums	>=0.05
1. MorganBits	5. PhysChem Descriptors	RMSE	Carbonic	Scaffold	6.28162378421386e-07	ranksums	<0.05
1. MorganBits	4. AtomPairs	RMSE	Carbonic	Scaffold	0.524952228275667	ranksums	>=0.05
2. MorganCounts	1. MorganBits	RMSE	Carbonic	Scaffold	0.636140685770246	ranksums	>=0.05
2. MorganCounts	2. MorganCounts	RMSE	Carbonic	Scaffold	1	ranksums	>=0.05
2. MorganCounts	3. MACCS	RMSE	Carbonic	Scaffold	0.0810611055553891	ranksums	>=0.05
2. MorganCounts	0. RDKit Descriptors	RMSE	Carbonic	Scaffold	0.594560256543968	ranksums	>=0.05
2. MorganCounts	5. PhysChem Descriptors	RMSE	Carbonic	Scaffold	4.27528103192407e-07	ranksums	<0.05
2. MorganCounts	4. AtomPairs	RMSE	Carbonic	Scaffold	0.248834383978153	ranksums	>=0.05
3. MACCS	1. MorganBits	RMSE	Carbonic	Scaffold	0.139289365686848	ranksums	>=0.05
3. MACCS	2. MorganCounts	RMSE	Carbonic	Scaffold	0.0810611055553891	ranksums	>=0.05
3. MACCS	3. MACCS	RMSE	Carbonic	Scaffold	1	ranksums	>=0.05
3. MACCS	0. RDKit Descriptors	RMSE	Carbonic	Scaffold	0.110328593661621	ranksums	>=0.05
3. MACCS	5. PhysChem Descriptors	RMSE	Carbonic	Scaffold	9.8453100033373e-06	ranksums	<0.05
3. MACCS	4. AtomPairs	RMSE	Carbonic	Scaffold	0.534635240703929	ranksums	>=0.05
0. RDKit Descriptors	1. MorganBits	RMSE	Carbonic	Scaffold	0.941072349139827	ranksums	>=0.05
0. RDKit Descriptors	2. MorganCounts	RMSE	Carbonic	Scaffold	0.594560256543968	ranksums	>=0.05
0. RDKit Descriptors	3. MACCS	RMSE	Carbonic	Scaffold	0.110328593661621	ranksums	>=0.05
0. RDKit Descriptors	0. RDKit Descriptors	RMSE	Carbonic	Scaffold	1	ranksums	>=0.05
0. RDKit Descriptors	5. PhysChem Descriptors	RMSE	Carbonic	Scaffold	1.41526719916689e-07	ranksums	<0.05
0. RDKit Descriptors	4. AtomPairs	RMSE	Carbonic	Scaffold	0.375043623558613	ranksums	>=0.05
5. PhysChem Descriptors	1. MorganBits	RMSE	Carbonic	Scaffold	6.28162378421386e-07	ranksums	<0.05
5. PhysChem Descriptors	2. MorganCounts	RMSE	Carbonic	Scaffold	4.27528103192407e-07	ranksums	<0.05
5. PhysChem Descriptors	3. MACCS	RMSE	Carbonic	Scaffold	9.8453100033373e-06	ranksums	<0.05
5. PhysChem Descriptors	0. RDKit Descriptors	RMSE	Carbonic	Scaffold	1.41526719916689e-07	ranksums	<0.05
5. PhysChem Descriptors	5. PhysChem Descriptors	RMSE	Carbonic	Scaffold	1	ranksums	>=0.05
5. PhysChem Descriptors	4. AtomPairs	RMSE	Carbonic	Scaffold	1.79377664809034e-06	ranksums	<0.05
4. AtomPairs	1. MorganBits	RMSE	Carbonic	Scaffold	0.524952228275667	ranksums	>=0.05
4. AtomPairs	2. MorganCounts	RMSE	Carbonic	Scaffold	0.248834383978153	ranksums	>=0.05
4. AtomPairs	3. MACCS	RMSE	Carbonic	Scaffold	0.534635240703929	ranksums	>=0.05
4. AtomPairs	0. RDKit Descriptors	RMSE	Carbonic	Scaffold	0.375043623558613	ranksums	>=0.05
4. AtomPairs	5. PhysChem Descriptors	RMSE	Carbonic	Scaffold	1.79377664809034e-06	ranksums	<0.05
4. AtomPairs	4. AtomPairs	RMSE	Carbonic	Scaffold	1	ranksums	>=0.05
1. MorganBits	1. MorganBits	RMSE	Caspase	Scaffold	1	ranksums	>=0.05
1. MorganBits	2. MorganCounts	RMSE	Caspase	Scaffold	0.976410907876082	ranksums	>=0.05
1. MorganBits	3. MACCS	RMSE	Caspase	Scaffold	0.00210389310941795	ranksums	<0.05
1. MorganBits	0. RDKit Descriptors	RMSE	Caspase	Scaffold	0.01246962531924	ranksums	<0.05
1. MorganBits	5. PhysChem Descriptors	RMSE	Caspase	Scaffold	4.13418360782015e-08	ranksums	<0.05
1. MorganBits	4. AtomPairs	RMSE	Caspase	Scaffold	0.0428195073176977	ranksums	<0.05
2. MorganCounts	1. MorganBits	RMSE	Caspase	Scaffold	0.976410907876082	ranksums	>=0.05
2. MorganCounts	2. MorganCounts	RMSE	Caspase	Scaffold	1	ranksums	>=0.05
2. MorganCounts	3. MACCS	RMSE	Caspase	Scaffold	0.00120459794325649	ranksums	<0.05
2. MorganCounts	0. RDKit Descriptors	RMSE	Caspase	Scaffold	0.00849769192613482	ranksums	<0.05
2. MorganCounts	5. PhysChem Descriptors	RMSE	Caspase	Scaffold	1.7723908495885e-08	ranksums	<0.05
2. MorganCounts	4. AtomPairs	RMSE	Caspase	Scaffold	0.0384692450879587	ranksums	<0.05
3. MACCS	1. MorganBits	RMSE	Caspase	Scaffold	0.00210389310941795	ranksums	<0.05
3. MACCS	2. MorganCounts	RMSE	Caspase	Scaffold	0.00120459794325649	ranksums	<0.05
3. MACCS	3. MACCS	RMSE	Caspase	Scaffold	1	ranksums	>=0.05
3. MACCS	0. RDKit Descriptors	RMSE	Caspase	Scaffold	0.72271979157106	ranksums	>=0.05
3. MACCS	5. PhysChem Descriptors	RMSE	Caspase	Scaffold	7.42541973836634e-05	ranksums	<0.05
3. MACCS	4. AtomPairs	RMSE	Caspase	Scaffold	0.147372859549065	ranksums	>=0.05
0. RDKit Descriptors	1. MorganBits	RMSE	Caspase	Scaffold	0.01246962531924	ranksums	<0.05
0. RDKit Descriptors	2. MorganCounts	RMSE	Caspase	Scaffold	0.00849769192613482	ranksums	<0.05
0. RDKit Descriptors	3. MACCS	RMSE	Caspase	Scaffold	0.72271979157106	ranksums	>=0.05
0. RDKit Descriptors	0. RDKit Descriptors	RMSE	Caspase	Scaffold	1	ranksums	>=0.05
0. RDKit Descriptors	5. PhysChem Descriptors	RMSE	Caspase	Scaffold	5.43359149466734e-05	ranksums	<0.05
0. RDKit Descriptors	4. AtomPairs	RMSE	Caspase	Scaffold	0.351636969005001	ranksums	>=0.05
5. PhysChem Descriptors	1. MorganBits	RMSE	Caspase	Scaffold	4.13418360782015e-08	ranksums	<0.05
5. PhysChem Descriptors	2. MorganCounts	RMSE	Caspase	Scaffold	1.7723908495885e-08	ranksums	<0.05
5. PhysChem Descriptors	3. MACCS	RMSE	Caspase	Scaffold	7.42541973836634e-05	ranksums	<0.05
5. PhysChem Descriptors	0. RDKit Descriptors	RMSE	Caspase	Scaffold	5.43359149466734e-05	ranksums	<0.05
5. PhysChem Descriptors	5. PhysChem Descriptors	RMSE	Caspase	Scaffold	1	ranksums	>=0.05
5. PhysChem Descriptors	4. AtomPairs	RMSE	Caspase	Scaffold	4.98979964983489e-07	ranksums	<0.05
4. AtomPairs	1. MorganBits	RMSE	Caspase	Scaffold	0.0428195073176977	ranksums	<0.05
4. AtomPairs	2. MorganCounts	RMSE	Caspase	Scaffold	0.0384692450879587	ranksums	<0.05
4. AtomPairs	3. MACCS	RMSE	Caspase	Scaffold	0.147372859549065	ranksums	>=0.05
4. AtomPairs	0. RDKit Descriptors	RMSE	Caspase	Scaffold	0.351636969005001	ranksums	>=0.05
4. AtomPairs	5. PhysChem Descriptors	RMSE	Caspase	Scaffold	4.98979964983489e-07	ranksums	<0.05
4. AtomPairs	4. AtomPairs	RMSE	Caspase	Scaffold	1	ranksums	>=0.05
1. MorganBits	1. MorganBits	RMSE	Coagulation	Scaffold	1	ranksums	>=0.05
1. MorganBits	2. MorganCounts	RMSE	Coagulation	Scaffold	0.941072349139827	ranksums	>=0.05
1. MorganBits	3. MACCS	RMSE	Coagulation	Scaffold	0.0345005081441225	ranksums	<0.05
1. MorganBits	0. RDKit Descriptors	RMSE	Coagulation	Scaffold	0.00520192154044832	ranksums	<0.05
1. MorganBits	5. PhysChem Descriptors	RMSE	Coagulation	Scaffold	5.76683625810191e-08	ranksums	<0.05
1. MorganBits	4. AtomPairs	RMSE	Coagulation	Scaffold	0.468797586246096	ranksums	>=0.05
2. MorganCounts	1. MorganBits	RMSE	Coagulation	Scaffold	0.941072349139827	ranksums	>=0.05
2. MorganCounts	2. MorganCounts	RMSE	Coagulation	Scaffold	1	ranksums	>=0.05
2. MorganCounts	3. MACCS	RMSE	Coagulation	Scaffold	0.0297569530004727	ranksums	<0.05
2. MorganCounts	0. RDKit Descriptors	RMSE	Coagulation	Scaffold	0.00375853192477805	ranksums	<0.05
2. MorganCounts	5. PhysChem Descriptors	RMSE	Coagulation	Scaffold	3.49592620314054e-08	ranksums	<0.05
2. MorganCounts	4. AtomPairs	RMSE	Coagulation	Scaffold	0.43328979562189	ranksums	>=0.05
3. MACCS	1. MorganBits	RMSE	Coagulation	Scaffold	0.0345005081441225	ranksums	<0.05
3. MACCS	2. MorganCounts	RMSE	Coagulation	Scaffold	0.0297569530004727	ranksums	<0.05
3. MACCS	3. MACCS	RMSE	Coagulation	Scaffold	1	ranksums	>=0.05
3. MACCS	0. RDKit Descriptors	RMSE	Coagulation	Scaffold	0.399389395013695	ranksums	>=0.05
3. MACCS	5. PhysChem Descriptors	RMSE	Coagulation	Scaffold	2.51375383338081e-05	ranksums	<0.05
3. MACCS	4. AtomPairs	RMSE	Coagulation	Scaffold	0.0810611055553891	ranksums	>=0.05
0. RDKit Descriptors	1. MorganBits	RMSE	Coagulation	Scaffold	0.00520192154044832	ranksums	<0.05
0. RDKit Descriptors	2. MorganCounts	RMSE	Coagulation	Scaffold	0.00375853192477805	ranksums	<0.05
0. RDKit Descriptors	3. MACCS	RMSE	Coagulation	Scaffold	0.399389395013695	ranksums	>=0.05
0. RDKit Descriptors	0. RDKit Descriptors	RMSE	Coagulation	Scaffold	1	ranksums	>=0.05
0. RDKit Descriptors	5. PhysChem Descriptors	RMSE	Coagulation	Scaffold	0.000128578162532981	ranksums	<0.05
0. RDKit Descriptors	4. AtomPairs	RMSE	Coagulation	Scaffold	0.0105365252586533	ranksums	<0.05
5. PhysChem Descriptors	1. MorganBits	RMSE	Coagulation	Scaffold	5.76683625810191e-08	ranksums	<0.05
5. PhysChem Descriptors	2. MorganCounts	RMSE	Coagulation	Scaffold	3.49592620314054e-08	ranksums	<0.05
5. PhysChem Descriptors	3. MACCS	RMSE	Coagulation	Scaffold	2.51375383338081e-05	ranksums	<0.05
5. PhysChem Descriptors	0. RDKit Descriptors	RMSE	Coagulation	Scaffold	0.000128578162532981	ranksums	<0.05
5. PhysChem Descriptors	5. PhysChem Descriptors	RMSE	Coagulation	Scaffold	1	ranksums	>=0.05
5. PhysChem Descriptors	4. AtomPairs	RMSE	Coagulation	Scaffold	5.30809905084803e-08	ranksums	<0.05
4. AtomPairs	1. MorganBits	RMSE	Coagulation	Scaffold	0.468797586246096	ranksums	>=0.05
4. AtomPairs	2. MorganCounts	RMSE	Coagulation	Scaffold	0.43328979562189	ranksums	>=0.05
4. AtomPairs	3. MACCS	RMSE	Coagulation	Scaffold	0.0810611055553891	ranksums	>=0.05
4. AtomPairs	0. RDKit Descriptors	RMSE	Coagulation	Scaffold	0.0105365252586533	ranksums	<0.05
4. AtomPairs	5. PhysChem Descriptors	RMSE	Coagulation	Scaffold	5.30809905084803e-08	ranksums	<0.05
4. AtomPairs	4. AtomPairs	RMSE	Coagulation	Scaffold	1	ranksums	>=0.05
1. MorganBits	1. MorganBits	RMSE	Dihydrofolate	Scaffold	1	ranksums	>=0.05
1. MorganBits	2. MorganCounts	RMSE	Dihydrofolate	Scaffold	0.836023950489311	ranksums	>=0.05
1. MorganBits	3. MACCS	RMSE	Dihydrofolate	Scaffold	0.657380427110081	ranksums	>=0.05
1. MorganBits	0. RDKit Descriptors	RMSE	Dihydrofolate	Scaffold	0.515359797580285	ranksums	>=0.05
1. MorganBits	5. PhysChem Descriptors	RMSE	Dihydrofolate	Scaffold	0.000206531204756844	ranksums	<0.05
1. MorganBits	4. AtomPairs	RMSE	Dihydrofolate	Scaffold	0.267502703416054	ranksums	>=0.05
2. MorganCounts	1. MorganBits	RMSE	Dihydrofolate	Scaffold	0.836023950489311	ranksums	>=0.05
2. MorganCounts	2. MorganCounts	RMSE	Dihydrofolate	Scaffold	1	ranksums	>=0.05
2. MorganCounts	3. MACCS	RMSE	Dihydrofolate	Scaffold	0.801554937881844	ranksums	>=0.05
2. MorganCounts	0. RDKit Descriptors	RMSE	Dihydrofolate	Scaffold	0.594560256543968	ranksums	>=0.05
2. MorganCounts	5. PhysChem Descriptors	RMSE	Dihydrofolate	Scaffold	0.000458482304215621	ranksums	<0.05
2. MorganCounts	4. AtomPairs	RMSE	Dihydrofolate	Scaffold	0.193248378918784	ranksums	>=0.05
3. MACCS	1. MorganBits	RMSE	Dihydrofolate	Scaffold	0.657380427110081	ranksums	>=0.05
3. MACCS	2. MorganCounts	RMSE	Dihydrofolate	Scaffold	0.801554937881844	ranksums	>=0.05
3. MACCS	3. MACCS	RMSE	Dihydrofolate	Scaffold	1	ranksums	>=0.05
3. MACCS	0. RDKit Descriptors	RMSE	Dihydrofolate	Scaffold	0.836023950489311	ranksums	>=0.05
3. MACCS	5. PhysChem Descriptors	RMSE	Dihydrofolate	Scaffold	0.000637346631295202	ranksums	<0.05
3. MACCS	4. AtomPairs	RMSE	Dihydrofolate	Scaffold	0.0428195073176977	ranksums	<0.05
0. RDKit Descriptors	1. MorganBits	RMSE	Dihydrofolate	Scaffold	0.515359797580285	ranksums	>=0.05
0. RDKit Descriptors	2. MorganCounts	RMSE	Dihydrofolate	Scaffold	0.594560256543968	ranksums	>=0.05
0. RDKit Descriptors	3. MACCS	RMSE	Dihydrofolate	Scaffold	0.836023950489311	ranksums	>=0.05
0. RDKit Descriptors	0. RDKit Descriptors	RMSE	Dihydrofolate	Scaffold	1	ranksums	>=0.05
0. RDKit Descriptors	5. PhysChem Descriptors	RMSE	Dihydrofolate	Scaffold	0.00114364976744709	ranksums	<0.05
0. RDKit Descriptors	4. AtomPairs	RMSE	Dihydrofolate	Scaffold	0.147372859549065	ranksums	>=0.05
5. PhysChem Descriptors	1. MorganBits	RMSE	Dihydrofolate	Scaffold	0.000206531204756844	ranksums	<0.05
5. PhysChem Descriptors	2. MorganCounts	RMSE	Dihydrofolate	Scaffold	0.000458482304215621	ranksums	<0.05
5. PhysChem Descriptors	3. MACCS	RMSE	Dihydrofolate	Scaffold	0.000637346631295202	ranksums	<0.05
5. PhysChem Descriptors	0. RDKit Descriptors	RMSE	Dihydrofolate	Scaffold	0.00114364976744709	ranksums	<0.05
5. PhysChem Descriptors	5. PhysChem Descriptors	RMSE	Dihydrofolate	Scaffold	1	ranksums	>=0.05
5. PhysChem Descriptors	4. AtomPairs	RMSE	Dihydrofolate	Scaffold	4.21647837101288e-05	ranksums	<0.05
4. AtomPairs	1. MorganBits	RMSE	Dihydrofolate	Scaffold	0.267502703416054	ranksums	>=0.05
4. AtomPairs	2. MorganCounts	RMSE	Dihydrofolate	Scaffold	0.193248378918784	ranksums	>=0.05
4. AtomPairs	3. MACCS	RMSE	Dihydrofolate	Scaffold	0.0428195073176977	ranksums	<0.05
4. AtomPairs	0. RDKit Descriptors	RMSE	Dihydrofolate	Scaffold	0.147372859549065	ranksums	>=0.05
4. AtomPairs	5. PhysChem Descriptors	RMSE	Dihydrofolate	Scaffold	4.21647837101288e-05	ranksums	<0.05
4. AtomPairs	4. AtomPairs	RMSE	Dihydrofolate	Scaffold	1	ranksums	>=0.05
1. MorganBits	1. MorganBits	RMSE	Dopamine	Scaffold	1	ranksums	>=0.05
1. MorganBits	2. MorganCounts	RMSE	Dopamine	Scaffold	0.790147056174559	ranksums	>=0.05
1. MorganBits	3. MACCS	RMSE	Dopamine	Scaffold	0.0584368468284206	ranksums	>=0.05
1. MorganBits	0. RDKit Descriptors	RMSE	Dopamine	Scaffold	0.336558376394651	ranksums	>=0.05
1. MorganBits	5. PhysChem Descriptors	RMSE	Dopamine	Scaffold	0.147372859549065	ranksums	>=0.05
1. MorganBits	4. AtomPairs	RMSE	Dopamine	Scaffold	0.219782260816141	ranksums	>=0.05
2. MorganCounts	1. MorganBits	RMSE	Dopamine	Scaffold	0.790147056174559	ranksums	>=0.05
2. MorganCounts	2. MorganCounts	RMSE	Dopamine	Scaffold	1	ranksums	>=0.05
2. MorganCounts	3. MACCS	RMSE	Dopamine	Scaffold	0.0919067004658575	ranksums	>=0.05
2. MorganCounts	0. RDKit Descriptors	RMSE	Dopamine	Scaffold	0.407711376645686	ranksums	>=0.05
2. MorganCounts	5. PhysChem Descriptors	RMSE	Dopamine	Scaffold	0.208870923918662	ranksums	>=0.05
2. MorganCounts	4. AtomPairs	RMSE	Dopamine	Scaffold	0.254953177998253	ranksums	>=0.05
3. MACCS	1. MorganBits	RMSE	Dopamine	Scaffold	0.0584368468284206	ranksums	>=0.05
3. MACCS	2. MorganCounts	RMSE	Dopamine	Scaffold	0.0919067004658575	ranksums	>=0.05
3. MACCS	3. MACCS	RMSE	Dopamine	Scaffold	1	ranksums	>=0.05
3. MACCS	0. RDKit Descriptors	RMSE	Dopamine	Scaffold	0.416135847078279	ranksums	>=0.05
3. MACCS	5. PhysChem Descriptors	RMSE	Dopamine	Scaffold	0.534635240703929	ranksums	>=0.05
3. MACCS	4. AtomPairs	RMSE	Dopamine	Scaffold	0.534635240703929	ranksums	>=0.05
0. RDKit Descriptors	1. MorganBits	RMSE	Dopamine	Scaffold	0.336558376394651	ranksums	>=0.05
0. RDKit Descriptors	2. MorganCounts	RMSE	Dopamine	Scaffold	0.407711376645686	ranksums	>=0.05
0. RDKit Descriptors	3. MACCS	RMSE	Dopamine	Scaffold	0.416135847078279	ranksums	>=0.05
0. RDKit Descriptors	0. RDKit Descriptors	RMSE	Dopamine	Scaffold	1	ranksums	>=0.05
0. RDKit Descriptors	5. PhysChem Descriptors	RMSE	Dopamine	Scaffold	0.711672625487313	ranksums	>=0.05
0. RDKit Descriptors	4. AtomPairs	RMSE	Dopamine	Scaffold	0.700685660700552	ranksums	>=0.05
5. PhysChem Descriptors	1. MorganBits	RMSE	Dopamine	Scaffold	0.147372859549065	ranksums	>=0.05
5. PhysChem Descriptors	2. MorganCounts	RMSE	Dopamine	Scaffold	0.208870923918662	ranksums	>=0.05
5. PhysChem Descriptors	3. MACCS	RMSE	Dopamine	Scaffold	0.534635240703929	ranksums	>=0.05
5. PhysChem Descriptors	0. RDKit Descriptors	RMSE	Dopamine	Scaffold	0.711672625487313	ranksums	>=0.05
5. PhysChem Descriptors	5. PhysChem Descriptors	RMSE	Dopamine	Scaffold	1	ranksums	>=0.05
5. PhysChem Descriptors	4. AtomPairs	RMSE	Dopamine	Scaffold	0.964622805113689	ranksums	>=0.05
4. AtomPairs	1. MorganBits	RMSE	Dopamine	Scaffold	0.219782260816141	ranksums	>=0.05
4. AtomPairs	2. MorganCounts	RMSE	Dopamine	Scaffold	0.254953177998253	ranksums	>=0.05
4. AtomPairs	3. MACCS	RMSE	Dopamine	Scaffold	0.534635240703929	ranksums	>=0.05
4. AtomPairs	0. RDKit Descriptors	RMSE	Dopamine	Scaffold	0.700685660700552	ranksums	>=0.05
4. AtomPairs	5. PhysChem Descriptors	RMSE	Dopamine	Scaffold	0.964622805113689	ranksums	>=0.05
4. AtomPairs	4. AtomPairs	RMSE	Dopamine	Scaffold	1	ranksums	>=0.05
1. MorganBits	1. MorganBits	RMSE	Ephrin	Scaffold	1	ranksums	>=0.05
1. MorganBits	2. MorganCounts	RMSE	Ephrin	Scaffold	0.917573309612805	ranksums	>=0.05
1. MorganBits	3. MACCS	RMSE	Ephrin	Scaffold	0.113664747815963	ranksums	>=0.05
1. MorganBits	0. RDKit Descriptors	RMSE	Ephrin	Scaffold	0.0413253615725104	ranksums	<0.05
1. MorganBits	5. PhysChem Descriptors	RMSE	Ephrin	Scaffold	1.14992747348483e-06	ranksums	<0.05
1. MorganBits	4. AtomPairs	RMSE	Ephrin	Scaffold	0.424662204650892	ranksums	>=0.05
2. MorganCounts	1. MorganBits	RMSE	Ephrin	Scaffold	0.917573309612805	ranksums	>=0.05
2. MorganCounts	2. MorganCounts	RMSE	Ephrin	Scaffold	1	ranksums	>=0.05
2. MorganCounts	3. MACCS	RMSE	Ephrin	Scaffold	0.155810161610851	ranksums	>=0.05
2. MorganCounts	0. RDKit Descriptors	RMSE	Ephrin	Scaffold	0.0645946503733181	ranksums	>=0.05
2. MorganCounts	5. PhysChem Descriptors	RMSE	Ephrin	Scaffold	2.07683271752998e-06	ranksums	<0.05
2. MorganCounts	4. AtomPairs	RMSE	Ephrin	Scaffold	0.534635240703929	ranksums	>=0.05
3. MACCS	1. MorganBits	RMSE	Ephrin	Scaffold	0.113664747815963	ranksums	>=0.05
3. MACCS	2. MorganCounts	RMSE	Ephrin	Scaffold	0.155810161610851	ranksums	>=0.05
3. MACCS	3. MACCS	RMSE	Ephrin	Scaffold	1	ranksums	>=0.05
3. MACCS	0. RDKit Descriptors	RMSE	Ephrin	Scaffold	0.733825061212641	ranksums	>=0.05
3. MACCS	5. PhysChem Descriptors	RMSE	Ephrin	Scaffold	0.000153824256411889	ranksums	<0.05
3. MACCS	4. AtomPairs	RMSE	Ephrin	Scaffold	0.336558376394651	ranksums	>=0.05
0. RDKit Descriptors	1. MorganBits	RMSE	Ephrin	Scaffold	0.0413253615725104	ranksums	<0.05
0. RDKit Descriptors	2. MorganCounts	RMSE	Ephrin	Scaffold	0.0645946503733181	ranksums	>=0.05
0. RDKit Descriptors	3. MACCS	RMSE	Ephrin	Scaffold	0.733825061212641	ranksums	>=0.05
0. RDKit Descriptors	0. RDKit Descriptors	RMSE	Ephrin	Scaffold	1	ranksums	>=0.05
0. RDKit Descriptors	5. PhysChem Descriptors	RMSE	Ephrin	Scaffold	0.000113975424637973	ranksums	<0.05
0. RDKit Descriptors	4. AtomPairs	RMSE	Ephrin	Scaffold	0.135377785323226	ranksums	>=0.05
5. PhysChem Descriptors	1. MorganBits	RMSE	Ephrin	Scaffold	1.14992747348483e-06	ranksums	<0.05
5. PhysChem Descriptors	2. MorganCounts	RMSE	Ephrin	Scaffold	2.07683271752998e-06	ranksums	<0.05
5. PhysChem Descriptors	3. MACCS	RMSE	Ephrin	Scaffold	0.000153824256411889	ranksums	<0.05
5. PhysChem Descriptors	0. RDKit Descriptors	RMSE	Ephrin	Scaffold	0.000113975424637973	ranksums	<0.05
5. PhysChem Descriptors	5. PhysChem Descriptors	RMSE	Ephrin	Scaffold	1	ranksums	>=0.05
5. PhysChem Descriptors	4. AtomPairs	RMSE	Ephrin	Scaffold	5.27348258948524e-06	ranksums	<0.05
4. AtomPairs	1. MorganBits	RMSE	Ephrin	Scaffold	0.424662204650892	ranksums	>=0.05
4. AtomPairs	2. MorganCounts	RMSE	Ephrin	Scaffold	0.534635240703929	ranksums	>=0.05
4. AtomPairs	3. MACCS	RMSE	Ephrin	Scaffold	0.336558376394651	ranksums	>=0.05
4. AtomPairs	0. RDKit Descriptors	RMSE	Ephrin	Scaffold	0.135377785323226	ranksums	>=0.05
4. AtomPairs	5. PhysChem Descriptors	RMSE	Ephrin	Scaffold	5.27348258948524e-06	ranksums	<0.05
4. AtomPairs	4. AtomPairs	RMSE	Ephrin	Scaffold	1	ranksums	>=0.05
1. MorganBits	1. MorganBits	RMSE	Estrogen	Scaffold	1	ranksums	>=0.05
1. MorganBits	2. MorganCounts	RMSE	Estrogen	Scaffold	0.859183914274438	ranksums	>=0.05
1. MorganBits	3. MACCS	RMSE	Estrogen	Scaffold	0.344044940644476	ranksums	>=0.05
1. MorganBits	0. RDKit Descriptors	RMSE	Estrogen	Scaffold	0.952842429580199	ranksums	>=0.05
1. MorganBits	5. PhysChem Descriptors	RMSE	Estrogen	Scaffold	5.65702730771461e-06	ranksums	<0.05
1. MorganBits	4. AtomPairs	RMSE	Estrogen	Scaffold	0.329177424678208	ranksums	>=0.05
2. MorganCounts	1. MorganBits	RMSE	Estrogen	Scaffold	0.859183914274438	ranksums	>=0.05
2. MorganCounts	2. MorganCounts	RMSE	Estrogen	Scaffold	1	ranksums	>=0.05
2. MorganCounts	3. MACCS	RMSE	Estrogen	Scaffold	0.307669013707975	ranksums	>=0.05
2. MorganCounts	0. RDKit Descriptors	RMSE	Estrogen	Scaffold	0.870810804536042	ranksums	>=0.05
2. MorganCounts	5. PhysChem Descriptors	RMSE	Estrogen	Scaffold	2.51375383338081e-05	ranksums	<0.05
2. MorganCounts	4. AtomPairs	RMSE	Estrogen	Scaffold	0.399389395013695	ranksums	>=0.05
3. MACCS	1. MorganBits	RMSE	Estrogen	Scaffold	0.344044940644476	ranksums	>=0.05
3. MACCS	2. MorganCounts	RMSE	Estrogen	Scaffold	0.307669013707975	ranksums	>=0.05
3. MACCS	3. MACCS	RMSE	Estrogen	Scaffold	1	ranksums	>=0.05
3. MACCS	0. RDKit Descriptors	RMSE	Estrogen	Scaffold	0.459772646548566	ranksums	>=0.05
3. MACCS	5. PhysChem Descriptors	RMSE	Estrogen	Scaffold	0.000206531204756844	ranksums	<0.05
3. MACCS	4. AtomPairs	RMSE	Estrogen	Scaffold	0.103888659317914	ranksums	>=0.05
0. RDKit Descriptors	1. MorganBits	RMSE	Estrogen	Scaffold	0.952842429580199	ranksums	>=0.05
0. RDKit Descriptors	2. MorganCounts	RMSE	Estrogen	Scaffold	0.870810804536042	ranksums	>=0.05
0. RDKit Descriptors	3. MACCS	RMSE	Estrogen	Scaffold	0.459772646548566	ranksums	>=0.05
0. RDKit Descriptors	0. RDKit Descriptors	RMSE	Estrogen	Scaffold	1	ranksums	>=0.05
0. RDKit Descriptors	5. PhysChem Descriptors	RMSE	Estrogen	Scaffold	1.93121116964054e-05	ranksums	<0.05
0. RDKit Descriptors	4. AtomPairs	RMSE	Estrogen	Scaffold	0.344044940644476	ranksums	>=0.05
5. PhysChem Descriptors	1. MorganBits	RMSE	Estrogen	Scaffold	5.65702730771461e-06	ranksums	<0.05
5. PhysChem Descriptors	2. MorganCounts	RMSE	Estrogen	Scaffold	2.51375383338081e-05	ranksums	<0.05
5. PhysChem Descriptors	3. MACCS	RMSE	Estrogen	Scaffold	0.000206531204756844	ranksums	<0.05
5. PhysChem Descriptors	0. RDKit Descriptors	RMSE	Estrogen	Scaffold	1.93121116964054e-05	ranksums	<0.05
5. PhysChem Descriptors	5. PhysChem Descriptors	RMSE	Estrogen	Scaffold	1	ranksums	>=0.05
5. PhysChem Descriptors	4. AtomPairs	RMSE	Estrogen	Scaffold	2.40252813796507e-06	ranksums	<0.05
4. AtomPairs	1. MorganBits	RMSE	Estrogen	Scaffold	0.329177424678208	ranksums	>=0.05
4. AtomPairs	2. MorganCounts	RMSE	Estrogen	Scaffold	0.399389395013695	ranksums	>=0.05
4. AtomPairs	3. MACCS	RMSE	Estrogen	Scaffold	0.103888659317914	ranksums	>=0.05
4. AtomPairs	0. RDKit Descriptors	RMSE	Estrogen	Scaffold	0.344044940644476	ranksums	>=0.05
4. AtomPairs	5. PhysChem Descriptors	RMSE	Estrogen	Scaffold	2.40252813796507e-06	ranksums	<0.05
4. AtomPairs	4. AtomPairs	RMSE	Estrogen	Scaffold	1	ranksums	>=0.05
1. MorganBits	1. MorganBits	RMSE	Glucocorticoid	Scaffold	1	ranksums	>=0.05
1. MorganBits	2. MorganCounts	RMSE	Glucocorticoid	Scaffold	0.929315124914634	ranksums	>=0.05
1. MorganBits	3. MACCS	RMSE	Glucocorticoid	Scaffold	0.0760414758302434	ranksums	>=0.05
1. MorganBits	0. RDKit Descriptors	RMSE	Glucocorticoid	Scaffold	0.214276509861477	ranksums	>=0.05
1. MorganBits	5. PhysChem Descriptors	RMSE	Glucocorticoid	Scaffold	7.89907821375286e-05	ranksums	<0.05
1. MorganBits	4. AtomPairs	RMSE	Glucocorticoid	Scaffold	0.147372859549065	ranksums	>=0.05
2. MorganCounts	1. MorganBits	RMSE	Glucocorticoid	Scaffold	0.929315124914634	ranksums	>=0.05
2. MorganCounts	2. MorganCounts	RMSE	Glucocorticoid	Scaffold	1	ranksums	>=0.05
2. MorganCounts	3. MACCS	RMSE	Glucocorticoid	Scaffold	0.0890916344277198	ranksums	>=0.05
2. MorganCounts	0. RDKit Descriptors	RMSE	Glucocorticoid	Scaffold	0.280470477277229	ranksums	>=0.05
2. MorganCounts	5. PhysChem Descriptors	RMSE	Glucocorticoid	Scaffold	4.21647837101288e-05	ranksums	<0.05
2. MorganCounts	4. AtomPairs	RMSE	Glucocorticoid	Scaffold	0.155810161610851	ranksums	>=0.05
3. MACCS	1. MorganBits	RMSE	Glucocorticoid	Scaffold	0.0760414758302434	ranksums	>=0.05
3. MACCS	2. MorganCounts	RMSE	Glucocorticoid	Scaffold	0.0890916344277198	ranksums	>=0.05
3. MACCS	3. MACCS	RMSE	Glucocorticoid	Scaffold	1	ranksums	>=0.05
3. MACCS	0. RDKit Descriptors	RMSE	Glucocorticoid	Scaffold	0.477919704209092	ranksums	>=0.05
3. MACCS	5. PhysChem Descriptors	RMSE	Glucocorticoid	Scaffold	0.0180053510254157	ranksums	<0.05
3. MACCS	4. AtomPairs	RMSE	Glucocorticoid	Scaffold	0.636140685770246	ranksums	>=0.05
0. RDKit Descriptors	1. MorganBits	RMSE	Glucocorticoid	Scaffold	0.214276509861477	ranksums	>=0.05
0. RDKit Descriptors	2. MorganCounts	RMSE	Glucocorticoid	Scaffold	0.280470477277229	ranksums	>=0.05
0. RDKit Descriptors	3. MACCS	RMSE	Glucocorticoid	Scaffold	0.477919704209092	ranksums	>=0.05
0. RDKit Descriptors	0. RDKit Descriptors	RMSE	Glucocorticoid	Scaffold	1	ranksums	>=0.05
0. RDKit Descriptors	5. PhysChem Descriptors	RMSE	Glucocorticoid	Scaffold	0.00190453216444955	ranksums	<0.05
0. RDKit Descriptors	4. AtomPairs	RMSE	Glucocorticoid	Scaffold	0.636140685770246	ranksums	>=0.05
5. PhysChem Descriptors	1. MorganBits	RMSE	Glucocorticoid	Scaffold	7.89907821375286e-05	ranksums	<0.05
5. PhysChem Descriptors	2. MorganCounts	RMSE	Glucocorticoid	Scaffold	4.21647837101288e-05	ranksums	<0.05
5. PhysChem Descriptors	3. MACCS	RMSE	Glucocorticoid	Scaffold	0.0180053510254157	ranksums	<0.05
5. PhysChem Descriptors	0. RDKit Descriptors	RMSE	Glucocorticoid	Scaffold	0.00190453216444955	ranksums	<0.05
5. PhysChem Descriptors	5. PhysChem Descriptors	RMSE	Glucocorticoid	Scaffold	1	ranksums	>=0.05
5. PhysChem Descriptors	4. AtomPairs	RMSE	Glucocorticoid	Scaffold	0.00067282950584858	ranksums	<0.05
4. AtomPairs	1. MorganBits	RMSE	Glucocorticoid	Scaffold	0.147372859549065	ranksums	>=0.05
4. AtomPairs	2. MorganCounts	RMSE	Glucocorticoid	Scaffold	0.155810161610851	ranksums	>=0.05
4. AtomPairs	3. MACCS	RMSE	Glucocorticoid	Scaffold	0.636140685770246	ranksums	>=0.05
4. AtomPairs	0. RDKit Descriptors	RMSE	Glucocorticoid	Scaffold	0.636140685770246	ranksums	>=0.05
4. AtomPairs	5. PhysChem Descriptors	RMSE	Glucocorticoid	Scaffold	0.00067282950584858	ranksums	<0.05
4. AtomPairs	4. AtomPairs	RMSE	Glucocorticoid	Scaffold	1	ranksums	>=0.05
1. MorganBits	1. MorganBits	RMSE	Glycogen	Scaffold	1	ranksums	>=0.05
1. MorganBits	2. MorganCounts	RMSE	Glycogen	Scaffold	0.678900536466896	ranksums	>=0.05
1. MorganBits	3. MACCS	RMSE	Glycogen	Scaffold	0.000206531204756844	ranksums	<0.05
1. MorganBits	0. RDKit Descriptors	RMSE	Glycogen	Scaffold	0.00681914122420463	ranksums	<0.05
1. MorganBits	5. PhysChem Descriptors	RMSE	Glycogen	Scaffold	7.43858705279277e-09	ranksums	<0.05
1. MorganBits	4. AtomPairs	RMSE	Glycogen	Scaffold	0.66810637961831	ranksums	>=0.05
2. MorganCounts	1. MorganBits	RMSE	Glycogen	Scaffold	0.678900536466896	ranksums	>=0.05
2. MorganCounts	2. MorganCounts	RMSE	Glycogen	Scaffold	1	ranksums	>=0.05
2. MorganCounts	3. MACCS	RMSE	Glycogen	Scaffold	0.000790601078775583	ranksums	<0.05
2. MorganCounts	0. RDKit Descriptors	RMSE	Glycogen	Scaffold	0.0227980810495788	ranksums	<0.05
2. MorganCounts	5. PhysChem Descriptors	RMSE	Glycogen	Scaffold	4.3733050624673e-09	ranksums	<0.05
2. MorganCounts	4. AtomPairs	RMSE	Glycogen	Scaffold	0.790147056174559	ranksums	>=0.05
3. MACCS	1. MorganBits	RMSE	Glycogen	Scaffold	0.000206531204756844	ranksums	<0.05
3. MACCS	2. MorganCounts	RMSE	Glycogen	Scaffold	0.000790601078775583	ranksums	<0.05
3. MACCS	3. MACCS	RMSE	Glycogen	Scaffold	1	ranksums	>=0.05
3. MACCS	0. RDKit Descriptors	RMSE	Glycogen	Scaffold	0.103888659317914	ranksums	>=0.05
3. MACCS	5. PhysChem Descriptors	RMSE	Glycogen	Scaffold	0.000346457398898125	ranksums	<0.05
3. MACCS	4. AtomPairs	RMSE	Glycogen	Scaffold	0.000136524284332858	ranksums	<0.05
0. RDKit Descriptors	1. MorganBits	RMSE	Glycogen	Scaffold	0.00681914122420463	ranksums	<0.05
0. RDKit Descriptors	2. MorganCounts	RMSE	Glycogen	Scaffold	0.0227980810495788	ranksums	<0.05
0. RDKit Descriptors	3. MACCS	RMSE	Glycogen	Scaffold	0.103888659317914	ranksums	>=0.05
0. RDKit Descriptors	0. RDKit Descriptors	RMSE	Glycogen	Scaffold	1	ranksums	>=0.05
0. RDKit Descriptors	5. PhysChem Descriptors	RMSE	Glycogen	Scaffold	1.41526719916689e-07	ranksums	<0.05
0. RDKit Descriptors	4. AtomPairs	RMSE	Glycogen	Scaffold	0.00652159522961408	ranksums	<0.05
5. PhysChem Descriptors	1. MorganBits	RMSE	Glycogen	Scaffold	7.43858705279277e-09	ranksums	<0.05
5. PhysChem Descriptors	2. MorganCounts	RMSE	Glycogen	Scaffold	4.3733050624673e-09	ranksums	<0.05
5. PhysChem Descriptors	3. MACCS	RMSE	Glycogen	Scaffold	0.000346457398898125	ranksums	<0.05
5. PhysChem Descriptors	0. RDKit Descriptors	RMSE	Glycogen	Scaffold	1.41526719916689e-07	ranksums	<0.05
5. PhysChem Descriptors	5. PhysChem Descriptors	RMSE	Glycogen	Scaffold	1	ranksums	>=0.05
5. PhysChem Descriptors	4. AtomPairs	RMSE	Glycogen	Scaffold	1.47723487058011e-09	ranksums	<0.05
4. AtomPairs	1. MorganBits	RMSE	Glycogen	Scaffold	0.66810637961831	ranksums	>=0.05
4. AtomPairs	2. MorganCounts	RMSE	Glycogen	Scaffold	0.790147056174559	ranksums	>=0.05
4. AtomPairs	3. MACCS	RMSE	Glycogen	Scaffold	0.000136524284332858	ranksums	<0.05
4. AtomPairs	0. RDKit Descriptors	RMSE	Glycogen	Scaffold	0.00652159522961408	ranksums	<0.05
4. AtomPairs	5. PhysChem Descriptors	RMSE	Glycogen	Scaffold	1.47723487058011e-09	ranksums	<0.05
4. AtomPairs	4. AtomPairs	RMSE	Glycogen	Scaffold	1	ranksums	>=0.05
1. MorganBits	1. MorganBits	RMSE	HERG	Scaffold	1	ranksums	>=0.05
1. MorganBits	2. MorganCounts	RMSE	HERG	Scaffold	0.375043623558613	ranksums	>=0.05
1. MorganBits	3. MACCS	RMSE	HERG	Scaffold	0.0227980810495788	ranksums	<0.05
1. MorganBits	0. RDKit Descriptors	RMSE	HERG	Scaffold	0.813005287611997	ranksums	>=0.05
1. MorganBits	5. PhysChem Descriptors	RMSE	HERG	Scaffold	8.93338459269216e-05	ranksums	<0.05
1. MorganBits	4. AtomPairs	RMSE	HERG	Scaffold	0.383055045845856	ranksums	>=0.05
2. MorganCounts	1. MorganBits	RMSE	HERG	Scaffold	0.375043623558613	ranksums	>=0.05
2. MorganCounts	2. MorganCounts	RMSE	HERG	Scaffold	1	ranksums	>=0.05
2. MorganCounts	3. MACCS	RMSE	HERG	Scaffold	0.00393953765505759	ranksums	<0.05
2. MorganCounts	0. RDKit Descriptors	RMSE	HERG	Scaffold	0.26117582460728	ranksums	>=0.05
2. MorganCounts	5. PhysChem Descriptors	RMSE	HERG	Scaffold	4.91490859414578e-06	ranksums	<0.05
2. MorganCounts	4. AtomPairs	RMSE	HERG	Scaffold	0.859183914274438	ranksums	>=0.05
3. MACCS	1. MorganBits	RMSE	HERG	Scaffold	0.0227980810495788	ranksums	<0.05
3. MACCS	2. MorganCounts	RMSE	HERG	Scaffold	0.00393953765505759	ranksums	<0.05
3. MACCS	3. MACCS	RMSE	HERG	Scaffold	1	ranksums	>=0.05
3. MACCS	0. RDKit Descriptors	RMSE	HERG	Scaffold	0.0863464464119469	ranksums	>=0.05
3. MACCS	5. PhysChem Descriptors	RMSE	HERG	Scaffold	0.0475786020471988	ranksums	<0.05
3. MACCS	4. AtomPairs	RMSE	HERG	Scaffold	0.00412842501613132	ranksums	<0.05
0. RDKit Descriptors	1. MorganBits	RMSE	HERG	Scaffold	0.813005287611997	ranksums	>=0.05
0. RDKit Descriptors	2. MorganCounts	RMSE	HERG	Scaffold	0.26117582460728	ranksums	>=0.05
0. RDKit Descriptors	3. MACCS	RMSE	HERG	Scaffold	0.0863464464119469	ranksums	>=0.05
0. RDKit Descriptors	0. RDKit Descriptors	RMSE	HERG	Scaffold	1	ranksums	>=0.05
0. RDKit Descriptors	5. PhysChem Descriptors	RMSE	HERG	Scaffold	0.000366575678090335	ranksums	<0.05
0. RDKit Descriptors	4. AtomPairs	RMSE	HERG	Scaffold	0.219782260816141	ranksums	>=0.05
5. PhysChem Descriptors	1. MorganBits	RMSE	HERG	Scaffold	8.93338459269216e-05	ranksums	<0.05
5. PhysChem Descriptors	2. MorganCounts	RMSE	HERG	Scaffold	4.91490859414578e-06	ranksums	<0.05
5. PhysChem Descriptors	3. MACCS	RMSE	HERG	Scaffold	0.0475786020471988	ranksums	<0.05
5. PhysChem Descriptors	0. RDKit Descriptors	RMSE	HERG	Scaffold	0.000366575678090335	ranksums	<0.05
5. PhysChem Descriptors	5. PhysChem Descriptors	RMSE	HERG	Scaffold	1	ranksums	>=0.05
5. PhysChem Descriptors	4. AtomPairs	RMSE	HERG	Scaffold	5.27348258948524e-06	ranksums	<0.05
4. AtomPairs	1. MorganBits	RMSE	HERG	Scaffold	0.383055045845856	ranksums	>=0.05
4. AtomPairs	2. MorganCounts	RMSE	HERG	Scaffold	0.859183914274438	ranksums	>=0.05
4. AtomPairs	3. MACCS	RMSE	HERG	Scaffold	0.00412842501613132	ranksums	<0.05
4. AtomPairs	0. RDKit Descriptors	RMSE	HERG	Scaffold	0.219782260816141	ranksums	>=0.05
4. AtomPairs	5. PhysChem Descriptors	RMSE	HERG	Scaffold	5.27348258948524e-06	ranksums	<0.05
4. AtomPairs	4. AtomPairs	RMSE	HERG	Scaffold	1	ranksums	>=0.05
1. MorganBits	1. MorganBits	RMSE	JAK2	Scaffold	1	ranksums	>=0.05
1. MorganBits	2. MorganCounts	RMSE	JAK2	Scaffold	0.711672625487313	ranksums	>=0.05
1. MorganBits	3. MACCS	RMSE	JAK2	Scaffold	3.65997992895071e-07	ranksums	<0.05
1. MorganBits	0. RDKit Descriptors	RMSE	JAK2	Scaffold	0.000245856875452165	ranksums	<0.05
1. MorganBits	5. PhysChem Descriptors	RMSE	JAK2	Scaffold	7.76173468960547e-11	ranksums	<0.05
1. MorganBits	4. AtomPairs	RMSE	JAK2	Scaffold	0.0320535901106827	ranksums	<0.05
2. MorganCounts	1. MorganBits	RMSE	JAK2	Scaffold	0.711672625487313	ranksums	>=0.05
2. MorganCounts	2. MorganCounts	RMSE	JAK2	Scaffold	1	ranksums	>=0.05
2. MorganCounts	3. MACCS	RMSE	JAK2	Scaffold	1.23903204794598e-06	ranksums	<0.05
2. MorganCounts	0. RDKit Descriptors	RMSE	JAK2	Scaffold	0.00067282950584858	ranksums	<0.05
2. MorganCounts	5. PhysChem Descriptors	RMSE	JAK2	Scaffold	1.04155088815095e-10	ranksums	<0.05
2. MorganCounts	4. AtomPairs	RMSE	JAK2	Scaffold	0.0546088652321406	ranksums	>=0.05
3. MACCS	1. MorganBits	RMSE	JAK2	Scaffold	3.65997992895071e-07	ranksums	<0.05
3. MACCS	2. MorganCounts	RMSE	JAK2	Scaffold	1.23903204794598e-06	ranksums	<0.05
3. MACCS	3. MACCS	RMSE	JAK2	Scaffold	1	ranksums	>=0.05
3. MACCS	0. RDKit Descriptors	RMSE	JAK2	Scaffold	0.00375853192477805	ranksums	<0.05
3. MACCS	5. PhysChem Descriptors	RMSE	JAK2	Scaffold	1.29229610567306e-05	ranksums	<0.05
3. MACCS	4. AtomPairs	RMSE	JAK2	Scaffold	0.000144931382771462	ranksums	<0.05
0. RDKit Descriptors	1. MorganBits	RMSE	JAK2	Scaffold	0.000245856875452165	ranksums	<0.05
0. RDKit Descriptors	2. MorganCounts	RMSE	JAK2	Scaffold	0.00067282950584858	ranksums	<0.05
0. RDKit Descriptors	3. MACCS	RMSE	JAK2	Scaffold	0.00375853192477805	ranksums	<0.05
0. RDKit Descriptors	0. RDKit Descriptors	RMSE	JAK2	Scaffold	1	ranksums	>=0.05
0. RDKit Descriptors	5. PhysChem Descriptors	RMSE	JAK2	Scaffold	2.12839236281228e-09	ranksums	<0.05
0. RDKit Descriptors	4. AtomPairs	RMSE	JAK2	Scaffold	0.131551611214182	ranksums	>=0.05
5. PhysChem Descriptors	1. MorganBits	RMSE	JAK2	Scaffold	7.76173468960547e-11	ranksums	<0.05
5. PhysChem Descriptors	2. MorganCounts	RMSE	JAK2	Scaffold	1.04155088815095e-10	ranksums	<0.05
5. PhysChem Descriptors	3. MACCS	RMSE	JAK2	Scaffold	1.29229610567306e-05	ranksums	<0.05
5. PhysChem Descriptors	0. RDKit Descriptors	RMSE	JAK2	Scaffold	2.12839236281228e-09	ranksums	<0.05
5. PhysChem Descriptors	5. PhysChem Descriptors	RMSE	JAK2	Scaffold	1	ranksums	>=0.05
5. PhysChem Descriptors	4. AtomPairs	RMSE	JAK2	Scaffold	3.64317105026695e-10	ranksums	<0.05
4. AtomPairs	1. MorganBits	RMSE	JAK2	Scaffold	0.0320535901106827	ranksums	<0.05
4. AtomPairs	2. MorganCounts	RMSE	JAK2	Scaffold	0.0546088652321406	ranksums	>=0.05
4. AtomPairs	3. MACCS	RMSE	JAK2	Scaffold	0.000144931382771462	ranksums	<0.05
4. AtomPairs	0. RDKit Descriptors	RMSE	JAK2	Scaffold	0.131551611214182	ranksums	>=0.05
4. AtomPairs	5. PhysChem Descriptors	RMSE	JAK2	Scaffold	3.64317105026695e-10	ranksums	<0.05
4. AtomPairs	4. AtomPairs	RMSE	JAK2	Scaffold	1	ranksums	>=0.05
1. MorganBits	1. MorganBits	RMSE	LCK	Scaffold	1	ranksums	>=0.05
1. MorganBits	2. MorganCounts	RMSE	LCK	Scaffold	0.0785186518194306	ranksums	>=0.05
1. MorganBits	3. MACCS	RMSE	LCK	Scaffold	0.160163936901791	ranksums	>=0.05
1. MorganBits	0. RDKit Descriptors	RMSE	LCK	Scaffold	0.442017913975686	ranksums	>=0.05
1. MorganBits	5. PhysChem Descriptors	RMSE	LCK	Scaffold	5.38895483794356e-07	ranksums	<0.05
1. MorganBits	4. AtomPairs	RMSE	LCK	Scaffold	0.72271979157106	ranksums	>=0.05
2. MorganCounts	1. MorganBits	RMSE	LCK	Scaffold	0.0785186518194306	ranksums	>=0.05
2. MorganCounts	2. MorganCounts	RMSE	LCK	Scaffold	1	ranksums	>=0.05
2. MorganCounts	3. MACCS	RMSE	LCK	Scaffold	0.00296185322384854	ranksums	<0.05
2. MorganCounts	0. RDKit Descriptors	RMSE	LCK	Scaffold	0.0153233302434195	ranksums	<0.05
2. MorganCounts	5. PhysChem Descriptors	RMSE	LCK	Scaffold	7.43858705279277e-09	ranksums	<0.05
2. MorganCounts	4. AtomPairs	RMSE	LCK	Scaffold	0.26117582460728	ranksums	>=0.05
3. MACCS	1. MorganBits	RMSE	LCK	Scaffold	0.160163936901791	ranksums	>=0.05
3. MACCS	2. MorganCounts	RMSE	LCK	Scaffold	0.00296185322384854	ranksums	<0.05
3. MACCS	3. MACCS	RMSE	LCK	Scaffold	1	ranksums	>=0.05
3. MACCS	0. RDKit Descriptors	RMSE	LCK	Scaffold	0.604838651327524	ranksums	>=0.05
3. MACCS	5. PhysChem Descriptors	RMSE	LCK	Scaffold	1.58126757191298e-05	ranksums	<0.05
3. MACCS	4. AtomPairs	RMSE	LCK	Scaffold	0.131551611214182	ranksums	>=0.05
0. RDKit Descriptors	1. MorganBits	RMSE	LCK	Scaffold	0.442017913975686	ranksums	>=0.05
0. RDKit Descriptors	2. MorganCounts	RMSE	LCK	Scaffold	0.0153233302434195	ranksums	<0.05
0. RDKit Descriptors	3. MACCS	RMSE	LCK	Scaffold	0.604838651327524	ranksums	>=0.05
0. RDKit Descriptors	0. RDKit Descriptors	RMSE	LCK	Scaffold	1	ranksums	>=0.05
0. RDKit Descriptors	5. PhysChem Descriptors	RMSE	LCK	Scaffold	9.19323673132505e-06	ranksums	<0.05
0. RDKit Descriptors	4. AtomPairs	RMSE	LCK	Scaffold	0.307669013707975	ranksums	>=0.05
5. PhysChem Descriptors	1. MorganBits	RMSE	LCK	Scaffold	5.38895483794356e-07	ranksums	<0.05
5. PhysChem Descriptors	2. MorganCounts	RMSE	LCK	Scaffold	7.43858705279277e-09	ranksums	<0.05
5. PhysChem Descriptors	3. MACCS	RMSE	LCK	Scaffold	1.58126757191298e-05	ranksums	<0.05
5. PhysChem Descriptors	0. RDKit Descriptors	RMSE	LCK	Scaffold	9.19323673132505e-06	ranksums	<0.05
5. PhysChem Descriptors	5. PhysChem Descriptors	RMSE	LCK	Scaffold	1	ranksums	>=0.05
5. PhysChem Descriptors	4. AtomPairs	RMSE	LCK	Scaffold	1.33475933195642e-06	ranksums	<0.05
4. AtomPairs	1. MorganBits	RMSE	LCK	Scaffold	0.72271979157106	ranksums	>=0.05
4. AtomPairs	2. MorganCounts	RMSE	LCK	Scaffold	0.26117582460728	ranksums	>=0.05
4. AtomPairs	3. MACCS	RMSE	LCK	Scaffold	0.131551611214182	ranksums	>=0.05
4. AtomPairs	0. RDKit Descriptors	RMSE	LCK	Scaffold	0.307669013707975	ranksums	>=0.05
4. AtomPairs	5. PhysChem Descriptors	RMSE	LCK	Scaffold	1.33475933195642e-06	ranksums	<0.05
4. AtomPairs	4. AtomPairs	RMSE	LCK	Scaffold	1	ranksums	>=0.05
1. MorganBits	1. MorganBits	RMSE	Monoamine	Scaffold	1	ranksums	>=0.05
1. MorganBits	2. MorganCounts	RMSE	Monoamine	Scaffold	0.859183914274438	ranksums	>=0.05
1. MorganBits	3. MACCS	RMSE	Monoamine	Scaffold	0.813005287611997	ranksums	>=0.05
1. MorganBits	0. RDKit Descriptors	RMSE	Monoamine	Scaffold	0.847587480259332	ranksums	>=0.05
1. MorganBits	5. PhysChem Descriptors	RMSE	Monoamine	Scaffold	4.78850167745837e-05	ranksums	<0.05
1. MorganBits	4. AtomPairs	RMSE	Monoamine	Scaffold	0.678900536466896	ranksums	>=0.05
2. MorganCounts	1. MorganBits	RMSE	Monoamine	Scaffold	0.859183914274438	ranksums	>=0.05
2. MorganCounts	2. MorganCounts	RMSE	Monoamine	Scaffold	1	ranksums	>=0.05
2. MorganCounts	3. MACCS	RMSE	Monoamine	Scaffold	0.813005287611997	ranksums	>=0.05
2. MorganCounts	0. RDKit Descriptors	RMSE	Monoamine	Scaffold	0.72271979157106	ranksums	>=0.05
2. MorganCounts	5. PhysChem Descriptors	RMSE	Monoamine	Scaffold	1.80708780270684e-05	ranksums	<0.05
2. MorganCounts	4. AtomPairs	RMSE	Monoamine	Scaffold	0.72271979157106	ranksums	>=0.05
3. MACCS	1. MorganBits	RMSE	Monoamine	Scaffold	0.813005287611997	ranksums	>=0.05
3. MACCS	2. MorganCounts	RMSE	Monoamine	Scaffold	0.813005287611997	ranksums	>=0.05
3. MACCS	3. MACCS	RMSE	Monoamine	Scaffold	1	ranksums	>=0.05
3. MACCS	0. RDKit Descriptors	RMSE	Monoamine	Scaffold	0.505859178079598	ranksums	>=0.05
3. MACCS	5. PhysChem Descriptors	RMSE	Monoamine	Scaffold	3.20704027752022e-06	ranksums	<0.05
3. MACCS	4. AtomPairs	RMSE	Monoamine	Scaffold	0.847587480259332	ranksums	>=0.05
0. RDKit Descriptors	1. MorganBits	RMSE	Monoamine	Scaffold	0.847587480259332	ranksums	>=0.05
0. RDKit Descriptors	2. MorganCounts	RMSE	Monoamine	Scaffold	0.72271979157106	ranksums	>=0.05
0. RDKit Descriptors	3. MACCS	RMSE	Monoamine	Scaffold	0.505859178079598	ranksums	>=0.05
0. RDKit Descriptors	0. RDKit Descriptors	RMSE	Monoamine	Scaffold	1	ranksums	>=0.05
0. RDKit Descriptors	5. PhysChem Descriptors	RMSE	Monoamine	Scaffold	1.58126757191298e-05	ranksums	<0.05
0. RDKit Descriptors	4. AtomPairs	RMSE	Monoamine	Scaffold	0.416135847078279	ranksums	>=0.05
5. PhysChem Descriptors	1. MorganBits	RMSE	Monoamine	Scaffold	4.78850167745837e-05	ranksums	<0.05
5. PhysChem Descriptors	2. MorganCounts	RMSE	Monoamine	Scaffold	1.80708780270684e-05	ranksums	<0.05
5. PhysChem Descriptors	3. MACCS	RMSE	Monoamine	Scaffold	3.20704027752022e-06	ranksums	<0.05
5. PhysChem Descriptors	0. RDKit Descriptors	RMSE	Monoamine	Scaffold	1.58126757191298e-05	ranksums	<0.05
5. PhysChem Descriptors	5. PhysChem Descriptors	RMSE	Monoamine	Scaffold	1	ranksums	>=0.05
5. PhysChem Descriptors	4. AtomPairs	RMSE	Monoamine	Scaffold	3.20704027752022e-06	ranksums	<0.05
4. AtomPairs	1. MorganBits	RMSE	Monoamine	Scaffold	0.678900536466896	ranksums	>=0.05
4. AtomPairs	2. MorganCounts	RMSE	Monoamine	Scaffold	0.72271979157106	ranksums	>=0.05
4. AtomPairs	3. MACCS	RMSE	Monoamine	Scaffold	0.847587480259332	ranksums	>=0.05
4. AtomPairs	0. RDKit Descriptors	RMSE	Monoamine	Scaffold	0.416135847078279	ranksums	>=0.05
4. AtomPairs	5. PhysChem Descriptors	RMSE	Monoamine	Scaffold	3.20704027752022e-06	ranksums	<0.05
4. AtomPairs	4. AtomPairs	RMSE	Monoamine	Scaffold	1	ranksums	>=0.05
1. MorganBits	1. MorganBits	RMSE	Vanilloid	Scaffold	1	ranksums	>=0.05
1. MorganBits	2. MorganCounts	RMSE	Vanilloid	Scaffold	0.941072349139827	ranksums	>=0.05
1. MorganBits	3. MACCS	RMSE	Vanilloid	Scaffold	0.00887470724358224	ranksums	<0.05
1. MorganBits	0. RDKit Descriptors	RMSE	Vanilloid	Scaffold	0.193248378918784	ranksums	>=0.05
1. MorganBits	5. PhysChem Descriptors	RMSE	Vanilloid	Scaffold	9.89854166780288e-07	ranksums	<0.05
1. MorganBits	4. AtomPairs	RMSE	Vanilloid	Scaffold	0.58436242209071	ranksums	>=0.05
2. MorganCounts	1. MorganBits	RMSE	Vanilloid	Scaffold	0.941072349139827	ranksums	>=0.05
2. MorganCounts	2. MorganCounts	RMSE	Vanilloid	Scaffold	1	ranksums	>=0.05
2. MorganCounts	3. MACCS	RMSE	Vanilloid	Scaffold	0.00520192154044832	ranksums	<0.05
2. MorganCounts	0. RDKit Descriptors	RMSE	Vanilloid	Scaffold	0.155810161610851	ranksums	>=0.05
2. MorganCounts	5. PhysChem Descriptors	RMSE	Vanilloid	Scaffold	1.0241093891198e-07	ranksums	<0.05
2. MorganCounts	4. AtomPairs	RMSE	Vanilloid	Scaffold	0.534635240703929	ranksums	>=0.05
3. MACCS	1. MorganBits	RMSE	Vanilloid	Scaffold	0.00887470724358224	ranksums	<0.05
3. MACCS	2. MorganCounts	RMSE	Vanilloid	Scaffold	0.00520192154044832	ranksums	<0.05
3. MACCS	3. MACCS	RMSE	Vanilloid	Scaffold	1	ranksums	>=0.05
3. MACCS	0. RDKit Descriptors	RMSE	Vanilloid	Scaffold	0.155810161610851	ranksums	>=0.05
3. MACCS	5. PhysChem Descriptors	RMSE	Vanilloid	Scaffold	1.93121116964054e-05	ranksums	<0.05
3. MACCS	4. AtomPairs	RMSE	Vanilloid	Scaffold	9.49730301429274e-05	ranksums	<0.05
0. RDKit Descriptors	1. MorganBits	RMSE	Vanilloid	Scaffold	0.193248378918784	ranksums	>=0.05
0. RDKit Descriptors	2. MorganCounts	RMSE	Vanilloid	Scaffold	0.155810161610851	ranksums	>=0.05
0. RDKit Descriptors	3. MACCS	RMSE	Vanilloid	Scaffold	0.155810161610851	ranksums	>=0.05
0. RDKit Descriptors	0. RDKit Descriptors	RMSE	Vanilloid	Scaffold	1	ranksums	>=0.05
0. RDKit Descriptors	5. PhysChem Descriptors	RMSE	Vanilloid	Scaffold	3.13058210199886e-07	ranksums	<0.05
0. RDKit Descriptors	4. AtomPairs	RMSE	Vanilloid	Scaffold	0.0180053510254157	ranksums	<0.05
5. PhysChem Descriptors	1. MorganBits	RMSE	Vanilloid	Scaffold	9.89854166780288e-07	ranksums	<0.05
5. PhysChem Descriptors	2. MorganCounts	RMSE	Vanilloid	Scaffold	1.0241093891198e-07	ranksums	<0.05
5. PhysChem Descriptors	3. MACCS	RMSE	Vanilloid	Scaffold	1.93121116964054e-05	ranksums	<0.05
5. PhysChem Descriptors	0. RDKit Descriptors	RMSE	Vanilloid	Scaffold	3.13058210199886e-07	ranksums	<0.05
5. PhysChem Descriptors	5. PhysChem Descriptors	RMSE	Vanilloid	Scaffold	1	ranksums	>=0.05
5. PhysChem Descriptors	4. AtomPairs	RMSE	Vanilloid	Scaffold	8.48722495644837e-10	ranksums	<0.05
4. AtomPairs	1. MorganBits	RMSE	Vanilloid	Scaffold	0.58436242209071	ranksums	>=0.05
4. AtomPairs	2. MorganCounts	RMSE	Vanilloid	Scaffold	0.534635240703929	ranksums	>=0.05
4. AtomPairs	3. MACCS	RMSE	Vanilloid	Scaffold	9.49730301429274e-05	ranksums	<0.05
4. AtomPairs	0. RDKit Descriptors	RMSE	Vanilloid	Scaffold	0.0180053510254157	ranksums	<0.05
4. AtomPairs	5. PhysChem Descriptors	RMSE	Vanilloid	Scaffold	8.48722495644837e-10	ranksums	<0.05
4. AtomPairs	4. AtomPairs	RMSE	Vanilloid	Scaffold	1	ranksums	>=0.05
1. MorganBits	1. MorganBits	RMSE	erbB1	Scaffold	1	ranksums	>=0.05
1. MorganBits	2. MorganCounts	RMSE	erbB1	Scaffold	0.646724577343484	ranksums	>=0.05
1. MorganBits	3. MACCS	RMSE	erbB1	Scaffold	4.26655443220908e-06	ranksums	<0.05
1. MorganBits	0. RDKit Descriptors	RMSE	erbB1	Scaffold	0.000100947188812739	ranksums	<0.05
1. MorganBits	5. PhysChem Descriptors	RMSE	erbB1	Scaffold	3.87871447590138e-11	ranksums	<0.05
1. MorganBits	4. AtomPairs	RMSE	erbB1	Scaffold	0.468797586246096	ranksums	>=0.05
2. MorganCounts	1. MorganBits	RMSE	erbB1	Scaffold	0.646724577343484	ranksums	>=0.05
2. MorganCounts	2. MorganCounts	RMSE	erbB1	Scaffold	1	ranksums	>=0.05
2. MorganCounts	3. MACCS	RMSE	erbB1	Scaffold	1.14992747348483e-06	ranksums	<0.05
2. MorganCounts	0. RDKit Descriptors	RMSE	erbB1	Scaffold	4.78850167745837e-05	ranksums	<0.05
2. MorganCounts	5. PhysChem Descriptors	RMSE	erbB1	Scaffold	4.28553928406064e-11	ranksums	<0.05
2. MorganCounts	4. AtomPairs	RMSE	erbB1	Scaffold	0.351636969005001	ranksums	>=0.05
3. MACCS	1. MorganBits	RMSE	erbB1	Scaffold	4.26655443220908e-06	ranksums	<0.05
3. MACCS	2. MorganCounts	RMSE	erbB1	Scaffold	1.14992747348483e-06	ranksums	<0.05
3. MACCS	3. MACCS	RMSE	erbB1	Scaffold	1	ranksums	>=0.05
3. MACCS	0. RDKit Descriptors	RMSE	erbB1	Scaffold	0.219782260816141	ranksums	>=0.05
3. MACCS	5. PhysChem Descriptors	RMSE	erbB1	Scaffold	1.1483348024864e-10	ranksums	<0.05
3. MACCS	4. AtomPairs	RMSE	erbB1	Scaffold	0.000327375625579428	ranksums	<0.05
0. RDKit Descriptors	1. MorganBits	RMSE	erbB1	Scaffold	0.000100947188812739	ranksums	<0.05
0. RDKit Descriptors	2. MorganCounts	RMSE	erbB1	Scaffold	4.78850167745837e-05	ranksums	<0.05
0. RDKit Descriptors	3. MACCS	RMSE	erbB1	Scaffold	0.219782260816141	ranksums	>=0.05
0. RDKit Descriptors	0. RDKit Descriptors	RMSE	erbB1	Scaffold	1	ranksums	>=0.05
0. RDKit Descriptors	5. PhysChem Descriptors	RMSE	erbB1	Scaffold	6.41463519308275e-10	ranksums	<0.05
0. RDKit Descriptors	4. AtomPairs	RMSE	erbB1	Scaffold	0.00358511685987855	ranksums	<0.05
5. PhysChem Descriptors	1. MorganBits	RMSE	erbB1	Scaffold	3.87871447590138e-11	ranksums	<0.05
5. PhysChem Descriptors	2. MorganCounts	RMSE	erbB1	Scaffold	4.28553928406064e-11	ranksums	<0.05
5. PhysChem Descriptors	3. MACCS	RMSE	erbB1	Scaffold	1.1483348024864e-10	ranksums	<0.05
5. PhysChem Descriptors	0. RDKit Descriptors	RMSE	erbB1	Scaffold	6.41463519308275e-10	ranksums	<0.05
5. PhysChem Descriptors	5. PhysChem Descriptors	RMSE	erbB1	Scaffold	1	ranksums	>=0.05
5. PhysChem Descriptors	4. AtomPairs	RMSE	erbB1	Scaffold	1.69313483916145e-10	ranksums	<0.05
4. AtomPairs	1. MorganBits	RMSE	erbB1	Scaffold	0.468797586246096	ranksums	>=0.05
4. AtomPairs	2. MorganCounts	RMSE	erbB1	Scaffold	0.351636969005001	ranksums	>=0.05
4. AtomPairs	3. MACCS	RMSE	erbB1	Scaffold	0.000327375625579428	ranksums	<0.05
4. AtomPairs	0. RDKit Descriptors	RMSE	erbB1	Scaffold	0.00358511685987855	ranksums	<0.05
4. AtomPairs	5. PhysChem Descriptors	RMSE	erbB1	Scaffold	1.69313483916145e-10	ranksums	<0.05
4. AtomPairs	4. AtomPairs	RMSE	erbB1	Scaffold	1	ranksums	>=0.05
1. MorganBits	1. MorganBits	RMSE	opioid	Scaffold	1	ranksums	>=0.05
1. MorganBits	2. MorganCounts	RMSE	opioid	Scaffold	0.72271979157106	ranksums	>=0.05
1. MorganBits	3. MACCS	RMSE	opioid	Scaffold	7.42541973836634e-05	ranksums	<0.05
1. MorganBits	0. RDKit Descriptors	RMSE	opioid	Scaffold	0.00172265702865928	ranksums	<0.05
1. MorganBits	5. PhysChem Descriptors	RMSE	opioid	Scaffold	5.84056947498936e-10	ranksums	<0.05
1. MorganBits	4. AtomPairs	RMSE	opioid	Scaffold	0.424662204650892	ranksums	>=0.05
2. MorganCounts	1. MorganBits	RMSE	opioid	Scaffold	0.72271979157106	ranksums	>=0.05
2. MorganCounts	2. MorganCounts	RMSE	opioid	Scaffold	1	ranksums	>=0.05
2. MorganCounts	3. MACCS	RMSE	opioid	Scaffold	0.000260456253335063	ranksums	<0.05
2. MorganCounts	0. RDKit Descriptors	RMSE	opioid	Scaffold	0.00745108688879847	ranksums	<0.05
2. MorganCounts	5. PhysChem Descriptors	RMSE	opioid	Scaffold	1.61897105367219e-09	ranksums	<0.05
2. MorganCounts	4. AtomPairs	RMSE	opioid	Scaffold	0.58436242209071	ranksums	>=0.05
3. MACCS	1. MorganBits	RMSE	opioid	Scaffold	7.42541973836634e-05	ranksums	<0.05
3. MACCS	2. MorganCounts	RMSE	opioid	Scaffold	0.000260456253335063	ranksums	<0.05
3. MACCS	3. MACCS	RMSE	opioid	Scaffold	1	ranksums	>=0.05
3. MACCS	0. RDKit Descriptors	RMSE	opioid	Scaffold	0.477919704209092	ranksums	>=0.05
3. MACCS	5. PhysChem Descriptors	RMSE	opioid	Scaffold	1.38250753184492e-05	ranksums	<0.05
3. MACCS	4. AtomPairs	RMSE	opioid	Scaffold	0.00221059231642181	ranksums	<0.05
0. RDKit Descriptors	1. MorganBits	RMSE	opioid	Scaffold	0.00172265702865928	ranksums	<0.05
0. RDKit Descriptors	2. MorganCounts	RMSE	opioid	Scaffold	0.00745108688879847	ranksums	<0.05
0. RDKit Descriptors	3. MACCS	RMSE	opioid	Scaffold	0.477919704209092	ranksums	>=0.05
0. RDKit Descriptors	0. RDKit Descriptors	RMSE	opioid	Scaffold	1	ranksums	>=0.05
0. RDKit Descriptors	5. PhysChem Descriptors	RMSE	opioid	Scaffold	9.8453100033373e-06	ranksums	<0.05
0. RDKit Descriptors	4. AtomPairs	RMSE	opioid	Scaffold	0.00887470724358224	ranksums	<0.05
5. PhysChem Descriptors	1. MorganBits	RMSE	opioid	Scaffold	5.84056947498936e-10	ranksums	<0.05
5. PhysChem Descriptors	2. MorganCounts	RMSE	opioid	Scaffold	1.61897105367219e-09	ranksums	<0.05
5. PhysChem Descriptors	3. MACCS	RMSE	opioid	Scaffold	1.38250753184492e-05	ranksums	<0.05
5. PhysChem Descriptors	0. RDKit Descriptors	RMSE	opioid	Scaffold	9.8453100033373e-06	ranksums	<0.05
5. PhysChem Descriptors	5. PhysChem Descriptors	RMSE	opioid	Scaffold	1	ranksums	>=0.05
5. PhysChem Descriptors	4. AtomPairs	RMSE	opioid	Scaffold	5.70908488004922e-09	ranksums	<0.05
4. AtomPairs	1. MorganBits	RMSE	opioid	Scaffold	0.424662204650892	ranksums	>=0.05
4. AtomPairs	2. MorganCounts	RMSE	opioid	Scaffold	0.58436242209071	ranksums	>=0.05
4. AtomPairs	3. MACCS	RMSE	opioid	Scaffold	0.00221059231642181	ranksums	<0.05
4. AtomPairs	0. RDKit Descriptors	RMSE	opioid	Scaffold	0.00887470724358224	ranksums	<0.05
4. AtomPairs	5. PhysChem Descriptors	RMSE	opioid	Scaffold	5.70908488004922e-09	ranksums	<0.05
4. AtomPairs	4. AtomPairs	RMSE	opioid	Scaffold	1	ranksums	>=0.05
1. MorganBits	1. MorganBits	RMSE	A2a	Random	1	ranksums	>=0.05
1. MorganBits	2. MorganCounts	RMSE	A2a	Random	0.636140685770246	ranksums	>=0.05
1. MorganBits	3. MACCS	RMSE	A2a	Random	0.100782631798322	ranksums	>=0.05
1. MorganBits	0. RDKit Descriptors	RMSE	A2a	Random	0.0785186518194306	ranksums	>=0.05
1. MorganBits	5. PhysChem Descriptors	RMSE	A2a	Random	0.00967385065092029	ranksums	<0.05
1. MorganBits	4. AtomPairs	RMSE	A2a	Random	0.72271979157106	ranksums	>=0.05
2. MorganCounts	1. MorganBits	RMSE	A2a	Random	0.636140685770246	ranksums	>=0.05
2. MorganCounts	2. MorganCounts	RMSE	A2a	Random	1	ranksums	>=0.05
2. MorganCounts	3. MACCS	RMSE	A2a	Random	0.173777038979135	ranksums	>=0.05
2. MorganCounts	0. RDKit Descriptors	RMSE	A2a	Random	0.203564840611187	ranksums	>=0.05
2. MorganCounts	5. PhysChem Descriptors	RMSE	A2a	Random	0.0187369441808665	ranksums	<0.05
2. MorganCounts	4. AtomPairs	RMSE	A2a	Random	0.383055045845856	ranksums	>=0.05
3. MACCS	1. MorganBits	RMSE	A2a	Random	0.100782631798322	ranksums	>=0.05
3. MACCS	2. MorganCounts	RMSE	A2a	Random	0.173777038979135	ranksums	>=0.05
3. MACCS	3. MACCS	RMSE	A2a	Random	1	ranksums	>=0.05
3. MACCS	0. RDKit Descriptors	RMSE	A2a	Random	0.847587480259332	ranksums	>=0.05
3. MACCS	5. PhysChem Descriptors	RMSE	A2a	Random	0.231096746690771	ranksums	>=0.05
3. MACCS	4. AtomPairs	RMSE	A2a	Random	0.0236963474859871	ranksums	<0.05
0. RDKit Descriptors	1. MorganBits	RMSE	A2a	Random	0.0785186518194306	ranksums	>=0.05
0. RDKit Descriptors	2. MorganCounts	RMSE	A2a	Random	0.203564840611187	ranksums	>=0.05
0. RDKit Descriptors	3. MACCS	RMSE	A2a	Random	0.847587480259332	ranksums	>=0.05
0. RDKit Descriptors	0. RDKit Descriptors	RMSE	A2a	Random	1	ranksums	>=0.05
0. RDKit Descriptors	5. PhysChem Descriptors	RMSE	A2a	Random	0.293858729054122	ranksums	>=0.05
0. RDKit Descriptors	4. AtomPairs	RMSE	A2a	Random	0.0129994824928381	ranksums	<0.05
5. PhysChem Descriptors	1. MorganBits	RMSE	A2a	Random	0.00967385065092029	ranksums	<0.05
5. PhysChem Descriptors	2. MorganCounts	RMSE	A2a	Random	0.0187369441808665	ranksums	<0.05
5. PhysChem Descriptors	3. MACCS	RMSE	A2a	Random	0.231096746690771	ranksums	>=0.05
5. PhysChem Descriptors	0. RDKit Descriptors	RMSE	A2a	Random	0.293858729054122	ranksums	>=0.05
5. PhysChem Descriptors	5. PhysChem Descriptors	RMSE	A2a	Random	1	ranksums	>=0.05
5. PhysChem Descriptors	4. AtomPairs	RMSE	A2a	Random	0.00103021548837094	ranksums	<0.05
4. AtomPairs	1. MorganBits	RMSE	A2a	Random	0.72271979157106	ranksums	>=0.05
4. AtomPairs	2. MorganCounts	RMSE	A2a	Random	0.383055045845856	ranksums	>=0.05
4. AtomPairs	3. MACCS	RMSE	A2a	Random	0.0236963474859871	ranksums	<0.05
4. AtomPairs	0. RDKit Descriptors	RMSE	A2a	Random	0.0129994824928381	ranksums	<0.05
4. AtomPairs	5. PhysChem Descriptors	RMSE	A2a	Random	0.00103021548837094	ranksums	<0.05
4. AtomPairs	4. AtomPairs	RMSE	A2a	Random	1	ranksums	>=0.05
1. MorganBits	1. MorganBits	RMSE	ABL1	Random	1	ranksums	>=0.05
1. MorganBits	2. MorganCounts	RMSE	ABL1	Random	0.859183914274438	ranksums	>=0.05
1. MorganBits	3. MACCS	RMSE	ABL1	Random	0.225388807244893	ranksums	>=0.05
1. MorganBits	0. RDKit Descriptors	RMSE	ABL1	Random	0.0645946503733181	ranksums	>=0.05
1. MorganBits	5. PhysChem Descriptors	RMSE	ABL1	Random	5.27348258948524e-06	ranksums	<0.05
1. MorganBits	4. AtomPairs	RMSE	ABL1	Random	0.367136581248436	ranksums	>=0.05
2. MorganCounts	1. MorganBits	RMSE	ABL1	Random	0.859183914274438	ranksums	>=0.05
2. MorganCounts	2. MorganCounts	RMSE	ABL1	Random	1	ranksums	>=0.05
2. MorganCounts	3. MACCS	RMSE	ABL1	Random	0.254953177998253	ranksums	>=0.05
2. MorganCounts	0. RDKit Descriptors	RMSE	ABL1	Random	0.0785186518194306	ranksums	>=0.05
2. MorganCounts	5. PhysChem Descriptors	RMSE	ABL1	Random	1.29229610567306e-05	ranksums	<0.05
2. MorganCounts	4. AtomPairs	RMSE	ABL1	Random	0.351636969005001	ranksums	>=0.05
3. MACCS	1. MorganBits	RMSE	ABL1	Random	0.225388807244893	ranksums	>=0.05
3. MACCS	2. MorganCounts	RMSE	ABL1	Random	0.254953177998253	ranksums	>=0.05
3. MACCS	3. MACCS	RMSE	ABL1	Random	1	ranksums	>=0.05
3. MACCS	0. RDKit Descriptors	RMSE	ABL1	Random	0.487138031710019	ranksums	>=0.05
3. MACCS	5. PhysChem Descriptors	RMSE	ABL1	Random	0.000366575678090335	ranksums	<0.05
3. MACCS	4. AtomPairs	RMSE	ABL1	Random	0.870810804536042	ranksums	>=0.05
0. RDKit Descriptors	1. MorganBits	RMSE	ABL1	Random	0.0645946503733181	ranksums	>=0.05
0. RDKit Descriptors	2. MorganCounts	RMSE	ABL1	Random	0.0785186518194306	ranksums	>=0.05
0. RDKit Descriptors	3. MACCS	RMSE	ABL1	Random	0.487138031710019	ranksums	>=0.05
0. RDKit Descriptors	0. RDKit Descriptors	RMSE	ABL1	Random	1	ranksums	>=0.05
0. RDKit Descriptors	5. PhysChem Descriptors	RMSE	ABL1	Random	0.00232223001611648	ranksums	<0.05
0. RDKit Descriptors	4. AtomPairs	RMSE	ABL1	Random	0.344044940644476	ranksums	>=0.05
5. PhysChem Descriptors	1. MorganBits	RMSE	ABL1	Random	5.27348258948524e-06	ranksums	<0.05
5. PhysChem Descriptors	2. MorganCounts	RMSE	ABL1	Random	1.29229610567306e-05	ranksums	<0.05
5. PhysChem Descriptors	3. MACCS	RMSE	ABL1	Random	0.000366575678090335	ranksums	<0.05
5. PhysChem Descriptors	0. RDKit Descriptors	RMSE	ABL1	Random	0.00232223001611648	ranksums	<0.05
5. PhysChem Descriptors	5. PhysChem Descriptors	RMSE	ABL1	Random	1	ranksums	>=0.05
5. PhysChem Descriptors	4. AtomPairs	RMSE	ABL1	Random	0.000173172648192284	ranksums	<0.05
4. AtomPairs	1. MorganBits	RMSE	ABL1	Random	0.367136581248436	ranksums	>=0.05
4. AtomPairs	2. MorganCounts	RMSE	ABL1	Random	0.351636969005001	ranksums	>=0.05
4. AtomPairs	3. MACCS	RMSE	ABL1	Random	0.870810804536042	ranksums	>=0.05
4. AtomPairs	0. RDKit Descriptors	RMSE	ABL1	Random	0.344044940644476	ranksums	>=0.05
4. AtomPairs	5. PhysChem Descriptors	RMSE	ABL1	Random	0.000173172648192284	ranksums	<0.05
4. AtomPairs	4. AtomPairs	RMSE	ABL1	Random	1	ranksums	>=0.05
1. MorganBits	1. MorganBits	RMSE	Acetylcholinesterase	Random	1	ranksums	>=0.05
1. MorganBits	2. MorganCounts	RMSE	Acetylcholinesterase	Random	0.0371052625532809	ranksums	<0.05
1. MorganBits	3. MACCS	RMSE	Acetylcholinesterase	Random	0.000366575678090335	ranksums	<0.05
1. MorganBits	0. RDKit Descriptors	RMSE	Acetylcholinesterase	Random	0.00681914122420463	ranksums	<0.05
1. MorganBits	5. PhysChem Descriptors	RMSE	Acetylcholinesterase	Random	1.26579577283706e-10	ranksums	<0.05
1. MorganBits	4. AtomPairs	RMSE	Acetylcholinesterase	Random	0.801554937881844	ranksums	>=0.05
2. MorganCounts	1. MorganBits	RMSE	Acetylcholinesterase	Random	0.0371052625532809	ranksums	<0.05
2. MorganCounts	2. MorganCounts	RMSE	Acetylcholinesterase	Random	1	ranksums	>=0.05
2. MorganCounts	3. MACCS	RMSE	Acetylcholinesterase	Random	1.06700555570554e-06	ranksums	<0.05
2. MorganCounts	0. RDKit Descriptors	RMSE	Acetylcholinesterase	Random	1.12843853479619e-05	ranksums	<0.05
2. MorganCounts	5. PhysChem Descriptors	RMSE	Acetylcholinesterase	Random	3.50975769680847e-11	ranksums	<0.05
2. MorganCounts	4. AtomPairs	RMSE	Acetylcholinesterase	Random	0.0357826755837011	ranksums	<0.05
3. MACCS	1. MorganBits	RMSE	Acetylcholinesterase	Random	0.000366575678090335	ranksums	<0.05
3. MACCS	2. MorganCounts	RMSE	Acetylcholinesterase	Random	1.06700555570554e-06	ranksums	<0.05
3. MACCS	3. MACCS	RMSE	Acetylcholinesterase	Random	1	ranksums	>=0.05
3. MACCS	0. RDKit Descriptors	RMSE	Acetylcholinesterase	Random	0.178501674863836	ranksums	>=0.05
3. MACCS	5. PhysChem Descriptors	RMSE	Acetylcholinesterase	Random	3.01189371187134e-10	ranksums	<0.05
3. MACCS	4. AtomPairs	RMSE	Acetylcholinesterase	Random	0.0002189312882073	ranksums	<0.05
0. RDKit Descriptors	1. MorganBits	RMSE	Acetylcholinesterase	Random	0.00681914122420463	ranksums	<0.05
0. RDKit Descriptors	2. MorganCounts	RMSE	Acetylcholinesterase	Random	1.12843853479619e-05	ranksums	<0.05
0. RDKit Descriptors	3. MACCS	RMSE	Acetylcholinesterase	Random	0.178501674863836	ranksums	>=0.05
0. RDKit Descriptors	0. RDKit Descriptors	RMSE	Acetylcholinesterase	Random	1	ranksums	>=0.05
0. RDKit Descriptors	5. PhysChem Descriptors	RMSE	Acetylcholinesterase	Random	5.77298630087336e-11	ranksums	<0.05
0. RDKit Descriptors	4. AtomPairs	RMSE	Acetylcholinesterase	Random	0.00544473508216336	ranksums	<0.05
5. PhysChem Descriptors	1. MorganBits	RMSE	Acetylcholinesterase	Random	1.26579577283706e-10	ranksums	<0.05
5. PhysChem Descriptors	2. MorganCounts	RMSE	Acetylcholinesterase	Random	3.50975769680847e-11	ranksums	<0.05
5. PhysChem Descriptors	3. MACCS	RMSE	Acetylcholinesterase	Random	3.01189371187134e-10	ranksums	<0.05
5. PhysChem Descriptors	0. RDKit Descriptors	RMSE	Acetylcholinesterase	Random	5.77298630087336e-11	ranksums	<0.05
5. PhysChem Descriptors	5. PhysChem Descriptors	RMSE	Acetylcholinesterase	Random	1	ranksums	>=0.05
5. PhysChem Descriptors	4. AtomPairs	RMSE	Acetylcholinesterase	Random	3.50975769680847e-11	ranksums	<0.05
4. AtomPairs	1. MorganBits	RMSE	Acetylcholinesterase	Random	0.801554937881844	ranksums	>=0.05
4. AtomPairs	2. MorganCounts	RMSE	Acetylcholinesterase	Random	0.0357826755837011	ranksums	<0.05
4. AtomPairs	3. MACCS	RMSE	Acetylcholinesterase	Random	0.0002189312882073	ranksums	<0.05
4. AtomPairs	0. RDKit Descriptors	RMSE	Acetylcholinesterase	Random	0.00544473508216336	ranksums	<0.05
4. AtomPairs	5. PhysChem Descriptors	RMSE	Acetylcholinesterase	Random	3.50975769680847e-11	ranksums	<0.05
4. AtomPairs	4. AtomPairs	RMSE	Acetylcholinesterase	Random	1	ranksums	>=0.05
1. MorganBits	1. MorganBits	RMSE	Aurora-A	Random	1	ranksums	>=0.05
1. MorganBits	2. MorganCounts	RMSE	Aurora-A	Random	0.689760957275894	ranksums	>=0.05
1. MorganBits	3. MACCS	RMSE	Aurora-A	Random	1.62655415638769e-08	ranksums	<0.05
1. MorganBits	0. RDKit Descriptors	RMSE	Aurora-A	Random	3.47852602805345e-05	ranksums	<0.05
1. MorganBits	5. PhysChem Descriptors	RMSE	Aurora-A	Random	3.50975769680847e-11	ranksums	<0.05
1. MorganBits	4. AtomPairs	RMSE	Aurora-A	Random	0.564214705145786	ranksums	>=0.05
2. MorganCounts	1. MorganBits	RMSE	Aurora-A	Random	0.689760957275894	ranksums	>=0.05
2. MorganCounts	2. MorganCounts	RMSE	Aurora-A	Random	1	ranksums	>=0.05
2. MorganCounts	3. MACCS	RMSE	Aurora-A	Random	2.71411821224912e-08	ranksums	<0.05
2. MorganCounts	0. RDKit Descriptors	RMSE	Aurora-A	Random	0.00067282950584858	ranksums	<0.05
2. MorganCounts	5. PhysChem Descriptors	RMSE	Aurora-A	Random	2.87194906632032e-11	ranksums	<0.05
2. MorganCounts	4. AtomPairs	RMSE	Aurora-A	Random	0.636140685770246	ranksums	>=0.05
3. MACCS	1. MorganBits	RMSE	Aurora-A	Random	1.62655415638769e-08	ranksums	<0.05
3. MACCS	2. MorganCounts	RMSE	Aurora-A	Random	2.71411821224912e-08	ranksums	<0.05
3. MACCS	3. MACCS	RMSE	Aurora-A	Random	1	ranksums	>=0.05
3. MACCS	0. RDKit Descriptors	RMSE	Aurora-A	Random	0.00745108688879847	ranksums	<0.05
3. MACCS	5. PhysChem Descriptors	RMSE	Aurora-A	Random	3.01189371187134e-10	ranksums	<0.05
3. MACCS	4. AtomPairs	RMSE	Aurora-A	Random	1.41526719916689e-07	ranksums	<0.05
0. RDKit Descriptors	1. MorganBits	RMSE	Aurora-A	Random	3.47852602805345e-05	ranksums	<0.05
0. RDKit Descriptors	2. MorganCounts	RMSE	Aurora-A	Random	0.00067282950584858	ranksums	<0.05
0. RDKit Descriptors	3. MACCS	RMSE	Aurora-A	Random	0.00745108688879847	ranksums	<0.05
0. RDKit Descriptors	0. RDKit Descriptors	RMSE	Aurora-A	Random	1	ranksums	>=0.05
0. RDKit Descriptors	5. PhysChem Descriptors	RMSE	Aurora-A	Random	3.64317105026695e-10	ranksums	<0.05
0. RDKit Descriptors	4. AtomPairs	RMSE	Aurora-A	Random	0.0002189312882073	ranksums	<0.05
5. PhysChem Descriptors	1. MorganBits	RMSE	Aurora-A	Random	3.50975769680847e-11	ranksums	<0.05
5. PhysChem Descriptors	2. MorganCounts	RMSE	Aurora-A	Random	2.87194906632032e-11	ranksums	<0.05
5. PhysChem Descriptors	3. MACCS	RMSE	Aurora-A	Random	3.01189371187134e-10	ranksums	<0.05
5. PhysChem Descriptors	0. RDKit Descriptors	RMSE	Aurora-A	Random	3.64317105026695e-10	ranksums	<0.05
5. PhysChem Descriptors	5. PhysChem Descriptors	RMSE	Aurora-A	Random	1	ranksums	>=0.05
5. PhysChem Descriptors	4. AtomPairs	RMSE	Aurora-A	Random	5.22831602652652e-11	ranksums	<0.05
4. AtomPairs	1. MorganBits	RMSE	Aurora-A	Random	0.564214705145786	ranksums	>=0.05
4. AtomPairs	2. MorganCounts	RMSE	Aurora-A	Random	0.636140685770246	ranksums	>=0.05
4. AtomPairs	3. MACCS	RMSE	Aurora-A	Random	1.41526719916689e-07	ranksums	<0.05
4. AtomPairs	0. RDKit Descriptors	RMSE	Aurora-A	Random	0.0002189312882073	ranksums	<0.05
4. AtomPairs	5. PhysChem Descriptors	RMSE	Aurora-A	Random	5.22831602652652e-11	ranksums	<0.05
4. AtomPairs	4. AtomPairs	RMSE	Aurora-A	Random	1	ranksums	>=0.05
1. MorganBits	1. MorganBits	RMSE	B-raf	Random	1	ranksums	>=0.05
1. MorganBits	2. MorganCounts	RMSE	B-raf	Random	0.203564840611187	ranksums	>=0.05
1. MorganBits	3. MACCS	RMSE	B-raf	Random	2.77695857861341e-06	ranksums	<0.05
1. MorganBits	0. RDKit Descriptors	RMSE	B-raf	Random	0.0227980810495788	ranksums	<0.05
1. MorganBits	5. PhysChem Descriptors	RMSE	B-raf	Random	2.87194906632032e-11	ranksums	<0.05
1. MorganBits	4. AtomPairs	RMSE	B-raf	Random	0.0919067004658575	ranksums	>=0.05
2. MorganCounts	1. MorganBits	RMSE	B-raf	Random	0.203564840611187	ranksums	>=0.05
2. MorganCounts	2. MorganCounts	RMSE	B-raf	Random	1	ranksums	>=0.05
2. MorganCounts	3. MACCS	RMSE	B-raf	Random	1.79986793636992e-07	ranksums	<0.05
2. MorganCounts	0. RDKit Descriptors	RMSE	B-raf	Random	0.00133559142592683	ranksums	<0.05
2. MorganCounts	5. PhysChem Descriptors	RMSE	B-raf	Random	2.87194906632032e-11	ranksums	<0.05
2. MorganCounts	4. AtomPairs	RMSE	B-raf	Random	0.554267836324318	ranksums	>=0.05
3. MACCS	1. MorganBits	RMSE	B-raf	Random	2.77695857861341e-06	ranksums	<0.05
3. MACCS	2. MorganCounts	RMSE	B-raf	Random	1.79986793636992e-07	ranksums	<0.05
3. MACCS	3. MACCS	RMSE	B-raf	Random	1	ranksums	>=0.05
3. MACCS	0. RDKit Descriptors	RMSE	B-raf	Random	0.0147104444533948	ranksums	<0.05
3. MACCS	5. PhysChem Descriptors	RMSE	B-raf	Random	2.49344397766472e-08	ranksums	<0.05
3. MACCS	4. AtomPairs	RMSE	B-raf	Random	2.1031211365264e-08	ranksums	<0.05
0. RDKit Descriptors	1. MorganBits	RMSE	B-raf	Random	0.0227980810495788	ranksums	<0.05
0. RDKit Descriptors	2. MorganCounts	RMSE	B-raf	Random	0.00133559142592683	ranksums	<0.05
0. RDKit Descriptors	3. MACCS	RMSE	B-raf	Random	0.0147104444533948	ranksums	<0.05
0. RDKit Descriptors	0. RDKit Descriptors	RMSE	B-raf	Random	1	ranksums	>=0.05
0. RDKit Descriptors	5. PhysChem Descriptors	RMSE	B-raf	Random	9.44494715123786e-11	ranksums	<0.05
0. RDKit Descriptors	4. AtomPairs	RMSE	B-raf	Random	0.000245856875452165	ranksums	<0.05
5. PhysChem Descriptors	1. MorganBits	RMSE	B-raf	Random	2.87194906632032e-11	ranksums	<0.05
5. PhysChem Descriptors	2. MorganCounts	RMSE	B-raf	Random	2.87194906632032e-11	ranksums	<0.05
5. PhysChem Descriptors	3. MACCS	RMSE	B-raf	Random	2.49344397766472e-08	ranksums	<0.05
5. PhysChem Descriptors	0. RDKit Descriptors	RMSE	B-raf	Random	9.44494715123786e-11	ranksums	<0.05
5. PhysChem Descriptors	5. PhysChem Descriptors	RMSE	B-raf	Random	1	ranksums	>=0.05
5. PhysChem Descriptors	4. AtomPairs	RMSE	B-raf	Random	2.87194906632032e-11	ranksums	<0.05
4. AtomPairs	1. MorganBits	RMSE	B-raf	Random	0.0919067004658575	ranksums	>=0.05
4. AtomPairs	2. MorganCounts	RMSE	B-raf	Random	0.554267836324318	ranksums	>=0.05
4. AtomPairs	3. MACCS	RMSE	B-raf	Random	2.1031211365264e-08	ranksums	<0.05
4. AtomPairs	0. RDKit Descriptors	RMSE	B-raf	Random	0.000245856875452165	ranksums	<0.05
4. AtomPairs	5. PhysChem Descriptors	RMSE	B-raf	Random	2.87194906632032e-11	ranksums	<0.05
4. AtomPairs	4. AtomPairs	RMSE	B-raf	Random	1	ranksums	>=0.05
1. MorganBits	1. MorganBits	RMSE	COX-1	Random	1	ranksums	>=0.05
1. MorganBits	2. MorganCounts	RMSE	COX-1	Random	0.870810804536042	ranksums	>=0.05
1. MorganBits	3. MACCS	RMSE	COX-1	Random	0.336558376394651	ranksums	>=0.05
1. MorganBits	0. RDKit Descriptors	RMSE	COX-1	Random	0.391170451997685	ranksums	>=0.05
1. MorganBits	5. PhysChem Descriptors	RMSE	COX-1	Random	0.000245856875452165	ranksums	<0.05
1. MorganBits	4. AtomPairs	RMSE	COX-1	Random	0.615195978744855	ranksums	>=0.05
2. MorganCounts	1. MorganBits	RMSE	COX-1	Random	0.870810804536042	ranksums	>=0.05
2. MorganCounts	2. MorganCounts	RMSE	COX-1	Random	1	ranksums	>=0.05
2. MorganCounts	3. MACCS	RMSE	COX-1	Random	0.336558376394651	ranksums	>=0.05
2. MorganCounts	0. RDKit Descriptors	RMSE	COX-1	Random	0.399389395013695	ranksums	>=0.05
2. MorganCounts	5. PhysChem Descriptors	RMSE	COX-1	Random	0.000136524284332858	ranksums	<0.05
2. MorganCounts	4. AtomPairs	RMSE	COX-1	Random	0.678900536466896	ranksums	>=0.05
3. MACCS	1. MorganBits	RMSE	COX-1	Random	0.336558376394651	ranksums	>=0.05
3. MACCS	2. MorganCounts	RMSE	COX-1	Random	0.336558376394651	ranksums	>=0.05
3. MACCS	3. MACCS	RMSE	COX-1	Random	1	ranksums	>=0.05
3. MACCS	0. RDKit Descriptors	RMSE	COX-1	Random	0.952842429580199	ranksums	>=0.05
3. MACCS	5. PhysChem Descriptors	RMSE	COX-1	Random	0.00432549412299047	ranksums	<0.05
3. MACCS	4. AtomPairs	RMSE	COX-1	Random	0.173777038979135	ranksums	>=0.05
0. RDKit Descriptors	1. MorganBits	RMSE	COX-1	Random	0.391170451997685	ranksums	>=0.05
0. RDKit Descriptors	2. MorganCounts	RMSE	COX-1	Random	0.399389395013695	ranksums	>=0.05
0. RDKit Descriptors	3. MACCS	RMSE	COX-1	Random	0.952842429580199	ranksums	>=0.05
0. RDKit Descriptors	0. RDKit Descriptors	RMSE	COX-1	Random	1	ranksums	>=0.05
0. RDKit Descriptors	5. PhysChem Descriptors	RMSE	COX-1	Random	0.00172265702865928	ranksums	<0.05
0. RDKit Descriptors	4. AtomPairs	RMSE	COX-1	Random	0.198357566662579	ranksums	>=0.05
5. PhysChem Descriptors	1. MorganBits	RMSE	COX-1	Random	0.000245856875452165	ranksums	<0.05
5. PhysChem Descriptors	2. MorganCounts	RMSE	COX-1	Random	0.000136524284332858	ranksums	<0.05
5. PhysChem Descriptors	3. MACCS	RMSE	COX-1	Random	0.00432549412299047	ranksums	<0.05
5. PhysChem Descriptors	0. RDKit Descriptors	RMSE	COX-1	Random	0.00172265702865928	ranksums	<0.05
5. PhysChem Descriptors	5. PhysChem Descriptors	RMSE	COX-1	Random	1	ranksums	>=0.05
5. PhysChem Descriptors	4. AtomPairs	RMSE	COX-1	Random	5.78621818161149e-05	ranksums	<0.05
4. AtomPairs	1. MorganBits	RMSE	COX-1	Random	0.615195978744855	ranksums	>=0.05
4. AtomPairs	2. MorganCounts	RMSE	COX-1	Random	0.678900536466896	ranksums	>=0.05
4. AtomPairs	3. MACCS	RMSE	COX-1	Random	0.173777038979135	ranksums	>=0.05
4. AtomPairs	0. RDKit Descriptors	RMSE	COX-1	Random	0.198357566662579	ranksums	>=0.05
4. AtomPairs	5. PhysChem Descriptors	RMSE	COX-1	Random	5.78621818161149e-05	ranksums	<0.05
4. AtomPairs	4. AtomPairs	RMSE	COX-1	Random	1	ranksums	>=0.05
1. MorganBits	1. MorganBits	RMSE	COX-2	Random	1	ranksums	>=0.05
1. MorganBits	2. MorganCounts	RMSE	COX-2	Random	0.564214705145786	ranksums	>=0.05
1. MorganBits	3. MACCS	RMSE	COX-2	Random	0.173777038979135	ranksums	>=0.05
1. MorganBits	0. RDKit Descriptors	RMSE	COX-2	Random	0.0863464464119469	ranksums	>=0.05
1. MorganBits	5. PhysChem Descriptors	RMSE	COX-2	Random	2.7376658092235e-10	ranksums	<0.05
1. MorganBits	4. AtomPairs	RMSE	COX-2	Random	0.314732713493566	ranksums	>=0.05
2. MorganCounts	1. MorganBits	RMSE	COX-2	Random	0.564214705145786	ranksums	>=0.05
2. MorganCounts	2. MorganCounts	RMSE	COX-2	Random	1	ranksums	>=0.05
2. MorganCounts	3. MACCS	RMSE	COX-2	Random	0.0645946503733181	ranksums	>=0.05
2. MorganCounts	0. RDKit Descriptors	RMSE	COX-2	Random	0.0332577966305004	ranksums	<0.05
2. MorganCounts	5. PhysChem Descriptors	RMSE	COX-2	Random	2.05326829901647e-10	ranksums	<0.05
2. MorganCounts	4. AtomPairs	RMSE	COX-2	Random	0.505859178079598	ranksums	>=0.05
3. MACCS	1. MorganBits	RMSE	COX-2	Random	0.173777038979135	ranksums	>=0.05
3. MACCS	2. MorganCounts	RMSE	COX-2	Random	0.0645946503733181	ranksums	>=0.05
3. MACCS	3. MACCS	RMSE	COX-2	Random	1	ranksums	>=0.05
3. MACCS	0. RDKit Descriptors	RMSE	COX-2	Random	0.496451547529108	ranksums	>=0.05
3. MACCS	5. PhysChem Descriptors	RMSE	COX-2	Random	6.41463519308275e-10	ranksums	<0.05
3. MACCS	4. AtomPairs	RMSE	COX-2	Random	0.0202784911655978	ranksums	<0.05
0. RDKit Descriptors	1. MorganBits	RMSE	COX-2	Random	0.0863464464119469	ranksums	>=0.05
0. RDKit Descriptors	2. MorganCounts	RMSE	COX-2	Random	0.0332577966305004	ranksums	<0.05
0. RDKit Descriptors	3. MACCS	RMSE	COX-2	Random	0.496451547529108	ranksums	>=0.05
0. RDKit Descriptors	0. RDKit Descriptors	RMSE	COX-2	Random	1	ranksums	>=0.05
0. RDKit Descriptors	5. PhysChem Descriptors	RMSE	COX-2	Random	2.49344397766472e-08	ranksums	<0.05
0. RDKit Descriptors	4. AtomPairs	RMSE	COX-2	Random	0.00813506323500792	ranksums	<0.05
5. PhysChem Descriptors	1. MorganBits	RMSE	COX-2	Random	2.7376658092235e-10	ranksums	<0.05
5. PhysChem Descriptors	2. MorganCounts	RMSE	COX-2	Random	2.05326829901647e-10	ranksums	<0.05
5. PhysChem Descriptors	3. MACCS	RMSE	COX-2	Random	6.41463519308275e-10	ranksums	<0.05
5. PhysChem Descriptors	0. RDKit Descriptors	RMSE	COX-2	Random	2.49344397766472e-08	ranksums	<0.05
5. PhysChem Descriptors	5. PhysChem Descriptors	RMSE	COX-2	Random	1	ranksums	>=0.05
5. PhysChem Descriptors	4. AtomPairs	RMSE	COX-2	Random	9.44494715123786e-11	ranksums	<0.05
4. AtomPairs	1. MorganBits	RMSE	COX-2	Random	0.314732713493566	ranksums	>=0.05
4. AtomPairs	2. MorganCounts	RMSE	COX-2	Random	0.505859178079598	ranksums	>=0.05
4. AtomPairs	3. MACCS	RMSE	COX-2	Random	0.0202784911655978	ranksums	<0.05
4. AtomPairs	0. RDKit Descriptors	RMSE	COX-2	Random	0.00813506323500792	ranksums	<0.05
4. AtomPairs	5. PhysChem Descriptors	RMSE	COX-2	Random	9.44494715123786e-11	ranksums	<0.05
4. AtomPairs	4. AtomPairs	RMSE	COX-2	Random	1	ranksums	>=0.05
1. MorganBits	1. MorganBits	RMSE	Cannabinoid	Random	1	ranksums	>=0.05
1. MorganBits	2. MorganCounts	RMSE	Cannabinoid	Random	0.594560256543968	ranksums	>=0.05
1. MorganBits	3. MACCS	RMSE	Cannabinoid	Random	0.0100969866128517	ranksums	<0.05
1. MorganBits	0. RDKit Descriptors	RMSE	Cannabinoid	Random	0.0166168789678207	ranksums	<0.05
1. MorganBits	5. PhysChem Descriptors	RMSE	Cannabinoid	Random	3.34364366150672e-09	ranksums	<0.05
1. MorganBits	4. AtomPairs	RMSE	Cannabinoid	Random	0.767467973960724	ranksums	>=0.05
2. MorganCounts	1. MorganBits	RMSE	Cannabinoid	Random	0.594560256543968	ranksums	>=0.05
2. MorganCounts	2. MorganCounts	RMSE	Cannabinoid	Random	1	ranksums	>=0.05
2. MorganCounts	3. MACCS	RMSE	Cannabinoid	Random	0.0265777633650162	ranksums	<0.05
2. MorganCounts	0. RDKit Descriptors	RMSE	Cannabinoid	Random	0.0689901401299633	ranksums	>=0.05
2. MorganCounts	5. PhysChem Descriptors	RMSE	Cannabinoid	Random	3.65742836341826e-09	ranksums	<0.05
2. MorganCounts	4. AtomPairs	RMSE	Cannabinoid	Random	0.399389395013695	ranksums	>=0.05
3. MACCS	1. MorganBits	RMSE	Cannabinoid	Random	0.0100969866128517	ranksums	<0.05
3. MACCS	2. MorganCounts	RMSE	Cannabinoid	Random	0.0265777633650162	ranksums	<0.05
3. MACCS	3. MACCS	RMSE	Cannabinoid	Random	1	ranksums	>=0.05
3. MACCS	0. RDKit Descriptors	RMSE	Cannabinoid	Random	0.604838651327524	ranksums	>=0.05
3. MACCS	5. PhysChem Descriptors	RMSE	Cannabinoid	Random	1.93032627898519e-06	ranksums	<0.05
3. MACCS	4. AtomPairs	RMSE	Cannabinoid	Random	0.00496893443565361	ranksums	<0.05
0. RDKit Descriptors	1. MorganBits	RMSE	Cannabinoid	Random	0.0166168789678207	ranksums	<0.05
0. RDKit Descriptors	2. MorganCounts	RMSE	Cannabinoid	Random	0.0689901401299633	ranksums	>=0.05
0. RDKit Descriptors	3. MACCS	RMSE	Cannabinoid	Random	0.604838651327524	ranksums	>=0.05
0. RDKit Descriptors	0. RDKit Descriptors	RMSE	Cannabinoid	Random	1	ranksums	>=0.05
0. RDKit Descriptors	5. PhysChem Descriptors	RMSE	Cannabinoid	Random	1.79986793636992e-07	ranksums	<0.05
0. RDKit Descriptors	4. AtomPairs	RMSE	Cannabinoid	Random	0.00813506323500792	ranksums	<0.05
5. PhysChem Descriptors	1. MorganBits	RMSE	Cannabinoid	Random	3.34364366150672e-09	ranksums	<0.05
5. PhysChem Descriptors	2. MorganCounts	RMSE	Cannabinoid	Random	3.65742836341826e-09	ranksums	<0.05
5. PhysChem Descriptors	3. MACCS	RMSE	Cannabinoid	Random	1.93032627898519e-06	ranksums	<0.05
5. PhysChem Descriptors	0. RDKit Descriptors	RMSE	Cannabinoid	Random	1.79986793636992e-07	ranksums	<0.05
5. PhysChem Descriptors	5. PhysChem Descriptors	RMSE	Cannabinoid	Random	1	ranksums	>=0.05
5. PhysChem Descriptors	4. AtomPairs	RMSE	Cannabinoid	Random	1.7739278225827e-09	ranksums	<0.05
4. AtomPairs	1. MorganBits	RMSE	Cannabinoid	Random	0.767467973960724	ranksums	>=0.05
4. AtomPairs	2. MorganCounts	RMSE	Cannabinoid	Random	0.399389395013695	ranksums	>=0.05
4. AtomPairs	3. MACCS	RMSE	Cannabinoid	Random	0.00496893443565361	ranksums	<0.05
4. AtomPairs	0. RDKit Descriptors	RMSE	Cannabinoid	Random	0.00813506323500792	ranksums	<0.05
4. AtomPairs	5. PhysChem Descriptors	RMSE	Cannabinoid	Random	1.7739278225827e-09	ranksums	<0.05
4. AtomPairs	4. AtomPairs	RMSE	Cannabinoid	Random	1	ranksums	>=0.05
1. MorganBits	1. MorganBits	RMSE	Carbonic	Random	1	ranksums	>=0.05
1. MorganBits	2. MorganCounts	RMSE	Carbonic	Random	0.615195978744855	ranksums	>=0.05
1. MorganBits	3. MACCS	RMSE	Carbonic	Random	0.700685660700552	ranksums	>=0.05
1. MorganBits	0. RDKit Descriptors	RMSE	Carbonic	Random	0.929315124914634	ranksums	>=0.05
1. MorganBits	5. PhysChem Descriptors	RMSE	Carbonic	Random	8.86428893651676e-09	ranksums	<0.05
1. MorganBits	4. AtomPairs	RMSE	Carbonic	Random	0.882465683286275	ranksums	>=0.05
2. MorganCounts	1. MorganBits	RMSE	Carbonic	Random	0.615195978744855	ranksums	>=0.05
2. MorganCounts	2. MorganCounts	RMSE	Carbonic	Random	1	ranksums	>=0.05
2. MorganCounts	3. MACCS	RMSE	Carbonic	Random	0.894146064578262	ranksums	>=0.05
2. MorganCounts	0. RDKit Descriptors	RMSE	Carbonic	Random	0.700685660700552	ranksums	>=0.05
2. MorganCounts	5. PhysChem Descriptors	RMSE	Carbonic	Random	2.79274007892698e-09	ranksums	<0.05
2. MorganCounts	4. AtomPairs	RMSE	Carbonic	Random	0.744986300175643	ranksums	>=0.05
3. MACCS	1. MorganBits	RMSE	Carbonic	Random	0.700685660700552	ranksums	>=0.05
3. MACCS	2. MorganCounts	RMSE	Carbonic	Random	0.894146064578262	ranksums	>=0.05
3. MACCS	3. MACCS	RMSE	Carbonic	Random	1	ranksums	>=0.05
3. MACCS	0. RDKit Descriptors	RMSE	Carbonic	Random	0.756201338941347	ranksums	>=0.05
3. MACCS	5. PhysChem Descriptors	RMSE	Carbonic	Random	2.12839236281228e-09	ranksums	<0.05
3. MACCS	4. AtomPairs	RMSE	Carbonic	Random	0.847587480259332	ranksums	>=0.05
0. RDKit Descriptors	1. MorganBits	RMSE	Carbonic	Random	0.929315124914634	ranksums	>=0.05
0. RDKit Descriptors	2. MorganCounts	RMSE	Carbonic	Random	0.700685660700552	ranksums	>=0.05
0. RDKit Descriptors	3. MACCS	RMSE	Carbonic	Random	0.756201338941347	ranksums	>=0.05
0. RDKit Descriptors	0. RDKit Descriptors	RMSE	Carbonic	Random	1	ranksums	>=0.05
0. RDKit Descriptors	5. PhysChem Descriptors	RMSE	Carbonic	Random	6.8120053408138e-09	ranksums	<0.05
0. RDKit Descriptors	4. AtomPairs	RMSE	Carbonic	Random	0.964622805113689	ranksums	>=0.05
5. PhysChem Descriptors	1. MorganBits	RMSE	Carbonic	Random	8.86428893651676e-09	ranksums	<0.05
5. PhysChem Descriptors	2. MorganCounts	RMSE	Carbonic	Random	2.79274007892698e-09	ranksums	<0.05
5. PhysChem Descriptors	3. MACCS	RMSE	Carbonic	Random	2.12839236281228e-09	ranksums	<0.05
5. PhysChem Descriptors	0. RDKit Descriptors	RMSE	Carbonic	Random	6.8120053408138e-09	ranksums	<0.05
5. PhysChem Descriptors	5. PhysChem Descriptors	RMSE	Carbonic	Random	1	ranksums	>=0.05
5. PhysChem Descriptors	4. AtomPairs	RMSE	Carbonic	Random	2.55150761303332e-09	ranksums	<0.05
4. AtomPairs	1. MorganBits	RMSE	Carbonic	Random	0.882465683286275	ranksums	>=0.05
4. AtomPairs	2. MorganCounts	RMSE	Carbonic	Random	0.744986300175643	ranksums	>=0.05
4. AtomPairs	3. MACCS	RMSE	Carbonic	Random	0.847587480259332	ranksums	>=0.05
4. AtomPairs	0. RDKit Descriptors	RMSE	Carbonic	Random	0.964622805113689	ranksums	>=0.05
4. AtomPairs	5. PhysChem Descriptors	RMSE	Carbonic	Random	2.55150761303332e-09	ranksums	<0.05
4. AtomPairs	4. AtomPairs	RMSE	Carbonic	Random	1	ranksums	>=0.05
1. MorganBits	1. MorganBits	RMSE	Caspase	Random	1	ranksums	>=0.05
1. MorganBits	2. MorganCounts	RMSE	Caspase	Random	0.929315124914634	ranksums	>=0.05
1. MorganBits	3. MACCS	RMSE	Caspase	Random	2.11048317634244e-07	ranksums	<0.05
1. MorganBits	0. RDKit Descriptors	RMSE	Caspase	Random	1.20771791878894e-05	ranksums	<0.05
1. MorganBits	5. PhysChem Descriptors	RMSE	Caspase	Random	4.73402068419889e-11	ranksums	<0.05
1. MorganBits	4. AtomPairs	RMSE	Caspase	Random	0.0187369441808665	ranksums	<0.05
2. MorganCounts	1. MorganBits	RMSE	Caspase	Random	0.929315124914634	ranksums	>=0.05
2. MorganCounts	2. MorganCounts	RMSE	Caspase	Random	1	ranksums	>=0.05
2. MorganCounts	3. MACCS	RMSE	Caspase	Random	2.11048317634244e-07	ranksums	<0.05
2. MorganCounts	0. RDKit Descriptors	RMSE	Caspase	Random	1.38250753184492e-05	ranksums	<0.05
2. MorganCounts	5. PhysChem Descriptors	RMSE	Caspase	Random	5.77298630087336e-11	ranksums	<0.05
2. MorganCounts	4. AtomPairs	RMSE	Caspase	Random	0.0147104444533948	ranksums	<0.05
3. MACCS	1. MorganBits	RMSE	Caspase	Random	2.11048317634244e-07	ranksums	<0.05
3. MACCS	2. MorganCounts	RMSE	Caspase	Random	2.11048317634244e-07	ranksums	<0.05
3. MACCS	3. MACCS	RMSE	Caspase	Random	1	ranksums	>=0.05
3. MACCS	0. RDKit Descriptors	RMSE	Caspase	Random	0.169146461558491	ranksums	>=0.05
3. MACCS	5. PhysChem Descriptors	RMSE	Caspase	Random	1.66162096588343e-07	ranksums	<0.05
3. MACCS	4. AtomPairs	RMSE	Caspase	Random	0.000232027814360713	ranksums	<0.05
0. RDKit Descriptors	1. MorganBits	RMSE	Caspase	Random	1.20771791878894e-05	ranksums	<0.05
0. RDKit Descriptors	2. MorganCounts	RMSE	Caspase	Random	1.38250753184492e-05	ranksums	<0.05
0. RDKit Descriptors	3. MACCS	RMSE	Caspase	Random	0.169146461558491	ranksums	>=0.05
0. RDKit Descriptors	0. RDKit Descriptors	RMSE	Caspase	Random	1	ranksums	>=0.05
0. RDKit Descriptors	5. PhysChem Descriptors	RMSE	Caspase	Random	1.47723487058011e-09	ranksums	<0.05
0. RDKit Descriptors	4. AtomPairs	RMSE	Caspase	Random	0.0109930026457564	ranksums	<0.05
5. PhysChem Descriptors	1. MorganBits	RMSE	Caspase	Random	4.73402068419889e-11	ranksums	<0.05
5. PhysChem Descriptors	2. MorganCounts	RMSE	Caspase	Random	5.77298630087336e-11	ranksums	<0.05
5. PhysChem Descriptors	3. MACCS	RMSE	Caspase	Random	1.66162096588343e-07	ranksums	<0.05
5. PhysChem Descriptors	0. RDKit Descriptors	RMSE	Caspase	Random	1.47723487058011e-09	ranksums	<0.05
5. PhysChem Descriptors	5. PhysChem Descriptors	RMSE	Caspase	Random	1	ranksums	>=0.05
5. PhysChem Descriptors	4. AtomPairs	RMSE	Caspase	Random	1.86472615897586e-10	ranksums	<0.05
4. AtomPairs	1. MorganBits	RMSE	Caspase	Random	0.0187369441808665	ranksums	<0.05
4. AtomPairs	2. MorganCounts	RMSE	Caspase	Random	0.0147104444533948	ranksums	<0.05
4. AtomPairs	3. MACCS	RMSE	Caspase	Random	0.000232027814360713	ranksums	<0.05
4. AtomPairs	0. RDKit Descriptors	RMSE	Caspase	Random	0.0109930026457564	ranksums	<0.05
4. AtomPairs	5. PhysChem Descriptors	RMSE	Caspase	Random	1.86472615897586e-10	ranksums	<0.05
4. AtomPairs	4. AtomPairs	RMSE	Caspase	Random	1	ranksums	>=0.05
1. MorganBits	1. MorganBits	RMSE	Coagulation	Random	1	ranksums	>=0.05
1. MorganBits	2. MorganCounts	RMSE	Coagulation	Random	0.615195978744855	ranksums	>=0.05
1. MorganBits	3. MACCS	RMSE	Coagulation	Random	0.0153233302434195	ranksums	<0.05
1. MorganBits	0. RDKit Descriptors	RMSE	Coagulation	Random	0.000571543124125569	ranksums	<0.05
1. MorganBits	5. PhysChem Descriptors	RMSE	Coagulation	Random	1.04155088815095e-10	ranksums	<0.05
1. MorganBits	4. AtomPairs	RMSE	Coagulation	Random	0.544407554012933	ranksums	>=0.05
2. MorganCounts	1. MorganBits	RMSE	Coagulation	Random	0.615195978744855	ranksums	>=0.05
2. MorganCounts	2. MorganCounts	RMSE	Coagulation	Random	1	ranksums	>=0.05
2. MorganCounts	3. MACCS	RMSE	Coagulation	Random	0.0100969866128517	ranksums	<0.05
2. MorganCounts	0. RDKit Descriptors	RMSE	Coagulation	Random	0.000387782129570984	ranksums	<0.05
2. MorganCounts	5. PhysChem Descriptors	RMSE	Coagulation	Random	1.26579577283706e-10	ranksums	<0.05
2. MorganCounts	4. AtomPairs	RMSE	Coagulation	Random	0.344044940644476	ranksums	>=0.05
3. MACCS	1. MorganBits	RMSE	Coagulation	Random	0.0153233302434195	ranksums	<0.05
3. MACCS	2. MorganCounts	RMSE	Coagulation	Random	0.0100969866128517	ranksums	<0.05
3. MACCS	3. MACCS	RMSE	Coagulation	Random	1	ranksums	>=0.05
3. MACCS	0. RDKit Descriptors	RMSE	Coagulation	Random	0.193248378918784	ranksums	>=0.05
3. MACCS	5. PhysChem Descriptors	RMSE	Coagulation	Random	8.48722495644837e-10	ranksums	<0.05
3. MACCS	4. AtomPairs	RMSE	Coagulation	Random	0.0977510554485991	ranksums	>=0.05
0. RDKit Descriptors	1. MorganBits	RMSE	Coagulation	Random	0.000571543124125569	ranksums	<0.05
0. RDKit Descriptors	2. MorganCounts	RMSE	Coagulation	Random	0.000387782129570984	ranksums	<0.05
0. RDKit Descriptors	3. MACCS	RMSE	Coagulation	Random	0.193248378918784	ranksums	>=0.05
0. RDKit Descriptors	0. RDKit Descriptors	RMSE	Coagulation	Random	1	ranksums	>=0.05
0. RDKit Descriptors	5. PhysChem Descriptors	RMSE	Coagulation	Random	5.30809905084803e-08	ranksums	<0.05
0. RDKit Descriptors	4. AtomPairs	RMSE	Coagulation	Random	0.00453105443653246	ranksums	<0.05
5. PhysChem Descriptors	1. MorganBits	RMSE	Coagulation	Random	1.04155088815095e-10	ranksums	<0.05
5. PhysChem Descriptors	2. MorganCounts	RMSE	Coagulation	Random	1.26579577283706e-10	ranksums	<0.05
5. PhysChem Descriptors	3. MACCS	RMSE	Coagulation	Random	8.48722495644837e-10	ranksums	<0.05
5. PhysChem Descriptors	0. RDKit Descriptors	RMSE	Coagulation	Random	5.30809905084803e-08	ranksums	<0.05
5. PhysChem Descriptors	5. PhysChem Descriptors	RMSE	Coagulation	Random	1	ranksums	>=0.05
5. PhysChem Descriptors	4. AtomPairs	RMSE	Coagulation	Random	2.7376658092235e-10	ranksums	<0.05
4. AtomPairs	1. MorganBits	RMSE	Coagulation	Random	0.544407554012933	ranksums	>=0.05
4. AtomPairs	2. MorganCounts	RMSE	Coagulation	Random	0.344044940644476	ranksums	>=0.05
4. AtomPairs	3. MACCS	RMSE	Coagulation	Random	0.0977510554485991	ranksums	>=0.05
4. AtomPairs	0. RDKit Descriptors	RMSE	Coagulation	Random	0.00453105443653246	ranksums	<0.05
4. AtomPairs	5. PhysChem Descriptors	RMSE	Coagulation	Random	2.7376658092235e-10	ranksums	<0.05
4. AtomPairs	4. AtomPairs	RMSE	Coagulation	Random	1	ranksums	>=0.05
1. MorganBits	1. MorganBits	RMSE	Dihydrofolate	Random	1	ranksums	>=0.05
1. MorganBits	2. MorganCounts	RMSE	Dihydrofolate	Random	0.756201338941347	ranksums	>=0.05
1. MorganBits	3. MACCS	RMSE	Dihydrofolate	Random	0.0475786020471988	ranksums	<0.05
1. MorganBits	0. RDKit Descriptors	RMSE	Dihydrofolate	Random	0.198357566662579	ranksums	>=0.05
1. MorganBits	5. PhysChem Descriptors	RMSE	Dihydrofolate	Random	3.34364366150672e-09	ranksums	<0.05
1. MorganBits	4. AtomPairs	RMSE	Dihydrofolate	Random	0.399389395013695	ranksums	>=0.05
2. MorganCounts	1. MorganBits	RMSE	Dihydrofolate	Random	0.756201338941347	ranksums	>=0.05
2. MorganCounts	2. MorganCounts	RMSE	Dihydrofolate	Random	1	ranksums	>=0.05
2. MorganCounts	3. MACCS	RMSE	Dihydrofolate	Random	0.024625161703711	ranksums	<0.05
2. MorganCounts	0. RDKit Descriptors	RMSE	Dihydrofolate	Random	0.110328593661621	ranksums	>=0.05
2. MorganCounts	5. PhysChem Descriptors	RMSE	Dihydrofolate	Random	1.94330131592334e-09	ranksums	<0.05
2. MorganCounts	4. AtomPairs	RMSE	Dihydrofolate	Random	0.58436242209071	ranksums	>=0.05
3. MACCS	1. MorganBits	RMSE	Dihydrofolate	Random	0.0475786020471988	ranksums	<0.05
3. MACCS	2. MorganCounts	RMSE	Dihydrofolate	Random	0.024625161703711	ranksums	<0.05
3. MACCS	3. MACCS	RMSE	Dihydrofolate	Random	1	ranksums	>=0.05
3. MACCS	0. RDKit Descriptors	RMSE	Dihydrofolate	Random	0.407711376645686	ranksums	>=0.05
3. MACCS	5. PhysChem Descriptors	RMSE	Dihydrofolate	Random	5.1013909260081e-05	ranksums	<0.05
3. MACCS	4. AtomPairs	RMSE	Dihydrofolate	Random	0.00887470724358224	ranksums	<0.05
0. RDKit Descriptors	1. MorganBits	RMSE	Dihydrofolate	Random	0.198357566662579	ranksums	>=0.05
0. RDKit Descriptors	2. MorganCounts	RMSE	Dihydrofolate	Random	0.110328593661621	ranksums	>=0.05
0. RDKit Descriptors	3. MACCS	RMSE	Dihydrofolate	Random	0.407711376645686	ranksums	>=0.05
0. RDKit Descriptors	0. RDKit Descriptors	RMSE	Dihydrofolate	Random	1	ranksums	>=0.05
0. RDKit Descriptors	5. PhysChem Descriptors	RMSE	Dihydrofolate	Random	6.7798158073902e-07	ranksums	<0.05
0. RDKit Descriptors	4. AtomPairs	RMSE	Dihydrofolate	Random	0.0428195073176977	ranksums	<0.05
5. PhysChem Descriptors	1. MorganBits	RMSE	Dihydrofolate	Random	3.34364366150672e-09	ranksums	<0.05
5. PhysChem Descriptors	2. MorganCounts	RMSE	Dihydrofolate	Random	1.94330131592334e-09	ranksums	<0.05
5. PhysChem Descriptors	3. MACCS	RMSE	Dihydrofolate	Random	5.1013909260081e-05	ranksums	<0.05
5. PhysChem Descriptors	0. RDKit Descriptors	RMSE	Dihydrofolate	Random	6.7798158073902e-07	ranksums	<0.05
5. PhysChem Descriptors	5. PhysChem Descriptors	RMSE	Dihydrofolate	Random	1	ranksums	>=0.05
5. PhysChem Descriptors	4. AtomPairs	RMSE	Dihydrofolate	Random	4.78066042920329e-09	ranksums	<0.05
4. AtomPairs	1. MorganBits	RMSE	Dihydrofolate	Random	0.399389395013695	ranksums	>=0.05
4. AtomPairs	2. MorganCounts	RMSE	Dihydrofolate	Random	0.58436242209071	ranksums	>=0.05
4. AtomPairs	3. MACCS	RMSE	Dihydrofolate	Random	0.00887470724358224	ranksums	<0.05
4. AtomPairs	0. RDKit Descriptors	RMSE	Dihydrofolate	Random	0.0428195073176977	ranksums	<0.05
4. AtomPairs	5. PhysChem Descriptors	RMSE	Dihydrofolate	Random	4.78066042920329e-09	ranksums	<0.05
4. AtomPairs	4. AtomPairs	RMSE	Dihydrofolate	Random	1	ranksums	>=0.05
1. MorganBits	1. MorganBits	RMSE	Dopamine	Random	1	ranksums	>=0.05
1. MorganBits	2. MorganCounts	RMSE	Dopamine	Random	0.952842429580199	ranksums	>=0.05
1. MorganBits	3. MACCS	RMSE	Dopamine	Random	0.000749369214075594	ranksums	<0.05
1. MorganBits	0. RDKit Descriptors	RMSE	Dopamine	Random	0.00108556302978548	ranksums	<0.05
1. MorganBits	5. PhysChem Descriptors	RMSE	Dopamine	Random	2.20423565524936e-05	ranksums	<0.05
1. MorganBits	4. AtomPairs	RMSE	Dopamine	Random	0.242819024256211	ranksums	>=0.05
2. MorganCounts	1. MorganBits	RMSE	Dopamine	Random	0.952842429580199	ranksums	>=0.05
2. MorganCounts	2. MorganCounts	RMSE	Dopamine	Random	1	ranksums	>=0.05
2. MorganCounts	3. MACCS	RMSE	Dopamine	Random	0.00126853453938113	ranksums	<0.05
2. MorganCounts	0. RDKit Descriptors	RMSE	Dopamine	Random	0.00172265702865928	ranksums	<0.05
2. MorganCounts	5. PhysChem Descriptors	RMSE	Dopamine	Random	4.21647837101288e-05	ranksums	<0.05
2. MorganCounts	4. AtomPairs	RMSE	Dopamine	Random	0.225388807244893	ranksums	>=0.05
3. MACCS	1. MorganBits	RMSE	Dopamine	Random	0.000749369214075594	ranksums	<0.05
3. MACCS	2. MorganCounts	RMSE	Dopamine	Random	0.00126853453938113	ranksums	<0.05
3. MACCS	3. MACCS	RMSE	Dopamine	Random	1	ranksums	>=0.05
3. MACCS	0. RDKit Descriptors	RMSE	Dopamine	Random	0.767467973960724	ranksums	>=0.05
3. MACCS	5. PhysChem Descriptors	RMSE	Dopamine	Random	0.198357566662579	ranksums	>=0.05
3. MACCS	4. AtomPairs	RMSE	Dopamine	Random	0.0187369441808665	ranksums	<0.05
0. RDKit Descriptors	1. MorganBits	RMSE	Dopamine	Random	0.00108556302978548	ranksums	<0.05
0. RDKit Descriptors	2. MorganCounts	RMSE	Dopamine	Random	0.00172265702865928	ranksums	<0.05
0. RDKit Descriptors	3. MACCS	RMSE	Dopamine	Random	0.767467973960724	ranksums	>=0.05
0. RDKit Descriptors	0. RDKit Descriptors	RMSE	Dopamine	Random	1	ranksums	>=0.05
0. RDKit Descriptors	5. PhysChem Descriptors	RMSE	Dopamine	Random	0.151546790758263	ranksums	>=0.05
0. RDKit Descriptors	4. AtomPairs	RMSE	Dopamine	Random	0.0345005081441225	ranksums	<0.05
5. PhysChem Descriptors	1. MorganBits	RMSE	Dopamine	Random	2.20423565524936e-05	ranksums	<0.05
5. PhysChem Descriptors	2. MorganCounts	RMSE	Dopamine	Random	4.21647837101288e-05	ranksums	<0.05
5. PhysChem Descriptors	3. MACCS	RMSE	Dopamine	Random	0.198357566662579	ranksums	>=0.05
5. PhysChem Descriptors	0. RDKit Descriptors	RMSE	Dopamine	Random	0.151546790758263	ranksums	>=0.05
5. PhysChem Descriptors	5. PhysChem Descriptors	RMSE	Dopamine	Random	1	ranksums	>=0.05
5. PhysChem Descriptors	4. AtomPairs	RMSE	Dopamine	Random	0.000710141785345457	ranksums	<0.05
4. AtomPairs	1. MorganBits	RMSE	Dopamine	Random	0.242819024256211	ranksums	>=0.05
4. AtomPairs	2. MorganCounts	RMSE	Dopamine	Random	0.225388807244893	ranksums	>=0.05
4. AtomPairs	3. MACCS	RMSE	Dopamine	Random	0.0187369441808665	ranksums	<0.05
4. AtomPairs	0. RDKit Descriptors	RMSE	Dopamine	Random	0.0345005081441225	ranksums	<0.05
4. AtomPairs	5. PhysChem Descriptors	RMSE	Dopamine	Random	0.000710141785345457	ranksums	<0.05
4. AtomPairs	4. AtomPairs	RMSE	Dopamine	Random	1	ranksums	>=0.05
1. MorganBits	1. MorganBits	RMSE	Ephrin	Random	1	ranksums	>=0.05
1. MorganBits	2. MorganCounts	RMSE	Ephrin	Random	0.574246727831523	ranksums	>=0.05
1. MorganBits	3. MACCS	RMSE	Ephrin	Random	1.05414222608851e-05	ranksums	<0.05
1. MorganBits	0. RDKit Descriptors	RMSE	Ephrin	Random	6.50572843638803e-06	ranksums	<0.05
1. MorganBits	5. PhysChem Descriptors	RMSE	Ephrin	Random	5.22831602652652e-11	ranksums	<0.05
1. MorganBits	4. AtomPairs	RMSE	Ephrin	Random	0.450845801273515	ranksums	>=0.05
2. MorganCounts	1. MorganBits	RMSE	Ephrin	Random	0.574246727831523	ranksums	>=0.05
2. MorganCounts	2. MorganCounts	RMSE	Ephrin	Random	1	ranksums	>=0.05
2. MorganCounts	3. MACCS	RMSE	Ephrin	Random	9.19323673132505e-06	ranksums	<0.05
2. MorganCounts	0. RDKit Descriptors	RMSE	Ephrin	Random	9.18087424269878e-07	ranksums	<0.05
2. MorganCounts	5. PhysChem Descriptors	RMSE	Ephrin	Random	5.22831602652652e-11	ranksums	<0.05
2. MorganCounts	4. AtomPairs	RMSE	Ephrin	Random	0.280470477277229	ranksums	>=0.05
3. MACCS	1. MorganBits	RMSE	Ephrin	Random	1.05414222608851e-05	ranksums	<0.05
3. MACCS	2. MorganCounts	RMSE	Ephrin	Random	9.19323673132505e-06	ranksums	<0.05
3. MACCS	3. MACCS	RMSE	Ephrin	Random	1	ranksums	>=0.05
3. MACCS	0. RDKit Descriptors	RMSE	Ephrin	Random	0.700685660700552	ranksums	>=0.05
3. MACCS	5. PhysChem Descriptors	RMSE	Ephrin	Random	3.31288236910541e-10	ranksums	<0.05
3. MACCS	4. AtomPairs	RMSE	Ephrin	Random	6.5575086672954e-05	ranksums	<0.05
0. RDKit Descriptors	1. MorganBits	RMSE	Ephrin	Random	6.50572843638803e-06	ranksums	<0.05
0. RDKit Descriptors	2. MorganCounts	RMSE	Ephrin	Random	9.18087424269878e-07	ranksums	<0.05
0. RDKit Descriptors	3. MACCS	RMSE	Ephrin	Random	0.700685660700552	ranksums	>=0.05
0. RDKit Descriptors	0. RDKit Descriptors	RMSE	Ephrin	Random	1	ranksums	>=0.05
0. RDKit Descriptors	5. PhysChem Descriptors	RMSE	Ephrin	Random	4.00553278177826e-10	ranksums	<0.05
0. RDKit Descriptors	4. AtomPairs	RMSE	Ephrin	Random	4.49386556005608e-05	ranksums	<0.05
5. PhysChem Descriptors	1. MorganBits	RMSE	Ephrin	Random	5.22831602652652e-11	ranksums	<0.05
5. PhysChem Descriptors	2. MorganCounts	RMSE	Ephrin	Random	5.22831602652652e-11	ranksums	<0.05
5. PhysChem Descriptors	3. MACCS	RMSE	Ephrin	Random	3.31288236910541e-10	ranksums	<0.05
5. PhysChem Descriptors	0. RDKit Descriptors	RMSE	Ephrin	Random	4.00553278177826e-10	ranksums	<0.05
5. PhysChem Descriptors	5. PhysChem Descriptors	RMSE	Ephrin	Random	1	ranksums	>=0.05
5. PhysChem Descriptors	4. AtomPairs	RMSE	Ephrin	Random	5.77298630087336e-11	ranksums	<0.05
4. AtomPairs	1. MorganBits	RMSE	Ephrin	Random	0.450845801273515	ranksums	>=0.05
4. AtomPairs	2. MorganCounts	RMSE	Ephrin	Random	0.280470477277229	ranksums	>=0.05
4. AtomPairs	3. MACCS	RMSE	Ephrin	Random	6.5575086672954e-05	ranksums	<0.05
4. AtomPairs	0. RDKit Descriptors	RMSE	Ephrin	Random	4.49386556005608e-05	ranksums	<0.05
4. AtomPairs	5. PhysChem Descriptors	RMSE	Ephrin	Random	5.77298630087336e-11	ranksums	<0.05
4. AtomPairs	4. AtomPairs	RMSE	Ephrin	Random	1	ranksums	>=0.05
1. MorganBits	1. MorganBits	RMSE	Estrogen	Random	1	ranksums	>=0.05
1. MorganBits	2. MorganCounts	RMSE	Estrogen	Random	0.359334264539344	ranksums	>=0.05
1. MorganBits	3. MACCS	RMSE	Estrogen	Random	0.0320535901106827	ranksums	<0.05
1. MorganBits	0. RDKit Descriptors	RMSE	Estrogen	Random	0.242819024256211	ranksums	>=0.05
1. MorganBits	5. PhysChem Descriptors	RMSE	Estrogen	Random	5.31674280364279e-10	ranksums	<0.05
1. MorganBits	4. AtomPairs	RMSE	Estrogen	Random	0.160163936901791	ranksums	>=0.05
2. MorganCounts	1. MorganBits	RMSE	Estrogen	Random	0.359334264539344	ranksums	>=0.05
2. MorganCounts	2. MorganCounts	RMSE	Estrogen	Random	1	ranksums	>=0.05
2. MorganCounts	3. MACCS	RMSE	Estrogen	Random	0.00358511685987855	ranksums	<0.05
2. MorganCounts	0. RDKit Descriptors	RMSE	Estrogen	Random	0.0371052625532809	ranksums	<0.05
2. MorganCounts	5. PhysChem Descriptors	RMSE	Estrogen	Random	2.2603904862877e-10	ranksums	<0.05
2. MorganCounts	4. AtomPairs	RMSE	Estrogen	Random	0.711672625487313	ranksums	>=0.05
3. MACCS	1. MorganBits	RMSE	Estrogen	Random	0.0320535901106827	ranksums	<0.05
3. MACCS	2. MorganCounts	RMSE	Estrogen	Random	0.00358511685987855	ranksums	<0.05
3. MACCS	3. MACCS	RMSE	Estrogen	Random	1	ranksums	>=0.05
3. MACCS	0. RDKit Descriptors	RMSE	Estrogen	Random	0.336558376394651	ranksums	>=0.05
3. MACCS	5. PhysChem Descriptors	RMSE	Estrogen	Random	3.34364366150672e-09	ranksums	<0.05
3. MACCS	4. AtomPairs	RMSE	Estrogen	Random	0.00048460556780532	ranksums	<0.05
0. RDKit Descriptors	1. MorganBits	RMSE	Estrogen	Random	0.242819024256211	ranksums	>=0.05
0. RDKit Descriptors	2. MorganCounts	RMSE	Estrogen	Random	0.0371052625532809	ranksums	<0.05
0. RDKit Descriptors	3. MACCS	RMSE	Estrogen	Random	0.336558376394651	ranksums	>=0.05
0. RDKit Descriptors	0. RDKit Descriptors	RMSE	Estrogen	Random	1	ranksums	>=0.05
0. RDKit Descriptors	5. PhysChem Descriptors	RMSE	Estrogen	Random	2.55150761303332e-09	ranksums	<0.05
0. RDKit Descriptors	4. AtomPairs	RMSE	Estrogen	Random	0.0159585842612662	ranksums	<0.05
5. PhysChem Descriptors	1. MorganBits	RMSE	Estrogen	Random	5.31674280364279e-10	ranksums	<0.05
5. PhysChem Descriptors	2. MorganCounts	RMSE	Estrogen	Random	2.2603904862877e-10	ranksums	<0.05
5. PhysChem Descriptors	3. MACCS	RMSE	Estrogen	Random	3.34364366150672e-09	ranksums	<0.05
5. PhysChem Descriptors	0. RDKit Descriptors	RMSE	Estrogen	Random	2.55150761303332e-09	ranksums	<0.05
5. PhysChem Descriptors	5. PhysChem Descriptors	RMSE	Estrogen	Random	1	ranksums	>=0.05
5. PhysChem Descriptors	4. AtomPairs	RMSE	Estrogen	Random	1.39497313321881e-10	ranksums	<0.05
4. AtomPairs	1. MorganBits	RMSE	Estrogen	Random	0.160163936901791	ranksums	>=0.05
4. AtomPairs	2. MorganCounts	RMSE	Estrogen	Random	0.711672625487313	ranksums	>=0.05
4. AtomPairs	3. MACCS	RMSE	Estrogen	Random	0.00048460556780532	ranksums	<0.05
4. AtomPairs	0. RDKit Descriptors	RMSE	Estrogen	Random	0.0159585842612662	ranksums	<0.05
4. AtomPairs	5. PhysChem Descriptors	RMSE	Estrogen	Random	1.39497313321881e-10	ranksums	<0.05
4. AtomPairs	4. AtomPairs	RMSE	Estrogen	Random	1	ranksums	>=0.05
1. MorganBits	1. MorganBits	RMSE	Glucocorticoid	Random	1	ranksums	>=0.05
1. MorganBits	2. MorganCounts	RMSE	Glucocorticoid	Random	0.646724577343484	ranksums	>=0.05
1. MorganBits	3. MACCS	RMSE	Glucocorticoid	Random	0.117079846005044	ranksums	>=0.05
1. MorganBits	0. RDKit Descriptors	RMSE	Glucocorticoid	Random	0.0604328900798604	ranksums	>=0.05
1. MorganBits	5. PhysChem Descriptors	RMSE	Glucocorticoid	Random	5.81880955960144e-07	ranksums	<0.05
1. MorganBits	4. AtomPairs	RMSE	Glucocorticoid	Random	0.625630563965439	ranksums	>=0.05
2. MorganCounts	1. MorganBits	RMSE	Glucocorticoid	Random	0.646724577343484	ranksums	>=0.05
2. MorganCounts	2. MorganCounts	RMSE	Glucocorticoid	Random	1	ranksums	>=0.05
2. MorganCounts	3. MACCS	RMSE	Glucocorticoid	Random	0.0712783650668012	ranksums	>=0.05
2. MorganCounts	0. RDKit Descriptors	RMSE	Glucocorticoid	Random	0.0236963474859871	ranksums	<0.05
2. MorganCounts	5. PhysChem Descriptors	RMSE	Glucocorticoid	Random	1.66162096588343e-07	ranksums	<0.05
2. MorganCounts	4. AtomPairs	RMSE	Glucocorticoid	Random	0.941072349139827	ranksums	>=0.05
3. MACCS	1. MorganBits	RMSE	Glucocorticoid	Random	0.117079846005044	ranksums	>=0.05
3. MACCS	2. MorganCounts	RMSE	Glucocorticoid	Random	0.0712783650668012	ranksums	>=0.05
3. MACCS	3. MACCS	RMSE	Glucocorticoid	Random	1	ranksums	>=0.05
3. MACCS	0. RDKit Descriptors	RMSE	Glucocorticoid	Random	0.744986300175643	ranksums	>=0.05
3. MACCS	5. PhysChem Descriptors	RMSE	Glucocorticoid	Random	0.000260456253335063	ranksums	<0.05
3. MACCS	4. AtomPairs	RMSE	Glucocorticoid	Random	0.0584368468284206	ranksums	>=0.05
0. RDKit Descriptors	1. MorganBits	RMSE	Glucocorticoid	Random	0.0604328900798604	ranksums	>=0.05
0. RDKit Descriptors	2. MorganCounts	RMSE	Glucocorticoid	Random	0.0236963474859871	ranksums	<0.05
0. RDKit Descriptors	3. MACCS	RMSE	Glucocorticoid	Random	0.744986300175643	ranksums	>=0.05
0. RDKit Descriptors	0. RDKit Descriptors	RMSE	Glucocorticoid	Random	1	ranksums	>=0.05
0. RDKit Descriptors	5. PhysChem Descriptors	RMSE	Glucocorticoid	Random	0.000292125950333414	ranksums	<0.05
0. RDKit Descriptors	4. AtomPairs	RMSE	Glucocorticoid	Random	0.0308869505469348	ranksums	<0.05
5. PhysChem Descriptors	1. MorganBits	RMSE	Glucocorticoid	Random	5.81880955960144e-07	ranksums	<0.05
5. PhysChem Descriptors	2. MorganCounts	RMSE	Glucocorticoid	Random	1.66162096588343e-07	ranksums	<0.05
5. PhysChem Descriptors	3. MACCS	RMSE	Glucocorticoid	Random	0.000260456253335063	ranksums	<0.05
5. PhysChem Descriptors	0. RDKit Descriptors	RMSE	Glucocorticoid	Random	0.000292125950333414	ranksums	<0.05
5. PhysChem Descriptors	5. PhysChem Descriptors	RMSE	Glucocorticoid	Random	1	ranksums	>=0.05
5. PhysChem Descriptors	4. AtomPairs	RMSE	Glucocorticoid	Random	1.79986793636992e-07	ranksums	<0.05
4. AtomPairs	1. MorganBits	RMSE	Glucocorticoid	Random	0.625630563965439	ranksums	>=0.05
4. AtomPairs	2. MorganCounts	RMSE	Glucocorticoid	Random	0.941072349139827	ranksums	>=0.05
4. AtomPairs	3. MACCS	RMSE	Glucocorticoid	Random	0.0584368468284206	ranksums	>=0.05
4. AtomPairs	0. RDKit Descriptors	RMSE	Glucocorticoid	Random	0.0308869505469348	ranksums	<0.05
4. AtomPairs	5. PhysChem Descriptors	RMSE	Glucocorticoid	Random	1.79986793636992e-07	ranksums	<0.05
4. AtomPairs	4. AtomPairs	RMSE	Glucocorticoid	Random	1	ranksums	>=0.05
1. MorganBits	1. MorganBits	RMSE	Glycogen	Random	1	ranksums	>=0.05
1. MorganBits	2. MorganCounts	RMSE	Glycogen	Random	0.544407554012933	ranksums	>=0.05
1. MorganBits	3. MACCS	RMSE	Glycogen	Random	1.79377664809034e-06	ranksums	<0.05
1. MorganBits	0. RDKit Descriptors	RMSE	Glycogen	Random	3.70061293474096e-06	ranksums	<0.05
1. MorganBits	5. PhysChem Descriptors	RMSE	Glycogen	Random	2.87194906632032e-11	ranksums	<0.05
1. MorganBits	4. AtomPairs	RMSE	Glycogen	Random	0.615195978744855	ranksums	>=0.05
2. MorganCounts	1. MorganBits	RMSE	Glycogen	Random	0.544407554012933	ranksums	>=0.05
2. MorganCounts	2. MorganCounts	RMSE	Glycogen	Random	1	ranksums	>=0.05
2. MorganCounts	3. MACCS	RMSE	Glycogen	Random	5.65702730771461e-06	ranksums	<0.05
2. MorganCounts	0. RDKit Descriptors	RMSE	Glycogen	Random	9.8453100033373e-06	ranksums	<0.05
2. MorganCounts	5. PhysChem Descriptors	RMSE	Glycogen	Random	2.87194906632032e-11	ranksums	<0.05
2. MorganCounts	4. AtomPairs	RMSE	Glycogen	Random	0.859183914274438	ranksums	>=0.05
3. MACCS	1. MorganBits	RMSE	Glycogen	Random	1.79377664809034e-06	ranksums	<0.05
3. MACCS	2. MorganCounts	RMSE	Glycogen	Random	5.65702730771461e-06	ranksums	<0.05
3. MACCS	3. MACCS	RMSE	Glycogen	Random	1	ranksums	>=0.05
3. MACCS	0. RDKit Descriptors	RMSE	Glycogen	Random	0.756201338941347	ranksums	>=0.05
3. MACCS	5. PhysChem Descriptors	RMSE	Glycogen	Random	1.53700451150974e-10	ranksums	<0.05
3. MACCS	4. AtomPairs	RMSE	Glycogen	Random	1.80708780270684e-05	ranksums	<0.05
0. RDKit Descriptors	1. MorganBits	RMSE	Glycogen	Random	3.70061293474096e-06	ranksums	<0.05
0. RDKit Descriptors	2. MorganCounts	RMSE	Glycogen	Random	9.8453100033373e-06	ranksums	<0.05
0. RDKit Descriptors	3. MACCS	RMSE	Glycogen	Random	0.756201338941347	ranksums	>=0.05
0. RDKit Descriptors	0. RDKit Descriptors	RMSE	Glycogen	Random	1	ranksums	>=0.05
0. RDKit Descriptors	5. PhysChem Descriptors	RMSE	Glycogen	Random	1.26579577283706e-10	ranksums	<0.05
0. RDKit Descriptors	4. AtomPairs	RMSE	Glycogen	Random	4.21647837101288e-05	ranksums	<0.05
5. PhysChem Descriptors	1. MorganBits	RMSE	Glycogen	Random	2.87194906632032e-11	ranksums	<0.05
5. PhysChem Descriptors	2. MorganCounts	RMSE	Glycogen	Random	2.87194906632032e-11	ranksums	<0.05
5. PhysChem Descriptors	3. MACCS	RMSE	Glycogen	Random	1.53700451150974e-10	ranksums	<0.05
5. PhysChem Descriptors	0. RDKit Descriptors	RMSE	Glycogen	Random	1.26579577283706e-10	ranksums	<0.05
5. PhysChem Descriptors	5. PhysChem Descriptors	RMSE	Glycogen	Random	1	ranksums	>=0.05
5. PhysChem Descriptors	4. AtomPairs	RMSE	Glycogen	Random	3.50975769680847e-11	ranksums	<0.05
4. AtomPairs	1. MorganBits	RMSE	Glycogen	Random	0.615195978744855	ranksums	>=0.05
4. AtomPairs	2. MorganCounts	RMSE	Glycogen	Random	0.859183914274438	ranksums	>=0.05
4. AtomPairs	3. MACCS	RMSE	Glycogen	Random	1.80708780270684e-05	ranksums	<0.05
4. AtomPairs	0. RDKit Descriptors	RMSE	Glycogen	Random	4.21647837101288e-05	ranksums	<0.05
4. AtomPairs	5. PhysChem Descriptors	RMSE	Glycogen	Random	3.50975769680847e-11	ranksums	<0.05
4. AtomPairs	4. AtomPairs	RMSE	Glycogen	Random	1	ranksums	>=0.05
1. MorganBits	1. MorganBits	RMSE	HERG	Random	1	ranksums	>=0.05
1. MorganBits	2. MorganCounts	RMSE	HERG	Random	0.147372859549065	ranksums	>=0.05
1. MorganBits	3. MACCS	RMSE	HERG	Random	4.78850167745837e-05	ranksums	<0.05
1. MorganBits	0. RDKit Descriptors	RMSE	HERG	Random	0.173777038979135	ranksums	>=0.05
1. MorganBits	5. PhysChem Descriptors	RMSE	HERG	Random	4.28553928406064e-11	ranksums	<0.05
1. MorganBits	4. AtomPairs	RMSE	HERG	Random	0.26117582460728	ranksums	>=0.05
2. MorganCounts	1. MorganBits	RMSE	HERG	Random	0.147372859549065	ranksums	>=0.05
2. MorganCounts	2. MorganCounts	RMSE	HERG	Random	1	ranksums	>=0.05
2. MorganCounts	3. MACCS	RMSE	HERG	Random	1.54799264802828e-06	ranksums	<0.05
2. MorganCounts	0. RDKit Descriptors	RMSE	HERG	Random	0.0135491580065594	ranksums	<0.05
2. MorganCounts	5. PhysChem Descriptors	RMSE	HERG	Random	4.28553928406064e-11	ranksums	<0.05
2. MorganCounts	4. AtomPairs	RMSE	HERG	Random	0.870810804536042	ranksums	>=0.05
3. MACCS	1. MorganBits	RMSE	HERG	Random	4.78850167745837e-05	ranksums	<0.05
3. MACCS	2. MorganCounts	RMSE	HERG	Random	1.54799264802828e-06	ranksums	<0.05
3. MACCS	3. MACCS	RMSE	HERG	Random	1	ranksums	>=0.05
3. MACCS	0. RDKit Descriptors	RMSE	HERG	Random	0.00268883998175647	ranksums	<0.05
3. MACCS	5. PhysChem Descriptors	RMSE	HERG	Random	6.26388824951319e-08	ranksums	<0.05
3. MACCS	4. AtomPairs	RMSE	HERG	Random	4.26655443220908e-06	ranksums	<0.05
0. RDKit Descriptors	1. MorganBits	RMSE	HERG	Random	0.173777038979135	ranksums	>=0.05
0. RDKit Descriptors	2. MorganCounts	RMSE	HERG	Random	0.0135491580065594	ranksums	<0.05
0. RDKit Descriptors	3. MACCS	RMSE	HERG	Random	0.00268883998175647	ranksums	<0.05
0. RDKit Descriptors	0. RDKit Descriptors	RMSE	HERG	Random	1	ranksums	>=0.05
0. RDKit Descriptors	5. PhysChem Descriptors	RMSE	HERG	Random	1.26579577283706e-10	ranksums	<0.05
0. RDKit Descriptors	4. AtomPairs	RMSE	HERG	Random	0.0265777633650162	ranksums	<0.05
5. PhysChem Descriptors	1. MorganBits	RMSE	HERG	Random	4.28553928406064e-11	ranksums	<0.05
5. PhysChem Descriptors	2. MorganCounts	RMSE	HERG	Random	4.28553928406064e-11	ranksums	<0.05
5. PhysChem Descriptors	3. MACCS	RMSE	HERG	Random	6.26388824951319e-08	ranksums	<0.05
5. PhysChem Descriptors	0. RDKit Descriptors	RMSE	HERG	Random	1.26579577283706e-10	ranksums	<0.05
5. PhysChem Descriptors	5. PhysChem Descriptors	RMSE	HERG	Random	1	ranksums	>=0.05
5. PhysChem Descriptors	4. AtomPairs	RMSE	HERG	Random	9.44494715123786e-11	ranksums	<0.05
4. AtomPairs	1. MorganBits	RMSE	HERG	Random	0.26117582460728	ranksums	>=0.05
4. AtomPairs	2. MorganCounts	RMSE	HERG	Random	0.870810804536042	ranksums	>=0.05
4. AtomPairs	3. MACCS	RMSE	HERG	Random	4.26655443220908e-06	ranksums	<0.05
4. AtomPairs	0. RDKit Descriptors	RMSE	HERG	Random	0.0265777633650162	ranksums	<0.05
4. AtomPairs	5. PhysChem Descriptors	RMSE	HERG	Random	9.44494715123786e-11	ranksums	<0.05
4. AtomPairs	4. AtomPairs	RMSE	HERG	Random	1	ranksums	>=0.05
1. MorganBits	1. MorganBits	RMSE	JAK2	Random	1	ranksums	>=0.05
1. MorganBits	2. MorganCounts	RMSE	JAK2	Random	0.894146064578262	ranksums	>=0.05
1. MorganBits	3. MACCS	RMSE	JAK2	Random	1.94330131592334e-09	ranksums	<0.05
1. MorganBits	0. RDKit Descriptors	RMSE	JAK2	Random	7.38550419509896e-08	ranksums	<0.05
1. MorganBits	5. PhysChem Descriptors	RMSE	JAK2	Random	2.87194906632032e-11	ranksums	<0.05
1. MorganBits	4. AtomPairs	RMSE	JAK2	Random	0.0119589835689516	ranksums	<0.05
2. MorganCounts	1. MorganBits	RMSE	JAK2	Random	0.894146064578262	ranksums	>=0.05
2. MorganCounts	2. MorganCounts	RMSE	JAK2	Random	1	ranksums	>=0.05
2. MorganCounts	3. MACCS	RMSE	JAK2	Random	4.3733050624673e-09	ranksums	<0.05
2. MorganCounts	0. RDKit Descriptors	RMSE	JAK2	Random	1.94920393499485e-07	ranksums	<0.05
2. MorganCounts	5. PhysChem Descriptors	RMSE	JAK2	Random	2.87194906632032e-11	ranksums	<0.05
2. MorganCounts	4. AtomPairs	RMSE	JAK2	Random	0.0357826755837011	ranksums	<0.05
3. MACCS	1. MorganBits	RMSE	JAK2	Random	1.94330131592334e-09	ranksums	<0.05
3. MACCS	2. MorganCounts	RMSE	JAK2	Random	4.3733050624673e-09	ranksums	<0.05
3. MACCS	3. MACCS	RMSE	JAK2	Random	1	ranksums	>=0.05
3. MACCS	0. RDKit Descriptors	RMSE	JAK2	Random	0.0062357784513685	ranksums	<0.05
3. MACCS	5. PhysChem Descriptors	RMSE	JAK2	Random	5.31674280364279e-10	ranksums	<0.05
3. MACCS	4. AtomPairs	RMSE	JAK2	Random	2.1031211365264e-08	ranksums	<0.05
0. RDKit Descriptors	1. MorganBits	RMSE	JAK2	Random	7.38550419509896e-08	ranksums	<0.05
0. RDKit Descriptors	2. MorganCounts	RMSE	JAK2	Random	1.94920393499485e-07	ranksums	<0.05
0. RDKit Descriptors	3. MACCS	RMSE	JAK2	Random	0.0062357784513685	ranksums	<0.05
0. RDKit Descriptors	0. RDKit Descriptors	RMSE	JAK2	Random	1	ranksums	>=0.05
0. RDKit Descriptors	5. PhysChem Descriptors	RMSE	JAK2	Random	3.87871447590138e-11	ranksums	<0.05
0. RDKit Descriptors	4. AtomPairs	RMSE	JAK2	Random	1.14992747348483e-06	ranksums	<0.05
5. PhysChem Descriptors	1. MorganBits	RMSE	JAK2	Random	2.87194906632032e-11	ranksums	<0.05
5. PhysChem Descriptors	2. MorganCounts	RMSE	JAK2	Random	2.87194906632032e-11	ranksums	<0.05
5. PhysChem Descriptors	3. MACCS	RMSE	JAK2	Random	5.31674280364279e-10	ranksums	<0.05
5. PhysChem Descriptors	0. RDKit Descriptors	RMSE	JAK2	Random	3.87871447590138e-11	ranksums	<0.05
5. PhysChem Descriptors	5. PhysChem Descriptors	RMSE	JAK2	Random	1	ranksums	>=0.05
5. PhysChem Descriptors	4. AtomPairs	RMSE	JAK2	Random	2.87194906632032e-11	ranksums	<0.05
4. AtomPairs	1. MorganBits	RMSE	JAK2	Random	0.0119589835689516	ranksums	<0.05
4. AtomPairs	2. MorganCounts	RMSE	JAK2	Random	0.0357826755837011	ranksums	<0.05
4. AtomPairs	3. MACCS	RMSE	JAK2	Random	2.1031211365264e-08	ranksums	<0.05
4. AtomPairs	0. RDKit Descriptors	RMSE	JAK2	Random	1.14992747348483e-06	ranksums	<0.05
4. AtomPairs	5. PhysChem Descriptors	RMSE	JAK2	Random	2.87194906632032e-11	ranksums	<0.05
4. AtomPairs	4. AtomPairs	RMSE	JAK2	Random	1	ranksums	>=0.05
1. MorganBits	1. MorganBits	RMSE	LCK	Random	1	ranksums	>=0.05
1. MorganBits	2. MorganCounts	RMSE	LCK	Random	0.964622805113689	ranksums	>=0.05
1. MorganBits	3. MACCS	RMSE	LCK	Random	0.000206531204756844	ranksums	<0.05
1. MorganBits	0. RDKit Descriptors	RMSE	LCK	Random	0.0413253615725104	ranksums	<0.05
1. MorganBits	5. PhysChem Descriptors	RMSE	LCK	Random	2.2603904862877e-10	ranksums	<0.05
1. MorganBits	4. AtomPairs	RMSE	LCK	Random	0.689760957275894	ranksums	>=0.05
2. MorganCounts	1. MorganBits	RMSE	LCK	Random	0.964622805113689	ranksums	>=0.05
2. MorganCounts	2. MorganCounts	RMSE	LCK	Random	1	ranksums	>=0.05
2. MorganCounts	3. MACCS	RMSE	LCK	Random	0.000194793094752191	ranksums	<0.05
2. MorganCounts	0. RDKit Descriptors	RMSE	LCK	Random	0.0475786020471988	ranksums	<0.05
2. MorganCounts	5. PhysChem Descriptors	RMSE	LCK	Random	2.7376658092235e-10	ranksums	<0.05
2. MorganCounts	4. AtomPairs	RMSE	LCK	Random	0.836023950489311	ranksums	>=0.05
3. MACCS	1. MorganBits	RMSE	LCK	Random	0.000206531204756844	ranksums	<0.05
3. MACCS	2. MorganCounts	RMSE	LCK	Random	0.000194793094752191	ranksums	<0.05
3. MACCS	3. MACCS	RMSE	LCK	Random	1	ranksums	>=0.05
3. MACCS	0. RDKit Descriptors	RMSE	LCK	Random	0.0564958741768037	ranksums	>=0.05
3. MACCS	5. PhysChem Descriptors	RMSE	LCK	Random	1.58126757191298e-05	ranksums	<0.05
3. MACCS	4. AtomPairs	RMSE	LCK	Random	8.40120173049148e-05	ranksums	<0.05
0. RDKit Descriptors	1. MorganBits	RMSE	LCK	Random	0.0413253615725104	ranksums	<0.05
0. RDKit Descriptors	2. MorganCounts	RMSE	LCK	Random	0.0475786020471988	ranksums	<0.05
0. RDKit Descriptors	3. MACCS	RMSE	LCK	Random	0.0564958741768037	ranksums	>=0.05
0. RDKit Descriptors	0. RDKit Descriptors	RMSE	LCK	Random	1	ranksums	>=0.05
0. RDKit Descriptors	5. PhysChem Descriptors	RMSE	LCK	Random	4.13418360782015e-08	ranksums	<0.05
0. RDKit Descriptors	4. AtomPairs	RMSE	LCK	Random	0.0357826755837011	ranksums	<0.05
5. PhysChem Descriptors	1. MorganBits	RMSE	LCK	Random	2.2603904862877e-10	ranksums	<0.05
5. PhysChem Descriptors	2. MorganCounts	RMSE	LCK	Random	2.7376658092235e-10	ranksums	<0.05
5. PhysChem Descriptors	3. MACCS	RMSE	LCK	Random	1.58126757191298e-05	ranksums	<0.05
5. PhysChem Descriptors	0. RDKit Descriptors	RMSE	LCK	Random	4.13418360782015e-08	ranksums	<0.05
5. PhysChem Descriptors	5. PhysChem Descriptors	RMSE	LCK	Random	1	ranksums	>=0.05
5. PhysChem Descriptors	4. AtomPairs	RMSE	LCK	Random	2.05326829901647e-10	ranksums	<0.05
4. AtomPairs	1. MorganBits	RMSE	LCK	Random	0.689760957275894	ranksums	>=0.05
4. AtomPairs	2. MorganCounts	RMSE	LCK	Random	0.836023950489311	ranksums	>=0.05
4. AtomPairs	3. MACCS	RMSE	LCK	Random	8.40120173049148e-05	ranksums	<0.05
4. AtomPairs	0. RDKit Descriptors	RMSE	LCK	Random	0.0357826755837011	ranksums	<0.05
4. AtomPairs	5. PhysChem Descriptors	RMSE	LCK	Random	2.05326829901647e-10	ranksums	<0.05
4. AtomPairs	4. AtomPairs	RMSE	LCK	Random	1	ranksums	>=0.05
1. MorganBits	1. MorganBits	RMSE	Monoamine	Random	1	ranksums	>=0.05
1. MorganBits	2. MorganCounts	RMSE	Monoamine	Random	0.824495751654771	ranksums	>=0.05
1. MorganBits	3. MACCS	RMSE	Monoamine	Random	0.083669986917125	ranksums	>=0.05
1. MorganBits	0. RDKit Descriptors	RMSE	Monoamine	Random	0.00926659428411612	ranksums	<0.05
1. MorganBits	5. PhysChem Descriptors	RMSE	Monoamine	Random	3.64317105026695e-10	ranksums	<0.05
1. MorganBits	4. AtomPairs	RMSE	Monoamine	Random	0.468797586246096	ranksums	>=0.05
2. MorganCounts	1. MorganBits	RMSE	Monoamine	Random	0.824495751654771	ranksums	>=0.05
2. MorganCounts	2. MorganCounts	RMSE	Monoamine	Random	1	ranksums	>=0.05
2. MorganCounts	3. MACCS	RMSE	Monoamine	Random	0.0564958741768037	ranksums	>=0.05
2. MorganCounts	0. RDKit Descriptors	RMSE	Monoamine	Random	0.0062357784513685	ranksums	<0.05
2. MorganCounts	5. PhysChem Descriptors	RMSE	Monoamine	Random	3.64317105026695e-10	ranksums	<0.05
2. MorganCounts	4. AtomPairs	RMSE	Monoamine	Random	0.344044940644476	ranksums	>=0.05
3. MACCS	1. MorganBits	RMSE	Monoamine	Random	0.083669986917125	ranksums	>=0.05
3. MACCS	2. MorganCounts	RMSE	Monoamine	Random	0.0564958741768037	ranksums	>=0.05
3. MACCS	3. MACCS	RMSE	Monoamine	Random	1	ranksums	>=0.05
3. MACCS	0. RDKit Descriptors	RMSE	Monoamine	Random	0.442017913975686	ranksums	>=0.05
3. MACCS	5. PhysChem Descriptors	RMSE	Monoamine	Random	6.41463519308275e-10	ranksums	<0.05
3. MACCS	4. AtomPairs	RMSE	Monoamine	Random	0.329177424678208	ranksums	>=0.05
0. RDKit Descriptors	1. MorganBits	RMSE	Monoamine	Random	0.00926659428411612	ranksums	<0.05
0. RDKit Descriptors	2. MorganCounts	RMSE	Monoamine	Random	0.0062357784513685	ranksums	<0.05
0. RDKit Descriptors	3. MACCS	RMSE	Monoamine	Random	0.442017913975686	ranksums	>=0.05
0. RDKit Descriptors	0. RDKit Descriptors	RMSE	Monoamine	Random	1	ranksums	>=0.05
0. RDKit Descriptors	5. PhysChem Descriptors	RMSE	Monoamine	Random	1.22911475199739e-09	ranksums	<0.05
0. RDKit Descriptors	4. AtomPairs	RMSE	Monoamine	Random	0.0667626139707639	ranksums	>=0.05
5. PhysChem Descriptors	1. MorganBits	RMSE	Monoamine	Random	3.64317105026695e-10	ranksums	<0.05
5. PhysChem Descriptors	2. MorganCounts	RMSE	Monoamine	Random	3.64317105026695e-10	ranksums	<0.05
5. PhysChem Descriptors	3. MACCS	RMSE	Monoamine	Random	6.41463519308275e-10	ranksums	<0.05
5. PhysChem Descriptors	0. RDKit Descriptors	RMSE	Monoamine	Random	1.22911475199739e-09	ranksums	<0.05
5. PhysChem Descriptors	5. PhysChem Descriptors	RMSE	Monoamine	Random	1	ranksums	>=0.05
5. PhysChem Descriptors	4. AtomPairs	RMSE	Monoamine	Random	7.76173468960547e-11	ranksums	<0.05
4. AtomPairs	1. MorganBits	RMSE	Monoamine	Random	0.468797586246096	ranksums	>=0.05
4. AtomPairs	2. MorganCounts	RMSE	Monoamine	Random	0.344044940644476	ranksums	>=0.05
4. AtomPairs	3. MACCS	RMSE	Monoamine	Random	0.329177424678208	ranksums	>=0.05
4. AtomPairs	0. RDKit Descriptors	RMSE	Monoamine	Random	0.0667626139707639	ranksums	>=0.05
4. AtomPairs	5. PhysChem Descriptors	RMSE	Monoamine	Random	7.76173468960547e-11	ranksums	<0.05
4. AtomPairs	4. AtomPairs	RMSE	Monoamine	Random	1	ranksums	>=0.05
1. MorganBits	1. MorganBits	RMSE	Vanilloid	Random	1	ranksums	>=0.05
1. MorganBits	2. MorganCounts	RMSE	Vanilloid	Random	0.625630563965439	ranksums	>=0.05
1. MorganBits	3. MACCS	RMSE	Vanilloid	Random	0.00256114013221376	ranksums	<0.05
1. MorganBits	0. RDKit Descriptors	RMSE	Vanilloid	Random	0.00569773419406551	ranksums	<0.05
1. MorganBits	5. PhysChem Descriptors	RMSE	Vanilloid	Random	2.12839236281228e-09	ranksums	<0.05
1. MorganBits	4. AtomPairs	RMSE	Vanilloid	Random	0.0357826755837011	ranksums	<0.05
2. MorganCounts	1. MorganBits	RMSE	Vanilloid	Random	0.625630563965439	ranksums	>=0.05
2. MorganCounts	2. MorganCounts	RMSE	Vanilloid	Random	1	ranksums	>=0.05
2. MorganCounts	3. MACCS	RMSE	Vanilloid	Random	0.000603610841366096	ranksums	<0.05
2. MorganCounts	0. RDKit Descriptors	RMSE	Vanilloid	Random	0.00155687902927202	ranksums	<0.05
2. MorganCounts	5. PhysChem Descriptors	RMSE	Vanilloid	Random	1.61897105367219e-09	ranksums	<0.05
2. MorganCounts	4. AtomPairs	RMSE	Vanilloid	Random	0.143287384744123	ranksums	>=0.05
3. MACCS	1. MorganBits	RMSE	Vanilloid	Random	0.00256114013221376	ranksums	<0.05
3. MACCS	2. MorganCounts	RMSE	Vanilloid	Random	0.000603610841366096	ranksums	<0.05
3. MACCS	3. MACCS	RMSE	Vanilloid	Random	1	ranksums	>=0.05
3. MACCS	0. RDKit Descriptors	RMSE	Vanilloid	Random	0.859183914274438	ranksums	>=0.05
3. MACCS	5. PhysChem Descriptors	RMSE	Vanilloid	Random	5.81880955960144e-07	ranksums	<0.05
3. MACCS	4. AtomPairs	RMSE	Vanilloid	Random	8.58254984926067e-06	ranksums	<0.05
0. RDKit Descriptors	1. MorganBits	RMSE	Vanilloid	Random	0.00569773419406551	ranksums	<0.05
0. RDKit Descriptors	2. MorganCounts	RMSE	Vanilloid	Random	0.00155687902927202	ranksums	<0.05
0. RDKit Descriptors	3. MACCS	RMSE	Vanilloid	Random	0.859183914274438	ranksums	>=0.05
0. RDKit Descriptors	0. RDKit Descriptors	RMSE	Vanilloid	Random	1	ranksums	>=0.05
0. RDKit Descriptors	5. PhysChem Descriptors	RMSE	Vanilloid	Random	2.67549248023743e-07	ranksums	<0.05
0. RDKit Descriptors	4. AtomPairs	RMSE	Vanilloid	Random	1.93121116964054e-05	ranksums	<0.05
5. PhysChem Descriptors	1. MorganBits	RMSE	Vanilloid	Random	2.12839236281228e-09	ranksums	<0.05
5. PhysChem Descriptors	2. MorganCounts	RMSE	Vanilloid	Random	1.61897105367219e-09	ranksums	<0.05
5. PhysChem Descriptors	3. MACCS	RMSE	Vanilloid	Random	5.81880955960144e-07	ranksums	<0.05
5. PhysChem Descriptors	0. RDKit Descriptors	RMSE	Vanilloid	Random	2.67549248023743e-07	ranksums	<0.05
5. PhysChem Descriptors	5. PhysChem Descriptors	RMSE	Vanilloid	Random	1	ranksums	>=0.05
5. PhysChem Descriptors	4. AtomPairs	RMSE	Vanilloid	Random	2.05326829901647e-10	ranksums	<0.05
4. AtomPairs	1. MorganBits	RMSE	Vanilloid	Random	0.0357826755837011	ranksums	<0.05
4. AtomPairs	2. MorganCounts	RMSE	Vanilloid	Random	0.143287384744123	ranksums	>=0.05
4. AtomPairs	3. MACCS	RMSE	Vanilloid	Random	8.58254984926067e-06	ranksums	<0.05
4. AtomPairs	0. RDKit Descriptors	RMSE	Vanilloid	Random	1.93121116964054e-05	ranksums	<0.05
4. AtomPairs	5. PhysChem Descriptors	RMSE	Vanilloid	Random	2.05326829901647e-10	ranksums	<0.05
4. AtomPairs	4. AtomPairs	RMSE	Vanilloid	Random	1	ranksums	>=0.05
1. MorganBits	1. MorganBits	RMSE	erbB1	Random	1	ranksums	>=0.05
1. MorganBits	2. MorganCounts	RMSE	erbB1	Random	0.836023950489311	ranksums	>=0.05
1. MorganBits	3. MACCS	RMSE	erbB1	Random	1.7739278225827e-09	ranksums	<0.05
1. MorganBits	0. RDKit Descriptors	RMSE	erbB1	Random	1.9308924400541e-08	ranksums	<0.05
1. MorganBits	5. PhysChem Descriptors	RMSE	erbB1	Random	2.87194906632032e-11	ranksums	<0.05
1. MorganBits	4. AtomPairs	RMSE	erbB1	Random	0.383055045845856	ranksums	>=0.05
2. MorganCounts	1. MorganBits	RMSE	erbB1	Random	0.836023950489311	ranksums	>=0.05
2. MorganCounts	2. MorganCounts	RMSE	erbB1	Random	1	ranksums	>=0.05
2. MorganCounts	3. MACCS	RMSE	erbB1	Random	4.83886300051272e-10	ranksums	<0.05
2. MorganCounts	0. RDKit Descriptors	RMSE	erbB1	Random	6.23687442625586e-09	ranksums	<0.05
2. MorganCounts	5. PhysChem Descriptors	RMSE	erbB1	Random	2.87194906632032e-11	ranksums	<0.05
2. MorganCounts	4. AtomPairs	RMSE	erbB1	Random	0.26117582460728	ranksums	>=0.05
3. MACCS	1. MorganBits	RMSE	erbB1	Random	1.7739278225827e-09	ranksums	<0.05
3. MACCS	2. MorganCounts	RMSE	erbB1	Random	4.83886300051272e-10	ranksums	<0.05
3. MACCS	3. MACCS	RMSE	erbB1	Random	1	ranksums	>=0.05
3. MACCS	0. RDKit Descriptors	RMSE	erbB1	Random	0.0135491580065594	ranksums	<0.05
3. MACCS	5. PhysChem Descriptors	RMSE	erbB1	Random	2.87194906632032e-11	ranksums	<0.05
3. MACCS	4. AtomPairs	RMSE	erbB1	Random	1.34761965448825e-09	ranksums	<0.05
0. RDKit Descriptors	1. MorganBits	RMSE	erbB1	Random	1.9308924400541e-08	ranksums	<0.05
0. RDKit Descriptors	2. MorganCounts	RMSE	erbB1	Random	6.23687442625586e-09	ranksums	<0.05
0. RDKit Descriptors	3. MACCS	RMSE	erbB1	Random	0.0135491580065594	ranksums	<0.05
0. RDKit Descriptors	0. RDKit Descriptors	RMSE	erbB1	Random	1	ranksums	>=0.05
0. RDKit Descriptors	5. PhysChem Descriptors	RMSE	erbB1	Random	2.87194906632032e-11	ranksums	<0.05
0. RDKit Descriptors	4. AtomPairs	RMSE	erbB1	Random	9.44045721202458e-08	ranksums	<0.05
5. PhysChem Descriptors	1. MorganBits	RMSE	erbB1	Random	2.87194906632032e-11	ranksums	<0.05
5. PhysChem Descriptors	2. MorganCounts	RMSE	erbB1	Random	2.87194906632032e-11	ranksums	<0.05
5. PhysChem Descriptors	3. MACCS	RMSE	erbB1	Random	2.87194906632032e-11	ranksums	<0.05
5. PhysChem Descriptors	0. RDKit Descriptors	RMSE	erbB1	Random	2.87194906632032e-11	ranksums	<0.05
5. PhysChem Descriptors	5. PhysChem Descriptors	RMSE	erbB1	Random	1	ranksums	>=0.05
5. PhysChem Descriptors	4. AtomPairs	RMSE	erbB1	Random	2.87194906632032e-11	ranksums	<0.05
4. AtomPairs	1. MorganBits	RMSE	erbB1	Random	0.383055045845856	ranksums	>=0.05
4. AtomPairs	2. MorganCounts	RMSE	erbB1	Random	0.26117582460728	ranksums	>=0.05
4. AtomPairs	3. MACCS	RMSE	erbB1	Random	1.34761965448825e-09	ranksums	<0.05
4. AtomPairs	0. RDKit Descriptors	RMSE	erbB1	Random	9.44045721202458e-08	ranksums	<0.05
4. AtomPairs	5. PhysChem Descriptors	RMSE	erbB1	Random	2.87194906632032e-11	ranksums	<0.05
4. AtomPairs	4. AtomPairs	RMSE	erbB1	Random	1	ranksums	>=0.05
1. MorganBits	1. MorganBits	RMSE	opioid	Random	1	ranksums	>=0.05
1. MorganBits	2. MorganCounts	RMSE	opioid	Random	0.711672625487313	ranksums	>=0.05
1. MorganBits	3. MACCS	RMSE	opioid	Random	0.00453105443653246	ranksums	<0.05
1. MorganBits	0. RDKit Descriptors	RMSE	opioid	Random	0.0147104444533948	ranksums	<0.05
1. MorganBits	5. PhysChem Descriptors	RMSE	opioid	Random	1.9308924400541e-08	ranksums	<0.05
1. MorganBits	4. AtomPairs	RMSE	opioid	Random	0.756201338941347	ranksums	>=0.05
2. MorganCounts	1. MorganBits	RMSE	opioid	Random	0.711672625487313	ranksums	>=0.05
2. MorganCounts	2. MorganCounts	RMSE	opioid	Random	1	ranksums	>=0.05
2. MorganCounts	3. MACCS	RMSE	opioid	Random	0.0135491580065594	ranksums	<0.05
2. MorganCounts	0. RDKit Descriptors	RMSE	opioid	Random	0.0443590716039318	ranksums	<0.05
2. MorganCounts	5. PhysChem Descriptors	RMSE	opioid	Random	8.70056716251292e-08	ranksums	<0.05
2. MorganCounts	4. AtomPairs	RMSE	opioid	Random	0.477919704209092	ranksums	>=0.05
3. MACCS	1. MorganBits	RMSE	opioid	Random	0.00453105443653246	ranksums	<0.05
3. MACCS	2. MorganCounts	RMSE	opioid	Random	0.0135491580065594	ranksums	<0.05
3. MACCS	3. MACCS	RMSE	opioid	Random	1	ranksums	>=0.05
3. MACCS	0. RDKit Descriptors	RMSE	opioid	Random	0.767467973960724	ranksums	>=0.05
3. MACCS	5. PhysChem Descriptors	RMSE	opioid	Random	0.000144931382771462	ranksums	<0.05
3. MACCS	4. AtomPairs	RMSE	opioid	Random	0.00243900925508692	ranksums	<0.05
0. RDKit Descriptors	1. MorganBits	RMSE	opioid	Random	0.0147104444533948	ranksums	<0.05
0. RDKit Descriptors	2. MorganCounts	RMSE	opioid	Random	0.0443590716039318	ranksums	<0.05
0. RDKit Descriptors	3. MACCS	RMSE	opioid	Random	0.767467973960724	ranksums	>=0.05
0. RDKit Descriptors	0. RDKit Descriptors	RMSE	opioid	Random	1	ranksums	>=0.05
0. RDKit Descriptors	5. PhysChem Descriptors	RMSE	opioid	Random	3.47852602805345e-05	ranksums	<0.05
0. RDKit Descriptors	4. AtomPairs	RMSE	opioid	Random	0.00967385065092029	ranksums	<0.05
5. PhysChem Descriptors	1. MorganBits	RMSE	opioid	Random	1.9308924400541e-08	ranksums	<0.05
5. PhysChem Descriptors	2. MorganCounts	RMSE	opioid	Random	8.70056716251292e-08	ranksums	<0.05
5. PhysChem Descriptors	3. MACCS	RMSE	opioid	Random	0.000144931382771462	ranksums	<0.05
5. PhysChem Descriptors	0. RDKit Descriptors	RMSE	opioid	Random	3.47852602805345e-05	ranksums	<0.05
5. PhysChem Descriptors	5. PhysChem Descriptors	RMSE	opioid	Random	1	ranksums	>=0.05
5. PhysChem Descriptors	4. AtomPairs	RMSE	opioid	Random	6.8120053408138e-09	ranksums	<0.05
4. AtomPairs	1. MorganBits	RMSE	opioid	Random	0.756201338941347	ranksums	>=0.05
4. AtomPairs	2. MorganCounts	RMSE	opioid	Random	0.477919704209092	ranksums	>=0.05
4. AtomPairs	3. MACCS	RMSE	opioid	Random	0.00243900925508692	ranksums	<0.05
4. AtomPairs	0. RDKit Descriptors	RMSE	opioid	Random	0.00967385065092029	ranksums	<0.05
4. AtomPairs	5. PhysChem Descriptors	RMSE	opioid	Random	6.8120053408138e-09	ranksums	<0.05
4. AtomPairs	4. AtomPairs	RMSE	opioid	Random	1	ranksums	>=0.05
