# Supplementary material for: A systematic study of key elements underlying molecular property prediction
Source: Nat Commun. 2023 Oct 13;14:6395. doi: 10.1038/s41467-023-41948-6 (PMC10575948; doi:10.1038/s41467-023-41948-6)
Supplement: Supplementary file 4 — Source Data [file 41467_2023_41948_MOESM4_ESM.zip › SourceData/SFig13.txt]

SMILES	label	scaffold	fr_Al_COO	fr_Al_OH	fr_Al_OH_noTert	fr_ArN	fr_Ar_COO	fr_Ar_N	fr_Ar_NH	fr_Ar_OH	fr_COO	fr_COO2	fr_C_O	fr_C_O_noCOO	fr_C_S	fr_HOCCN	fr_Imine	fr_NH0	fr_NH1	fr_NH2	fr_N_O	fr_Ndealkylation1	fr_Ndealkylation2	fr_Nhpyrrole	fr_SH	fr_aldehyde	fr_alkyl_carbamate	fr_alkyl_halide	fr_allylic_oxid	fr_amide	fr_amidine	fr_aniline	fr_aryl_methyl	fr_azide	fr_azo	fr_barbitur	fr_benzene	fr_benzodiazepine	fr_bicyclic	fr_diazo	fr_dihydropyridine	fr_epoxide	fr_ester	fr_ether	fr_furan	fr_guanido	fr_halogen	fr_hdrzine	fr_hdrzone
CO[C@@]12CC[C@@]3(C[C@@H]1[C@](C)(O)C(C)(C)C)[C@H]1Cc4ccc(O)c5c4[C@@]3(CCN1CC1CC1)[C@H]2O5.Cl	8.81767844320605	c1cc2c3c(c1)O[C@H]1C4CCC5(CC4)[C@@H](C2)N(CC2CC2)CC[C@]315	0	1	0	0	0	0	0	1	0	0	0	0	0	0	0	1	0	0	0	0	1	0	0	0	0	0	0	0	0	0	0	0	0	0	1	0	2	0	0	0	0	2	0	0	1	0	0
Cc1cc(O)cc(C)c1C[C@H](N)C(=O)N1Cc2ccccc2C[C@H]1CN(C)C	2.32417677836515	O=C(CCc1ccccc1)N1CCc2ccccc2C1	0	0	0	0	0	0	0	1	0	0	1	1	0	0	0	2	0	1	0	1	0	0	0	0	0	0	0	1	0	0	2	0	0	0	2	0	1	0	0	0	0	0	0	0	0	0	0
C=CCOC[C@@H]1Cc2ccccc2CN1C(=O)[C@@H](N)Cc1c(C)cc(O)cc1C	1.72068116458538	O=C(CCc1ccccc1)N1CCc2ccccc2C1	0	0	0	0	0	0	0	1	0	0	1	1	0	0	0	1	0	1	0	0	0	0	0	0	0	0	0	1	0	0	2	0	0	0	2	0	1	0	0	0	0	1	0	0	0	0	0
Cc1cc(O)cc(C)c1C[C@H](N)C(=O)N1Cc2ccccc2C[C@H]1CN=[N+]=[N-]	2.02458607254405	O=C(CCc1ccccc1)N1CCc2ccccc2C1	0	0	0	0	0	0	0	1	0	0	1	1	0	0	0	4	0	1	0	0	0	0	0	0	0	0	0	1	0	0	2	1	0	0	2	0	1	0	0	0	0	0	0	0	0	0	0
Cc1cc(O)cc(C)c1C[C@H](N)C(=O)N1Cc2ccccc2C[C@H]1CN=C(N)N	3.15645558296864	O=C(CCc1ccccc1)N1CCc2ccccc2C1	0	0	0	0	0	0	0	1	0	0	1	1	0	0	1	2	0	3	0	0	0	0	0	0	0	0	0	1	0	0	2	0	0	0	2	0	1	0	0	0	0	0	0	1	0	0	0
Cc1cc(O)cc(C)c1C[C@H](N)C(=O)N1Cc2ccccc2C[C@H]1CNC(=O)C(C)(C)C	3.02364909070207	O=C(CCc1ccccc1)N1CCc2ccccc2C1	0	0	0	0	0	0	0	1	0	0	2	2	0	0	0	1	1	1	0	0	0	0	0	0	0	0	0	2	0	0	2	0	0	0	2	0	1	0	0	0	0	0	0	0	0	0	0
CCNC(=O)NC[C@@H]1Cc2ccccc2CN1C(=O)[C@@H](N)Cc1c(C)cc(O)cc1C	3.22855887686998	O=C(CCc1ccccc1)N1CCc2ccccc2C1	0	0	0	0	0	0	0	1	0	0	2	2	0	0	0	1	2	1	0	0	0	0	0	0	0	0	0	3	0	0	2	0	0	0	2	0	1	0	0	0	0	0	0	0	0	0	0
CC(=O)NC[C@@H]1Cc2ccccc2CN1C(=O)[C@@H](N)Cc1c(C)cc(O)cc1C	-0.14633504200027	O=C(CCc1ccccc1)N1CCc2ccccc2C1	0	0	0	0	0	0	0	1	0	0	2	2	0	0	0	1	1	1	0	0	0	0	0	0	0	0	0	2	0	0	2	0	0	0	2	0	1	0	0	0	0	0	0	0	0	0	0
CC(=O)OC[C@@H]1Cc2ccccc2CN1C(=O)[C@@H](N)Cc1c(C)cc(O)cc1C	0.960842609526763	O=C(CCc1ccccc1)N1CCc2ccccc2C1	0	0	0	0	0	0	0	1	0	0	2	2	0	0	0	1	0	1	0	0	0	0	0	0	0	0	0	1	0	0	2	0	0	0	2	0	1	0	0	0	1	1	0	0	0	0	0
CC(=N)NC[C@@H]1Cc2ccccc2CN1C(=O)[C@@H](N)Cc1c(C)cc(O)cc1C	2.0962527424154	O=C(CCc1ccccc1)N1CCc2ccccc2C1	0	0	0	0	0	0	0	1	0	0	1	1	0	0	0	1	2	1	0	0	0	0	0	0	0	0	0	1	1	0	2	0	0	0	2	0	1	0	0	0	0	0	0	0	0	0	0
Cc1cc(O)cc(C)c1C[C@H](N)C(=O)N1Cc2ccccc2C[C@H]1CN	2.74424995824663	O=C(CCc1ccccc1)N1CCc2ccccc2C1	0	0	0	0	0	0	0	1	0	0	1	1	0	0	0	1	0	2	0	0	0	0	0	0	0	0	0	1	0	0	2	0	0	0	2	0	1	0	0	0	0	0	0	0	0	0	0
Cc1cc(O)cc(C)c1C[C@H](N)C(=O)N1Cc2ccccc2C[C@H]1C	2.36143221083348	O=C(CCc1ccccc1)N1CCc2ccccc2C1	0	0	0	0	0	0	0	1	0	0	1	1	0	0	0	1	0	1	0	0	0	0	0	0	0	0	0	1	0	0	2	0	0	0	2	0	1	0	0	0	0	0	0	0	0	0	0
COC[C@@H]1Cc2ccccc2CN1C(=O)[C@@H](N)Cc1c(C)cc(O)cc1C	1.17196196787417	O=C(CCc1ccccc1)N1CCc2ccccc2C1	0	0	0	0	0	0	0	1	0	0	1	1	0	0	0	1	0	1	0	0	0	0	0	0	0	0	0	1	0	0	2	0	0	0	2	0	1	0	0	0	0	1	0	0	0	0	0
N#Cc1cccc(-c2cccn(C(CN3CCCC3)c3ccccc3)c2=O)c1	7.33229317944192	O=c1c(-c2ccccc2)cccn1C(CN1CCCC1)c1ccccc1	0	0	0	0	0	1	0	0	0	0	0	0	0	0	0	3	0	0	0	0	1	0	0	0	0	0	0	0	0	0	0	0	0	0	2	0	0	0	0	0	0	0	0	0	0	0	0
COc1ccccc1-c1cccn(C(CN2CCCC2)c2ccccc2)c1=O	6.0295855344303	O=c1c(-c2ccccc2)cccn1C(CN1CCCC1)c1ccccc1	0	0	0	0	0	1	0	0	0	0	0	0	0	0	0	2	0	0	0	0	1	0	0	0	0	0	0	0	0	0	0	0	0	0	2	0	0	0	0	0	0	1	0	0	0	0	0
O=c1c(-c2ccccc2C(F)(F)F)cccn1C(CN1CCCC1)c1ccccc1	7.2595338251595	O=c1c(-c2ccccc2)cccn1C(CN1CCCC1)c1ccccc1	0	0	0	0	0	1	0	0	0	0	0	0	0	0	0	2	0	0	0	0	1	0	0	0	0	3	0	0	0	0	0	0	0	0	2	0	0	0	0	0	0	0	0	0	3	0	0
O=c1c(-c2ccc(OC(F)(F)F)cc2)cccn1C(CN1CCCC1)c1ccccc1	5.46777435593144	O=c1c(-c2ccccc2)cccn1C(CN1CCCC1)c1ccccc1	0	0	0	0	0	1	0	0	0	0	0	0	0	0	0	2	0	0	0	0	1	0	0	0	0	3	0	0	0	0	0	0	0	0	2	0	0	0	0	0	0	1	0	0	3	0	0
O=c1c(-c2ccc(Cl)c(Cl)c2)cccn1C(CN1CCCC1)c1ccccc1	8.1670908770649	O=c1c(-c2ccccc2)cccn1C(CN1CCCC1)c1ccccc1	0	0	0	0	0	1	0	0	0	0	0	0	0	0	0	2	0	0	0	0	1	0	0	0	0	0	0	0	0	0	0	0	0	0	2	0	0	0	0	0	0	0	0	0	2	0	0
O=c1c(-c2ccc(F)cc2)cccn1C(CN1CCCC1)c1ccccc1	5.45038261321957	O=c1c(-c2ccccc2)cccn1C(CN1CCCC1)c1ccccc1	0	0	0	0	0	1	0	0	0	0	0	0	0	0	0	2	0	0	0	0	1	0	0	0	0	0	0	0	0	0	0	0	0	0	2	0	0	0	0	0	0	0	0	0	1	0	0
O=c1c(-c2cccc(Cl)c2)cccn1C(CN1CCCC1)c1ccccc1	8.1245312626461	O=c1c(-c2ccccc2)cccn1C(CN1CCCC1)c1ccccc1	0	0	0	0	0	1	0	0	0	0	0	0	0	0	0	2	0	0	0	0	1	0	0	0	0	0	0	0	0	0	0	0	0	0	2	0	0	0	0	0	0	0	0	0	1	0	0
O=c1c(-c2ccc(C(F)(F)F)cc2)cccn1C(CN1CCCC1)c1ccccc1	6.83667697433946	O=c1c(-c2ccccc2)cccn1C(CN1CCCC1)c1ccccc1	0	0	0	0	0	1	0	0	0	0	0	0	0	0	0	2	0	0	0	0	1	0	0	0	0	3	0	0	0	0	0	0	0	0	2	0	0	0	0	0	0	0	0	0	3	0	0
COc1ccc(Cl)cc1-c1cccn(C(CN2CCCC2)c2ccccc2)c1=O	8.59453489189184	O=c1c(-c2ccccc2)cccn1C(CN1CCCC1)c1ccccc1	0	0	0	0	0	1	0	0	0	0	0	0	0	0	0	2	0	0	0	0	1	0	0	0	0	0	0	0	0	0	0	0	0	0	2	0	0	0	0	0	0	1	0	0	1	0	0
O=c1c(-c2cc(F)ccc2F)cccn1C(CN1CCCC1)c1ccccc1	5.88648469078963	O=c1c(-c2ccccc2)cccn1C(CN1CCCC1)c1ccccc1	0	0	0	0	0	1	0	0	0	0	0	0	0	0	0	2	0	0	0	0	1	0	0	0	0	0	0	0	0	0	0	0	0	0	2	0	0	0	0	0	0	0	0	0	2	0	0
O=c1c(-c2ccc(Cl)cc2)cccn1C(CN1CCCC1)c1ccccc1	7.29525190776157	O=c1c(-c2ccccc2)cccn1C(CN1CCCC1)c1ccccc1	0	0	0	0	0	1	0	0	0	0	0	0	0	0	0	2	0	0	0	0	1	0	0	0	0	0	0	0	0	0	0	0	0	0	2	0	0	0	0	0	0	0	0	0	1	0	0
O=c1c(-c2cccc([N+](=O)[O-])c2)cccn1C(CN1CCCC1)c1ccccc1	8.21154263963573	O=c1c(-c2ccccc2)cccn1C(CN1CCCC1)c1ccccc1	0	0	0	0	0	1	0	0	0	0	0	0	0	0	0	3	0	0	0	0	1	0	0	0	0	0	0	0	0	0	0	0	0	0	2	0	0	0	0	0	0	0	0	0	0	0	0
Cc1cccc(-c2cccn(C(CN3CCCC3)c3ccccc3)c2=O)c1	4.6267618713592	O=c1c(-c2ccccc2)cccn1C(CN1CCCC1)c1ccccc1	0	0	0	0	0	1	0	0	0	0	0	0	0	0	0	2	0	0	0	0	1	0	0	0	0	0	0	0	0	0	1	0	0	0	2	0	0	0	0	0	0	0	0	0	0	0	0
COc1ccc(-c2cccn(C(CN3CCCC3)c3ccccc3)c2=O)cc1	5.10004957580612	O=c1c(-c2ccccc2)cccn1C(CN1CCCC1)c1ccccc1	0	0	0	0	0	1	0	0	0	0	0	0	0	0	0	2	0	0	0	0	1	0	0	0	0	0	0	0	0	0	0	0	0	0	2	0	0	0	0	0	0	1	0	0	0	0	0
COc1ccc(F)cc1-c1cccn(C(CN2CCCC2)c2ccccc2)c1=O	7.77622456837788	O=c1c(-c2ccccc2)cccn1C(CN1CCCC1)c1ccccc1	0	0	0	0	0	1	0	0	0	0	0	0	0	0	0	2	0	0	0	0	1	0	0	0	0	0	0	0	0	0	0	0	0	0	2	0	0	0	0	0	0	1	0	0	1	0	0
COc1ccc(OC)c(-c2cccn(C(CN3CCCC3)c3ccccc3)c2=O)c1	7.76452852861469	O=c1c(-c2ccccc2)cccn1C(CN1CCCC1)c1ccccc1	0	0	0	0	0	1	0	0	0	0	0	0	0	0	0	2	0	0	0	0	1	0	0	0	0	0	0	0	0	0	0	0	0	0	2	0	0	0	0	0	0	2	0	0	0	0	0
Cc1cc(-c2cccn(C(CN3CCC(O)C3)c3ccccc3)c2=O)ccc1F	6.87176829415073	O=c1c(-c2ccccc2)cccn1C(CN1CCCC1)c1ccccc1	0	1	1	0	0	1	0	0	0	0	0	0	0	1	0	2	0	0	0	0	1	0	0	0	0	0	0	0	0	0	1	0	0	0	2	0	0	0	0	0	0	0	0	0	1	0	0
COc1cccc(OC)c1-c1cccn(C(CN2CCC(O)C2)c2ccccc2)c1=O	6.71761761432347	O=c1c(-c2ccccc2)cccn1C(CN1CCCC1)c1ccccc1	0	1	1	0	0	1	0	0	0	0	0	0	0	1	0	2	0	0	0	0	1	0	0	0	0	0	0	0	0	0	0	0	0	0	2	0	0	0	0	0	0	2	0	0	0	0	0
O=c1c(-c2ccc(F)cc2)cccn1C(CN1CCC(O)C1)c1ccccc1	5.50349243853352	O=c1c(-c2ccccc2)cccn1C(CN1CCCC1)c1ccccc1	0	1	1	0	0	1	0	0	0	0	0	0	0	1	0	2	0	0	0	0	1	0	0	0	0	0	0	0	0	0	0	0	0	0	2	0	0	0	0	0	0	0	0	0	1	0	0
COc1ccc(C(CN2CCCC2)n2cccc(-c3ccc(C(F)(F)F)cc3)c2=O)cc1	3.23167900420623	O=c1c(-c2ccccc2)cccn1C(CN1CCCC1)c1ccccc1	0	0	0	0	0	1	0	0	0	0	0	0	0	0	0	2	0	0	0	0	1	0	0	0	0	3	0	0	0	0	0	0	0	0	2	0	0	0	0	0	0	1	0	0	3	0	0
O=Cc1ccccc1-c1cccn(C(CN2CCC(O)C2)c2ccccc2)c1=O	6.43505064253846	O=c1c(-c2ccccc2)cccn1C(CN1CCCC1)c1ccccc1	0	1	1	0	0	1	0	0	0	0	1	1	0	1	0	2	0	0	0	0	1	0	0	1	0	0	0	0	0	0	0	0	0	0	2	0	0	0	0	0	0	0	0	0	0	0	0
COc1ccc(Cl)cc1-c1cccn(C(CN2CCC(O)C2)c2ccccc2)c1=O	5.02970808644788	O=c1c(-c2ccccc2)cccn1C(CN1CCCC1)c1ccccc1	0	1	1	0	0	1	0	0	0	0	0	0	0	1	0	2	0	0	0	0	1	0	0	0	0	0	0	0	0	0	0	0	0	0	2	0	0	0	0	0	0	1	0	0	1	0	0
COc1ccc(OC)c(-c2cccn(C(CN3CCC(O)C3)c3ccccc3)c2=O)c1	7.06847858839679	O=c1c(-c2ccccc2)cccn1C(CN1CCCC1)c1ccccc1	0	1	1	0	0	1	0	0	0	0	0	0	0	1	0	2	0	0	0	0	1	0	0	0	0	0	0	0	0	0	0	0	0	0	2	0	0	0	0	0	0	2	0	0	0	0	0
O=c1c(-c2cccc(CO)c2)cccn1C(CN1CCC(O)C1)c1ccccc1	6.73823690152621	O=c1c(-c2ccccc2)cccn1C(CN1CCCC1)c1ccccc1	0	2	2	0	0	1	0	0	0	0	0	0	0	1	0	2	0	0	0	0	1	0	0	0	0	0	0	0	0	0	0	0	0	0	2	0	0	0	0	0	0	0	0	0	0	0	0
O=c1c(-c2ccc(OC(F)(F)F)cc2)cccn1C(CN1CCC(O)C1)c1ccccc1	6.97185175270771	O=c1c(-c2ccccc2)cccn1C(CN1CCCC1)c1ccccc1	0	1	1	0	0	1	0	0	0	0	0	0	0	1	0	2	0	0	0	0	1	0	0	0	0	3	0	0	0	0	0	0	0	0	2	0	0	0	0	0	0	1	0	0	3	0	0
CCN(CC)c1ccc(C(CN2CCCC2)n2cccc(-c3ccc(C(F)(F)F)cc3)c2=O)cc1	0.96731512403238	O=c1c(-c2ccccc2)cccn1C(CN1CCCC1)c1ccccc1	0	0	0	0	0	1	0	0	0	0	0	0	0	0	0	3	0	0	0	0	1	0	0	0	0	3	0	0	0	1	0	0	0	0	2	0	0	0	0	0	0	0	0	0	3	0	0
COc1ccc(F)cc1-c1cccn(C(CN2CCC(O)C2)c2ccccc2)c1=O	7.29525190776157	O=c1c(-c2ccccc2)cccn1C(CN1CCCC1)c1ccccc1	0	1	1	0	0	1	0	0	0	0	0	0	0	1	0	2	0	0	0	0	1	0	0	0	0	0	0	0	0	0	0	0	0	0	2	0	0	0	0	0	0	1	0	0	1	0	0
COc1ccccc1-c1cccn(C(CN2CCC(O)C2)c2ccccc2)c1=O	4.45670521773	O=c1c(-c2ccccc2)cccn1C(CN1CCCC1)c1ccccc1	0	1	1	0	0	1	0	0	0	0	0	0	0	1	0	2	0	0	0	0	1	0	0	0	0	0	0	0	0	0	0	0	0	0	2	0	0	0	0	0	0	1	0	0	0	0	0
O=c1c(-c2ccc(Cl)cc2Cl)cccn1C(CN1CCCC1)c1ccccc1	8.1670908770649	O=c1c(-c2ccccc2)cccn1C(CN1CCCC1)c1ccccc1	0	0	0	0	0	1	0	0	0	0	0	0	0	0	0	2	0	0	0	0	1	0	0	0	0	0	0	0	0	0	0	0	0	0	2	0	0	0	0	0	0	0	0	0	2	0	0
O=c1c(-c2cccc(OC(F)(F)F)c2)cccn1C(CN1CCC(O)C1)c1ccccc1	5.90895754664168	O=c1c(-c2ccccc2)cccn1C(CN1CCCC1)c1ccccc1	0	1	1	0	0	1	0	0	0	0	0	0	0	1	0	2	0	0	0	0	1	0	0	0	0	3	0	0	0	0	0	0	0	0	2	0	0	0	0	0	0	1	0	0	3	0	0
CC(=O)c1ccc(-c2cccn(C(CN3CCC(O)C3)c3ccccc3)c2=O)cc1	6.36094267038474	O=c1c(-c2ccccc2)cccn1C(CN1CCCC1)c1ccccc1	0	1	1	0	0	1	0	0	0	0	1	1	0	1	0	2	0	0	0	0	1	0	0	0	0	0	0	0	0	0	0	0	0	0	2	0	0	0	0	0	0	0	0	0	0	0	0
Nc1cccc(-c2cccn(C(CN3CCC(O)C3)c3ccccc3)c2=O)c1	5.7811241751318	O=c1c(-c2ccccc2)cccn1C(CN1CCCC1)c1ccccc1	0	1	1	1	0	1	0	0	0	0	0	0	0	1	0	2	0	1	0	0	1	0	0	0	0	0	0	0	0	1	0	0	0	0	2	0	0	0	0	0	0	0	0	0	0	0	0
O=C(O)COc1cccc(C(CN2CCCC2)n2cccc(-c3ccc(C(F)(F)F)cc3)c2=O)c1	2.95974528872259	O=c1c(-c2ccccc2)cccn1C(CN1CCCC1)c1ccccc1	1	0	0	0	0	1	0	0	1	1	1	0	0	0	0	2	0	0	0	0	1	0	0	0	0	3	0	0	0	0	0	0	0	0	2	0	0	0	0	0	0	1	0	0	3	0	0
COc1ccc2c(c1)CN(C(=O)[C@@H](N)Cc1c(C)cc(O)cc1C)[C@H](C(=O)O)C2	-0.152711259139547	O=C(CCc1ccccc1)N1CCc2ccccc2C1	1	0	0	0	0	0	0	1	1	1	2	1	0	0	0	1	0	1	0	0	0	0	0	0	0	0	0	1	0	0	2	0	0	0	2	0	1	0	0	0	0	1	0	0	0	0	0
Cc1cc(O)cc(C)c1CC(N)C(=O)N1Cc2cc(O)ccc2C[C@H]1C(=O)O	-0.136693831807884	O=C(CCc1ccccc1)N1CCc2ccccc2C1	1	0	0	0	0	0	0	2	1	1	2	1	0	0	0	1	0	1	0	0	0	0	0	0	0	0	0	1	0	0	2	0	0	0	2	0	1	0	0	0	0	0	0	0	0	0	0
COc1ccc2c(c1)CN(C(=O)C(N)Cc1c(C)cc(O)cc1C)[C@H](C(=O)O)C2	-0.104979856318357	O=C(CCc1ccccc1)N1CCc2ccccc2C1	1	0	0	0	0	0	0	1	1	1	2	1	0	0	0	1	0	1	0	0	0	0	0	0	0	0	0	1	0	0	2	0	0	0	2	0	1	0	0	0	0	1	0	0	0	0	0
Cc1cc(O)cc(C)c1C[C@H](N)C(=O)N1Cc2ccccc2C[C@H]1C(=O)O	-1.53217620875867	O=C(CCc1ccccc1)N1CCc2ccccc2C1	1	0	0	0	0	0	0	1	1	1	2	1	0	0	0	1	0	1	0	0	0	0	0	0	0	0	0	1	0	0	2	0	0	0	2	0	1	0	0	0	0	0	0	0	0	0	0
CC[C@H](C)[C@H](NC(=O)[C@H](CCCN=C(N)N)NC(=O)[C@H](CCCN=C(N)N)NC(=O)[C@H](CC(C)C)NC(=O)[C@@H](Cc1ccccc1)NC(=O)CNC(=O)CNC(=O)[C@@H](N)Cc1ccc(O)cc1)C(N)=O	6.14352979377952	O=C(CCc1ccccc1)NCC(=O)NCC(=O)NCCc1ccccc1	0	0	0	0	0	0	0	1	0	0	8	8	0	0	2	2	7	6	0	0	0	0	0	0	0	0	0	8	0	0	0	0	0	0	2	0	0	0	0	0	0	0	0	2	0	0	0
CCCCCCNC(=O)[C@H](CC(C)C)NC(=O)[C@H](CCCN=C(N)N)NC(=O)[C@H](CCCN=C(N)N)NC(=O)[C@H](CC(C)C)NC(=O)[C@@H](Cc1ccccc1)NC(=O)CNC(=O)CNC(=O)[C@H](Cc1ccc(O)cc1)NC	6.00426772644601	O=C(CCc1ccccc1)NCC(=O)NCC(=O)NCCc1ccccc1	0	0	0	0	0	0	0	1	0	0	8	8	0	0	2	2	9	4	0	1	0	0	0	0	0	0	0	8	0	0	0	0	0	0	2	0	0	0	0	0	0	0	0	2	0	0	0
CN[C@@H](Cc1ccc(O)cc1)C(=O)NCC(=O)N[C@H](C)C(=O)N[C@@H](Cc1ccccc1)C(=O)N[C@@H](CC(C)C)C(=O)N[C@@H](CCCN=C(N)N)C(=O)N[C@@H](CCCN=C(N)N)C(=O)N[C@@H](CC(C)C)C(N)=O	4.1716862626977	O=C(CCc1ccccc1)NCC(=O)NCC(=O)NCCc1ccccc1	0	0	0	0	0	0	0	1	0	0	8	8	0	0	2	2	8	5	0	1	0	0	0	0	0	0	0	8	0	0	0	0	0	0	2	0	0	0	0	0	0	0	0	2	0	0	0
CC(=O)N1CCN(C(=O)Cc2cc(F)cc(F)c2)C(CN2CC[C@H](O)C2)C1	7.47394369650495	O=C(Cc1ccccc1)N1CCNCC1CN1CCCC1	0	1	1	0	0	0	0	0	0	0	2	2	0	1	0	3	0	0	0	0	1	0	0	0	0	0	0	2	0	0	0	0	0	0	1	0	0	0	0	0	0	0	0	0	2	0	0
CN[C@@H](Cc1ccc(O)cc1)C(=O)NCC(=O)NCC(=O)N[C@H](Cc1ccccc1)C(=O)N[C@H](CC(C)C)C(=O)N[C@@H](CCCN=C(N)N)C(=O)N[C@@H](CCCN=C(N)N)C(=O)N[C@@H](CC(C)C)C(N)=O	1.92419113602161	O=C(CCc1ccccc1)NCC(=O)NCC(=O)NCCc1ccccc1	0	0	0	0	0	0	0	1	0	0	8	8	0	0	2	2	8	5	0	1	0	0	0	0	0	0	0	8	0	0	0	0	0	0	2	0	0	0	0	0	0	0	0	2	0	0	0
CCNC(=O)[C@H](CC(C)C)NC(=O)[C@H](CCCN=C(N)N)N(C)C(=O)[C@H](CCCN=C(N)N)NC(=O)[C@H](CC(C)C)NC(=O)[C@@H](Cc1ccc([N+](=O)[O-])cc1)NC(=O)CNC(=O)CNC(=O)[C@H](Cc1ccc(O)cc1)NC	6.7917255864772	O=C(CCc1ccccc1)NCC(=O)NCC(=O)NCCc1ccccc1	0	0	0	0	0	0	0	1	0	0	8	8	0	0	2	4	8	4	0	3	0	0	0	0	0	0	0	8	0	0	0	0	0	0	2	0	0	0	0	0	0	0	0	2	0	0	0
CN[C@@H](Cc1ccc(O)cc1)C(=O)NCC(=O)NCC(=O)N[C@@H](Cc1ccc([N+](=O)[O-])cc1)C(=O)N[C@@H](CC(C)C)C(=O)N[C@@H](CCCN=C(N)N)C(=O)N[C@@H](CCCN=C(N)N)C(=O)N[C@@H](CC(C)C)C(N)=O	7.29525190776157	O=C(CCc1ccccc1)NCC(=O)NCC(=O)NCCc1ccccc1	0	0	0	0	0	0	0	1	0	0	8	8	0	0	2	3	8	5	0	1	0	0	0	0	0	0	0	8	0	0	0	0	0	0	2	0	0	0	0	0	0	0	0	2	0	0	0
CN[C@@H](Cc1ccc(O)cc1)C(=O)NCC(=O)NCC(=O)N[C@H](Cc1ccccc1)C(=O)N[C@@H](CC(C)C)C(=O)N(C)[C@@H](CCCN=C(N)N)C(=O)N[C@@H](CCCN=C(N)N)C(=O)N[C@@H](CC(C)C)C(N)=O	8.93234135152619	O=C(CCc1ccccc1)NCC(=O)NCC(=O)NCCc1ccccc1	0	0	0	0	0	0	0	1	0	0	8	8	0	0	2	3	7	5	0	2	0	0	0	0	0	0	0	8	0	0	0	0	0	0	2	0	0	0	0	0	0	0	0	2	0	0	0
CN[C@@H](Cc1ccc(O)cc1)C(=O)NCC(=O)NCC(=O)N[C@H](Cc1ccccc1)C(=O)N[C@@H](CC(C)C)C(=O)N[C@@H](CCCN=C(N)N)C(=O)N(C)[C@@H](CCCN=C(N)N)C(=O)N[C@@H](CC(C)C)C(N)=O	8.1670908770649	O=C(CCc1ccccc1)NCC(=O)NCC(=O)NCCc1ccccc1	0	0	0	0	0	0	0	1	0	0	8	8	0	0	2	3	7	5	0	2	0	0	0	0	0	0	0	8	0	0	0	0	0	0	2	0	0	0	0	0	0	0	0	2	0	0	0
CN[C@@H](Cc1ccc(O)cc1)C(=O)NCC(=O)NCC(=O)N[C@H](Cc1ccccc1)C(=O)N[C@@H](CC(C)C)C(=O)N[C@@H](CCCCN=C(N)N)C(=O)N[C@@H](CCCN=C(N)N)C(=O)N[C@@H](CC(C)C)C(N)=O	5.82194616965205	O=C(CCc1ccccc1)NCC(=O)NCC(=O)NCCc1ccccc1	0	0	0	0	0	0	0	1	0	0	8	8	0	0	2	2	8	5	0	1	0	0	0	0	0	0	0	8	0	0	0	0	0	0	2	0	0	0	0	0	0	0	0	2	0	0	0
CCNC(=O)[C@H](CC(C)C)NC(=O)[C@H](CCCN=C(N)N)N(C)C(=O)[C@H](CCCN=C(N)N)NC(=O)[C@H](CC(C)C)NC(=O)[C@@H](Cc1ccccc1)NC(=O)CNC(=O)CNC(=O)[C@H](Cc1ccc(O)cc1)NC	8.04448855497256	O=C(CCc1ccccc1)NCC(=O)NCC(=O)NCCc1ccccc1	0	0	0	0	0	0	0	1	0	0	8	8	0	0	2	3	8	4	0	3	0	0	0	0	0	0	0	8	0	0	0	0	0	0	2	0	0	0	0	0	0	0	0	2	0	0	0
CCNC(=O)[C@H](CC(C)C)NC(=O)[C@H](CCCN=C(N)N)NC(=O)[C@H](CCCN=C(N)N)NC(=O)[C@H](CC(C)C)NC(=O)[C@@H](Cc1ccccc1)NC(=O)CNC(=O)CNC(=O)[C@H](Cc1ccc(O)cc1)NC	7.41076479488342	O=C(CCc1ccccc1)NCC(=O)NCC(=O)NCCc1ccccc1	0	0	0	0	0	0	0	1	0	0	8	8	0	0	2	2	9	4	0	2	0	0	0	0	0	0	0	8	0	0	0	0	0	0	2	0	0	0	0	0	0	0	0	2	0	0	0
CC(C)C[C@H](NC(=O)[C@H](CCCN=C(N)N)NC(=O)[C@H](CCCN=C(N)N)NC(=O)[C@H](CC(C)C)NC(=O)[C@H](Cc1ccccc1)NC(=O)CNC(=O)[C@H](C)NC(=O)[C@@H](N)Cc1ccc(O)cc1)C(N)=O	5.1822876740431	O=C(CCc1ccccc1)NCC(=O)NCC(=O)NCCc1ccccc1	0	0	0	0	0	0	0	1	0	0	8	8	0	0	2	2	7	6	0	0	0	0	0	0	0	0	0	8	0	0	0	0	0	0	2	0	0	0	0	0	0	0	0	2	0	0	0
CN[C@@H](Cc1ccc(O)cc1)C(=O)N[C@@H](C)C(=O)NCC(=O)N[C@@H](Cc1ccccc1)C(=O)N[C@@H](CC(C)C)C(=O)N[C@@H](CCCN=C(N)N)C(=O)N[C@@H](CCCN=C(N)N)C(=O)N[C@@H](CC(C)C)C(N)=O	4.55148362405729	O=C(CCc1ccccc1)NCC(=O)NCC(=O)NCCc1ccccc1	0	0	0	0	0	0	0	1	0	0	8	8	0	0	2	2	8	5	0	1	0	0	0	0	0	0	0	8	0	0	0	0	0	0	2	0	0	0	0	0	0	0	0	2	0	0	0
CC(C)C[C@H](NC(=O)[C@H](CCCN=C(N)N)NC(=O)[C@H](CCCN=C(N)N)NC(=O)[C@H](CC(C)C)NC(=O)[C@H](Cc1ccccc1)NC(=O)CNC(=O)CN(C)C(=O)[C@@H](N)Cc1ccc(O)cc1)C(N)=O	2.39605617539953	O=C(CCc1ccccc1)NCC(=O)NCC(=O)NCCc1ccccc1	0	0	0	0	0	0	0	1	0	0	8	8	0	0	2	3	6	6	0	1	0	0	0	0	0	0	0	8	0	0	0	0	0	0	2	0	0	0	0	0	0	0	0	2	0	0	0
CN[C@@H](Cc1ccc(O)cc1)C(=O)NCC(=O)NCC(=O)N[C@H](Cc1ccccc1)C(=O)N[C@@H](CC(C)C)C(=O)N[C@@H](CCCN=C(N)N)C(=O)N[C@@H](CCCN=C(N)N)C(=O)N[C@@H](CC(C)C)C(N)=O	6.33974046273414	O=C(CCc1ccccc1)NCC(=O)NCC(=O)NCCc1ccccc1	0	0	0	0	0	0	0	1	0	0	8	8	0	0	2	2	8	5	0	1	0	0	0	0	0	0	0	8	0	0	0	0	0	0	2	0	0	0	0	0	0	0	0	2	0	0	0
CN[C@@H](Cc1ccc(O)cc1)C(=O)NCC(=O)NCC(=O)N[C@H](Cc1ccccc1)C(=O)N(C)[C@@H](CC(C)C)C(=O)N[C@@H](CCCN=C(N)N)C(=O)N[C@@H](CCCN=C(N)N)C(=O)N[C@@H](CC(C)C)C(N)=O	3.75825298494036	O=C(CCc1ccccc1)NCC(=O)NCC(=O)NCCc1ccccc1	0	0	0	0	0	0	0	1	0	0	8	8	0	0	2	3	7	5	0	2	0	0	0	0	0	0	0	8	0	0	0	0	0	0	2	0	0	0	0	0	0	0	0	2	0	0	0
CN[C@@H](Cc1ccc(O)cc1)C(=O)NCC(=O)NCC(=O)N[C@H](Cc1ccccc1)C(=O)N[C@H](C)C(=O)N[C@@H](CCCN=C(N)N)C(=O)N[C@@H](CCCN=C(N)N)C(=O)N[C@@H](CC(C)C)C(N)=O	-0.472704636443673	O=C(CCc1ccccc1)NCC(=O)NCC(=O)NCCc1ccccc1	0	0	0	0	0	0	0	1	0	0	8	8	0	0	2	2	8	5	0	1	0	0	0	0	0	0	0	8	0	0	0	0	0	0	2	0	0	0	0	0	0	0	0	2	0	0	0
CN[C@@H](Cc1ccc(O)cc1)C(=O)NCC(=O)NCC(=O)N(C)[C@@H](Cc1ccccc1)C(=O)N[C@@H](CC(C)C)C(=O)N[C@@H](CCCN=C(N)N)C(=O)N[C@@H](CCCN=C(N)N)C(=O)N[C@@H](CC(C)C)C(N)=O	3.29288973525112	O=C(CCc1ccccc1)NCC(=O)NCC(=O)NCCc1ccccc1	0	0	0	0	0	0	0	1	0	0	8	8	0	0	2	3	7	5	0	2	0	0	0	0	0	0	0	8	0	0	0	0	0	0	2	0	0	0	0	0	0	0	0	2	0	0	0
CC(=O)N1CCN(C(=O)Cc2ccc(C(F)(F)F)cc2)C(CN2CC[C@H](O)C2)C1	8.59453489189184	O=C(Cc1ccccc1)N1CCNCC1CN1CCCC1	0	1	1	0	0	0	0	0	0	0	2	2	0	1	0	3	0	0	0	0	1	0	0	0	0	3	0	2	0	0	0	0	0	0	1	0	0	0	0	0	0	0	0	0	3	0	0
CC(=O)N1CCN(C(=O)Cc2cccc([N+](=O)[O-])c2)C(CN2CC[C@H](O)C2)C1	6.36094267038474	O=C(Cc1ccccc1)N1CCNCC1CN1CCCC1	0	1	1	0	0	0	0	0	0	0	2	2	0	1	0	4	0	0	0	0	1	0	0	0	0	0	0	2	0	0	0	0	0	0	1	0	0	0	0	0	0	0	0	0	0	0	0
CC(=O)N1CCN(C(=O)Cc2ccc(Cl)c(Cl)c2)C(CN2CC[C@H](O)C2)C1	10.5141277326298	O=C(Cc1ccccc1)N1CCNCC1CN1CCCC1	0	1	1	0	0	0	0	0	0	0	2	2	0	1	0	3	0	0	0	0	1	0	0	0	0	0	0	2	0	0	0	0	0	0	1	0	0	0	0	0	0	0	0	0	2	0	0
CCCOC(=O)N1CCN(C(=O)Cc2ccc(Cl)c(Cl)c2)C(CN2CCCC2)C1	3.2962175253438	O=C(Cc1ccccc1)N1CCNCC1CN1CCCC1	0	0	0	0	0	0	0	0	0	0	2	2	0	0	0	3	0	0	0	0	1	0	0	0	0	0	0	2	0	0	0	0	0	0	1	0	0	0	0	0	0	1	0	0	2	0	0
CC(=O)N1CCN(C(=O)Cc2ccc([N+](=O)[O-])cc2)C(CN2CC[C@H](O)C2)C1	7.15945036660251	O=C(Cc1ccccc1)N1CCNCC1CN1CCCC1	0	1	1	0	0	0	0	0	0	0	2	2	0	1	0	4	0	0	0	0	1	0	0	0	0	0	0	2	0	0	0	0	0	0	1	0	0	0	0	0	0	0	0	0	0	0	0
CC(=O)N1CCN(C(=O)Cc2ccc([S+](C)[O-])cc2)C(CN2CC[C@H](O)C2)C1	4.0583575773907	O=C(Cc1ccccc1)N1CCNCC1CN1CCCC1	0	1	1	0	0	0	0	0	0	0	2	2	0	1	0	3	0	0	0	0	1	0	0	0	0	0	0	2	0	0	0	0	0	0	1	0	0	0	0	0	0	0	0	0	0	0	0
COc1cccc(CC(=O)N2CCN(C(C)=O)CC2CN2CC[C@H](O)C2)c1	5.10817970188937	O=C(Cc1ccccc1)N1CCNCC1CN1CCCC1	0	1	1	0	0	0	0	0	0	0	2	2	0	1	0	3	0	0	0	0	1	0	0	0	0	0	0	2	0	0	0	0	0	0	1	0	0	0	0	0	0	1	0	0	0	0	0
CC(=O)N1CCN(C(=O)Cc2ccc(S(C)(=O)=O)cc2)C(CN2CC[C@H](O)C2)C1	9.10536051565783	O=C(Cc1ccccc1)N1CCNCC1CN1CCCC1	0	1	1	0	0	0	0	0	0	0	2	2	0	1	0	3	0	0	0	0	1	0	0	0	0	0	0	2	0	0	0	0	0	0	1	0	0	0	0	0	0	0	0	0	0	0	0
CSc1ccc(CC(=O)N2CCN(C(C)=O)CC2CN2CC[C@H](O)C2)cc1	5.38908208735578	O=C(Cc1ccccc1)N1CCNCC1CN1CCCC1	0	1	1	0	0	0	0	0	0	0	2	2	0	1	0	3	0	0	0	0	1	0	0	0	0	0	0	2	0	0	0	0	0	0	1	0	0	0	0	0	0	0	0	0	0	0	0
O=CN1CCN(C(=O)Cc2ccc(Cl)c(Cl)c2)C(CN2CCCC2)C1	6.29194979889779	O=C(Cc1ccccc1)N1CCNCC1CN1CCCC1	0	0	0	0	0	0	0	0	0	0	2	2	0	0	0	3	0	0	0	0	1	0	0	0	0	0	0	2	0	0	0	0	0	0	1	0	0	0	0	0	0	0	0	0	2	0	0
CC(=O)N1CCN(C(=O)Cc2ccccc2)C(CN2CC[C@H](O)C2)C1	3.00853545289202	O=C(Cc1ccccc1)N1CCNCC1CN1CCCC1	0	1	1	0	0	0	0	0	0	0	2	2	0	1	0	3	0	0	0	0	1	0	0	0	0	0	0	2	0	0	0	0	0	0	1	0	0	0	0	0	0	0	0	0	0	0	0
COC(=O)N1CCN(C(=O)Cc2ccc(Cl)c(Cl)c2)C(CN2CCC(O)C2)C1	10.0788096613719	O=C(Cc1ccccc1)N1CCNCC1CN1CCCC1	0	1	1	0	0	0	0	0	0	0	2	2	0	1	0	3	0	0	0	0	1	0	0	0	0	0	0	2	0	0	0	0	0	0	1	0	0	0	0	0	0	1	0	0	2	0	0
CCC(=O)N1CCN(C(=O)Cc2ccc(Cl)c(Cl)c2)C(CN2CCCC2)C1	7.06847858839679	O=C(Cc1ccccc1)N1CCNCC1CN1CCCC1	0	0	0	0	0	0	0	0	0	0	2	2	0	0	0	3	0	0	0	0	1	0	0	0	0	0	0	2	0	0	0	0	0	0	1	0	0	0	0	0	0	0	0	0	2	0	0
CCOC(=O)N1CCN(C(=O)Cc2ccc(Cl)c(Cl)c2)C(CN2CCCC2)C1	7.74723703150463	O=C(Cc1ccccc1)N1CCNCC1CN1CCCC1	0	0	0	0	0	0	0	0	0	0	2	2	0	0	0	3	0	0	0	0	1	0	0	0	0	0	0	2	0	0	0	0	0	0	1	0	0	0	0	0	0	1	0	0	2	0	0
COc1ccc(CC(=O)N2CCN(C(C)=O)CC2CN2CC[C@H](O)C2)cc1	3.5619206910768	O=C(Cc1ccccc1)N1CCNCC1CN1CCCC1	0	1	1	0	0	0	0	0	0	0	2	2	0	1	0	3	0	0	0	0	1	0	0	0	0	0	0	2	0	0	0	0	0	0	1	0	0	0	0	0	0	1	0	0	0	0	0
COCC(=O)N1CCN(C(=O)Cc2ccc(Cl)c(Cl)c2)C(CN2CCCC2)C1	1.02753398402543	O=C(Cc1ccccc1)N1CCNCC1CN1CCCC1	0	0	0	0	0	0	0	0	0	0	2	2	0	0	0	3	0	0	0	0	1	0	0	0	0	0	0	2	0	0	0	0	0	0	1	0	0	0	0	0	0	1	0	0	2	0	0
CCCC(=O)N1CCN(C(=O)Cc2ccc(Cl)c(Cl)c2)C(CN2CCCC2)C1	4.9056554377779	O=C(Cc1ccccc1)N1CCNCC1CN1CCCC1	0	0	0	0	0	0	0	0	0	0	2	2	0	0	0	3	0	0	0	0	1	0	0	0	0	0	0	2	0	0	0	0	0	0	1	0	0	0	0	0	0	0	0	0	2	0	0
C=CC(=O)N1CCN(C(=O)Cc2ccc(Cl)c(Cl)c2)C(CN2CCCC2)C1	9.86750056770472	O=C(Cc1ccccc1)N1CCNCC1CN1CCCC1	0	0	0	0	0	0	0	0	0	0	2	2	0	0	0	3	0	0	0	0	1	0	0	0	0	0	0	2	0	0	0	0	0	0	1	0	0	0	0	0	0	0	0	0	2	0	0
CC(=O)N1CCN(C(=O)Cc2ccc(Cl)c(Cl)c2)C(CN2CCCC2)C1	6.69741490700595	O=C(Cc1ccccc1)N1CCNCC1CN1CCCC1	0	0	0	0	0	0	0	0	0	0	2	2	0	0	0	3	0	0	0	0	1	0	0	0	0	0	0	2	0	0	0	0	0	0	1	0	0	0	0	0	0	0	0	0	2	0	0
CCCNCc1ccc(OCc2ccccc2C(=O)Nc2ccc3nc(C)cc(N)c3c2)cc1	0.9676398520755	O=C(Nc1ccc2ncccc2c1)c1ccccc1COc1ccccc1	0	0	0	1	0	1	0	0	0	0	1	1	0	0	0	1	2	1	0	0	0	0	0	0	0	0	0	1	0	2	1	0	0	0	3	0	1	0	0	0	0	1	0	0	0	0	0
CCCCNCc1ccc(OCc2ccccc2C(=O)Nc2ccc3nc(C)cc(N)c3c2)cc1	0.31323282461231	O=C(Nc1ccc2ncccc2c1)c1ccccc1COc1ccccc1	0	0	0	1	0	1	0	0	0	0	1	1	0	0	0	1	2	1	0	0	0	0	0	0	0	0	0	1	0	2	1	0	0	0	3	0	1	0	0	0	0	1	0	0	0	0	0
CCCCCNCc1ccc(OCc2ccccc2C(=O)Nc2ccc3nc(C)cc(N)c3c2)cc1	0.792325575644718	O=C(Nc1ccc2ncccc2c1)c1ccccc1COc1ccccc1	0	0	0	1	0	1	0	0	0	0	1	1	0	0	0	1	2	1	0	0	0	0	0	0	0	0	0	1	0	2	1	0	0	0	3	0	1	0	0	0	0	1	0	0	0	0	0
CCCCCCNCc1ccc(OCc2ccccc2C(=O)Nc2ccc3nc(C)cc(N)c3c2)cc1	1.94641427280632	O=C(Nc1ccc2ncccc2c1)c1ccccc1COc1ccccc1	0	0	0	1	0	1	0	0	0	0	1	1	0	0	0	1	2	1	0	0	0	0	0	0	0	0	0	1	0	2	1	0	0	0	3	0	1	0	0	0	0	1	0	0	0	0	0
CCCCCCCNCc1ccc(OCc2ccccc2C(=O)Nc2ccc3nc(C)cc(N)c3c2)cc1	1.47705908192763	O=C(Nc1ccc2ncccc2c1)c1ccccc1COc1ccccc1	0	0	0	1	0	1	0	0	0	0	1	1	0	0	0	1	2	1	0	0	0	0	0	0	0	0	0	1	0	2	1	0	0	0	3	0	1	0	0	0	0	1	0	0	0	0	0
CCCCCCCCNCc1ccc(OCc2ccccc2C(=O)Nc2ccc3nc(C)cc(N)c3c2)cc1	0.491847553235912	O=C(Nc1ccc2ncccc2c1)c1ccccc1COc1ccccc1	0	0	0	1	0	1	0	0	0	0	1	1	0	0	0	1	2	1	0	0	0	0	0	0	0	0	0	1	0	2	1	0	0	0	3	0	1	0	0	0	0	1	0	0	0	0	0
CCCCCCCCCNCc1ccc(OCc2ccccc2C(=O)Nc2ccc3nc(C)cc(N)c3c2)cc1	1.15028624239513	O=C(Nc1ccc2ncccc2c1)c1ccccc1COc1ccccc1	0	0	0	1	0	1	0	0	0	0	1	1	0	0	0	1	2	1	0	0	0	0	0	0	0	0	0	1	0	2	1	0	0	0	3	0	1	0	0	0	0	1	0	0	0	0	0
CCCCCCCCCCNCc1ccc(OCc2ccccc2C(=O)Nc2ccc3nc(C)cc(N)c3c2)cc1	0.6225287517589	O=C(Nc1ccc2ncccc2c1)c1ccccc1COc1ccccc1	0	0	0	1	0	1	0	0	0	0	1	1	0	0	0	1	2	1	0	0	0	0	0	0	0	0	0	1	0	2	1	0	0	0	3	0	1	0	0	0	0	1	0	0	0	0	0
Cc1cc(N)c2cc(NC(=O)c3ccccc3COc3ccc(CNCCCN)cc3)ccc2n1	1.5920756774404	O=C(Nc1ccc2ncccc2c1)c1ccccc1COc1ccccc1	0	0	0	1	0	1	0	0	0	0	1	1	0	0	0	1	2	2	0	0	0	0	0	0	0	0	0	1	0	2	1	0	0	0	3	0	1	0	0	0	0	1	0	0	0	0	0
Cc1cc(N)c2cc(NC(=O)c3ccccc3COc3ccc(CNCCCCN)cc3)ccc2n1	0.643680034171847	O=C(Nc1ccc2ncccc2c1)c1ccccc1COc1ccccc1	0	0	0	1	0	1	0	0	0	0	1	1	0	0	0	1	2	2	0	0	0	0	0	0	0	0	0	1	0	2	1	0	0	0	3	0	1	0	0	0	0	1	0	0	0	0	0
Cc1cc(N)c2cc(NC(=O)c3ccccc3COc3ccc(CNCCCCCN)cc3)ccc2n1	1.32445399746215	O=C(Nc1ccc2ncccc2c1)c1ccccc1COc1ccccc1	0	0	0	1	0	1	0	0	0	0	1	1	0	0	0	1	2	2	0	0	0	0	0	0	0	0	0	1	0	2	1	0	0	0	3	0	1	0	0	0	0	1	0	0	0	0	0
Cc1cc(N)c2cc(NC(=O)c3ccccc3COc3ccc(CNCCCCCCN)cc3)ccc2n1	1.89175586026846	O=C(Nc1ccc2ncccc2c1)c1ccccc1COc1ccccc1	0	0	0	1	0	1	0	0	0	0	1	1	0	0	0	1	2	2	0	0	0	0	0	0	0	0	0	1	0	2	1	0	0	0	3	0	1	0	0	0	0	1	0	0	0	0	0
Cc1cc(N)c2cc(NC(=O)c3ccccc3COc3ccc(CNCCCCCCCN)cc3)ccc2n1	2.09424672368854	O=C(Nc1ccc2ncccc2c1)c1ccccc1COc1ccccc1	0	0	0	1	0	1	0	0	0	0	1	1	0	0	0	1	2	2	0	0	0	0	0	0	0	0	0	1	0	2	1	0	0	0	3	0	1	0	0	0	0	1	0	0	0	0	0
Cc1cc(N)c2cc(NC(=O)c3ccccc3COc3ccc(CNCCCCCCCCN)cc3)ccc2n1	2.22921057609102	O=C(Nc1ccc2ncccc2c1)c1ccccc1COc1ccccc1	0	0	0	1	0	1	0	0	0	0	1	1	0	0	0	1	2	2	0	0	0	0	0	0	0	0	0	1	0	2	1	0	0	0	3	0	1	0	0	0	0	1	0	0	0	0	0
Cc1cc(N)c2cc(NC(=O)c3ccccc3COc3ccc(CNCCCCCCCCCN)cc3)ccc2n1	0.271412004304102	O=C(Nc1ccc2ncccc2c1)c1ccccc1COc1ccccc1	0	0	0	1	0	1	0	0	0	0	1	1	0	0	0	1	2	2	0	0	0	0	0	0	0	0	0	1	0	2	1	0	0	0	3	0	1	0	0	0	0	1	0	0	0	0	0
Cc1cc(N)c2cc(NC(=O)c3ccccc3COc3ccc(CNCCCCCCCCCCN)cc3)ccc2n1	-0.116359308505288	O=C(Nc1ccc2ncccc2c1)c1ccccc1COc1ccccc1	0	0	0	1	0	1	0	0	0	0	1	1	0	0	0	1	2	2	0	0	0	0	0	0	0	0	0	1	0	2	1	0	0	0	3	0	1	0	0	0	0	1	0	0	0	0	0
O=C(NCC1NCCc2ccccc21)c1cccc(Cl)c1	1.97891603571086	O=C(NCC1NCCc2ccccc21)c1ccccc1	0	0	0	0	0	0	0	0	0	0	1	1	0	0	0	0	2	0	0	0	0	0	0	0	0	0	0	1	0	0	0	0	0	0	2	0	1	0	0	0	0	0	0	0	1	0	0
Cc1cccc(C(=O)NCC2NCCc3ccccc32)c1	4.0583575773907	O=C(NCC1NCCc2ccccc21)c1ccccc1	0	0	0	0	0	0	0	0	0	0	1	1	0	0	0	0	2	0	0	0	0	0	0	0	0	0	0	1	0	0	1	0	0	0	2	0	1	0	0	0	0	0	0	0	0	0	0
COc1ccc(C(=O)NCC2NCCc3ccccc32)cc1	5.08797699457185	O=C(NCC1NCCc2ccccc21)c1ccccc1	0	0	0	0	0	0	0	0	0	0	1	1	0	0	0	0	2	0	0	0	0	0	0	0	0	0	0	1	0	0	0	0	0	0	2	0	1	0	0	0	0	1	0	0	0	0	0
O=C(NCC1NCCc2ccccc21)c1ccc(OC(F)(F)F)cc1	3.43931836898447	O=C(NCC1NCCc2ccccc21)c1ccccc1	0	0	0	0	0	0	0	0	0	0	1	1	0	0	0	0	2	0	0	0	0	0	0	0	0	3	0	1	0	0	0	0	0	0	2	0	1	0	0	0	0	1	0	0	3	0	0
O=C(NCC1NCCc2ccccc21)c1ccc(F)cc1	-0.830916859701293	O=C(NCC1NCCc2ccccc21)c1ccccc1	0	0	0	0	0	0	0	0	0	0	1	1	0	0	0	0	2	0	0	0	0	0	0	0	0	0	0	1	0	0	0	0	0	0	2	0	1	0	0	0	0	0	0	0	1	0	0
O=C(NCC1NCCc2ccccc21)c1ccc(Cl)cc1	4.50019032966973	O=C(NCC1NCCc2ccccc21)c1ccccc1	0	0	0	0	0	0	0	0	0	0	1	1	0	0	0	0	2	0	0	0	0	0	0	0	0	0	0	1	0	0	0	0	0	0	2	0	1	0	0	0	0	0	0	0	1	0	0
CCc1ccc(C(=O)NCC2NCCc3ccccc32)cc1	2.6543636391714	O=C(NCC1NCCc2ccccc21)c1ccccc1	0	0	0	0	0	0	0	0	0	0	1	1	0	0	0	0	2	0	0	0	0	0	0	0	0	0	0	1	0	0	1	0	0	0	2	0	1	0	0	0	0	0	0	0	0	0	0
Cc1ccc(C(=O)NCC2NCCc3ccccc32)cc1C	-0.0971716738705446	O=C(NCC1NCCc2ccccc21)c1ccccc1	0	0	0	0	0	0	0	0	0	0	1	1	0	0	0	0	2	0	0	0	0	0	0	0	0	0	0	1	0	0	2	0	0	0	2	0	1	0	0	0	0	0	0	0	0	0	0
O=C(NCC1NCCc2ccccc21)c1ccc(Cl)c(Cl)c1	2.30296575233352	O=C(NCC1NCCc2ccccc21)c1ccccc1	0	0	0	0	0	0	0	0	0	0	1	1	0	0	0	0	2	0	0	0	0	0	0	0	0	0	0	1	0	0	0	0	0	0	2	0	1	0	0	0	0	0	0	0	2	0	0
CCCCN1CCc2ccccc2C1CNC(=O)c1ccc(C)cc1	2.34070608031636	O=C(NCC1NCCc2ccccc21)c1ccccc1	0	0	0	0	0	0	0	0	0	0	1	1	0	0	0	1	1	0	0	0	0	0	0	0	0	0	0	1	0	0	1	0	0	0	2	0	1	0	0	0	0	0	0	0	0	0	0
Cc1ccc(C(=O)NCC2c3ccccc3CCN2CCCl)cc1	1.01383513966727	O=C(NCC1NCCc2ccccc21)c1ccccc1	0	0	0	0	0	0	0	0	0	0	1	1	0	0	0	1	1	0	0	0	0	0	0	0	0	1	0	1	0	0	1	0	0	0	2	0	1	0	0	0	0	0	0	0	1	0	0
Cc1ccc(C(=O)NCC2c3ccccc3CCN2C)cc1	4.0583575773907	O=C(NCC1NCCc2ccccc21)c1ccccc1	0	0	0	0	0	0	0	0	0	0	1	1	0	0	0	1	1	0	0	1	0	0	0	0	0	0	0	1	0	0	1	0	0	0	2	0	1	0	0	0	0	0	0	0	0	0	0
CCc1ccc(C(=O)NCC2c3ccccc3CCN2C)cc1	2.80559460889533	O=C(NCC1NCCc2ccccc21)c1ccccc1	0	0	0	0	0	0	0	0	0	0	1	1	0	0	0	1	1	0	0	1	0	0	0	0	0	0	0	1	0	0	1	0	0	0	2	0	1	0	0	0	0	0	0	0	0	0	0
Cc1ccc(C(=O)NCC2c3ccccc3CCN2C)cc1C	4.61797336532612	O=C(NCC1NCCc2ccccc21)c1ccccc1	0	0	0	0	0	0	0	0	0	0	1	1	0	0	0	1	1	0	0	1	0	0	0	0	0	0	0	1	0	0	2	0	0	0	2	0	1	0	0	0	0	0	0	0	0	0	0
CN1CCc2ccccc2C1CNC(=O)c1ccc(Cl)c(Cl)c1	2.91322527308769	O=C(NCC1NCCc2ccccc21)c1ccccc1	0	0	0	0	0	0	0	0	0	0	1	1	0	0	0	1	1	0	0	1	0	0	0	0	0	0	0	1	0	0	0	0	0	0	2	0	1	0	0	0	0	0	0	0	2	0	0
COc1cccc2c1[C@]13CCN(CC4CC4)[C@H](C2)[C@]1(OC)CCC(=O)C3	4.23782606520224	O=C1CCC2[C@H]3Cc4ccccc4[C@@]2(CCN3CC2CC2)C1	0	0	0	0	0	0	0	0	0	0	1	1	0	0	0	1	0	0	0	0	1	0	0	0	0	0	0	0	0	0	0	0	0	0	1	0	1	0	0	0	0	2	0	0	0	0	0
COC(=O)[C@@H]1C[C@H](OC(C)(C)OC)C(=O)[C@H]2[C@@]1(C)CC[C@H]1C(=O)O[C@H](c3ccoc3)C[C@]21C	4.72333388098394	O=C1CCCC2CC[C@H]3C(=O)O[C@H](c4ccoc4)CC3[C@@H]12	0	0	0	0	0	0	0	0	0	0	3	3	0	0	0	0	0	0	0	0	0	0	0	0	0	0	0	0	0	0	0	0	0	0	0	0	3	0	0	0	2	4	1	0	0	0	0
COC(=O)[C@@H]1C[C@H](OCOCC[Si](C)(C)C)C(=O)[C@H]2[C@@]1(C)CC[C@H]1C(=O)O[C@H](c3ccoc3)C[C@]21C	1.58542711864941	O=C1CCCC2CC[C@H]3C(=O)O[C@H](c4ccoc4)CC3[C@@H]12	0	0	0	0	0	0	0	0	0	0	3	3	0	0	0	0	0	0	0	0	0	0	0	0	0	0	0	0	0	0	0	0	0	0	0	0	3	0	0	0	2	4	1	0	0	0	0
COC(=O)[C@@H]1C[C@@H](SC(C)=O)C(=O)[C@H]2[C@@]1(C)CC[C@H]1C(=O)O[C@H](c3ccoc3)C[C@]21C	4.18781564462758	O=C1CCCC2CC[C@H]3C(=O)O[C@H](c4ccoc4)CC3[C@@H]12	0	0	0	0	0	0	0	0	0	0	4	4	0	0	0	0	0	0	0	0	0	0	0	0	0	0	0	0	0	0	0	0	0	0	0	0	3	0	0	0	2	2	1	0	0	0	0
COC(=O)[C@@H]1C[C@H](S)C(=O)[C@H]2[C@@]1(C)CC[C@H]1C(=O)O[C@H](c3ccoc3)C[C@]21C	3.34051778424038	O=C1CCCC2CC[C@H]3C(=O)O[C@H](c4ccoc4)CC3[C@@H]12	0	0	0	0	0	0	0	0	0	0	3	3	0	0	0	0	0	0	0	0	0	0	1	0	0	0	0	0	0	0	0	0	0	0	0	0	3	0	0	0	2	2	1	0	0	0	0
O=C(O)c1ccc(S(=O)(=O)N2CCN(C(=O)Cn3c(=O)oc4ccc(Cl)cc43)C(CN3CCCC3)C2)cc1O	0.0253819615448875	O=C(Cn1c(=O)oc2ccccc21)N1CCN(S(=O)(=O)c2ccccc2)CC1CN1CCCC1	0	0	0	0	1	1	0	1	1	1	2	1	0	0	0	4	0	0	0	0	1	0	0	0	0	0	0	1	0	0	0	0	0	0	2	0	1	0	0	0	0	0	0	0	1	0	0
O=C(O)c1ccc(S(=O)(=O)N2CCN(C(=O)Cn3c(=O)oc4ccc(Cl)cc43)C(CN3CCCC3)C2)cc1	1.39909754045792	O=C(Cn1c(=O)oc2ccccc21)N1CCN(S(=O)(=O)c2ccccc2)CC1CN1CCCC1	0	0	0	0	1	1	0	0	1	1	2	1	0	0	0	4	0	0	0	0	1	0	0	0	0	0	0	1	0	0	0	0	0	0	2	0	1	0	0	0	0	0	0	0	1	0	0
CC(=O)Nc1ccc(S(=O)(=O)N2CCN(C(=O)Cn3c(=O)oc4ccc(Cl)cc43)C(CN3CCCC3)C2)cc1	1.82988045655037	O=C(Cn1c(=O)oc2ccccc21)N1CCN(S(=O)(=O)c2ccccc2)CC1CN1CCCC1	0	0	0	0	0	1	0	0	0	0	2	2	0	0	0	4	1	0	0	0	1	0	0	0	0	0	0	2	0	1	0	0	0	0	2	0	1	0	0	0	0	0	0	0	1	0	0
COc1ccc(Br)cc1S(=O)(=O)N1CCN(C(=O)Cn2c(=O)oc3ccc(Cl)cc32)C(CN2CCCC2)C1	2.32796705453893	O=C(Cn1c(=O)oc2ccccc21)N1CCN(S(=O)(=O)c2ccccc2)CC1CN1CCCC1	0	0	0	0	0	1	0	0	0	0	1	1	0	0	0	4	0	0	0	0	1	0	0	0	0	0	0	1	0	0	0	0	0	0	2	0	1	0	0	0	0	1	0	0	2	0	0
COc1ccc(S(=O)(=O)N2CCN(C(=O)Cn3c(=O)oc4ccc(Cl)cc43)C(CN3CCCC3)C2)c(Br)c1OC	1.82988045655037	O=C(Cn1c(=O)oc2ccccc21)N1CCN(S(=O)(=O)c2ccccc2)CC1CN1CCCC1	0	0	0	0	0	1	0	0	0	0	1	1	0	0	0	4	0	0	0	0	1	0	0	0	0	0	0	1	0	0	0	0	0	0	2	0	1	0	0	0	0	2	0	0	2	0	0
COc1ccc(S(=O)(=O)N2CCN(C(=O)Cn3c(=O)oc4ccc(Cl)cc43)C(CN3CCCC3)C2)cc1OC	3.23167900420623	O=C(Cn1c(=O)oc2ccccc21)N1CCN(S(=O)(=O)c2ccccc2)CC1CN1CCCC1	0	0	0	0	0	1	0	0	0	0	1	1	0	0	0	4	0	0	0	0	1	0	0	0	0	0	0	1	0	0	0	0	0	0	2	0	1	0	0	0	0	2	0	0	1	0	0
COc1ccc(S(=O)(=O)N2CCN(C(=O)Cn3c(=O)oc4ccc(Cl)cc43)C(CN3CCCC3)C2)cc1	1.39909754045792	O=C(Cn1c(=O)oc2ccccc21)N1CCN(S(=O)(=O)c2ccccc2)CC1CN1CCCC1	0	0	0	0	0	1	0	0	0	0	1	1	0	0	0	4	0	0	0	0	1	0	0	0	0	0	0	1	0	0	0	0	0	0	2	0	1	0	0	0	0	1	0	0	1	0	0
COc1cccc(S(=O)(=O)N2CCN(C(=O)Cn3c(=O)oc4ccc(Cl)cc43)C(CN3CCCC3)C2)c1	3.23167900420623	O=C(Cn1c(=O)oc2ccccc21)N1CCN(S(=O)(=O)c2ccccc2)CC1CN1CCCC1	0	0	0	0	0	1	0	0	0	0	1	1	0	0	0	4	0	0	0	0	1	0	0	0	0	0	0	1	0	0	0	0	0	0	2	0	1	0	0	0	0	1	0	0	1	0	0
O=C(Cn1c(=O)oc2ccc(Cl)cc21)N1CCN(S(=O)(=O)c2cc(C(F)(F)F)ccc2Cl)CC1CN1CCCC1	2.09224472101786	O=C(Cn1c(=O)oc2ccccc21)N1CCN(S(=O)(=O)c2ccccc2)CC1CN1CCCC1	0	0	0	0	0	1	0	0	0	0	1	1	0	0	0	4	0	0	0	0	1	0	0	0	0	3	0	1	0	0	0	0	0	0	2	0	1	0	0	0	0	0	0	0	5	0	0
O=C(Cn1c(=O)oc2ccc(Cl)cc21)N1CCN(S(=O)(=O)c2ccccc2Br)CC1CN1CCCC1	1.39909754045792	O=C(Cn1c(=O)oc2ccccc21)N1CCN(S(=O)(=O)c2ccccc2)CC1CN1CCCC1	0	0	0	0	0	1	0	0	0	0	1	1	0	0	0	4	0	0	0	0	1	0	0	0	0	0	0	1	0	0	0	0	0	0	2	0	1	0	0	0	0	0	0	0	2	0	0
O=C(Cn1c(=O)oc2ccc(Cl)cc21)N1CCN(S(=O)(=O)c2cccc(C(F)(F)F)c2)CC1CN1CCCC1	1.39909754045792	O=C(Cn1c(=O)oc2ccccc21)N1CCN(S(=O)(=O)c2ccccc2)CC1CN1CCCC1	0	0	0	0	0	1	0	0	0	0	1	1	0	0	0	4	0	0	0	0	1	0	0	0	0	3	0	1	0	0	0	0	0	0	2	0	1	0	0	0	0	0	0	0	4	0	0
N#Cc1cccc(S(=O)(=O)N2CCN(C(=O)Cn3c(=O)oc4ccc(Cl)cc43)C(CN3CCCC3)C2)c1	2.55428018061442	O=C(Cn1c(=O)oc2ccccc21)N1CCN(S(=O)(=O)c2ccccc2)CC1CN1CCCC1	0	0	0	0	0	1	0	0	0	0	1	1	0	0	0	5	0	0	0	0	1	0	0	0	0	0	0	1	0	0	0	0	0	0	2	0	1	0	0	0	0	0	0	0	1	0	0
O=C(Cn1c(=O)oc2ccc(Cl)cc21)N1CCN(S(=O)(=O)c2ccccc2)CC1CN1CCCC1	2.32796705453893	O=C(Cn1c(=O)oc2ccccc21)N1CCN(S(=O)(=O)c2ccccc2)CC1CN1CCCC1	0	0	0	0	0	1	0	0	0	0	1	1	0	0	0	4	0	0	0	0	1	0	0	0	0	0	0	1	0	0	0	0	0	0	2	0	1	0	0	0	0	0	0	0	1	0	0
O=C(Cn1c(=O)oc2ccccc21)N1CCN(S(=O)(=O)c2ccccc2)CC1CN1CCCC1	2.09224472101786	O=C(Cn1c(=O)oc2ccccc21)N1CCN(S(=O)(=O)c2ccccc2)CC1CN1CCCC1	0	0	0	0	0	1	0	0	0	0	1	1	0	0	0	4	0	0	0	0	1	0	0	0	0	0	0	1	0	0	0	0	0	0	2	0	1	0	0	0	0	0	0	0	0	0	0
COC(=O)[C@@H]1C[C@H](OC(C)=O)C(=O)[C@H]2[C@@]1(C)CC[C@H]1C(=O)O[C@H](c3ccoc3-c3ccccc3)C[C@]21C	8.73763573553251	O=C1CCCC2CC[C@H]3C(=O)O[C@H](c4ccoc4-c4ccccc4)CC3[C@@H]12	0	0	0	0	0	0	0	0	0	0	4	4	0	0	0	0	0	0	0	0	0	0	0	0	0	0	0	0	0	0	0	0	0	0	1	0	3	0	0	0	3	3	1	0	0	0	0
COC(=O)[C@@H]1C[C@H](OC(C)=O)C(=O)[C@H]2[C@@]1(C)CC[C@H]1C(=O)O[C@H](c3ccoc3-c3ccccc3C(F)(F)F)C[C@]21C	6.87176829415073	O=C1CCCC2CC[C@H]3C(=O)O[C@H](c4ccoc4-c4ccccc4)CC3[C@@H]12	0	0	0	0	0	0	0	0	0	0	4	4	0	0	0	0	0	0	0	0	0	0	0	0	0	3	0	0	0	0	0	0	0	0	1	0	3	0	0	0	3	3	1	0	3	0	0
COC(=O)[C@@H]1C[C@H](OC(C)=O)C(=O)[C@H]2[C@@]1(C)CC[C@H]1C(=O)O[C@H](c3ccoc3-c3cccc(C(F)(F)F)c3)C[C@]21C	5.70416313399567	O=C1CCCC2CC[C@H]3C(=O)O[C@H](c4ccoc4-c4ccccc4)CC3[C@@H]12	0	0	0	0	0	0	0	0	0	0	4	4	0	0	0	0	0	0	0	0	0	0	0	0	0	3	0	0	0	0	0	0	0	0	1	0	3	0	0	0	3	3	1	0	3	0	0
COC(=O)[C@@H]1C[C@H](OC(C)=O)C(=O)[C@H]2[C@@]1(C)CC[C@H]1C(=O)O[C@H](c3ccoc3-c3ccc(C(F)(F)F)cc3)C[C@]21C	2.07244209372168	O=C1CCCC2CC[C@H]3C(=O)O[C@H](c4ccoc4-c4ccccc4)CC3[C@@H]12	0	0	0	0	0	0	0	0	0	0	4	4	0	0	0	0	0	0	0	0	0	0	0	0	0	3	0	0	0	0	0	0	0	0	1	0	3	0	0	0	3	3	1	0	3	0	0
COC(=O)[C@@H]1C[C@H](OC(C)=O)C(=O)[C@H]2[C@@]1(C)CC[C@H]1C(=O)O[C@H](c3ccoc3-c3ccccc3F)C[C@]21C	8.81767844320605	O=C1CCCC2CC[C@H]3C(=O)O[C@H](c4ccoc4-c4ccccc4)CC3[C@@H]12	0	0	0	0	0	0	0	0	0	0	4	4	0	0	0	0	0	0	0	0	0	0	0	0	0	0	0	0	0	0	0	0	0	0	1	0	3	0	0	0	3	3	1	0	1	0	0
COC(=O)[C@@H]1C[C@H](OC(C)=O)C(=O)[C@H]2[C@@]1(C)CC[C@H]1C(=O)O[C@H](c3ccoc3-c3cccc(F)c3)C[C@]21C	6.515093350212	O=C1CCCC2CC[C@H]3C(=O)O[C@H](c4ccoc4-c4ccccc4)CC3[C@@H]12	0	0	0	0	0	0	0	0	0	0	4	4	0	0	0	0	0	0	0	0	0	0	0	0	0	0	0	0	0	0	0	0	0	0	1	0	3	0	0	0	3	3	1	0	1	0	0
COC(=O)[C@@H]1C[C@H](OC(C)=O)C(=O)[C@H]2[C@@]1(C)CC[C@H]1C(=O)O[C@H](c3ccoc3-c3ccc(F)cc3)C[C@]21C	5.01101595343573	O=C1CCCC2CC[C@H]3C(=O)O[C@H](c4ccoc4-c4ccccc4)CC3[C@@H]12	0	0	0	0	0	0	0	0	0	0	4	4	0	0	0	0	0	0	0	0	0	0	0	0	0	0	0	0	0	0	0	0	0	0	1	0	3	0	0	0	3	3	1	0	1	0	0
COC(=O)[C@@H]1C[C@H](OC(C)=O)C(=O)[C@H]2[C@@]1(C)CC[C@H]1C(=O)O[C@H](c3ccoc3-c3ccccc3[N+](=O)[O-])C[C@]21C	3.11389596854984	O=C1CCCC2CC[C@H]3C(=O)O[C@H](c4ccoc4-c4ccccc4)CC3[C@@H]12	0	0	0	0	0	0	0	0	0	0	4	4	0	0	0	1	0	0	0	0	0	0	0	0	0	0	0	0	0	0	0	0	0	0	1	0	3	0	0	0	3	3	1	0	0	0	0
COC(=O)[C@@H]1C[C@H](OC(C)=O)C(=O)[C@H]2[C@@]1(C)CC[C@H]1C(=O)O[C@H](c3ccoc3-c3cccc([N+](=O)[O-])c3)C[C@]21C	2.89075241723563	O=C1CCCC2CC[C@H]3C(=O)O[C@H](c4ccoc4-c4ccccc4)CC3[C@@H]12	0	0	0	0	0	0	0	0	0	0	4	4	0	0	0	1	0	0	0	0	0	0	0	0	0	0	0	0	0	0	0	0	0	0	1	0	3	0	0	0	3	3	1	0	0	0	0
O=C(Nc1nc2ccccc2n1CCN1CC[C@H](O)C1)c1ccc(Cl)cc1	6.69741490700595	O=C(Nc1nc2ccccc2n1CCN1CCCC1)c1ccccc1	0	1	1	0	0	2	0	0	0	0	1	1	0	1	0	3	1	0	0	0	1	0	0	0	0	0	0	1	0	1	0	0	0	0	2	0	1	0	0	0	0	0	0	0	1	0	0
O=C(Nc1nc2ccccc2n1CCN1CCCC1)c1ccc(Cl)c(Cl)c1	7.05408985094469	O=C(Nc1nc2ccccc2n1CCN1CCCC1)c1ccccc1	0	0	0	0	0	2	0	0	0	0	1	1	0	0	0	3	1	0	0	0	1	0	0	0	0	0	0	1	0	1	0	0	0	0	2	0	1	0	0	0	0	0	0	0	2	0	0
NS(=O)(=O)c1cc(C(=O)Nc2nc3ccccc3n2CCN2CCCC2)ccc1Cl	1.65398979008671	O=C(Nc1nc2ccccc2n1CCN1CCCC1)c1ccccc1	0	0	0	0	0	2	0	0	0	0	1	1	0	0	0	3	1	1	0	0	1	0	0	0	0	0	0	1	0	1	0	0	0	0	2	0	1	0	0	0	0	0	0	0	1	0	0
NS(=O)(=O)c1cccc(C(=O)Nc2nc3ccccc3n2CCN2CCCC2)c1	1.21677598366396	O=C(Nc1nc2ccccc2n1CCN1CCCC1)c1ccccc1	0	0	0	0	0	2	0	0	0	0	1	1	0	0	0	3	1	1	0	0	1	0	0	0	0	0	0	1	0	1	0	0	0	0	2	0	1	0	0	0	0	0	0	0	0	0	0
NS(=O)(=O)c1ccc(C(=O)Nc2nc3ccccc3n2CCN2CCCC2)cc1	1.01043955066613	O=C(Nc1nc2ccccc2n1CCN1CCCC1)c1ccccc1	0	0	0	0	0	2	0	0	0	0	1	1	0	0	0	3	1	1	0	0	1	0	0	0	0	0	0	1	0	1	0	0	0	0	2	0	1	0	0	0	0	0	0	0	0	0	0
O=C(Nc1nc2ccccc2n1CCN1CCCC1)c1ccc(F)cc1O	4.22931537553433	O=C(Nc1nc2ccccc2n1CCN1CCCC1)c1ccccc1	0	0	0	0	0	2	0	1	0	0	1	1	0	0	0	3	1	0	0	0	1	0	0	0	0	0	0	1	0	1	0	0	0	0	2	0	1	0	0	0	0	0	0	0	1	0	0
CS(=O)(=O)Oc1cccc(C(=O)Nc2nc3ccccc3n2CCN2CCCC2)c1	2.83038926750854	O=C(Nc1nc2ccccc2n1CCN1CCCC1)c1ccccc1	0	0	0	0	0	2	0	0	0	0	1	1	0	0	0	3	1	0	0	0	1	0	0	0	0	0	0	1	0	1	0	0	0	0	2	0	1	0	0	0	0	0	0	0	0	0	0
CC(=O)c1cccc(C(=O)Nc2nc3ccccc3n2CCN2CCCC2)c1	2.12270392850257	O=C(Nc1nc2ccccc2n1CCN1CCCC1)c1ccccc1	0	0	0	0	0	2	0	0	0	0	2	2	0	0	0	3	1	0	0	0	1	0	0	0	0	0	0	1	0	1	0	0	0	0	2	0	1	0	0	0	0	0	0	0	0	0	0
CC(=O)c1ccc(C(=O)Nc2nc3ccccc3n2CCN2CCCC2)cc1	2.71400190549114	O=C(Nc1nc2ccccc2n1CCN1CCCC1)c1ccccc1	0	0	0	0	0	2	0	0	0	0	2	2	0	0	0	3	1	0	0	0	1	0	0	0	0	0	0	1	0	1	0	0	0	0	2	0	1	0	0	0	0	0	0	0	0	0	0
COC(=O)c1cccc(C(=O)Nc2nc3ccccc3n2CCN2CCCC2)c1	0.645325738081537	O=C(Nc1nc2ccccc2n1CCN1CCCC1)c1ccccc1	0	0	0	0	0	2	0	0	0	0	2	2	0	0	0	3	1	0	0	0	1	0	0	0	0	0	0	1	0	1	0	0	0	0	2	0	1	0	0	0	1	1	0	0	0	0	0
COC(=O)c1ccc(C(=O)Nc2nc3ccccc3n2CCN2CCCC2)cc1	1.65398979008671	O=C(Nc1nc2ccccc2n1CCN1CCCC1)c1ccccc1	0	0	0	0	0	2	0	0	0	0	2	2	0	0	0	3	1	0	0	0	1	0	0	0	0	0	0	1	0	1	0	0	0	0	2	0	1	0	0	0	1	1	0	0	0	0	0
N#Cc1cccc(C(=O)Nc2nc3ccccc3n2CCN2CCCC2)c1	4.72333388098394	O=C(Nc1nc2ccccc2n1CCN1CCCC1)c1ccccc1	0	0	0	0	0	2	0	0	0	0	1	1	0	0	0	4	1	0	0	0	1	0	0	0	0	0	0	1	0	1	0	0	0	0	2	0	1	0	0	0	0	0	0	0	0	0	0
N#Cc1ccccc1C(=O)Nc1nc2ccccc2n1CCN1CCCC1	1.88930387702117	O=C(Nc1nc2ccccc2n1CCN1CCCC1)c1ccccc1	0	0	0	0	0	2	0	0	0	0	1	1	0	0	0	4	1	0	0	0	1	0	0	0	0	0	0	1	0	1	0	0	0	0	2	0	1	0	0	0	0	0	0	0	0	0	0
N#Cc1ccc(C(=O)Nc2nc3ccccc3n2CCN2CCCC2)cc1	3.12788221052458	O=C(Nc1nc2ccccc2n1CCN1CCCC1)c1ccccc1	0	0	0	0	0	2	0	0	0	0	1	1	0	0	0	4	1	0	0	0	1	0	0	0	0	0	0	1	0	1	0	0	0	0	2	0	1	0	0	0	0	0	0	0	0	0	0
O=C(Nc1nc2ccccc2n1CCN1CCCC1)c1ccccc1F	2.95262782095372	O=C(Nc1nc2ccccc2n1CCN1CCCC1)c1ccccc1	0	0	0	0	0	2	0	0	0	0	1	1	0	0	0	3	1	0	0	0	1	0	0	0	0	0	0	1	0	1	0	0	0	0	2	0	1	0	0	0	0	0	0	0	1	0	0
O=C(Nc1nc2ccccc2n1CCN1CCCC1)c1ccc(F)cc1	5.50349243853352	O=C(Nc1nc2ccccc2n1CCN1CCCC1)c1ccccc1	0	0	0	0	0	2	0	0	0	0	1	1	0	0	0	3	1	0	0	0	1	0	0	0	0	0	0	1	0	1	0	0	0	0	2	0	1	0	0	0	0	0	0	0	1	0	0
Cc1ccc(C(=O)Nc2nc3ccccc3n2CCN2CCCC2)cc1	5.33643835387035	O=C(Nc1nc2ccccc2n1CCN1CCCC1)c1ccccc1	0	0	0	0	0	2	0	0	0	0	1	1	0	0	0	3	1	0	0	0	1	0	0	0	0	0	0	1	0	1	1	0	0	0	2	0	1	0	0	0	0	0	0	0	0	0	0
COC(=O)[C@@H]1C[C@H](OC(C)=O)C(=O)[C@H]2[C@@]1(C)CC[C@H]1C(=O)O[C@H](c3ccoc3-c3ccc([N+](=O)[O-])cc3)C[C@]21C	3.86420156294974	O=C1CCCC2CC[C@H]3C(=O)O[C@H](c4ccoc4-c4ccccc4)CC3[C@@H]12	0	0	0	0	0	0	0	0	0	0	4	4	0	0	0	1	0	0	0	0	0	0	0	0	0	0	0	0	0	0	0	0	0	0	1	0	3	0	0	0	3	3	1	0	0	0	0
COC(=O)[C@@H]1C[C@H](OC(C)=O)C(=O)[C@H]2[C@@]1(C)CC[C@H]1C(=O)O[C@H](c3ccoc3-c3ccccc3C)C[C@]21C	7.31360104642977	O=C1CCCC2CC[C@H]3C(=O)O[C@H](c4ccoc4-c4ccccc4)CC3[C@@H]12	0	0	0	0	0	0	0	0	0	0	4	4	0	0	0	0	0	0	0	0	0	0	0	0	0	0	0	0	0	0	1	0	0	0	1	0	3	0	0	0	3	3	1	0	0	0	0
COC(=O)[C@@H]1C[C@H](OC(C)=O)C(=O)[C@H]2[C@@]1(C)CC[C@H]1C(=O)O[C@H](c3ccoc3-c3cccc(C)c3)C[C@]21C	7.77622456837788	O=C1CCCC2CC[C@H]3C(=O)O[C@H](c4ccoc4-c4ccccc4)CC3[C@@H]12	0	0	0	0	0	0	0	0	0	0	4	4	0	0	0	0	0	0	0	0	0	0	0	0	0	0	0	0	0	0	1	0	0	0	1	0	3	0	0	0	3	3	1	0	0	0	0
COC(=O)[C@@H]1C[C@H](OC(C)=O)C(=O)[C@H]2[C@@]1(C)CC[C@H]1C(=O)O[C@H](c3ccoc3-c3ccc(C)cc3)C[C@]21C	8.1670908770649	O=C1CCCC2CC[C@H]3C(=O)O[C@H](c4ccoc4-c4ccccc4)CC3[C@@H]12	0	0	0	0	0	0	0	0	0	0	4	4	0	0	0	0	0	0	0	0	0	0	0	0	0	0	0	0	0	0	1	0	0	0	1	0	3	0	0	0	3	3	1	0	0	0	0
COC(=O)[C@@H]1C[C@H](OC(C)=O)C(=O)[C@H]2[C@@]1(C)CC[C@H]1C(=O)O[C@H](c3ccoc3-c3ccccc3OC)C[C@]21C	6.69741490700595	O=C1CCCC2CC[C@H]3C(=O)O[C@H](c4ccoc4-c4ccccc4)CC3[C@@H]12	0	0	0	0	0	0	0	0	0	0	4	4	0	0	0	0	0	0	0	0	0	0	0	0	0	0	0	0	0	0	0	0	0	0	1	0	3	0	0	0	3	4	1	0	0	0	0
COC(=O)[C@@H]1C[C@H](OC(C)=O)C(=O)[C@H]2[C@@]1(C)CC[C@H]1C(=O)O[C@H](c3ccoc3-c3cccc(OC)c3)C[C@]21C	6.84823779674054	O=C1CCCC2CC[C@H]3C(=O)O[C@H](c4ccoc4-c4ccccc4)CC3[C@@H]12	0	0	0	0	0	0	0	0	0	0	4	4	0	0	0	0	0	0	0	0	0	0	0	0	0	0	0	0	0	0	0	0	0	0	1	0	3	0	0	0	3	4	1	0	0	0	0
COC(=O)[C@@H]1C[C@H](OC(C)=O)C(=O)[C@H]2[C@@]1(C)CC[C@H]1C(=O)O[C@H](c3ccoc3-c3ccc(OC)cc3)C[C@]21C	6.22741127776022	O=C1CCCC2CC[C@H]3C(=O)O[C@H](c4ccoc4-c4ccccc4)CC3[C@@H]12	0	0	0	0	0	0	0	0	0	0	4	4	0	0	0	0	0	0	0	0	0	0	0	0	0	0	0	0	0	0	0	0	0	0	1	0	3	0	0	0	3	4	1	0	0	0	0
COC(=O)[C@@H]1C[C@H](OC(C)=O)C(=O)[C@H]2[C@@]1(C)CC[C@H]1C(=O)O[C@H](c3ccoc3C)C[C@]21C	9.89159811928378	O=C1CCCC2CC[C@H]3C(=O)O[C@H](c4ccoc4)CC3[C@@H]12	0	0	0	0	0	0	0	0	0	0	4	4	0	0	0	0	0	0	0	0	0	0	0	0	0	0	0	0	0	0	1	0	0	0	0	0	3	0	0	0	3	3	1	0	0	0	0
CC#Cc1occc1[C@@H]1C[C@]2(C)[C@H]3C(=O)[C@@H](OC(C)=O)C[C@@H](C(=O)OC)[C@]3(C)CC[C@H]2C(=O)O1	5.74190346197852	O=C1CCCC2CC[C@H]3C(=O)O[C@H](c4ccoc4)CC3[C@@H]12	0	0	0	0	0	0	0	0	0	0	4	4	0	0	0	0	0	0	0	0	0	0	0	0	0	0	0	0	0	0	0	0	0	0	0	0	3	0	0	0	3	3	1	0	0	0	0
CCCC#Cc1occc1[C@@H]1C[C@]2(C)[C@H]3C(=O)[C@@H](OC(C)=O)C[C@@H](C(=O)OC)[C@]3(C)CC[C@H]2C(=O)O1	-0.132378830506472	O=C1CCCC2CC[C@H]3C(=O)O[C@H](c4ccoc4)CC3[C@@H]12	0	0	0	0	0	0	0	0	0	0	4	4	0	0	0	0	0	0	0	0	0	0	0	0	0	0	0	0	0	0	0	0	0	0	0	0	3	0	0	0	3	3	1	0	0	0	0
COC(=O)[C@@H]1C[C@H](OC(C)=O)C(=O)[C@H]2[C@@]1(C)CC[C@H]1C(=O)O[C@H](c3ccoc3C#CCCCO)C[C@]21C	2.20877853727381	O=C1CCCC2CC[C@H]3C(=O)O[C@H](c4ccoc4)CC3[C@@H]12	0	1	1	0	0	0	0	0	0	0	4	4	0	0	0	0	0	0	0	0	0	0	0	0	0	0	0	0	0	0	0	0	0	0	0	0	3	0	0	0	3	3	1	0	0	0	0
C#Cc1occc1[C@@H]1C[C@]2(C)[C@H]3C(=O)[C@@H](OC(C)=O)C[C@@H](C(=O)OC)[C@]3(C)CC[C@H]2C(=O)O1	12.9633162998157	O=C1CCCC2CC[C@H]3C(=O)O[C@H](c4ccoc4)CC3[C@@H]12	0	0	0	0	0	0	0	0	0	0	4	4	0	0	0	0	0	0	0	0	0	0	0	0	0	0	0	0	0	0	0	0	0	0	0	0	3	0	0	0	3	3	1	0	0	0	0
CCc1occc1[C@@H]1C[C@]2(C)[C@H]3C(=O)[C@@H](OC(C)=O)C[C@@H](C(=O)OC)[C@]3(C)CC[C@H]2C(=O)O1	7.93528926300757	O=C1CCCC2CC[C@H]3C(=O)O[C@H](c4ccoc4)CC3[C@@H]12	0	0	0	0	0	0	0	0	0	0	4	4	0	0	0	0	0	0	0	0	0	0	0	0	0	0	0	0	0	0	1	0	0	0	0	0	3	0	0	0	3	3	1	0	0	0	0
COC(=O)[C@@H]1C[C@H](OC(C)=O)C(=O)[C@H]2[C@@]1(C)CC[C@H]1C(=O)O[C@H](c3ccoc3-c3ccccc3N)C[C@]21C	2.93621479131239	O=C1CCCC2CC[C@H]3C(=O)O[C@H](c4ccoc4-c4ccccc4)CC3[C@@H]12	0	0	0	1	0	0	0	0	0	0	4	4	0	0	0	0	0	1	0	0	0	0	0	0	0	0	0	0	0	1	0	0	0	0	1	0	3	0	0	0	3	3	1	0	0	0	0
COC(=O)[C@@H]1C[C@H](OC(C)=O)C(=O)[C@H]2[C@@]1(C)CC[C@H]1C(=O)O[C@H](c3ccoc3-c3cccc(N)c3)C[C@]21C	2.55428018061442	O=C1CCCC2CC[C@H]3C(=O)O[C@H](c4ccoc4-c4ccccc4)CC3[C@@H]12	0	0	0	1	0	0	0	0	0	0	4	4	0	0	0	0	0	1	0	0	0	0	0	0	0	0	0	0	0	1	0	0	0	0	1	0	3	0	0	0	3	3	1	0	0	0	0
COC(=O)[C@@H]1C[C@H](OC(C)=O)C(=O)[C@H]2[C@@]1(C)CC[C@H]1C(=O)O[C@H](c3ccoc3-c3ccc(N)cc3)C[C@]21C	2.57028052196086	O=C1CCCC2CC[C@H]3C(=O)O[C@H](c4ccoc4-c4ccccc4)CC3[C@@H]12	0	0	0	1	0	0	0	0	0	0	4	4	0	0	0	0	0	1	0	0	0	0	0	0	0	0	0	0	0	1	0	0	0	0	1	0	3	0	0	0	3	3	1	0	0	0	0
COC(=O)[C@@H]1C[C@H](OC(C)=O)C(=O)[C@H]2[C@@]1(C)CC[C@H]1C(=O)O[C@H](c3cc(Br)oc3Br)C[C@]21C	3.51936107665801	O=C1CCCC2CC[C@H]3C(=O)O[C@H](c4ccoc4)CC3[C@@H]12	0	0	0	0	0	0	0	0	0	0	4	4	0	0	0	0	0	0	0	0	0	0	0	0	0	0	0	0	0	0	0	0	0	0	0	0	3	0	0	0	3	3	1	0	2	0	0
COC(=O)[C@@H]1C[C@H](OC(C)=O)C(=O)[C@H]2[C@@]1(C)CC[C@H]1C(=O)O[C@H](c3cc(C)oc3C)C[C@]21C	3.47853908213775	O=C1CCCC2CC[C@H]3C(=O)O[C@H](c4ccoc4)CC3[C@@H]12	0	0	0	0	0	0	0	0	0	0	4	4	0	0	0	0	0	0	0	0	0	0	0	0	0	0	0	0	0	0	2	0	0	0	0	0	3	0	0	0	3	3	1	0	0	0	0
COC(=O)[C@@H]1C[C@H](OC(C)=O)C(=O)[C@H]2[C@@]1(C)CC[C@H]1C(=O)O[C@H](c3coc(C(F)(F)F)c3)C[C@]21C	7.8685978885089	O=C1CCCC2CC[C@H]3C(=O)O[C@H](c4ccoc4)CC3[C@@H]12	0	0	0	0	0	0	0	0	0	0	4	4	0	0	0	0	0	0	0	0	0	0	0	0	0	3	0	0	0	0	0	0	0	0	0	0	3	0	0	0	3	3	1	0	3	0	0
COC(=O)[C@@H]1C[C@H](OC(C)=O)C(=O)[C@H]2[C@@]1(C)CC[C@H]1C(=O)O[C@H](c3ccoc3C(F)(F)F)C[C@]21C	5.56601279551485	O=C1CCCC2CC[C@H]3C(=O)O[C@H](c4ccoc4)CC3[C@@H]12	0	0	0	0	0	0	0	0	0	0	4	4	0	0	0	0	0	0	0	0	0	0	0	0	0	3	0	0	0	0	0	0	0	0	0	0	3	0	0	0	3	3	1	0	3	0	0
COC(=O)[C@@H]1C[C@H](OC(C)=O)C(=O)[C@H]2[C@@]1(C)CC[C@H]1C(=O)O[C@H](c3ccoc3CO)C[C@]21C	7.80607753152757	O=C1CCCC2CC[C@H]3C(=O)O[C@H](c4ccoc4)CC3[C@@H]12	0	1	1	0	0	0	0	0	0	0	4	4	0	0	0	0	0	0	0	0	0	0	0	0	0	0	0	0	0	0	0	0	0	0	0	0	3	0	0	0	3	3	1	0	0	0	0
COC(=O)[C@@H]1C[C@H](OC(C)=O)C(=O)[C@H]2[C@@]1(C)CC[C@H]1C(=O)O[C@H](c3ccoc3C=O)C[C@]21C	7.01212565184565	O=C1CCCC2CC[C@H]3C(=O)O[C@H](c4ccoc4)CC3[C@@H]12	0	0	0	0	0	0	0	0	0	0	5	5	0	0	0	0	0	0	0	0	0	0	0	1	0	0	0	0	0	0	0	0	0	0	0	0	3	0	0	0	3	3	1	0	0	0	0
COC(=O)[C@@H]1C[C@H](OC(C)=O)C(=O)[C@H]2[C@@]1(C)CC[C@H]1C(=O)O[C@H](c3ccoc3C#N)C[C@]21C	6.75929031072404	O=C1CCCC2CC[C@H]3C(=O)O[C@H](c4ccoc4)CC3[C@@H]12	0	0	0	0	0	0	0	0	0	0	4	4	0	0	0	1	0	0	0	0	0	0	0	0	0	0	0	0	0	0	0	0	0	0	0	0	3	0	0	0	3	3	1	0	0	0	0
COC(=O)N1CCN(C(=O)Cc2ccc(Cl)c(Cl)c2)[C@@H]2[C@@H](N3CCCC3)CCC[C@@H]21	8.30685281944005	O=C(Cc1ccccc1)N1CCN[C@H]2CCC[C@H](N3CCCC3)[C@H]21	0	0	0	0	0	0	0	0	0	0	2	2	0	0	0	3	0	0	0	0	1	0	0	0	0	0	0	2	0	0	0	0	0	0	1	0	1	0	0	0	0	1	0	0	2	0	0
COc1ccc2c(c1)[C@]13CCN(CC4CC4)[C@H](C2)C1C[C@H](OCC(C)C)C(=O)C3	0.376646612755373	O=C1CCC2[C@H]3Cc4ccccc4[C@@]2(CCN3CC2CC2)C1	0	0	0	0	0	0	0	0	0	0	1	1	0	0	0	1	0	0	0	0	1	0	0	0	0	0	0	0	0	0	0	0	0	0	1	0	1	0	0	0	0	2	0	0	0	0	0
COc1ccc2c(c1)[C@]13CCN(CC4CC4)[C@H](C2)[C@]1(O)C[C@H](O)C(=O)C3	2.22406329563871	O=C1CCC2[C@H]3Cc4ccccc4[C@@]2(CCN3CC2CC2)C1	0	2	1	0	0	0	0	0	0	0	1	1	0	0	0	1	0	0	0	0	1	0	0	0	0	0	0	0	0	0	0	0	0	0	1	0	1	0	0	0	0	1	0	0	0	0	0
COc1ccc2c(c1)[C@]13CCN(CC4CC4)[C@H](C2)[C@]1(O)C[C@H](NC(=O)C(C)C)C(=O)C3	0.116359767496327	O=C1CCC2[C@H]3Cc4ccccc4[C@@]2(CCN3CC2CC2)C1	0	1	0	0	0	0	0	0	0	0	2	2	0	0	0	1	1	0	0	0	1	0	0	0	0	0	0	1	0	0	0	0	0	0	1	0	1	0	0	0	0	1	0	0	0	0	0
CC(C)C(=O)N[C@H]1C[C@@]2(O)[C@H]3Cc4ccc(O)cc4[C@@]2(CCN3CC2CC2)CC1=O	5.79319675636607	O=C1CCC2[C@H]3Cc4ccccc4[C@@]2(CCN3CC2CC2)C1	0	1	0	0	0	0	0	1	0	0	2	2	0	0	0	1	1	0	0	0	1	0	0	0	0	0	0	1	0	0	0	0	0	0	1	0	1	0	0	0	0	0	0	0	0	0	0
CC(=O)N[C@H]1C[C@@]2(O)[C@H]3Cc4ccc(O)cc4[C@@]2(CCN3CC2CC2)CC1=O	5.70046627211434	O=C1CCC2[C@H]3Cc4ccccc4[C@@]2(CCN3CC2CC2)C1	0	1	0	0	0	0	0	1	0	0	2	2	0	0	0	1	1	0	0	0	1	0	0	0	0	0	0	1	0	0	0	0	0	0	1	0	1	0	0	0	0	0	0	0	0	0	0
CCC(=O)N[C@H]1C[C@@]2(O)[C@H]3Cc4ccc(O)cc4[C@@]2(CCN3CC2CC2)CC1=O	6.31897847128571	O=C1CCC2[C@H]3Cc4ccccc4[C@@]2(CCN3CC2CC2)C1	0	1	0	0	0	0	0	1	0	0	2	2	0	0	0	1	1	0	0	0	1	0	0	0	0	0	0	1	0	0	0	0	0	0	1	0	1	0	0	0	0	0	0	0	0	0	0
CC(C)CCC(=O)N[C@H]1C[C@@]2(O)[C@H]3Cc4ccc(O)cc4[C@@]2(CCN3CC2CC2)CC1=O	8.52376582100363	O=C1CCC2[C@H]3Cc4ccccc4[C@@]2(CCN3CC2CC2)C1	0	1	0	0	0	0	0	1	0	0	2	2	0	0	0	1	1	0	0	0	1	0	0	0	0	0	0	1	0	0	0	0	0	0	1	0	1	0	0	0	0	0	0	0	0	0	0
CC(C)CCCC(=O)N[C@H]1C[C@@]2(O)[C@H]3Cc4ccc(O)cc4[C@@]2(CCN3CC2CC2)CC1=O	8.04834212428855	O=C1CCC2[C@H]3Cc4ccccc4[C@@]2(CCN3CC2CC2)C1	0	1	0	0	0	0	0	1	0	0	2	2	0	0	0	1	1	0	0	0	1	0	0	0	0	0	0	1	0	0	0	0	0	0	1	0	1	0	0	0	0	0	0	0	0	0	0
CC(C)(C)C(=O)N[C@H]1C[C@@]2(O)[C@H]3Cc4ccc(O)cc4[C@@]2(CCN3CC2CC2)CC1=O	6.13779911907053	O=C1CCC2[C@H]3Cc4ccccc4[C@@]2(CCN3CC2CC2)C1	0	1	0	0	0	0	0	1	0	0	2	2	0	0	0	1	1	0	0	0	1	0	0	0	0	0	0	1	0	0	0	0	0	0	1	0	1	0	0	0	0	0	0	0	0	0	0
CC(C)CC(=O)N[C@H]1C[C@@]2(O)[C@H]3Cc4ccc(O)cc4[C@@]2(CCN3CC2CC2)CC1=O	5.41370713466116	O=C1CCC2[C@H]3Cc4ccccc4[C@@]2(CCN3CC2CC2)C1	0	1	0	0	0	0	0	1	0	0	2	2	0	0	0	1	1	0	0	0	1	0	0	0	0	0	0	1	0	0	0	0	0	0	1	0	1	0	0	0	0	0	0	0	0	0	0
COC(=O)N1CCN(C(=O)Cc2ccc(Cl)c(Cl)c2)[C@@H]2[C@@H](N3CC[C@H](O)C3)CCC[C@@H]21	9.10536051565783	O=C(Cc1ccccc1)N1CCN[C@H]2CCC[C@H](N3CCCC3)[C@H]21	0	1	1	0	0	0	0	0	0	0	2	2	0	1	0	3	0	0	0	0	1	0	0	0	0	0	0	2	0	0	0	0	0	0	1	0	1	0	0	0	0	1	0	0	2	0	0
COC(=O)N1CCN(C(=O)Cc2ccc(F)c(Cl)c2)[C@@H]2[C@@H](N3CC[C@H](O)C3)CCC[C@@H]21	8.21154263963573	O=C(Cc1ccccc1)N1CCN[C@H]2CCC[C@H](N3CCCC3)[C@H]21	0	1	1	0	0	0	0	0	0	0	2	2	0	1	0	3	0	0	0	0	1	0	0	0	0	0	0	2	0	0	0	0	0	0	1	0	1	0	0	0	0	1	0	0	2	0	0
COC(=O)N1CCN(C(=O)Cc2ccc(Cl)c(F)c2)[C@@H]2[C@@H](N3CC[C@H](O)C3)CCC[C@@H]21	7.6390234468644	O=C(Cc1ccccc1)N1CCN[C@H]2CCC[C@H](N3CCCC3)[C@H]21	0	1	1	0	0	0	0	0	0	0	2	2	0	1	0	3	0	0	0	0	1	0	0	0	0	0	0	2	0	0	0	0	0	0	1	0	1	0	0	0	0	1	0	0	2	0	0
COC(=O)N1CCN(C(=O)Cc2ccc(F)c(F)c2)[C@@H]2[C@@H](N3CC[C@H](O)C3)CCC[C@@H]21	6.60210472720163	O=C(Cc1ccccc1)N1CCN[C@H]2CCC[C@H](N3CCCC3)[C@H]21	0	1	1	0	0	0	0	0	0	0	2	2	0	1	0	3	0	0	0	0	1	0	0	0	0	0	0	2	0	0	0	0	0	0	1	0	1	0	0	0	0	1	0	0	2	0	0
COC(=O)N1CCN(C(=O)Cc2ccc(Cl)cc2)[C@@H]2[C@@H](N3CC[C@H](O)C3)CCC[C@@H]21	6.36094267038474	O=C(Cc1ccccc1)N1CCN[C@H]2CCC[C@H](N3CCCC3)[C@H]21	0	1	1	0	0	0	0	0	0	0	2	2	0	1	0	3	0	0	0	0	1	0	0	0	0	0	0	2	0	0	0	0	0	0	1	0	1	0	0	0	0	1	0	0	1	0	0
COC(=O)N1CCN(C(=O)Cc2cccc(Cl)c2)[C@@H]2[C@@H](N3CC[C@H](O)C3)CCC[C@@H]21	6.29194979889779	O=C(Cc1ccccc1)N1CCN[C@H]2CCC[C@H](N3CCCC3)[C@H]21	0	1	1	0	0	0	0	0	0	0	2	2	0	1	0	3	0	0	0	0	1	0	0	0	0	0	0	2	0	0	0	0	0	0	1	0	1	0	0	0	0	1	0	0	1	0	0
CC[C@H](C)C(=O)N[C@H]1C[C@@]2(O)[C@H]3Cc4ccc(O)cc4[C@@]2(CCN3CC2CC2)CC1=O	5.25995225931166	O=C1CCC2[C@H]3Cc4ccccc4[C@@]2(CCN3CC2CC2)C1	0	1	0	0	0	0	0	1	0	0	2	2	0	0	0	1	1	0	0	0	1	0	0	0	0	0	0	1	0	0	0	0	0	0	1	0	1	0	0	0	0	0	0	0	0	0	0
CCC(C)C[C@H]1C[C@@]2(O)[C@H]3Cc4ccc(O)cc4[C@@]2(CCN3CC2CC2)CC1=O	6.97580693255064	O=C1CCC2[C@H]3Cc4ccccc4[C@@]2(CCN3CC2CC2)C1	0	1	0	0	0	0	0	1	0	0	1	1	0	0	0	1	0	0	0	0	1	0	0	0	0	0	0	0	0	0	0	0	0	0	1	0	1	0	0	0	0	0	0	0	0	0	0
CCCC[C@H]1C[C@@]2(O)[C@H]3Cc4ccc(O)cc4[C@@]2(CCN3CC2CC2)CC1=O	7.90138771133189	O=C1CCC2[C@H]3Cc4ccccc4[C@@]2(CCN3CC2CC2)C1	0	1	0	0	0	0	0	1	0	0	1	1	0	0	0	1	0	0	0	0	1	0	0	0	0	0	0	0	0	0	0	0	0	0	1	0	1	0	0	0	0	0	0	0	0	0	0
CC(C)(C)C[C@H]1C[C@@]2(O)[C@H]3Cc4ccc(O)cc4[C@@]2(CCN3CC2CC2)CC1=O	5.97957511385564	O=C1CCC2[C@H]3Cc4ccccc4[C@@]2(CCN3CC2CC2)C1	0	1	0	0	0	0	0	1	0	0	1	1	0	0	0	1	0	0	0	0	1	0	0	0	0	0	0	0	0	0	0	0	0	0	1	0	1	0	0	0	0	0	0	0	0	0	0
COC(=O)N1CCN(C(=O)Cc2ccc(C(F)(F)F)c(Cl)c2)[C@@H]2[C@@H](N3CC[C@H](O)C3)CCC[C@@H]21	10.2039728043259	O=C(Cc1ccccc1)N1CCN[C@H]2CCC[C@H](N3CCCC3)[C@H]21	0	1	1	0	0	0	0	0	0	0	2	2	0	1	0	3	0	0	0	0	1	0	0	0	0	3	0	2	0	0	0	0	0	0	1	0	1	0	0	0	0	1	0	0	4	0	0
COC(=O)N1CCN(C(=O)Cc2ccc(Cl)c(Cl)c2)[C@@H]2[C@@H](N3CC[C@@H](O)C3)CCC[C@@H]21	7.45243749128399	O=C(Cc1ccccc1)N1CCN[C@H]2CCC[C@H](N3CCCC3)[C@H]21	0	1	1	0	0	0	0	0	0	0	2	2	0	1	0	3	0	0	0	0	1	0	0	0	0	0	0	2	0	0	0	0	0	0	1	0	1	0	0	0	0	1	0	0	2	0	0
COC(=O)N1CCN(C(=O)Cc2ccc(F)c(Cl)c2)[C@@H]2[C@@H](N3CC[C@H](F)C3)CCC[C@@H]21	9.91629073187415	O=C(Cc1ccccc1)N1CCN[C@H]2CCC[C@H](N3CCCC3)[C@H]21	0	0	0	0	0	0	0	0	0	0	2	2	0	0	0	3	0	0	0	0	1	0	0	0	0	1	0	2	0	0	0	0	0	0	1	0	1	0	0	0	0	1	0	0	3	0	0
CC(C)C[C@H]1C[C@@]2(O)[C@H]3Cc4ccc(O)cc4[C@@]2(CCN3CC2CC2)CC1=O	6.74660515119673	O=C1CCC2[C@H]3Cc4ccccc4[C@@]2(CCN3CC2CC2)C1	0	1	0	0	0	0	0	1	0	0	1	1	0	0	0	1	0	0	0	0	1	0	0	0	0	0	0	0	0	0	0	0	0	0	1	0	1	0	0	0	0	0	0	0	0	0	0
O=C(Cc1ccc(Cl)c(Cl)c1)N1CCN[C@H]2CCC[C@H](N3CCCC3)[C@H]21	7.69166718034982	O=C(Cc1ccccc1)N1CCN[C@H]2CCC[C@H](N3CCCC3)[C@H]21	0	0	0	0	0	0	0	0	0	0	1	1	0	0	0	2	1	0	0	0	1	0	0	0	0	0	0	1	0	0	0	0	0	0	1	0	1	0	0	0	0	0	0	0	2	0	0
COC(=O)CN1CCN(C(=O)Cc2ccc(Cl)c(Cl)c2)[C@@H]2[C@@H](N3CCCC3)CCC[C@@H]21	8.46937174893783	O=C(Cc1ccccc1)N1CCN[C@H]2CCC[C@H](N3CCCC3)[C@H]21	0	0	0	0	0	0	0	0	0	0	2	2	0	0	0	3	0	0	0	0	1	0	0	0	0	0	0	1	0	0	0	0	0	0	1	0	1	0	0	0	1	1	0	0	2	0	0
CCOC(=O)CN1CCN(C(=O)Cc2ccc(Cl)c(Cl)c2)[C@@H]2[C@@H](N3CCCC3)CCC[C@@H]21	7.83684919019432	O=C(Cc1ccccc1)N1CCN[C@H]2CCC[C@H](N3CCCC3)[C@H]21	0	0	0	0	0	0	0	0	0	0	2	2	0	0	0	3	0	0	0	0	1	0	0	0	0	0	0	1	0	0	0	0	0	0	1	0	1	0	0	0	1	1	0	0	2	0	0
CC(C)OC(=O)CN1CCN(C(=O)Cc2ccc(Cl)c(Cl)c2)[C@@H]2[C@@H](N3CCCC3)CCC[C@@H]21	7.3905620875659	O=C(Cc1ccccc1)N1CCN[C@H]2CCC[C@H](N3CCCC3)[C@H]21	0	0	0	0	0	0	0	0	0	0	2	2	0	0	0	3	0	0	0	0	1	0	0	0	0	0	0	1	0	0	0	0	0	0	1	0	1	0	0	0	1	1	0	0	2	0	0
CNC(=O)C(=O)N1CCN(C(=O)Cc2ccc(Cl)c(Cl)c2)[C@@H]2[C@@H](N3CCCC3)CCC[C@@H]21	6.90813593832161	O=C(Cc1ccccc1)N1CCN[C@H]2CCC[C@H](N3CCCC3)[C@H]21	0	0	0	0	0	0	0	0	0	0	3	3	0	0	0	3	1	0	0	1	1	0	0	0	0	0	0	3	0	0	0	0	0	0	1	0	1	0	0	0	0	0	0	0	2	0	0
CC(C)NC(=O)N1CCN(C(=O)Cc2ccc(Cl)c(Cl)c2)[C@@H]2[C@@H](N3CCCC3)CCC[C@@H]21	7.49592260322373	O=C(Cc1ccccc1)N1CCN[C@H]2CCC[C@H](N3CCCC3)[C@H]21	0	0	0	0	0	0	0	0	0	0	2	2	0	0	0	3	1	0	0	0	1	0	0	0	0	0	0	3	0	0	0	0	0	0	1	0	1	0	0	0	0	0	0	0	2	0	0
CS(=O)(=O)N1CCN(C(=O)Cc2ccc(Cl)c(Cl)c2)[C@@H]2[C@@H](N3CCCC3)CCC[C@@H]21	8.59453489189184	O=C(Cc1ccccc1)N1CCN[C@H]2CCC[C@H](N3CCCC3)[C@H]21	0	0	0	0	0	0	0	0	0	0	1	1	0	0	0	3	0	0	0	0	1	0	0	0	0	0	0	1	0	0	0	0	0	0	1	0	1	0	0	0	0	0	0	0	2	0	0
CN(C)S(=O)(=O)N1CCN(C(=O)Cc2ccc(Cl)c(Cl)c2)[C@@H]2[C@@H](N3CCCC3)CCC[C@@H]21	8.21154263963573	O=C(Cc1ccccc1)N1CCN[C@H]2CCC[C@H](N3CCCC3)[C@H]21	0	0	0	0	0	0	0	0	0	0	1	1	0	0	0	4	0	0	0	0	1	0	0	0	0	0	0	1	0	0	0	0	0	0	1	0	1	0	0	0	0	0	0	0	2	0	0
CS(=O)(=O)N1CCN(C(=O)Cc2ccc(Cl)c(Cl)c2)[C@@H]2[C@@H](N3CC[C@H](O)C3)CCC[C@@H]21	8.41221333509788	O=C(Cc1ccccc1)N1CCN[C@H]2CCC[C@H](N3CCCC3)[C@H]21	0	1	1	0	0	0	0	0	0	0	1	1	0	1	0	3	0	0	0	0	1	0	0	0	0	0	0	1	0	0	0	0	0	0	1	0	1	0	0	0	0	0	0	0	2	0	0
CS(=O)(=O)N1CCN(C(=O)Cc2ccc(F)c(Cl)c2)[C@@H]2[C@@H](N3CC[C@H](O)C3)CCC[C@@H]21	7.22504764908833	O=C(Cc1ccccc1)N1CCN[C@H]2CCC[C@H](N3CCCC3)[C@H]21	0	1	1	0	0	0	0	0	0	0	1	1	0	1	0	3	0	0	0	0	1	0	0	0	0	0	0	1	0	0	0	0	0	0	1	0	1	0	0	0	0	0	0	0	2	0	0
CS(=O)(=O)N1CCN(C(=O)Cc2ccc(Cl)c(F)c2)[C@@H]2[C@@H](N3CC[C@H](O)C3)CCC[C@@H]21	6.92055845832016	O=C(Cc1ccccc1)N1CCN[C@H]2CCC[C@H](N3CCCC3)[C@H]21	0	1	1	0	0	0	0	0	0	0	1	1	0	1	0	3	0	0	0	0	1	0	0	0	0	0	0	1	0	0	0	0	0	0	1	0	1	0	0	0	0	0	0	0	2	0	0
CCC(=O)NCCc1ccc2[nH]c3c(c2c1)C[C@@]1(O)C2Cc4ccc(O)c5c4[C@@]1(CCN2CC1CC1)[C@H]3O5	8.54892438063978	c1cc2c3c(c1)O[C@H]1c4[nH]c5ccccc5c4CC4C(C2)N(CC2CC2)CC[C@@]341	0	1	0	0	0	1	1	1	0	0	1	1	0	0	0	1	2	0	0	0	1	1	0	0	0	0	0	1	0	0	0	0	0	0	2	0	4	0	0	0	0	1	0	0	0	0	0
CCCCC(=N)NCCc1ccc2[nH]c3c(c2c1)C[C@@]1(O)C2Cc4ccc(O)c5c4[C@@]1(CCN2CC1CC1)[C@H]3O5	10.2039728043259	c1cc2c3c(c1)O[C@H]1c4[nH]c5ccccc5c4CC4C(C2)N(CC2CC2)CC[C@@]341	0	1	0	0	0	1	1	1	0	0	0	0	0	0	0	1	3	0	0	0	1	1	0	0	0	0	0	0	1	0	0	0	0	0	2	0	4	0	0	0	0	1	0	0	0	0	0
CCCCNC(=O)NCCc1ccc2[nH]c3c(c2c1)C[C@@]1(O)C2Cc4ccc(O)c5c4[C@@]1(CCN2CC1CC1)[C@H]3O5	7.15469976384392	c1cc2c3c(c1)O[C@H]1c4[nH]c5ccccc5c4CC4C(C2)N(CC2CC2)CC[C@@]341	0	1	0	0	0	1	1	1	0	0	1	1	0	0	0	1	3	0	0	0	1	1	0	0	0	0	0	2	0	0	0	0	0	0	2	0	4	0	0	0	0	1	0	0	0	0	0
CCC(=N)NCCc1ccc2[nH]c3c(c2c1)C[C@@]1(O)C2Cc4ccc(O)c5c4[C@@]1(CCN2CC1CC1)[C@H]3O5	10.2729656758129	c1cc2c3c(c1)O[C@H]1c4[nH]c5ccccc5c4CC4C(C2)N(CC2CC2)CC[C@@]341	0	1	0	0	0	1	1	1	0	0	0	0	0	0	0	1	3	0	0	0	1	1	0	0	0	0	0	0	1	0	0	0	0	0	2	0	4	0	0	0	0	1	0	0	0	0	0
CCCCC(=O)NCCc1ccc2[nH]c3c(c2c1)C[C@@]1(O)C2Cc4ccc(O)c5c4[C@@]1(CCN2CC1CC1)[C@H]3O5	9.38566248081198	c1cc2c3c(c1)O[C@H]1c4[nH]c5ccccc5c4CC4C(C2)N(CC2CC2)CC[C@@]341	0	1	0	0	0	1	1	1	0	0	1	1	0	0	0	1	2	0	0	0	1	1	0	0	0	0	0	1	0	0	0	0	0	0	2	0	4	0	0	0	0	1	0	0	0	0	0
CCCC(=N)NCCc1ccc2[nH]c3c(c2c1)C[C@@]1(O)C2Cc4ccc(O)c5c4[C@@]1(CCN2CC1CC1)[C@H]3O5	10.3862943611199	c1cc2c3c(c1)O[C@H]1c4[nH]c5ccccc5c4CC4C(C2)N(CC2CC2)CC[C@@]341	0	1	0	0	0	1	1	1	0	0	0	0	0	0	0	1	3	0	0	0	1	1	0	0	0	0	0	0	1	0	0	0	0	0	2	0	4	0	0	0	0	1	0	0	0	0	0
CCC/N=C(\N)Cc1ccc2[nH]c3c(c2c1)C[C@@]1(O)C2Cc4ccc(O)c5c4[C@@]1(CCN2CC1CC1)[C@H]3O5	8.52999637075427	c1cc2c3c(c1)O[C@H]1c4[nH]c5ccccc5c4CC4C(C2)N(CC2CC2)CC[C@@]341	0	1	0	0	0	1	1	1	0	0	0	0	0	0	1	2	1	1	0	0	1	1	0	0	0	0	0	0	1	0	0	0	0	0	2	0	4	0	0	0	0	1	0	0	0	0	0
CC(C)CC(=N)NCCc1ccc2[nH]c3c(c2c1)C[C@@]1(O)C2Cc4ccc(O)c5c4[C@@]1(CCN2CC1CC1)[C@H]3O5	8.6706962528574	c1cc2c3c(c1)O[C@H]1c4[nH]c5ccccc5c4CC4C(C2)N(CC2CC2)CC[C@@]341	0	1	0	0	0	1	1	1	0	0	0	0	0	0	0	1	3	0	0	0	1	1	0	0	0	0	0	0	1	0	0	0	0	0	2	0	4	0	0	0	0	1	0	0	0	0	0
CCCCCCNC(=O)NCCc1ccc2[nH]c3c(c2c1)C[C@@]1(O)C2Cc4ccc(O)c5c4[C@@]1(CCN2CC1CC1)[C@H]3O5	6.90443907644028	c1cc2c3c(c1)O[C@H]1c4[nH]c5ccccc5c4CC4C(C2)N(CC2CC2)CC[C@@]341	0	1	0	0	0	1	1	1	0	0	1	1	0	0	0	1	3	0	0	0	1	1	0	0	0	0	0	2	0	0	0	0	0	0	2	0	4	0	0	0	0	1	0	0	0	0	0
CCCCCCC/N=C(\N)Cc1ccc2[nH]c3c(c2c1)C[C@@]1(O)C2Cc4ccc(O)c5c4[C@@]1(CCN2CC1CC1)[C@H]3O5	7.27544928046539	c1cc2c3c(c1)O[C@H]1c4[nH]c5ccccc5c4CC4C(C2)N(CC2CC2)CC[C@@]341	0	1	0	0	0	1	1	1	0	0	0	0	0	0	1	2	1	1	0	0	1	1	0	0	0	0	0	0	1	0	0	0	0	0	2	0	4	0	0	0	0	1	0	0	0	0	0
CC(=N)NCCc1ccc2[nH]c3c(c2c1)C[C@@]1(O)C2Cc4ccc(O)c5c4[C@@]1(CCN2CC1CC1)[C@H]3O5	10.2378743560016	c1cc2c3c(c1)O[C@H]1c4[nH]c5ccccc5c4CC4C(C2)N(CC2CC2)CC[C@@]341	0	1	0	0	0	1	1	1	0	0	0	0	0	0	0	1	3	0	0	0	1	1	0	0	0	0	0	0	1	0	0	0	0	0	2	0	4	0	0	0	0	1	0	0	0	0	0
CCCCCCCNC(=O)c1ccc2[nH]c3c(c2c1)C[C@@]1(O)C2Cc4ccc(O)c5c4[C@@]1(CCN2CC1CC1)[C@H]3O5	5.91397008846523	c1cc2c3c(c1)O[C@H]1c4[nH]c5ccccc5c4CC4C(C2)N(CC2CC2)CC[C@@]341	0	1	0	0	0	1	1	1	0	0	1	1	0	0	0	1	2	0	0	0	1	1	0	0	0	0	0	1	0	0	0	0	0	0	2	0	4	0	0	0	0	1	0	0	0	0	0
CCCC(=O)NCCc1ccc2[nH]c3c(c2c1)C[C@@]1(O)C2Cc4ccc(O)c5c4[C@@]1(CCN2CC1CC1)[C@H]3O5	9.16251892949778	c1cc2c3c(c1)O[C@H]1c4[nH]c5ccccc5c4CC4C(C2)N(CC2CC2)CC[C@@]341	0	1	0	0	0	1	1	1	0	0	1	1	0	0	0	1	2	0	0	0	1	1	0	0	0	0	0	1	0	0	0	0	0	0	2	0	4	0	0	0	0	1	0	0	0	0	0
CCCCC/N=C(\N)Cc1ccc2[nH]c3c(c2c1)C[C@@]1(O)C2Cc4ccc(O)c5c4[C@@]1(CCN2CC1CC1)[C@H]3O5	8.63535688641209	c1cc2c3c(c1)O[C@H]1c4[nH]c5ccccc5c4CC4C(C2)N(CC2CC2)CC[C@@]341	0	1	0	0	0	1	1	1	0	0	0	0	0	0	1	2	1	1	0	0	1	1	0	0	0	0	0	0	1	0	0	0	0	0	2	0	4	0	0	0	0	1	0	0	0	0	0
CCNC(=O)NCCc1ccc2[nH]c3c(c2c1)C[C@@]1(O)C2Cc4ccc(O)c5c4[C@@]1(CCN2CC1CC1)[C@H]3O5	6.48877604189463	c1cc2c3c(c1)O[C@H]1c4[nH]c5ccccc5c4CC4C(C2)N(CC2CC2)CC[C@@]341	0	1	0	0	0	1	1	1	0	0	1	1	0	0	0	1	3	0	0	0	1	1	0	0	0	0	0	2	0	0	0	0	0	0	2	0	4	0	0	0	0	1	0	0	0	0	0
Cc1cccc2c1CCCC2N1CCC2(CC1)C(=O)NCN2c1ccccc1	5.21581036608174	O=C1NCN(c2ccccc2)C12CCN(C1CCCc3ccccc31)CC2	0	0	0	0	0	0	0	0	0	0	1	1	0	0	0	2	1	0	0	0	1	0	0	0	0	0	0	1	0	1	1	0	0	0	2	0	1	0	0	0	0	0	0	0	0	0	0
C[C@H]1CN(Cc2ccc(C(C)(C)C)cc2)CC[C@@]1(C)c1cccc(C(N)=O)c1	4.21250825721795	c1ccc(CN2CCC(c3ccccc3)CC2)cc1	0	0	0	0	0	0	0	0	0	0	1	1	0	0	0	1	0	1	0	0	1	0	0	0	0	0	0	1	0	0	0	0	0	0	2	0	0	0	0	0	0	0	0	0	0	0	0
C[C@H]1CN(Cc2cccc(Cl)c2)CC[C@@]1(C)c1cccc(C(N)=O)c1	3.75297592783951	c1ccc(CN2CCC(c3ccccc3)CC2)cc1	0	0	0	0	0	0	0	0	0	0	1	1	0	0	0	1	0	1	0	0	1	0	0	0	0	0	0	1	0	0	0	0	0	0	2	0	0	0	0	0	0	0	0	0	1	0	0
C[C@H]1CN(Cc2ccc(N(C)C)cc2)CC[C@@]1(C)c1cccc(C(N)=O)c1	2.86877351051686	c1ccc(CN2CCC(c3ccccc3)CC2)cc1	0	0	0	0	0	0	0	0	0	0	1	1	0	0	0	2	0	1	0	0	1	0	0	0	0	0	0	1	0	1	0	0	0	0	2	0	0	0	0	0	0	0	0	0	0	0	0
C[C@H]1CN(Cc2ccccc2)CC[C@@]1(C)c1cccc(C(N)=O)c1	3.65289246928253	c1ccc(CN2CCC(c3ccccc3)CC2)cc1	0	0	0	0	0	0	0	0	0	0	1	1	0	0	0	1	0	1	0	0	1	0	0	0	0	0	0	1	0	0	0	0	0	0	2	0	0	0	0	0	0	0	0	0	0	0	0
CSc1ccc(CN2CC[C@@](C)(c3cccc(C(N)=O)c3)[C@@H](C)C2)cc1	4.21250825721795	c1ccc(CN2CCC(c3ccccc3)CC2)cc1	0	0	0	0	0	0	0	0	0	0	1	1	0	0	0	1	0	1	0	0	1	0	0	0	0	0	0	1	0	0	0	0	0	0	2	0	0	0	0	0	0	0	0	0	0	0	0
C[C@H]1CN(Cc2cccc(O)c2)CC[C@@]1(C)c1cccc(C(N)=O)c1	4.0583575773907	c1ccc(CN2CCC(c3ccccc3)CC2)cc1	0	0	0	0	0	0	0	1	0	0	1	1	0	0	0	1	0	1	0	0	1	0	0	0	0	0	0	1	0	0	0	0	0	0	2	0	0	0	0	0	0	0	0	0	0	0	0
COc1ccc(CN2CC[C@@](C)(c3cccc(C(N)=O)c3)[C@@H](C)C2)cc1	3.60637245364764	c1ccc(CN2CCC(c3ccccc3)CC2)cc1	0	0	0	0	0	0	0	0	0	0	1	1	0	0	0	1	0	1	0	0	1	0	0	0	0	0	0	1	0	0	0	0	0	0	2	0	0	0	0	0	0	1	0	0	0	0	0
CCCN1CC[C@@]2(C)c3cc(O)ccc3CC1[C@H]2C	2.88631782016777	c1ccc2c(c1)CC1CC2CCN1	0	0	0	0	0	0	0	1	0	0	0	0	0	0	0	1	0	0	0	0	1	0	0	0	0	0	0	0	0	0	0	0	0	0	1	0	4	0	0	0	0	0	0	0	0	0	0
CCCCCN1CC[C@]2(C)c3cc(O)ccc3CC1[C@@H]2C	5.86450578407085	c1ccc2c(c1)CC1CC2CCN1	0	0	0	0	0	0	0	1	0	0	0	0	0	0	0	1	0	0	0	0	1	0	0	0	0	0	0	0	0	0	0	0	0	0	1	0	4	0	0	0	0	0	0	0	0	0	0
C[C@H]1C2Cc3ccc(O)cc3[C@@]1(C)CCN2	4.27261218128766	c1ccc2c(c1)CC1CC2CCN1	0	0	0	0	0	0	0	1	0	0	0	0	0	0	0	0	1	0	0	0	0	0	0	0	0	0	0	0	0	0	0	0	0	0	1	0	4	0	0	0	0	0	0	0	0	0	0
CCCCCCN1CC[C@]2(C)c3cc(O)ccc3CC1[C@@H]2C	5.23879988430644	c1ccc2c(c1)CC1CC2CCN1	0	0	0	0	0	0	0	1	0	0	0	0	0	0	0	1	0	0	0	0	1	0	0	0	0	0	0	0	0	0	0	0	0	0	1	0	4	0	0	0	0	0	0	0	0	0	0
CCCCCCCN1CC[C@]2(C)c3cc(O)ccc3CC1[C@@H]2C	5.53426409720027	c1ccc2c(c1)CC1CC2CCN1	0	0	0	0	0	0	0	1	0	0	0	0	0	0	0	1	0	0	0	0	1	0	0	0	0	0	0	0	0	0	0	0	0	0	1	0	4	0	0	0	0	0	0	0	0	0	0
CCCCCCCCCCN1CC[C@]2(C)c3cc(O)ccc3CC1[C@H]2C	1.27466996208287	c1ccc2c(c1)CC1CC2CCN1	0	0	0	0	0	0	0	1	0	0	0	0	0	0	0	1	0	0	0	0	1	0	0	0	0	0	0	0	0	0	0	0	0	0	1	0	4	0	0	0	0	0	0	0	0	0	0
CCCCCCCN1CC[C@]2(C)c3cc(O)ccc3CC1[C@H]2C	2.41659077784124	c1ccc2c(c1)CC1CC2CCN1	0	0	0	0	0	0	0	1	0	0	0	0	0	0	0	1	0	0	0	0	1	0	0	0	0	0	0	0	0	0	0	0	0	0	1	0	4	0	0	0	0	0	0	0	0	0	0
CCN1CC[C@@]2(C)c3cc(O)ccc3CC1[C@H]2C	0.763579472734609	c1ccc2c(c1)CC1CC2CCN1	0	0	0	0	0	0	0	1	0	0	0	0	0	0	0	1	0	0	0	1	1	0	0	0	0	0	0	0	0	0	0	0	0	0	1	0	4	0	0	0	0	0	0	0	0	0	0
CCCCCCN1CC[C@@]2(C)c3cc(O)ccc3CC1[C@H]2C	1.27466996208287	c1ccc2c(c1)CC1CC2CCN1	0	0	0	0	0	0	0	1	0	0	0	0	0	0	0	1	0	0	0	0	1	0	0	0	0	0	0	0	0	0	0	0	0	0	1	0	4	0	0	0	0	0	0	0	0	0	0
CCCCN1CC[C@]2(C)c3cc(O)ccc3CC1[C@@H]2C	7.41076479488342	c1ccc2c(c1)CC1CC2CCN1	0	0	0	0	0	0	0	1	0	0	0	0	0	0	0	1	0	0	0	0	1	0	0	0	0	0	0	0	0	0	0	0	0	0	1	0	4	0	0	0	0	0	0	0	0	0	0
C[C@H]1C2Cc3ccc(O)cc3[C@@]1(C)CCN2C	6.16678665594378	c1ccc2c(c1)CC1CC2CCN1	0	0	0	0	0	0	0	1	0	0	0	0	0	0	0	1	0	0	0	1	1	0	0	0	0	0	0	0	0	0	0	0	0	0	1	0	4	0	0	0	0	0	0	0	0	0	0
CCCCCCCCCN1CC[C@]2(C)c3cc(O)ccc3CC1[C@@H]2C	2.43614447346787	c1ccc2c(c1)CC1CC2CCN1	0	0	0	0	0	0	0	1	0	0	0	0	0	0	0	1	0	0	0	0	1	0	0	0	0	0	0	0	0	0	0	0	0	0	1	0	4	0	0	0	0	0	0	0	0	0	0
CCCCCCCCN1CC[C@]2(C)c3cc(O)ccc3CC1[C@@H]2C	4.65619457814632	c1ccc2c(c1)CC1CC2CCN1	0	0	0	0	0	0	0	1	0	0	0	0	0	0	0	1	0	0	0	0	1	0	0	0	0	0	0	0	0	0	0	0	0	0	1	0	4	0	0	0	0	0	0	0	0	0	0
CCN1CC[C@]2(C)c3cc(O)ccc3CC1[C@@H]2C	6.22741127776022	c1ccc2c(c1)CC1CC2CCN1	0	0	0	0	0	0	0	1	0	0	0	0	0	0	0	1	0	0	0	1	1	0	0	0	0	0	0	0	0	0	0	0	0	0	1	0	4	0	0	0	0	0	0	0	0	0	0
CCCCCN1CC[C@@]2(C)c3cc(O)ccc3CC1[C@H]2C	2.39605617539953	c1ccc2c(c1)CC1CC2CCN1	0	0	0	0	0	0	0	1	0	0	0	0	0	0	0	1	0	0	0	0	1	0	0	0	0	0	0	0	0	0	0	0	0	0	1	0	4	0	0	0	0	0	0	0	0	0	0
CCCCCCCCN1CC[C@]2(C)c3cc(O)ccc3CC1[C@H]2C	1.27466996208287	c1ccc2c(c1)CC1CC2CCN1	0	0	0	0	0	0	0	1	0	0	0	0	0	0	0	1	0	0	0	0	1	0	0	0	0	0	0	0	0	0	0	0	0	0	1	0	4	0	0	0	0	0	0	0	0	0	0
CCCCCCCCCN1CC[C@]2(C)c3cc(O)ccc3CC1[C@H]2C	1.27466996208287	c1ccc2c(c1)CC1CC2CCN1	0	0	0	0	0	0	0	1	0	0	0	0	0	0	0	1	0	0	0	0	1	0	0	0	0	0	0	0	0	0	0	0	0	0	1	0	4	0	0	0	0	0	0	0	0	0	0
C[C@@H]1C2Cc3ccc(O)cc3[C@]1(C)CCN2C	0.763579472734609	c1ccc2c(c1)CC1CC2CCN1	0	0	0	0	0	0	0	1	0	0	0	0	0	0	0	1	0	0	0	1	1	0	0	0	0	0	0	0	0	0	0	0	0	0	1	0	4	0	0	0	0	0	0	0	0	0	0
CCCCCCCCCCN1CC[C@]2(C)c3cc(O)ccc3CC1[C@@H]2C	1.27466996208287	c1ccc2c(c1)CC1CC2CCN1	0	0	0	0	0	0	0	1	0	0	0	0	0	0	0	1	0	0	0	0	1	0	0	0	0	0	0	0	0	0	0	0	0	0	1	0	4	0	0	0	0	0	0	0	0	0	0
CCCCN1CC[C@@]2(C)c3cc(O)ccc3CC1[C@H]2C	2.3368673040092	c1ccc2c(c1)CC1CC2CCN1	0	0	0	0	0	0	0	1	0	0	0	0	0	0	0	1	0	0	0	0	1	0	0	0	0	0	0	0	0	0	0	0	0	0	1	0	4	0	0	0	0	0	0	0	0	0	0
CCCN1CC[C@]2(C)c3cc(O)ccc3CC1[C@@H]2C	8.30685281944005	c1ccc2c(c1)CC1CC2CCN1	0	0	0	0	0	0	0	1	0	0	0	0	0	0	0	1	0	0	0	0	1	0	0	0	0	0	0	0	0	0	0	0	0	0	1	0	4	0	0	0	0	0	0	0	0	0	0
C[C@@H]1C2Cc3ccc(O)cc3[C@]1(C)CCN2	0.763579472734609	c1ccc2c(c1)CC1CC2CCN1	0	0	0	0	0	0	0	1	0	0	0	0	0	0	0	0	1	0	0	0	0	0	0	0	0	0	0	0	0	0	0	0	0	0	1	0	4	0	0	0	0	0	0	0	0	0	0
CC(c1ccccc1)N1CC[C@H]1[C@@H](N)c1cccc(Cl)c1	0.681501679495662	c1ccc(C[C@@H]2CCN2Cc2ccccc2)cc1	0	0	0	0	0	0	0	0	0	0	0	0	0	0	0	1	0	1	0	0	1	0	0	0	0	0	0	0	0	0	0	0	0	0	2	0	0	0	0	0	0	0	0	0	1	0	0
CCCCCCC(c1ccccc1)N1CC[C@H]1[C@@H](N)c1cccc(Cl)c1	1.42698274394745	c1ccc(C[C@@H]2CCN2Cc2ccccc2)cc1	0	0	0	0	0	0	0	0	0	0	0	0	0	0	0	1	0	1	0	0	1	0	0	0	0	0	0	0	0	0	0	0	0	0	2	0	0	0	0	0	0	0	0	0	1	0	0
Cc1ccc(C(c2ccc(C)cc2)N2CC[C@H]2[C@H](N)c2cccc(Cl)c2)cc1	1.48193581876692	c1ccc(C[C@@H]2CCN2C(c2ccccc2)c2ccccc2)cc1	0	0	0	0	0	0	0	0	0	0	0	0	0	0	0	1	0	1	0	0	1	0	0	0	0	0	0	0	0	0	2	0	0	0	3	0	0	0	0	0	0	0	0	0	1	0	0
CCCCC(c1cccc(F)c1)N1CC[C@H]1[C@H](N)c1cccc(Cl)c1	1.3342465681383	c1ccc(C[C@@H]2CCN2Cc2ccccc2)cc1	0	0	0	0	0	0	0	0	0	0	0	0	0	0	0	1	0	1	0	0	1	0	0	0	0	0	0	0	0	0	0	0	0	0	2	0	0	0	0	0	0	0	0	0	2	0	0
COc1ccc([C@H](N)[C@@H]2CCN2C(c2ccccc2)c2ccccc2)cc1	1.79882911671832	c1ccc(C[C@@H]2CCN2C(c2ccccc2)c2ccccc2)cc1	0	0	0	0	0	0	0	0	0	0	0	0	0	0	0	1	0	1	0	0	1	0	0	0	0	0	0	0	0	0	0	0	0	0	3	0	0	0	0	0	0	1	0	0	0	0	0
N[C@H](c1cccc(Cl)c1)[C@@H]1CCN1C(c1ccc(F)cc1)c1ccc(F)cc1	1.28576885515091	c1ccc(C[C@@H]2CCN2C(c2ccccc2)c2ccccc2)cc1	0	0	0	0	0	0	0	0	0	0	0	0	0	0	0	1	0	1	0	0	1	0	0	0	0	0	0	0	0	0	0	0	0	0	3	0	0	0	0	0	0	0	0	0	3	0	0
CCCCC(c1ccccc1)N1CC[C@H]1[C@@H](N)c1cccc(Cl)c1	0.788245602624803	c1ccc(C[C@@H]2CCN2Cc2ccccc2)cc1	0	0	0	0	0	0	0	0	0	0	0	0	0	0	0	1	0	1	0	0	1	0	0	0	0	0	0	0	0	0	0	0	0	0	2	0	0	0	0	0	0	0	0	0	1	0	0
CCCCC(c1ccccc1)N1CC[C@H]1[C@H](N)c1cccc(Cl)c1	0.859101539392148	c1ccc(C[C@@H]2CCN2Cc2ccccc2)cc1	0	0	0	0	0	0	0	0	0	0	0	0	0	0	0	1	0	1	0	0	1	0	0	0	0	0	0	0	0	0	0	0	0	0	2	0	0	0	0	0	0	0	0	0	1	0	0
N[C@H](c1cccc(Cl)c1)[C@@H]1CCN1C(c1cccc(Cl)c1)c1cccc(Cl)c1	0.294337521203573	c1ccc(C[C@@H]2CCN2C(c2ccccc2)c2ccccc2)cc1	0	0	0	0	0	0	0	0	0	0	0	0	0	0	0	1	0	1	0	0	1	0	0	0	0	0	0	0	0	0	0	0	0	0	3	0	0	0	0	0	0	0	0	0	3	0	0
N[C@@H](c1ccc(Cl)cc1)[C@@H]1CCN1C(c1ccccc1)c1ccccc1	2.5914712089405	c1ccc(C[C@@H]2CCN2C(c2ccccc2)c2ccccc2)cc1	0	0	0	0	0	0	0	0	0	0	0	0	0	0	0	1	0	1	0	0	1	0	0	0	0	0	0	0	0	0	0	0	0	0	3	0	0	0	0	0	0	0	0	0	1	0	0
CCCCC(c1cc(F)cc(F)c1)N1CC[C@H]1[C@@H](N)c1cccc(Cl)c1	0.222290404204751	c1ccc(C[C@@H]2CCN2Cc2ccccc2)cc1	0	0	0	0	0	0	0	0	0	0	0	0	0	0	0	1	0	1	0	0	1	0	0	0	0	0	0	0	0	0	0	0	0	0	2	0	0	0	0	0	0	0	0	0	3	0	0
CCC(c1ccccc1)N1CC[C@H]1[C@H](N)c1cccc(Cl)c1	0.0486894579024355	c1ccc(C[C@@H]2CCN2Cc2ccccc2)cc1	0	0	0	0	0	0	0	0	0	0	0	0	0	0	0	1	0	1	0	0	1	0	0	0	0	0	0	0	0	0	0	0	0	0	2	0	0	0	0	0	0	0	0	0	1	0	0
CCCC(c1ccccc1)N1CC[C@H]1[C@@H](N)c1cccc(Cl)c1	1.01451564326618	c1ccc(C[C@@H]2CCN2Cc2ccccc2)cc1	0	0	0	0	0	0	0	0	0	0	0	0	0	0	0	1	0	1	0	0	1	0	0	0	0	0	0	0	0	0	0	0	0	0	2	0	0	0	0	0	0	0	0	0	1	0	0
CCCCCC(c1ccccc1)N1CC[C@H]1[C@@H](N)c1cccc(Cl)c1	0.728451625244485	c1ccc(C[C@@H]2CCN2Cc2ccccc2)cc1	0	0	0	0	0	0	0	0	0	0	0	0	0	0	0	1	0	1	0	0	1	0	0	0	0	0	0	0	0	0	0	0	0	0	2	0	0	0	0	0	0	0	0	0	1	0	0
CCCCC(c1cccc(F)c1)N1CC[C@H]1[C@@H](N)c1cccc(Cl)c1	0.675178701231218	c1ccc(C[C@@H]2CCN2Cc2ccccc2)cc1	0	0	0	0	0	0	0	0	0	0	0	0	0	0	0	1	0	1	0	0	1	0	0	0	0	0	0	0	0	0	0	0	0	0	2	0	0	0	0	0	0	0	0	0	2	0	0
Cc1ccc([C@H](N)[C@@H]2CCN2C(c2ccccc2)c2ccccc2)cc1	2.50776016497953	c1ccc(C[C@@H]2CCN2C(c2ccccc2)c2ccccc2)cc1	0	0	0	0	0	0	0	0	0	0	0	0	0	0	0	1	0	1	0	0	1	0	0	0	0	0	0	0	0	0	1	0	0	0	3	0	0	0	0	0	0	0	0	0	0	0	0
N[C@H](c1cccc(Cl)c1)[C@@H]1CCN1C(c1cccc(F)c1)c1cccc(F)c1	0.830097352640855	c1ccc(C[C@@H]2CCN2C(c2ccccc2)c2ccccc2)cc1	0	0	0	0	0	0	0	0	0	0	0	0	0	0	0	1	0	1	0	0	1	0	0	0	0	0	0	0	0	0	0	0	0	0	3	0	0	0	0	0	0	0	0	0	3	0	0
CCCCCC(c1ccccc1)N1CC[C@H]1[C@H](N)c1cccc(Cl)c1	0.9959684921473	c1ccc(C[C@@H]2CCN2Cc2ccccc2)cc1	0	0	0	0	0	0	0	0	0	0	0	0	0	0	0	1	0	1	0	0	1	0	0	0	0	0	0	0	0	0	0	0	0	0	2	0	0	0	0	0	0	0	0	0	1	0	0
CCCCC(c1cc(F)cc(F)c1)N1CC[C@H]1[C@H](N)c1cccc(Cl)c1	0.652646587875662	c1ccc(C[C@@H]2CCN2Cc2ccccc2)cc1	0	0	0	0	0	0	0	0	0	0	0	0	0	0	0	1	0	1	0	0	1	0	0	0	0	0	0	0	0	0	0	0	0	0	2	0	0	0	0	0	0	0	0	0	3	0	0
CCC(c1ccccc1)N1CC[C@H]1[C@@H](N)c1cccc(Cl)c1	-0.482654967296842	c1ccc(C[C@@H]2CCN2Cc2ccccc2)cc1	0	0	0	0	0	0	0	0	0	0	0	0	0	0	0	1	0	1	0	0	1	0	0	0	0	0	0	0	0	0	0	0	0	0	2	0	0	0	0	0	0	0	0	0	1	0	0
Cc1ccc([C@H](N)[C@@H]2CCN2C(c2ccccc2)c2ccccc2)cc1F	3.98936470590374	c1ccc(C[C@@H]2CCN2C(c2ccccc2)c2ccccc2)cc1	0	0	0	0	0	0	0	0	0	0	0	0	0	0	0	1	0	1	0	0	1	0	0	0	0	0	0	0	0	0	1	0	0	0	3	0	0	0	0	0	0	0	0	0	1	0	0
N[C@@H](c1cc(F)cc(F)c1)[C@@H]1CCN1C(c1ccccc1)c1ccccc1	0.702207373619139	c1ccc(C[C@@H]2CCN2C(c2ccccc2)c2ccccc2)cc1	0	0	0	0	0	0	0	0	0	0	0	0	0	0	0	1	0	1	0	0	1	0	0	0	0	0	0	0	0	0	0	0	0	0	3	0	0	0	0	0	0	0	0	0	2	0	0
CCCCCCC(c1ccccc1)N1CC[C@H]1[C@H](N)c1cccc(Cl)c1	1.04317287790989	c1ccc(C[C@@H]2CCN2Cc2ccccc2)cc1	0	0	0	0	0	0	0	0	0	0	0	0	0	0	0	1	0	1	0	0	1	0	0	0	0	0	0	0	0	0	0	0	0	0	2	0	0	0	0	0	0	0	0	0	1	0	0
N[C@H](c1cccc(Cl)c1)[C@@H]1CCN1C(c1ccc(Cl)cc1)c1ccc(Cl)cc1	0.913282079696094	c1ccc(C[C@@H]2CCN2C(c2ccccc2)c2ccccc2)cc1	0	0	0	0	0	0	0	0	0	0	0	0	0	0	0	1	0	1	0	0	1	0	0	0	0	0	0	0	0	0	0	0	0	0	3	0	0	0	0	0	0	0	0	0	3	0	0
N[C@H](c1cccc(Cl)c1)[C@@H]1CCN1C(c1ccc(Br)cc1)c1ccc(Br)cc1	1.69750357627267	c1ccc(C[C@@H]2CCN2C(c2ccccc2)c2ccccc2)cc1	0	0	0	0	0	0	0	0	0	0	0	0	0	0	0	1	0	1	0	0	1	0	0	0	0	0	0	0	0	0	0	0	0	0	3	0	0	0	0	0	0	0	0	0	3	0	0
N[C@@H](c1cccc(Cl)c1)[C@@H]1CCN1C(c1ccccc1)c1ccccc1	1.88360585590654	c1ccc(C[C@@H]2CCN2C(c2ccccc2)c2ccccc2)cc1	0	0	0	0	0	0	0	0	0	0	0	0	0	0	0	1	0	1	0	0	1	0	0	0	0	0	0	0	0	0	0	0	0	0	3	0	0	0	0	0	0	0	0	0	1	0	0
N[C@@H](c1cccc(F)c1)[C@@H]1CCN1C(c1ccccc1)c1ccccc1	2.09524923003816	c1ccc(C[C@@H]2CCN2C(c2ccccc2)c2ccccc2)cc1	0	0	0	0	0	0	0	0	0	0	0	0	0	0	0	1	0	1	0	0	1	0	0	0	0	0	0	0	0	0	0	0	0	0	3	0	0	0	0	0	0	0	0	0	1	0	0
CCCC(c1ccccc1)N1CC[C@H]1[C@H](N)c1cccc(Cl)c1	0.122060165274977	c1ccc(C[C@@H]2CCN2Cc2ccccc2)cc1	0	0	0	0	0	0	0	0	0	0	0	0	0	0	0	1	0	1	0	0	1	0	0	0	0	0	0	0	0	0	0	0	0	0	2	0	0	0	0	0	0	0	0	0	1	0	0
CN(C(=O)Cc1ccccc1N)[C@H](CN1CCCC1)c1ccccc1	9.54472717544167	O=C(Cc1ccccc1)N[C@H](CN1CCCC1)c1ccccc1	0	0	0	1	0	0	0	0	0	0	1	1	0	0	0	2	0	1	0	1	1	0	0	0	0	0	0	1	0	1	0	0	0	0	2	0	0	0	0	0	0	0	0	0	0	0	0
CN(C(=O)Cc1ccc(N)cc1)[C@H](CN1CCCC1)c1ccccc1	9.07257069283484	O=C(Cc1ccccc1)N[C@H](CN1CCCC1)c1ccccc1	0	0	0	1	0	0	0	0	0	0	1	1	0	0	0	2	0	1	0	1	1	0	0	0	0	0	0	1	0	1	0	0	0	0	2	0	0	0	0	0	0	0	0	0	0	0	0
CC[C@H](C)[C@H](NC(=O)[C@H](CCCN=C(N)N)NC(=O)[C@H](CCCN=C(N)N)NC(=O)[C@H](CC(C)C)NC(=O)[C@H](Cc1ccccc1)NC(=O)CNC(=O)CNC(=O)[C@@H](N)Cc1ccc(O)cc1)C(=O)O	7.47394369650495	O=C(CCc1ccccc1)NCC(=O)NCC(=O)NCCc1ccccc1	1	0	0	0	0	0	0	1	1	1	8	7	0	0	2	2	7	5	0	0	0	0	0	0	0	0	0	7	0	0	0	0	0	0	2	0	0	0	0	0	0	0	0	2	0	0	0
CC[C@H](C)[C@H](NC(=O)[C@H](CCCN=C(N)N)NC(=O)[C@H](CCCN=C(N)N)NC(=O)[C@H](CC(C)C)NC(=O)[C@H](Cc1ccccc1)NC(=O)CNC(=O)CNC(=O)[C@@H](N)Cc1ccc(O)cc1)C(=O)N[C@@H](CCCN=C(N)N)C(=O)O	8.08370926812584	O=C(CCc1ccccc1)NCC(=O)NCC(=O)NCCc1ccccc1	1	0	0	0	0	0	0	1	1	1	9	8	0	0	3	3	8	7	0	0	0	0	0	0	0	0	0	8	0	0	0	0	0	0	2	0	0	0	0	0	0	0	0	3	0	0	0
CC(C)C[C@H](NC(=O)[C@H](Cc1ccccc1)NC(=O)CNC(=O)CNC(=O)[C@@H](N)Cc1ccc(O)cc1)C(=O)N[C@@H](CCCN=C(N)N)C(=O)O	2.99858512203885	O=C(CCc1ccccc1)NCC(=O)NCC(=O)NCCc1ccccc1	1	0	0	0	0	0	0	1	1	1	6	5	0	0	1	1	5	3	0	0	0	0	0	0	0	0	0	5	0	0	0	0	0	0	2	0	0	0	0	0	0	0	0	1	0	0	0
CC(C)C[C@H](NC(=O)[C@H](Cc1ccccc1)NC(=O)CNC(=O)CNC(=O)[C@@H](N)Cc1ccc(O)cc1)C(=O)N[C@@H](CCCN=C(N)N)C(=O)N[C@@H](CCCN=C(N)N)C(=O)O	7.39859425926316	O=C(CCc1ccccc1)NCC(=O)NCC(=O)NCCc1ccccc1	1	0	0	0	0	0	0	1	1	1	7	6	0	0	2	2	6	5	0	0	0	0	0	0	0	0	0	6	0	0	0	0	0	0	2	0	0	0	0	0	0	0	0	2	0	0	0
COC(=O)C(=O)O[C@H]1C[C@@H](C(=O)OC)[C@]2(C)CC[C@H]3C(=O)O[C@H](c4ccoc4)C[C@]3(C)[C@H]2C1=O	2.93621479131239	O=C1CCCC2CC[C@H]3C(=O)O[C@H](c4ccoc4)CC3[C@@H]12	0	0	0	0	0	0	0	0	0	0	5	5	0	0	0	0	0	0	0	0	0	0	0	0	0	0	0	0	0	0	0	0	0	0	0	0	3	0	0	0	4	4	1	0	0	0	0
COC(=O)[C@@H]1C[C@H](O[Si](C)(C)C)C(=O)[C@H]2[C@@]1(C)CC[C@H]1C(=O)O[C@H](c3ccoc3)C[C@]21C	1.61601054202149	O=C1CCCC2CC[C@H]3C(=O)O[C@H](c4ccoc4)CC3[C@@H]12	0	0	0	0	0	0	0	0	0	0	3	3	0	0	0	0	0	0	0	0	0	0	0	0	0	0	0	0	0	0	0	0	0	0	0	0	3	0	0	0	2	2	1	0	0	0	0
CN(C(=O)Cc1ccc(C(F)(F)F)cc1)[C@H](CN1CCCC1)c1ccccc1	11.8473122684357	O=C(Cc1ccccc1)N[C@H](CN1CCCC1)c1ccccc1	0	0	0	0	0	0	0	0	0	0	1	1	0	0	0	2	0	0	0	1	1	0	0	0	0	3	0	1	0	0	0	0	0	0	2	0	0	0	0	0	0	0	0	0	3	0	0
COC(=O)[C@@H]1C[C@H](OC(=N)C(Cl)(Cl)Cl)C(=O)[C@H]2[C@@]1(C)CC[C@H]1C(=O)O[C@H](c3ccoc3)C[C@]21C	4.84111691664033	O=C1CCCC2CC[C@H]3C(=O)O[C@H](c4ccoc4)CC3[C@@H]12	0	0	0	0	0	0	0	0	0	0	3	3	0	0	0	0	1	0	0	0	0	0	0	0	0	3	0	0	0	0	0	0	0	0	0	0	3	0	0	0	2	3	1	0	3	0	0
C=CCNC(=O)O[C@H]1C[C@@H](C(=O)OC)[C@]2(C)CC[C@H]3C(=O)O[C@H](c4ccoc4)C[C@]3(C)[C@H]2C1=O	4.21250825721795	O=C1CCCC2CC[C@H]3C(=O)O[C@H](c4ccoc4)CC3[C@@H]12	0	0	0	0	0	0	0	0	0	0	4	4	0	0	0	0	1	0	0	0	0	0	0	0	1	0	0	1	0	0	0	0	0	0	0	0	3	0	0	0	2	3	1	0	0	0	0
NC(=O)c1ccc2c(c1O)[C@]13CCN(CC4CC4)[C@H](C2)[C@]1(O)CCC(=O)C3	10.4696759700589	O=C1CCC2[C@H]3Cc4ccccc4[C@@]2(CCN3CC2CC2)C1	0	1	0	0	0	0	0	1	0	0	2	2	0	0	0	1	0	1	0	0	1	0	0	0	0	0	0	1	0	0	0	0	0	0	1	0	1	0	0	0	0	0	0	0	0	0	0
COc1c(C(N)=O)ccc2c1[C@]13CCN(CC4CC4)[C@H](C2)[C@]1(O)CCC(=O)C3	5.86450578407085	O=C1CCC2[C@H]3Cc4ccccc4[C@@]2(CCN3CC2CC2)C1	0	1	0	0	0	0	0	0	0	0	2	2	0	0	0	1	0	1	0	0	1	0	0	0	0	0	0	1	0	0	0	0	0	0	1	0	1	0	0	0	0	1	0	0	0	0	0
O=C1CC[C@@]2(O)[C@H]3Cc4ccc(O)c(O)c4[C@@]2(CCN3CC2CC2)C1	8.21154263963573	O=C1CCC2[C@H]3Cc4ccccc4[C@@]2(CCN3CC2CC2)C1	0	1	0	0	0	0	0	2	0	0	1	1	0	0	0	1	0	0	0	0	1	0	0	0	0	0	0	0	0	0	0	0	0	0	1	0	1	0	0	0	0	0	0	0	0	0	0
CCNC(=O)O[C@H]1C[C@@H](C(=O)OC)[C@]2(C)CC[C@H]3C(=O)O[C@H](c4ccoc4)C[C@]3(C)[C@H]2C1=O	2.86443510891826	O=C1CCCC2CC[C@H]3C(=O)O[C@H](c4ccoc4)CC3[C@@H]12	0	0	0	0	0	0	0	0	0	0	4	4	0	0	0	0	1	0	0	0	0	0	0	0	1	0	0	1	0	0	0	0	0	0	0	0	3	0	0	0	2	3	1	0	0	0	0
CN(C(=O)C(NC=O)c1ccccc1)[C@H](CN1CCCC1)c1ccccc1	3.44704041507838	O=C(Cc1ccccc1)N[C@H](CN1CCCC1)c1ccccc1	0	0	0	0	0	0	0	0	0	0	2	2	0	0	0	2	1	0	0	1	1	0	0	0	0	0	0	2	0	0	0	0	0	0	2	0	0	0	0	0	0	0	0	0	0	0	0
CN(C(=O)Cc1cccc(C(F)(F)F)c1)[C@H](CN1CCCC1)c1ccccc1	11.7488721956225	O=C(Cc1ccccc1)N[C@H](CN1CCCC1)c1ccccc1	0	0	0	0	0	0	0	0	0	0	1	1	0	0	0	2	0	0	0	1	1	0	0	0	0	3	0	1	0	0	0	0	0	0	2	0	0	0	0	0	0	0	0	0	3	0	0
CN(C(=O)Cc1ccc(Cl)c(Cl)c1[N+](=O)[O-])[C@H](CN1CCCC1)c1ccccc1	11.3968957724653	O=C(Cc1ccccc1)N[C@H](CN1CCCC1)c1ccccc1	0	0	0	0	0	0	0	0	0	0	1	1	0	0	0	3	0	0	0	1	1	0	0	0	0	0	0	1	0	0	0	0	0	0	2	0	0	0	0	0	0	0	0	0	2	0	0
CN(C(=O)Cc1ccccc1N(S(C)(=O)=O)S(C)(=O)=O)[C@H](CN1CCCC1)c1ccccc1	6.84823779674054	O=C(Cc1ccccc1)N[C@H](CN1CCCC1)c1ccccc1	0	0	0	0	0	0	0	0	0	0	1	1	0	0	0	3	0	0	0	1	1	0	0	0	0	0	0	1	0	1	0	0	0	0	2	0	0	0	0	0	0	0	0	0	0	0	0
CN(C(=O)Cc1ccccc1C(F)(F)F)[C@H](CN1CCCC1)c1ccccc1	11.0402208285266	O=C(Cc1ccccc1)N[C@H](CN1CCCC1)c1ccccc1	0	0	0	0	0	0	0	0	0	0	1	1	0	0	0	2	0	0	0	1	1	0	0	0	0	3	0	1	0	0	0	0	0	0	2	0	0	0	0	0	0	0	0	0	3	0	0
CN(C(=O)Cc1cccc([N+](=O)[O-])c1)[C@H](CN1CCCC1)c1ccccc1	11.7333680090865	O=C(Cc1ccccc1)N[C@H](CN1CCCC1)c1ccccc1	0	0	0	0	0	0	0	0	0	0	1	1	0	0	0	3	0	0	0	1	1	0	0	0	0	0	0	1	0	0	0	0	0	0	2	0	0	0	0	0	0	0	0	0	0	0	0
CN(C(=O)Cc1ccc(Cl)c(Cl)c1N)[C@H](CN1CCCC1)c1ccccc1	11.4534079827286	O=C(Cc1ccccc1)N[C@H](CN1CCCC1)c1ccccc1	0	0	0	1	0	0	0	0	0	0	1	1	0	0	0	2	0	1	0	1	1	0	0	0	0	0	0	1	0	1	0	0	0	0	2	0	0	0	0	0	0	0	0	0	2	0	0
CN(C(=O)Cc1cccc(N)c1)[C@H](CN1CCCC1)c1ccccc1	9.07257069283484	O=C(Cc1ccccc1)N[C@H](CN1CCCC1)c1ccccc1	0	0	0	1	0	0	0	0	0	0	1	1	0	0	0	2	0	1	0	1	1	0	0	0	0	0	0	1	0	1	0	0	0	0	2	0	0	0	0	0	0	0	0	0	0	0	0
CN(C(=O)Cc1ccc(N(S(C)(=O)=O)S(C)(=O)=O)cc1)[C@H](CN1CCCC1)c1ccccc1	5.7811241751318	O=C(Cc1ccccc1)N[C@H](CN1CCCC1)c1ccccc1	0	0	0	0	0	0	0	0	0	0	1	1	0	0	0	3	0	0	0	1	1	0	0	0	0	0	0	1	0	1	0	0	0	0	2	0	0	0	0	0	0	0	0	0	0	0	0
CN(C(=O)Cc1ccc([N+](=O)[O-])cc1)[C@H](CN1CCCC1)c1ccccc1	8.90468982019567	O=C(Cc1ccccc1)N[C@H](CN1CCCC1)c1ccccc1	0	0	0	0	0	0	0	0	0	0	1	1	0	0	0	3	0	0	0	1	1	0	0	0	0	0	0	1	0	0	0	0	0	0	2	0	0	0	0	0	0	0	0	0	0	0	0
CN(C(=O)Cc1cccc(N(S(C)(=O)=O)S(C)(=O)=O)c1)[C@H](CN1CCCC1)c1ccccc1	7.20824053077195	O=C(Cc1ccccc1)N[C@H](CN1CCCC1)c1ccccc1	0	0	0	0	0	0	0	0	0	0	1	1	0	0	0	3	0	0	0	1	1	0	0	0	0	0	0	1	0	1	0	0	0	0	2	0	0	0	0	0	0	0	0	0	0	0	0
CN(C(=O)Cc1ccc(Cl)c(Cl)c1N(S(C)(=O)=O)S(C)(=O)=O)[C@H](CN1CCCC1)c1ccccc1	11.3434070875143	O=C(Cc1ccccc1)N[C@H](CN1CCCC1)c1ccccc1	0	0	0	0	0	0	0	0	0	0	1	1	0	0	0	3	0	0	0	1	1	0	0	0	0	0	0	1	0	1	0	0	0	0	2	0	0	0	0	0	0	0	0	0	2	0	0
CN(C(=O)Cc1ccccc1[N+](=O)[O-])[C@H](CN1CCCC1)c1ccccc1	9.89159811928378	O=C(Cc1ccccc1)N[C@H](CN1CCCC1)c1ccccc1	0	0	0	0	0	0	0	0	0	0	1	1	0	0	0	3	0	0	0	1	1	0	0	0	0	0	0	1	0	0	0	0	0	0	2	0	0	0	0	0	0	0	0	0	0	0	0
CN(C(=O)Cc1ccc(C(F)(F)F)cc1)[C@H](CN1CCCC1)c1cccc([N+](=O)[O-])c1	9.46203545959656	O=C(Cc1ccccc1)N[C@H](CN1CCCC1)c1ccccc1	0	0	0	0	0	0	0	0	0	0	1	1	0	0	0	3	0	0	0	1	1	0	0	0	0	3	0	1	0	0	0	0	0	0	2	0	0	0	0	0	0	0	0	0	3	0	0
CN(C(=O)Cc1ccc(C(F)(F)F)cc1)[C@H](CN1CCCC1)c1cccc(N)c1	10.1711829815029	O=C(Cc1ccccc1)N[C@H](CN1CCCC1)c1ccccc1	0	0	0	1	0	0	0	0	0	0	1	1	0	0	0	2	0	1	0	1	1	0	0	0	0	3	0	1	0	1	0	0	0	0	2	0	0	0	0	0	0	0	0	0	3	0	0
CN(C(=O)Cc1ccc(C(F)(F)F)cc1)[C@H](CN1CCCC1)c1cccc(NS(C)(=O)=O)c1	10.021651247532	O=C(Cc1ccccc1)N[C@H](CN1CCCC1)c1ccccc1	0	0	0	0	0	0	0	0	0	0	1	1	0	0	0	2	1	0	0	1	1	0	0	0	0	3	0	1	0	1	0	0	0	0	2	0	0	0	0	0	0	0	0	0	3	0	0
COC(=O)N[C@H](C(=O)N(C)[C@H](CN1CCCC1)c1ccccc1)c1ccccc1	3.81821644970791	O=C(Cc1ccccc1)N[C@H](CN1CCCC1)c1ccccc1	0	0	0	0	0	0	0	0	0	0	2	2	0	0	0	2	1	0	0	1	1	0	0	0	1	0	0	2	0	0	0	0	0	0	2	0	0	0	0	0	0	1	0	0	0	0	0
CN(C(=O)Cc1ccc(C(F)(F)F)cc1)[C@H](CN1CCCC1)c1cccc(NS(N)(=O)=O)c1	9.7339691750802	O=C(Cc1ccccc1)N[C@H](CN1CCCC1)c1ccccc1	0	0	0	0	0	0	0	0	0	0	1	1	0	0	0	2	1	1	0	1	1	0	0	0	0	3	0	1	0	1	0	0	0	0	2	0	0	0	0	0	0	0	0	0	3	0	0
CN(C(=O)Cc1ccc(C(F)(F)F)cc1)[C@H](CN1CCCC1)c1cccc(NC(=O)CCC(=O)O)c1	6.74870820139351	O=C(Cc1ccccc1)N[C@H](CN1CCCC1)c1ccccc1	1	0	0	0	0	0	0	0	1	1	3	2	0	0	0	2	1	0	0	1	1	0	0	0	0	3	0	2	0	1	0	0	0	0	2	0	0	0	0	0	0	0	0	0	3	0	0
CN(C(=O)Cc1ccc(C(F)(F)F)cc1)[C@H](CN1CCCC1)c1cccc(N(CC(=O)O)CC(=O)O)c1	1.25933559808276	O=C(Cc1ccccc1)N[C@H](CN1CCCC1)c1ccccc1	2	0	0	0	0	0	0	0	2	2	3	1	0	0	0	3	0	0	0	1	1	0	0	0	0	3	0	1	0	1	0	0	0	0	2	0	0	0	0	0	0	0	0	0	3	0	0
CS(=O)(=O)N1CCC(c2ccccc2)(c2nccn2Cc2ccccc2)CC1	1.39311546878037	c1ccc(Cn2ccnc2C2(c3ccccc3)CCNCC2)cc1	0	0	0	0	0	2	0	0	0	0	0	0	0	0	0	3	0	0	0	0	0	0	0	0	0	0	0	0	0	0	0	0	0	0	2	0	0	0	0	0	0	0	0	0	0	0	0
CCNC(=O)N1CCC(c2ccccc2)(c2nccn2Cc2ccccc2)CC1	3.51106227384331	c1ccc(Cn2ccnc2C2(c3ccccc3)CCNCC2)cc1	0	0	0	0	0	2	0	0	0	0	1	1	0	0	0	3	1	0	0	0	1	0	0	0	0	0	0	2	0	0	0	0	0	0	2	0	0	0	0	0	0	0	0	0	0	0	0
NC(=O)N1CCC(c2ccccc2)(c2nccn2Cc2ccccc2)CC1	3.1888590070233	c1ccc(Cn2ccnc2C2(c3ccccc3)CCNCC2)cc1	0	0	0	0	0	2	0	0	0	0	1	1	0	0	0	3	0	1	0	0	1	0	0	0	0	0	0	2	0	0	0	0	0	0	2	0	0	0	0	0	0	0	0	0	0	0	0
Nc1ccc2c(c1)[C@@]13CCCC[C@H]1[C@@H](C2)N(CC1CCC1)CC3	8.41221333509788	c1ccc2c(c1)C[C@@H]1[C@@H]3CCCC[C@]23CCN1CC1CCC1	0	0	0	1	0	0	0	0	0	0	0	0	0	0	0	1	0	1	0	0	1	0	0	0	0	0	0	0	0	1	0	0	0	0	1	0	1	0	0	0	0	0	0	0	0	0	0
CCC[C@@H]1C[C@@](C)(c2cccc(O)c2)[C@@H](C)CN1Cc1ccccc1	3.11389596854984	c1ccc(CN2CCC(c3ccccc3)CC2)cc1	0	0	0	0	0	0	0	1	0	0	0	0	0	0	0	1	0	0	0	0	1	0	0	0	0	0	0	0	0	0	0	0	0	0	2	0	0	0	0	0	0	0	0	0	0	0	0
CCCC(=O)O[C@@H]1C[C@@H](C(=O)OC)[C@]2(C)CC[C@H]3C(=O)O[C@H](c4ccoc4)C[C@]3(C)[C@H]2C1=O	2.50021295934415	O=C1CCCC2CC[C@H]3C(=O)O[C@H](c4ccoc4)CC3[C@@H]12	0	0	0	0	0	0	0	0	0	0	4	4	0	0	0	0	0	0	0	0	0	0	0	0	0	0	0	0	0	0	0	0	0	0	0	0	3	0	0	0	3	3	1	0	0	0	0
CCC(=O)O[C@@H]1C[C@@H](C(=O)OC)[C@]2(C)CC[C@H]3C(=O)O[C@H](c4ccoc4)C[C@]3(C)[C@H]2C1=O	2.53697054307933	O=C1CCCC2CC[C@H]3C(=O)O[C@H](c4ccoc4)CC3[C@@H]12	0	0	0	0	0	0	0	0	0	0	4	4	0	0	0	0	0	0	0	0	0	0	0	0	0	0	0	0	0	0	0	0	0	0	0	0	3	0	0	0	3	3	1	0	0	0	0
CC(c1ccccc1)N1CCC(O)(c2ccccc2)CC1	0.669377379667132	c1ccc(CN2CCC(c3ccccc3)CC2)cc1	0	1	0	0	0	0	0	0	0	0	0	0	0	0	0	1	0	0	0	0	1	0	0	0	0	0	0	0	0	0	0	0	0	0	2	0	0	0	0	0	0	0	0	0	0	0	0
Cc1ccccc1C(c1ccccc1)N1CCC(O)(c2ccccc2)CC1	2.31289139213349	c1ccc(C2CCN(C(c3ccccc3)c3ccccc3)CC2)cc1	0	1	0	0	0	0	0	0	0	0	0	0	0	0	0	1	0	0	0	0	1	0	0	0	0	0	0	0	0	0	1	0	0	0	3	0	0	0	0	0	0	0	0	0	0	0	0
CCCOC1(c2ccccc2)CCN(C(c2ccccc2)c2ccccc2)CC1	1.69750357627267	c1ccc(C2CCN(C(c3ccccc3)c3ccccc3)CC2)cc1	0	0	0	0	0	0	0	0	0	0	0	0	0	0	0	1	0	0	0	0	1	0	0	0	0	0	0	0	0	0	0	0	0	0	3	0	0	0	0	0	0	1	0	0	0	0	0
CCOC1(c2ccccc2)CCN(C(c2ccccc2)c2ccccc2)CC1	2.80968459414685	c1ccc(C2CCN(C(c3ccccc3)c3ccccc3)CC2)cc1	0	0	0	0	0	0	0	0	0	0	0	0	0	0	0	1	0	0	0	0	1	0	0	0	0	0	0	0	0	0	0	0	0	0	3	0	0	0	0	0	0	1	0	0	0	0	0
COC1(c2ccccc2)CCN(C(c2ccccc2)c2ccccc2)CC1	3.16226955283406	c1ccc(C2CCN(C(c3ccccc3)c3ccccc3)CC2)cc1	0	0	0	0	0	0	0	0	0	0	0	0	0	0	0	1	0	0	0	0	1	0	0	0	0	0	0	0	0	0	0	0	0	0	3	0	0	0	0	0	0	1	0	0	0	0	0
COc1ccc(C(c2ccc(OC)cc2)N2CCC(O)(c3ccccc3)CC2)cc1	1.03514911255269	c1ccc(C2CCN(C(c3ccccc3)c3ccccc3)CC2)cc1	0	1	0	0	0	0	0	0	0	0	0	0	0	0	0	1	0	0	0	0	1	0	0	0	0	0	0	0	0	0	0	0	0	0	3	0	0	0	0	0	0	2	0	0	0	0	0
COc1ccccc1C(c1ccccc1OC)N1CCC(O)(c2ccccc2)CC1	3.27641489804762	c1ccc(C2CCN(C(c3ccccc3)c3ccccc3)CC2)cc1	0	1	0	0	0	0	0	0	0	0	0	0	0	0	0	1	0	0	0	0	1	0	0	0	0	0	0	0	0	0	0	0	0	0	3	0	0	0	0	0	0	2	0	0	0	0	0
OC1(c2ccccc2)CCN(C(c2ccc(F)cc2)c2ccc(F)cc2)CC1	4.18781564462758	c1ccc(C2CCN(C(c3ccccc3)c3ccccc3)CC2)cc1	0	1	0	0	0	0	0	0	0	0	0	0	0	0	0	1	0	0	0	0	1	0	0	0	0	0	0	0	0	0	0	0	0	0	3	0	0	0	0	0	0	0	0	0	2	0	0
OC1(c2ccccc2)CCN(C(c2ccccc2F)c2ccccc2F)CC1	1.93353302986304	c1ccc(C2CCN(C(c3ccccc3)c3ccccc3)CC2)cc1	0	1	0	0	0	0	0	0	0	0	0	0	0	0	0	1	0	0	0	0	1	0	0	0	0	0	0	0	0	0	0	0	0	0	3	0	0	0	0	0	0	0	0	0	2	0	0
OC1(c2ccccc2)CCN(C(c2ccccc2Cl)c2ccccc2Cl)CC1	2.54637500110731	c1ccc(C2CCN(C(c3ccccc3)c3ccccc3)CC2)cc1	0	1	0	0	0	0	0	0	0	0	0	0	0	0	0	1	0	0	0	0	1	0	0	0	0	0	0	0	0	0	0	0	0	0	3	0	0	0	0	0	0	0	0	0	2	0	0
Cc1ccccc1C(c1ccccc1C)N1CCC(O)(c2ccccc2)CC1	1.55458244329831	c1ccc(C2CCN(C(c3ccccc3)c3ccccc3)CC2)cc1	0	1	0	0	0	0	0	0	0	0	0	0	0	0	0	1	0	0	0	0	1	0	0	0	0	0	0	0	0	0	2	0	0	0	3	0	0	0	0	0	0	0	0	0	0	0	0
O=C(O)c1ccccc1C(c1ccccc1)N1CCC(O)(c2ccccc2)CC1	0.0057034422228046	c1ccc(C2CCN(C(c3ccccc3)c3ccccc3)CC2)cc1	0	1	0	0	1	0	0	0	1	1	1	0	0	0	0	1	0	0	0	0	1	0	0	0	0	0	0	0	0	0	0	0	0	0	3	0	0	0	0	0	0	0	0	0	0	0	0
OCc1ccccc1C(c1ccccc1)N1CCC(O)(c2ccccc2)CC1	1.93182799961196	c1ccc(C2CCN(C(c3ccccc3)c3ccccc3)CC2)cc1	0	2	1	0	0	0	0	0	0	0	0	0	0	0	0	1	0	0	0	0	1	0	0	0	0	0	0	0	0	0	0	0	0	0	3	0	0	0	0	0	0	0	0	0	0	0	0
COc1ccccc1C(c1ccccc1)N1CCC(O)(c2ccccc2)CC1	2.74809611683411	c1ccc(C2CCN(C(c3ccccc3)c3ccccc3)CC2)cc1	0	1	0	0	0	0	0	0	0	0	0	0	0	0	0	1	0	0	0	0	1	0	0	0	0	0	0	0	0	0	0	0	0	0	3	0	0	0	0	0	0	1	0	0	0	0	0
OC1(c2ccccc2)CCN(C(c2ccccc2)c2ccc(Br)cc2)CC1	1.19901792874226	c1ccc(C2CCN(C(c3ccccc3)c3ccccc3)CC2)cc1	0	1	0	0	0	0	0	0	0	0	0	0	0	0	0	1	0	0	0	0	1	0	0	0	0	0	0	0	0	0	0	0	0	0	3	0	0	0	0	0	0	0	0	0	1	0	0
OC1(c2ccccc2)CCN(C(c2ccccc2)c2ccccc2Br)CC1	1.95771382806026	c1ccc(C2CCN(C(c3ccccc3)c3ccccc3)CC2)cc1	0	1	0	0	0	0	0	0	0	0	0	0	0	0	0	1	0	0	0	0	1	0	0	0	0	0	0	0	0	0	0	0	0	0	3	0	0	0	0	0	0	0	0	0	1	0	0
OC1(c2ccccc2)CCN(C(c2ccccc2)c2ccccc2F)CC1	1.7008785372892	c1ccc(C2CCN(C(c3ccccc3)c3ccccc3)CC2)cc1	0	1	0	0	0	0	0	0	0	0	0	0	0	0	0	1	0	0	0	0	1	0	0	0	0	0	0	0	0	0	0	0	0	0	3	0	0	0	0	0	0	0	0	0	1	0	0
OC1(c2ccccc2)CCN(C(c2ccccc2)c2ccc(Cl)cc2)CC1	3.9001335721758	c1ccc(C2CCN(C(c3ccccc3)c3ccccc3)CC2)cc1	0	1	0	0	0	0	0	0	0	0	0	0	0	0	0	1	0	0	0	0	1	0	0	0	0	0	0	0	0	0	0	0	0	0	3	0	0	0	0	0	0	0	0	0	1	0	0
OC1(c2ccccc2)CCN(C(c2ccccc2)c2cccc(Cl)c2)CC1	1.41370369284728	c1ccc(C2CCN(C(c3ccccc3)c3ccccc3)CC2)cc1	0	1	0	0	0	0	0	0	0	0	0	0	0	0	0	1	0	0	0	0	1	0	0	0	0	0	0	0	0	0	0	0	0	0	3	0	0	0	0	0	0	0	0	0	1	0	0
OC1(c2ccccc2)CCN(C(c2ccccc2)c2ccccc2Cl)CC1	1.9647314007189	c1ccc(C2CCN(C(c3ccccc3)c3ccccc3)CC2)cc1	0	1	0	0	0	0	0	0	0	0	0	0	0	0	0	1	0	0	0	0	1	0	0	0	0	0	0	0	0	0	0	0	0	0	3	0	0	0	0	0	0	0	0	0	1	0	0
CCc1ccccc1C(c1ccccc1)N1CCC(O)(c2ccccc2)CC1	2.71773325310399	c1ccc(C2CCN(C(c3ccccc3)c3ccccc3)CC2)cc1	0	1	0	0	0	0	0	0	0	0	0	0	0	0	0	1	0	0	0	0	1	0	0	0	0	0	0	0	0	0	1	0	0	0	3	0	0	0	0	0	0	0	0	0	0	0	0
OC1(c2ccccc2)CCN(C(c2ccccc2)c2ccc(C(F)(F)F)cc2)CC1	0.635026021561274	c1ccc(C2CCN(C(c3ccccc3)c3ccccc3)CC2)cc1	0	1	0	0	0	0	0	0	0	0	0	0	0	0	0	1	0	0	0	0	1	0	0	0	0	3	0	0	0	0	0	0	0	0	3	0	0	0	0	0	0	0	0	0	3	0	0
OC1(c2ccccc2)CCN(C(c2ccccc2)c2cccc(C(F)(F)F)c2)CC1	0.201998305075154	c1ccc(C2CCN(C(c3ccccc3)c3ccccc3)CC2)cc1	0	1	0	0	0	0	0	0	0	0	0	0	0	0	0	1	0	0	0	0	1	0	0	0	0	3	0	0	0	0	0	0	0	0	3	0	0	0	0	0	0	0	0	0	3	0	0
OC1(c2ccccc2)CCN(C(c2ccccc2)c2ccccc2C(F)(F)F)CC1	1.78329051329054	c1ccc(C2CCN(C(c3ccccc3)c3ccccc3)CC2)cc1	0	1	0	0	0	0	0	0	0	0	0	0	0	0	0	1	0	0	0	0	1	0	0	0	0	3	0	0	0	0	0	0	0	0	3	0	0	0	0	0	0	0	0	0	3	0	0
Cc1ccc(C(c2ccccc2)N2CCC(O)(c3ccccc3)CC2)cc1	1.10381939138451	c1ccc(C2CCN(C(c3ccccc3)c3ccccc3)CC2)cc1	0	1	0	0	0	0	0	0	0	0	0	0	0	0	0	1	0	0	0	0	1	0	0	0	0	0	0	0	0	0	1	0	0	0	3	0	0	0	0	0	0	0	0	0	0	0	0
Cc1cccc(C(c2ccccc2)N2CCC(O)(c3ccccc3)CC2)c1	2.0014903577494	c1ccc(C2CCN(C(c3ccccc3)c3ccccc3)CC2)cc1	0	1	0	0	0	0	0	0	0	0	0	0	0	0	0	1	0	0	0	0	1	0	0	0	0	0	0	0	0	0	1	0	0	0	3	0	0	0	0	0	0	0	0	0	0	0	0
Br.Cc1ccccc1C(c1ccccc1)N1CCC(O)(c2ccccc2)CC1	1.90576515407524	c1ccc(C2CCN(C(c3ccccc3)c3ccccc3)CC2)cc1	0	1	0	0	0	0	0	0	0	0	0	0	0	0	0	1	0	0	0	0	1	0	0	0	0	0	0	0	0	0	1	0	0	0	3	0	0	0	0	0	0	0	0	0	1	0	0
Cc1ccccc1C(c1ccccc1)N1CCC(O)(c2ccccc2)CC1.Cl	3.31302464366018	c1ccc(C2CCN(C(c3ccccc3)c3ccccc3)CC2)cc1	0	1	0	0	0	0	0	0	0	0	0	0	0	0	0	1	0	0	0	0	1	0	0	0	0	0	0	0	0	0	1	0	0	0	3	0	0	0	0	0	0	0	0	0	1	0	0
OC1(c2ccccc2)CCN(C(c2ccccc2)c2ccccc2)CC1	3.10284613236326	c1ccc(C2CCN(C(c3ccccc3)c3ccccc3)CC2)cc1	0	1	0	0	0	0	0	0	0	0	0	0	0	0	0	1	0	0	0	0	1	0	0	0	0	0	0	0	0	0	0	0	0	0	3	0	0	0	0	0	0	0	0	0	0	0	0
COC(=O)C(c1ccccc1)N1CCC(O)(c2ccccc2)CC1	0.182257870425158	c1ccc(CN2CCC(c3ccccc3)CC2)cc1	0	1	0	0	0	0	0	0	0	0	1	1	0	0	0	1	0	0	0	0	1	0	0	0	0	0	0	0	0	0	0	0	0	0	2	0	0	0	0	0	1	1	0	0	0	0	0
CCOCC(c1ccccc1)N1CCC(O)(c2ccccc2)CC1	2.06462955398489	c1ccc(CN2CCC(c3ccccc3)CC2)cc1	0	1	0	0	0	0	0	0	0	0	0	0	0	0	0	1	0	0	0	0	1	0	0	0	0	0	0	0	0	0	0	0	0	0	2	0	0	0	0	0	0	1	0	0	0	0	0
COCC(c1ccccc1)N1CCC(O)(c2ccccc2)CC1	1.52070036221717	c1ccc(CN2CCC(c3ccccc3)CC2)cc1	0	1	0	0	0	0	0	0	0	0	0	0	0	0	0	1	0	0	0	0	1	0	0	0	0	0	0	0	0	0	0	0	0	0	2	0	0	0	0	0	0	1	0	0	0	0	0
CCCCCCC(c1ccccc1)N1CCC(O)(c2ccccc2)CC1	3.18586946817493	c1ccc(CN2CCC(c3ccccc3)CC2)cc1	0	1	0	0	0	0	0	0	0	0	0	0	0	0	0	1	0	0	0	0	1	0	0	0	0	0	0	0	0	0	0	0	0	0	2	0	0	0	0	0	0	0	0	0	0	0	0
CC(C)CCC(c1ccccc1)N1CCC(O)(c2ccccc2)CC1	3.77964417492168	c1ccc(CN2CCC(c3ccccc3)CC2)cc1	0	1	0	0	0	0	0	0	0	0	0	0	0	0	0	1	0	0	0	0	1	0	0	0	0	0	0	0	0	0	0	0	0	0	2	0	0	0	0	0	0	0	0	0	0	0	0
CCCCCC(c1ccccc1)N1CCC(O)(c2ccccc2)CC1	3.60637245364764	c1ccc(CN2CCC(c3ccccc3)CC2)cc1	0	1	0	0	0	0	0	0	0	0	0	0	0	0	0	1	0	0	0	0	1	0	0	0	0	0	0	0	0	0	0	0	0	0	2	0	0	0	0	0	0	0	0	0	0	0	0
CCCCC(c1ccccc1)N1CCC(O)(c2ccccc2)CC1	5.41648106154389	c1ccc(CN2CCC(c3ccccc3)CC2)cc1	0	1	0	0	0	0	0	0	0	0	0	0	0	0	0	1	0	0	0	0	1	0	0	0	0	0	0	0	0	0	0	0	0	0	2	0	0	0	0	0	0	0	0	0	0	0	0
CCCC(c1ccccc1)N1CCC(O)(c2ccccc2)CC1	3.49874178945527	c1ccc(CN2CCC(c3ccccc3)CC2)cc1	0	1	0	0	0	0	0	0	0	0	0	0	0	0	0	1	0	0	0	0	1	0	0	0	0	0	0	0	0	0	0	0	0	0	2	0	0	0	0	0	0	0	0	0	0	0	0
CCC(c1ccccc1)N1CCC(O)(c2ccccc2)CC1	1.73667038252316	c1ccc(CN2CCC(c3ccccc3)CC2)cc1	0	1	0	0	0	0	0	0	0	0	0	0	0	0	0	1	0	0	0	0	1	0	0	0	0	0	0	0	0	0	0	0	0	0	2	0	0	0	0	0	0	0	0	0	0	0	0
CCNC(=O)NCc1ccccc1C1(O)CCN(C(c2ccccc2Cl)c2ccccc2Cl)CC1	3.20090734553947	c1ccc(C2CCN(C(c3ccccc3)c3ccccc3)CC2)cc1	0	1	0	0	0	0	0	0	0	0	1	1	0	0	0	1	2	0	0	0	1	0	0	0	0	0	0	2	0	0	0	0	0	0	3	0	0	0	0	0	0	0	0	0	2	0	0
CNC(=O)NCc1ccccc1C1(O)CCN(C(c2ccccc2Cl)c2ccccc2Cl)CC1	3.62936197187234	c1ccc(C2CCN(C(c3ccccc3)c3ccccc3)CC2)cc1	0	1	0	0	0	0	0	0	0	0	1	1	0	0	0	1	2	0	0	0	1	0	0	0	0	0	0	2	0	0	0	0	0	0	3	0	0	0	0	0	0	0	0	0	2	0	0
CC(C)S(=O)(=O)NCc1ccccc1C1(O)CCN(C(c2ccccc2Cl)c2ccccc2Cl)CC1	3.84094470078547	c1ccc(C2CCN(C(c3ccccc3)c3ccccc3)CC2)cc1	0	1	0	0	0	0	0	0	0	0	0	0	0	0	0	1	1	0	0	0	1	0	0	0	0	0	0	0	0	0	0	0	0	0	3	0	0	0	0	0	0	0	0	0	2	0	0
CCCS(=O)(=O)NCc1ccccc1C1(O)CCN(C(c2ccccc2Cl)c2ccccc2Cl)CC1	4.19597895526674	c1ccc(C2CCN(C(c3ccccc3)c3ccccc3)CC2)cc1	0	1	0	0	0	0	0	0	0	0	0	0	0	0	0	1	1	0	0	0	1	0	0	0	0	0	0	0	0	0	0	0	0	0	3	0	0	0	0	0	0	0	0	0	2	0	0
CNCc1ccccc1C1(O)CCN(C(c2ccccc2Cl)c2ccccc2Cl)CC1	3.45873645484157	c1ccc(C2CCN(C(c3ccccc3)c3ccccc3)CC2)cc1	0	1	0	0	0	0	0	0	0	0	0	0	0	0	0	1	1	0	0	0	1	0	0	0	0	0	0	0	0	0	0	0	0	0	3	0	0	0	0	0	0	0	0	0	2	0	0
NCc1ccccc1C1(O)CCN(C(c2ccccc2Br)c2ccccc2Br)CC1	3.37237888630936	c1ccc(C2CCN(C(c3ccccc3)c3ccccc3)CC2)cc1	0	1	0	0	0	0	0	0	0	0	0	0	0	0	0	1	0	1	0	0	1	0	0	0	0	0	0	0	0	0	0	0	0	0	3	0	0	0	0	0	0	0	0	0	2	0	0
NCc1ccccc1C1(O)CCN(C(c2cccc(F)c2)c2cccc(F)c2)CC1	2.35231162643667	c1ccc(C2CCN(C(c3ccccc3)c3ccccc3)CC2)cc1	0	1	0	0	0	0	0	0	0	0	0	0	0	0	0	1	0	1	0	0	1	0	0	0	0	0	0	0	0	0	0	0	0	0	3	0	0	0	0	0	0	0	0	0	2	0	0
NCc1ccccc1C1(O)CCN(C(c2ccccc2F)c2ccccc2F)CC1	4.24640980889364	c1ccc(C2CCN(C(c3ccccc3)c3ccccc3)CC2)cc1	0	1	0	0	0	0	0	0	0	0	0	0	0	0	0	1	0	1	0	0	1	0	0	0	0	0	0	0	0	0	0	0	0	0	3	0	0	0	0	0	0	0	0	0	2	0	0
NCc1ccccc1C1(O)CCN(C(c2ccccc2Cl)c2ccccc2Cl)CC1	2.38393481486718	c1ccc(C2CCN(C(c3ccccc3)c3ccccc3)CC2)cc1	0	1	0	0	0	0	0	0	0	0	0	0	0	0	0	1	0	1	0	0	1	0	0	0	0	0	0	0	0	0	0	0	0	0	3	0	0	0	0	0	0	0	0	0	2	0	0
NCc1ccccc1C1(O)CCN(C(c2ccc(Cl)cc2)c2ccc(Cl)cc2)CC1	1.35412417481519	c1ccc(C2CCN(C(c3ccccc3)c3ccccc3)CC2)cc1	0	1	0	0	0	0	0	0	0	0	0	0	0	0	0	1	0	1	0	0	1	0	0	0	0	0	0	0	0	0	0	0	0	0	3	0	0	0	0	0	0	0	0	0	2	0	0
Cc1ccc(C(c2ccc(C)cc2)N2CCC(O)(c3ccccc3CN)CC2)cc1	2.03775653573379	c1ccc(C2CCN(C(c3ccccc3)c3ccccc3)CC2)cc1	0	1	0	0	0	0	0	0	0	0	0	0	0	0	0	1	0	1	0	0	1	0	0	0	0	0	0	0	0	0	2	0	0	0	3	0	0	0	0	0	0	0	0	0	0	0	0
Cc1ccccc1C(c1ccccc1C)N1CCC(O)(c2ccccc2CN)CC1	2.89075241723563	c1ccc(C2CCN(C(c3ccccc3)c3ccccc3)CC2)cc1	0	1	0	0	0	0	0	0	0	0	0	0	0	0	0	1	0	1	0	0	1	0	0	0	0	0	0	0	0	0	2	0	0	0	3	0	0	0	0	0	0	0	0	0	0	0	0
NCc1ccccc1C1(O)CCN(C(c2ccccc2)c2ccccc2Br)CC1	3.36878821817863	c1ccc(C2CCN(C(c3ccccc3)c3ccccc3)CC2)cc1	0	1	0	0	0	0	0	0	0	0	0	0	0	0	0	1	0	1	0	0	1	0	0	0	0	0	0	0	0	0	0	0	0	0	3	0	0	0	0	0	0	0	0	0	1	0	0
NCc1ccccc1C1(O)CCN(C(c2ccccc2)c2ccccc2Cl)CC1	2.94791083107558	c1ccc(C2CCN(C(c3ccccc3)c3ccccc3)CC2)cc1	0	1	0	0	0	0	0	0	0	0	0	0	0	0	0	1	0	1	0	0	1	0	0	0	0	0	0	0	0	0	0	0	0	0	3	0	0	0	0	0	0	0	0	0	1	0	0
Cc1ccccc1C(c1ccccc1)N1CCC(O)(c2ccccc2CN)CC1	2.41382834514533	c1ccc(C2CCN(C(c3ccccc3)c3ccccc3)CC2)cc1	0	1	0	0	0	0	0	0	0	0	0	0	0	0	0	1	0	1	0	0	1	0	0	0	0	0	0	0	0	0	1	0	0	0	3	0	0	0	0	0	0	0	0	0	0	0	0
NCc1ccccc1C1(O)CCN(C(c2ccccc2)c2ccccc2)CC1	1.58663266430476	c1ccc(C2CCN(C(c3ccccc3)c3ccccc3)CC2)cc1	0	1	0	0	0	0	0	0	0	0	0	0	0	0	0	1	0	1	0	0	1	0	0	0	0	0	0	0	0	0	0	0	0	0	3	0	0	0	0	0	0	0	0	0	0	0	0
CCCCCC(c1ccccc1)N1CCC(O)(c2ccccc2CN)CC1	5.59880261833784	c1ccc(CN2CCC(c3ccccc3)CC2)cc1	0	1	0	0	0	0	0	0	0	0	0	0	0	0	0	1	0	1	0	0	1	0	0	0	0	0	0	0	0	0	0	0	0	0	2	0	0	0	0	0	0	0	0	0	0	0	0
CCCCC(c1ccccc1)N1CCC(O)(c2ccccc2CN)CC1	6.29194979889779	c1ccc(CN2CCC(c3ccccc3)CC2)cc1	0	1	0	0	0	0	0	0	0	0	0	0	0	0	0	1	0	1	0	0	1	0	0	0	0	0	0	0	0	0	0	0	0	0	2	0	0	0	0	0	0	0	0	0	0	0	0
OCc1ccccc1C1(O)CCN(C(c2ccccc2)c2ccccc2)CC1	1.07375847682904	c1ccc(C2CCN(C(c3ccccc3)c3ccccc3)CC2)cc1	0	2	1	0	0	0	0	0	0	0	0	0	0	0	0	1	0	0	0	0	1	0	0	0	0	0	0	0	0	0	0	0	0	0	3	0	0	0	0	0	0	0	0	0	0	0	0
N#Cc1ccc(C2(O)CCN(C(c3ccccc3)c3ccccc3)CC2)cc1	-2.01936657610296	c1ccc(C2CCN(C(c3ccccc3)c3ccccc3)CC2)cc1	0	1	0	0	0	0	0	0	0	0	0	0	0	0	0	2	0	0	0	0	1	0	0	0	0	0	0	0	0	0	0	0	0	0	3	0	0	0	0	0	0	0	0	0	0	0	0
COc1ccc(C2(O)CCN(C(c3ccccc3)c3ccccc3)CC2)cc1	-0.239704980606087	c1ccc(C2CCN(C(c3ccccc3)c3ccccc3)CC2)cc1	0	1	0	0	0	0	0	0	0	0	0	0	0	0	0	1	0	0	0	0	1	0	0	0	0	0	0	0	0	0	0	0	0	0	3	0	0	0	0	0	0	1	0	0	0	0	0
COc1cccc(C2(O)CCN(C(c3ccccc3)c3ccccc3)CC2)c1	0.792598166623645	c1ccc(C2CCN(C(c3ccccc3)c3ccccc3)CC2)cc1	0	1	0	0	0	0	0	0	0	0	0	0	0	0	0	1	0	0	0	0	1	0	0	0	0	0	0	0	0	0	0	0	0	0	3	0	0	0	0	0	0	1	0	0	0	0	0
COc1ccccc1C1(O)CCN(C(c2ccccc2)c2ccccc2)CC1	0.666729646744692	c1ccc(C2CCN(C(c3ccccc3)c3ccccc3)CC2)cc1	0	1	0	0	0	0	0	0	0	0	0	0	0	0	0	1	0	0	0	0	1	0	0	0	0	0	0	0	0	0	0	0	0	0	3	0	0	0	0	0	0	1	0	0	0	0	0
CCCc1ccc(C2(O)CCN(C(c3ccccc3)c3ccccc3)CC2)cc1	-0.888120075405006	c1ccc(C2CCN(C(c3ccccc3)c3ccccc3)CC2)cc1	0	1	0	0	0	0	0	0	0	0	0	0	0	0	0	1	0	0	0	0	1	0	0	0	0	0	0	0	0	0	1	0	0	0	3	0	0	0	0	0	0	0	0	0	0	0	0
CCc1ccc(C2(O)CCN(C(c3ccccc3)c3ccccc3)CC2)cc1	-0.337413454539659	c1ccc(C2CCN(C(c3ccccc3)c3ccccc3)CC2)cc1	0	1	0	0	0	0	0	0	0	0	0	0	0	0	0	1	0	0	0	0	1	0	0	0	0	0	0	0	0	0	1	0	0	0	3	0	0	0	0	0	0	0	0	0	0	0	0
Cc1ccc(C2(O)CCN(C(c3ccccc3)c3ccccc3)CC2)cc1	0.692540672988054	c1ccc(C2CCN(C(c3ccccc3)c3ccccc3)CC2)cc1	0	1	0	0	0	0	0	0	0	0	0	0	0	0	0	1	0	0	0	0	1	0	0	0	0	0	0	0	0	0	1	0	0	0	3	0	0	0	0	0	0	0	0	0	0	0	0
Cc1cccc(C2(O)CCN(C(c3ccccc3)c3ccccc3)CC2)c1	1.95161359127812	c1ccc(C2CCN(C(c3ccccc3)c3ccccc3)CC2)cc1	0	1	0	0	0	0	0	0	0	0	0	0	0	0	0	1	0	0	0	0	1	0	0	0	0	0	0	0	0	0	1	0	0	0	3	0	0	0	0	0	0	0	0	0	0	0	0
Cc1ccccc1C1(O)CCN(C(c2ccccc2)c2ccccc2)CC1	2.29313766339725	c1ccc(C2CCN(C(c3ccccc3)c3ccccc3)CC2)cc1	0	1	0	0	0	0	0	0	0	0	0	0	0	0	0	1	0	0	0	0	1	0	0	0	0	0	0	0	0	0	1	0	0	0	3	0	0	0	0	0	0	0	0	0	0	0	0
OC1(c2ccc(Br)cc2)CCN(C(c2ccccc2)c2ccccc2)CC1	1.13212850960368	c1ccc(C2CCN(C(c3ccccc3)c3ccccc3)CC2)cc1	0	1	0	0	0	0	0	0	0	0	0	0	0	0	0	1	0	0	0	0	1	0	0	0	0	0	0	0	0	0	0	0	0	0	3	0	0	0	0	0	0	0	0	0	1	0	0
OC1(c2ccc(Cl)cc2)CCN(C(c2ccccc2)c2ccccc2)CC1	1.56044069086668	c1ccc(C2CCN(C(c3ccccc3)c3ccccc3)CC2)cc1	0	1	0	0	0	0	0	0	0	0	0	0	0	0	0	1	0	0	0	0	1	0	0	0	0	0	0	0	0	0	0	0	0	0	3	0	0	0	0	0	0	0	0	0	1	0	0
OC1(c2ccc(F)cc2)CCN(C(c2ccccc2)c2ccccc2)CC1	2.36799822260437	c1ccc(C2CCN(C(c3ccccc3)c3ccccc3)CC2)cc1	0	1	0	0	0	0	0	0	0	0	0	0	0	0	0	1	0	0	0	0	1	0	0	0	0	0	0	0	0	0	0	0	0	0	3	0	0	0	0	0	0	0	0	0	1	0	0
OC1(c2cccc(F)c2)CCN(C(c2ccccc2)c2ccccc2)CC1	1.40210204947822	c1ccc(C2CCN(C(c3ccccc3)c3ccccc3)CC2)cc1	0	1	0	0	0	0	0	0	0	0	0	0	0	0	0	1	0	0	0	0	1	0	0	0	0	0	0	0	0	0	0	0	0	0	3	0	0	0	0	0	0	0	0	0	1	0	0
OC1(c2ccccc2F)CCN(C(c2ccccc2)c2ccccc2)CC1	1.53950969417466	c1ccc(C2CCN(C(c3ccccc3)c3ccccc3)CC2)cc1	0	1	0	0	0	0	0	0	0	0	0	0	0	0	0	1	0	0	0	0	1	0	0	0	0	0	0	0	0	0	0	0	0	0	3	0	0	0	0	0	0	0	0	0	1	0	0
CNC(=O)Nc1ccc2c(c1)[C@@]13CCCC[C@H]1[C@@H](C2)N(CC1CCC1)CC3	6.00426772644601	c1ccc2c(c1)C[C@@H]1[C@@H]3CCCC[C@]23CCN1CC1CCC1	0	0	0	0	0	0	0	0	0	0	1	1	0	0	0	1	2	0	0	0	1	0	0	0	0	0	0	2	0	1	0	0	0	0	1	0	1	0	0	0	0	0	0	0	0	0	0
C[C@H](NC(=O)[C@H](CO)NC(=O)[C@H](CCCCN)NC(=O)[C@H](CCCNC(=N)N)NC(=O)C(C)(C)NC(=O)CNC(=O)[C@@H](NC(=O)[C@H](Cc1ccc(F)cc1)NC(=O)CNC(=O)[C@H](CN)NC(=O)[C@@H](N)Cc1ccccc1)[C@@H](C)O)C(=O)N[C@@H](CCCNC(=N)N)C(=O)N[C@@H](CCCCN)C(=O)N[C@@H](CCCNC(=N)N)C(=O)N[C@@H](CCCCN)C(=O)N[C@@H](CC(N)=O)C(=O)N[C@@H](CCC(N)=O)C(N)=O	5.66138749352947	O=C(CCc1ccccc1)NCC(=O)NCC(=O)NCCc1ccccc1	0	2	2	0	0	0	0	0	0	0	19	19	0	0	0	0	22	11	0	0	0	0	0	0	0	0	0	19	0	0	0	0	0	0	2	0	0	0	0	0	0	0	0	3	1	0	0
C[C@H](NC(=O)[C@H](CO)NC(=O)[C@H](CCCCN)NC(=O)[C@H](CCCNC(=N)N)NC(=O)C(C)(C)NC(=O)CNC(=O)[C@@H](NC(=O)[C@H](Cc1ccc(F)cc1)NC(=O)CNC(=O)CNC(=O)[C@@H](N)Cc1ccccc1)[C@@H](C)O)C(=O)N[C@@H](CCCNC(=N)N)C(=O)N[C@@H](CCCCN)C(=O)N[C@@H](CCCNC(=N)N)C(=O)N[C@@H](CCCCN)C(=O)N[C@@H](CC(N)=O)C(=O)N[C@@H](CCC(N)=O)C(N)=O	7.52638181070843	O=C(CCc1ccccc1)NCC(=O)NCC(=O)NCCc1ccccc1	0	2	2	0	0	0	0	0	0	0	19	19	0	0	0	0	22	10	0	0	0	0	0	0	0	0	0	19	0	0	0	0	0	0	2	0	0	0	0	0	0	0	0	3	1	0	0
C[C@H](NC(=O)[C@H](CO)NC(=O)[C@H](CCCCN)NC(=O)[C@H](CCCNC(=N)N)NC(=O)C(C)(C)NC(=O)CNC(=O)[C@@H](NC(=O)[C@H](Cc1ccccc1)NC(=O)CNC(=O)CNC(=O)[C@@H](N)Cc1ccccc1)[C@@H](C)O)C(=O)N[C@@H](CCCNC(=N)N)C(=O)N[C@@H](CCCCN)C(=O)N[C@@H](CCCNC(=N)N)C(=O)N[C@@H](CCCCN)C(=O)N[C@@H](CC(N)=O)C(=O)N[C@@H](CCC(N)=O)C(N)=O	2.48368858776377	O=C(CCc1ccccc1)NCC(=O)NCC(=O)NCCc1ccccc1	0	2	2	0	0	0	0	0	0	0	19	19	0	0	0	0	22	10	0	0	0	0	0	0	0	0	0	19	0	0	0	0	0	0	2	0	0	0	0	0	0	0	0	3	0	0	0
CC(=O)N1CCC(c2ccccc2)(c2nccn2Cc2ccccc2)CC1	2.08427655136869	c1ccc(Cn2ccnc2C2(c3ccccc3)CCNCC2)cc1	0	0	0	0	0	2	0	0	0	0	1	1	0	0	0	3	0	0	0	0	1	0	0	0	0	0	0	1	0	0	0	0	0	0	2	0	0	0	0	0	0	0	0	0	0	0	0
CCOC(=O)N1CCC(c2ccccc2)(c2nccn2Cc2ccc(C(=O)OC)cc2)CC1	5.7811241751318	c1ccc(Cn2ccnc2C2(c3ccccc3)CCNCC2)cc1	0	0	0	0	0	2	0	0	0	0	2	2	0	0	0	3	0	0	0	0	1	0	0	0	0	0	0	1	0	0	0	0	0	0	2	0	0	0	0	0	1	2	0	0	0	0	0
CCOC(=O)N1CCC(c2ccccc2)(c2nccn2Cc2ccc(O)cc2)CC1	4.31786877287578	c1ccc(Cn2ccnc2C2(c3ccccc3)CCNCC2)cc1	0	0	0	0	0	2	0	1	0	0	1	1	0	0	0	3	0	0	0	0	1	0	0	0	0	0	0	1	0	0	0	0	0	0	2	0	0	0	0	0	0	1	0	0	0	0	0
CCOC(=O)N1CCC(c2ccccc2)(c2nccn2Cc2ccc(OC)cc2)CC1	3.69669509194092	c1ccc(Cn2ccnc2C2(c3ccccc3)CCNCC2)cc1	0	0	0	0	0	2	0	0	0	0	1	1	0	0	0	3	0	0	0	0	1	0	0	0	0	0	0	1	0	0	0	0	0	0	2	0	0	0	0	0	0	2	0	0	0	0	0
CCOC(=O)N1CCC(c2ccccc2)(c2nccn2Cc2cccc(OC)c2)CC1	3.09736666659863	c1ccc(Cn2ccnc2C2(c3ccccc3)CCNCC2)cc1	0	0	0	0	0	2	0	0	0	0	1	1	0	0	0	3	0	0	0	0	1	0	0	0	0	0	0	1	0	0	0	0	0	0	2	0	0	0	0	0	0	2	0	0	0	0	0
CCOC(=O)N1CCC(c2ccccc2)(c2nccn2C(C)c2ccccc2)CC1	4.87286561495491	c1ccc(Cn2ccnc2C2(c3ccccc3)CCNCC2)cc1	0	0	0	0	0	2	0	0	0	0	1	1	0	0	0	3	0	0	0	0	1	0	0	0	0	0	0	1	0	0	0	0	0	0	2	0	0	0	0	0	0	1	0	0	0	0	0
CC(C)(C)OC(=O)N1CCC(c2ccccc2)(c2nccn2Cc2ccccc2)CC1	4.56918320115669	c1ccc(Cn2ccnc2C2(c3ccccc3)CCNCC2)cc1	0	0	0	0	0	2	0	0	0	0	1	1	0	0	0	3	0	0	0	0	1	0	0	0	0	0	0	1	0	0	0	0	0	0	2	0	0	0	0	0	0	1	0	0	0	0	0
CC(C)OC(=O)N1CCC(c2ccccc2)(c2nccn2Cc2ccccc2)CC1	3.69669509194092	c1ccc(Cn2ccnc2C2(c3ccccc3)CCNCC2)cc1	0	0	0	0	0	2	0	0	0	0	1	1	0	0	0	3	0	0	0	0	1	0	0	0	0	0	0	1	0	0	0	0	0	0	2	0	0	0	0	0	0	1	0	0	0	0	0
CCCCOC(=O)N1CCC(c2ccccc2)(c2nccn2Cc2ccccc2)CC1	3.76355803717005	c1ccc(Cn2ccnc2C2(c3ccccc3)CCNCC2)cc1	0	0	0	0	0	2	0	0	0	0	1	1	0	0	0	3	0	0	0	0	1	0	0	0	0	0	0	1	0	0	0	0	0	0	2	0	0	0	0	0	0	1	0	0	0	0	0
CCOC(=O)N1CCC(c2ccccc2)(c2nccn2Cc2ccccc2)CC1	3.85833644349734	c1ccc(Cn2ccnc2C2(c3ccccc3)CCNCC2)cc1	0	0	0	0	0	2	0	0	0	0	1	1	0	0	0	3	0	0	0	0	1	0	0	0	0	0	0	1	0	0	0	0	0	0	2	0	0	0	0	0	0	1	0	0	0	0	0
COCC(=O)N1CCC(c2ccccc2)(c2nccn2Cc2ccc(C(=O)OC)cc2)CC1	4.82561273010436	c1ccc(Cn2ccnc2C2(c3ccccc3)CCNCC2)cc1	0	0	0	0	0	2	0	0	0	0	2	2	0	0	0	3	0	0	0	0	1	0	0	0	0	0	0	1	0	0	0	0	0	0	2	0	0	0	0	0	1	2	0	0	0	0	0
COCC(=O)N1CCC(c2ccccc2)(c2nccn2Cc2ccccc2)CC1	2.56705990726082	c1ccc(Cn2ccnc2C2(c3ccccc3)CCNCC2)cc1	0	0	0	0	0	2	0	0	0	0	1	1	0	0	0	3	0	0	0	0	1	0	0	0	0	0	0	1	0	0	0	0	0	0	2	0	0	0	0	0	0	1	0	0	0	0	0
CC(C)C(=O)N1CCC(c2ccccc2)(c2nccn2Cc2ccccc2)CC1	2.56866891806652	c1ccc(Cn2ccnc2C2(c3ccccc3)CCNCC2)cc1	0	0	0	0	0	2	0	0	0	0	1	1	0	0	0	3	0	0	0	0	1	0	0	0	0	0	0	1	0	0	0	0	0	0	2	0	0	0	0	0	0	0	0	0	0	0	0
Cc1cc(C(N)=O)cc(C)c1C[C@H](N)C(=O)NCC(=O)NCC(=O)N[C@@H](Cc1ccccc1)C(=O)N[C@@H](CC(C)C)C(=O)O	1.82988045655037	O=C(CCc1ccccc1)NCC(=O)NCC(=O)NCCc1ccccc1	1	0	0	0	0	0	0	0	1	1	6	5	0	0	0	0	4	2	0	0	0	0	0	0	0	0	0	5	0	0	2	0	0	0	2	0	0	0	0	0	0	0	0	0	0	0	0
CNC(=O)[C@@H]1C[C@H](OC(C)=O)C(=O)[C@H]2[C@@]1(C)CC[C@H]1C(=O)O[C@H](c3ccoc3)C[C@]21C	1.76150315910563	O=C1CCCC2CC[C@H]3C(=O)O[C@H](c4ccoc4)CC3[C@@H]12	0	0	0	0	0	0	0	0	0	0	4	4	0	0	0	0	1	0	0	0	0	0	0	0	0	0	0	1	0	0	0	0	0	0	0	0	3	0	0	0	2	2	1	0	0	0	0
O=C1NCN(c2ccccc2)C12CCN(Cc1ccccc1)CC2	3.72188534076948	O=C1NCN(c2ccccc2)C12CCN(Cc1ccccc1)CC2	0	0	0	0	0	0	0	0	0	0	1	1	0	0	0	2	1	0	0	0	1	0	0	0	0	0	0	1	0	1	0	0	0	0	2	0	0	0	0	0	0	0	0	0	0	0	0
CC1(C)CCC(N2CCC3(CC2)C(=O)NCN3c2ccccc2)c2cc(Cl)c(Cl)cc21	2.15625005099378	O=C1NCN(c2ccccc2)C12CCN(C1CCCc3ccccc31)CC2	0	0	0	0	0	0	0	0	0	0	1	1	0	0	0	2	1	0	0	0	1	0	0	0	0	0	0	1	0	1	0	0	0	0	2	0	1	0	0	0	0	0	0	0	2	0	0
CC1(C)CCC(N2CCC3(CC2)C(=O)NCN3c2ccccc2)c2ccc(F)cc21	3.87010128507693	O=C1NCN(c2ccccc2)C12CCN(C1CCCc3ccccc31)CC2	0	0	0	0	0	0	0	0	0	0	1	1	0	0	0	2	1	0	0	0	1	0	0	0	0	0	0	1	0	1	0	0	0	0	2	0	1	0	0	0	0	0	0	0	1	0	0
CC1(C)CCC(N2CCC3(CC2)C(=O)NCN3c2ccccc2)c2ccc(Cl)cc21	3.35809292906189	O=C1NCN(c2ccccc2)C12CCN(C1CCCc3ccccc31)CC2	0	0	0	0	0	0	0	0	0	0	1	1	0	0	0	2	1	0	0	0	1	0	0	0	0	0	0	1	0	1	0	0	0	0	2	0	1	0	0	0	0	0	0	0	1	0	0
O=C1NCN(c2ccccc2)C12CCN(C1CCCc3c(Cl)cccc31)CC2	4.4514001655003	O=C1NCN(c2ccccc2)C12CCN(C1CCCc3ccccc31)CC2	0	0	0	0	0	0	0	0	0	0	1	1	0	0	0	2	1	0	0	0	1	0	0	0	0	0	0	1	0	1	0	0	0	0	2	0	1	0	0	0	0	0	0	0	1	0	0
O=C1NCN(c2ccccc2)C12CCN(C1CCCc3ccc(Cl)cc31)CC2	4.80279805233819	O=C1NCN(c2ccccc2)C12CCN(C1CCCc3ccccc31)CC2	0	0	0	0	0	0	0	0	0	0	1	1	0	0	0	2	1	0	0	0	1	0	0	0	0	0	0	1	0	1	1	0	0	0	2	0	1	0	0	0	0	0	0	0	1	0	0
O=C1NCN(c2ccccc2)C12CCN(C1CCCc3cccc(Cl)c31)CC2	4.03715536974009	O=C1NCN(c2ccccc2)C12CCN(C1CCCc3ccccc31)CC2	0	0	0	0	0	0	0	0	0	0	1	1	0	0	0	2	1	0	0	0	1	0	0	0	0	0	0	1	0	1	1	0	0	0	2	0	1	0	0	0	0	0	0	0	1	0	0
O=C1NCN(c2ccccc2)C12CCN(C1CCCc3c(F)cccc31)CC2	6.38260416716592	O=C1NCN(c2ccccc2)C12CCN(C1CCCc3ccccc31)CC2	0	0	0	0	0	0	0	0	0	0	1	1	0	0	0	2	1	0	0	0	1	0	0	0	0	0	0	1	0	1	0	0	0	0	2	0	1	0	0	0	0	0	0	0	1	0	0
O=C1NCN(c2ccccc2)C12CCN(C1CCCc3ccc(F)cc31)CC2	5.48845456116898	O=C1NCN(c2ccccc2)C12CCN(C1CCCc3ccccc31)CC2	0	0	0	0	0	0	0	0	0	0	1	1	0	0	0	2	1	0	0	0	1	0	0	0	0	0	0	1	0	1	1	0	0	0	2	0	1	0	0	0	0	0	0	0	1	0	0
O=C1NCN(c2ccccc2)C12CCN(C1CCCc3cccc(F)c31)CC2	4.02326625757943	O=C1NCN(c2ccccc2)C12CCN(C1CCCc3ccccc31)CC2	0	0	0	0	0	0	0	0	0	0	1	1	0	0	0	2	1	0	0	0	1	0	0	0	0	0	0	1	0	1	1	0	0	0	2	0	1	0	0	0	0	0	0	0	1	0	0
CC1(C)CCC(N2CCC3(CC2)C(=O)NCN3c2ccccc2)c2ccccc21	2.70843086044168	O=C1NCN(c2ccccc2)C12CCN(C1CCCc3ccccc31)CC2	0	0	0	0	0	0	0	0	0	0	1	1	0	0	0	2	1	0	0	0	1	0	0	0	0	0	0	1	0	1	0	0	0	0	2	0	1	0	0	0	0	0	0	0	0	0	0
O=C1NCN(c2ccccc2)C12CCN(C(c1ccc(F)cc1)c1ccc(F)cc1)CC2	1.39460763518507	O=C1NCN(c2ccccc2)C12CCN(C(c1ccccc1)c1ccccc1)CC2	0	0	0	0	0	0	0	0	0	0	1	1	0	0	0	2	1	0	0	0	1	0	0	0	0	0	0	1	0	1	0	0	0	0	3	0	0	0	0	0	0	0	0	0	2	0	0
O=C1NCN(c2ccccc2)C12CCN(C(c1cccc(F)c1)c1cccc(F)c1)CC2	1.72206142705434	O=C1NCN(c2ccccc2)C12CCN(C(c1ccccc1)c1ccccc1)CC2	0	0	0	0	0	0	0	0	0	0	1	1	0	0	0	2	1	0	0	0	1	0	0	0	0	0	0	1	0	1	0	0	0	0	3	0	0	0	0	0	0	0	0	0	2	0	0
O=C1NCN(c2ccccc2)C12CCN(C(c1ccccc1F)c1ccccc1F)CC2	2.24539590051204	O=C1NCN(c2ccccc2)C12CCN(C(c1ccccc1)c1ccccc1)CC2	0	0	0	0	0	0	0	0	0	0	1	1	0	0	0	2	1	0	0	0	1	0	0	0	0	0	0	1	0	1	0	0	0	0	3	0	0	0	0	0	0	0	0	0	2	0	0
O=C1NCN(c2ccccc2)C12CCN(C(c1cccc(Cl)c1)c1cccc(Cl)c1)CC2	0.560119911686433	O=C1NCN(c2ccccc2)C12CCN(C(c1ccccc1)c1ccccc1)CC2	0	0	0	0	0	0	0	0	0	0	1	1	0	0	0	2	1	0	0	0	1	0	0	0	0	0	0	1	0	1	0	0	0	0	3	0	0	0	0	0	0	0	0	0	2	0	0
O=C1NCN(c2ccccc2)C12CCN(C(c1ccccc1Cl)c1ccccc1Cl)CC2	0.319498190971739	O=C1NCN(c2ccccc2)C12CCN(C(c1ccccc1)c1ccccc1)CC2	0	0	0	0	0	0	0	0	0	0	1	1	0	0	0	2	1	0	0	0	1	0	0	0	0	0	0	1	0	1	0	0	0	0	3	0	0	0	0	0	0	0	0	0	2	0	0
Cc1ccccc1C(c1ccccc1C)N1CCC2(CC1)C(=O)NCN2c1ccccc1	1.6209918723717	O=C1NCN(c2ccccc2)C12CCN(C(c1ccccc1)c1ccccc1)CC2	0	0	0	0	0	0	0	0	0	0	1	1	0	0	0	2	1	0	0	0	1	0	0	0	0	0	0	1	0	1	2	0	0	0	3	0	0	0	0	0	0	0	0	0	0	0	0
O=C1NCN(c2ccccc2)C12CCN(C(c1ccccc1)c1ccc(Cl)cc1)CC2	0.831230176324731	O=C1NCN(c2ccccc2)C12CCN(C(c1ccccc1)c1ccccc1)CC2	0	0	0	0	0	0	0	0	0	0	1	1	0	0	0	2	1	0	0	0	1	0	0	0	0	0	0	1	0	1	0	0	0	0	3	0	0	0	0	0	0	0	0	0	1	0	0
Cc1ccccc1C(c1ccccc1)N1CCC2(CC1)C(=O)NCN2c1ccccc1	2.638697522427	O=C1NCN(c2ccccc2)C12CCN(C(c1ccccc1)c1ccccc1)CC2	0	0	0	0	0	0	0	0	0	0	1	1	0	0	0	2	1	0	0	0	1	0	0	0	0	0	0	1	0	1	1	0	0	0	3	0	0	0	0	0	0	0	0	0	0	0	0
O=C1NCN(c2ccccc2)C12CCN(C(c1ccccc1)c1ccccc1Cl)CC2	2.00974349950612	O=C1NCN(c2ccccc2)C12CCN(C(c1ccccc1)c1ccccc1)CC2	0	0	0	0	0	0	0	0	0	0	1	1	0	0	0	2	1	0	0	0	1	0	0	0	0	0	0	1	0	1	0	0	0	0	3	0	0	0	0	0	0	0	0	0	1	0	0
O=C1NCN(c2ccccc2)C12CCN(C(c1ccccc1)c1ccccc1F)CC2	1.92419113602161	O=C1NCN(c2ccccc2)C12CCN(C(c1ccccc1)c1ccccc1)CC2	0	0	0	0	0	0	0	0	0	0	1	1	0	0	0	2	1	0	0	0	1	0	0	0	0	0	0	1	0	1	0	0	0	0	3	0	0	0	0	0	0	0	0	0	1	0	0
O=C1NCN(c2ccccc2)C12CCN(C(c1ccccc1)c1ccccc1)CC2	4.08001907417187	O=C1NCN(c2ccccc2)C12CCN(C(c1ccccc1)c1ccccc1)CC2	0	0	0	0	0	0	0	0	0	0	1	1	0	0	0	2	1	0	0	0	1	0	0	0	0	0	0	1	0	1	0	0	0	0	3	0	0	0	0	0	0	0	0	0	0	0	0
CC(C)CCC(c1ccccc1)N1CCC2(CC1)C(=O)NCN2c1ccccc1	5.76132154783562	O=C1NCN(c2ccccc2)C12CCN(Cc1ccccc1)CC2	0	0	0	0	0	0	0	0	0	0	1	1	0	0	0	2	1	0	0	0	1	0	0	0	0	0	0	1	0	1	0	0	0	0	2	0	0	0	0	0	0	0	0	0	0	0	0
Cc1cc(C(N)=O)cc(C)c1C[C@H](N)C(=O)N[C@@H](C)C(=O)NCC(=O)N[C@@H](Cc1ccccc1)C(=O)N[C@@H](CC(C)C)C(=O)O	1.21677598366396	O=C(CCc1ccccc1)NCC(=O)NCC(=O)NCCc1ccccc1	1	0	0	0	0	0	0	0	1	1	6	5	0	0	0	0	4	2	0	0	0	0	0	0	0	0	0	5	0	0	2	0	0	0	2	0	0	0	0	0	0	0	0	0	0	0	0
CCCCC(c1ccccc1)N1CCC2(CC1)C(=O)NCN2c1ccccc1	6.43505064253846	O=C1NCN(c2ccccc2)C12CCN(Cc1ccccc1)CC2	0	0	0	0	0	0	0	0	0	0	1	1	0	0	0	2	1	0	0	0	1	0	0	0	0	0	0	1	0	1	0	0	0	0	2	0	0	0	0	0	0	0	0	0	0	0	0
CSCC[C@H](NC(=O)[C@H](Cc1ccccc1)NC(=O)CNC(=O)CNC(=O)[C@@H](N)Cc1ccc(C(N)=O)cc1)C(N)=O	2.86877351051686	O=C(CCc1ccccc1)NCC(=O)NCC(=O)NCCc1ccccc1	0	0	0	0	0	0	0	0	0	0	6	6	0	0	0	0	4	3	0	0	0	0	0	0	0	0	0	6	0	0	0	0	0	0	2	0	0	0	0	0	0	0	0	0	0	0	0
CCCC(c1ccccc1)N1CCC2(CC1)C(=O)NCN2c1ccccc1	5.88648469078963	O=C1NCN(c2ccccc2)C12CCN(Cc1ccccc1)CC2	0	0	0	0	0	0	0	0	0	0	1	1	0	0	0	2	1	0	0	0	1	0	0	0	0	0	0	1	0	1	0	0	0	0	2	0	0	0	0	0	0	0	0	0	0	0	0
CSCC[C@H](NC(=O)[C@H](Cc1ccccc1)NC(=O)CNC(=O)CNC(=O)[C@@H](N)Cc1ccc(O)cc1)C(N)=O	3.65289246928253	O=C(CCc1ccccc1)NCC(=O)NCC(=O)NCCc1ccccc1	0	0	0	0	0	0	0	1	0	0	5	5	0	0	0	0	4	2	0	0	0	0	0	0	0	0	0	5	0	0	0	0	0	0	2	0	0	0	0	0	0	0	0	0	0	0	0
CCC(c1ccccc1)N1CCC2(CC1)C(=O)NCN2c1ccccc1	4.8973566349632	O=C1NCN(c2ccccc2)C12CCN(Cc1ccccc1)CC2	0	0	0	0	0	0	0	0	0	0	1	1	0	0	0	2	1	0	0	0	1	0	0	0	0	0	0	1	0	1	0	0	0	0	2	0	0	0	0	0	0	0	0	0	0	0	0
CC(c1ccccc1)N1CCC2(CC1)C(=O)NCN2c1ccccc1	5.08797699457185	O=C1NCN(c2ccccc2)C12CCN(Cc1ccccc1)CC2	0	0	0	0	0	0	0	0	0	0	1	1	0	0	0	2	1	0	0	0	1	0	0	0	0	0	0	1	0	1	0	0	0	0	2	0	0	0	0	0	0	0	0	0	0	0	0
CSCC[C@H](NC(=O)[C@H](Cc1ccccc1)NC(=O)CNC(=O)CNC(=O)[C@@H](N)Cc1ccc(C(N)=O)cc1)C(=O)O	2.06268591877632	O=C(CCc1ccccc1)NCC(=O)NCC(=O)NCCc1ccccc1	1	0	0	0	0	0	0	0	1	1	6	5	0	0	0	0	4	2	0	0	0	0	0	0	0	0	0	5	0	0	0	0	0	0	2	0	0	0	0	0	0	0	0	0	0	0	0
O=C1NCN(c2ccccc2)C12CCN(Cc1ccccc1Cl)CC2	6.20271866516985	O=C1NCN(c2ccccc2)C12CCN(Cc1ccccc1)CC2	0	0	0	0	0	0	0	0	0	0	1	1	0	0	0	2	1	0	0	0	1	0	0	0	0	0	0	1	0	1	0	0	0	0	2	0	0	0	0	0	0	0	0	0	1	0	0
COC(=O)[C@@H]1C[C@H](NS(C)(=O)=O)C(=O)[C@H]2[C@@]1(C)CC[C@H]1C(=O)O[C@H](c3ccoc3)C[C@]21C	3.43931836898447	O=C1CCCC2CC[C@H]3C(=O)O[C@H](c4ccoc4)CC3[C@@H]12	0	0	0	0	0	0	0	0	0	0	3	3	0	0	0	0	1	0	0	0	0	0	0	0	0	0	0	0	0	0	0	0	0	0	0	0	3	0	0	0	2	2	1	0	0	0	0
COC(=O)[C@@H]1C[C@H](OC(=O)CNC(=O)OC(C)(C)C)C(=O)[C@H]2[C@@]1(C)CC[C@H]1C(=O)O[C@H](c3ccoc3)C[C@]21C	4.50019032966973	O=C1CCCC2CC[C@H]3C(=O)O[C@H](c4ccoc4)CC3[C@@H]12	0	0	0	0	0	0	0	0	0	0	5	5	0	0	0	0	1	0	0	0	0	0	0	0	1	0	0	1	0	0	0	0	0	0	0	0	3	0	0	0	3	4	1	0	0	0	0
CCCCCC(=O)O[C@H]1C[C@@H](C(=O)OC)[C@]2(C)CC[C@H]3C(=O)O[C@H](c4ccoc4)C[C@]3(C)[C@H]2C1=O	4.75150475795064	O=C1CCCC2CC[C@H]3C(=O)O[C@H](c4ccoc4)CC3[C@@H]12	0	0	0	0	0	0	0	0	0	0	4	4	0	0	0	0	0	0	0	0	0	0	0	0	0	0	0	0	0	0	0	0	0	0	0	0	3	0	0	0	3	3	1	0	0	0	0
CCCCC(=O)O[C@H]1C[C@@H](C(=O)OC)[C@]2(C)CC[C@H]3C(=O)O[C@H](c4ccoc4)C[C@]3(C)[C@H]2C1=O	6.29194979889779	O=C1CCCC2CC[C@H]3C(=O)O[C@H](c4ccoc4)CC3[C@@H]12	0	0	0	0	0	0	0	0	0	0	4	4	0	0	0	0	0	0	0	0	0	0	0	0	0	0	0	0	0	0	0	0	0	0	0	0	3	0	0	0	3	3	1	0	0	0	0
CN1CN(c2ccccc2)C2(CCN(C(c3ccccc3)c3ccccc3)CC2)C1=O	3.98936470590374	O=C1NCN(c2ccccc2)C12CCN(C(c1ccccc1)c1ccccc1)CC2	0	0	0	0	0	0	0	0	0	0	1	1	0	0	0	3	0	0	0	1	1	0	0	0	0	0	0	1	0	1	0	0	0	0	3	0	0	0	0	0	0	0	0	0	0	0	0
CCN1CN(c2ccccc2)C2(CCN(C(c3ccccc3)c3ccccc3)CC2)C1=O	2.77346333071253	O=C1NCN(c2ccccc2)C12CCN(C(c1ccccc1)c1ccccc1)CC2	0	0	0	0	0	0	0	0	0	0	1	1	0	0	0	3	0	0	0	1	1	0	0	0	0	0	0	1	0	1	0	0	0	0	3	0	0	0	0	0	0	0	0	0	0	0	0
CCCN1CN(c2ccccc2)C2(CCN(C(c3ccccc3)c3ccccc3)CC2)C1=O	1.79808368246837	O=C1NCN(c2ccccc2)C12CCN(C(c1ccccc1)c1ccccc1)CC2	0	0	0	0	0	0	0	0	0	0	1	1	0	0	0	3	0	0	0	0	1	0	0	0	0	0	0	1	0	1	0	0	0	0	3	0	0	0	0	0	0	0	0	0	0	0	0
CCCCN1CN(c2ccccc2)C2(CCN(C(c3ccccc3)c3ccccc3)CC2)C1=O	2.34972095141258	O=C1NCN(c2ccccc2)C12CCN(C(c1ccccc1)c1ccccc1)CC2	0	0	0	0	0	0	0	0	0	0	1	1	0	0	0	3	0	0	0	0	1	0	0	0	0	0	0	1	0	1	0	0	0	0	3	0	0	0	0	0	0	0	0	0	0	0	0
CC(C)N1CN(c2ccccc2)C2(CCN(C(c3ccccc3)c3ccccc3)CC2)C1=O	2.70289068006606	O=C1NCN(c2ccccc2)C12CCN(C(c1ccccc1)c1ccccc1)CC2	0	0	0	0	0	0	0	0	0	0	1	1	0	0	0	3	0	0	0	0	1	0	0	0	0	0	0	1	0	1	0	0	0	0	3	0	0	0	0	0	0	0	0	0	0	0	0
C#CCN1CN(c2ccccc2)C2(CCN(C(c3ccccc3)c3ccccc3)CC2)C1=O	1.85480386500283	O=C1NCN(c2ccccc2)C12CCN(C(c1ccccc1)c1ccccc1)CC2	0	0	0	0	0	0	0	0	0	0	1	1	0	0	0	3	0	0	0	0	1	0	0	0	0	0	0	1	0	1	0	0	0	0	3	0	0	0	0	0	0	0	0	0	0	0	0
C=CCN1CN(c2ccccc2)C2(CCN(C(c3ccccc3)c3ccccc3)CC2)C1=O	2.4575280394932	O=C1NCN(c2ccccc2)C12CCN(C(c1ccccc1)c1ccccc1)CC2	0	0	0	0	0	0	0	0	0	0	1	1	0	0	0	3	0	0	0	0	1	0	0	0	0	0	0	1	0	1	0	0	0	0	3	0	0	0	0	0	0	0	0	0	0	0	0
CCCCN1CN(c2ccccc2)C2(CCN(C(c3ccccc3Cl)c3ccccc3Cl)CC2)C1=O	-2.30232788282454	O=C1NCN(c2ccccc2)C12CCN(C(c1ccccc1)c1ccccc1)CC2	0	0	0	0	0	0	0	0	0	0	1	1	0	0	0	3	0	0	0	0	1	0	0	0	0	0	0	1	0	1	0	0	0	0	3	0	0	0	0	0	0	0	0	0	2	0	0
CC(C)CCN1CN(c2ccccc2)C2(CCN(C(c3ccccc3Cl)c3ccccc3Cl)CC2)C1=O	-1.74753012020266	O=C1NCN(c2ccccc2)C12CCN(C(c1ccccc1)c1ccccc1)CC2	0	0	0	0	0	0	0	0	0	0	1	1	0	0	0	3	0	0	0	0	1	0	0	0	0	0	0	1	0	1	0	0	0	0	3	0	0	0	0	0	0	0	0	0	2	0	0
COC(=O)CN1CN(c2ccccc2)C2(CCN(C(c3ccccc3Cl)c3ccccc3Cl)CC2)C1=O	1.27070432568952	O=C1NCN(c2ccccc2)C12CCN(C(c1ccccc1)c1ccccc1)CC2	0	0	0	0	0	0	0	0	0	0	2	2	0	0	0	3	0	0	0	0	1	0	0	0	0	0	0	1	0	1	0	0	0	0	3	0	0	0	0	0	1	1	0	0	2	0	0
O=C1N(CCO)CN(c2ccccc2)C12CCN(C(c1ccccc1Cl)c1ccccc1Cl)CC2	1.53434468986594	O=C1NCN(c2ccccc2)C12CCN(C(c1ccccc1)c1ccccc1)CC2	0	1	1	0	0	0	0	0	0	0	1	1	0	1	0	3	0	0	0	0	1	0	0	0	0	0	0	1	0	1	0	0	0	0	3	0	0	0	0	0	0	0	0	0	2	0	0
COCCN1CN(c2ccccc2)C2(CCN(C(c3ccccc3Cl)c3ccccc3Cl)CC2)C1=O	1.48792875416453	O=C1NCN(c2ccccc2)C12CCN(C(c1ccccc1)c1ccccc1)CC2	0	0	0	0	0	0	0	0	0	0	1	1	0	0	0	3	0	0	0	0	1	0	0	0	0	0	0	1	0	1	0	0	0	0	3	0	0	0	0	0	0	1	0	0	2	0	0
NCCN1CN(c2ccccc2)C2(CCN(C(c3ccccc3Cl)c3ccccc3Cl)CC2)C1=O	2.25241347317068	O=C1NCN(c2ccccc2)C12CCN(C(c1ccccc1)c1ccccc1)CC2	0	0	0	0	0	0	0	0	0	0	1	1	0	0	0	3	0	1	0	0	1	0	0	0	0	0	0	1	0	1	0	0	0	0	3	0	0	0	0	0	0	0	0	0	2	0	0
CNCCN1CN(c2ccccc2)C2(CCN(C(c3ccccc3Cl)c3ccccc3Cl)CC2)C1=O	2.2303580231475	O=C1NCN(c2ccccc2)C12CCN(C(c1ccccc1)c1ccccc1)CC2	0	0	0	0	0	0	0	0	0	0	1	1	0	0	0	3	1	0	0	1	1	0	0	0	0	0	0	1	0	1	0	0	0	0	3	0	0	0	0	0	0	0	0	0	2	0	0
CCNCCN1CN(c2ccccc2)C2(CCN(C(c3ccccc3Cl)c3ccccc3Cl)CC2)C1=O	2.79140997390337	O=C1NCN(c2ccccc2)C12CCN(C(c1ccccc1)c1ccccc1)CC2	0	0	0	0	0	0	0	0	0	0	1	1	0	0	0	3	1	0	0	1	1	0	0	0	0	0	0	1	0	1	0	0	0	0	3	0	0	0	0	0	0	0	0	0	2	0	0
CC(C)NCCN1CN(c2ccccc2)C2(CCN(C(c3ccccc3Cl)c3ccccc3Cl)CC2)C1=O	2.84939723155372	O=C1NCN(c2ccccc2)C12CCN(C(c1ccccc1)c1ccccc1)CC2	0	0	0	0	0	0	0	0	0	0	1	1	0	0	0	3	1	0	0	0	1	0	0	0	0	0	0	1	0	1	0	0	0	0	3	0	0	0	0	0	0	0	0	0	2	0	0
CN(C)CCN1CN(c2ccccc2)C2(CCN(C(c3ccccc3Cl)c3ccccc3Cl)CC2)C1=O	3.23167900420623	O=C1NCN(c2ccccc2)C12CCN(C(c1ccccc1)c1ccccc1)CC2	0	0	0	0	0	0	0	0	0	0	1	1	0	0	0	4	0	0	0	1	1	0	0	0	0	0	0	1	0	1	0	0	0	0	3	0	0	0	0	0	0	0	0	0	2	0	0
CC(C)N(CCN1CN(c2ccccc2)C2(CCN(C(c3ccccc3Cl)c3ccccc3Cl)CC2)C1=O)C(C)C	2.48676988908769	O=C1NCN(c2ccccc2)C12CCN(C(c1ccccc1)c1ccccc1)CC2	0	0	0	0	0	0	0	0	0	0	1	1	0	0	0	4	0	0	0	0	1	0	0	0	0	0	0	1	0	1	0	0	0	0	3	0	0	0	0	0	0	0	0	0	2	0	0
CCCCNCCN1CN(c2ccccc2)C2(CCN(C(c3ccccc3Cl)c3ccccc3Cl)CC2)C1=O	3.89405452609942	O=C1NCN(c2ccccc2)C12CCN(C(c1ccccc1)c1ccccc1)CC2	0	0	0	0	0	0	0	0	0	0	1	1	0	0	0	3	1	0	0	0	1	0	0	0	0	0	0	1	0	1	0	0	0	0	3	0	0	0	0	0	0	0	0	0	2	0	0
CC(C)CNCCN1CN(c2ccccc2)C2(CCN(C(c3ccccc3Cl)c3ccccc3Cl)CC2)C1=O	3.52772932632852	O=C1NCN(c2ccccc2)C12CCN(C(c1ccccc1)c1ccccc1)CC2	0	0	0	0	0	0	0	0	0	0	1	1	0	0	0	3	1	0	0	0	1	0	0	0	0	0	0	1	0	1	0	0	0	0	3	0	0	0	0	0	0	0	0	0	2	0	0
CNCCN1CN(c2ccccc2)C2(CCN(Cc3c(Cl)cccc3Cl)CC2)C1=O	4.78049229482389	O=C1NCN(c2ccccc2)C12CCN(Cc1ccccc1)CC2	0	0	0	0	0	0	0	0	0	0	1	1	0	0	0	3	1	0	0	1	1	0	0	0	0	0	0	1	0	1	0	0	0	0	2	0	0	0	0	0	0	0	0	0	2	0	0
CCNCCN1CN(c2ccccc2)C2(CCN(Cc3c(Cl)cccc3Cl)CC2)C1=O	5.01101595343573	O=C1NCN(c2ccccc2)C12CCN(Cc1ccccc1)CC2	0	0	0	0	0	0	0	0	0	0	1	1	0	0	0	3	1	0	0	1	1	0	0	0	0	0	0	1	0	1	0	0	0	0	2	0	0	0	0	0	0	0	0	0	2	0	0
CC(C)NCCN1CN(c2ccccc2)C2(CCN(Cc3c(Cl)cccc3Cl)CC2)C1=O	5.31112054588606	O=C1NCN(c2ccccc2)C12CCN(Cc1ccccc1)CC2	0	0	0	0	0	0	0	0	0	0	1	1	0	0	0	3	1	0	0	0	1	0	0	0	0	0	0	1	0	1	0	0	0	0	2	0	0	0	0	0	0	0	0	0	2	0	0
CCCNCCN1CN(c2ccccc2)C2(CCN(Cc3c(Cl)cccc3Cl)CC2)C1=O	6.43505064253846	O=C1NCN(c2ccccc2)C12CCN(Cc1ccccc1)CC2	0	0	0	0	0	0	0	0	0	0	1	1	0	0	0	3	1	0	0	0	1	0	0	0	0	0	0	1	0	1	0	0	0	0	2	0	0	0	0	0	0	0	0	0	2	0	0
CC(C)CNCCN1CN(c2ccccc2)C2(CCN(Cc3c(Cl)cccc3Cl)CC2)C1=O	6.92055845832016	O=C1NCN(c2ccccc2)C12CCN(Cc1ccccc1)CC2	0	0	0	0	0	0	0	0	0	0	1	1	0	0	0	3	1	0	0	0	1	0	0	0	0	0	0	1	0	1	0	0	0	0	2	0	0	0	0	0	0	0	0	0	2	0	0
CCCCNCCN1CN(c2ccccc2)C2(CCN(Cc3c(Cl)cccc3Cl)CC2)C1=O	6.69741490700595	O=C1NCN(c2ccccc2)C12CCN(Cc1ccccc1)CC2	0	0	0	0	0	0	0	0	0	0	1	1	0	0	0	3	1	0	0	0	1	0	0	0	0	0	0	1	0	1	0	0	0	0	2	0	0	0	0	0	0	0	0	0	2	0	0
CCN(CC)CCN1CN(c2ccccc2)C2(CCN(Cc3c(Cl)cccc3Cl)CC2)C1=O	4.97464830926485	O=C1NCN(c2ccccc2)C12CCN(Cc1ccccc1)CC2	0	0	0	0	0	0	0	0	0	0	1	1	0	0	0	4	0	0	0	1	1	0	0	0	0	0	0	1	0	1	0	0	0	0	2	0	0	0	0	0	0	0	0	0	2	0	0
CCCN1CN(c2ccccc2)C2(CCN(C3CCC(C)(C)c4ccccc43)CC2)C1=O	1.76150315910563	O=C1NCN(c2ccccc2)C12CCN(C1CCCc3ccccc31)CC2	0	0	0	0	0	0	0	0	0	0	1	1	0	0	0	3	0	0	0	0	1	0	0	0	0	0	0	1	0	1	0	0	0	0	2	0	1	0	0	0	0	0	0	0	0	0	0
CC(=O)CN1CN(c2ccccc2)C2(CCN(C3CCC(C)(C)c4ccccc43)CC2)C1=O	4.97464830926485	O=C1NCN(c2ccccc2)C12CCN(C1CCCc3ccccc31)CC2	0	0	0	0	0	0	0	0	0	0	2	2	0	0	0	3	0	0	0	0	1	0	0	0	0	0	0	1	0	1	0	0	0	0	2	0	1	0	0	0	0	0	0	0	0	0	0
CC1(C)CCC(N2CCC3(CC2)C(=O)N(CCO)CN3c2ccccc2)c2ccccc21	2.51536476436475	O=C1NCN(c2ccccc2)C12CCN(C1CCCc3ccccc31)CC2	0	1	1	0	0	0	0	0	0	0	1	1	0	1	0	3	0	0	0	0	1	0	0	0	0	0	0	1	0	1	0	0	0	0	2	0	1	0	0	0	0	0	0	0	0	0	0
CNCCN1CN(c2ccccc2)C2(CCN(C3CCC(C)(C)c4ccccc43)CC2)C1=O	5.12879898909211	O=C1NCN(c2ccccc2)C12CCN(C1CCCc3ccccc31)CC2	0	0	0	0	0	0	0	0	0	0	1	1	0	0	0	3	1	0	0	1	1	0	0	0	0	0	0	1	0	1	0	0	0	0	2	0	1	0	0	0	0	0	0	0	0	0	0
CCNCCN1CN(c2ccccc2)C2(CCN(C3CCC(C)(C)c4ccccc43)CC2)C1=O	5.33643835387035	O=C1NCN(c2ccccc2)C12CCN(C1CCCc3ccccc31)CC2	0	0	0	0	0	0	0	0	0	0	1	1	0	0	0	3	1	0	0	1	1	0	0	0	0	0	0	1	0	1	0	0	0	0	2	0	1	0	0	0	0	0	0	0	0	0	0
CC(C)NCCN1CN(c2ccccc2)C2(CCN(C3CCC(C)(C)c4ccccc43)CC2)C1=O	4.78049229482389	O=C1NCN(c2ccccc2)C12CCN(C1CCCc3ccccc31)CC2	0	0	0	0	0	0	0	0	0	0	1	1	0	0	0	3	1	0	0	0	1	0	0	0	0	0	0	1	0	1	0	0	0	0	2	0	1	0	0	0	0	0	0	0	0	0	0
CCCNCCN1CN(c2ccccc2)C2(CCN(C3CCC(C)(C)c4ccccc43)CC2)C1=O	5.19333751022968	O=C1NCN(c2ccccc2)C12CCN(C1CCCc3ccccc31)CC2	0	0	0	0	0	0	0	0	0	0	1	1	0	0	0	3	1	0	0	0	1	0	0	0	0	0	0	1	0	1	0	0	0	0	2	0	1	0	0	0	0	0	0	0	0	0	0
C=CCNCCN1CN(c2ccccc2)C2(CCN(C3CCC(C)(C)c4ccccc43)CC2)C1=O	3.66246192029868	O=C1NCN(c2ccccc2)C12CCN(C1CCCc3ccccc31)CC2	0	0	0	0	0	0	0	0	0	0	1	1	0	0	0	3	1	0	0	0	1	0	0	0	0	0	0	1	0	1	0	0	0	0	2	0	1	0	0	0	0	0	0	0	0	0	0
CC(C)CNCCN1CN(c2ccccc2)C2(CCN(C3CCC(C)(C)c4ccccc43)CC2)C1=O	4.82561273010436	O=C1NCN(c2ccccc2)C12CCN(C1CCCc3ccccc31)CC2	0	0	0	0	0	0	0	0	0	0	1	1	0	0	0	3	1	0	0	0	1	0	0	0	0	0	0	1	0	1	0	0	0	0	2	0	1	0	0	0	0	0	0	0	0	0	0
CC(C)N(CCN1CN(c2ccccc2)C2(CCN(C3CCC(C)(C)c4ccccc43)CC2)C1=O)C(C)C	4.54565270374649	O=C1NCN(c2ccccc2)C12CCN(C1CCCc3ccccc31)CC2	0	0	0	0	0	0	0	0	0	0	1	1	0	0	0	4	0	0	0	0	1	0	0	0	0	0	0	1	0	1	0	0	0	0	2	0	1	0	0	0	0	0	0	0	0	0	0
CCCCNCCN1CN(c2ccccc2)C2(CCN(C3CCC(C)(C)c4ccccc43)CC2)C1=O	4.07274631484279	O=C1NCN(c2ccccc2)C12CCN(C1CCCc3ccccc31)CC2	0	0	0	0	0	0	0	0	0	0	1	1	0	0	0	3	1	0	0	0	1	0	0	0	0	0	0	1	0	1	0	0	0	0	2	0	1	0	0	0	0	0	0	0	0	0	0
CC(C)CCNCCN1CN(c2ccccc2)C2(CCN(C3CCC(C)(C)c4ccccc43)CC2)C1=O	4.59328075273575	O=C1NCN(c2ccccc2)C12CCN(C1CCCc3ccccc31)CC2	0	0	0	0	0	0	0	0	0	0	1	1	0	0	0	3	1	0	0	0	1	0	0	0	0	0	0	1	0	1	0	0	0	0	2	0	1	0	0	0	0	0	0	0	0	0	0
CCCCNCCN1CN(c2ccccc2)C2(CCN(C3CCCc4ccc(Cl)cc43)CC2)C1=O	6.60210472720163	O=C1NCN(c2ccccc2)C12CCN(C1CCCc3ccccc31)CC2	0	0	0	0	0	0	0	0	0	0	1	1	0	0	0	3	1	0	0	0	1	0	0	0	0	0	0	1	0	1	1	0	0	0	2	0	1	0	0	0	0	0	0	0	1	0	0
CCCCNCCN1CN(c2ccccc2)C2(CCN(C3CCCc4c(Cl)cccc43)CC2)C1=O	6.36094267038474	O=C1NCN(c2ccccc2)C12CCN(C1CCCc3ccccc31)CC2	0	0	0	0	0	0	0	0	0	0	1	1	0	0	0	3	1	0	0	0	1	0	0	0	0	0	0	1	0	1	0	0	0	0	2	0	1	0	0	0	0	0	0	0	1	0	0
CCCCNCCN1CN(c2ccccc2)C2(CCN(C3CCC(C)(C)c4cc(Cl)ccc43)CC2)C1=O	5.7811241751318	O=C1NCN(c2ccccc2)C12CCN(C1CCCc3ccccc31)CC2	0	0	0	0	0	0	0	0	0	0	1	1	0	0	0	3	1	0	0	0	1	0	0	0	0	0	0	1	0	1	0	0	0	0	2	0	1	0	0	0	0	0	0	0	1	0	0
CCCCNCCN1CN(c2ccccc2)C2(CCN(C3CCC(C)(C)c4cc(Cl)c(Cl)cc43)CC2)C1=O	3.93740496697303	O=C1NCN(c2ccccc2)C12CCN(C1CCCc3ccccc31)CC2	0	0	0	0	0	0	0	0	0	0	1	1	0	0	0	3	1	0	0	0	1	0	0	0	0	0	0	1	0	1	0	0	0	0	2	0	1	0	0	0	0	0	0	0	2	0	0
CC1C2Cc3ccc(C(N)=O)cc3C1(C)CCN2C	6.05556102083356	c1ccc2c(c1)CC1CC2CCN1	0	0	0	0	0	0	0	0	0	0	1	1	0	0	0	1	0	1	0	1	1	0	0	0	0	0	0	1	0	0	0	0	0	0	1	0	4	0	0	0	0	0	0	0	0	0	0
CCN(CC)C(=O)c1ccc(N(c2ccc(C(N)=O)cc2)C2CCN(Cc3ccccc3)CC2)cc1	0.271573908295387	c1ccc(CN2CCC(N(c3ccccc3)c3ccccc3)CC2)cc1	0	0	0	0	0	0	0	0	0	0	2	2	0	0	0	3	0	1	0	0	1	0	0	0	0	0	0	2	0	2	0	0	0	0	3	0	0	0	0	0	0	0	0	0	0	0	0
CCN(CC)C(=O)c1ccc(N(c2cccc(NS(C)(=O)=O)c2)C2CCN(Cc3ccccc3)CC2)cc1	0.823608403366205	c1ccc(CN2CCC(N(c3ccccc3)c3ccccc3)CC2)cc1	0	0	0	0	0	0	0	0	0	0	1	1	0	0	0	3	1	0	0	0	1	0	0	0	0	0	0	1	0	3	0	0	0	0	3	0	0	0	0	0	0	0	0	0	0	0	0
CCN(CC)C(=O)c1ccc(N(c2cccc(NC(=O)OC)c2)C2CCN(Cc3ccccc3)CC2)cc1	2.64389233930411	c1ccc(CN2CCC(N(c3ccccc3)c3ccccc3)CC2)cc1	0	0	0	0	0	0	0	0	0	0	2	2	0	0	0	3	1	0	0	0	1	0	0	0	0	0	0	2	0	3	0	0	0	0	3	0	0	0	0	0	0	1	0	0	0	0	0
CCN(CC)C(=O)c1ccc(N(c2cccc(N)c2)C2CCN(Cc3ccccc3)CC2)cc1	0.645561059885189	c1ccc(CN2CCC(N(c3ccccc3)c3ccccc3)CC2)cc1	0	0	0	1	0	0	0	0	0	0	1	1	0	0	0	3	0	1	0	0	1	0	0	0	0	0	0	1	0	3	0	0	0	0	3	0	0	0	0	0	0	0	0	0	0	0	0
CCN(CC)C(=O)c1ccc(N(c2cccc(C(N)=O)c2)C2CCN(Cc3ccccc3)CC2)cc1	2.41382834514533	c1ccc(CN2CCC(N(c3ccccc3)c3ccccc3)CC2)cc1	0	0	0	0	0	0	0	0	0	0	2	2	0	0	0	3	0	1	0	0	1	0	0	0	0	0	0	2	0	2	0	0	0	0	3	0	0	0	0	0	0	0	0	0	0	0	0
CCN(CC)C(=O)c1ccc(N(c2cccc(C(=O)OC)c2)C2CCN(Cc3ccccc3)CC2)cc1	0.379708850580195	c1ccc(CN2CCC(N(c3ccccc3)c3ccccc3)CC2)cc1	0	0	0	0	0	0	0	0	0	0	2	2	0	0	0	3	0	0	0	0	1	0	0	0	0	0	0	1	0	2	0	0	0	0	3	0	0	0	0	0	1	1	0	0	0	0	0
CCN(CC)C(=O)c1ccc(N(c2cccc(CN(C)C)c2)C2CCN(Cc3ccccc3)CC2)cc1	1.53434468986594	c1ccc(CN2CCC(N(c3ccccc3)c3ccccc3)CC2)cc1	0	0	0	0	0	0	0	0	0	0	1	1	0	0	0	4	0	0	0	0	1	0	0	0	0	0	0	1	0	2	0	0	0	0	3	0	0	0	0	0	0	0	0	0	0	0	0
CCN(CC)C(=O)c1ccc(N(c2cccc(CO)c2)C2CCN(Cc3ccccc3)CC2)cc1	0.195224741132314	c1ccc(CN2CCC(N(c3ccccc3)c3ccccc3)CC2)cc1	0	1	1	0	0	0	0	0	0	0	1	1	0	0	0	3	0	0	0	0	1	0	0	0	0	0	0	1	0	2	0	0	0	0	3	0	0	0	0	0	0	0	0	0	0	0	0
CCN(CC)C(=O)c1ccc(N(c2cccc(CN)c2)C2CCN(Cc3ccccc3)CC2)cc1	1.0179251249188	c1ccc(CN2CCC(N(c3ccccc3)c3ccccc3)CC2)cc1	0	0	0	0	0	0	0	0	0	0	1	1	0	0	0	3	0	1	0	0	1	0	0	0	0	0	0	1	0	2	0	0	0	0	3	0	0	0	0	0	0	0	0	0	0	0	0
CCN(CC)C(=O)c1ccc(N(c2cccc(C(C)=O)c2)C2CCN(Cc3ccccc3)CC2)cc1	0.578877277334497	c1ccc(CN2CCC(N(c3ccccc3)c3ccccc3)CC2)cc1	0	0	0	0	0	0	0	0	0	0	2	2	0	0	0	3	0	0	0	0	1	0	0	0	0	0	0	1	0	2	0	0	0	0	3	0	0	0	0	0	0	0	0	0	0	0	0
CCN(CC)C(=O)c1ccc(N(c2cccc(C(C)O)c2)C2CCN(Cc3ccccc3)CC2)cc1	0.535785733374649	c1ccc(CN2CCC(N(c3ccccc3)c3ccccc3)CC2)cc1	0	1	1	0	0	0	0	0	0	0	1	1	0	0	0	3	0	0	0	0	1	0	0	0	0	0	0	1	0	2	0	0	0	0	3	0	0	0	0	0	0	0	0	0	0	0	0
CCN(CC)C(=O)c1ccc(N(c2cccc(C=O)c2)C2CCN(Cc3ccccc3)CC2)cc1	0.524462483852595	c1ccc(CN2CCC(N(c3ccccc3)c3ccccc3)CC2)cc1	0	0	0	0	0	0	0	0	0	0	2	2	0	0	0	3	0	0	0	0	1	0	0	1	0	0	0	1	0	2	0	0	0	0	3	0	0	0	0	0	0	0	0	0	0	0	0
CCN(CC)C(=O)c1ccc(N(c2cccc(O)c2)C2CCN(Cc3ccccc3)CC2)cc1	2.38795896516691	c1ccc(CN2CCC(N(c3ccccc3)c3ccccc3)CC2)cc1	0	0	0	0	0	0	0	1	0	0	1	1	0	0	0	3	0	0	0	0	1	0	0	0	0	0	0	1	0	2	0	0	0	0	3	0	0	0	0	0	0	0	0	0	0	0	0
COC(=O)C(C)CCCCCCC(C)C(=O)Oc1ccc2c(c1)[C@@]13CCCC[C@H]1[C@@H](C2)N(CC1CCC1)CC3	9.06187540371809	c1ccc2c(c1)C[C@@H]1[C@@H]3CCCC[C@]23CCN1CC1CCC1	0	0	0	0	0	0	0	0	0	0	2	2	0	0	0	1	0	0	0	0	1	0	0	0	0	0	0	0	0	0	0	0	0	0	1	0	1	0	0	0	2	2	0	0	0	0	0
CC(C)(CCCCCCC(C)(C)C(=O)Oc1ccc2c(c1)[C@@]13CCCC[C@H]1[C@@H](C2)N(CC1CCC1)CC3)C(=O)O	6.10962824210384	c1ccc2c(c1)C[C@@H]1[C@@H]3CCCC[C@]23CCN1CC1CCC1	1	0	0	0	0	0	0	0	1	1	2	1	0	0	0	1	0	0	0	0	1	0	0	0	0	0	0	0	0	0	0	0	0	0	1	0	1	0	0	0	1	1	0	0	0	0	0
OCc1cc2c(cc1O)[C@@]13CCCC[C@H]1[C@@H](C2)N(CC1CCC1)CC3	4.54565270374649	c1ccc2c(c1)C[C@@H]1[C@@H]3CCCC[C@]23CCN1CC1CCC1	0	1	1	0	0	0	0	1	0	0	0	0	0	0	0	1	0	0	0	0	1	0	0	0	0	0	0	0	0	0	0	0	0	0	1	0	1	0	0	0	0	0	0	0	0	0	0
O/N=C\c1cc2c(cc1O)[C@@]13CCCC[C@H]1[C@@H](C2)N(CC1CCC1)CC3	9.478035800943	c1ccc2c(c1)C[C@@H]1[C@@H]3CCCC[C@]23CCN1CC1CCC1	0	0	0	0	0	0	0	1	0	0	0	0	0	0	0	2	0	0	0	0	1	0	0	0	0	0	0	0	0	0	0	0	0	0	1	0	1	0	0	0	0	0	0	0	0	0	0
NCc1cc2c(cc1O)[C@@]13CCCC[C@H]1[C@@H](C2)N(CC1CCC1)CC3	4.0583575773907	c1ccc2c(c1)C[C@@H]1[C@@H]3CCCC[C@]23CCN1CC1CCC1	0	0	0	0	0	0	0	1	0	0	0	0	0	0	0	1	0	1	0	0	1	0	0	0	0	0	0	0	0	0	0	0	0	0	1	0	1	0	0	0	0	0	0	0	0	0	0
CCCNCc1cc2c(cc1O)[C@@]13CCCC[C@H]1[C@@H](C2)N(CC1CCC1)CC3	3.14206684551654	c1ccc2c(c1)C[C@@H]1[C@@H]3CCCC[C@]23CCN1CC1CCC1	0	0	0	0	0	0	0	1	0	0	0	0	0	0	0	1	1	0	0	0	1	0	0	0	0	0	0	0	0	0	0	0	0	0	1	0	1	0	0	0	0	0	0	0	0	0	0
CCC(O)c1cc2c(cc1O)[C@@]13CCCC[C@H]1[C@@H](C2)N(CC1CCC1)CC3	4.72333388098394	c1ccc2c(c1)C[C@@H]1[C@@H]3CCCC[C@]23CCN1CC1CCC1	0	1	1	0	0	0	0	1	0	0	0	0	0	0	0	1	0	0	0	0	1	0	0	0	0	0	0	0	0	0	0	0	0	0	1	0	1	0	0	0	0	0	0	0	0	0	0
CCCCC(O)c1cc2c(cc1O)[C@@]13CCCC[C@H]1[C@@H](C2)N(CC1CCC1)CC3	6.43505064253846	c1ccc2c(c1)C[C@@H]1[C@@H]3CCCC[C@]23CCN1CC1CCC1	0	1	1	0	0	0	0	1	0	0	0	0	0	0	0	1	0	0	0	0	1	0	0	0	0	0	0	0	0	0	0	0	0	0	1	0	1	0	0	0	0	0	0	0	0	0	0
CCCCCCCCCC(O)c1cc2c(cc1O)[C@@]13CCCC[C@H]1[C@@H](C2)N(CC1CCC1)CC3	5.74190346197852	c1ccc2c(c1)C[C@@H]1[C@@H]3CCCC[C@]23CCN1CC1CCC1	0	1	1	0	0	0	0	1	0	0	0	0	0	0	0	1	0	0	0	0	1	0	0	0	0	0	0	0	0	0	0	0	0	0	1	0	1	0	0	0	0	0	0	0	0	0	0
OCCCCCCCCCCC(O)c1cc2c(cc1O)[C@@]13CCCC[C@H]1[C@@H](C2)N(CC1CCC1)CC3	5.74190346197852	c1ccc2c(c1)C[C@@H]1[C@@H]3CCCC[C@]23CCN1CC1CCC1	0	2	2	0	0	0	0	1	0	0	0	0	0	0	0	1	0	0	0	0	1	0	0	0	0	0	0	0	0	0	0	0	0	0	1	0	1	0	0	0	0	0	0	0	0	0	0
CCCCCCCCC(O)COc1ccc2c(c1)[C@@]13CCCC[C@H]1[C@@H](C2)N(CC1CCC1)CC3	6.88374448519745	c1ccc2c(c1)C[C@@H]1[C@@H]3CCCC[C@]23CCN1CC1CCC1	0	1	1	0	0	0	0	0	0	0	0	0	0	0	0	1	0	0	0	0	1	0	0	0	0	0	0	0	0	0	0	0	0	0	1	0	1	0	0	0	0	1	0	0	0	0	0
CCCCCCCCCC(=O)Oc1ccc2c(c1)[C@@]13CCCC[C@H]1[C@@H](C2)N(CC1CCC1)CC3	10.6094379124341	c1ccc2c(c1)C[C@@H]1[C@@H]3CCCC[C@]23CCN1CC1CCC1	0	0	0	0	0	0	0	0	0	0	1	1	0	0	0	1	0	0	0	0	1	0	0	0	0	0	0	0	0	0	0	0	0	0	1	0	1	0	0	0	1	1	0	0	0	0	0
CCCCCCCCCCOc1ccc2c(c1)[C@@]13CCCC[C@H]1[C@@H](C2)N(CC1CCC1)CC3	5.04875628141857	c1ccc2c(c1)C[C@@H]1[C@@H]3CCCC[C@]23CCN1CC1CCC1	0	0	0	0	0	0	0	0	0	0	0	0	0	0	0	1	0	0	0	0	1	0	0	0	0	0	0	0	0	0	0	0	0	0	1	0	1	0	0	0	0	1	0	0	0	0	0
COC(=O)[C@@H]1C[C@H](OC(=O)[C@H](C)N)C(=O)[C@H]2[C@@]1(C)CC[C@H]1C(=O)O[C@H](c3ccoc3)C[C@]21C	0.761463069828231	O=C1CCCC2CC[C@H]3C(=O)O[C@H](c4ccoc4)CC3[C@@H]12	0	0	0	0	0	0	0	0	0	0	4	4	0	0	0	0	0	1	0	0	0	0	0	0	0	0	0	0	0	0	0	0	0	0	0	0	3	0	0	0	3	3	1	0	0	0	0
Cl.O=C(N[C@@H]1CC[C@@]2(O)[C@H]3Cc4ccc(O)c5c4[C@@]2(CCN3CC2CC2)[C@H]1O5)c1ccnc(Cl)c1	10.8971199848859	O=C(N[C@@H]1CCC2[C@H]3Cc4cccc5c4[C@@]2(CCN3CC2CC2)[C@H]1O5)c1ccncc1	0	1	0	0	0	1	0	1	0	0	1	1	0	0	0	2	1	0	0	0	1	0	0	0	0	0	0	1	0	0	0	0	0	0	1	0	0	0	0	0	0	1	0	0	2	0	0
Cl.O=C(N[C@@H]1CC[C@@]2(O)[C@H]3Cc4ccc(O)c5c4[C@@]2(CCN3CC2CC2)[C@H]1O5)c1ccnc(Br)c1	10.7147984280919	O=C(N[C@@H]1CCC2[C@H]3Cc4cccc5c4[C@@]2(CCN3CC2CC2)[C@H]1O5)c1ccncc1	0	1	0	0	0	1	0	1	0	0	1	1	0	0	0	2	1	0	0	0	1	0	0	0	0	0	0	1	0	0	0	0	0	0	1	0	0	0	0	0	0	1	0	0	2	0	0
Cc1cc(C(=O)N[C@@H]2CC[C@@]3(O)[C@H]4Cc5ccc(O)c6c5[C@@]3(CCN4CC3CC3)[C@H]2O6)ccn1.Cl	9.54472717544167	O=C(N[C@@H]1CCC2[C@H]3Cc4cccc5c4[C@@]2(CCN3CC2CC2)[C@H]1O5)c1ccncc1	0	1	0	0	0	1	0	1	0	0	1	1	0	0	0	2	1	0	0	0	1	0	0	0	0	0	0	1	0	0	1	0	0	0	1	0	0	0	0	0	0	1	0	0	1	0	0
Cl.O=C(N[C@@H]1CC[C@@]2(O)[C@H]3Cc4ccc(O)c5c4[C@@]2(CCN3CC2CC2)[C@H]1O5)c1ccncc1Cl	6.0077738657753	O=C(N[C@@H]1CCC2[C@H]3Cc4cccc5c4[C@@]2(CCN3CC2CC2)[C@H]1O5)c1ccncc1	0	1	0	0	0	1	0	1	0	0	1	1	0	0	0	2	1	0	0	0	1	0	0	0	0	0	0	1	0	0	0	0	0	0	1	0	0	0	0	0	0	1	0	0	2	0	0
Cl.O=C(N[C@@H]1CC[C@@]2(O)[C@H]3Cc4ccc(O)c5c4[C@@]2(CCN3CC2CC2)[C@H]1O5)c1ccncc1Br	7.95972328834485	O=C(N[C@@H]1CCC2[C@H]3Cc4cccc5c4[C@@]2(CCN3CC2CC2)[C@H]1O5)c1ccncc1	0	1	0	0	0	1	0	1	0	0	1	1	0	0	0	2	1	0	0	0	1	0	0	0	0	0	0	1	0	0	0	0	0	0	1	0	0	0	0	0	0	1	0	0	2	0	0
Cc1cnccc1C(=O)N[C@@H]1CC[C@@]2(O)[C@H]3Cc4ccc(O)c5c4[C@@]2(CCN3CC2CC2)[C@H]1O5.Cl	4.42838659754075	O=C(N[C@@H]1CCC2[C@H]3Cc4cccc5c4[C@@]2(CCN3CC2CC2)[C@H]1O5)c1ccncc1	0	1	0	0	0	1	0	1	0	0	1	1	0	0	0	2	1	0	0	0	1	0	0	0	0	0	0	1	0	0	1	0	0	0	1	0	0	0	0	0	0	1	0	0	1	0	0
CCC(C)(C)[C@](C)(O)[C@H]1C[C@@]23CC[C@]1(OC)[C@@H]1Oc4c(O)ccc5c4[C@@]12CCN(CC1CC1)[C@@H]3C5	7.2718905578484	c1cc2c3c(c1)O[C@H]1C4CCC5(CC4)[C@@H](C2)N(CC2CC2)CC[C@]315	0	1	0	0	0	0	0	1	0	0	0	0	0	0	0	1	0	0	0	0	1	0	0	0	0	0	0	0	0	0	0	0	0	0	1	0	2	0	0	0	0	2	0	0	0	0	0
CO[C@]12CC[C@@]3(C[C@@H]1[C@](C)(O)CC(C)(C)C)[C@H]1Cc4ccc(O)c5c4[C@@]3(CCN1CC1CC1)[C@H]2O5	8.53626598376786	c1cc2c3c(c1)O[C@H]1C4CCC5(CC4)[C@@H](C2)N(CC2CC2)CC[C@]315	0	1	0	0	0	0	0	1	0	0	0	0	0	0	0	1	0	0	0	0	1	0	0	0	0	0	0	0	0	0	0	0	0	0	1	0	2	0	0	0	0	2	0	0	0	0	0
CO[C@]12CC[C@@]3(C[C@@H]1[C@@](C)(O)C(C)(C)C)[C@H]1Cc4c(Br)cc(O)c5c4[C@@]3(CCN1CC1CC1)[C@H]2O5	6.70443952194292	c1cc2c3c(c1)O[C@H]1C4CCC5(CC4)[C@@H](C2)N(CC2CC2)CC[C@]315	0	1	0	0	0	0	0	1	0	0	0	0	0	0	0	1	0	0	0	0	1	0	0	0	0	0	0	0	0	0	0	0	0	0	1	0	2	0	0	0	0	2	0	0	1	0	0
CO[C@]12CC[C@@]3(C[C@@H]1[C@@](C)(O)C(C)(C)C)[C@H]1Cc4c(Cl)cc(O)c5c4[C@@]3(CCN1CC1CC1)[C@H]2O5	5.18009228347966	c1cc2c3c(c1)O[C@H]1C4CCC5(CC4)[C@@H](C2)N(CC2CC2)CC[C@]315	0	1	0	0	0	0	0	1	0	0	0	0	0	0	0	1	0	0	0	0	1	0	0	0	0	0	0	0	0	0	0	0	0	0	1	0	2	0	0	0	0	2	0	0	1	0	0
CO[C@]12CC[C@@]3(C[C@@H]1[C@@](C)(O)C(C)(C)C)[C@H]1Cc4cc(Br)c(O)c5c4[C@@]3(CCN1CC1CC1)[C@H]2O5	5.43046730351863	c1cc2c3c(c1)O[C@H]1C4CCC5(CC4)[C@@H](C2)N(CC2CC2)CC[C@]315	0	1	0	0	0	0	0	1	0	0	0	0	0	0	0	1	0	0	0	0	1	0	0	0	0	0	0	0	0	0	0	0	0	0	1	0	2	0	0	0	0	2	0	0	1	0	0
COc1cnccc1C(=O)N[C@@H]1CC[C@@]2(O)[C@H]3Cc4ccc(O)c5c4[C@@]2(CCN3CC2CC2)[C@H]1O5	7.54604699040629	O=C(N[C@@H]1CCC2[C@H]3Cc4cccc5c4[C@@]2(CCN3CC2CC2)[C@H]1O5)c1ccncc1	0	1	0	0	0	1	0	1	0	0	1	1	0	0	0	2	1	0	0	0	1	0	0	0	0	0	0	1	0	0	0	0	0	0	1	0	0	0	0	0	0	2	0	0	0	0	0
COc1cc(C(=O)N[C@@H]2CC[C@@]3(O)[C@H]4Cc5ccc(O)c6c5[C@@]3(CCN4CC3CC3)[C@H]2O6)ccn1	9.776528789499	O=C(N[C@@H]1CCC2[C@H]3Cc4cccc5c4[C@@]2(CCN3CC2CC2)[C@H]1O5)c1ccncc1	0	1	0	0	0	1	0	1	0	0	1	1	0	0	0	2	1	0	0	0	1	0	0	0	0	0	0	1	0	0	0	0	0	0	1	0	0	0	0	0	0	2	0	0	0	0	0
N#Cc1cc(C(=O)N[C@@H]2CC[C@@]3(O)[C@H]4Cc5ccc(O)c6c5[C@@]3(CCN4CC3CC3)[C@H]2O6)ccn1	11.0402208285266	O=C(N[C@@H]1CCC2[C@H]3Cc4cccc5c4[C@@]2(CCN3CC2CC2)[C@H]1O5)c1ccncc1	0	1	0	0	0	1	0	1	0	0	1	1	0	0	0	3	1	0	0	0	1	0	0	0	0	0	0	1	0	0	0	0	0	0	1	0	0	0	0	0	0	1	0	0	0	0	0
O=C(N[C@@H]1CC[C@@]2(O)[C@H]3Cc4ccc(O)c5c4[C@@]2(CCN3CC2CC2)[C@H]1O5)c1ccncc1Br	7.95972328834485	O=C(N[C@@H]1CCC2[C@H]3Cc4cccc5c4[C@@]2(CCN3CC2CC2)[C@H]1O5)c1ccncc1	0	1	0	0	0	1	0	1	0	0	1	1	0	0	0	2	1	0	0	0	1	0	0	0	0	0	0	1	0	0	0	0	0	0	1	0	0	0	0	0	0	1	0	0	1	0	0
O=C(N[C@@H]1CC[C@@]2(O)[C@H]3Cc4ccc(O)c5c4[C@@]2(CCN3CC2CC2)[C@H]1O5)c1ccncc1Cl	6.00928026826955	O=C(N[C@@H]1CCC2[C@H]3Cc4cccc5c4[C@@]2(CCN3CC2CC2)[C@H]1O5)c1ccncc1	0	1	0	0	0	1	0	1	0	0	1	1	0	0	0	2	1	0	0	0	1	0	0	0	0	0	0	1	0	0	0	0	0	0	1	0	0	0	0	0	0	1	0	0	1	0	0
Cc1cc(C(=O)N[C@@H]2CC[C@@]3(O)[C@H]4Cc5ccc(O)c6c5[C@@]3(CCN4CC3CC3)[C@H]2O6)ccn1	9.54472717544167	O=C(N[C@@H]1CCC2[C@H]3Cc4cccc5c4[C@@]2(CCN3CC2CC2)[C@H]1O5)c1ccncc1	0	1	0	0	0	1	0	1	0	0	1	1	0	0	0	2	1	0	0	0	1	0	0	0	0	0	0	1	0	0	1	0	0	0	1	0	0	0	0	0	0	1	0	0	0	0	0
O=C(N[C@@H]1CC[C@@]2(O)[C@H]3Cc4ccc(O)c5c4[C@@]2(CCN3CC2CC2)[C@H]1O5)c1ccnc(Br)c1	10.7147984280919	O=C(N[C@@H]1CCC2[C@H]3Cc4cccc5c4[C@@]2(CCN3CC2CC2)[C@H]1O5)c1ccncc1	0	1	0	0	0	1	0	1	0	0	1	1	0	0	0	2	1	0	0	0	1	0	0	0	0	0	0	1	0	0	0	0	0	0	1	0	0	0	0	0	0	1	0	0	1	0	0
O=C(N[C@@H]1CC[C@@]2(O)[C@H]3Cc4ccc(O)c5c4[C@@]2(CCN3CC2CC2)[C@H]1O5)c1ccnc(Cl)c1	10.8971199848859	O=C(N[C@@H]1CCC2[C@H]3Cc4cccc5c4[C@@]2(CCN3CC2CC2)[C@H]1O5)c1ccncc1	0	1	0	0	0	1	0	1	0	0	1	1	0	0	0	2	1	0	0	0	1	0	0	0	0	0	0	1	0	0	0	0	0	0	1	0	0	0	0	0	0	1	0	0	1	0	0
COC(=O)[C@@H]1C[C@H](OC(=O)CCC(=O)O)C(=O)[C@H]2[C@@]1(C)CC[C@H]1C(=O)O[C@H](c3ccoc3)C[C@]21C	0.688601721563359	O=C1CCCC2CC[C@H]3C(=O)O[C@H](c4ccoc4)CC3[C@@H]12	1	0	0	0	0	0	0	0	1	1	5	4	0	0	0	0	0	0	0	0	0	0	0	0	0	0	0	0	0	0	0	0	0	0	0	0	3	0	0	0	3	3	1	0	0	0	0
COC(=O)CCCCC(=O)O[C@H]1C[C@@H](C(=O)OC)[C@]2(C)CC[C@H]3C(=O)O[C@H](c4ccoc4)C[C@]3(C)[C@H]2C1=O	2.64562995920265	O=C1CCCC2CC[C@H]3C(=O)O[C@H](c4ccoc4)CC3[C@@H]12	0	0	0	0	0	0	0	0	0	0	5	5	0	0	0	0	0	0	0	0	0	0	0	0	0	0	0	0	0	0	0	0	0	0	0	0	3	0	0	0	4	4	1	0	0	0	0
CCOC(=O)CCC(=O)O[C@H]1C[C@@H](C(=O)OC)[C@]2(C)CC[C@H]3C(=O)O[C@H](c4ccoc4)C[C@]3(C)[C@H]2C1=O	2.92006680490441	O=C1CCCC2CC[C@H]3C(=O)O[C@H](c4ccoc4)CC3[C@@H]12	0	0	0	0	0	0	0	0	0	0	5	5	0	0	0	0	0	0	0	0	0	0	0	0	0	0	0	0	0	0	0	0	0	0	0	0	3	0	0	0	4	4	1	0	0	0	0
CCOC(=O)/C=C/C(=O)O[C@H]1C[C@@H](C(=O)OC)[C@]2(C)CC[C@H]3C(=O)O[C@H](c4ccoc4)C[C@]3(C)[C@H]2C1=O	2.94321598677138	O=C1CCCC2CC[C@H]3C(=O)O[C@H](c4ccoc4)CC3[C@@H]12	0	0	0	0	0	0	0	0	0	0	5	5	0	0	0	0	0	0	0	0	0	0	0	0	0	0	0	0	0	0	0	0	0	0	0	0	3	0	0	0	4	4	1	0	0	0	0
COC(=O)CCCC(=O)O[C@H]1C[C@@H](C(=O)OC)[C@]2(C)CC[C@H]3C(=O)O[C@H](c4ccoc4)C[C@]3(C)[C@H]2C1=O	3.28957298262513	O=C1CCCC2CC[C@H]3C(=O)O[C@H](c4ccoc4)CC3[C@@H]12	0	0	0	0	0	0	0	0	0	0	5	5	0	0	0	0	0	0	0	0	0	0	0	0	0	0	0	0	0	0	0	0	0	0	0	0	3	0	0	0	4	4	1	0	0	0	0
COC(=O)[C@@H]1C[C@H](OC(=O)CCCC(=O)O)C(=O)[C@H]2[C@@]1(C)CC[C@H]1C(=O)O[C@H](c3ccoc3)C[C@]21C	3.42784596782224	O=C1CCCC2CC[C@H]3C(=O)O[C@H](c4ccoc4)CC3[C@@H]12	1	0	0	0	0	0	0	0	1	1	5	4	0	0	0	0	0	0	0	0	0	0	0	0	0	0	0	0	0	0	0	0	0	0	0	0	3	0	0	0	3	3	1	0	0	0	0
COC(=O)[C@@H]1C[C@H](OC(=O)CC(=O)OC(C)(C)C)C(=O)[C@H]2[C@@]1(C)CC[C@H]1C(=O)O[C@H](c3ccoc3)C[C@]21C	4.00278772623589	O=C1CCCC2CC[C@H]3C(=O)O[C@H](c4ccoc4)CC3[C@@H]12	0	0	0	0	0	0	0	0	0	0	5	5	0	0	0	0	0	0	0	0	0	0	0	0	0	0	0	0	0	0	0	0	0	0	0	0	3	0	0	0	4	4	1	0	0	0	0
COC(=O)[C@@H]1C[C@H](OC(=O)CSC#N)C(=O)[C@H]2[C@@]1(C)CC[C@H]1C(=O)O[C@H](c3ccoc3)C[C@]21C	9.51082562376599	O=C1CCCC2CC[C@H]3C(=O)O[C@H](c4ccoc4)CC3[C@@H]12	0	0	0	0	0	0	0	0	0	0	4	4	0	0	0	1	0	0	0	0	0	0	0	0	0	0	0	0	0	0	0	0	0	0	0	0	3	0	0	0	3	3	1	0	0	0	0
CCO[C@@H](C)O[C@H]1C[C@@H](C(=O)OC)[C@]2(C)CC[C@H]3C(=O)O[C@H](c4ccoc4)C[C@]3(C)[C@H]2C1=O	7.09789247360308	O=C1CCCC2CC[C@H]3C(=O)O[C@H](c4ccoc4)CC3[C@@H]12	0	0	0	0	0	0	0	0	0	0	3	3	0	0	0	0	0	0	0	0	0	0	0	0	0	0	0	0	0	0	0	0	0	0	0	0	3	0	0	0	2	4	1	0	0	0	0
CCO[C@H](C)O[C@H]1C[C@@H](C(=O)OC)[C@]2(C)CC[C@H]3C(=O)O[C@H](c4ccoc4)C[C@]3(C)[C@H]2C1=O	1.88279449683566	O=C1CCCC2CC[C@H]3C(=O)O[C@H](c4ccoc4)CC3[C@@H]12	0	0	0	0	0	0	0	0	0	0	3	3	0	0	0	0	0	0	0	0	0	0	0	0	0	0	0	0	0	0	0	0	0	0	0	0	3	0	0	0	2	4	1	0	0	0	0
CCO[C@@H](CBr)O[C@H]1C[C@@H](C(=O)OC)[C@]2(C)CC[C@H]3C(=O)O[C@H](c4ccoc4)C[C@]3(C)[C@H]2C1=O	0.431923598269194	O=C1CCCC2CC[C@H]3C(=O)O[C@H](c4ccoc4)CC3[C@@H]12	0	0	0	0	0	0	0	0	0	0	3	3	0	0	0	0	0	0	0	0	0	0	0	0	0	1	0	0	0	0	0	0	0	0	0	0	3	0	0	0	2	4	1	0	1	0	0
CCO[C@H](CBr)O[C@H]1C[C@@H](C(=O)OC)[C@]2(C)CC[C@H]3C(=O)O[C@H](c4ccoc4)C[C@]3(C)[C@H]2C1=O	0.0856427255149849	O=C1CCCC2CC[C@H]3C(=O)O[C@H](c4ccoc4)CC3[C@@H]12	0	0	0	0	0	0	0	0	0	0	3	3	0	0	0	0	0	0	0	0	0	0	0	0	0	1	0	0	0	0	0	0	0	0	0	0	3	0	0	0	2	4	1	0	1	0	0
COC(=O)[C@@H]1C[C@H](OC=O)C(=O)[C@H]2[C@@]1(C)CC[C@H]1C(=O)O[C@H](c3ccoc3)C[C@]21C	5.28642793329569	O=C1CCCC2CC[C@H]3C(=O)O[C@H](c4ccoc4)CC3[C@@H]12	0	0	0	0	0	0	0	0	0	0	4	4	0	0	0	0	0	0	0	0	0	0	0	0	0	0	0	0	0	0	0	0	0	0	0	0	3	0	0	0	2	3	1	0	0	0	0
CCOC(=O)O[C@H]1C[C@@H](C(=O)OC)[C@]2(C)CC[C@H]3C(=O)O[C@H](c4ccoc4)C[C@]3(C)[C@H]2C1=O	3.85833644349734	O=C1CCCC2CC[C@H]3C(=O)O[C@H](c4ccoc4)CC3[C@@H]12	0	0	0	0	0	0	0	0	0	0	4	4	0	0	0	0	0	0	0	0	0	0	0	0	0	0	0	0	0	0	0	0	0	0	0	0	3	0	0	0	2	4	1	0	0	0	0
CC(C)(O)[C@H]1C[C@@]23CC[C@@]1(OCCF)[C@@H]1Oc4c(O)ccc5c4[C@@]12CCN(CC1CC1)[C@@H]3C5	10.6094379124341	c1cc2c3c(c1)O[C@H]1C4CCC5(CC4)[C@@H](C2)N(CC2CC2)CC[C@]315	0	1	0	0	0	0	0	1	0	0	0	0	0	0	0	1	0	0	0	0	1	0	0	0	0	1	0	0	0	0	0	0	0	0	1	0	2	0	0	0	0	2	0	0	1	0	0
CC(C)(C)[C@@](C)(O)[C@H]1C[C@@]23CC[C@]1(OCCF)[C@@H]1Oc4c(O)ccc5c4[C@@]12CCN(CC1CC1)[C@@H]3C5	11.1202635362001	c1cc2c3c(c1)O[C@H]1C4CCC5(CC4)[C@@H](C2)N(CC2CC2)CC[C@]315	0	1	0	0	0	0	0	1	0	0	0	0	0	0	0	1	0	0	0	0	1	0	0	0	0	1	0	0	0	0	0	0	0	0	1	0	2	0	0	0	0	2	0	0	1	0	0
CC(C)C[C@H](NC(=O)[C@H](CO)NC(=O)CCCNC(=O)[C@H](CC(C)C)NC(=O)[C@H](Cc1ccccc1)NC(=O)CNC(=O)[C@@H](NC(=O)[C@@H](N)Cc1ccc(O)cc1)[C@@H](C)O)C(N)=O	5.33643835387035	O=C(CCc1ccccc1)NCC(=O)NCC(=O)NCCc1ccccc1	0	2	2	0	0	0	0	1	0	0	8	8	0	0	0	0	7	2	0	0	0	0	0	0	0	0	0	8	0	0	0	0	0	0	2	0	0	0	0	0	0	0	0	0	0	0	0
COC[C@@]1(CCOCCI)C[C@@H](C(=O)OC)[C@]2(C)CC[C@H]3C(=O)O[C@H](c4ccoc4)C[C@]3(C)[C@H]2C1=O	4.31786877287578	O=C1CCCC2CC[C@H]3C(=O)O[C@H](c4ccoc4)CC3[C@@H]12	0	0	0	0	0	0	0	0	0	0	3	3	0	0	0	0	0	0	0	0	0	0	0	0	0	1	0	0	0	0	0	0	0	0	0	0	3	0	0	0	2	4	1	0	1	0	0
C=CC[C@]1(COC)C[C@@H](C(=O)OC)[C@]2(C)CC[C@H]3C(=O)O[C@H](c4ccoc4)C[C@]3(C)[C@H]2C1=O	5.12879898909211	O=C1CCCC2CC[C@H]3C(=O)O[C@H](c4ccoc4)CC3[C@@H]12	0	0	0	0	0	0	0	0	0	0	3	3	0	0	0	0	0	0	0	0	0	0	0	0	0	0	1	0	0	0	0	0	0	0	0	0	3	0	0	0	2	3	1	0	0	0	0
CC[C@]1(COC)C[C@@H](C(=O)OC)[C@]2(C)CC[C@H]3C(=O)O[C@H](c4ccoc4)C[C@]3(C)[C@H]2C1=O	3.29288973525112	O=C1CCCC2CC[C@H]3C(=O)O[C@H](c4ccoc4)CC3[C@@H]12	0	0	0	0	0	0	0	0	0	0	3	3	0	0	0	0	0	0	0	0	0	0	0	0	0	0	0	0	0	0	0	0	0	0	0	0	3	0	0	0	2	3	1	0	0	0	0
COc1ccc2c3c1O[C@@H]1[C@]34CC[N+](C)(CC3CC3)[C@H](C2)[C@]42CC[C@@]1(OC)[C@@H](COCc1ccc(Cl)c(Cl)c1)C2	7.38657006629636	c1ccc(COC[C@H]2C[C@@]34CCC2[C@@H]2Oc5cccc6c5[C@@]23CC[NH+](CC2CC2)[C@@H]4C6)cc1	0	0	0	0	0	0	0	0	0	0	0	0	0	0	0	1	0	0	0	1	1	0	0	0	0	0	0	0	0	0	0	0	0	0	2	0	2	0	0	0	0	4	0	0	2	0	0
COc1ccc2c3c1O[C@@H]1[C@]34CC[N+](C)(CC3CC3)[C@H](C2)[C@]42CC[C@@]1(OC)[C@@H](COCc1ccc(C)cc1)C2	4.23671557091822	c1ccc(COC[C@H]2C[C@@]34CCC2[C@@H]2Oc5cccc6c5[C@@]23CC[NH+](CC2CC2)[C@@H]4C6)cc1	0	0	0	0	0	0	0	0	0	0	0	0	0	0	0	1	0	0	0	1	1	0	0	0	0	0	0	0	0	0	1	0	0	0	2	0	2	0	0	0	0	4	0	0	0	0	0
CO[C@]12CC[C@@]3(C[C@@H]1COCc1ccc(F)cc1)[C@H]1Cc4ccc(O)c5c4[C@@]3(CC[N+]1(C)CC1CC1)[C@H]2O5	10.3470736479666	c1ccc(COC[C@H]2C[C@@]34CCC2[C@@H]2Oc5cccc6c5[C@@]23CC[NH+](CC2CC2)[C@@H]4C6)cc1	0	0	0	0	0	0	0	1	0	0	0	0	0	0	0	1	0	0	0	1	1	0	0	0	0	0	0	0	0	0	0	0	0	0	2	0	2	0	0	0	0	3	0	0	1	0	0
CO[C@]12CC[C@@]3(C[C@@H]1COCc1ccc(C)cc1)[C@H]1Cc4ccc(O)c5c4[C@@]3(CC[N+]1(C)CC1CC1)[C@H]2O5	8.94173109187602	c1ccc(COC[C@H]2C[C@@]34CCC2[C@@H]2Oc5cccc6c5[C@@]23CC[NH+](CC2CC2)[C@@H]4C6)cc1	0	0	0	0	0	0	0	1	0	0	0	0	0	0	0	1	0	0	0	1	1	0	0	0	0	0	0	0	0	0	1	0	0	0	2	0	2	0	0	0	0	3	0	0	0	0	0
CO[C@]12CC[C@@]3(C[C@@H]1COCc1ccccc1)[C@H]1Cc4ccc(O)c5c4[C@@]3(CC[N+]1(C)CC1CC1)[C@H]2O5	9.59783700075562	c1ccc(COC[C@H]2C[C@@]34CCC2[C@@H]2Oc5cccc6c5[C@@]23CC[NH+](CC2CC2)[C@@H]4C6)cc1	0	0	0	0	0	0	0	1	0	0	0	0	0	0	0	1	0	0	0	1	1	0	0	0	0	0	0	0	0	0	0	0	0	0	2	0	2	0	0	0	0	3	0	0	0	0	0
COc1ccc(COC[C@H]2C[C@@]34CC[C@]2(OC)[C@@H]2Oc5c(OC)ccc6c5[C@@]23CC[N+](C)(CC2CC2)[C@@H]4C6)cc1	4.95729967093024	c1ccc(COC[C@H]2C[C@@]34CCC2[C@@H]2Oc5cccc6c5[C@@]23CC[NH+](CC2CC2)[C@@H]4C6)cc1	0	0	0	0	0	0	0	0	0	0	0	0	0	0	0	1	0	0	0	1	1	0	0	0	0	0	0	0	0	0	0	0	0	0	2	0	2	0	0	0	0	5	0	0	0	0	0
CO[C@]12CC[C@@]3(C[C@@H]1COCc1ccc(Cl)cc1)[C@H]1Cc4ccc(O)c5c4[C@@]3(CC[N+]1(C)CC1CC1)[C@H]2O5	9.52763274208237	c1ccc(COC[C@H]2C[C@@]34CCC2[C@@H]2Oc5cccc6c5[C@@]23CC[NH+](CC2CC2)[C@@H]4C6)cc1	0	0	0	0	0	0	0	1	0	0	0	0	0	0	0	1	0	0	0	1	1	0	0	0	0	0	0	0	0	0	0	0	0	0	2	0	2	0	0	0	0	3	0	0	1	0	0
CO[C@]12CC[C@@]3(C[C@@H]1COCc1ccccc1F)[C@H]1Cc4ccc(O)c5c4[C@@]3(CC[N+]1(C)CC1CC1)[C@H]2O5	10.6094379124341	c1ccc(COC[C@H]2C[C@@]34CCC2[C@@H]2Oc5cccc6c5[C@@]23CC[NH+](CC2CC2)[C@@H]4C6)cc1	0	0	0	0	0	0	0	1	0	0	0	0	0	0	0	1	0	0	0	1	1	0	0	0	0	0	0	0	0	0	0	0	0	0	2	0	2	0	0	0	0	3	0	0	1	0	0
CO[C@]12CC[C@@]3(C[C@@H]1COCc1cccc(C)c1)[C@H]1Cc4ccc(O)c5c4[C@@]3(CC[N+]1(C)CC1CC1)[C@H]2O5	10.2378743560016	c1ccc(COC[C@H]2C[C@@]34CCC2[C@@H]2Oc5cccc6c5[C@@]23CC[NH+](CC2CC2)[C@@H]4C6)cc1	0	0	0	0	0	0	0	1	0	0	0	0	0	0	0	1	0	0	0	1	1	0	0	0	0	0	0	0	0	0	1	0	0	0	2	0	2	0	0	0	0	3	0	0	0	0	0
COc1ccc2c3c1O[C@@H]1[C@]34CC[N+](C)(CC3CC3)[C@H](C2)[C@]42CC[C@@]1(OC)[C@@H](COCc1ccc(C(N)=O)cc1)C2	2.06077512414847	c1ccc(COC[C@H]2C[C@@]34CCC2[C@@H]2Oc5cccc6c5[C@@]23CC[NH+](CC2CC2)[C@@H]4C6)cc1	0	0	0	0	0	0	0	0	0	0	1	1	0	0	0	1	0	1	0	1	1	0	0	0	0	0	0	1	0	0	0	0	0	0	2	0	2	0	0	0	0	4	0	0	0	0	0
CO[C@]12CC[C@@]3(C[C@@H]1COCc1cccc(F)c1)[C@H]1Cc4ccc(O)c5c4[C@@]3(CC[N+]1(C)CC1CC1)[C@H]2O5	10.3862943611199	c1ccc(COC[C@H]2C[C@@]34CCC2[C@@H]2Oc5cccc6c5[C@@]23CC[NH+](CC2CC2)[C@@H]4C6)cc1	0	0	0	0	0	0	0	1	0	0	0	0	0	0	0	1	0	0	0	1	1	0	0	0	0	0	0	0	0	0	0	0	0	0	2	0	2	0	0	0	0	3	0	0	1	0	0
CO[C@]12CC[C@@]3(C[C@@H]1COCc1cccc(Cl)c1)[C@H]1Cc4ccc(O)c5c4[C@@]3(CC[N+]1(C)CC1CC1)[C@H]2O5	10.3093333199838	c1ccc(COC[C@H]2C[C@@]34CCC2[C@@H]2Oc5cccc6c5[C@@]23CC[NH+](CC2CC2)[C@@H]4C6)cc1	0	0	0	0	0	0	0	1	0	0	0	0	0	0	0	1	0	0	0	1	1	0	0	0	0	0	0	0	0	0	0	0	0	0	2	0	2	0	0	0	0	3	0	0	1	0	0
CO[C@]12CC[C@@]3(C[C@@H]1COCc1ccccc1Cl)[C@H]1Cc4ccc(O)c5c4[C@@]3(CC[N+]1(C)CC1CC1)[C@H]2O5	10.6607312068217	c1ccc(COC[C@H]2C[C@@]34CCC2[C@@H]2Oc5cccc6c5[C@@]23CC[NH+](CC2CC2)[C@@H]4C6)cc1	0	0	0	0	0	0	0	1	0	0	0	0	0	0	0	1	0	0	0	1	1	0	0	0	0	0	0	0	0	0	0	0	0	0	2	0	2	0	0	0	0	3	0	0	1	0	0
CO[C@]12CC[C@@]3(C[C@@H]1COCc1ccccc1C)[C@H]1Cc4ccc(O)c5c4[C@@]3(CC[N+]1(C)CC1CC1)[C@H]2O5	9.75502258427803	c1ccc(COC[C@H]2C[C@@]34CCC2[C@@H]2Oc5cccc6c5[C@@]23CC[NH+](CC2CC2)[C@@H]4C6)cc1	0	0	0	0	0	0	0	1	0	0	0	0	0	0	0	1	0	0	0	1	1	0	0	0	0	0	0	0	0	0	1	0	0	0	2	0	2	0	0	0	0	3	0	0	0	0	0
COc1ccc2c3c1O[C@@H]1[C@]34CC[N+](C)(CC3CC3)[C@H](C2)[C@]42CC[C@@]1(OC)[C@@H](COCc1ccc(C(C)(F)F)cc1)C2	4.28087632393606	c1ccc(COC[C@H]2C[C@@]34CCC2[C@@H]2Oc5cccc6c5[C@@]23CC[NH+](CC2CC2)[C@@H]4C6)cc1	0	0	0	0	0	0	0	0	0	0	0	0	0	0	0	1	0	0	0	1	1	0	0	0	0	2	0	0	0	0	0	0	0	0	2	0	2	0	0	0	0	4	0	0	2	0	0
CC[C@H](C)[C@H](N)C(=O)NC[C@H]1C[C@@]23CC[C@]1(OC)[C@@H]1Oc4c(O)ccc5c4[C@@]12CCN(CC1CC1)[C@@H]3C5	11.4079456086519	c1cc2c3c(c1)O[C@H]1C4CCC5(CC4)[C@@H](C2)N(CC2CC2)CC[C@]315	0	0	0	0	0	0	0	1	0	0	1	1	0	0	0	1	1	1	0	0	1	0	0	0	0	0	0	1	0	0	0	0	0	0	1	0	2	0	0	0	0	2	0	0	0	0	0
CO[C@]12CC[C@@]3(C[C@@H]1CNC(=O)[C@H](C)N)[C@H]1Cc4ccc(O)c5c4[C@@]3(CCN1CC1CC1)[C@H]2O5	10.9661128563728	c1cc2c3c(c1)O[C@H]1C4CCC5(CC4)[C@@H](C2)N(CC2CC2)CC[C@]315	0	0	0	0	0	0	0	1	0	0	1	1	0	0	0	1	1	1	0	0	1	0	0	0	0	0	0	1	0	0	0	0	0	0	1	0	2	0	0	0	0	2	0	0	0	0	0
CO[C@]12CC[C@@]3(C[C@@H]1CNC(=O)[C@@H](N)CO)[C@H]1Cc4ccc(O)c5c4[C@@]3(CCN1CC1CC1)[C@H]2O5	10.7147984280919	c1cc2c3c(c1)O[C@H]1C4CCC5(CC4)[C@@H](C2)N(CC2CC2)CC[C@]315	0	1	1	0	0	0	0	1	0	0	1	1	0	0	0	1	1	1	0	0	1	0	0	0	0	0	0	1	0	0	0	0	0	0	1	0	2	0	0	0	0	2	0	0	0	0	0
CO[C@]12CC[C@@]3(C[C@@H]1CNC(=O)[C@@H](N)CC(C)C)[C@H]1Cc4ccc(O)c5c4[C@@]3(CCN1CC1CC1)[C@H]2O5	11.81341071676	c1cc2c3c(c1)O[C@H]1C4CCC5(CC4)[C@@H](C2)N(CC2CC2)CC[C@]315	0	0	0	0	0	0	0	1	0	0	1	1	0	0	0	1	1	1	0	0	1	0	0	0	0	0	0	1	0	0	0	0	0	0	1	0	2	0	0	0	0	2	0	0	0	0	0
CO[C@]12CC[C@@]3(C[C@@H]1CNC(=O)[C@@H](N)CC(=O)O)[C@H]1Cc4ccc(O)c5c4[C@@]3(CCN1CC1CC1)[C@H]2O5	7.88485840938068	c1cc2c3c(c1)O[C@H]1C4CCC5(CC4)[C@@H](C2)N(CC2CC2)CC[C@]315	1	0	0	0	0	0	0	1	1	1	2	1	0	0	0	1	1	1	0	0	1	0	0	0	0	0	0	1	0	0	0	0	0	0	1	0	2	0	0	0	0	2	0	0	0	0	0
CO[C@]12CC[C@@]3(C[C@@H]1CNC(=O)[C@H](C)NC(C)=O)[C@H]1Cc4ccc(O)c5c4[C@@]3(CCN1CC1CC1)[C@H]2O5	10.0498221244987	c1cc2c3c(c1)O[C@H]1C4CCC5(CC4)[C@@H](C2)N(CC2CC2)CC[C@]315	0	0	0	0	0	0	0	1	0	0	2	2	0	0	0	1	2	0	0	0	1	0	0	0	0	0	0	2	0	0	0	0	0	0	1	0	2	0	0	0	0	2	0	0	0	0	0
CO[C@]12CC[C@@]3(C[C@@H]1CNC(=O)CN)[C@H]1Cc4ccc(O)c5c4[C@@]3(CCN1CC1CC1)[C@H]2O5	11.6592600369328	c1cc2c3c(c1)O[C@H]1C4CCC5(CC4)[C@@H](C2)N(CC2CC2)CC[C@]315	0	0	0	0	0	0	0	1	0	0	1	1	0	0	0	1	1	1	0	0	1	0	0	0	0	0	0	1	0	0	0	0	0	0	1	0	2	0	0	0	0	2	0	0	0	0	0
CC[C@H](C)[C@H](NC(C)=O)C(=O)NC[C@H]1C[C@@]23CC[C@]1(OC)[C@@H]1Oc4c(O)ccc5c4[C@@]12CCN(CC1CC1)[C@@H]3C5	9.91629073187415	c1cc2c3c(c1)O[C@H]1C4CCC5(CC4)[C@@H](C2)N(CC2CC2)CC[C@]315	0	0	0	0	0	0	0	1	0	0	2	2	0	0	0	1	2	0	0	0	1	0	0	0	0	0	0	2	0	0	0	0	0	0	1	0	2	0	0	0	0	2	0	0	0	0	0
CO[C@]12CC[C@@]3(C[C@@H]1CNC(=O)CNC(C)=O)[C@H]1Cc4ccc(O)c5c4[C@@]3(CCN1CC1CC1)[C@H]2O5	10.5141277326298	c1cc2c3c(c1)O[C@H]1C4CCC5(CC4)[C@@H](C2)N(CC2CC2)CC[C@]315	0	0	0	0	0	0	0	1	0	0	2	2	0	0	0	1	2	0	0	0	1	0	0	0	0	0	0	2	0	0	0	0	0	0	1	0	2	0	0	0	0	2	0	0	0	0	0
CO[C@]12CC[C@@]3(C[C@@H]1CNC(=O)[C@H](CC(=O)O)NC(C)=O)[C@H]1Cc4ccc(O)c5c4[C@@]3(CCN1CC1CC1)[C@H]2O5	7.03990521595273	c1cc2c3c(c1)O[C@H]1C4CCC5(CC4)[C@@H](C2)N(CC2CC2)CC[C@]315	1	0	0	0	0	0	0	1	1	1	3	2	0	0	0	1	2	0	0	0	1	0	0	0	0	0	0	2	0	0	0	0	0	0	1	0	2	0	0	0	0	2	0	0	0	0	0
CO[C@]12CC[C@@]3(C[C@@H]1CNC(=O)[C@H](CC(N)=O)NC(C)=O)[C@H]1Cc4ccc(O)c5c4[C@@]3(CCN1CC1CC1)[C@H]2O5	9.478035800943	c1cc2c3c(c1)O[C@H]1C4CCC5(CC4)[C@@H](C2)N(CC2CC2)CC[C@]315	0	0	0	0	0	0	0	1	0	0	3	3	0	0	0	1	2	1	0	0	1	0	0	0	0	0	0	3	0	0	0	0	0	0	1	0	2	0	0	0	0	2	0	0	0	0	0
CO[C@]12CC[C@@]3(C[C@@H]1CNC(=O)[C@H](CC(C)C)NC(C)=O)[C@H]1Cc4ccc(O)c5c4[C@@]3(CCN1CC1CC1)[C@H]2O5	10.0498221244987	c1cc2c3c(c1)O[C@H]1C4CCC5(CC4)[C@@H](C2)N(CC2CC2)CC[C@]315	0	0	0	0	0	0	0	1	0	0	2	2	0	0	0	1	2	0	0	0	1	0	0	0	0	0	0	2	0	0	0	0	0	0	1	0	2	0	0	0	0	2	0	0	0	0	0
CO[C@]12CC[C@@]3(C[C@@H]1CNC(=O)[C@@H](N)CC(N)=O)[C@H]1Cc4ccc(O)c5c4[C@@]3(CCN1CC1CC1)[C@H]2O5	11.4079456086519	c1cc2c3c(c1)O[C@H]1C4CCC5(CC4)[C@@H](C2)N(CC2CC2)CC[C@]315	0	0	0	0	0	0	0	1	0	0	2	2	0	0	0	1	1	2	0	0	1	0	0	0	0	0	0	2	0	0	0	0	0	0	1	0	2	0	0	0	0	2	0	0	0	0	0
CO[C@]12CC[C@@]3(C[C@@H]1CNC(=O)[C@H](CO)NC(C)=O)[C@H]1Cc4ccc(O)c5c4[C@@]3(CCN1CC1CC1)[C@H]2O5	9.49429632181478	c1cc2c3c(c1)O[C@H]1C4CCC5(CC4)[C@@H](C2)N(CC2CC2)CC[C@]315	0	1	1	0	0	0	0	1	0	0	2	2	0	0	0	1	2	0	0	0	1	0	0	0	0	0	0	2	0	0	0	0	0	0	1	0	2	0	0	0	0	2	0	0	0	0	0
CO[C@]12CC[C@@]3(C[C@@H]1CNS(=O)(=O)C(F)(F)F)[C@H]1Cc4ccc(O)c5c4[C@@]3(CCN1CC1CC1)[C@H]2O5	9.99425227334387	c1cc2c3c(c1)O[C@H]1C4CCC5(CC4)[C@@H](C2)N(CC2CC2)CC[C@]315	0	0	0	0	0	0	0	1	0	0	0	0	0	0	0	1	1	0	0	0	1	0	0	0	0	3	0	0	0	0	0	0	0	0	1	0	2	0	0	0	0	2	0	0	3	0	0
CO[C@]12CC[C@@]3(C[C@@H]1CNS(C)(=O)=O)[C@H]1Cc4ccc(O)c5c4[C@@]3(CCN1CC1CC1)[C@H]2O5	9.30110509278392	c1cc2c3c(c1)O[C@H]1C4CCC5(CC4)[C@@H](C2)N(CC2CC2)CC[C@]315	0	0	0	0	0	0	0	1	0	0	0	0	0	0	0	1	1	0	0	0	1	0	0	0	0	0	0	0	0	0	0	0	0	0	1	0	2	0	0	0	0	2	0	0	0	0	0
COC12CC[C@@]3(C[C@@H]1CNC(=O)CCC(=O)O)[C@H]1Cc4ccc(O)c5c4[C@@]3(CCN1CC1CC1)[C@H]2O5	8.036825682227	c1cc2c3c(c1)O[C@H]1C4CCC5(CC4)[C@@H](C2)N(CC2CC2)CC[C@]315	1	0	0	0	0	0	0	1	1	1	2	1	0	0	0	1	1	0	0	0	1	0	0	0	0	0	0	1	0	0	0	0	0	0	1	0	2	0	0	0	0	2	0	0	0	0	0
COC12CC[C@@]3(C[C@@H]1CNC(=O)CCC(N)=O)[C@H]1Cc4ccc(O)c5c4[C@@]3(CCN1CC1CC1)[C@H]2O5	10.7719568419319	c1cc2c3c(c1)O[C@H]1C4CCC5(CC4)[C@@H](C2)N(CC2CC2)CC[C@]315	0	0	0	0	0	0	0	1	0	0	2	2	0	0	0	1	1	1	0	0	1	0	0	0	0	0	0	2	0	0	0	0	0	0	1	0	2	0	0	0	0	2	0	0	0	0	0
COC12CC[C@@]3(C[C@@H]1CNC(=O)CCCCC(=O)O)[C@H]1Cc4ccc(O)c5c4[C@@]3(CCN1CC1CC1)[C@H]2O5	6.39582992938518	c1cc2c3c(c1)O[C@H]1C4CCC5(CC4)[C@@H](C2)N(CC2CC2)CC[C@]315	1	0	0	0	0	0	0	1	1	1	2	1	0	0	0	1	1	0	0	0	1	0	0	0	0	0	0	1	0	0	0	0	0	0	1	0	2	0	0	0	0	2	0	0	0	0	0
COC12CC[C@@]3(C[C@@H]1CNC(=O)CCCCC(N)=O)[C@H]1Cc4ccc(O)c5c4[C@@]3(CCN1CC1CC1)[C@H]2O5	9.75502258427803	c1cc2c3c(c1)O[C@H]1C4CCC5(CC4)[C@@H](C2)N(CC2CC2)CC[C@]315	0	0	0	0	0	0	0	1	0	0	2	2	0	0	0	1	1	1	0	0	1	0	0	0	0	0	0	2	0	0	0	0	0	0	1	0	2	0	0	0	0	2	0	0	0	0	0
O=C1CC[C@@]2(O)[C@H]3Cc4ccc(O)cc4[C@@]2(CCN3CC2CC2)C1	9.43386458262986	O=C1CCC2[C@H]3Cc4ccccc4[C@@]2(CCN3CC2CC2)C1	0	1	0	0	0	0	0	1	0	0	1	1	0	0	0	1	0	0	0	0	1	0	0	0	0	0	0	0	0	0	0	0	0	0	1	0	1	0	0	0	0	0	0	0	0	0	0
O=c1c(NCC(O)CO)nc2ccccc2n1[C@@H]1C[C@@H]2CC[C@H](C1)N2C1CCCCCCC1	3.58835394814496	O=c1cnc2ccccc2n1[C@@H]1C[C@@H]2CC[C@H](C1)N2C1CCCCCCC1	0	2	2	0	0	2	0	0	0	0	0	0	0	0	0	3	1	0	0	0	0	0	0	0	0	0	0	0	0	1	0	0	0	0	1	0	3	0	0	0	0	0	0	0	0	0	0
NC(=O)c1nc2ccccc2n([C@@H]2C[C@@H]3CC[C@H](C2)N3C2CCCCCCC2)c1=O	3.96304739758637	O=c1cnc2ccccc2n1[C@@H]1C[C@@H]2CC[C@H](C1)N2C1CCCCCCC1	0	0	0	0	0	2	0	0	0	0	1	1	0	0	0	3	0	1	0	0	0	0	0	0	0	0	0	1	0	0	0	0	0	0	1	0	3	0	0	0	0	0	0	0	0	0	0
O=C(O)CNc1nc2ccccc2n([C@@H]2C[C@@H]3CC[C@H](C2)N3C2CCCCCCC2)c1=O	1.04844066884475	O=c1cnc2ccccc2n1[C@@H]1C[C@@H]2CC[C@H](C1)N2C1CCCCCCC1	1	0	0	0	0	2	0	0	1	1	1	0	0	0	0	3	1	0	0	0	0	0	0	0	0	0	0	0	0	1	0	0	0	0	1	0	3	0	0	0	0	0	0	0	0	0	0
O=C(O)[C@@H](CO)Nc1nc2ccccc2n([C@@H]2C[C@@H]3CC[C@H](C2)N3C2CCCCCCC2)c1=O	2.09424672368854	O=c1cnc2ccccc2n1[C@@H]1C[C@@H]2CC[C@H](C1)N2C1CCCCCCC1	1	1	1	0	0	2	0	0	1	1	1	0	0	0	0	3	1	0	0	0	0	0	0	0	0	0	0	0	0	1	0	0	0	0	1	0	3	0	0	0	0	0	0	0	0	0	0
CONC(=O)c1nc2ccccc2n([C@@H]2C[C@@H]3CC[C@H](C2)N3C2CCCCCCC2)c1=O	2.86877351051686	O=c1cnc2ccccc2n1[C@@H]1C[C@@H]2CC[C@H](C1)N2C1CCCCCCC1	0	0	0	0	0	2	0	0	0	0	1	1	0	0	0	3	1	0	1	0	0	0	0	0	0	0	0	1	0	0	0	0	0	0	1	0	3	0	0	0	0	0	0	0	0	0	0
O=C(NCC(O)CO)c1nc2ccccc2n([C@@H]2C[C@@H]3CC[C@H](C2)N3C2CCCCCCC2)c1=O	3.05982874727957	O=c1cnc2ccccc2n1[C@@H]1C[C@@H]2CC[C@H](C1)N2C1CCCCCCC1	0	2	2	0	0	2	0	0	0	0	1	1	0	0	0	3	1	0	0	0	0	0	0	0	0	0	0	1	0	0	0	0	0	0	1	0	3	0	0	0	0	0	0	0	0	0	0
O=C(NO)c1nc2ccccc2n([C@@H]2C[C@@H]3CC[C@H](C2)N3C2CCCCCCC2)c1=O	2.82621389609806	O=c1cnc2ccccc2n1[C@@H]1C[C@@H]2CC[C@H](C1)N2C1CCCCCCC1	0	0	0	0	0	2	0	0	0	0	1	1	0	0	0	3	1	0	1	0	0	0	0	0	0	0	0	1	0	0	0	0	0	0	1	0	3	0	0	0	0	0	0	0	0	0	0
O=C(NC(CO)C(=O)O)c1nc2ccccc2n([C@@H]2C[C@@H]3CC[C@H](C2)N3C2CCCCCCC2)c1=O	3.80704314910979	O=c1cnc2ccccc2n1[C@@H]1C[C@@H]2CC[C@H](C1)N2C1CCCCCCC1	1	1	1	0	0	2	0	0	1	1	2	1	0	0	0	3	1	0	0	0	0	0	0	0	0	0	0	1	0	0	0	0	0	0	1	0	3	0	0	0	0	0	0	0	0	0	0
O=C(O)CNCCNc1nc2ccccc2n([C@@H]2C[C@@H]3CC[C@H](C2)N3C2CCCCCCC2)c1=O	2.43896933410343	O=c1cnc2ccccc2n1[C@@H]1C[C@@H]2CC[C@H](C1)N2C1CCCCCCC1	1	0	0	0	0	2	0	0	1	1	1	0	0	0	0	3	2	0	0	0	0	0	0	0	0	0	0	0	0	1	0	0	0	0	1	0	3	0	0	0	0	0	0	0	0	0	0
O=C(O)CN(CCNc1nc2ccccc2n([C@@H]2C[C@@H]3CC[C@H](C2)N3C2CCCCCCC2)c1=O)CC(=O)O	0.892279938089466	O=c1cnc2ccccc2n1[C@@H]1C[C@@H]2CC[C@H](C1)N2C1CCCCCCC1	2	0	0	0	0	2	0	0	2	2	2	0	0	0	0	4	1	0	0	0	0	0	0	0	0	0	0	0	0	1	0	0	0	0	1	0	3	0	0	0	0	0	0	0	0	0	0
O=C(O)CNC(=O)CNc1nc2ccccc2n([C@@H]2C[C@@H]3CC[C@H](C2)N3C2CCCCCCC2)c1=O	1.69145720246081	O=c1cnc2ccccc2n1[C@@H]1C[C@@H]2CC[C@H](C1)N2C1CCCCCCC1	1	0	0	0	0	2	0	0	1	1	2	1	0	0	0	3	2	0	0	0	0	0	0	0	0	0	0	1	0	1	0	0	0	0	1	0	3	0	0	0	0	0	0	0	0	0	0
O=C(O)C(CO)NCCNc1nc2ccccc2n([C@@H]2C[C@@H]3CC[C@H](C2)N3C2CCCCCCC2)c1=O	2.23958530891657	O=c1cnc2ccccc2n1[C@@H]1C[C@@H]2CC[C@H](C1)N2C1CCCCCCC1	1	1	1	0	0	2	0	0	1	1	1	0	0	0	0	3	2	0	0	0	0	0	0	0	0	0	0	0	0	1	0	0	0	0	1	0	3	0	0	0	0	0	0	0	0	0	0
NC(=O)CN(CCNc1nc2ccccc2n([C@@H]2C[C@@H]3CC[C@H](C2)N3C2CCCCCCC2)c1=O)CC(=O)O	2.39334981380178	O=c1cnc2ccccc2n1[C@@H]1C[C@@H]2CC[C@H](C1)N2C1CCCCCCC1	1	0	0	0	0	2	0	0	1	1	2	1	0	0	0	4	1	1	0	0	0	0	0	0	0	0	0	1	0	1	0	0	0	0	1	0	3	0	0	0	0	0	0	0	0	0	0
CC(C)(Nc1nc2ccccc2n([C@@H]2C[C@@H]3CC[C@H](C2)N3C2CCCCCCC2)c1=O)C(=O)O	2.20877853727381	O=c1cnc2ccccc2n1[C@@H]1C[C@@H]2CC[C@H](C1)N2C1CCCCCCC1	1	0	0	0	0	2	0	0	1	1	1	0	0	0	0	3	1	0	0	0	0	0	0	0	0	0	0	0	0	1	0	0	0	0	1	0	3	0	0	0	0	0	0	0	0	0	0
O=C(O)CN(CCO)c1nc2ccccc2n([C@@H]2C[C@@H]3CC[C@H](C2)N3C2CCCCCCC2)c1=O	1.38322419130163	O=c1cnc2ccccc2n1[C@@H]1C[C@@H]2CC[C@H](C1)N2C1CCCCCCC1	1	1	1	0	0	2	0	0	1	1	1	0	0	0	0	4	0	0	0	0	0	0	0	0	0	0	0	0	0	1	0	0	0	0	1	0	3	0	0	0	0	0	0	0	0	0	0
CCOC(=O)c1nc2ccccc2n([C@@H]2C[C@@H]3CC[C@H](C2)N3C2CCCCCCC2)c1=O	4.81034525797357	O=c1cnc2ccccc2n1[C@@H]1C[C@@H]2CC[C@H](C1)N2C1CCCCCCC1	0	0	0	0	0	2	0	0	0	0	1	1	0	0	0	3	0	0	0	0	0	0	0	0	0	0	0	0	0	0	0	0	0	0	1	0	3	0	0	0	1	1	0	0	0	0	0
CC1(N2CCC(n3c(=O)c(C(=O)O)nc4ccccc43)CC2)CCCCCCC1	1.98249385705874	O=c1cnc2ccccc2n1C1CCN(C2CCCCCCC2)CC1	0	0	0	0	1	2	0	0	1	1	1	0	0	0	0	3	0	0	0	0	1	0	0	0	0	0	0	0	0	0	0	0	0	0	1	0	1	0	0	0	0	0	0	0	0	0	0
CCC1(N2CCC(n3c(=O)c(C(=O)O)nc4ccccc43)CC2)CCCCCCC1	1.18681273247858	O=c1cnc2ccccc2n1C1CCN(C2CCCCCCC2)CC1	0	0	0	0	1	2	0	0	1	1	1	0	0	0	0	3	0	0	0	0	1	0	0	0	0	0	0	0	0	0	0	0	0	0	1	0	1	0	0	0	0	0	0	0	0	0	0
CCCC1(N2CCC(n3c(=O)c(C(=O)O)nc4ccccc43)CC2)CCCCCCC1	0.906843302277362	O=c1cnc2ccccc2n1C1CCN(C2CCCCCCC2)CC1	0	0	0	0	1	2	0	0	1	1	1	0	0	0	0	3	0	0	0	0	1	0	0	0	0	0	0	0	0	0	0	0	0	0	1	0	1	0	0	0	0	0	0	0	0	0	0
CN(C)c1nc2ccccc2n(C2CCN(C3CCCCCCC3)CC2)c1=O	3.45092391510478	O=c1cnc2ccccc2n1C1CCN(C2CCCCCCC2)CC1	0	0	0	0	0	2	0	0	0	0	0	0	0	0	0	4	0	0	0	0	1	0	0	0	0	0	0	0	0	1	0	0	0	0	1	0	1	0	0	0	0	0	0	0	0	0	0
O=c1c(NCCO)nc2ccccc2n1C1CCN(C2CCCCCCC2)CC1	2.21102825700783	O=c1cnc2ccccc2n1C1CCN(C2CCCCCCC2)CC1	0	1	1	0	0	2	0	0	0	0	0	0	0	0	0	3	1	0	0	0	1	0	0	0	0	0	0	0	0	1	0	0	0	0	1	0	1	0	0	0	0	0	0	0	0	0	0
CC(C)(C)OC(=O)NCCNc1nc2ccccc2n(C2CCN(C3CCCCCCC3)CC2)c1=O	3.30964054567594	O=c1cnc2ccccc2n1C1CCN(C2CCCCCCC2)CC1	0	0	0	0	0	2	0	0	0	0	1	1	0	0	0	3	2	0	0	0	1	0	0	0	1	0	0	1	0	1	0	0	0	0	1	0	1	0	0	0	0	1	0	0	0	0	0
NCCNc1nc2ccccc2n(C2CCN(C3CCCCCCC3)CC2)c1=O	3.87841981195202	O=c1cnc2ccccc2n1C1CCN(C2CCCCCCC2)CC1	0	0	0	0	0	2	0	0	0	0	0	0	0	0	0	3	1	1	0	0	1	0	0	0	0	0	0	0	0	1	0	0	0	0	1	0	1	0	0	0	0	0	0	0	0	0	0
CS(=O)(=O)NCCNc1nc2ccccc2n(C2CCN(C3CCCCCCC3)CC2)c1=O	2.19206505630007	O=c1cnc2ccccc2n1C1CCN(C2CCCCCCC2)CC1	0	0	0	0	0	2	0	0	0	0	0	0	0	0	0	3	2	0	0	0	1	0	0	0	0	0	0	0	0	1	0	0	0	0	1	0	1	0	0	0	0	0	0	0	0	0	0
Nc1nc2ccccc2n(C2CCN(C3CCCCCCC3)CC2)c1=O	4.46847635418021	O=c1cnc2ccccc2n1C1CCN(C2CCCCCCC2)CC1	0	0	0	1	0	2	0	0	0	0	0	0	0	0	0	3	0	1	0	0	1	0	0	0	0	0	0	0	0	1	0	0	0	0	1	0	1	0	0	0	0	0	0	0	0	0	0
CC(=O)Nc1nc2ccccc2n(C2CCN(C3CCCCCCC3)CC2)c1=O	2.56705990726082	O=c1cnc2ccccc2n1C1CCN(C2CCCCCCC2)CC1	0	0	0	0	0	2	0	0	0	0	1	1	0	0	0	3	1	0	0	0	1	0	0	0	0	0	0	1	0	1	0	0	0	0	1	0	1	0	0	0	0	0	0	0	0	0	0
C=CCNc1nc2ccccc2n(C2CCN(C3CCCCCCC3)CC2)c1=O	2.25241347317068	O=c1cnc2ccccc2n1C1CCN(C2CCCCCCC2)CC1	0	0	0	0	0	2	0	0	0	0	0	0	0	0	0	3	1	0	0	0	1	0	0	0	0	0	0	0	0	1	0	0	0	0	1	0	1	0	0	0	0	0	0	0	0	0	0
O=c1c(NCC(O)CO)nc2ccccc2n1C1CCN(C2CCCCCCC2)CC1	1.82988045655037	O=c1cnc2ccccc2n1C1CCN(C2CCCCCCC2)CC1	0	2	2	0	0	2	0	0	0	0	0	0	0	0	0	3	1	0	0	0	1	0	0	0	0	0	0	0	0	1	0	0	0	0	1	0	1	0	0	0	0	0	0	0	0	0	0
N=C(N)NCCNc1nc2ccccc2n(C2CCN(C3CCCCCCC3)CC2)c1=O	3.74563452098115	O=c1cnc2ccccc2n1C1CCN(C2CCCCCCC2)CC1	0	0	0	0	0	2	0	0	0	0	0	0	0	0	0	3	3	1	0	0	1	0	0	0	0	0	0	0	0	1	0	0	0	0	1	0	1	0	0	0	0	0	0	1	0	0	0
NC(=O)CNc1nc2ccccc2n(C2CCN(C3CCCCCCC3)CC2)c1=O	3.13070308686623	O=c1cnc2ccccc2n1C1CCN(C2CCCCCCC2)CC1	0	0	0	0	0	2	0	0	0	0	1	1	0	0	0	3	1	1	0	0	1	0	0	0	0	0	0	1	0	1	0	0	0	0	1	0	1	0	0	0	0	0	0	0	0	0	0
NC(=O)[C@H](CO)Nc1nc2ccccc2n(C2CCN(C3CCCCCCC3)CC2)c1=O	1.84335545328524	O=c1cnc2ccccc2n1C1CCN(C2CCCCCCC2)CC1	0	1	1	0	0	2	0	0	0	0	1	1	0	0	0	3	1	1	0	0	1	0	0	0	0	0	0	1	0	1	0	0	0	0	1	0	1	0	0	0	0	0	0	0	0	0	0
COC(=O)C(CO)Nc1nc2ccccc2n(C2CCN(C3CCCCCCC3)CC2)c1=O	3.74772657195337	O=c1cnc2ccccc2n1C1CCN(C2CCCCCCC2)CC1	0	1	1	0	0	2	0	0	0	0	1	1	0	0	0	3	1	0	0	0	1	0	0	0	0	0	0	0	0	1	0	0	0	0	1	0	1	0	0	0	1	1	0	0	0	0	0
NC(=O)CCNc1nc2ccccc2n(C2CCN(C3CCCCCCC3)CC2)c1=O	2.40558654025022	O=c1cnc2ccccc2n1C1CCN(C2CCCCCCC2)CC1	0	0	0	0	0	2	0	0	0	0	1	1	0	0	0	3	1	1	0	0	1	0	0	0	0	0	0	1	0	1	0	0	0	0	1	0	1	0	0	0	0	0	0	0	0	0	0
O=c1c(NC[C@@H](O)CO)nc2ccccc2n1C1CCN(C2CCCCCCC2)CC1	1.91409853563439	O=c1cnc2ccccc2n1C1CCN(C2CCCCCCC2)CC1	0	2	2	0	0	2	0	0	0	0	0	0	0	0	0	3	1	0	0	0	1	0	0	0	0	0	0	0	0	1	0	0	0	0	1	0	1	0	0	0	0	0	0	0	0	0	0
O=c1c(NC[C@H](O)CO)nc2ccccc2n1C1CCN(C2CCCCCCC2)CC1	2.16589126118616	O=c1cnc2ccccc2n1C1CCN(C2CCCCCCC2)CC1	0	2	2	0	0	2	0	0	0	0	0	0	0	0	0	3	1	0	0	0	1	0	0	0	0	0	0	0	0	1	0	0	0	0	1	0	1	0	0	0	0	0	0	0	0	0	0
O=C(O)[C@H](CO)Nc1nc2ccccc2n(C2CCN(C3CCCCCCC3)CC2)c1=O	2.70105075314406	O=c1cnc2ccccc2n1C1CCN(C2CCCCCCC2)CC1	1	1	1	0	0	2	0	0	1	1	1	0	0	0	0	3	1	0	0	0	1	0	0	0	0	0	0	0	0	1	0	0	0	0	1	0	1	0	0	0	0	0	0	0	0	0	0
CCOC(=O)CNc1nc2ccccc2n(C2CCN(C3CCCCCCC3)CC2)c1=O	3.06246379491757	O=c1cnc2ccccc2n1C1CCN(C2CCCCCCC2)CC1	0	0	0	0	0	2	0	0	0	0	1	1	0	0	0	3	1	0	0	0	1	0	0	0	0	0	0	0	0	1	0	0	0	0	1	0	1	0	0	0	1	1	0	0	0	0	0
NCC(O)CNc1nc2ccccc2n(C2CCN(C3CCCCCCC3)CC2)c1=O	3.83521402607649	O=c1cnc2ccccc2n1C1CCN(C2CCCCCCC2)CC1	0	1	1	0	0	2	0	0	0	0	0	0	0	0	0	3	1	1	0	0	1	0	0	0	0	0	0	0	0	1	0	0	0	0	1	0	1	0	0	0	0	0	0	0	0	0	0
CCOC(=O)CN(C)c1nc2ccccc2n(C2CCN(C3CCCCCCC3)CC2)c1=O	2.30296575233352	O=c1cnc2ccccc2n1C1CCN(C2CCCCCCC2)CC1	0	0	0	0	0	2	0	0	0	0	1	1	0	0	0	4	0	0	0	1	1	0	0	0	0	0	0	0	0	1	0	0	0	0	1	0	1	0	0	0	1	1	0	0	0	0	0
CN(CC(O)CO)c1nc2ccccc2n(C2CCN(C3CCCCCCC3)CC2)c1=O	1.95335272215124	O=c1cnc2ccccc2n1C1CCN(C2CCCCCCC2)CC1	0	2	2	0	0	2	0	0	0	0	0	0	0	0	0	4	0	0	0	1	1	0	0	0	0	0	0	0	0	1	0	0	0	0	1	0	1	0	0	0	0	0	0	0	0	0	0
O=c1c(NC(CO)CO)nc2ccccc2n1C1CCN(C2CCCCCCC2)CC1	2.49871032945961	O=c1cnc2ccccc2n1C1CCN(C2CCCCCCC2)CC1	0	2	2	0	0	2	0	0	0	0	0	0	0	0	0	3	1	0	0	0	1	0	0	0	0	0	0	0	0	1	0	0	0	0	1	0	1	0	0	0	0	0	0	0	0	0	0
COc1nc2ccccc2n([C@@H]2C[C@@H]3CC[C@H](C2)N3C2CCCCCCC2)c1=O	3.91859563501554	O=c1cnc2ccccc2n1[C@@H]1C[C@@H]2CC[C@H](C1)N2C1CCCCCCC1	0	0	0	0	0	2	0	0	0	0	0	0	0	0	0	3	0	0	0	0	0	0	0	0	0	0	0	0	0	0	0	0	0	0	1	0	3	0	0	0	0	1	0	0	0	0	0
CCOC(=O)c1nc2ccccc2n(C2CCN(C3CCCCCCC3)CC2)c1=O	4.05124010962183	O=c1cnc2ccccc2n1C1CCN(C2CCCCCCC2)CC1	0	0	0	0	0	2	0	0	0	0	1	1	0	0	0	3	0	0	0	0	1	0	0	0	0	0	0	0	0	0	0	0	0	0	1	0	1	0	0	0	1	1	0	0	0	0	0
O=C(O)c1nc2ccccc2n(C2CCN(C3CCCCCCC3)CC2)c1=O	2.05880994493163	O=c1cnc2ccccc2n1C1CCN(C2CCCCCCC2)CC1	0	0	0	0	1	2	0	0	1	1	1	0	0	0	0	3	0	0	0	0	1	0	0	0	0	0	0	0	0	0	0	0	0	0	1	0	1	0	0	0	0	0	0	0	0	0	0
O=C(O)c1nc2ccccc2n([C@@H]2C[C@@H]3CC[C@H](C2)N3C2CCCCCCC2)c1=O	2.55428018061442	O=c1cnc2ccccc2n1[C@@H]1C[C@@H]2CC[C@H](C1)N2C1CCCCCCC1	0	0	0	0	1	2	0	0	1	1	1	0	0	0	0	3	0	0	0	0	0	0	0	0	0	0	0	0	0	0	0	0	0	0	1	0	3	0	0	0	0	0	0	0	0	0	0
NC(=O)c1nc2ccccc2n(C2CCN(C3CCCCCCC3)CC2)c1=O	2.96451856747524	O=c1cnc2ccccc2n1C1CCN(C2CCCCCCC2)CC1	0	0	0	0	0	2	0	0	0	0	1	1	0	0	0	3	0	1	0	0	1	0	0	0	0	0	0	1	0	0	0	0	0	0	1	0	1	0	0	0	0	0	0	0	0	0	0
CNC(=O)c1nc2ccccc2n(C2CCN(C3CCCCCCC3)CC2)c1=O	2.57351154254231	O=c1cnc2ccccc2n1C1CCN(C2CCCCCCC2)CC1	0	0	0	0	0	2	0	0	0	0	1	1	0	0	0	3	1	0	0	0	1	0	0	0	0	0	0	1	0	0	0	0	0	0	1	0	1	0	0	0	0	0	0	0	0	0	0
O=C(NCC(O)CO)c1nc2ccccc2n(C2CCN(C3CCCCCCC3)CC2)c1=O	2.09826279334343	O=c1cnc2ccccc2n1C1CCN(C2CCCCCCC2)CC1	0	2	2	0	0	2	0	0	0	0	1	1	0	0	0	3	1	0	0	0	1	0	0	0	0	0	0	1	0	0	0	0	0	0	1	0	1	0	0	0	0	0	0	0	0	0	0
CN(C)C(=O)c1nc2ccccc2n(C2CCN(C3CCCCCCC3)CC2)c1=O	2.49421593987177	O=c1cnc2ccccc2n1C1CCN(C2CCCCCCC2)CC1	0	0	0	0	0	2	0	0	0	0	1	1	0	0	0	4	0	0	0	0	1	0	0	0	0	0	0	1	0	0	0	0	0	0	1	0	1	0	0	0	0	0	0	0	0	0	0
CONC(=O)c1nc2ccccc2n(C2CCN(C3CCCCCCC3)CC2)c1=O	2.62668021042299	O=c1cnc2ccccc2n1C1CCN(C2CCCCCCC2)CC1	0	0	0	0	0	2	0	0	0	0	1	1	0	0	0	3	1	0	1	0	1	0	0	0	0	0	0	1	0	0	0	0	0	0	1	0	1	0	0	0	0	0	0	0	0	0	0
N#Cc1nc2ccccc2n(C2CCN(C3CCCCCCC3)CC2)c1=O	2.7158658389292	O=c1cnc2ccccc2n1C1CCN(C2CCCCCCC2)CC1	0	0	0	0	0	2	0	0	0	0	0	0	0	0	0	4	0	0	0	0	1	0	0	0	0	0	0	0	0	0	0	0	0	0	1	0	1	0	0	0	0	0	0	0	0	0	0
NC(=O)CNc1nc2ccccc2n([C@@H]2C[C@@H]3CC[C@H](C2)N3C2CCCCCCC2)c1=O	3.46661051127248	O=c1cnc2ccccc2n1[C@@H]1C[C@@H]2CC[C@H](C1)N2C1CCCCCCC1	0	0	0	0	0	2	0	0	0	0	1	1	0	0	0	3	1	1	0	0	0	0	0	0	0	0	0	1	0	1	0	0	0	0	1	0	3	0	0	0	0	0	0	0	0	0	0
O=C(NO)c1nc2ccccc2n(C2CCN(C3CCCCCCC3)CC2)c1=O	1.08867598103665	O=c1cnc2ccccc2n1C1CCN(C2CCCCCCC2)CC1	0	0	0	0	0	2	0	0	0	0	1	1	0	0	0	3	1	0	1	0	1	0	0	0	0	0	0	1	0	0	0	0	0	0	1	0	1	0	0	0	0	0	0	0	0	0	0
O=c1c(NC[C@@H](O)CO)nc2ccccc2n1[C@@H]1C[C@@H]2CC[C@H](C1)N2C1CCCCCCC1	3.95014399275046	O=c1cnc2ccccc2n1[C@@H]1C[C@@H]2CC[C@H](C1)N2C1CCCCCCC1	0	2	2	0	0	2	0	0	0	0	0	0	0	0	0	3	1	0	0	0	0	0	0	0	0	0	0	0	0	1	0	0	0	0	1	0	3	0	0	0	0	0	0	0	0	0	0
O=C(O)c1nc2ccc(F)cc2n([C@@H]2C[C@@H]3CC[C@H](C2)N3C2CCCCCCC2)c1=O	2.78339389891514	O=c1cnc2ccccc2n1[C@@H]1C[C@@H]2CC[C@H](C1)N2C1CCCCCCC1	0	0	0	0	1	2	0	0	1	1	1	0	0	0	0	3	0	0	0	0	0	0	0	0	0	0	0	0	0	0	0	0	0	0	1	0	3	0	0	0	0	0	0	0	1	0	0
CN(CC(=O)O)C(=O)c1nc2ccccc2n([C@@H]2C[C@@H]3CC[C@H](C2)N3C2CCCCCCC2)c1=O	2.83038926750854	O=c1cnc2ccccc2n1[C@@H]1C[C@@H]2CC[C@H](C1)N2C1CCCCCCC1	1	0	0	0	0	2	0	0	1	1	2	1	0	0	0	4	0	0	0	1	0	0	0	0	0	0	0	1	0	0	0	0	0	0	1	0	3	0	0	0	0	0	0	0	0	0	0
CC(C)(NC(=O)c1nc2ccccc2n([C@@H]2C[C@@H]3CC[C@H](C2)N3C2CCCCCCC2)c1=O)C(=O)O	4.030186700424	O=c1cnc2ccccc2n1[C@@H]1C[C@@H]2CC[C@H](C1)N2C1CCCCCCC1	1	0	0	0	0	2	0	0	1	1	2	1	0	0	0	3	1	0	0	0	0	0	0	0	0	0	0	1	0	0	0	0	0	0	1	0	3	0	0	0	0	0	0	0	0	0	0
CSCCC(NC(=O)c1nc2ccccc2n([C@@H]2C[C@@H]3CC[C@H](C2)N3C2CCCCCCC2)c1=O)C(=O)O	3.65289246928253	O=c1cnc2ccccc2n1[C@@H]1C[C@@H]2CC[C@H](C1)N2C1CCCCCCC1	1	0	0	0	0	2	0	0	1	1	2	1	0	0	0	3	1	0	0	0	0	0	0	0	0	0	0	1	0	0	0	0	0	0	1	0	3	0	0	0	0	0	0	0	0	0	0
O=C(O)CC(NC(=O)c1nc2ccccc2n([C@@H]2C[C@@H]3CC[C@H](C2)N3C2CCCCCCC2)c1=O)C(=O)O	3.56627799644576	O=c1cnc2ccccc2n1[C@@H]1C[C@@H]2CC[C@H](C1)N2C1CCCCCCC1	2	0	0	0	0	2	0	0	2	2	3	1	0	0	0	3	1	0	0	0	0	0	0	0	0	0	0	1	0	0	0	0	0	0	1	0	3	0	0	0	0	0	0	0	0	0	0
CC(NC(=O)c1nc2ccccc2n([C@@H]2C[C@@H]3CC[C@H](C2)N3C2CCCCCCC2)c1=O)C(=O)O	3.85250552318655	O=c1cnc2ccccc2n1[C@@H]1C[C@@H]2CC[C@H](C1)N2C1CCCCCCC1	1	0	0	0	0	2	0	0	1	1	2	1	0	0	0	3	1	0	0	0	0	0	0	0	0	0	0	1	0	0	0	0	0	0	1	0	3	0	0	0	0	0	0	0	0	0	0
CC(C)CC(NC(=O)c1nc2ccccc2n([C@@H]2C[C@@H]3CC[C@H](C2)N3C2CCCCCCC2)c1=O)C(=O)O	5.43611703606075	O=c1cnc2ccccc2n1[C@@H]1C[C@@H]2CC[C@H](C1)N2C1CCCCCCC1	1	0	0	0	0	2	0	0	1	1	2	1	0	0	0	3	1	0	0	0	0	0	0	0	0	0	0	1	0	0	0	0	0	0	1	0	3	0	0	0	0	0	0	0	0	0	0
O=C(O)CC1(CC(=O)O)C[C@@]2(O)[C@H]3Cc4ccc(O)cc4[C@@]2(CCN3CC2CC2)CC1=O	0.865338900063414	O=C1CCC2[C@H]3Cc4ccccc4[C@@]2(CCN3CC2CC2)C1	2	1	0	0	0	0	0	1	2	2	3	1	0	0	0	1	0	0	0	0	1	0	0	0	0	0	0	0	0	0	0	0	0	0	1	0	1	0	0	0	0	0	0	0	0	0	0
COc1ccc2c(c1)[C@]13CCN(CC4CC4)[C@H](C2)[C@]1(O)C[C@H](CC(=O)N[C@@H](CC(C)C)C(=O)O)C(=O)C3	-0.674434071942045	O=C1CCC2[C@H]3Cc4ccccc4[C@@]2(CCN3CC2CC2)C1	1	1	0	0	0	0	0	0	1	1	3	2	0	0	0	1	1	0	0	0	1	0	0	0	0	0	0	1	0	0	0	0	0	0	1	0	1	0	0	0	0	1	0	0	0	0	0
COc1ccc2c3c1O[C@@H]1[C@]34CCN(CC3CC3)[C@H](C2)[C@]42CC[C@@]1(OC)[C@@](C)(CO)C2	8.00674822698972	c1cc2c3c(c1)O[C@H]1C4CCC5(CC4)[C@@H](C2)N(CC2CC2)CC[C@]315	0	1	1	0	0	0	0	0	0	0	0	0	0	0	0	1	0	0	0	0	1	0	0	0	0	0	0	0	0	0	0	0	0	0	1	0	2	0	0	0	0	3	0	0	0	0	0
COc1ccc2c3c1O[C@H]1[C@@]4(OC)CC[C@@]5(C[C@]4(C)OC(C)=O)[C@@H](C2)N(CC2CC2)CC[C@]315	6.80277542266378	c1cc2c3c(c1)O[C@H]1C4CCC5(CC4)[C@@H](C2)N(CC2CC2)CC[C@]315	0	0	0	0	0	0	0	0	0	0	1	1	0	0	0	1	0	0	0	0	1	0	0	0	0	0	0	0	0	0	0	0	0	0	1	0	2	0	0	0	1	4	0	0	0	0	0
COc1ccc2c3c1O[C@H]1[C@@]4(OC)CC[C@@]5(C[C@]4(C)OC(=O)C(C)C)[C@@H](C2)N(CC2CC2)CC[C@]315	5.6677954898248	c1cc2c3c(c1)O[C@H]1C4CCC5(CC4)[C@@H](C2)N(CC2CC2)CC[C@]315	0	0	0	0	0	0	0	0	0	0	1	1	0	0	0	1	0	0	0	0	1	0	0	0	0	0	0	0	0	0	0	0	0	0	1	0	2	0	0	0	1	4	0	0	0	0	0
COc1ccc2c3c1O[C@@H]1[C@]34CCN(CC3CC3)[C@H](C2)[C@]42CC[C@@]1(OC)[C@@](C)(C=O)C2	7.47394369650495	c1cc2c3c(c1)O[C@H]1C4CCC5(CC4)[C@@H](C2)N(CC2CC2)CC[C@]315	0	0	0	0	0	0	0	0	0	0	1	1	0	0	0	1	0	0	0	0	1	0	0	1	0	0	0	0	0	0	0	0	0	0	1	0	2	0	0	0	0	3	0	0	0	0	0
CO[C@]12CC[C@@]3(C[C@@H]1[C@](C)(O)C(C)(C)C)[C@H]1Cc4ccc(O)c5c4[C@@]3(CCN1CC1CC1)[C@H]2O5	12.2188758248682	c1cc2c3c(c1)O[C@H]1C4CCC5(CC4)[C@@H](C2)N(CC2CC2)CC[C@]315	0	1	0	0	0	0	0	1	0	0	0	0	0	0	0	1	0	0	0	0	1	0	0	0	0	0	0	0	0	0	0	0	0	0	1	0	2	0	0	0	0	2	0	0	0	0	0
[3H]C1[C@H](C(C)(C)O)[C@]2(OC)CC[C@]13[C@H]1Cc4ccc(O)c5c4[C@@]3(CCN1CC1CC1)[C@H]2O5	12.5404594489957	c1cc2c3c(c1)O[C@H]1C4CCC5(CC4)[C@@H](C2)N(CC2CC2)CC[C@]315	0	1	0	0	0	0	0	1	0	0	0	0	0	0	0	1	0	0	0	0	1	0	0	0	0	0	0	0	0	0	0	0	0	0	1	0	2	0	0	0	0	2	0	0	0	0	0
[truncated: 52 more columns]
