# Supplementary material for: A systematic study of key elements underlying molecular property prediction
Source: Nat Commun. 2023 Oct 13;14:6395. doi: 10.1038/s41467-023-41948-6 (PMC10575948; doi:10.1038/s41467-023-41948-6)
Supplement: Supplementary file 4 — Source Data [file 41467_2023_41948_MOESM4_ESM.zip › SourceData/SFig12.txt]

SMILES	label	scaffold	fr_Al_COO	fr_Al_OH	fr_Al_OH_noTert	fr_ArN	fr_Ar_COO	fr_Ar_N	fr_Ar_NH	fr_Ar_OH	fr_COO	fr_COO2	fr_C_O	fr_C_O_noCOO	fr_C_S	fr_HOCCN	fr_Imine	fr_NH0	fr_NH1	fr_NH2	fr_N_O	fr_Ndealkylation1	fr_Ndealkylation2	fr_Nhpyrrole	fr_SH	fr_aldehyde	fr_alkyl_carbamate	fr_alkyl_halide	fr_allylic_oxid	fr_amide	fr_amidine	fr_aniline	fr_aryl_methyl	fr_azide	fr_azo	fr_barbitur	fr_benzene	fr_benzodiazepine	fr_bicyclic	fr_diazo	fr_dihydropyridine	fr_epoxide	fr_ester	fr_ether	fr_furan	fr_guanido	fr_halogen	fr_hdrzine	fr_hdrzone
CC(C)C[C@@H](NC(=O)[C@@H](Cc1ccccc1)NC(=O)CNC(=O)CNC(=O)[C@H](N)Cc1ccc(O)cc1)C(=O)O	6.56638664459955	O=C(CCc1ccccc1)NCC(=O)NCC(=O)NCCc1ccccc1	1	0	0	0	0	0	0	1	1	1	5	4	0	0	0	0	4	1	0	0	0	0	0	0	0	0	0	4	0	0	0	0	0	0	2	0	0	0	0	0	0	0	0	0	0	0	0
CC(=O)c1ccc(C(c2ccccc2)N2CCNCC2)cc1	2.04822783560109	c1ccc(C(c2ccccc2)N2CCNCC2)cc1	0	0	0	0	0	0	0	0	0	0	1	1	0	0	0	1	1	0	0	0	0	0	0	0	0	0	0	0	0	0	0	0	0	0	2	0	0	0	0	0	0	0	0	0	0	0	0
CC(C)(O)c1ccc(C(c2ccccc2)N2CCNCC2)cc1	2.99364684039827	c1ccc(C(c2ccccc2)N2CCNCC2)cc1	0	1	0	0	0	0	0	0	0	0	0	0	0	0	0	1	1	0	0	0	0	0	0	0	0	0	0	0	0	0	0	0	0	0	2	0	0	0	0	0	0	0	0	0	0	0	0
CCCCN1CCN(C(c2ccccc2)c2ccc(C(=O)N(CC)CC)cc2)CC1	5.64659328217419	c1ccc(C(c2ccccc2)N2CCNCC2)cc1	0	0	0	0	0	0	0	0	0	0	1	1	0	0	0	3	0	0	0	0	0	0	0	0	0	0	0	1	0	0	0	0	0	0	2	0	0	0	0	0	0	0	0	0	0	0	0
COC(=O)c1ccc(C(c2ccccc2)N2CCNCC2)cc1	3.2731522524128	c1ccc(C(c2ccccc2)N2CCNCC2)cc1	0	0	0	0	0	0	0	0	0	0	1	1	0	0	0	1	1	0	0	0	0	0	0	0	0	0	0	0	0	0	0	0	0	0	2	0	0	0	0	0	1	1	0	0	0	0	0
NC(=O)c1ccc(C(c2ccccc2)N2CCNCC2)cc1	2.76755198344948	c1ccc(C(c2ccccc2)N2CCNCC2)cc1	0	0	0	0	0	0	0	0	0	0	1	1	0	0	0	1	1	1	0	0	0	0	0	0	0	0	0	1	0	0	0	0	0	0	2	0	0	0	0	0	0	0	0	0	0	0	0
O=C(O)c1ccc(C(c2ccccc2)N2CCNCC2)cc1	2.98384284030165	c1ccc(C(c2ccccc2)N2CCNCC2)cc1	0	0	0	0	1	0	0	0	1	1	1	0	0	0	0	1	1	0	0	0	0	0	0	0	0	0	0	0	0	0	0	0	0	0	2	0	0	0	0	0	0	0	0	0	0	0	0
CN(C)C(=O)c1ccc(C(c2ccccc2)N2CCNCC2)cc1	4.89901089505923	c1ccc(C(c2ccccc2)N2CCNCC2)cc1	0	0	0	0	0	0	0	0	0	0	1	1	0	0	0	2	1	0	0	0	0	0	0	0	0	0	0	1	0	0	0	0	0	0	2	0	0	0	0	0	0	0	0	0	0	0	0
CCC(CC)C(=O)c1ccc(C(c2ccccc2)N2CCNCC2)cc1	4.39482981401191	c1ccc(C(c2ccccc2)N2CCNCC2)cc1	0	0	0	0	0	0	0	0	0	0	1	1	0	0	0	1	1	0	0	0	0	0	0	0	0	0	0	0	0	0	0	0	0	0	2	0	0	0	0	0	0	0	0	0	0	0	0
N#Cc1ccc(C(c2ccccc2)N2CCNCC2)cc1	1.83450652493915	c1ccc(C(c2ccccc2)N2CCNCC2)cc1	0	0	0	0	0	0	0	0	0	0	0	0	0	0	0	2	1	0	0	0	0	0	0	0	0	0	0	0	0	0	0	0	0	0	2	0	0	0	0	0	0	0	0	0	0	0	0
CC(=O)c1ccc2c3c1O[C@H]1[C@@H](O)C=C[C@H]4[C@@H](C2)N(C)CC[C@]314	0.0253819615448875	C1=C[C@H]2[C@H]3Cc4cccc5c4[C@@]2(CCN3)[C@H](C1)O5	0	1	1	0	0	0	0	0	0	0	1	1	0	0	0	1	0	0	0	1	1	0	0	0	0	0	0	0	0	0	0	0	0	0	1	0	0	0	0	0	0	1	0	0	0	0	0
CCN(CC)Cc1ccc(C(c2ccccc2)N2CCNCC2)cc1	2.68103188625357	c1ccc(C(c2ccccc2)N2CCNCC2)cc1	0	0	0	0	0	0	0	0	0	0	0	0	0	0	0	2	1	0	0	0	0	0	0	0	0	0	0	0	0	0	0	0	0	0	2	0	0	0	0	0	0	0	0	0	0	0	0
CCNC(=O)c1ccc(C(c2ccccc2)N2CCNCC2)cc1	3.83521402607649	c1ccc(C(c2ccccc2)N2CCNCC2)cc1	0	0	0	0	0	0	0	0	0	0	1	1	0	0	0	1	2	0	0	0	0	0	0	0	0	0	0	1	0	0	0	0	0	0	2	0	0	0	0	0	0	0	0	0	0	0	0
CO[C@@]12CC[C@@]3(C[C@@H]1[C@](C)(O)C(C)(C)C)[C@H]1Cc4ccc(O)c5c4[C@@]3(CCN1CC1CC1)[C@H]2O5.Cl	9.10536051565783	c1cc2c3c(c1)O[C@H]1C4CCC5(CC4)[C@@H](C2)N(CC2CC2)CC[C@]315	0	1	0	0	0	0	0	1	0	0	0	0	0	0	0	1	0	0	0	0	1	0	0	0	0	0	0	0	0	0	0	0	0	0	1	0	2	0	0	0	0	2	0	0	1	0	0
Cc1cc(O)cc(C)c1C[C@H](N)C(=O)N1Cc2ccccc2C[C@H]1CN(C)C	9.03045920748471	O=C(CCc1ccccc1)N1CCc2ccccc2C1	0	0	0	0	0	0	0	1	0	0	1	1	0	0	0	2	0	1	0	1	0	0	0	0	0	0	0	1	0	0	2	0	0	0	2	0	1	0	0	0	0	0	0	0	0	0	0
Cc1cc(O)cc(C)c1C[C@H](N)C(=O)N1Cc2ccccc2C[C@H]1CO	8.30685281944005	O=C(CCc1ccccc1)N1CCc2ccccc2C1	0	1	1	0	0	0	0	1	0	0	1	1	0	0	0	1	0	1	0	0	0	0	0	0	0	0	0	1	0	0	2	0	0	0	2	0	1	0	0	0	0	0	0	0	0	0	0
C=CCOC[C@@H]1Cc2ccccc2CN1C(=O)[C@@H](N)Cc1c(C)cc(O)cc1C	9.02020270731752	O=C(CCc1ccccc1)N1CCc2ccccc2C1	0	0	0	0	0	0	0	1	0	0	1	1	0	0	0	1	0	1	0	0	0	0	0	0	0	0	0	1	0	0	2	0	0	0	2	0	1	0	0	0	0	1	0	0	0	0	0
Cc1cc(O)cc(C)c1C[C@H](N)C(=O)N1Cc2ccccc2C[C@H]1CN=C(N)N	7.83684919019432	O=C(CCc1ccccc1)N1CCc2ccccc2C1	0	0	0	0	0	0	0	1	0	0	1	1	0	0	1	2	0	3	0	0	0	0	0	0	0	0	0	1	0	0	2	0	0	0	2	0	1	0	0	0	0	0	0	1	0	0	0
Cc1cc(O)cc(C)c1C[C@H](N)C(=O)N1Cc2ccccc2C[C@H]1CNC(=O)C(C)(C)C	9.23572233352107	O=C(CCc1ccccc1)N1CCc2ccccc2C1	0	0	0	0	0	0	0	1	0	0	2	2	0	0	0	1	1	1	0	0	0	0	0	0	0	0	0	2	0	0	2	0	0	0	2	0	1	0	0	0	0	0	0	0	0	0	0
CC(=O)OC[C@@H]1Cc2ccccc2CN1C(=O)[C@@H](N)Cc1c(C)cc(O)cc1C	8.90468982019567	O=C(CCc1ccccc1)N1CCc2ccccc2C1	0	0	0	0	0	0	0	1	0	0	2	2	0	0	0	1	0	1	0	0	0	0	0	0	0	0	0	1	0	0	2	0	0	0	2	0	1	0	0	0	1	1	0	0	0	0	0
CC(=N)NC[C@@H]1Cc2ccccc2CN1C(=O)[C@@H](N)Cc1c(C)cc(O)cc1C	6.70746524285946	O=C(CCc1ccccc1)N1CCc2ccccc2C1	0	0	0	0	0	0	0	1	0	0	1	1	0	0	0	1	2	1	0	0	0	0	0	0	0	0	0	1	1	0	2	0	0	0	2	0	1	0	0	0	0	0	0	0	0	0	0
Cc1cc(O)cc(C)c1C[C@H](N)C(=O)N1Cc2ccccc2C[C@H]1CN	7.41076479488342	O=C(CCc1ccccc1)N1CCc2ccccc2C1	0	0	0	0	0	0	0	1	0	0	1	1	0	0	0	1	0	2	0	0	0	0	0	0	0	0	0	1	0	0	2	0	0	0	2	0	1	0	0	0	0	0	0	0	0	0	0
Cc1cc(O)cc(C)c1C[C@H](N)C(=O)N1Cc2ccccc2C[C@H]1C	8.46937174893783	O=C(CCc1ccccc1)N1CCc2ccccc2C1	0	0	0	0	0	0	0	1	0	0	1	1	0	0	0	1	0	1	0	0	0	0	0	0	0	0	0	1	0	0	2	0	0	0	2	0	1	0	0	0	0	0	0	0	0	0	0
COC[C@@H]1Cc2ccccc2CN1C(=O)[C@@H](N)Cc1c(C)cc(O)cc1C	8.73763573553251	O=C(CCc1ccccc1)N1CCc2ccccc2C1	0	0	0	0	0	0	0	1	0	0	1	1	0	0	0	1	0	1	0	0	0	0	0	0	0	0	0	1	0	0	2	0	0	0	2	0	1	0	0	0	0	1	0	0	0	0	0
C=CCN1C[C@H](C)N([C@H](c2ccc(C(=O)N(C(C)C)C(C)C)cc2)c2cccc(OC)c2)C[C@H]1C	7.3905620875659	c1ccc(C(c2ccccc2)N2CCNCC2)cc1	0	0	0	0	0	0	0	0	0	0	1	1	0	0	0	3	0	0	0	0	0	0	0	0	0	0	0	1	0	0	0	0	0	0	2	0	0	0	0	0	0	1	0	0	0	0	0
C=CCN1C[C@H](C)N([C@H](c2ccc(C(=O)N(CC)CCCC)cc2)c2cccc(OC)c2)C[C@H]1C	6.67761227970978	c1ccc(C(c2ccccc2)N2CCNCC2)cc1	0	0	0	0	0	0	0	0	0	0	1	1	0	0	0	3	0	0	0	0	0	0	0	0	0	0	0	1	0	0	0	0	0	0	2	0	0	0	0	0	0	1	0	0	0	0	0
C=CCN1C[C@H](C)N([C@H](c2ccc(C(=O)N(C)CC)cc2)c2cccc(OC)c2)C[C@H]1C	6.92055845832016	c1ccc(C(c2ccccc2)N2CCNCC2)cc1	0	0	0	0	0	0	0	0	0	0	1	1	0	0	0	3	0	0	0	0	0	0	0	0	0	0	0	1	0	0	0	0	0	0	2	0	0	0	0	0	0	1	0	0	0	0	0
C=CCN1C[C@H](C)N([C@H](c2ccc(C(=O)N(C)C)cc2)c2cccc(OC)c2)C[C@H]1C	6.10962824210384	c1ccc(C(c2ccccc2)N2CCNCC2)cc1	0	0	0	0	0	0	0	0	0	0	1	1	0	0	0	3	0	0	0	0	0	0	0	0	0	0	0	1	0	0	0	0	0	0	2	0	0	0	0	0	0	1	0	0	0	0	0
C=CCN1C[C@H](C)N([C@H](c2ccc(C(=O)N(CCC)CCC)cc2)c2cccc(OC)c2)C[C@H]1C	6.98509697945773	c1ccc(C(c2ccccc2)N2CCNCC2)cc1	0	0	0	0	0	0	0	0	0	0	1	1	0	0	0	3	0	0	0	0	0	0	0	0	0	0	0	1	0	0	0	0	0	0	2	0	0	0	0	0	0	1	0	0	0	0	0
C=CCN1CCN(C(c2ccccc2)c2ccc(C(=O)N(C)C)cc2)CC1	5.20901532294891	c1ccc(C(c2ccccc2)N2CCNCC2)cc1	0	0	0	0	0	0	0	0	0	0	1	1	0	0	0	3	0	0	0	0	0	0	0	0	0	0	0	1	0	0	0	0	0	0	2	0	0	0	0	0	0	0	0	0	0	0	0
C=CCN1CCN(C(c2ccccc2)c2ccc(C(=O)N(CCC)CCC)cc2)CC1	7.02591897397799	c1ccc(C(c2ccccc2)N2CCNCC2)cc1	0	0	0	0	0	0	0	0	0	0	1	1	0	0	0	3	0	0	0	0	0	0	0	0	0	0	0	1	0	0	0	0	0	0	2	0	0	0	0	0	0	0	0	0	0	0	0
C=CCN1C[C@H](C)N(C(c2ccccc2)c2ccccc2)C[C@H]1C	2.95974528872259	c1ccc(C(c2ccccc2)N2CCNCC2)cc1	0	0	0	0	0	0	0	0	0	0	0	0	0	0	0	2	0	0	0	0	0	0	0	0	0	0	0	0	0	0	0	0	0	0	2	0	0	0	0	0	0	0	0	0	0	0	0
C=CCN1CCN([C@@H](c2ccccc2)c2ccc(C(=O)N(CC)CC)cc2)CC1	7.58901302628974	c1ccc(C(c2ccccc2)N2CCNCC2)cc1	0	0	0	0	0	0	0	0	0	0	1	1	0	0	0	3	0	0	0	0	0	0	0	0	0	0	0	1	0	0	0	0	0	0	2	0	0	0	0	0	0	0	0	0	0	0	0
C=CCN1CCN(C(c2ccccc2)c2ccc(C(=O)NCC)cc2)CC1	3.11389596854984	c1ccc(C(c2ccccc2)N2CCNCC2)cc1	0	0	0	0	0	0	0	0	0	0	1	1	0	0	0	2	1	0	0	0	0	0	0	0	0	0	0	1	0	0	0	0	0	0	2	0	0	0	0	0	0	0	0	0	0	0	0
C=CCN1CCN([C@H](c2ccc(C(=O)N(CC)CC)cc2)c2cccc(OC)c2)CC1	6.99851999978988	c1ccc(C(c2ccccc2)N2CCNCC2)cc1	0	0	0	0	0	0	0	0	0	0	1	1	0	0	0	3	0	0	0	0	0	0	0	0	0	0	0	1	0	0	0	0	0	0	2	0	0	0	0	0	0	1	0	0	0	0	0
C=CCN1CCN(C(c2ccccc2)c2ccc(C(=O)O)cc2)CC1	0.000751098313886	c1ccc(C(c2ccccc2)N2CCNCC2)cc1	0	0	0	0	1	0	0	0	1	1	1	0	0	0	0	2	0	0	0	0	0	0	0	0	0	0	0	0	0	0	0	0	0	0	2	0	0	0	0	0	0	0	0	0	0	0	0
C=CCN1C[C@H](C)N([C@H](c2ccccc2)c2ccc(C(=O)N(CC)CC)cc2)C[C@H]1C	8.90468982019567	c1ccc(C(c2ccccc2)N2CCNCC2)cc1	0	0	0	0	0	0	0	0	0	0	1	1	0	0	0	3	0	0	0	0	0	0	0	0	0	0	0	1	0	0	0	0	0	0	2	0	0	0	0	0	0	0	0	0	0	0	0
C=CCN1CCN(C(c2ccccc2)c2ccc(C(=O)OC)cc2)CC1	2.5914712089405	c1ccc(C(c2ccccc2)N2CCNCC2)cc1	0	0	0	0	0	0	0	0	0	0	1	1	0	0	0	2	0	0	0	0	0	0	0	0	0	0	0	0	0	0	0	0	0	0	2	0	0	0	0	0	1	1	0	0	0	0	0
C=CCN1C[C@H](C)N([C@@H](c2ccc(C(=S)N(CC)CC)cc2)c2cccc(OC)c2)C[C@H]1C	7.33229317944192	c1ccc(C(c2ccccc2)N2CCNCC2)cc1	0	0	0	0	0	0	0	0	0	0	0	0	1	0	0	3	0	0	0	0	0	0	0	0	0	0	0	0	0	0	0	0	0	0	2	0	0	0	0	0	0	1	0	0	0	0	0
C=CCN1CCN(C(c2ccccc2)c2ccc(C(=O)OCC)cc2)CC1	1.76006740867953	c1ccc(C(c2ccccc2)N2CCNCC2)cc1	0	0	0	0	0	0	0	0	0	0	1	1	0	0	0	2	0	0	0	0	0	0	0	0	0	0	0	0	0	0	0	0	0	0	2	0	0	0	0	0	1	1	0	0	0	0	0
C=CCN1C[C@H](C)N([C@@H](c2ccc(C(=O)O)cc2)c2cccc(OC)c2)C[C@H]1C	2.89075241723563	c1ccc(C(c2ccccc2)N2CCNCC2)cc1	0	0	0	0	1	0	0	0	1	1	1	0	0	0	0	2	0	0	0	0	0	0	0	0	0	0	0	0	0	0	0	0	0	0	2	0	0	0	0	0	0	1	0	0	0	0	0
C=CCN1C[C@H](C)N([C@@H](c2ccc(C(=O)OC)cc2)c2cccc(OC)c2)C[C@H]1C	3.51936107665801	c1ccc(C(c2ccccc2)N2CCNCC2)cc1	0	0	0	0	0	0	0	0	0	0	1	1	0	0	0	2	0	0	0	0	0	0	0	0	0	0	0	0	0	0	0	0	0	0	2	0	0	0	0	0	1	2	0	0	0	0	0
CCCN1CCN(C(c2ccccc2)c2ccc(C(=O)N(CC)CC)cc2)CC1	6.56638664459955	c1ccc(C(c2ccccc2)N2CCNCC2)cc1	0	0	0	0	0	0	0	0	0	0	1	1	0	0	0	3	0	0	0	0	0	0	0	0	0	0	0	1	0	0	0	0	0	0	2	0	0	0	0	0	0	0	0	0	0	0	0
CCN(CC)C(=O)c1ccc(C(c2ccccc2)N2CC(C)NC(C)C2)cc1	5.26233038171663	c1ccc(C(c2ccccc2)N2CCNCC2)cc1	0	0	0	0	0	0	0	0	0	0	1	1	0	0	0	2	1	0	0	0	0	0	0	0	0	0	0	1	0	0	0	0	0	0	2	0	0	0	0	0	0	0	0	0	0	0	0
CCN(CC)C(=O)c1ccc(C(c2ccccc2)N2CCN(CCO)CC2)cc1	7.29525190776157	c1ccc(C(c2ccccc2)N2CCNCC2)cc1	0	1	1	0	0	0	0	0	0	0	1	1	0	1	0	3	0	0	0	0	0	0	0	0	0	0	0	1	0	0	0	0	0	0	2	0	0	0	0	0	0	0	0	0	0	0	0
CC[C@H](C)[C@H](NC(=O)[C@H](CCCN=C(N)N)NC(=O)[C@H](CCCN=C(N)N)NC(=O)[C@H](CC(C)C)NC(=O)[C@H](Cc1ccccc1)NC(=O)CNC(=O)CNC(=O)[C@@H](N)Cc1ccc(O)cc1)C(=O)N[C@@H](CCCN=C(N)N)C(=O)N1CCC[C@H]1C(=O)N[C@@H](CCCCN)C(=O)N[C@@H](CC(C)C)C(=O)N[C@@H](CCCCN)C(N)=O	7.5963570005455	O=C(CCc1ccccc1)NCC(=O)NCC(=O)N[C@@H](Cc1ccccc1)C(=O)NCC(=O)NCC(=O)NCC(=O)NCC(=O)NCC(=O)N1CCCC1	0	0	0	0	0	0	0	1	0	0	13	13	0	0	3	4	11	10	0	0	1	0	0	0	0	0	0	13	0	0	0	0	0	0	2	0	0	0	0	0	0	0	0	3	0	0	0
CN(C(=O)Cc1ccc(Cl)c(Cl)c1)[C@H](CN1CCCC1)c1cccc(N)c1	4.51699744798612	O=C(Cc1ccccc1)N[C@H](CN1CCCC1)c1ccccc1	0	0	0	1	0	0	0	0	0	0	1	1	0	0	0	2	0	1	0	1	1	0	0	0	0	0	0	1	0	1	0	0	0	0	2	0	0	0	0	0	0	0	0	0	2	0	0
CC[C@H](C)[C@H](NC(=O)[C@H](CCCN=C(N)N)NC(=O)[C@H](CCCN=C(N)N)NC(=O)[C@H](CC(C)C)NC(=O)[C@H](Cc1ccccc1)NC(=O)CNC(=O)CNC(=O)[C@@H](N)Cc1ccc(O)cc1)C(=O)N[C@@H](CCCN=C(N)N)C(=O)N1CCC[C@H]1C(=O)N[C@H](CCCCN)C(N)=O	6.07683841928084	O=C(CCc1ccccc1)NCC(=O)NCC(=O)N[C@@H](Cc1ccccc1)C(=O)NCC(=O)NCC(=O)NCC(=O)NCC(=O)NCC(=O)N1CCCC1	0	0	0	0	0	0	0	1	0	0	11	11	0	0	3	4	9	9	0	0	1	0	0	0	0	0	0	11	0	0	0	0	0	0	2	0	0	0	0	0	0	0	0	3	0	0	0
CC[C@H](C)[C@H](NC(=O)[C@H](CCCN=C(N)N)NC(=O)[C@H](CCCN=C(N)N)NC(=O)[C@@H](CC(C)C)NC(=O)[C@H](Cc1ccccc1)NC(=O)CNC(=O)CNC(=O)[C@@H](N)Cc1ccc(O)cc1)C(=O)N[C@@H](CCCN=C(N)N)C(=O)N1CCC[C@H]1C(=O)N[C@@H](CCCCN)C(N)=O	1.53835960779142	O=C(CCc1ccccc1)NCC(=O)NCC(=O)N[C@@H](Cc1ccccc1)C(=O)NCC(=O)NCC(=O)NCC(=O)NCC(=O)NCC(=O)N1CCCC1	0	0	0	0	0	0	0	1	0	0	11	11	0	0	3	4	9	9	0	0	1	0	0	0	0	0	0	11	0	0	0	0	0	0	2	0	0	0	0	0	0	0	0	3	0	0	0
CC(C)C[C@H](NC(=O)[C@H](Cc1ccccc1)NC(=O)CNC(=O)[C@@H](CO)NC(=O)[C@@H](N)Cc1ccc(O)cc1)C(=O)N[C@H](C(=O)O)[C@@H](C)O	8.73763573553251	O=C(CCc1ccccc1)NCC(=O)NCC(=O)NCCc1ccccc1	1	2	2	0	0	0	0	1	1	1	6	5	0	0	0	0	5	1	0	0	0	0	0	0	0	0	0	5	0	0	0	0	0	0	2	0	0	0	0	0	0	0	0	0	0	0	0
CC(C)C[C@H](NC(=O)[C@H](Cc1ccccc1)NC(=O)CNC(=O)[C@H](NC(=O)[C@@H](N)Cc1ccc(O)cc1)[C@@H](C)O)C(=O)N[C@@H](CO)C(N)=O	8.1245312626461	O=C(CCc1ccccc1)NCC(=O)NCC(=O)NCCc1ccccc1	0	2	2	0	0	0	0	1	0	0	6	6	0	0	0	0	5	2	0	0	0	0	0	0	0	0	0	6	0	0	0	0	0	0	2	0	0	0	0	0	0	0	0	0	0	0	0
COc1ccc2c(c1)CN(C(=O)[C@@H](N)Cc1c(C)cc(O)cc1C)[C@H](C(=O)O)C2	6.5067945473973	O=C(CCc1ccccc1)N1CCc2ccccc2C1	1	0	0	0	0	0	0	1	1	1	2	1	0	0	0	1	0	1	0	0	0	0	0	0	0	0	0	1	0	0	2	0	0	0	2	0	1	0	0	0	0	1	0	0	0	0	0
Cc1cc(O)cc(C)c1CC(N)C(=O)N1Cc2cc(O)ccc2C[C@H]1C(=O)O	3.53616819497439	O=C(CCc1ccccc1)N1CCc2ccccc2C1	1	0	0	0	0	0	0	2	1	1	2	1	0	0	0	1	0	1	0	0	0	0	0	0	0	0	0	1	0	0	2	0	0	0	2	0	1	0	0	0	0	0	0	0	0	0	0
COc1ccc2c(c1)CN(C(=O)C(N)Cc1c(C)cc(O)cc1C)[C@H](C(=O)O)C2	6.6112372107649	O=C(CCc1ccccc1)N1CCc2ccccc2C1	1	0	0	0	0	0	0	1	1	1	2	1	0	0	0	1	0	1	0	0	0	0	0	0	0	0	0	1	0	0	2	0	0	0	2	0	1	0	0	0	0	1	0	0	0	0	0
Cc1cc(O)cc(C)c1C[C@H](N)C(=O)N1Cc2ccccc2C[C@H]1C(=O)O	8.52999637075427	O=C(CCc1ccccc1)N1CCc2ccccc2C1	1	0	0	0	0	0	0	1	1	1	2	1	0	0	0	1	0	1	0	0	0	0	0	0	0	0	0	1	0	0	2	0	0	0	2	0	1	0	0	0	0	0	0	0	0	0	0
CN(C(=O)Cc1ccccc1N=C=S)[C@H](CN1CCCC1)c1ccccc1	2.03397581289389	O=C(Cc1ccccc1)N[C@H](CN1CCCC1)c1ccccc1	0	0	0	0	0	0	0	0	0	0	1	1	1	0	1	3	0	0	0	1	1	0	0	0	0	0	0	1	0	0	0	0	0	0	2	0	0	0	0	0	0	0	0	0	0	0	0
CN(C(=O)Cc1cc(Cl)c(Cl)cc1N=C=S)[C@H](CN1CCCC1)c1ccccc1	1.56161646995569	O=C(Cc1ccccc1)N[C@H](CN1CCCC1)c1ccccc1	0	0	0	0	0	0	0	0	0	0	1	1	1	0	1	3	0	0	0	1	1	0	0	0	0	0	0	1	0	0	0	0	0	0	2	0	0	0	0	0	0	0	0	0	2	0	0
CN(C(=O)Cc1ccc(N=C=S)cc1)[C@H](CN1CCCC1)c1ccccc1	3.98936470590374	O=C(Cc1ccccc1)N[C@H](CN1CCCC1)c1ccccc1	0	0	0	0	0	0	0	0	0	0	1	1	1	0	1	3	0	0	0	1	1	0	0	0	0	0	0	1	0	0	0	0	0	0	2	0	0	0	0	0	0	0	0	0	0	0	0
CN(C(=O)Cc1cccc(N=C=S)c1)[C@H](CN1CCCC1)c1ccccc1	4.030186700424	O=C(Cc1ccccc1)N[C@H](CN1CCCC1)c1ccccc1	0	0	0	0	0	0	0	0	0	0	1	1	1	0	1	3	0	0	0	1	1	0	0	0	0	0	0	1	0	0	0	0	0	0	2	0	0	0	0	0	0	0	0	0	0	0	0
CCC12CCN(CC3(O)CC3)C(Cc3ccc(O)cc31)C2(C)C	8.59453489189184	c1ccc2c(c1)CC1CC2CCN1CC1CC1	0	1	0	0	0	0	0	1	0	0	0	0	0	1	0	1	0	0	0	0	1	0	0	0	0	0	0	0	0	0	0	0	0	0	1	0	4	0	0	0	0	0	0	0	0	0	0
Cc1cc(O)cc(C)c1C[C@H](N)C(=O)N1Cc2c(cc(Br)c(O)c2Br)C[C@H]1C(=O)O	2.01528367988173	O=C(CCc1ccccc1)N1CCc2ccccc2C1	1	0	0	0	0	0	0	2	1	1	2	1	0	0	0	1	0	1	0	0	0	0	0	0	0	0	0	1	0	0	2	0	0	0	2	0	1	0	0	0	0	0	0	0	2	0	0
COc1c(Br)cc2c(c1Br)CN(C(=O)[C@H](N)Cc1c(C)cc(O)cc1C)[C@H](C(=O)O)C2	2.65261079034399	O=C(CCc1ccccc1)N1CCc2ccccc2C1	1	0	0	0	0	0	0	1	1	1	2	1	0	0	0	1	0	1	0	0	0	0	0	0	0	0	0	1	0	0	2	0	0	0	2	0	1	0	0	0	0	1	0	0	2	0	0
C[C@@H](NC(=O)[C@@H](N)Cc1ccc(O)cc1)C(=O)NCC(=O)N[C@@H](Cc1ccccc1)C(=O)NN	3.5619206910768	O=C(CCc1ccccc1)NCC(=O)NCC(=O)NCCc1ccccc1	0	0	0	0	0	0	0	1	0	0	4	4	0	0	0	0	4	2	0	0	0	0	0	0	0	0	0	4	0	0	0	0	0	0	2	0	0	0	0	0	0	0	0	0	0	1	0
CCCC[C@@H](N)C(=O)NNC(=O)[C@H](Cc1ccccc1)NC(=O)CNC(=O)[C@@H](C)NC(=O)[C@@H](N)Cc1ccc(O)cc1	4.73732012295868	O=C(CCc1ccccc1)NCC(=O)NCC(=O)NCCc1ccccc1	0	0	0	0	0	0	0	1	0	0	5	5	0	0	0	0	5	2	0	0	0	0	0	0	0	0	0	5	0	0	0	0	0	0	2	0	0	0	0	0	0	0	0	0	0	1	0
CCCC[C@H](N)C(=O)NNC(=O)[C@H](Cc1ccccc1)NC(=O)CNC(=O)[C@@H](C)NC(=O)[C@@H](N)Cc1ccc(O)cc1	5.95547756227658	O=C(CCc1ccccc1)NCC(=O)NCC(=O)NCCc1ccccc1	0	0	0	0	0	0	0	1	0	0	5	5	0	0	0	0	5	2	0	0	0	0	0	0	0	0	0	5	0	0	0	0	0	0	2	0	0	0	0	0	0	0	0	0	0	1	0
CC[C@H](C)[C@H](NC(=O)[C@H](CCCN=C(N)N)NC(=O)[C@H](CCCN=C(N)N)NC(=O)[C@H](CC(C)C)NC(=O)[C@H](Cc1ccccc1)NC(=O)[C@H](C)NC(=O)CNC(=O)[C@@H](N)Cc1ccc(O)cc1)C(=O)N[C@@H](CCCN=C(N)N)C(=O)N1CCC[C@H]1C(=O)N[C@@H](CCCCN)C(N)=O	2.40695546585756	O=C(CCc1ccccc1)NCC(=O)NCC(=O)N[C@@H](Cc1ccccc1)C(=O)NCC(=O)NCC(=O)NCC(=O)NCC(=O)NCC(=O)N1CCCC1	0	0	0	0	0	0	0	1	0	0	11	11	0	0	3	4	9	9	0	0	1	0	0	0	0	0	0	11	0	0	0	0	0	0	2	0	0	0	0	0	0	0	0	3	0	0	0
CC[C@H](C)[C@H](NC(=O)[C@H](CCCN=C(N)N)NC(=O)[C@H](CCCN=C(N)N)NC(=O)[C@H](CC(C)C)NC(=O)[C@H](Cc1ccccc1)NC(=O)[C@@H](C)NC(=O)CNC(=O)[C@@H](N)Cc1ccc(O)cc1)C(=O)N[C@@H](CCCN=C(N)N)C(=O)N1CCC[C@H]1C(=O)N[C@@H](CCCCN)C(N)=O	2.09224472101786	O=C(CCc1ccccc1)NCC(=O)NCC(=O)N[C@@H](Cc1ccccc1)C(=O)NCC(=O)NCC(=O)NCC(=O)NCC(=O)NCC(=O)N1CCCC1	0	0	0	0	0	0	0	1	0	0	11	11	0	0	3	4	9	9	0	0	1	0	0	0	0	0	0	11	0	0	0	0	0	0	2	0	0	0	0	0	0	0	0	3	0	0	0
CC[C@H](C)[C@H](NC(=O)[C@H](CCCN=C(N)N)NC(=O)[C@H](CCCN=C(N)N)NC(=O)[C@H](CC(C)C)NC(=O)[C@H](Cc1ccccc1)NC(=O)CNC(=O)CNC(=O)[C@@H](N)Cc1ccc(OC)cc1)C(=O)N[C@@H](CCCN=C(N)N)C(=O)N1CCC[C@H]1C(=O)N[C@@H](CCCCN)C(N)=O	5.76132154783562	O=C(CCc1ccccc1)NCC(=O)NCC(=O)N[C@@H](Cc1ccccc1)C(=O)NCC(=O)NCC(=O)NCC(=O)NCC(=O)NCC(=O)N1CCCC1	0	0	0	0	0	0	0	0	0	0	11	11	0	0	3	4	9	9	0	0	1	0	0	0	0	0	0	11	0	0	0	0	0	0	2	0	0	0	0	0	0	1	0	3	0	0	0
C=C(COc1ccc2c3c1O[C@@H]1[C@]34CCN(CC3CC3)[C@H](C2)[C@]42CC[C@@]1(OC)[C@@H](C(C)(C)O)C2)C(=O)OC	8.73763573553251	c1cc2c3c(c1)O[C@H]1C4CCC5(CC4)[C@@H](C2)N(CC2CC2)CC[C@]315	0	1	0	0	0	0	0	0	0	0	1	1	0	0	0	1	0	0	0	0	1	0	0	0	0	0	0	0	0	0	0	0	0	0	1	0	2	0	0	0	1	4	0	0	0	0	0
CC[C@H](C)[C@H](NC(=O)[C@H](CCCCN)NC(=O)[C@H](CCCN=C(N)N)NC(=O)[C@H](CC(C)C)NC(=O)[C@H](Cc1ccccc1)NC(=O)[C@@H](CC(=O)O)NC(=O)CNC(=O)[C@@H](N)Cc1ccc(O)cc1)C(=O)N[C@@H](CCCN=C(N)N)C(=O)N1CCC[C@@H]1C(=O)N[C@H](CCCCN)C(N)=O	2.23150678835137	O=C(CCc1ccccc1)NCC(=O)NCC(=O)N[C@@H](Cc1ccccc1)C(=O)NCC(=O)NCC(=O)NCC(=O)NCC(=O)NCC(=O)N1CCCC1	1	0	0	0	0	0	0	1	1	1	12	11	0	0	2	3	9	8	0	0	1	0	0	0	0	0	0	11	0	0	0	0	0	0	2	0	0	0	0	0	0	0	0	2	0	0	0
CC[C@H](C)[C@H](NC(=O)[C@H](CCCCN)NC(=O)[C@H](CCCN=C(N)N)NC(=O)[C@H](CC(C)C)NC(=O)[C@H](Cc1ccccc1)NC(=O)[C@H](CC(=O)O)NC(=O)CNC(=O)[C@@H](N)Cc1ccc(O)cc1)C(=O)N[C@@H](CCCN=C(N)N)C(=O)N1CCC[C@@H]1C(=O)N[C@H](CCCCN)C(N)=O	1.50445805611574	O=C(CCc1ccccc1)NCC(=O)NCC(=O)N[C@@H](Cc1ccccc1)C(=O)NCC(=O)NCC(=O)NCC(=O)NCC(=O)NCC(=O)N1CCCC1	1	0	0	0	0	0	0	1	1	1	12	11	0	0	2	3	9	8	0	0	1	0	0	0	0	0	0	11	0	0	0	0	0	0	2	0	0	0	0	0	0	0	0	2	0	0	0
CC[C@H](C)[C@H](NC(=O)[C@H](CCCN=C(N)N)NC(=O)[C@H](CCCN=C(N)N)NC(=O)[C@H](CCCCN)NC(=O)[C@H](Cc1ccccc1)NC(=O)CNC(=O)CNC(=O)[C@@H](N)Cc1ccc(O)cc1)C(=O)N[C@H](CC(=O)O)C(=O)N1CCC[C@@H]1C(=O)N[C@H](CCCCN)C(N)=O	1.41421117826797	O=C(CCc1ccccc1)NCC(=O)NCC(=O)N[C@@H](Cc1ccccc1)C(=O)NCC(=O)NCC(=O)NCC(=O)NCC(=O)NCC(=O)N1CCCC1	1	0	0	0	0	0	0	1	1	1	12	11	0	0	2	3	9	8	0	0	1	0	0	0	0	0	0	11	0	0	0	0	0	0	2	0	0	0	0	0	0	0	0	2	0	0	0
CC[C@H](C)[C@H](NC(=O)[C@H](CCCN=C(N)N)NC(=O)[C@H](CCCCN)NC(=O)[C@H](CC(C)C)NC(=O)[C@H](Cc1ccccc1)NC(=O)CNC(=O)[C@@H](CC(=O)O)NC(=O)[C@@H](N)Cc1ccc(O)cc1)C(=O)N[C@@H](CCCN=C(N)N)C(=O)N1CCC[C@@H]1C(=O)N[C@H](CCCCN)C(N)=O	2.67206321627081	O=C(CCc1ccccc1)NCC(=O)NCC(=O)N[C@@H](Cc1ccccc1)C(=O)NCC(=O)NCC(=O)NCC(=O)NCC(=O)NCC(=O)N1CCCC1	1	0	0	0	0	0	0	1	1	1	12	11	0	0	2	3	9	8	0	0	1	0	0	0	0	0	0	11	0	0	0	0	0	0	2	0	0	0	0	0	0	0	0	2	0	0	0
CC[C@H](C)[C@H](NC(=O)[C@H](CCCN=C(N)N)NC(=O)[C@H](CCCCN)NC(=O)[C@H](CC(C)C)NC(=O)[C@H](Cc1ccccc1)NC(=O)CNC(=O)[C@H](CC(=O)O)NC(=O)[C@@H](N)Cc1ccc(O)cc1)C(=O)N[C@@H](CCCN=C(N)N)C(=O)N1CCC[C@@H]1C(=O)N[C@H](CCCCN)C(N)=O	8.86023805762484	O=C(CCc1ccccc1)NCC(=O)NCC(=O)N[C@@H](Cc1ccccc1)C(=O)NCC(=O)NCC(=O)NCC(=O)NCC(=O)NCC(=O)N1CCCC1	1	0	0	0	0	0	0	1	1	1	12	11	0	0	2	3	9	8	0	0	1	0	0	0	0	0	0	11	0	0	0	0	0	0	2	0	0	0	0	0	0	0	0	2	0	0	0
CC[C@H](C)[C@H](NC(=O)[C@H](CCCN=C(N)N)NC(=O)[C@H](CCCN=C(N)N)NC(=O)[C@H](CCCCN)NC(=O)[C@H](Cc1ccccc1)NC(=O)CNC(=O)CNC(=O)[C@@H](N)Cc1ccc(O)cc1)C(=O)N[C@@H](CC(=O)O)C(=O)N1CCC[C@@H]1C(=O)N[C@H](CCCCN)C(N)=O	0.901357156240582	O=C(CCc1ccccc1)NCC(=O)NCC(=O)N[C@@H](Cc1ccccc1)C(=O)NCC(=O)NCC(=O)NCC(=O)NCC(=O)NCC(=O)N1CCCC1	1	0	0	0	0	0	0	1	1	1	12	11	0	0	2	3	9	8	0	0	1	0	0	0	0	0	0	11	0	0	0	0	0	0	2	0	0	0	0	0	0	0	0	2	0	0	0
C[S+]([O-])CC[C@H](NC(=O)[C@H](Cc1ccc(O)cc1)N=C(N)N)C(=O)N[C@@H](Cc1ccccc1)C(=O)NCC(N)=O	3.2962175253438	O=C(CCc1ccccc1)NCC(=O)NCCc1ccccc1	0	0	0	0	0	0	0	1	0	0	4	4	0	0	1	1	3	3	0	0	0	0	0	0	0	0	0	4	0	0	0	0	0	0	2	0	0	0	0	0	0	0	0	1	0	0	0
CNC(=N)N[C@@H](Cc1ccc(O)cc1)C(=O)N[C@@H](CC[S+](C)[O-])C(=O)N[C@@H](Cc1ccccc1)C(=O)NC(C)C(=O)OC	1.09899294800758	O=C(CCc1ccccc1)NCC(=O)NCCc1ccccc1	0	0	0	0	0	0	0	1	0	0	4	4	0	0	0	0	6	0	0	0	0	0	0	0	0	0	0	3	0	0	0	0	0	0	2	0	0	0	0	0	1	1	0	1	0	0	0
C[S+]([O-])CC[C@H](NC(=O)[C@@H](N)Cc1ccc(O)cc1)C(=O)N[C@@H](Cc1ccccc1)C(=O)NCC(=O)O	1.40914787631142	O=C(CCc1ccccc1)NCC(=O)NCCc1ccccc1	1	0	0	0	0	0	0	1	1	1	4	3	0	0	0	0	3	1	0	0	0	0	0	0	0	0	0	3	0	0	0	0	0	0	2	0	0	0	0	0	0	0	0	0	0	0	0
COC(=O)CNC(=O)[C@H](Cc1ccccc1)NC(=O)[C@H](CC[S+](C)[O-])NC(=O)[C@@H](N)Cc1ccc(O)cc1	2.25476365051564	O=C(CCc1ccccc1)NCC(=O)NCCc1ccccc1	0	0	0	0	0	0	0	1	0	0	4	4	0	0	0	0	3	1	0	0	0	0	0	0	0	0	0	3	0	0	0	0	0	0	2	0	0	0	0	0	1	1	0	0	0	0	0
C[S+]([O-])CC[C@H](NC(=O)[C@@H](N)Cc1ccc(O)cc1)C(=O)N[C@@H](Cc1ccccc1)C(=O)NCC(N)=O	3.25699681219052	O=C(CCc1ccccc1)NCC(=O)NCCc1ccccc1	0	0	0	0	0	0	0	1	0	0	4	4	0	0	0	0	3	2	0	0	0	0	0	0	0	0	0	4	0	0	0	0	0	0	2	0	0	0	0	0	0	0	0	0	0	0	0
COC(=O)CN(C)C(=O)[C@H](Cc1ccccc1)NC(=O)[C@H](CC[S+](C)[O-])NC(=O)[C@H](Cc1ccc(O)cc1)N=C(N)N	3.98936470590374	O=C(CCc1ccccc1)NCC(=O)NCCc1ccccc1	0	0	0	0	0	0	0	1	0	0	4	4	0	0	1	2	2	2	0	1	0	0	0	0	0	0	0	3	0	0	0	0	0	0	2	0	0	0	0	0	1	1	0	1	0	0	0
C[C@H](NC(=O)[C@@H](N)Cc1ccc(O)cc1)C(=O)N[C@@H](Cc1ccccc1)C(=O)NCC(N)=O	2.29313766339725	O=C(CCc1ccccc1)NCC(=O)NCCc1ccccc1	0	0	0	0	0	0	0	1	0	0	4	4	0	0	0	0	3	2	0	0	0	0	0	0	0	0	0	4	0	0	0	0	0	0	2	0	0	0	0	0	0	0	0	0	0	0	0
COC(=O)C(C)NC(=O)[C@H](Cc1ccccc1)NC(=O)[C@H](CC[S+](C)[O-])NC(=O)[C@@H](N)Cc1ccc(O)cc1	1.75577248439665	O=C(CCc1ccccc1)NCC(=O)NCCc1ccccc1	0	0	0	0	0	0	0	1	0	0	4	4	0	0	0	0	3	1	0	0	0	0	0	0	0	0	0	3	0	0	0	0	0	0	2	0	0	0	0	0	1	1	0	0	0	0	0
COC(=O)CNC(=O)[C@H](Cc1ccccc1)NC(=O)[C@H](CC[S+](C)[O-])NC(=O)[C@H](Cc1ccc(O)cc1)N=C(N)N	3.34751081973135	O=C(CCc1ccccc1)NCC(=O)NCCc1ccccc1	0	0	0	0	0	0	0	1	0	0	4	4	0	0	1	1	3	2	0	0	0	0	0	0	0	0	0	3	0	0	0	0	0	0	2	0	0	0	0	0	1	1	0	1	0	0	0
COC(=O)CN(C)C(=O)[C@H](Cc1ccccc1)NC(=O)[C@H](CC[S+](C)[O-])NC(=O)[C@@H](N)Cc1ccc(O)cc1	2.76558927428163	O=C(CCc1ccccc1)NCC(=O)NCCc1ccccc1	0	0	0	0	0	0	0	1	0	0	4	4	0	0	0	1	2	1	0	1	0	0	0	0	0	0	0	3	0	0	0	0	0	0	2	0	0	0	0	0	1	1	0	0	0	0	0
CN(CC(=O)O)C(=O)[C@H](Cc1ccccc1)NC(=O)[C@H](CC[S+](C)[O-])NC(=O)[C@@H](N)Cc1ccc(O)cc1	1.34082863233394	O=C(CCc1ccccc1)NCC(=O)NCCc1ccccc1	1	0	0	0	0	0	0	1	1	1	4	3	0	0	0	1	2	1	0	1	0	0	0	0	0	0	0	3	0	0	0	0	0	0	2	0	0	0	0	0	0	0	0	0	0	0	0
CN(CC(N)=O)C(=O)[C@H](Cc1ccccc1)NC(=O)[C@H](CC[S+](C)[O-])NC(=O)[C@@H](N)Cc1ccc(O)cc1	2.91322527308769	O=C(CCc1ccccc1)NCC(=O)NCCc1ccccc1	0	0	0	0	0	0	0	1	0	0	4	4	0	0	0	1	2	2	0	1	0	0	0	0	0	0	0	4	0	0	0	0	0	0	2	0	0	0	0	0	0	0	0	0	0	0	0
CC(NC(=O)[C@H](Cc1ccccc1)NC(=O)[C@H](CC[S+](C)[O-])NC(=O)[C@@H](N)Cc1ccc(O)cc1)C(=O)O	1.21677598366396	O=C(CCc1ccccc1)NCC(=O)NCCc1ccccc1	1	0	0	0	0	0	0	1	1	1	4	3	0	0	0	0	3	1	0	0	0	0	0	0	0	0	0	3	0	0	0	0	0	0	2	0	0	0	0	0	0	0	0	0	0	0	0
CC(NC(=O)[C@H](Cc1ccccc1)NC(=O)[C@H](CC[S+](C)[O-])NC(=O)[C@@H](N)Cc1ccc(O)cc1)C(N)=O	2.19760523667569	O=C(CCc1ccccc1)NCC(=O)NCCc1ccccc1	0	0	0	0	0	0	0	1	0	0	4	4	0	0	0	0	3	2	0	0	0	0	0	0	0	0	0	4	0	0	0	0	0	0	2	0	0	0	0	0	0	0	0	0	0	0	0
C[C@H](C(=O)N[C@@H](Cc1ccccc1)C(=O)N(C)CC(N)=O)N(C)C(=O)[C@@H](N)Cc1ccc(O)cc1	2.13306671553812	O=C(CCc1ccccc1)NCC(=O)NCCc1ccccc1	0	0	0	0	0	0	0	1	0	0	4	4	0	0	0	2	1	2	0	2	0	0	0	0	0	0	0	4	0	0	0	0	0	0	2	0	0	0	0	0	0	0	0	0	0	0	0
COc1ccc2c3c1O[C@H]1[C@@H](O)[C@H](O)C[C@H]4[C@@H](C2)N(C)CC[C@]314	-2.51292546497023	c1cc2c3c(c1)O[C@H]1CCC[C@H]4[C@@H](C2)NCC[C@]314	0	2	2	0	0	0	0	0	0	0	0	0	0	0	0	1	0	0	0	1	1	0	0	0	0	0	0	0	0	0	0	0	0	0	1	0	0	0	0	0	0	2	0	0	0	0	0
COc1ccc2c3c1O[C@H]1[C@@H](O)[C@H](F)C[C@H]4[C@@H](C2)N(C)CC[C@@]341	-2.27720313144916	c1cc2c3c(c1)O[C@H]1CCC[C@H]4[C@@H](C2)NCC[C@]314	0	1	1	0	0	0	0	0	0	0	0	0	0	0	0	1	0	0	0	1	1	0	0	0	0	1	0	0	0	0	0	0	0	0	1	0	0	0	0	0	0	2	0	0	1	0	0
COc1cc(C)c2c3c1O[C@H]1[C@@H](O)[C@H](C)C[C@H]4[C@@H](C2)N(C)CC[C@]314	-0.680344001221918	c1cc2c3c(c1)O[C@H]1CCC[C@H]4[C@@H](C2)NCC[C@]314	0	1	1	0	0	0	0	0	0	0	0	0	0	0	0	1	0	0	0	1	1	0	0	0	0	0	0	0	0	0	1	0	0	0	1	0	0	0	0	0	0	2	0	0	0	0	0
COc1ccc2c3c1O[C@H]1[C@@H](O)[C@H](OC)C[C@H]4[C@@H](C2)N(C)CC[C@]314	-0.472704636443673	c1cc2c3c(c1)O[C@H]1CCC[C@H]4[C@@H](C2)NCC[C@]314	0	1	1	0	0	0	0	0	0	0	0	0	0	0	0	1	0	0	0	1	1	0	0	0	0	0	0	0	0	0	0	0	0	0	1	0	0	0	0	0	0	3	0	0	0	0	0
COc1cc(C)c2c3c1O[C@H]1[C@H](F)[C@H](C)C[C@H]4[C@@H](C2)N(C)CC[C@@]341	0.929093911212181	c1cc2c3c(c1)O[C@H]1CCC[C@H]4[C@@H](C2)NCC[C@]314	0	0	0	0	0	0	0	0	0	0	0	0	0	0	0	1	0	0	0	1	1	0	0	0	0	1	0	0	0	0	1	0	0	0	1	0	0	0	0	0	0	2	0	0	1	0	0
COc1ccc2c3c1O[C@H]1[C@@H](O)[C@H](C)C[C@H]4[C@@H](C2)N(C)CC[C@]314	0.929093911212181	c1cc2c3c(c1)O[C@H]1CCC[C@H]4[C@@H](C2)NCC[C@]314	0	1	1	0	0	0	0	0	0	0	0	0	0	0	0	1	0	0	0	1	1	0	0	0	0	0	0	0	0	0	0	0	0	0	1	0	0	0	0	0	0	2	0	0	0	0	0
COc1ccc2c3c1O[C@H]1[C@@H](OC)[C@H](C)C[C@H]4[C@@H](C2)N(C)CC[C@]314	1.17595398914371	c1cc2c3c(c1)O[C@H]1CCC[C@H]4[C@@H](C2)NCC[C@]314	0	0	0	0	0	0	0	0	0	0	0	0	0	0	0	1	0	0	0	1	1	0	0	0	0	0	0	0	0	0	0	0	0	0	1	0	0	0	0	0	0	3	0	0	0	0	0
C[C@@H]1C[C@H]2[C@H]3Cc4ccc(O)c5c4[C@@]2(CCN3C)[C@@H](O5)[C@H]1O	4.61797336532612	c1cc2c3c(c1)O[C@H]1CCC[C@H]4[C@@H](C2)NCC[C@]314	0	1	1	0	0	0	0	1	0	0	0	0	0	0	0	1	0	0	0	1	1	0	0	0	0	0	0	0	0	0	0	0	0	0	1	0	0	0	0	0	0	1	0	0	0	0	0
CC1(C)CC(=O)C2=C(C1)OC1=C(C(=O)CC(C)(C)C1)C2c1ccc(OCc2ccccc2CO)cc1	2.09224472101786	O=C1CCCC2=C1C(c1ccc(OCc3ccccc3)cc1)C1=C(CCCC1=O)O2	0	1	1	0	0	0	0	0	0	0	2	2	0	0	0	0	0	0	0	0	0	0	0	0	0	0	4	0	0	0	0	0	0	0	2	0	0	0	0	0	0	2	0	0	0	0	0
CC1(C)CC(=O)C2=C(C1)OC1=C(C(=O)CC(C)(C)C1)C2c1ccc(OCc2ccccc2S(C)(=O)=O)cc1	2.19760523667569	O=C1CCCC2=C1C(c1ccc(OCc3ccccc3)cc1)C1=C(CCCC1=O)O2	0	0	0	0	0	0	0	0	0	0	2	2	0	0	0	0	0	0	0	0	0	0	0	0	0	0	4	0	0	0	0	0	0	0	2	0	0	0	0	0	0	2	0	0	0	0	0
CC1(C)CC(=O)C2=C(C1)OC1=C(C(=O)CC(C)(C)C1)C2c1ccc(OCc2ccccc2OC(F)(F)F)cc1	3.2962175253438	O=C1CCCC2=C1C(c1ccc(OCc3ccccc3)cc1)C1=C(CCCC1=O)O2	0	0	0	0	0	0	0	0	0	0	2	2	0	0	0	0	0	0	0	0	0	0	0	0	0	3	4	0	0	0	0	0	0	0	2	0	0	0	0	0	0	3	0	0	3	0	0
CC1(C)CC(=O)C2=C(C1)OC1=C(C(=O)CC(C)(C)C1)C2c1ccc(OCc2ccccc2OC(F)F)cc1	3.70168263345196	O=C1CCCC2=C1C(c1ccc(OCc3ccccc3)cc1)C1=C(CCCC1=O)O2	0	0	0	0	0	0	0	0	0	0	2	2	0	0	0	0	0	0	0	0	0	0	0	0	0	2	4	0	0	0	0	0	0	0	2	0	0	0	0	0	0	3	0	0	2	0	0
CC1(C)CC(=O)C2=C(C1)OC1=C(C(=O)CC(C)(C)C1)C2c1ccc(OCc2ccccc2Br)cc1	5.08797699457185	O=C1CCCC2=C1C(c1ccc(OCc3ccccc3)cc1)C1=C(CCCC1=O)O2	0	0	0	0	0	0	0	0	0	0	2	2	0	0	0	0	0	0	0	0	0	0	0	0	0	0	4	0	0	0	0	0	0	0	2	0	0	0	0	0	0	2	0	0	1	0	0
CC1(C)CC(=O)C2=C(C1)OC1=C(C(=O)CC(C)(C)C1)C2c1ccc(OCc2cccc(Cl)c2Cl)cc1	4.39482981401191	O=C1CCCC2=C1C(c1ccc(OCc3ccccc3)cc1)C1=C(CCCC1=O)O2	0	0	0	0	0	0	0	0	0	0	2	2	0	0	0	0	0	0	0	0	0	0	0	0	0	0	4	0	0	0	0	0	0	0	2	0	0	0	0	0	0	2	0	0	2	0	0
CC1(C)CC(=O)C2=C(C1)OC1=C(C(=O)CC(C)(C)C1)C2c1ccc(OCc2ccccc2Cl)cc1	3.2962175253438	O=C1CCCC2=C1C(c1ccc(OCc3ccccc3)cc1)C1=C(CCCC1=O)O2	0	0	0	0	0	0	0	0	0	0	2	2	0	0	0	0	0	0	0	0	0	0	0	0	0	0	4	0	0	0	0	0	0	0	2	0	0	0	0	0	0	2	0	0	1	0	0
CC1(C)CC(=O)C2=C(C1)OC1=C(C(=O)CC(C)(C)C1)C2c1ccc(OCc2ccc(F)cc2)cc1	4.39482981401191	O=C1CCCC2=C1C(c1ccc(OCc3ccccc3)cc1)C1=C(CCCC1=O)O2	0	0	0	0	0	0	0	0	0	0	2	2	0	0	0	0	0	0	0	0	0	0	0	0	0	0	4	0	0	0	0	0	0	0	2	0	0	0	0	0	0	2	0	0	1	0	0
CC1(C)CC(=O)C2=C(C1)OC1=C(C(=O)CC(C)(C)C1)C2c1ccc(OCc2cccc(F)c2)cc1	2.09224472101786	O=C1CCCC2=C1C(c1ccc(OCc3ccccc3)cc1)C1=C(CCCC1=O)O2	0	0	0	0	0	0	0	0	0	0	2	2	0	0	0	0	0	0	0	0	0	0	0	0	0	0	4	0	0	0	0	0	0	0	2	0	0	0	0	0	0	2	0	0	1	0	0
CC1(C)CC(=O)C2=C(C1)OC1=C(C(=O)CC(C)(C)C1)C2c1ccc(OCc2ccccc2F)cc1	4.39482981401191	O=C1CCCC2=C1C(c1ccc(OCc3ccccc3)cc1)C1=C(CCCC1=O)O2	0	0	0	0	0	0	0	0	0	0	2	2	0	0	0	0	0	0	0	0	0	0	0	0	0	0	4	0	0	0	0	0	0	0	2	0	0	0	0	0	0	2	0	0	1	0	0
Cc1ccc(COc2ccc(C3C4=C(CC(C)(C)CC4=O)OC4=C3C(=O)CC(C)(C)C4)cc2)cc1	3.2962175253438	O=C1CCCC2=C1C(c1ccc(OCc3ccccc3)cc1)C1=C(CCCC1=O)O2	0	0	0	0	0	0	0	0	0	0	2	2	0	0	0	0	0	0	0	0	0	0	0	0	0	0	4	0	0	0	1	0	0	0	2	0	0	0	0	0	0	2	0	0	0	0	0
Cc1cccc(COc2ccc(C3C4=C(CC(C)(C)CC4=O)OC4=C3C(=O)CC(C)(C)C4)cc2)c1	3.70168263345196	O=C1CCCC2=C1C(c1ccc(OCc3ccccc3)cc1)C1=C(CCCC1=O)O2	0	0	0	0	0	0	0	0	0	0	2	2	0	0	0	0	0	0	0	0	0	0	0	0	0	0	4	0	0	0	1	0	0	0	2	0	0	0	0	0	0	2	0	0	0	0	0
CC1(C)CC(=O)C2=C(C1)OC1=C(C(=O)CC(C)(C)C1)C2c1ccc(OCc2ccccc2)cc1	3.70168263345196	O=C1CCCC2=C1C(c1ccc(OCc3ccccc3)cc1)C1=C(CCCC1=O)O2	0	0	0	0	0	0	0	0	0	0	2	2	0	0	0	0	0	0	0	0	0	0	0	0	0	0	4	0	0	0	0	0	0	0	2	0	0	0	0	0	0	2	0	0	0	0	0
C=CCN1C[C@@H](C)N(C(c2ccc(C(=O)N(CC)CC)cc2)c2cccc(OC)c2)C[C@@H]1C	6.62602491091928	c1ccc(C(c2ccccc2)N2CCNCC2)cc1	0	0	0	0	0	0	0	0	0	0	1	1	0	0	0	3	0	0	0	0	0	0	0	0	0	0	0	1	0	0	0	0	0	0	2	0	0	0	0	0	0	1	0	0	0	0	0
CC(C)C[C@H](NC(=O)[C@H](Cc1ccccc1)NC(=O)CNC(=O)CNC(=O)[C@@H](N)Cc1ccc(O)cc1)C(=O)N[C@@H](CCCN=C(N)N)C(=O)N[C@@H](CCCN=C(N)N)C(=O)N[C@@H](C)C(=O)N[C@@H](CCCN=C(N)N)C(=O)N1CCC[C@H]1C(=O)N[C@@H](CCCCN)C(N)=O	6.49856404826079	O=C(CCc1ccccc1)NCC(=O)NCC(=O)N[C@@H](Cc1ccccc1)C(=O)NCC(=O)NCC(=O)NCC(=O)NCC(=O)NCC(=O)N1CCCC1	0	0	0	0	0	0	0	1	0	0	11	11	0	0	3	4	9	9	0	0	1	0	0	0	0	0	0	11	0	0	0	0	0	0	2	0	0	0	0	0	0	0	0	3	0	0	0
C[C@H]1C2Cc3ccc(O)cc3[C@]1(C)CCN2CC1CC1	8.90468982019567	c1ccc2c(c1)CC1CC2CCN1CC1CC1	0	0	0	0	0	0	0	1	0	0	0	0	0	0	0	1	0	0	0	0	1	0	0	0	0	0	0	0	0	0	0	0	0	0	1	0	4	0	0	0	0	0	0	0	0	0	0
CCC(=O)NCCc1ccc2[nH]c3c(c2c1)C[C@@]1(O)C2Cc4ccc(O)c5c4[C@@]1(CCN2CC1CC1)[C@H]3O5	7.86216699817861	c1cc2c3c(c1)O[C@H]1c4[nH]c5ccccc5c4CC4C(C2)N(CC2CC2)CC[C@@]341	0	1	0	0	0	1	1	1	0	0	1	1	0	0	0	1	2	0	0	0	1	1	0	0	0	0	0	1	0	0	0	0	0	0	2	0	4	0	0	0	0	1	0	0	0	0	0
CCCCC(=N)NCCc1ccc2[nH]c3c(c2c1)C[C@@]1(O)C2Cc4ccc(O)c5c4[C@@]1(CCN2CC1CC1)[C@H]3O5	5.35664106118787	c1cc2c3c(c1)O[C@H]1c4[nH]c5ccccc5c4CC4C(C2)N(CC2CC2)CC[C@@]341	0	1	0	0	0	1	1	1	0	0	0	0	0	0	0	1	3	0	0	0	1	1	0	0	0	0	0	0	1	0	0	0	0	0	2	0	4	0	0	0	0	1	0	0	0	0	0
CCCCNC(=O)NCCc1ccc2[nH]c3c(c2c1)C[C@@]1(O)C2Cc4ccc(O)c5c4[C@@]1(CCN2CC1CC1)[C@H]3O5	8.04448855497256	c1cc2c3c(c1)O[C@H]1c4[nH]c5ccccc5c4CC4C(C2)N(CC2CC2)CC[C@@]341	0	1	0	0	0	1	1	1	0	0	1	1	0	0	0	1	3	0	0	0	1	1	0	0	0	0	0	2	0	0	0	0	0	0	2	0	4	0	0	0	0	1	0	0	0	0	0
CCC(=N)NCCc1ccc2[nH]c3c(c2c1)C[C@@]1(O)C2Cc4ccc(O)c5c4[C@@]1(CCN2CC1CC1)[C@H]3O5	5.91992657801226	c1cc2c3c(c1)O[C@H]1c4[nH]c5ccccc5c4CC4C(C2)N(CC2CC2)CC[C@@]341	0	1	0	0	0	1	1	1	0	0	0	0	0	0	0	1	3	0	0	0	1	1	0	0	0	0	0	0	1	0	0	0	0	0	2	0	4	0	0	0	0	1	0	0	0	0	0
CCCCC(=O)NCCc1ccc2[nH]c3c(c2c1)C[C@@]1(O)C2Cc4ccc(O)c5c4[C@@]1(CCN2CC1CC1)[C@H]3O5	6.96268338462083	c1cc2c3c(c1)O[C@H]1c4[nH]c5ccccc5c4CC4C(C2)N(CC2CC2)CC[C@@]341	0	1	0	0	0	1	1	1	0	0	1	1	0	0	0	1	2	0	0	0	1	1	0	0	0	0	0	1	0	0	0	0	0	0	2	0	4	0	0	0	0	1	0	0	0	0	0
CCCC(=N)NCCc1ccc2[nH]c3c(c2c1)C[C@@]1(O)C2Cc4ccc(O)c5c4[C@@]1(CCN2CC1CC1)[C@H]3O5	5.68363455385454	c1cc2c3c(c1)O[C@H]1c4[nH]c5ccccc5c4CC4C(C2)N(CC2CC2)CC[C@@]341	0	1	0	0	0	1	1	1	0	0	0	0	0	0	0	1	3	0	0	0	1	1	0	0	0	0	0	0	1	0	0	0	0	0	2	0	4	0	0	0	0	1	0	0	0	0	0
CCC/N=C(\N)Cc1ccc2[nH]c3c(c2c1)C[C@@]1(O)C2Cc4ccc(O)c5c4[C@@]1(CCN2CC1CC1)[C@H]3O5	7.33418175412979	c1cc2c3c(c1)O[C@H]1c4[nH]c5ccccc5c4CC4C(C2)N(CC2CC2)CC[C@@]341	0	1	0	0	0	1	1	1	0	0	0	0	0	0	1	2	1	1	0	0	1	1	0	0	0	0	0	0	1	0	0	0	0	0	2	0	4	0	0	0	0	1	0	0	0	0	0
CC(C)CC(=N)NCCc1ccc2[nH]c3c(c2c1)C[C@@]1(O)C2Cc4ccc(O)c5c4[C@@]1(CCN2CC1CC1)[C@H]3O5	5.99928018493497	c1cc2c3c(c1)O[C@H]1c4[nH]c5ccccc5c4CC4C(C2)N(CC2CC2)CC[C@@]341	0	1	0	0	0	1	1	1	0	0	0	0	0	0	0	1	3	0	0	0	1	1	0	0	0	0	0	0	1	0	0	0	0	0	2	0	4	0	0	0	0	1	0	0	0	0	0
CCCCCCNC(=O)NCCc1ccc2[nH]c3c(c2c1)C[C@@]1(O)C2Cc4ccc(O)c5c4[C@@]1(CCN2CC1CC1)[C@H]3O5	8.18906978378367	c1cc2c3c(c1)O[C@H]1c4[nH]c5ccccc5c4CC4C(C2)N(CC2CC2)CC[C@@]341	0	1	0	0	0	1	1	1	0	0	1	1	0	0	0	1	3	0	0	0	1	1	0	0	0	0	0	2	0	0	0	0	0	0	2	0	4	0	0	0	0	1	0	0	0	0	0
CCCCCCC/N=C(\N)Cc1ccc2[nH]c3c(c2c1)C[C@@]1(O)C2Cc4ccc(O)c5c4[C@@]1(CCN2CC1CC1)[C@H]3O5	7.00802448410144	c1cc2c3c(c1)O[C@H]1c4[nH]c5ccccc5c4CC4C(C2)N(CC2CC2)CC[C@@]341	0	1	0	0	0	1	1	1	0	0	0	0	0	0	1	2	1	1	0	0	1	1	0	0	0	0	0	0	1	0	0	0	0	0	2	0	4	0	0	0	0	1	0	0	0	0	0
CC(=N)NCCc1ccc2[nH]c3c(c2c1)C[C@@]1(O)C2Cc4ccc(O)c5c4[C@@]1(CCN2CC1CC1)[C@H]3O5	5.9375440944031	c1cc2c3c(c1)O[C@H]1c4[nH]c5ccccc5c4CC4C(C2)N(CC2CC2)CC[C@@]341	0	1	0	0	0	1	1	1	0	0	0	0	0	0	0	1	3	0	0	0	1	1	0	0	0	0	0	0	1	0	0	0	0	0	2	0	4	0	0	0	0	1	0	0	0	0	0
CCCCCCCNC(=O)c1ccc2[nH]c3c(c2c1)C[C@@]1(O)C2Cc4ccc(O)c5c4[C@@]1(CCN2CC1CC1)[C@H]3O5	4.74936419345153	c1cc2c3c(c1)O[C@H]1c4[nH]c5ccccc5c4CC4C(C2)N(CC2CC2)CC[C@@]341	0	1	0	0	0	1	1	1	0	0	1	1	0	0	0	1	2	0	0	0	1	1	0	0	0	0	0	1	0	0	0	0	0	0	2	0	4	0	0	0	0	1	0	0	0	0	0
CCCC(=O)NCCc1ccc2[nH]c3c(c2c1)C[C@@]1(O)C2Cc4ccc(O)c5c4[C@@]1(CCN2CC1CC1)[C@H]3O5	7.69166718034982	c1cc2c3c(c1)O[C@H]1c4[nH]c5ccccc5c4CC4C(C2)N(CC2CC2)CC[C@@]341	0	1	0	0	0	1	1	1	0	0	1	1	0	0	0	1	2	0	0	0	1	1	0	0	0	0	0	1	0	0	0	0	0	0	2	0	4	0	0	0	0	1	0	0	0	0	0
CCCCC/N=C(\N)Cc1ccc2[nH]c3c(c2c1)C[C@@]1(O)C2Cc4ccc(O)c5c4[C@@]1(CCN2CC1CC1)[C@H]3O5	6.16561087685477	c1cc2c3c(c1)O[C@H]1c4[nH]c5ccccc5c4CC4C(C2)N(CC2CC2)CC[C@@]341	0	1	0	0	0	1	1	1	0	0	0	0	0	0	1	2	1	1	0	0	1	1	0	0	0	0	0	0	1	0	0	0	0	0	2	0	4	0	0	0	0	1	0	0	0	0	0
CCNC(=O)NCCc1ccc2[nH]c3c(c2c1)C[C@@]1(O)C2Cc4ccc(O)c5c4[C@@]1(CCN2CC1CC1)[C@H]3O5	8.11210874264754	c1cc2c3c(c1)O[C@H]1c4[nH]c5ccccc5c4CC4C(C2)N(CC2CC2)CC[C@@]341	0	1	0	0	0	1	1	1	0	0	1	1	0	0	0	1	3	0	0	0	1	1	0	0	0	0	0	2	0	0	0	0	0	0	2	0	4	0	0	0	0	1	0	0	0	0	0
CC(c1ccccc1)N1CC[C@H]1[C@@H](N)c1cccc(Cl)c1	-1.57438912414875	c1ccc(C[C@@H]2CCN2Cc2ccccc2)cc1	0	0	0	0	0	0	0	0	0	0	0	0	0	0	0	1	0	1	0	0	1	0	0	0	0	0	0	0	0	0	0	0	0	0	2	0	0	0	0	0	0	0	0	0	1	0	0
CCCCCCC(c1ccccc1)N1CC[C@H]1[C@@H](N)c1cccc(Cl)c1	0.487216517072463	c1ccc(C[C@@H]2CCN2Cc2ccccc2)cc1	0	0	0	0	0	0	0	0	0	0	0	0	0	0	0	1	0	1	0	0	1	0	0	0	0	0	0	0	0	0	0	0	0	0	2	0	0	0	0	0	0	0	0	0	1	0	0
CCCCC(c1cccc(F)c1)N1CC[C@H]1[C@H](N)c1cccc(Cl)c1	-0.0722270698465479	c1ccc(C[C@@H]2CCN2Cc2ccccc2)cc1	0	0	0	0	0	0	0	0	0	0	0	0	0	0	0	1	0	1	0	0	1	0	0	0	0	0	0	0	0	0	0	0	0	0	2	0	0	0	0	0	0	0	0	0	2	0	0
CCCCC(c1ccccc1)N1CC[C@H]1[C@@H](N)c1cccc(Cl)c1	-0.0846637638881802	c1ccc(C[C@@H]2CCN2Cc2ccccc2)cc1	0	0	0	0	0	0	0	0	0	0	0	0	0	0	0	1	0	1	0	0	1	0	0	0	0	0	0	0	0	0	0	0	0	0	2	0	0	0	0	0	0	0	0	0	1	0	0
CCCCC(c1ccccc1)N1CC[C@H]1[C@H](N)c1cccc(Cl)c1	0.00682110766048	c1ccc(C[C@@H]2CCN2Cc2ccccc2)cc1	0	0	0	0	0	0	0	0	0	0	0	0	0	0	0	1	0	1	0	0	1	0	0	0	0	0	0	0	0	0	0	0	0	0	2	0	0	0	0	0	0	0	0	0	1	0	0
CCCCC(c1cc(F)cc(F)c1)N1CC[C@H]1[C@@H](N)c1cccc(Cl)c1	-0.145481799627687	c1ccc(C[C@@H]2CCN2Cc2ccccc2)cc1	0	0	0	0	0	0	0	0	0	0	0	0	0	0	0	1	0	1	0	0	1	0	0	0	0	0	0	0	0	0	0	0	0	0	2	0	0	0	0	0	0	0	0	0	3	0	0
CCC(c1ccccc1)N1CC[C@H]1[C@H](N)c1cccc(Cl)c1	-1.01547605448417	c1ccc(C[C@@H]2CCN2Cc2ccccc2)cc1	0	0	0	0	0	0	0	0	0	0	0	0	0	0	0	1	0	1	0	0	1	0	0	0	0	0	0	0	0	0	0	0	0	0	2	0	0	0	0	0	0	0	0	0	1	0	0
CCCC(c1ccccc1)N1CC[C@H]1[C@@H](N)c1cccc(Cl)c1	-0.219300113347655	c1ccc(C[C@@H]2CCN2Cc2ccccc2)cc1	0	0	0	0	0	0	0	0	0	0	0	0	0	0	0	1	0	1	0	0	1	0	0	0	0	0	0	0	0	0	0	0	0	0	2	0	0	0	0	0	0	0	0	0	1	0	0
CCCCCC(c1ccccc1)N1CC[C@H]1[C@@H](N)c1cccc(Cl)c1	0.0668634561879706	c1ccc(C[C@@H]2CCN2Cc2ccccc2)cc1	0	0	0	0	0	0	0	0	0	0	0	0	0	0	0	1	0	1	0	0	1	0	0	0	0	0	0	0	0	0	0	0	0	0	2	0	0	0	0	0	0	0	0	0	1	0	0
CCCCC(c1cccc(F)c1)N1CC[C@H]1[C@@H](N)c1cccc(Cl)c1	-0.414912537704957	c1ccc(C[C@@H]2CCN2Cc2ccccc2)cc1	0	0	0	0	0	0	0	0	0	0	0	0	0	0	0	1	0	1	0	0	1	0	0	0	0	0	0	0	0	0	0	0	0	0	2	0	0	0	0	0	0	0	0	0	2	0	0
CCCCCC(c1ccccc1)N1CC[C@H]1[C@H](N)c1cccc(Cl)c1	0.307509866726772	c1ccc(C[C@@H]2CCN2Cc2ccccc2)cc1	0	0	0	0	0	0	0	0	0	0	0	0	0	0	0	1	0	1	0	0	1	0	0	0	0	0	0	0	0	0	0	0	0	0	2	0	0	0	0	0	0	0	0	0	1	0	0
CCCCC(c1cc(F)cc(F)c1)N1CC[C@H]1[C@H](N)c1cccc(Cl)c1	-0.327234123447681	c1ccc(C[C@@H]2CCN2Cc2ccccc2)cc1	0	0	0	0	0	0	0	0	0	0	0	0	0	0	0	1	0	1	0	0	1	0	0	0	0	0	0	0	0	0	0	0	0	0	2	0	0	0	0	0	0	0	0	0	3	0	0
CCC(c1ccccc1)N1CC[C@H]1[C@@H](N)c1cccc(Cl)c1	-1.01726256679497	c1ccc(C[C@@H]2CCN2Cc2ccccc2)cc1	0	0	0	0	0	0	0	0	0	0	0	0	0	0	0	1	0	1	0	0	1	0	0	0	0	0	0	0	0	0	0	0	0	0	2	0	0	0	0	0	0	0	0	0	1	0	0
CCCC(c1ccccc1)N1CC[C@H]1[C@H](N)c1cccc(Cl)c1	-0.70868847423106	c1ccc(C[C@@H]2CCN2Cc2ccccc2)cc1	0	0	0	0	0	0	0	0	0	0	0	0	0	0	0	1	0	1	0	0	1	0	0	0	0	0	0	0	0	0	0	0	0	0	2	0	0	0	0	0	0	0	0	0	1	0	0
CCCCCCC(c1ccccc1)N1CC[C@H]1[C@H](N)c1cccc(Cl)c1	0.727940377789588	c1ccc(C[C@@H]2CCN2Cc2ccccc2)cc1	0	0	0	0	0	0	0	0	0	0	0	0	0	0	0	1	0	1	0	0	1	0	0	0	0	0	0	0	0	0	0	0	0	0	2	0	0	0	0	0	0	0	0	0	1	0	0
CSc1ccc(CN2CC[C@@](C)(c3cccc(C(N)=O)c3)[C@@H](C)C2)cc1	4.29951963420758	c1ccc(CN2CCC(c3ccccc3)CC2)cc1	0	0	0	0	0	0	0	0	0	0	1	1	0	0	0	1	0	1	0	0	1	0	0	0	0	0	0	1	0	0	0	0	0	0	2	0	0	0	0	0	0	0	0	0	0	0	0
C[C@H]1CN(Cc2cccc(Cl)c2)CC[C@@]1(C)c1cccc(C(N)=O)c1	4.95694873216545	c1ccc(CN2CCC(c3ccccc3)CC2)cc1	0	0	0	0	0	0	0	0	0	0	1	1	0	0	0	1	0	1	0	0	1	0	0	0	0	0	0	1	0	0	0	0	0	0	2	0	0	0	0	0	0	0	0	0	1	0	0
COC(=O)CCCCCCCCC(=O)Oc1ccc2c(c1)[C@@]13CCCC[C@H]1[C@@H](C2)N(CC1CCC1)CC3	5.21581036608174	c1ccc2c(c1)C[C@@H]1[C@@H]3CCCC[C@]23CCN1CC1CCC1	0	0	0	0	0	0	0	0	0	0	2	2	0	0	0	1	0	0	0	0	1	0	0	0	0	0	0	0	0	0	0	0	0	0	1	0	1	0	0	0	2	2	0	0	0	0	0
CC[C@H](C)[C@H](NC(=O)[C@H](CCCN=C(N)N)NC(=O)[C@H](CCCN=C(N)N)NC(=O)[C@H](CC(C)C)NC(=O)[C@H](Cc1ccccc1)NC(=O)[C@@H](C)NC(=O)CNC(=O)[C@@H](N)Cc1ccc(O)cc1)C(=O)N[C@@H](CCCN=C(N)N)C(=O)N1CCC[C@@H]1C(=O)N[C@@H](CCCCN)C(N)=O	2.9911868145574	O=C(CCc1ccccc1)NCC(=O)NCC(=O)N[C@@H](Cc1ccccc1)C(=O)NCC(=O)NCC(=O)NCC(=O)NCC(=O)NCC(=O)N1CCCC1	0	0	0	0	0	0	0	1	0	0	11	11	0	0	3	4	9	9	0	0	1	0	0	0	0	0	0	11	0	0	0	0	0	0	2	0	0	0	0	0	0	0	0	3	0	0	0
Cc1cccc2c1CCCC2N1CCC2(CC1)C(=O)NCN2c1ccccc1	2.86877351051686	O=C1NCN(c2ccccc2)C12CCN(C1CCCc3ccccc31)CC2	0	0	0	0	0	0	0	0	0	0	1	1	0	0	0	2	1	0	0	0	1	0	0	0	0	0	0	1	0	1	1	0	0	0	2	0	1	0	0	0	0	0	0	0	0	0	0
CC[C@H](C)[C@H](NC(=O)[C@H](CCCN=C(N)N)NC(=O)[C@H](CCCN=C(N)N)NC(=O)[C@H](CC(C)C)NC(=O)[C@H](Cc1ccccc1)NC(=O)CNC(=O)CNC(=O)[C@@H](N)Cc1ccc(O)cc1)C(=O)O	6.85993383650373	O=C(CCc1ccccc1)NCC(=O)NCC(=O)NCCc1ccccc1	1	0	0	0	0	0	0	1	1	1	8	7	0	0	2	2	7	5	0	0	0	0	0	0	0	0	0	7	0	0	0	0	0	0	2	0	0	0	0	0	0	0	0	2	0	0	0
CC[C@H](C)[C@H](NC(=O)[C@H](CCCN=C(N)N)NC(=O)[C@H](CCCN=C(N)N)NC(=O)[C@H](CC(C)C)NC(=O)[C@H](Cc1ccccc1)NC(=O)CNC(=O)CNC(=O)[C@@H](N)Cc1ccc(O)cc1)C(=O)N[C@@H](CCCN=C(N)N)C(=O)N1CCC[C@@H]1C(=O)O	5.82194616965205	O=C(CCc1ccccc1)NCC(=O)NCC(=O)N[C@@H](Cc1ccccc1)C(=O)NCC(=O)NCC(=O)NCC(=O)NCC(=O)NCC(=O)N1CCCC1	1	0	0	0	0	0	0	1	1	1	10	9	0	0	3	4	8	7	0	0	1	0	0	0	0	0	0	9	0	0	0	0	0	0	2	0	0	0	0	0	0	0	0	3	0	0	0
CC[C@H](C)[C@H](NC(=O)[C@H](CCCN=C(N)N)NC(=O)[C@H](CCCN=C(N)N)NC(=O)[C@H](CC(C)C)NC(=O)[C@H](Cc1ccccc1)NC(=O)CNC(=O)CNC(=O)[C@@H](N)Cc1ccc(O)cc1)C(=O)N[C@@H](CCCN=C(N)N)C(=O)N1CCC[C@@H]1C(=O)N[C@@H](CCCCN)C(=O)N[C@@H](CC(C)C)C(=O)N[C@@H](CCCCN)C(=O)O	6.88374448519745	O=C(CCc1ccccc1)NCC(=O)NCC(=O)N[C@@H](Cc1ccccc1)C(=O)NCC(=O)NCC(=O)NCC(=O)NCC(=O)NCC(=O)N1CCCC1	1	0	0	0	0	0	0	1	1	1	13	12	0	0	3	4	11	9	0	0	1	0	0	0	0	0	0	12	0	0	0	0	0	0	2	0	0	0	0	0	0	0	0	3	0	0	0
CC[C@H](C)[C@H](NC(=O)[C@H](CCCN=C(N)N)NC(=O)[C@H](CCCN=C(N)N)NC(=O)[C@H](CC(C)C)NC(=O)[C@H](Cc1ccccc1)NC(=O)CNC(=O)CNC(=O)[C@@H](N)Cc1ccc(O)cc1)C(=O)N[C@@H](CCCN=C(N)N)C(=O)O	6.71761761432347	O=C(CCc1ccccc1)NCC(=O)NCC(=O)NCCc1ccccc1	1	0	0	0	0	0	0	1	1	1	9	8	0	0	3	3	8	7	0	0	0	0	0	0	0	0	0	8	0	0	0	0	0	0	2	0	0	0	0	0	0	0	0	3	0	0	0
CC(C)C[C@H](NC(=O)[C@H](Cc1ccccc1)NC(=O)CNC(=O)CNC(=O)[C@@H](N)Cc1ccc(O)cc1)C(=O)N[C@@H](CCCN=C(N)N)C(=O)O	6.7917255864772	O=C(CCc1ccccc1)NCC(=O)NCC(=O)NCCc1ccccc1	1	0	0	0	0	0	0	1	1	1	6	5	0	0	1	1	5	3	0	0	0	0	0	0	0	0	0	5	0	0	0	0	0	0	2	0	0	0	0	0	0	0	0	1	0	0	0
CC(C)C[C@H](NC(=O)[C@H](Cc1ccccc1)NC(=O)CNC(=O)CNC(=O)[C@@H](N)Cc1ccc(O)cc1)C(=O)N[C@@H](CCCN=C(N)N)C(=O)N[C@@H](CCCN=C(N)N)C(=O)O	6.72787411449066	O=C(CCc1ccccc1)NCC(=O)NCC(=O)NCCc1ccccc1	1	0	0	0	0	0	0	1	1	1	7	6	0	0	2	2	6	5	0	0	0	0	0	0	0	0	0	6	0	0	0	0	0	0	2	0	0	0	0	0	0	0	0	2	0	0	0
CCCN1CC[C@@]2(C)c3cc(O)ccc3CC1[C@H]2C	0.14633457196255	c1ccc2c(c1)CC1CC2CCN1	0	0	0	0	0	0	0	1	0	0	0	0	0	0	0	1	0	0	0	0	1	0	0	0	0	0	0	0	0	0	0	0	0	0	1	0	4	0	0	0	0	0	0	0	0	0	0
CCCCCN1CC[C@]2(C)c3cc(O)ccc3CC1[C@@H]2C	4.41503252132943	c1ccc2c(c1)CC1CC2CCN1	0	0	0	0	0	0	0	1	0	0	0	0	0	0	0	1	0	0	0	0	1	0	0	0	0	0	0	0	0	0	0	0	0	0	1	0	4	0	0	0	0	0	0	0	0	0	0
C[C@H]1C2Cc3ccc(O)cc3[C@@]1(C)CCN2	2.89297711225775	c1ccc2c(c1)CC1CC2CCN1	0	0	0	0	0	0	0	1	0	0	0	0	0	0	0	0	1	0	0	0	0	0	0	0	0	0	0	0	0	0	0	0	0	0	1	0	4	0	0	0	0	0	0	0	0	0	0
CCCCCCN1CC[C@]2(C)c3cc(O)ccc3CC1[C@@H]2C	4.79530738060903	c1ccc2c(c1)CC1CC2CCN1	0	0	0	0	0	0	0	1	0	0	0	0	0	0	0	1	0	0	0	0	1	0	0	0	0	0	0	0	0	0	0	0	0	0	1	0	4	0	0	0	0	0	0	0	0	0	0
CCCCCCCN1CC[C@]2(C)c3cc(O)ccc3CC1[C@@H]2C	4.95694873216545	c1ccc2c(c1)CC1CC2CCN1	0	0	0	0	0	0	0	1	0	0	0	0	0	0	0	1	0	0	0	0	1	0	0	0	0	0	0	0	0	0	0	0	0	0	1	0	4	0	0	0	0	0	0	0	0	0	0
CCCCCCCCCCN1CC[C@]2(C)c3cc(O)ccc3CC1[C@H]2C	0.65716019572854	c1ccc2c(c1)CC1CC2CCN1	0	0	0	0	0	0	0	1	0	0	0	0	0	0	0	1	0	0	0	0	1	0	0	0	0	0	0	0	0	0	0	0	0	0	1	0	4	0	0	0	0	0	0	0	0	0	0
CCCCCCCN1CC[C@]2(C)c3cc(O)ccc3CC1[C@H]2C	0.14633457196255	c1ccc2c(c1)CC1CC2CCN1	0	0	0	0	0	0	0	1	0	0	0	0	0	0	0	1	0	0	0	0	1	0	0	0	0	0	0	0	0	0	0	0	0	0	1	0	4	0	0	0	0	0	0	0	0	0	0
CCN1CC[C@@]2(C)c3cc(O)ccc3CC1[C@H]2C	0.14633457196255	c1ccc2c(c1)CC1CC2CCN1	0	0	0	0	0	0	0	1	0	0	0	0	0	0	0	1	0	0	0	1	1	0	0	0	0	0	0	0	0	0	0	0	0	0	1	0	4	0	0	0	0	0	0	0	0	0	0
CCCCCCN1CC[C@@]2(C)c3cc(O)ccc3CC1[C@H]2C	2.33050191014212	c1ccc2c(c1)CC1CC2CCN1	0	0	0	0	0	0	0	1	0	0	0	0	0	0	0	1	0	0	0	0	1	0	0	0	0	0	0	0	0	0	0	0	0	0	1	0	4	0	0	0	0	0	0	0	0	0	0
CCCCN1CC[C@]2(C)c3cc(O)ccc3CC1[C@@H]2C	4.64329117331041	c1ccc2c(c1)CC1CC2CCN1	0	0	0	0	0	0	0	1	0	0	0	0	0	0	0	1	0	0	0	0	1	0	0	0	0	0	0	0	0	0	0	0	0	0	1	0	4	0	0	0	0	0	0	0	0	0	0
C[C@H]1C2Cc3ccc(O)cc3[C@@]1(C)CCN2C	3.97611947915372	c1ccc2c(c1)CC1CC2CCN1	0	0	0	0	0	0	0	1	0	0	0	0	0	0	0	1	0	0	0	1	1	0	0	0	0	0	0	0	0	0	0	0	0	0	1	0	4	0	0	0	0	0	0	0	0	0	0
CCCCCCCCCN1CC[C@]2(C)c3cc(O)ccc3CC1[C@@H]2C	2.86011544777374	c1ccc2c(c1)CC1CC2CCN1	0	0	0	0	0	0	0	1	0	0	0	0	0	0	0	1	0	0	0	0	1	0	0	0	0	0	0	0	0	0	0	0	0	0	1	0	4	0	0	0	0	0	0	0	0	0	0
CCCCCCCCN1CC[C@]2(C)c3cc(O)ccc3CC1[C@@H]2C	4.2638015516055	c1ccc2c(c1)CC1CC2CCN1	0	0	0	0	0	0	0	1	0	0	0	0	0	0	0	1	0	0	0	0	1	0	0	0	0	0	0	0	0	0	0	0	0	0	1	0	4	0	0	0	0	0	0	0	0	0	0
CCN1CC[C@]2(C)c3cc(O)ccc3CC1[C@@H]2C	3.93740496697303	c1ccc2c(c1)CC1CC2CCN1	0	0	0	0	0	0	0	1	0	0	0	0	0	0	0	1	0	0	0	1	1	0	0	0	0	0	0	0	0	0	0	0	0	0	1	0	4	0	0	0	0	0	0	0	0	0	0
CCCCCN1CC[C@@]2(C)c3cc(O)ccc3CC1[C@H]2C	0.14633457196255	c1ccc2c(c1)CC1CC2CCN1	0	0	0	0	0	0	0	1	0	0	0	0	0	0	0	1	0	0	0	0	1	0	0	0	0	0	0	0	0	0	0	0	0	0	1	0	4	0	0	0	0	0	0	0	0	0	0
CCCCCCCCN1CC[C@]2(C)c3cc(O)ccc3CC1[C@H]2C	1.63102959780521	c1ccc2c(c1)CC1CC2CCN1	0	0	0	0	0	0	0	1	0	0	0	0	0	0	0	1	0	0	0	0	1	0	0	0	0	0	0	0	0	0	0	0	0	0	1	0	4	0	0	0	0	0	0	0	0	0	0
CCCCCCCCCN1CC[C@]2(C)c3cc(O)ccc3CC1[C@H]2C	1.01587804129707	c1ccc2c(c1)CC1CC2CCN1	0	0	0	0	0	0	0	1	0	0	0	0	0	0	0	1	0	0	0	0	1	0	0	0	0	0	0	0	0	0	0	0	0	0	1	0	4	0	0	0	0	0	0	0	0	0	0
C[C@@H]1C2Cc3ccc(O)cc3[C@]1(C)CCN2C	0.14633457196255	c1ccc2c(c1)CC1CC2CCN1	0	0	0	0	0	0	0	1	0	0	0	0	0	0	0	1	0	0	0	1	1	0	0	0	0	0	0	0	0	0	0	0	0	0	1	0	4	0	0	0	0	0	0	0	0	0	0
CCCCCCCCCCN1CC[C@]2(C)c3cc(O)ccc3CC1[C@@H]2C	1.14290613509751	c1ccc2c(c1)CC1CC2CCN1	0	0	0	0	0	0	0	1	0	0	0	0	0	0	0	1	0	0	0	0	1	0	0	0	0	0	0	0	0	0	0	0	0	0	1	0	4	0	0	0	0	0	0	0	0	0	0
CCCCN1CC[C@@]2(C)c3cc(O)ccc3CC1[C@H]2C	0.14633457196255	c1ccc2c(c1)CC1CC2CCN1	0	0	0	0	0	0	0	1	0	0	0	0	0	0	0	1	0	0	0	0	1	0	0	0	0	0	0	0	0	0	0	0	0	0	1	0	4	0	0	0	0	0	0	0	0	0	0
CCCN1CC[C@]2(C)c3cc(O)ccc3CC1[C@@H]2C	5.38908208735578	c1ccc2c(c1)CC1CC2CCN1	0	0	0	0	0	0	0	1	0	0	0	0	0	0	0	1	0	0	0	0	1	0	0	0	0	0	0	0	0	0	0	0	0	0	1	0	4	0	0	0	0	0	0	0	0	0	0
C[C@@H]1C2Cc3ccc(O)cc3[C@]1(C)CCN2	0.14633457196255	c1ccc2c(c1)CC1CC2CCN1	0	0	0	0	0	0	0	1	0	0	0	0	0	0	0	0	1	0	0	0	0	0	0	0	0	0	0	0	0	0	0	0	0	0	1	0	4	0	0	0	0	0	0	0	0	0	0
NC(=O)[C@@H](CCC(=O)O)NC(=O)[C@H](Cc1ccccc1)NC(=O)[C@H](Cc1ccccc1)NC(=O)[C@@H]1Cc2ccccc2CN1C(=O)[C@@H](N)Cc1ccc(O)cc1	6.94587626630445	O=C(NCCc1ccccc1)[C@H](Cc1ccccc1)NC(=O)[C@@H]1Cc2ccccc2CN1C(=O)CCc1ccccc1	1	0	0	0	0	0	0	1	1	1	6	5	0	0	0	1	3	2	0	0	0	0	0	0	0	0	0	5	0	0	0	0	0	0	4	0	1	0	0	0	0	0	0	0	0	0	0
NC(=O)[C@@H](CC(=O)O)NC(=O)[C@H](Cc1ccccc1)NC(=O)[C@H](Cc1ccccc1)NC(=O)[C@@H]1Cc2ccccc2CN1C(=O)[C@@H](N)Cc1ccc(O)cc1	6.66785610476441	O=C(NCCc1ccccc1)[C@H](Cc1ccccc1)NC(=O)[C@@H]1Cc2ccccc2CN1C(=O)CCc1ccccc1	1	0	0	0	0	0	0	1	1	1	6	5	0	0	0	1	3	2	0	0	0	0	0	0	0	0	0	5	0	0	0	0	0	0	4	0	1	0	0	0	0	0	0	0	0	0	0
NC(=O)C[C@@H](NC(=O)[C@H](Cc1ccccc1)NC(=O)[C@H](Cc1ccccc1)NC(=O)[C@@H]1Cc2ccccc2CN1C(=O)[C@@H](N)Cc1ccc(O)cc1)C(=O)O	6.90813593832161	O=C(NCCc1ccccc1)[C@H](Cc1ccccc1)NC(=O)[C@@H]1Cc2ccccc2CN1C(=O)CCc1ccccc1	1	0	0	0	0	0	0	1	1	1	6	5	0	0	0	1	3	2	0	0	0	0	0	0	0	0	0	5	0	0	0	0	0	0	4	0	1	0	0	0	0	0	0	0	0	0	0
NC(=O)CC[C@H](NC(=O)[C@H](Cc1ccccc1)NC(=O)[C@H](Cc1ccccc1)NC(=O)[C@@H]1Cc2ccccc2CN1C(=O)[C@@H](N)Cc1ccc(O)cc1)C(=O)O	6.72787411449066	O=C(NCCc1ccccc1)[C@H](Cc1ccccc1)NC(=O)[C@@H]1Cc2ccccc2CN1C(=O)CCc1ccccc1	1	0	0	0	0	0	0	1	1	1	6	5	0	0	0	1	3	2	0	0	0	0	0	0	0	0	0	5	0	0	0	0	0	0	4	0	1	0	0	0	0	0	0	0	0	0	0
NC(=O)[C@H](CCC(=O)O)NC(=O)[C@H](Cc1ccccc1)NC(=O)[C@H](Cc1ccccc1)NC(=O)[C@@H]1Cc2ccccc2CN1C(=O)[C@@H](N)Cc1ccc(O)cc1	6.70746524285946	O=C(NCCc1ccccc1)[C@H](Cc1ccccc1)NC(=O)[C@@H]1Cc2ccccc2CN1C(=O)CCc1ccccc1	1	0	0	0	0	0	0	1	1	1	6	5	0	0	0	1	3	2	0	0	0	0	0	0	0	0	0	5	0	0	0	0	0	0	4	0	1	0	0	0	0	0	0	0	0	0	0
NC(=O)C[C@H](NC(=O)[C@H](Cc1ccccc1)NC(=O)[C@H](Cc1ccccc1)NC(=O)[C@@H]1Cc2ccccc2CN1C(=O)[C@@H](N)Cc1ccc(O)cc1)C(=O)O	7.03990521595273	O=C(NCCc1ccccc1)[C@H](Cc1ccccc1)NC(=O)[C@@H]1Cc2ccccc2CN1C(=O)CCc1ccccc1	1	0	0	0	0	0	0	1	1	1	6	5	0	0	0	1	3	2	0	0	0	0	0	0	0	0	0	5	0	0	0	0	0	0	4	0	1	0	0	0	0	0	0	0	0	0	0
NC(=O)CC[C@@H](NC(=O)[C@H](Cc1ccccc1)NC(=O)[C@H](Cc1ccccc1)NC(=O)[C@@H]1Cc2ccccc2CN1C(=O)[C@@H](N)Cc1ccc(O)cc1)C(=O)O	7.37075946026972	O=C(NCCc1ccccc1)[C@H](Cc1ccccc1)NC(=O)[C@@H]1Cc2ccccc2CN1C(=O)CCc1ccccc1	1	0	0	0	0	0	0	1	1	1	6	5	0	0	0	1	3	2	0	0	0	0	0	0	0	0	0	5	0	0	0	0	0	0	4	0	1	0	0	0	0	0	0	0	0	0	0
NC(=O)[C@H](CC(=O)O)NC(=O)[C@H](Cc1ccccc1)NC(=O)[C@H](Cc1ccccc1)NC(=O)[C@@H]1Cc2ccccc2CN1C(=O)[C@@H](N)Cc1ccc(O)cc1	6.74870820139351	O=C(NCCc1ccccc1)[C@H](Cc1ccccc1)NC(=O)[C@@H]1Cc2ccccc2CN1C(=O)CCc1ccccc1	1	0	0	0	0	0	0	1	1	1	6	5	0	0	0	1	3	2	0	0	0	0	0	0	0	0	0	5	0	0	0	0	0	0	4	0	1	0	0	0	0	0	0	0	0	0	0
C[C@@H](c1ccc(O)cc1)[C@H](N)C(=O)N1Cc2ccccc2C[C@H]1C(=O)N[C@@H](Cc1ccccc1)C(=O)N[C@@H](Cc1ccccc1)C(N)=O	7.94220970585215	O=C(NCCc1ccccc1)[C@H](Cc1ccccc1)NC(=O)[C@@H]1Cc2ccccc2CN1C(=O)CCc1ccccc1	0	0	0	0	0	0	0	1	0	0	4	4	0	0	0	1	2	2	0	0	0	0	0	0	0	0	0	4	0	0	0	0	0	0	4	0	1	0	0	0	0	0	0	0	0	0	0
C[C@@H]1c2ccccc2CN(C(=O)[C@@H](N)Cc2ccc(O)cc2)[C@@H]1C(=O)N[C@@H](Cc1ccccc1)C(=O)N[C@@H](Cc1ccccc1)C(=O)O	2.83879267830492	O=C(NCCc1ccccc1)[C@H](Cc1ccccc1)NC(=O)[C@@H]1Cc2ccccc2CN1C(=O)CCc1ccccc1	1	0	0	0	0	0	0	1	1	1	4	3	0	0	0	1	2	1	0	0	0	0	0	0	0	0	0	3	0	0	0	0	0	0	4	0	1	0	0	0	0	0	0	0	0	0	0
C[C@@H](c1ccccc1)[C@H](NC(=O)[C@@H]1Cc2ccccc2CN1C(=O)[C@@H](N)Cc1ccc(O)cc1)C(=O)N[C@@H](Cc1ccccc1)C(=O)O	9.27443684570176	O=C(NCCc1ccccc1)[C@H](Cc1ccccc1)NC(=O)[C@@H]1Cc2ccccc2CN1C(=O)CCc1ccccc1	1	0	0	0	0	0	0	1	1	1	4	3	0	0	0	1	2	1	0	0	0	0	0	0	0	0	0	3	0	0	0	0	0	0	4	0	1	0	0	0	0	0	0	0	0	0	0
C[C@H](c1ccc(O)cc1)[C@H](N)C(=O)N1Cc2ccccc2C[C@H]1C(=O)N[C@@H](Cc1ccccc1)C(=O)N[C@@H](Cc1ccccc1)C(N)=O	8.80937964039135	O=C(NCCc1ccccc1)[C@H](Cc1ccccc1)NC(=O)[C@@H]1Cc2ccccc2CN1C(=O)CCc1ccccc1	0	0	0	0	0	0	0	1	0	0	4	4	0	0	0	1	2	2	0	0	0	0	0	0	0	0	0	4	0	0	0	0	0	0	4	0	1	0	0	0	0	0	0	0	0	0	0
C[C@@H](c1ccccc1)[C@@H](NC(=O)[C@H](Cc1ccccc1)NC(=O)[C@@H]1Cc2ccccc2CN1C(=O)[C@@H](N)Cc1ccc(O)cc1)C(N)=O	6.60210472720163	O=C(NCCc1ccccc1)[C@H](Cc1ccccc1)NC(=O)[C@@H]1Cc2ccccc2CN1C(=O)CCc1ccccc1	0	0	0	0	0	0	0	1	0	0	4	4	0	0	0	1	2	2	0	0	0	0	0	0	0	0	0	4	0	0	0	0	0	0	4	0	1	0	0	0	0	0	0	0	0	0	0
NC(=O)[C@H](Cc1ccccc1)NC(=O)[C@H](Cc1ccccc1)NC(=O)[C@@H]1Cc2ccccc2CN1C(=O)[C@@H](N)Cc1ccc(O)cc1	9.18632957819149	O=C(NCCc1ccccc1)[C@H](Cc1ccccc1)NC(=O)[C@@H]1Cc2ccccc2CN1C(=O)CCc1ccccc1	0	0	0	0	0	0	0	1	0	0	4	4	0	0	0	1	2	2	0	0	0	0	0	0	0	0	0	4	0	0	0	0	0	0	4	0	1	0	0	0	0	0	0	0	0	0	0
C[C@@H](c1ccccc1)[C@H](NC(=O)[C@H](Cc1ccccc1)NC(=O)[C@@H]1Cc2ccccc2CN1C(=O)[C@@H](N)Cc1ccc(O)cc1)C(N)=O	8.52999637075427	O=C(NCCc1ccccc1)[C@H](Cc1ccccc1)NC(=O)[C@@H]1Cc2ccccc2CN1C(=O)CCc1ccccc1	0	0	0	0	0	0	0	1	0	0	4	4	0	0	0	1	2	2	0	0	0	0	0	0	0	0	0	4	0	0	0	0	0	0	4	0	1	0	0	0	0	0	0	0	0	0	0
C[C@H](c1ccccc1)[C@H](NC(=O)[C@@H]1Cc2ccccc2CN1C(=O)[C@@H](N)Cc1ccc(O)cc1)C(=O)N[C@@H](Cc1ccccc1)C(N)=O	9.41551544396167	O=C(NCCc1ccccc1)[C@H](Cc1ccccc1)NC(=O)[C@@H]1Cc2ccccc2CN1C(=O)CCc1ccccc1	0	0	0	0	0	0	0	1	0	0	4	4	0	0	0	1	2	2	0	0	0	0	0	0	0	0	0	4	0	0	0	0	0	0	4	0	1	0	0	0	0	0	0	0	0	0	0
C[C@H]1c2ccccc2CN(C(=O)[C@@H](N)Cc2ccc(O)cc2)[C@@H]1C(=O)N[C@@H](Cc1ccccc1)C(=O)N[C@@H](Cc1ccccc1)C(=O)O	7.08160787983858	O=C(NCCc1ccccc1)[C@H](Cc1ccccc1)NC(=O)[C@@H]1Cc2ccccc2CN1C(=O)CCc1ccccc1	1	0	0	0	0	0	0	1	1	1	4	3	0	0	0	1	2	1	0	0	0	0	0	0	0	0	0	3	0	0	0	0	0	0	4	0	1	0	0	0	0	0	0	0	0	0	0
CC(C)C[C@H](NC(=O)[C@H](Cc1ccc(O)cc1)NC(=O)CNC(=O)[C@H](CO)NC(=O)[C@@H](N)Cc1ccccc1)C(=O)N[C@H](C(=O)O)[C@@H](C)O	6.36094267038474	O=C(CCc1ccccc1)NCC(=O)NCC(=O)NCCc1ccccc1	1	2	2	0	0	0	0	1	1	1	6	5	0	0	0	0	5	1	0	0	0	0	0	0	0	0	0	5	0	0	0	0	0	0	2	0	0	0	0	0	0	0	0	0	0	0	0
C[C@H](c1ccccc1)[C@H](NC(=O)[C@H](Cc1ccccc1)NC(=O)[C@@H]1Cc2ccccc2CN1C(=O)[C@@H](N)Cc1ccc(O)cc1)C(N)=O	8.48120620658483	O=C(NCCc1ccccc1)[C@H](Cc1ccccc1)NC(=O)[C@@H]1Cc2ccccc2CN1C(=O)CCc1ccccc1	0	0	0	0	0	0	0	1	0	0	4	4	0	0	0	1	2	2	0	0	0	0	0	0	0	0	0	4	0	0	0	0	0	0	4	0	1	0	0	0	0	0	0	0	0	0	0
C[C@H](c1ccccc1)[C@@H](NC(=O)[C@H](Cc1ccccc1)NC(=O)[C@@H]1Cc2ccccc2CN1C(=O)[C@@H](N)Cc1ccc(O)cc1)C(N)=O	7.58901302628974	O=C(NCCc1ccccc1)[C@H](Cc1ccccc1)NC(=O)[C@@H]1Cc2ccccc2CN1C(=O)CCc1ccccc1	0	0	0	0	0	0	0	1	0	0	4	4	0	0	0	1	2	2	0	0	0	0	0	0	0	0	0	4	0	0	0	0	0	0	4	0	1	0	0	0	0	0	0	0	0	0	0
C[C@@H](c1ccccc1)[C@H](NC(=O)[C@@H]1Cc2ccccc2CN1C(=O)[C@@H](N)Cc1ccc(O)cc1)C(=O)N[C@@H](Cc1ccccc1)C(N)=O	7.9318469188166	O=C(NCCc1ccccc1)[C@H](Cc1ccccc1)NC(=O)[C@@H]1Cc2ccccc2CN1C(=O)CCc1ccccc1	0	0	0	0	0	0	0	1	0	0	4	4	0	0	0	1	2	2	0	0	0	0	0	0	0	0	0	4	0	0	0	0	0	0	4	0	1	0	0	0	0	0	0	0	0	0	0
CC[C@H](C)[C@H](NC(=O)[C@H](CCCN=C(N)N)NC(=O)[C@H](CCCN=C(N)N)NC(=O)[C@H](CC(C)C)NC(=O)[C@@H](Cc1ccccc1)NC(=O)CNC(=O)CNC(=O)[C@@H](N)Cc1ccc(O)cc1)C(N)=O	5.83790618923078	O=C(CCc1ccccc1)NCC(=O)NCC(=O)NCCc1ccccc1	0	0	0	0	0	0	0	1	0	0	8	8	0	0	2	2	7	6	0	0	0	0	0	0	0	0	0	8	0	0	0	0	0	0	2	0	0	0	0	0	0	0	0	2	0	0	0
CCNC(=O)[C@H](CC(C)C)NC(=O)[C@H](CCCN=C(N)N)N(C)C(=O)[C@H](CCCN=C(N)N)NC(=O)[C@H](CC(C)C)NC(=O)[C@@H](Cc1ccc([N+](=O)[O-])cc1)NC(=O)CNC(=O)CNC(=O)[C@H](Cc1ccc(O)cc1)NC	6.10740848536552	O=C(CCc1ccccc1)NCC(=O)NCC(=O)NCCc1ccccc1	0	0	0	0	0	0	0	1	0	0	8	8	0	0	2	4	8	4	0	3	0	0	0	0	0	0	0	8	0	0	0	0	0	0	2	0	0	0	0	0	0	0	0	2	0	0	0
CN[C@@H](Cc1ccc(O)cc1)C(=O)NCC(=O)NCC(=O)N[C@@H](Cc1ccc([N+](=O)[O-])cc1)C(=O)N[C@@H](CC(C)C)C(=O)N[C@@H](CCCN=C(N)N)C(=O)N[C@@H](CCCN=C(N)N)C(=O)N[C@@H](CC(C)C)C(N)=O	5.63823668758325	O=C(CCc1ccccc1)NCC(=O)NCC(=O)NCCc1ccccc1	0	0	0	0	0	0	0	1	0	0	8	8	0	0	2	3	8	5	0	1	0	0	0	0	0	0	0	8	0	0	0	0	0	0	2	0	0	0	0	0	0	0	0	2	0	0	0
CN[C@@H](Cc1ccc(O)cc1)C(=O)NCC(=O)NCC(=O)N[C@H](Cc1ccccc1)C(=O)N[C@@H](CC(C)C)C(=O)N[C@@H](CCCN=C(N)N)C(=O)N(C)[C@@H](CCCN=C(N)N)C(=O)N[C@@H](CC(C)C)C(N)=O	5.01361191261655	O=C(CCc1ccccc1)NCC(=O)NCC(=O)NCCc1ccccc1	0	0	0	0	0	0	0	1	0	0	8	8	0	0	2	3	7	5	0	2	0	0	0	0	0	0	0	8	0	0	0	0	0	0	2	0	0	0	0	0	0	0	0	2	0	0	0
CCNC(=O)[C@H](CC(C)C)NC(=O)[C@H](CCCN=C(N)N)N(C)C(=O)[C@H](CCCN=C(N)N)NC(=O)[C@H](CC(C)C)NC(=O)[C@@H](Cc1ccccc1)NC(=O)CNC(=O)CNC(=O)[C@H](Cc1ccc(O)cc1)NC	5.69531351871869	O=C(CCc1ccccc1)NCC(=O)NCC(=O)NCCc1ccccc1	0	0	0	0	0	0	0	1	0	0	8	8	0	0	2	3	8	4	0	3	0	0	0	0	0	0	0	8	0	0	0	0	0	0	2	0	0	0	0	0	0	0	0	2	0	0	0
CN[C@@H](Cc1ccc(O)cc1)C(=O)N[C@@H](C)C(=O)NCC(=O)N[C@@H](Cc1ccccc1)C(=O)N[C@@H](CC(C)C)C(=O)N[C@@H](CCCN=C(N)N)C(=O)N[C@@H](CCCN=C(N)N)C(=O)N[C@@H](CC(C)C)C(N)=O	5.61121263841453	O=C(CCc1ccccc1)NCC(=O)NCC(=O)NCCc1ccccc1	0	0	0	0	0	0	0	1	0	0	8	8	0	0	2	2	8	5	0	1	0	0	0	0	0	0	0	8	0	0	0	0	0	0	2	0	0	0	0	0	0	0	0	2	0	0	0
CN[C@@H](Cc1ccc(O)cc1)C(=O)NCC(=O)NCC(=O)N[C@H](Cc1ccccc1)C(=O)N[C@@H](CC(C)C)C(=O)N[C@@H](CCCN=C(N)N)C(=O)N[C@@H](CCCN=C(N)N)C(=O)N[C@@H](CC(C)C)C(N)=O	5.33720788064938	O=C(CCc1ccccc1)NCC(=O)NCC(=O)NCCc1ccccc1	0	0	0	0	0	0	0	1	0	0	8	8	0	0	2	2	8	5	0	1	0	0	0	0	0	0	0	8	0	0	0	0	0	0	2	0	0	0	0	0	0	0	0	2	0	0	0
C[C@@H](c1ccc(O)cc1)[C@@H](N)C(=O)N1Cc2ccccc2C[C@H]1C(=O)N[C@@H](Cc1ccccc1)C(=O)N[C@@H](Cc1ccccc1)C(N)=O	4.27261218128766	O=C(NCCc1ccccc1)[C@H](Cc1ccccc1)NC(=O)[C@@H]1Cc2ccccc2CN1C(=O)CCc1ccccc1	0	0	0	0	0	0	0	1	0	0	4	4	0	0	0	1	2	2	0	0	0	0	0	0	0	0	0	4	0	0	0	0	0	0	4	0	1	0	0	0	0	0	0	0	0	0	0
C[C@H](c1ccc(O)cc1)[C@@H](N)C(=O)N1Cc2ccccc2C[C@H]1C(=O)N[C@@H](Cc1ccccc1)C(=O)N[C@@H](Cc1ccccc1)C(N)=O	5.6677954898248	O=C(NCCc1ccccc1)[C@H](Cc1ccccc1)NC(=O)[C@@H]1Cc2ccccc2CN1C(=O)CCc1ccccc1	0	0	0	0	0	0	0	1	0	0	4	4	0	0	0	1	2	2	0	0	0	0	0	0	0	0	0	4	0	0	0	0	0	0	4	0	1	0	0	0	0	0	0	0	0	0	0
CC(C)(S)[C@@H](NC(=O)[C@H](Cc1ccc(O)cc1)NC(=O)CNC(=O)[C@H](NC(=O)[C@@H](N)Cc1ccccc1)C(C)(C)S)C(=O)O	6.60210472720163	O=C(CCc1ccccc1)NCC(=O)NCC(=O)NCCc1ccccc1	1	0	0	0	0	0	0	1	1	1	5	4	0	0	0	0	4	1	0	0	0	0	2	0	0	0	0	4	0	0	0	0	0	0	2	0	0	0	0	0	0	0	0	0	0	0	0
CC[C@H](C)[C@H](NC(=O)[C@H](CCCN=C(N)N)NC(=O)[C@H](CCCN=C(N)N)NC(=O)[C@H](CC(C)C)NC(=O)[C@H](Cc1ccccc1)NC(=O)[C@H](CC(=O)O)NC(=O)CNC(=O)[C@@H](N)Cc1ccc(O)cc1)C(=O)N[C@@H](CCCN=C(N)N)C(=O)N1CCC[C@H]1C(=O)N[C@@H](CCCCN)C(=O)N[C@@H](CC(C)C)C(=O)N[C@@H](CCCCN)C(=O)O	2.93621479131239	O=C(CCc1ccccc1)NCC(=O)NCC(=O)N[C@@H](Cc1ccccc1)C(=O)NCC(=O)NCC(=O)NCC(=O)NCC(=O)NCC(=O)N1CCCC1	2	0	0	0	0	0	0	1	2	2	14	12	0	0	3	4	11	9	0	0	1	0	0	0	0	0	0	12	0	0	0	0	0	0	2	0	0	0	0	0	0	0	0	3	0	0	0
CC(C)[C@H](NC(=O)[C@H](CC(=O)O)NC(=O)[C@H](Cc1c(F)c(F)c(F)c(F)c1F)NC(=O)[C@H](C)NC(=O)[C@@H](N)Cc1ccc(O)cc1)C(=O)N[C@H](C(=O)NCC(N)=O)C(C)C	4.09472522156157	O=C(CCc1ccccc1)NCC(=O)NCCc1ccccc1	1	0	0	0	0	0	0	1	1	1	8	7	0	0	0	0	6	2	0	0	0	0	0	0	0	0	0	7	0	0	0	0	0	0	2	0	0	0	0	0	0	0	0	0	5	0	0
CC(C)[C@H](NC(=O)[C@H](CC(=O)O)NC(=O)[C@H](Cc1ccc(F)cc1)NC(=O)[C@H](C)NC(=O)[C@@H](N)Cc1ccc(O)cc1)C(=O)N[C@H](C(=O)NCC(N)=O)C(C)C	2.44464310818933	O=C(CCc1ccccc1)NCC(=O)NCCc1ccccc1	1	0	0	0	0	0	0	1	1	1	8	7	0	0	0	0	6	2	0	0	0	0	0	0	0	0	0	7	0	0	0	0	0	0	2	0	0	0	0	0	0	0	0	0	1	0	0
Cc1ccc(C[C@H](NC(=O)[C@H](C)NC(=O)[C@@H](N)Cc2ccc(O)cc2)C(=O)N[C@@H](CC(=O)O)C(=O)N[C@H](C(=O)N[C@H](C(=O)NCC(N)=O)C(C)C)C(C)C)cc1	1.11768508101973	O=C(CCc1ccccc1)NCC(=O)NCCc1ccccc1	1	0	0	0	0	0	0	1	1	1	8	7	0	0	0	0	6	2	0	0	0	0	0	0	0	0	0	7	0	0	1	0	0	0	2	0	0	0	0	0	0	0	0	0	0	0	0
CC[C@H](C)[C@H](NC(=O)[C@H](CCCN=C(N)N)NC(=O)[C@H](CC(=O)O)NC(=O)[C@H](CC(C)C)NC(=O)[C@H](Cc1ccccc1)NC(=O)CNC(=O)CNC(=O)[C@@H](N)Cc1ccc(O)cc1)C(=O)N[C@@H](CCCN=C(N)N)C(=O)N1CCC[C@H]1C(=O)N[C@@H](CCCCN)C(=O)N[C@@H](CC(C)C)C(=O)N[C@@H](CCCCN)C(=O)O	5.90895754664168	O=C(CCc1ccccc1)NCC(=O)NCC(=O)N[C@@H](Cc1ccccc1)C(=O)NCC(=O)NCC(=O)NCC(=O)NCC(=O)NCC(=O)N1CCCC1	2	0	0	0	0	0	0	1	2	2	14	12	0	0	2	3	11	7	0	0	1	0	0	0	0	0	0	12	0	0	0	0	0	0	2	0	0	0	0	0	0	0	0	2	0	0	0
CC[C@H](C)[C@H](NC(=O)[C@H](CCCN=C(N)N)NC(=O)[C@H](CCCN=C(N)N)NC(=O)[C@H](CC(=O)O)NC(=O)[C@H](Cc1ccccc1)NC(=O)CNC(=O)CNC(=O)[C@@H](N)Cc1ccc(O)cc1)C(=O)N[C@@H](CCCN=C(N)N)C(=O)N1CCC[C@H]1C(=O)N[C@@H](CCCCN)C(=O)N[C@@H](CC(C)C)C(=O)N[C@@H](CCCCN)C(=O)O	1.82988045655037	O=C(CCc1ccccc1)NCC(=O)NCC(=O)N[C@@H](Cc1ccccc1)C(=O)NCC(=O)NCC(=O)NCC(=O)NCC(=O)NCC(=O)N1CCCC1	2	0	0	0	0	0	0	1	2	2	14	12	0	0	3	4	11	9	0	0	1	0	0	0	0	0	0	12	0	0	0	0	0	0	2	0	0	0	0	0	0	0	0	3	0	0	0
NCc1ccc2c(c1)[C@@]13CCCC[C@H]1[C@@H](C2)N(CC1CCC1)CC3	2.98384284030165	c1ccc2c(c1)C[C@@H]1[C@@H]3CCCC[C@]23CCN1CC1CCC1	0	0	0	0	0	0	0	0	0	0	0	0	0	0	0	1	0	1	0	0	1	0	0	0	0	0	0	0	0	0	0	0	0	0	1	0	1	0	0	0	0	0	0	0	0	0	0
N#Cc1ccc2c(c1)[C@@]13CCCC[C@H]1[C@@H](C2)N(CC1CCC1)CC3	1.45039083484547	c1ccc2c(c1)C[C@@H]1[C@@H]3CCCC[C@]23CCN1CC1CCC1	0	0	0	0	0	0	0	0	0	0	0	0	0	0	0	2	0	0	0	0	1	0	0	0	0	0	0	0	0	0	0	0	0	0	1	0	1	0	0	0	0	0	0	0	0	0	0
Nc1ccc2c(c1)[C@@]13CCCC[C@H]1[C@@H](C2)N(CC1CCC1)CC3	3.80704314910979	c1ccc2c(c1)C[C@@H]1[C@@H]3CCCC[C@]23CCN1CC1CCC1	0	0	0	1	0	0	0	0	0	0	0	0	0	0	0	1	0	1	0	0	1	0	0	0	0	0	0	0	0	1	0	0	0	0	1	0	1	0	0	0	0	0	0	0	0	0	0
NC(=O)c1ccc2c(c1)[C@@]13CCCC[C@H]1[C@@H](C2)N(CC1CCC1)CC3	7.61370563888011	c1ccc2c(c1)C[C@@H]1[C@@H]3CCCC[C@]23CCN1CC1CCC1	0	0	0	0	0	0	0	0	0	0	1	1	0	0	0	1	0	1	0	0	1	0	0	0	0	0	0	1	0	0	0	0	0	0	1	0	1	0	0	0	0	0	0	0	0	0	0
CC(C)C[C@H](NC(=O)[C@H](Cc1ccccc1)NC(=O)CNC(=O)[C@H](CCC(N)=O)NC(=O)[C@@H](N)Cc1ccc(O)cc1)C(=O)O	5.14560610740849	O=C(CCc1ccccc1)NCC(=O)NCC(=O)NCCc1ccccc1	1	0	0	0	0	0	0	1	1	1	6	5	0	0	0	0	4	2	0	0	0	0	0	0	0	0	0	5	0	0	0	0	0	0	2	0	0	0	0	0	0	0	0	0	0	0	0
CC(C)C[C@H](NC(=O)[C@H](Cc1ccccc1)NC(=O)CNC(=O)[C@H](CCC(=O)NCC(=O)NCC(N)=O)NC(=O)[C@@H](N)Cc1ccc(O)cc1)C(=O)O	4.52493849935893	O=C(CCc1ccccc1)NCC(=O)NCC(=O)NCCc1ccccc1	1	0	0	0	0	0	0	1	1	1	8	7	0	0	0	0	6	2	0	0	0	0	0	0	0	0	0	7	0	0	0	0	0	0	2	0	0	0	0	0	0	0	0	0	0	0	0
C=CCN[C@@H](Cc1ccc(O)cc1)C(=O)NCC(=O)NCC(=O)N[C@@H](Cc1ccccc1)C(=O)N[C@@H](CC(C)C)C(=O)N[C@@H](CCCN=C(N)N)C(=O)N[C@@H](CCCN=C(N)N)C(=O)N[C@H](C(=O)N[C@@H](CCCN=C(N)N)C(=O)N1CCC[C@@H]1C(=O)N[C@@H](CCCCN)C(=O)O)[C@@H](C)CC	2.89297711225775	O=C(CCc1ccccc1)NCC(=O)NCC(=O)N[C@@H](Cc1ccccc1)C(=O)NCC(=O)NCC(=O)NCC(=O)NCC(=O)NCC(=O)N1CCCC1	1	0	0	0	0	0	0	1	1	1	11	10	0	0	3	4	10	7	0	0	1	0	0	0	0	0	0	10	0	0	0	0	0	0	2	0	0	0	0	0	0	0	0	3	0	0	0
C=CCN(CC=C)[C@@H](Cc1ccc(O)cc1)C(=O)NCC(=O)NCC(=O)N[C@@H](Cc1ccccc1)C(=O)N[C@@H](CC(C)C)C(=O)N[C@@H](CCCN=C(N)N)C(=O)N[C@@H](CCCN=C(N)N)C(=O)N[C@H](C(=O)N[C@@H](CCCN=C(N)N)C(=O)N1CCC[C@@H]1C(=O)N[C@@H](CCCCN)C(=O)O)[C@@H](C)CC	3.99605369405454	O=C(CCc1ccccc1)NCC(=O)NCC(=O)N[C@@H](Cc1ccccc1)C(=O)NCC(=O)NCC(=O)NCC(=O)NCC(=O)NCC(=O)N1CCCC1	1	0	0	0	0	0	0	1	1	1	11	10	0	0	3	5	9	7	0	0	1	0	0	0	0	0	0	10	0	0	0	0	0	0	2	0	0	0	0	0	0	0	0	3	0	0	0
CN1CC[C@]23c4c5ccc(N)c4O[C@H]2[C@@H](O)C=C[C@H]3[C@H]1C5	1.21677598366396	C1=C[C@H]2[C@H]3Cc4cccc5c4[C@@]2(CCN3)[C@H](C1)O5	0	1	1	1	0	0	0	0	0	0	0	0	0	0	0	1	0	1	0	1	1	0	0	0	0	0	0	0	0	1	0	0	0	0	1	0	0	0	0	0	0	1	0	0	0	0	0
CN(C)c1ccc2c3c1O[C@H]1[C@@H](O)C=C[C@H]4[C@@H](C2)N(C)CC[C@]314	1.62224109177213	C1=C[C@H]2[C@H]3Cc4cccc5c4[C@@]2(CCN3)[C@H](C1)O5	0	1	1	0	0	0	0	0	0	0	0	0	0	0	0	2	0	0	0	1	1	0	0	0	0	0	0	0	0	1	0	0	0	0	1	0	0	0	0	0	0	1	0	0	0	0	0
CNc1ccc2c3c1O[C@H]1[C@@H](O)C=C[C@H]4[C@@H](C2)N(C)CC[C@]314	0.351778546177359	C1=C[C@H]2[C@H]3Cc4cccc5c4[C@@]2(CCN3)[C@H](C1)O5	0	1	1	0	0	0	0	0	0	0	0	0	0	0	0	1	1	0	0	1	1	0	0	0	0	0	0	0	0	1	0	0	0	0	1	0	0	0	0	0	0	1	0	0	0	0	0
NCCCC(=O)NCCN(CCNC(=O)[C@H](Cc1ccccc1)NC(=O)CNC(=O)CNC(=O)[C@@H](N)Cc1ccc(O)cc1)C(=O)CCCN	-1.03012020346949	O=C(CCc1ccccc1)NCC(=O)NCC(=O)NCCc1ccccc1	0	0	0	0	0	0	0	1	0	0	6	6	0	0	0	1	5	3	0	0	0	0	0	0	0	0	0	6	0	0	0	0	0	0	2	0	0	0	0	0	0	0	0	0	0	0	0
NCCCC(=O)NCCNC(=O)[C@H](Cc1ccccc1)NC(=O)CNC(=O)CNC(=O)[C@@H](N)Cc1ccc(O)cc1	-0.220290702829351	O=C(CCc1ccccc1)NCC(=O)NCC(=O)NCCc1ccccc1	0	0	0	0	0	0	0	1	0	0	5	5	0	0	0	0	5	2	0	0	0	0	0	0	0	0	0	5	0	0	0	0	0	0	2	0	0	0	0	0	0	0	0	0	0	0	0
NCCCC(=O)NCCCN(CCCNC(=O)[C@H](Cc1ccccc1)NC(=O)CNC(=O)CNC(=O)[C@@H](N)Cc1ccc(O)cc1)C(=O)CCCN	-0.0395520509959013	O=C(CCc1ccccc1)NCC(=O)NCC(=O)NCCc1ccccc1	0	0	0	0	0	0	0	1	0	0	6	6	0	0	0	1	5	3	0	0	0	0	0	0	0	0	0	6	0	0	0	0	0	0	2	0	0	0	0	0	0	0	0	0	0	0	0
CNC(=O)[C@H](CC(C)C)NC(=O)[C@H](Cc1ccccc1)NC(=O)CNC(=O)CNC(=O)[C@@H](N)Cc1ccc(O)cc1	4.44612310839946	O=C(CCc1ccccc1)NCC(=O)NCC(=O)NCCc1ccccc1	0	0	0	0	0	0	0	1	0	0	5	5	0	0	0	0	5	1	0	1	0	0	0	0	0	0	0	5	0	0	0	0	0	0	2	0	0	0	0	0	0	0	0	0	0	0	0
CNC(=O)[C@H](CC(C)C)N(C)C(=O)[C@H](Cc1ccccc1)NC(=O)CNC(=O)CNC(=O)[C@@H](N)Cc1ccc(O)cc1	3.65766574803519	O=C(CCc1ccccc1)NCC(=O)NCC(=O)NCCc1ccccc1	0	0	0	0	0	0	0	1	0	0	5	5	0	0	0	1	4	1	0	2	0	0	0	0	0	0	0	5	0	0	0	0	0	0	2	0	0	0	0	0	0	0	0	0	0	0	0
CC(C)C[C@@H](C(N)=O)N(C)C(=O)[C@H](Cc1ccccc1)NC(=O)CNC(=O)CNC(=O)[C@@H](N)Cc1ccc(O)cc1	4.79530738060903	O=C(CCc1ccccc1)NCC(=O)NCC(=O)NCCc1ccccc1	0	0	0	0	0	0	0	1	0	0	5	5	0	0	0	1	3	2	0	1	0	0	0	0	0	0	0	5	0	0	0	0	0	0	2	0	0	0	0	0	0	0	0	0	0	0	0
CC[C@@H](C)[C@H](NC(=O)[C@H](CCCNC(=N)N)NC(=O)[C@H](CCCNC(=N)N)NC(=O)[C@H](CC(C)C)NC(=O)[C@H](Cc1ccccc1)NC(=O)CNC(=O)CNC(=O)[C@@H](N)Cc1ccc(O)cc1)C(=O)OC	5.08797699457185	O=C(CCc1ccccc1)NCC(=O)NCC(=O)NCCc1ccccc1	0	0	0	0	0	0	0	1	0	0	8	8	0	0	0	0	11	3	0	0	0	0	0	0	0	0	0	7	0	0	0	0	0	0	2	0	0	0	0	0	1	1	0	2	0	0	0
CNc1ccc2c(c1)[C@@]1(C)CCN(CC3CC3)C(C2)[C@@H]1C	2.8472673052959	c1ccc2c(c1)CC1CC2CCN1CC1CC1	0	0	0	0	0	0	0	0	0	0	0	0	0	0	0	1	1	0	0	0	1	0	0	0	0	0	0	0	0	1	0	0	0	0	1	0	4	0	0	0	0	0	0	0	0	0	0
CN(C(=O)Cc1ccc(Cl)c(Cl)c1)[C@H](CN1CCCC1)c1cccc(N)c1.Cl	6.9484436618097	O=C(Cc1ccccc1)N[C@H](CN1CCCC1)c1ccccc1	0	0	0	1	0	0	0	0	0	0	1	1	0	0	0	2	0	1	0	1	1	0	0	0	0	0	0	1	0	1	0	0	0	0	2	0	0	0	0	0	0	0	0	0	3	0	0
CC(=O)Nc1cccc([C@@H](CN2CCCC2)N(C)C(=O)Cc2ccc(Cl)c(Cl)c2)c1.Cl	6.36811115986335	O=C(Cc1ccccc1)N[C@H](CN1CCCC1)c1ccccc1	0	0	0	0	0	0	0	0	0	0	2	2	0	0	0	2	1	0	0	1	1	0	0	0	0	0	0	2	0	1	0	0	0	0	2	0	0	0	0	0	0	0	0	0	3	0	0
Cc1cc(O)cc(C)c1C[C@H](C)C(=O)N[C@@H](C)C(=O)NCC(=O)N[C@@H](Cc1ccccc1)C(=O)N[C@@H](CC(C)C)C(N)=O	6.54041115819629	O=C(CCc1ccccc1)NCC(=O)NCC(=O)NCCc1ccccc1	0	0	0	0	0	0	0	1	0	0	5	5	0	0	0	0	4	1	0	0	0	0	0	0	0	0	0	5	0	0	2	0	0	0	2	0	0	0	0	0	0	0	0	0	0	0	0
Cc1cc(O)cc(C)c1C[C@H](N)C(=O)N[C@@H](C)C(=O)NCC(=O)N[C@@H](Cc1ccccc1)C(=O)N[C@@H](CC(C)C)C(N)=O	10.1332037334377	O=C(CCc1ccccc1)NCC(=O)NCC(=O)NCCc1ccccc1	0	0	0	0	0	0	0	1	0	0	5	5	0	0	0	0	4	2	0	0	0	0	0	0	0	0	0	5	0	0	2	0	0	0	2	0	0	0	0	0	0	0	0	0	0	0	0
CC(C)C[C@H](NC(=O)[C@H](Cc1ccccc1)NC(=O)CNC(=O)CNC(=O)[C@@H](N)Cc1ccc(O)cc1)C(=O)N[C@@H](CCCN=C(N)N)C(=O)N[C@@H](CCCN=C(N)N)C(=O)N[C@H](C)C(=O)N[C@@H](CCCN=C(N)N)C(=O)N1CCC[C@H]1C(=O)N[C@@H](CCCCN)C(N)=O	6.49856404826079	O=C(CCc1ccccc1)NCC(=O)NCC(=O)N[C@@H](Cc1ccccc1)C(=O)NCC(=O)NCC(=O)NCC(=O)NCC(=O)NCC(=O)N1CCCC1	0	0	0	0	0	0	0	1	0	0	11	11	0	0	3	4	9	9	0	0	1	0	0	0	0	0	0	11	0	0	0	0	0	0	2	0	0	0	0	0	0	0	0	3	0	0	0
CN(C(=O)Cc1ccc(Cl)c(Cl)c1)[C@H](CN1CCCC1)c1cccc(NC(=O)[C@H](N)CC(=O)O)c1	2.64911428328526	O=C(Cc1ccccc1)N[C@H](CN1CCCC1)c1ccccc1	1	0	0	0	0	0	0	0	1	1	3	2	0	0	0	2	1	1	0	1	1	0	0	0	0	0	0	2	0	1	0	0	0	0	2	0	0	0	0	0	0	0	0	0	2	0	0
CN(C(=O)Cc1ccc(Cl)c(Cl)c1)[C@H](CN1CCCC1)c1cccc(NC(=O)[C@@H](N)CC(=O)O)c1	2.02271865836925	O=C(Cc1ccccc1)N[C@H](CN1CCCC1)c1ccccc1	1	0	0	0	0	0	0	0	1	1	3	2	0	0	0	2	1	1	0	1	1	0	0	0	0	0	0	2	0	1	0	0	0	0	2	0	0	0	0	0	0	0	0	0	2	0	0
CCNc1ccc2c(c1)[C@@]1(C)CCN(CC3CC3)C(C2)[C@@H]1C	6.05556102083356	c1ccc2c(c1)CC1CC2CCN1CC1CC1	0	0	0	0	0	0	0	0	0	0	0	0	0	0	0	1	1	0	0	0	1	0	0	0	0	0	0	0	0	1	0	0	0	0	1	0	4	0	0	0	0	0	0	0	0	0	0
CC(C)Nc1ccc2c(c1)[C@@]1(C)CCN(CC3CC3)C(C2)[C@@H]1C	2.86877351051686	c1ccc2c(c1)CC1CC2CCN1CC1CC1	0	0	0	0	0	0	0	0	0	0	0	0	0	0	0	1	1	0	0	0	1	0	0	0	0	0	0	0	0	1	0	0	0	0	1	0	4	0	0	0	0	0	0	0	0	0	0
C[C@H]1C2Cc3ccc(NC=O)cc3[C@@]1(C)CCN2CC1CC1	5.38908208735578	c1ccc2c(c1)CC1CC2CCN1CC1CC1	0	0	0	0	0	0	0	0	0	0	1	1	0	0	0	1	1	0	0	0	1	0	0	0	0	0	0	1	0	1	0	0	0	0	1	0	4	0	0	0	0	0	0	0	0	0	0
C[C@H]1C2Cc3ccc(N(C)C=O)cc3[C@@]1(C)CCN2CC1CC1	0.267695428966817	c1ccc2c(c1)CC1CC2CCN1CC1CC1	0	0	0	0	0	0	0	0	0	0	1	1	0	0	0	2	0	0	0	0	1	0	0	0	0	0	0	1	0	1	0	0	0	0	1	0	4	0	0	0	0	0	0	0	0	0	0
CC(=O)Nc1ccc2c(c1)[C@@]1(C)CCN(CC3CC3)C(C2)[C@@H]1C	1.56161646995569	c1ccc2c(c1)CC1CC2CCN1CC1CC1	0	0	0	0	0	0	0	0	0	0	1	1	0	0	0	1	1	0	0	0	1	0	0	0	0	0	0	1	0	1	0	0	0	0	1	0	4	0	0	0	0	0	0	0	0	0	0
CNC(=O)c1ccc2c(c1)[C@@]1(C)CCN(CC3CC3)C(C2)[C@@H]1C	4.85686527360847	c1ccc2c(c1)CC1CC2CCN1CC1CC1	0	0	0	0	0	0	0	0	0	0	1	1	0	0	0	1	1	0	0	0	1	0	0	0	0	0	0	1	0	0	0	0	0	0	1	0	4	0	0	0	0	0	0	0	0	0	0
COC(=O)c1ccc2c(c1)[C@@]1(C)CCN(CC3CC3)C(C2)[C@@H]1C	4.92246255609428	c1ccc2c(c1)CC1CC2CCN1CC1CC1	0	0	0	0	0	0	0	0	0	0	1	1	0	0	0	1	0	0	0	0	1	0	0	0	0	0	0	0	0	0	0	0	0	0	1	0	4	0	0	0	1	1	0	0	0	0	0
C[C@H]1C2Cc3ccc(C#N)cc3[C@@]1(C)CCN2CC1CC1	1.09899294800758	c1ccc2c(c1)CC1CC2CCN1CC1CC1	0	0	0	0	0	0	0	0	0	0	0	0	0	0	0	2	0	0	0	0	1	0	0	0	0	0	0	0	0	0	0	0	0	0	1	0	4	0	0	0	0	0	0	0	0	0	0
C[C@H]1C2Cc3ccc(C(=O)O)cc3[C@@]1(C)CCN2CC1CC1	3.23167900420623	c1ccc2c(c1)CC1CC2CCN1CC1CC1	0	0	0	0	1	0	0	0	1	1	1	0	0	0	0	1	0	0	0	0	1	0	0	0	0	0	0	0	0	0	0	0	0	0	1	0	4	0	0	0	0	0	0	0	0	0	0
CCN[C@@]12Cc3c([nH]c4ccccc34)[C@@H]3Oc4c(O)ccc5c4C31CCN(CC1CC1)C2C5	9.26136476413441	c1cc2c3c(c1)O[C@H]1c4[nH]c5ccccc5c4CC4C(C2)N(CC2CC2)CCC341	0	0	0	0	0	1	1	1	0	0	0	0	0	0	0	1	2	0	0	1	1	1	0	0	0	0	0	0	0	0	0	0	0	0	2	0	4	0	0	0	0	1	0	0	0	0	0
Oc1ccc2c3c1O[C@H]1c4c(c5ccccc5n4CCCF)C[C@@]4(O)C(C2)N(CC2CC2)CCC314	9.91629073187415	c1cc2c3c(c1)O[C@H]1c4[nH]c5ccccc5c4CC4C(C2)N(CC2CC2)CCC341	0	1	0	0	0	1	0	1	0	0	0	0	0	0	0	2	0	0	0	0	1	0	0	0	0	1	0	0	0	0	1	0	0	0	2	0	4	0	0	0	0	1	0	0	1	0	0
CCN[C@@]12Cc3c([nH]c4ccccc34)[C@@H]3Oc4c(OC)ccc5c4C31CCN(CC1CC1)C2C5	5.68945698660598	c1cc2c3c(c1)O[C@H]1c4[nH]c5ccccc5c4CC4C(C2)N(CC2CC2)CCC341	0	0	0	0	0	1	1	0	0	0	0	0	0	0	0	1	2	0	0	1	1	1	0	0	0	0	0	0	0	0	0	0	0	0	2	0	4	0	0	0	0	2	0	0	0	0	0
CCCn1c2c(c3ccccc31)C[C@@]1(O)C3Cc4ccc(O)c5c4C1(CCN3CC1CC1)[C@H]2O5	9.82098055206983	c1cc2c3c(c1)O[C@H]1c4[nH]c5ccccc5c4CC4C(C2)N(CC2CC2)CCC341	0	1	0	0	0	1	0	1	0	0	0	0	0	0	0	2	0	0	0	0	1	0	0	0	0	0	0	0	0	0	1	0	0	0	2	0	4	0	0	0	0	1	0	0	0	0	0
COc1ccc2c3c1O[C@H]1c4[nH]c5ccccc5c4C[C@@]4(NCCF)C(C2)N(CC2CC2)CCC314	6.68746457615279	c1cc2c3c(c1)O[C@H]1c4[nH]c5ccccc5c4CC4C(C2)N(CC2CC2)CCC341	0	0	0	0	0	1	1	0	0	0	0	0	0	0	0	1	2	0	0	0	1	1	0	0	0	1	0	0	0	0	0	0	0	0	2	0	4	0	0	0	0	2	0	0	1	0	0
CCCN[C@@]12Cc3c([nH]c4ccccc34)[C@@H]3Oc4c(O)ccc5c4C31CCN(CC1CC1)C2C5	8.12037325249744	c1cc2c3c(c1)O[C@H]1c4[nH]c5ccccc5c4CC4C(C2)N(CC2CC2)CCC341	0	0	0	0	0	1	1	1	0	0	0	0	0	0	0	1	2	0	0	0	1	1	0	0	0	0	0	0	0	0	0	0	0	0	2	0	4	0	0	0	0	1	0	0	0	0	0
CCn1c2c(c3ccccc31)C[C@@]1(O)C3Cc4ccc(O)c5c4C1(CCN3CC1CC1)[C@H]2O5	10.3470736479666	c1cc2c3c(c1)O[C@H]1c4[nH]c5ccccc5c4CC4C(C2)N(CC2CC2)CCC341	0	1	0	0	0	1	0	1	0	0	0	0	0	0	0	2	0	0	0	0	1	0	0	0	0	0	0	0	0	0	1	0	0	0	2	0	4	0	0	0	0	1	0	0	0	0	0
CCCSCCCN[C@@]12Cc3c([nH]c4ccccc34)[C@@H]3Oc4c(O)ccc5c4C31CCN(CC1CC1)C2C5	8.42338663569601	c1cc2c3c(c1)O[C@H]1c4[nH]c5ccccc5c4CC4C(C2)N(CC2CC2)CCC341	0	0	0	0	0	1	1	1	0	0	0	0	0	0	0	1	2	0	0	0	1	1	0	0	0	0	0	0	0	0	0	0	0	0	2	0	4	0	0	0	0	1	0	0	0	0	0
O=CN[C@@]12Cc3c(n(CCF)c4ccccc34)[C@@H]3Oc4c(O)ccc5c4C31CCN(CC1CC1)C2C5	9.59783700075562	c1cc2c3c(c1)O[C@H]1c4[nH]c5ccccc5c4CC4C(C2)N(CC2CC2)CCC341	0	0	0	0	0	1	0	1	0	0	1	1	0	0	0	2	1	0	0	0	1	0	0	0	0	1	0	1	0	0	1	0	0	0	2	0	4	0	0	0	0	1	0	0	1	0	0
O=CN[C@@]12Cc3c([nH]c4ccccc34)[C@@H]3Oc4c(O)ccc5c4C31CCN(CC1CC1)C2C5	9.11653381625595	c1cc2c3c(c1)O[C@H]1c4[nH]c5ccccc5c4CC4C(C2)N(CC2CC2)CCC341	0	0	0	0	0	1	1	1	0	0	1	1	0	0	0	1	2	0	0	0	1	1	0	0	0	0	0	1	0	0	0	0	0	0	2	0	4	0	0	0	0	1	0	0	0	0	0
CCCN[C@@]12Cc3c([nH]c4ccccc34)[C@@H]3Oc4c(OC)ccc5c4C31CCN(CC1CC1)C2C5	6.05556102083356	c1cc2c3c(c1)O[C@H]1c4[nH]c5ccccc5c4CC4C(C2)N(CC2CC2)CCC341	0	0	0	0	0	1	1	0	0	0	0	0	0	0	0	1	2	0	0	0	1	1	0	0	0	0	0	0	0	0	0	0	0	0	2	0	4	0	0	0	0	2	0	0	0	0	0
Oc1ccc2c3c1O[C@H]1c4c(c5ccccc5n4CCF)C[C@@]4(O)C(C2)N(CC2CC2)CCC314	10.4271163556401	c1cc2c3c(c1)O[C@H]1c4[nH]c5ccccc5c4CC4C(C2)N(CC2CC2)CCC341	0	1	0	0	0	1	0	1	0	0	0	0	0	0	0	2	0	0	0	0	1	0	0	0	0	1	0	0	0	0	1	0	0	0	2	0	4	0	0	0	0	1	0	0	1	0	0
COc1ccc2c3c1O[C@H]1c4[nH]c5ccccc5c4C[C@@]4(NCCCF)C(C2)N(CC2CC2)CCC314	6.44277268863237	c1cc2c3c(c1)O[C@H]1c4[nH]c5ccccc5c4CC4C(C2)N(CC2CC2)CCC341	0	0	0	0	0	1	1	0	0	0	0	0	0	0	0	1	2	0	0	0	1	1	0	0	0	1	0	0	0	0	0	0	0	0	2	0	4	0	0	0	0	2	0	0	1	0	0
O=CN[C@@]12Cc3c(n(CCCF)c4ccccc34)[C@@H]3Oc4c(O)ccc5c4C31CCN(CC1CC1)C2C5	9.19845093872384	c1cc2c3c(c1)O[C@H]1c4[nH]c5ccccc5c4CC4C(C2)N(CC2CC2)CCC341	0	0	0	0	0	1	0	1	0	0	1	1	0	0	0	2	1	0	0	0	1	0	0	0	0	1	0	1	0	0	1	0	0	0	2	0	4	0	0	0	0	1	0	0	1	0	0
COc1ccc2c3c1O[C@H]1c4[nH]c5ccccc5c4C[C@@]4(N)C(C2)N(CC2CC2)CCC314	3.0572006248733	c1cc2c3c(c1)O[C@H]1c4[nH]c5ccccc5c4CC4C(C2)N(CC2CC2)CCC341	0	0	0	0	0	1	1	0	0	0	0	0	0	0	0	1	1	1	0	0	1	1	0	0	0	0	0	0	0	0	0	0	0	0	2	0	4	0	0	0	0	2	0	0	0	0	0
CNC(=O)NCc1ccc(CC(=O)N(C)[C@H](CN2CCCC2)c2ccccc2)cc1	1.82988045655037	O=C(Cc1ccccc1)N[C@H](CN1CCCC1)c1ccccc1	0	0	0	0	0	0	0	0	0	0	2	2	0	0	0	2	2	0	0	1	1	0	0	0	0	0	0	3	0	0	0	0	0	0	2	0	0	0	0	0	0	0	0	0	0	0	0
CCS(=O)(=O)NCc1ccc(CC(=O)N(C)[C@H](CN2CC[C@H](O)C2)c2ccccc2)cc1	2.75972415482923	O=C(Cc1ccccc1)N[C@H](CN1CCCC1)c1ccccc1	0	1	1	0	0	0	0	0	0	0	1	1	0	1	0	2	1	0	0	1	1	0	0	0	0	0	0	1	0	0	0	0	0	0	2	0	0	0	0	0	0	0	0	0	0	0	0
CC(C)S(=O)(=O)NCc1ccc(CC(=O)N(C)[C@H](CN2CC[C@H](O)C2)c2ccccc2)cc1	2.8472673052959	O=C(Cc1ccccc1)N[C@H](CN1CCCC1)c1ccccc1	0	1	1	0	0	0	0	0	0	0	1	1	0	1	0	2	1	0	0	1	1	0	0	0	0	0	0	1	0	0	0	0	0	0	2	0	0	0	0	0	0	0	0	0	0	0	0
CN(C(=O)Cc1ccccc1CNS(C)(=O)=O)[C@H](CN1CCCC1)c1ccccc1	2.1998299316978	O=C(Cc1ccccc1)N[C@H](CN1CCCC1)c1ccccc1	0	0	0	0	0	0	0	0	0	0	1	1	0	0	0	2	1	0	0	1	1	0	0	0	0	0	0	1	0	0	0	0	0	0	2	0	0	0	0	0	0	0	0	0	0	0	0
CN(C(=O)Cc1cccc(CNS(C)(=O)=O)c1)[C@H](CN1CCCC1)c1ccccc1	1.6867796129097	O=C(Cc1ccccc1)N[C@H](CN1CCCC1)c1ccccc1	0	0	0	0	0	0	0	0	0	0	1	1	0	0	0	2	1	0	0	1	1	0	0	0	0	0	0	1	0	0	0	0	0	0	2	0	0	0	0	0	0	0	0	0	0	0	0
CCCS(=O)(=O)NCc1ccc(CC(=O)N(C)[C@H](CN2CC[C@H](O)C2)c2ccccc2)cc1	4.17971843439496	O=C(Cc1ccccc1)N[C@H](CN1CCCC1)c1ccccc1	0	1	1	0	0	0	0	0	0	0	1	1	0	1	0	2	1	0	0	1	1	0	0	0	0	0	0	1	0	0	0	0	0	0	2	0	0	0	0	0	0	0	0	0	0	0	0
CN(C(=O)Cc1ccc(NS(C)(=O)=O)cc1)[C@H](CN1CC[C@H](O)C1)c1ccccc1	3.82385026742617	O=C(Cc1ccccc1)N[C@H](CN1CCCC1)c1ccccc1	0	1	1	0	0	0	0	0	0	0	1	1	0	1	0	2	1	0	0	1	1	0	0	0	0	0	0	1	0	1	0	0	0	0	2	0	0	0	0	0	0	0	0	0	0	0	0
CN(C(=O)Cc1ccc(CCNS(C)(=O)=O)cc1)[C@H](CN1CC[C@H](O)C1)c1ccccc1	4.32717116553809	O=C(Cc1ccccc1)N[C@H](CN1CCCC1)c1ccccc1	0	1	1	0	0	0	0	0	0	0	1	1	0	1	0	2	1	0	0	1	1	0	0	0	0	0	0	1	0	0	0	0	0	0	2	0	0	0	0	0	0	0	0	0	0	0	0
CN(C(=O)Cc1ccc(CNS(C)(=O)=O)cc1)[C@H](CN1CCCC1)c1ccccc1	1.97446168536148	O=C(Cc1ccccc1)N[C@H](CN1CCCC1)c1ccccc1	0	0	0	0	0	0	0	0	0	0	1	1	0	0	0	2	1	0	0	1	1	0	0	0	0	0	0	1	0	0	0	0	0	0	2	0	0	0	0	0	0	0	0	0	0	0	0
CCCCS(=O)(=O)NCc1ccc(CC(=O)N(C)[C@H](CN2CC[C@H](O)C2)c2ccccc2)cc1	3.88200618758325	O=C(Cc1ccccc1)N[C@H](CN1CCCC1)c1ccccc1	0	1	1	0	0	0	0	0	0	0	1	1	0	1	0	2	1	0	0	1	1	0	0	0	0	0	0	1	0	0	0	0	0	0	2	0	0	0	0	0	0	0	0	0	0	0	0
CN(C(=O)Cc1ccc(CCCNS(C)(=O)=O)cc1)[C@H](CN1CC[C@H](O)C1)c1ccccc1	3.52772932632852	O=C(Cc1ccccc1)N[C@H](CN1CCCC1)c1ccccc1	0	1	1	0	0	0	0	0	0	0	1	1	0	1	0	2	1	0	0	1	1	0	0	0	0	0	0	1	0	0	1	0	0	0	2	0	0	0	0	0	0	0	0	0	0	0	0
CN(C(=O)Cc1ccc(CNS(C)(=O)=O)cc1)[C@H](CN1CC[C@H](O)C1)c1ccccc1	3.88200618758325	O=C(Cc1ccccc1)N[C@H](CN1CCCC1)c1ccccc1	0	1	1	0	0	0	0	0	0	0	1	1	0	1	0	2	1	0	0	1	1	0	0	0	0	0	0	1	0	0	0	0	0	0	2	0	0	0	0	0	0	0	0	0	0	0	0
CC(=O)NCc1ccccc1CC(=O)N(C)[C@H](CN1CCCC1)c1ccccc1	2.19760523667569	O=C(Cc1ccccc1)N[C@H](CN1CCCC1)c1ccccc1	0	0	0	0	0	0	0	0	0	0	2	2	0	0	0	2	1	0	0	1	1	0	0	0	0	0	0	2	0	0	0	0	0	0	2	0	0	0	0	0	0	0	0	0	0	0	0
CCC[C@@H]1C[C@@](C)(c2cccc(O)c2)[C@@H](C)CN1Cc1ccccc1	2.22007809252775	c1ccc(CN2CCC(c3ccccc3)CC2)cc1	0	0	0	0	0	0	0	1	0	0	0	0	0	0	0	1	0	0	0	0	1	0	0	0	0	0	0	0	0	0	0	0	0	0	2	0	0	0	0	0	0	0	0	0	0	0	0
NS(=O)(=O)N1CCC(c2ccccc2)(c2nccn2Cc2ccccc2)CC1	4.33656090588793	c1ccc(Cn2ccnc2C2(c3ccccc3)CCNCC2)cc1	0	0	0	0	0	2	0	0	0	0	0	0	0	0	0	3	0	1	0	0	0	0	0	0	0	0	0	0	0	0	0	0	0	0	2	0	0	0	0	0	0	0	0	0	0	0	0
CS(=O)(=O)N1CCC(c2ccccc2)(c2nccn2Cc2ccccc2)CC1	5.1713586035109	c1ccc(Cn2ccnc2C2(c3ccccc3)CCNCC2)cc1	0	0	0	0	0	2	0	0	0	0	0	0	0	0	0	3	0	0	0	0	0	0	0	0	0	0	0	0	0	0	0	0	0	0	2	0	0	0	0	0	0	0	0	0	0	0	0
NC(=O)N1CCC(c2ccccc2)(c2nccn2Cc2ccccc2)CC1	4.40488014986541	c1ccc(Cn2ccnc2C2(c3ccccc3)CCNCC2)cc1	0	0	0	0	0	2	0	0	0	0	1	1	0	0	0	3	0	1	0	0	1	0	0	0	0	0	0	2	0	0	0	0	0	0	2	0	0	0	0	0	0	0	0	0	0	0	0
CN1CC[C@]23c4c5ccc(O)c4O[C@H]2[C@@H](OS(=O)(=O)O)C=C[C@H]3[C@H]1C5	6.10962824210384	C1=C[C@H]2[C@H]3Cc4cccc5c4[C@@]2(CCN3)[C@H](C1)O5	0	0	0	0	0	0	0	1	0	0	0	0	0	0	0	1	0	0	0	1	1	0	0	0	0	0	0	0	0	0	0	0	0	0	1	0	0	0	0	0	0	1	0	0	0	0	0
CC(=O)Oc1ccc2c3c1O[C@H]1[C@@H](OS(=O)(=O)O)C=C[C@H]4[C@@H](C2)N(C)CC[C@]314	3.96304739758637	C1=C[C@H]2[C@H]3Cc4cccc5c4[C@@]2(CCN3)[C@H](C1)O5	0	0	0	0	0	0	0	0	0	0	1	1	0	0	0	1	0	0	0	1	1	0	0	0	0	0	0	0	0	0	0	0	0	0	1	0	0	0	0	0	1	2	0	0	0	0	0
CCC(=O)Oc1ccc2c3c1O[C@H]1[C@@H](OS(=O)(=O)O)C=C[C@H]4[C@@H](C2)N(C)CC[C@]314	5.31112054588606	C1=C[C@H]2[C@H]3Cc4cccc5c4[C@@]2(CCN3)[C@H](C1)O5	0	0	0	0	0	0	0	0	0	0	1	1	0	0	0	1	0	0	0	1	1	0	0	0	0	0	0	0	0	0	0	0	0	0	1	0	0	0	0	0	1	2	0	0	0	0	0
CC(C)C(=O)Oc1ccc2c3c1O[C@H]1[C@@H](OS(=O)(=O)O)C=C[C@H]4[C@@H](C2)N(C)CC[C@]314	2.63009901717177	C1=C[C@H]2[C@H]3Cc4cccc5c4[C@@]2(CCN3)[C@H](C1)O5	0	0	0	0	0	0	0	0	0	0	1	1	0	0	0	1	0	0	0	1	1	0	0	0	0	0	0	0	0	0	0	0	0	0	1	0	0	0	0	0	1	2	0	0	0	0	0
CN1CC[C@]23c4c5ccc(OC(=O)C(C)(C)C)c4O[C@H]2[C@@H](OS(=O)(=O)O)C=C[C@H]3[C@H]1C5	6.27870457214777	C1=C[C@H]2[C@H]3Cc4cccc5c4[C@@]2(CCN3)[C@H](C1)O5	0	0	0	0	0	0	0	0	0	0	1	1	0	0	0	1	0	0	0	1	1	0	0	0	0	0	0	0	0	0	0	0	0	0	1	0	0	0	0	0	1	2	0	0	0	0	0
CN1CC[C@]23c4c5ccc(O)c4O[C@H]2[C@@H](OS(=O)(=O)O)CC[C@H]3[C@H]1C5	6.0661431301641	c1cc2c3c(c1)O[C@H]1CCC[C@H]4[C@@H](C2)NCC[C@]314	0	0	0	0	0	0	0	1	0	0	0	0	0	0	0	1	0	0	0	1	1	0	0	0	0	0	0	0	0	0	0	0	0	0	1	0	0	0	0	0	0	1	0	0	0	0	0
CC(=O)Oc1ccc2c3c1O[C@H]1[C@@H](OS(=O)(=O)O)CC[C@H]4[C@@H](C2)N(C)CC[C@]314	3.21617481767026	c1cc2c3c(c1)O[C@H]1CCC[C@H]4[C@@H](C2)NCC[C@]314	0	0	0	0	0	0	0	0	0	0	1	1	0	0	0	1	0	0	0	1	1	0	0	0	0	0	0	0	0	0	0	0	0	0	1	0	0	0	0	0	1	2	0	0	0	0	0
COc1ccc2c3c1O[C@H]1[C@@H](OS(=O)(=O)O)C=C[C@H]4[C@@H](C2)N(C)CC[C@]314	2.97413402617469	C1=C[C@H]2[C@H]3Cc4cccc5c4[C@@]2(CCN3)[C@H](C1)O5	0	0	0	0	0	0	0	0	0	0	0	0	0	0	0	1	0	0	0	1	1	0	0	0	0	0	0	0	0	0	0	0	0	0	1	0	0	0	0	0	0	2	0	0	0	0	0
COc1ccc2c3c1O[C@H]1[C@@H](OS(=O)(=O)O)CC[C@H]4[C@@H](C2)N(C)CC[C@]314	1.95074515874416	c1cc2c3c(c1)O[C@H]1CCC[C@H]4[C@@H](C2)NCC[C@]314	0	0	0	0	0	0	0	0	0	0	0	0	0	0	0	1	0	0	0	1	1	0	0	0	0	0	0	0	0	0	0	0	0	0	1	0	0	0	0	0	0	2	0	0	0	0	0
CC(c1ccccc1)N1CCC(O)(c2ccccc2)CC1	-1.40759063054129	c1ccc(CN2CCC(c3ccccc3)CC2)cc1	0	1	0	0	0	0	0	0	0	0	0	0	0	0	0	1	0	0	0	0	1	0	0	0	0	0	0	0	0	0	0	0	0	0	2	0	0	0	0	0	0	0	0	0	0	0	0
Cc1ccccc1C(c1ccccc1)N1CCC(O)(c2ccccc2)CC1	2.12373538810923	c1ccc(C2CCN(C(c3ccccc3)c3ccccc3)CC2)cc1	0	1	0	0	0	0	0	0	0	0	0	0	0	0	0	1	0	0	0	0	1	0	0	0	0	0	0	0	0	0	1	0	0	0	3	0	0	0	0	0	0	0	0	0	0	0	0
CCCOC1(c2ccccc2)CCN(C(c2ccccc2)c2ccccc2)CC1	1.07448102021307	c1ccc(C2CCN(C(c3ccccc3)c3ccccc3)CC2)cc1	0	0	0	0	0	0	0	0	0	0	0	0	0	0	0	1	0	0	0	0	1	0	0	0	0	0	0	0	0	0	0	0	0	0	3	0	0	0	0	0	0	1	0	0	0	0	0
CCOC1(c2ccccc2)CCN(C(c2ccccc2)c2ccccc2)CC1	2.1998299316978	c1ccc(C2CCN(C(c3ccccc3)c3ccccc3)CC2)cc1	0	0	0	0	0	0	0	0	0	0	0	0	0	0	0	1	0	0	0	0	1	0	0	0	0	0	0	0	0	0	0	0	0	0	3	0	0	0	0	0	0	1	0	0	0	0	0
COC1(c2ccccc2)CCN(C(c2ccccc2)c2ccccc2)CC1	1.11730779371097	c1ccc(C2CCN(C(c3ccccc3)c3ccccc3)CC2)cc1	0	0	0	0	0	0	0	0	0	0	0	0	0	0	0	1	0	0	0	0	1	0	0	0	0	0	0	0	0	0	0	0	0	0	3	0	0	0	0	0	0	1	0	0	0	0	0
COc1ccc(C(c2ccc(OC)cc2)N2CCC(O)(c3ccccc3)CC2)cc1	-0.526245403371703	c1ccc(C2CCN(C(c3ccccc3)c3ccccc3)CC2)cc1	0	1	0	0	0	0	0	0	0	0	0	0	0	0	0	1	0	0	0	0	1	0	0	0	0	0	0	0	0	0	0	0	0	0	3	0	0	0	0	0	0	2	0	0	0	0	0
COc1ccccc1C(c1ccccc1OC)N1CCC(O)(c2ccccc2)CC1	-0.806976652155285	c1ccc(C2CCN(C(c3ccccc3)c3ccccc3)CC2)cc1	0	1	0	0	0	0	0	0	0	0	0	0	0	0	0	1	0	0	0	0	1	0	0	0	0	0	0	0	0	0	0	0	0	0	3	0	0	0	0	0	0	2	0	0	0	0	0
OC1(c2ccccc2)CCN(C(c2ccc(F)cc2)c2ccc(F)cc2)CC1	2.63009901717177	c1ccc(C2CCN(C(c3ccccc3)c3ccccc3)CC2)cc1	0	1	0	0	0	0	0	0	0	0	0	0	0	0	0	1	0	0	0	0	1	0	0	0	0	0	0	0	0	0	0	0	0	0	3	0	0	0	0	0	0	0	0	0	2	0	0
OC1(c2ccccc2)CCN(C(c2ccccc2F)c2ccccc2F)CC1	1.51394738213686	c1ccc(C2CCN(C(c3ccccc3)c3ccccc3)CC2)cc1	0	1	0	0	0	0	0	0	0	0	0	0	0	0	0	1	0	0	0	0	1	0	0	0	0	0	0	0	0	0	0	0	0	0	3	0	0	0	0	0	0	0	0	0	2	0	0
OC1(c2ccccc2)CCN(C(c2ccccc2Cl)c2ccccc2Cl)CC1	1.58241959758546	c1ccc(C2CCN(C(c3ccccc3)c3ccccc3)CC2)cc1	0	1	0	0	0	0	0	0	0	0	0	0	0	0	0	1	0	0	0	0	1	0	0	0	0	0	0	0	0	0	0	0	0	0	3	0	0	0	0	0	0	0	0	0	2	0	0
Cc1ccccc1C(c1ccccc1C)N1CCC(O)(c2ccccc2)CC1	0.335939732774211	c1ccc(C2CCN(C(c3ccccc3)c3ccccc3)CC2)cc1	0	1	0	0	0	0	0	0	0	0	0	0	0	0	0	1	0	0	0	0	1	0	0	0	0	0	0	0	0	0	2	0	0	0	3	0	0	0	0	0	0	0	0	0	0	0	0
OCc1ccccc1C(c1ccccc1)N1CCC(O)(c2ccccc2)CC1	1.41066417682938	c1ccc(C2CCN(C(c3ccccc3)c3ccccc3)CC2)cc1	0	2	1	0	0	0	0	0	0	0	0	0	0	0	0	1	0	0	0	0	1	0	0	0	0	0	0	0	0	0	0	0	0	0	3	0	0	0	0	0	0	0	0	0	0	0	0
COc1ccccc1C(c1ccccc1)N1CCC(O)(c2ccccc2)CC1	2.11756252900215	c1ccc(C2CCN(C(c3ccccc3)c3ccccc3)CC2)cc1	0	1	0	0	0	0	0	0	0	0	0	0	0	0	0	1	0	0	0	0	1	0	0	0	0	0	0	0	0	0	0	0	0	0	3	0	0	0	0	0	0	1	0	0	0	0	0
OC1(c2ccccc2)CCN(C(c2ccccc2)c2ccc(Br)cc2)CC1	0.597544486054186	c1ccc(C2CCN(C(c3ccccc3)c3ccccc3)CC2)cc1	0	1	0	0	0	0	0	0	0	0	0	0	0	0	0	1	0	0	0	0	1	0	0	0	0	0	0	0	0	0	0	0	0	0	3	0	0	0	0	0	0	0	0	0	1	0	0
OC1(c2ccccc2)CCN(C(c2ccccc2)c2ccccc2Br)CC1	1.34555677352989	c1ccc(C2CCN(C(c3ccccc3)c3ccccc3)CC2)cc1	0	1	0	0	0	0	0	0	0	0	0	0	0	0	0	1	0	0	0	0	1	0	0	0	0	0	0	0	0	0	0	0	0	0	3	0	0	0	0	0	0	0	0	0	1	0	0
OC1(c2ccccc2)CCN(C(c2ccccc2)c2ccccc2F)CC1	1.01213590391431	c1ccc(C2CCN(C(c3ccccc3)c3ccccc3)CC2)cc1	0	1	0	0	0	0	0	0	0	0	0	0	0	0	0	1	0	0	0	0	1	0	0	0	0	0	0	0	0	0	0	0	0	0	3	0	0	0	0	0	0	0	0	0	1	0	0
OC1(c2ccccc2)CCN(C(c2ccccc2)c2ccc(Cl)cc2)CC1	1.73387122044355	c1ccc(C2CCN(C(c3ccccc3)c3ccccc3)CC2)cc1	0	1	0	0	0	0	0	0	0	0	0	0	0	0	0	1	0	0	0	0	1	0	0	0	0	0	0	0	0	0	0	0	0	0	3	0	0	0	0	0	0	0	0	0	1	0	0
OC1(c2ccccc2)CCN(C(c2ccccc2)c2cccc(Cl)c2)CC1	0.984012188972763	c1ccc(C2CCN(C(c3ccccc3)c3ccccc3)CC2)cc1	0	1	0	0	0	0	0	0	0	0	0	0	0	0	0	1	0	0	0	0	1	0	0	0	0	0	0	0	0	0	0	0	0	0	3	0	0	0	0	0	0	0	0	0	1	0	0
OC1(c2ccccc2)CCN(C(c2ccccc2)c2ccccc2Cl)CC1	1.57702874895058	c1ccc(C2CCN(C(c3ccccc3)c3ccccc3)CC2)cc1	0	1	0	0	0	0	0	0	0	0	0	0	0	0	0	1	0	0	0	0	1	0	0	0	0	0	0	0	0	0	0	0	0	0	3	0	0	0	0	0	0	0	0	0	1	0	0
CCc1ccccc1C(c1ccccc1)N1CCC(O)(c2ccccc2)CC1	3.53193985886487	c1ccc(C2CCN(C(c3ccccc3)c3ccccc3)CC2)cc1	0	1	0	0	0	0	0	0	0	0	0	0	0	0	0	1	0	0	0	0	1	0	0	0	0	0	0	0	0	0	1	0	0	0	3	0	0	0	0	0	0	0	0	0	0	0	0
OC1(c2ccccc2)CCN(C(c2ccccc2)c2ccc(C(F)(F)F)cc2)CC1	-0.222664121665014	c1ccc(C2CCN(C(c3ccccc3)c3ccccc3)CC2)cc1	0	1	0	0	0	0	0	0	0	0	0	0	0	0	0	1	0	0	0	0	1	0	0	0	0	3	0	0	0	0	0	0	0	0	3	0	0	0	0	0	0	0	0	0	3	0	0
OC1(c2ccccc2)CCN(C(c2ccccc2)c2cccc(C(F)(F)F)c2)CC1	0.0968643669644624	c1ccc(C2CCN(C(c3ccccc3)c3ccccc3)CC2)cc1	0	1	0	0	0	0	0	0	0	0	0	0	0	0	0	1	0	0	0	0	1	0	0	0	0	3	0	0	0	0	0	0	0	0	3	0	0	0	0	0	0	0	0	0	3	0	0
OC1(c2ccccc2)CCN(C(c2ccccc2)c2ccccc2C(F)(F)F)CC1	1.85244072881055	c1ccc(C2CCN(C(c3ccccc3)c3ccccc3)CC2)cc1	0	1	0	0	0	0	0	0	0	0	0	0	0	0	0	1	0	0	0	0	1	0	0	0	0	3	0	0	0	0	0	0	0	0	3	0	0	0	0	0	0	0	0	0	3	0	0
Cc1ccc(C(c2ccccc2)N2CCC(O)(c3ccccc3)CC2)cc1	-0.144734614878189	c1ccc(C2CCN(C(c3ccccc3)c3ccccc3)CC2)cc1	0	1	0	0	0	0	0	0	0	0	0	0	0	0	0	1	0	0	0	0	1	0	0	0	0	0	0	0	0	0	1	0	0	0	3	0	0	0	0	0	0	0	0	0	0	0	0
Cc1cccc(C(c2ccccc2)N2CCC(O)(c3ccccc3)CC2)c1	1.20147694637479	c1ccc(C2CCN(C(c3ccccc3)c3ccccc3)CC2)cc1	0	1	0	0	0	0	0	0	0	0	0	0	0	0	0	1	0	0	0	0	1	0	0	0	0	0	0	0	0	0	1	0	0	0	3	0	0	0	0	0	0	0	0	0	0	0	0
Br.Cc1ccccc1C(c1ccccc1)N1CCC(O)(c2ccccc2)CC1	-0.078521797355334	c1ccc(C2CCN(C(c3ccccc3)c3ccccc3)CC2)cc1	0	1	0	0	0	0	0	0	0	0	0	0	0	0	0	1	0	0	0	0	1	0	0	0	0	0	0	0	0	0	1	0	0	0	3	0	0	0	0	0	0	0	0	0	1	0	0
Cc1ccccc1C(c1ccccc1)N1CCC(O)(c2ccccc2)CC1.Cl	2.77940982990026	c1ccc(C2CCN(C(c3ccccc3)c3ccccc3)CC2)cc1	0	1	0	0	0	0	0	0	0	0	0	0	0	0	0	1	0	0	0	0	1	0	0	0	0	0	0	0	0	0	1	0	0	0	3	0	0	0	0	0	0	0	0	0	1	0	0
OC1(c2ccccc2)CCN(C(c2ccccc2)c2ccccc2)CC1	1.58181917727321	c1ccc(C2CCN(C(c3ccccc3)c3ccccc3)CC2)cc1	0	1	0	0	0	0	0	0	0	0	0	0	0	0	0	1	0	0	0	0	1	0	0	0	0	0	0	0	0	0	0	0	0	0	3	0	0	0	0	0	0	0	0	0	0	0	0
COC(=O)C(c1ccccc1)N1CCC(O)(c2ccccc2)CC1	-2.71013563425793	c1ccc(CN2CCC(c3ccccc3)CC2)cc1	0	1	0	0	0	0	0	0	0	0	1	1	0	0	0	1	0	0	0	0	1	0	0	0	0	0	0	0	0	0	0	0	0	0	2	0	0	0	0	0	1	1	0	0	0	0	0
CCOCC(c1ccccc1)N1CCC(O)(c2ccccc2)CC1	-0.632334782035558	c1ccc(CN2CCC(c3ccccc3)CC2)cc1	0	1	0	0	0	0	0	0	0	0	0	0	0	0	0	1	0	0	0	0	1	0	0	0	0	0	0	0	0	0	0	0	0	0	2	0	0	0	0	0	0	1	0	0	0	0	0
COCC(c1ccccc1)N1CCC(O)(c2ccccc2)CC1	-1.40304998402341	c1ccc(CN2CCC(c3ccccc3)CC2)cc1	0	1	0	0	0	0	0	0	0	0	0	0	0	0	0	1	0	0	0	0	1	0	0	0	0	0	0	0	0	0	0	0	0	0	2	0	0	0	0	0	0	1	0	0	0	0	0
CCCCCCC(c1ccccc1)N1CCC(O)(c2ccccc2)CC1	2.69008172177348	c1ccc(CN2CCC(c3ccccc3)CC2)cc1	0	1	0	0	0	0	0	0	0	0	0	0	0	0	0	1	0	0	0	0	1	0	0	0	0	0	0	0	0	0	0	0	0	0	2	0	0	0	0	0	0	0	0	0	0	0	0
CC(C)CCC(c1ccccc1)N1CCC(O)(c2ccccc2)CC1	3.14779752022553	c1ccc(CN2CCC(c3ccccc3)CC2)cc1	0	1	0	0	0	0	0	0	0	0	0	0	0	0	0	1	0	0	0	0	1	0	0	0	0	0	0	0	0	0	0	0	0	0	2	0	0	0	0	0	0	0	0	0	0	0	0
CCCCCC(c1ccccc1)N1CCC(O)(c2ccccc2)CC1	3.78506424239101	c1ccc(CN2CCC(c3ccccc3)CC2)cc1	0	1	0	0	0	0	0	0	0	0	0	0	0	0	0	1	0	0	0	0	1	0	0	0	0	0	0	0	0	0	0	0	0	0	2	0	0	0	0	0	0	0	0	0	0	0	0
CCCCC(c1ccccc1)N1CCC(O)(c2ccccc2)CC1	2.91095512455315	c1ccc(CN2CCC(c3ccccc3)CC2)cc1	0	1	0	0	0	0	0	0	0	0	0	0	0	0	0	1	0	0	0	0	1	0	0	0	0	0	0	0	0	0	0	0	0	0	2	0	0	0	0	0	0	0	0	0	0	0	0
CCCC(c1ccccc1)N1CCC(O)(c2ccccc2)CC1	0.674936306368803	c1ccc(CN2CCC(c3ccccc3)CC2)cc1	0	1	0	0	0	0	0	0	0	0	0	0	0	0	0	1	0	0	0	0	1	0	0	0	0	0	0	0	0	0	0	0	0	0	2	0	0	0	0	0	0	0	0	0	0	0	0
CCC(c1ccccc1)N1CCC(O)(c2ccccc2)CC1	-0.947025854550612	c1ccc(CN2CCC(c3ccccc3)CC2)cc1	0	1	0	0	0	0	0	0	0	0	0	0	0	0	0	1	0	0	0	0	1	0	0	0	0	0	0	0	0	0	0	0	0	0	2	0	0	0	0	0	0	0	0	0	0	0	0
CCNC(=O)NCc1ccccc1C1(O)CCN(C(c2ccccc2Cl)c2ccccc2Cl)CC1	1.19819959809103	c1ccc(C2CCN(C(c3ccccc3)c3ccccc3)CC2)cc1	0	1	0	0	0	0	0	0	0	0	1	1	0	0	0	1	2	0	0	0	1	0	0	0	0	0	0	2	0	0	0	0	0	0	3	0	0	0	0	0	0	0	0	0	2	0	0
CNC(=O)NCc1ccccc1C1(O)CCN(C(c2ccccc2Cl)c2ccccc2Cl)CC1	1.40310556185546	c1ccc(C2CCN(C(c3ccccc3)c3ccccc3)CC2)cc1	0	1	0	0	0	0	0	0	0	0	1	1	0	0	0	1	2	0	0	0	1	0	0	0	0	0	0	2	0	0	0	0	0	0	3	0	0	0	0	0	0	0	0	0	2	0	0
CC(C)S(=O)(=O)NCc1ccccc1C1(O)CCN(C(c2ccccc2Cl)c2ccccc2Cl)CC1	2.75002475774052	c1ccc(C2CCN(C(c3ccccc3)c3ccccc3)CC2)cc1	0	1	0	0	0	0	0	0	0	0	0	0	0	0	0	1	1	0	0	0	1	0	0	0	0	0	0	0	0	0	0	0	0	0	3	0	0	0	0	0	0	0	0	0	2	0	0
CCCS(=O)(=O)NCc1ccccc1C1(O)CCN(C(c2ccccc2Cl)c2ccccc2Cl)CC1	2.34455964963235	c1ccc(C2CCN(C(c3ccccc3)c3ccccc3)CC2)cc1	0	1	0	0	0	0	0	0	0	0	0	0	0	0	0	1	1	0	0	0	1	0	0	0	0	0	0	0	0	0	0	0	0	0	3	0	0	0	0	0	0	0	0	0	2	0	0
CNCc1ccccc1C1(O)CCN(C(c2ccccc2Cl)c2ccccc2Cl)CC1	0.752517995714307	c1ccc(C2CCN(C(c3ccccc3)c3ccccc3)CC2)cc1	0	1	0	0	0	0	0	0	0	0	0	0	0	0	0	1	1	0	0	0	1	0	0	0	0	0	0	0	0	0	0	0	0	0	3	0	0	0	0	0	0	0	0	0	2	0	0
NCc1ccccc1C1(O)CCN(C(c2ccccc2Br)c2ccccc2Br)CC1	0.92784469181175	c1ccc(C2CCN(C(c3ccccc3)c3ccccc3)CC2)cc1	0	1	0	0	0	0	0	0	0	0	0	0	0	0	0	1	0	1	0	0	1	0	0	0	0	0	0	0	0	0	0	0	0	0	3	0	0	0	0	0	0	0	0	0	2	0	0
NCc1ccccc1C1(O)CCN(C(c2cccc(F)c2)c2cccc(F)c2)CC1	-0.146654820290049	c1ccc(C2CCN(C(c3ccccc3)c3ccccc3)CC2)cc1	0	1	0	0	0	0	0	0	0	0	0	0	0	0	0	1	0	1	0	0	1	0	0	0	0	0	0	0	0	0	0	0	0	0	3	0	0	0	0	0	0	0	0	0	2	0	0
NCc1ccccc1C1(O)CCN(C(c2ccccc2F)c2ccccc2F)CC1	0.783371506866557	c1ccc(C2CCN(C(c3ccccc3)c3ccccc3)CC2)cc1	0	1	0	0	0	0	0	0	0	0	0	0	0	0	0	1	0	1	0	0	1	0	0	0	0	0	0	0	0	0	0	0	0	0	3	0	0	0	0	0	0	0	0	0	2	0	0
NCc1ccccc1C1(O)CCN(C(c2ccccc2Cl)c2ccccc2Cl)CC1	0.994299321337458	c1ccc(C2CCN(C(c3ccccc3)c3ccccc3)CC2)cc1	0	1	0	0	0	0	0	0	0	0	0	0	0	0	0	1	0	1	0	0	1	0	0	0	0	0	0	0	0	0	0	0	0	0	3	0	0	0	0	0	0	0	0	0	2	0	0
NCc1ccccc1C1(O)CCN(C(c2ccc(Cl)cc2)c2ccc(Cl)cc2)CC1	0.70845349011609	c1ccc(C2CCN(C(c3ccccc3)c3ccccc3)CC2)cc1	0	1	0	0	0	0	0	0	0	0	0	0	0	0	0	1	0	1	0	0	1	0	0	0	0	0	0	0	0	0	0	0	0	0	3	0	0	0	0	0	0	0	0	0	2	0	0
Cc1ccc(C(c2ccc(C)cc2)N2CCC(O)(c3ccccc3CN)CC2)cc1	-0.0938065557202314	c1ccc(C2CCN(C(c3ccccc3)c3ccccc3)CC2)cc1	0	1	0	0	0	0	0	0	0	0	0	0	0	0	0	1	0	1	0	0	1	0	0	0	0	0	0	0	0	0	2	0	0	0	3	0	0	0	0	0	0	0	0	0	0	0	0
Cc1ccccc1C(c1ccccc1C)N1CCC(O)(c2ccccc2CN)CC1	-0.0401449949800678	c1ccc(C2CCN(C(c3ccccc3)c3ccccc3)CC2)cc1	0	1	0	0	0	0	0	0	0	0	0	0	0	0	0	1	0	1	0	0	1	0	0	0	0	0	0	0	0	0	2	0	0	0	3	0	0	0	0	0	0	0	0	0	0	0	0
NCc1ccccc1C1(O)CCN(C(c2ccccc2)c2ccccc2Br)CC1	0.901053251056661	c1ccc(C2CCN(C(c3ccccc3)c3ccccc3)CC2)cc1	0	1	0	0	0	0	0	0	0	0	0	0	0	0	0	1	0	1	0	0	1	0	0	0	0	0	0	0	0	0	0	0	0	0	3	0	0	0	0	0	0	0	0	0	1	0	0
NCc1ccccc1C1(O)CCN(C(c2ccccc2)c2ccccc2Cl)CC1	0.783371506866557	c1ccc(C2CCN(C(c3ccccc3)c3ccccc3)CC2)cc1	0	1	0	0	0	0	0	0	0	0	0	0	0	0	0	1	0	1	0	0	1	0	0	0	0	0	0	0	0	0	0	0	0	0	3	0	0	0	0	0	0	0	0	0	1	0	0
Cc1ccccc1C(c1ccccc1)N1CCC(O)(c2ccccc2CN)CC1	1.03897853411663	c1ccc(C2CCN(C(c3ccccc3)c3ccccc3)CC2)cc1	0	1	0	0	0	0	0	0	0	0	0	0	0	0	0	1	0	1	0	0	1	0	0	0	0	0	0	0	0	0	1	0	0	0	3	0	0	0	0	0	0	0	0	0	0	0	0
NCc1ccccc1C1(O)CCN(C(c2ccccc2)c2ccccc2)CC1	-0.540003766668065	c1ccc(C2CCN(C(c3ccccc3)c3ccccc3)CC2)cc1	0	1	0	0	0	0	0	0	0	0	0	0	0	0	0	1	0	1	0	0	1	0	0	0	0	0	0	0	0	0	0	0	0	0	3	0	0	0	0	0	0	0	0	0	0	0	0
CCCCCC(c1ccccc1)N1CCC(O)(c2ccccc2CN)CC1	2.59312001393069	c1ccc(CN2CCC(c3ccccc3)CC2)cc1	0	1	0	0	0	0	0	0	0	0	0	0	0	0	0	1	0	1	0	0	1	0	0	0	0	0	0	0	0	0	0	0	0	0	2	0	0	0	0	0	0	0	0	0	0	0	0
CCCCC(c1ccccc1)N1CCC(O)(c2ccccc2CN)CC1	1.89997283337074	c1ccc(CN2CCC(c3ccccc3)CC2)cc1	0	1	0	0	0	0	0	0	0	0	0	0	0	0	0	1	0	1	0	0	1	0	0	0	0	0	0	0	0	0	0	0	0	0	2	0	0	0	0	0	0	0	0	0	0	0	0
OCc1ccccc1C1(O)CCN(C(c2ccccc2)c2ccccc2)CC1	0.61908482687639	c1ccc(C2CCN(C(c3ccccc3)c3ccccc3)CC2)cc1	0	2	1	0	0	0	0	0	0	0	0	0	0	0	0	1	0	0	0	0	1	0	0	0	0	0	0	0	0	0	0	0	0	0	3	0	0	0	0	0	0	0	0	0	0	0	0
N#Cc1ccc(C2(O)CCN(C(c3ccccc3)c3ccccc3)CC2)cc1	-1.25343995071403	c1ccc(C2CCN(C(c3ccccc3)c3ccccc3)CC2)cc1	0	1	0	0	0	0	0	0	0	0	0	0	0	0	0	2	0	0	0	0	1	0	0	0	0	0	0	0	0	0	0	0	0	0	3	0	0	0	0	0	0	0	0	0	0	0	0
COc1ccc(C2(O)CCN(C(c3ccccc3)c3ccccc3)CC2)cc1	-0.863706682524283	c1ccc(C2CCN(C(c3ccccc3)c3ccccc3)CC2)cc1	0	1	0	0	0	0	0	0	0	0	0	0	0	0	0	1	0	0	0	0	1	0	0	0	0	0	0	0	0	0	0	0	0	0	3	0	0	0	0	0	0	1	0	0	0	0	0
COc1cccc(C2(O)CCN(C(c3ccccc3)c3ccccc3)CC2)c1	-0.167954655479745	c1ccc(C2CCN(C(c3ccccc3)c3ccccc3)CC2)cc1	0	1	0	0	0	0	0	0	0	0	0	0	0	0	0	1	0	0	0	0	1	0	0	0	0	0	0	0	0	0	0	0	0	0	3	0	0	0	0	0	0	1	0	0	0	0	0
COc1ccccc1C1(O)CCN(C(c2ccccc2)c2ccccc2)CC1	0.612460016810633	c1ccc(C2CCN(C(c3ccccc3)c3ccccc3)CC2)cc1	0	1	0	0	0	0	0	0	0	0	0	0	0	0	0	1	0	0	0	0	1	0	0	0	0	0	0	0	0	0	0	0	0	0	3	0	0	0	0	0	0	1	0	0	0	0	0
CCCc1ccc(C2(O)CCN(C(c3ccccc3)c3ccccc3)CC2)cc1	-1.41466311506641	c1ccc(C2CCN(C(c3ccccc3)c3ccccc3)CC2)cc1	0	1	0	0	0	0	0	0	0	0	0	0	0	0	0	1	0	0	0	0	1	0	0	0	0	0	0	0	0	0	1	0	0	0	3	0	0	0	0	0	0	0	0	0	0	0	0
CCc1ccc(C2(O)CCN(C(c3ccccc3)c3ccccc3)CC2)cc1	-1.1226230824528	c1ccc(C2CCN(C(c3ccccc3)c3ccccc3)CC2)cc1	0	1	0	0	0	0	0	0	0	0	0	0	0	0	0	1	0	0	0	0	1	0	0	0	0	0	0	0	0	0	1	0	0	0	3	0	0	0	0	0	0	0	0	0	0	0	0
Cc1ccc(C2(O)CCN(C(c3ccccc3)c3ccccc3)CC2)cc1	-0.402199633250627	c1ccc(C2CCN(C(c3ccccc3)c3ccccc3)CC2)cc1	0	1	0	0	0	0	0	0	0	0	0	0	0	0	0	1	0	0	0	0	1	0	0	0	0	0	0	0	0	0	1	0	0	0	3	0	0	0	0	0	0	0	0	0	0	0	0
Cc1cccc(C2(O)CCN(C(c3ccccc3)c3ccccc3)CC2)c1	0.0386339393725485	c1ccc(C2CCN(C(c3ccccc3)c3ccccc3)CC2)cc1	0	1	0	0	0	0	0	0	0	0	0	0	0	0	0	1	0	0	0	0	1	0	0	0	0	0	0	0	0	0	1	0	0	0	3	0	0	0	0	0	0	0	0	0	0	0	0
Cc1ccccc1C1(O)CCN(C(c2ccccc2)c2ccccc2)CC1	1.58061941708131	c1ccc(C2CCN(C(c3ccccc3)c3ccccc3)CC2)cc1	0	1	0	0	0	0	0	0	0	0	0	0	0	0	0	1	0	0	0	0	1	0	0	0	0	0	0	0	0	0	1	0	0	0	3	0	0	0	0	0	0	0	0	0	0	0	0
OC1(c2ccc(Br)cc2)CCN(C(c2ccccc2)c2ccccc2)CC1	-0.631678829240638	c1ccc(C2CCN(C(c3ccccc3)c3ccccc3)CC2)cc1	0	1	0	0	0	0	0	0	0	0	0	0	0	0	0	1	0	0	0	0	1	0	0	0	0	0	0	0	0	0	0	0	0	0	3	0	0	0	0	0	0	0	0	0	1	0	0
OC1(c2ccc(Cl)cc2)CCN(C(c2ccccc2)c2ccccc2)CC1	0.241587610542323	c1ccc(C2CCN(C(c3ccccc3)c3ccccc3)CC2)cc1	0	1	0	0	0	0	0	0	0	0	0	0	0	0	0	1	0	0	0	0	1	0	0	0	0	0	0	0	0	0	0	0	0	0	3	0	0	0	0	0	0	0	0	0	1	0	0
OC1(c2ccc(F)cc2)CCN(C(c2ccccc2)c2ccccc2)CC1	0.890775046910045	c1ccc(C2CCN(C(c3ccccc3)c3ccccc3)CC2)cc1	0	1	0	0	0	0	0	0	0	0	0	0	0	0	0	1	0	0	0	0	1	0	0	0	0	0	0	0	0	0	0	0	0	0	3	0	0	0	0	0	0	0	0	0	1	0	0
OC1(c2cccc(F)c2)CCN(C(c2ccccc2)c2ccccc2)CC1	0.367694001483258	c1ccc(C2CCN(C(c3ccccc3)c3ccccc3)CC2)cc1	0	1	0	0	0	0	0	0	0	0	0	0	0	0	0	1	0	0	0	0	1	0	0	0	0	0	0	0	0	0	0	0	0	0	3	0	0	0	0	0	0	0	0	0	1	0	0
OC1(c2ccccc2F)CCN(C(c2ccccc2)c2ccccc2)CC1	0.367694001483258	c1ccc(C2CCN(C(c3ccccc3)c3ccccc3)CC2)cc1	0	1	0	0	0	0	0	0	0	0	0	0	0	0	0	1	0	0	0	0	1	0	0	0	0	0	0	0	0	0	0	0	0	0	3	0	0	0	0	0	0	0	0	0	1	0	0
CNC(=O)Nc1ccc2c(c1)[C@@]13CCCC[C@H]1[C@@H](C2)N(CC1CCC1)CC3	3.40157804100162	c1ccc2c(c1)C[C@@H]1[C@@H]3CCCC[C@]23CCN1CC1CCC1	0	0	0	0	0	0	0	0	0	0	1	1	0	0	0	1	2	0	0	0	1	0	0	0	0	0	0	2	0	1	0	0	0	0	1	0	1	0	0	0	0	0	0	0	0	0	0
NC(=O)Nc1ccc2c(c1)[C@@]13CCCC[C@H]1[C@@H](C2)N(CC1CCC1)CC3	3.92482618476617	c1ccc2c(c1)C[C@@H]1[C@@H]3CCCC[C@]23CCN1CC1CCC1	0	0	0	0	0	0	0	0	0	0	1	1	0	0	0	1	1	1	0	0	1	0	0	0	0	0	0	2	0	1	0	0	0	0	1	0	1	0	0	0	0	0	0	0	0	0	0
C[C@H](NC(=O)[C@H](CO)NC(=O)[C@H](CCCCN)NC(=O)[C@H](CCCNC(=N)N)NC(=O)C(C)(C)NC(=O)CNC(=O)[C@@H](NC(=O)[C@H](Cc1ccc(F)cc1)NC(=O)CNC(=O)[C@H](CN)NC(=O)[C@@H](N)Cc1ccccc1)[C@@H](C)O)C(=O)N[C@@H](CCCNC(=N)N)C(=O)N[C@@H](CCCCN)C(=O)N[C@@H](CCCNC(=N)N)C(=O)N[C@@H](CCCCN)C(=O)N[C@@H](CC(N)=O)C(=O)N[C@@H](CCC(N)=O)C(N)=O	1.37844233553288	O=C(CCc1ccccc1)NCC(=O)NCC(=O)NCCc1ccccc1	0	2	2	0	0	0	0	0	0	0	19	19	0	0	0	0	22	11	0	0	0	0	0	0	0	0	0	19	0	0	0	0	0	0	2	0	0	0	0	0	0	0	0	3	1	0	0
C[C@H](NC(=O)[C@H](CO)NC(=O)[C@H](CCCCN)NC(=O)[C@H](CCCNC(=N)N)NC(=O)C(C)(C)NC(=O)CNC(=O)[C@@H](NC(=O)[C@H](Cc1ccc(F)cc1)NC(=O)CNC(=O)CNC(=O)[C@@H](N)Cc1ccccc1)[C@@H](C)O)C(=O)N[C@@H](CCCNC(=N)N)C(=O)N[C@@H](CCCCN)C(=O)N[C@@H](CCCNC(=N)N)C(=O)N[C@@H](CCCCN)C(=O)N[C@@H](CC(N)=O)C(=O)N[C@@H](CCC(N)=O)C(N)=O	2.94420007738712	O=C(CCc1ccccc1)NCC(=O)NCC(=O)NCCc1ccccc1	0	2	2	0	0	0	0	0	0	0	19	19	0	0	0	0	22	10	0	0	0	0	0	0	0	0	0	19	0	0	0	0	0	0	2	0	0	0	0	0	0	0	0	3	1	0	0
COc1ccc2c3c1O[C@H]1[C@]4(OC)CC[C@@]5(C[C@@H]4CNC(=O)/C=C/c4ccccc4)[C@@H](C2)N(C)CC[C@]315	4.54101232418999	O=C(/C=C/c1ccccc1)NC[C@H]1C[C@@]23CCC1[C@@H]1Oc4cccc5c4[C@@]12CCN[C@@H]3C5	0	0	0	0	0	0	0	0	0	0	1	1	0	0	0	1	1	0	0	1	1	0	0	0	0	0	0	1	0	0	0	0	0	0	2	0	2	0	0	0	0	3	0	0	0	0	0
CO[C@@]12CC[C@@]3(C[C@@H]1CNC(=O)/C=C/c1ccc([N+](=O)[O-])cc1)[C@H]1Cc4ccc(O)c5c4[C@@]3(CCN1C)[C@H]2O5	7.31731162582631	O=C(/C=C/c1ccccc1)NC[C@H]1C[C@@]23CCC1[C@@H]1Oc4cccc5c4[C@@]12CCN[C@@H]3C5	0	0	0	0	0	0	0	1	0	0	1	1	0	0	0	2	1	0	0	1	1	0	0	0	0	0	0	1	0	0	0	0	0	0	2	0	2	0	0	0	0	2	0	0	0	0	0
CO[C@@]12CC[C@@]3(C[C@@H]1CNC(=O)/C=C/c1ccc(Cl)cc1)[C@H]1Cc4ccc(O)c5c4[C@@]3(CCN1C)[C@H]2O5	6.92055845832016	O=C(/C=C/c1ccccc1)NC[C@H]1C[C@@]23CCC1[C@@H]1Oc4cccc5c4[C@@]12CCN[C@@H]3C5	0	0	0	0	0	0	0	1	0	0	1	1	0	0	0	1	1	0	0	1	1	0	0	0	0	0	0	1	0	0	0	0	0	0	2	0	2	0	0	0	0	2	0	0	1	0	0
CO[C@@]12CC[C@@]3(C[C@@H]1CNC(=O)/C=C/c1ccc(C)cc1)[C@H]1Cc4ccc(O)c5c4[C@@]3(CCN1C)[C@H]2O5	7.12359305671166	O=C(/C=C/c1ccccc1)NC[C@H]1C[C@@]23CCC1[C@@H]1Oc4cccc5c4[C@@]12CCN[C@@H]3C5	0	0	0	0	0	0	0	1	0	0	1	1	0	0	0	1	1	0	0	1	1	0	0	0	0	0	0	1	0	0	1	0	0	0	2	0	2	0	0	0	0	2	0	0	0	0	0
CO[C@@]12CC[C@@]3(C[C@@H]1CNC(=O)/C=C/c1ccccc1Cl)[C@H]1Cc4ccc(O)c5c4[C@@]3(CCN1C)[C@H]2O5	6.97316840859246	O=C(/C=C/c1ccccc1)NC[C@H]1C[C@@]23CCC1[C@@H]1Oc4cccc5c4[C@@]12CCN[C@@H]3C5	0	0	0	0	0	0	0	1	0	0	1	1	0	0	0	1	1	0	0	1	1	0	0	0	0	0	0	1	0	0	0	0	0	0	2	0	2	0	0	0	0	2	0	0	1	0	0
CO[C@@]12CC[C@@]3(C[C@@H]1CNC(=O)/C=C/c1ccccc1C)[C@H]1Cc4ccc(O)c5c4[C@@]3(CCN1C)[C@H]2O5	7.77328770870457	O=C(/C=C/c1ccccc1)NC[C@H]1C[C@@]23CCC1[C@@H]1Oc4cccc5c4[C@@]12CCN[C@@H]3C5	0	0	0	0	0	0	0	1	0	0	1	1	0	0	0	1	1	0	0	1	1	0	0	0	0	0	0	1	0	0	1	0	0	0	2	0	2	0	0	0	0	2	0	0	0	0	0
CO[C@@]12CC[C@@]3(C[C@@H]1CNC(=O)/C=C/c1ccccc1)[C@H]1Cc4ccc(O)c5c4[C@@]3(CCN1C)[C@H]2O5	6.59305489168171	O=C(/C=C/c1ccccc1)NC[C@H]1C[C@@]23CCC1[C@@H]1Oc4cccc5c4[C@@]12CCN[C@@H]3C5	0	0	0	0	0	0	0	1	0	0	1	1	0	0	0	1	1	0	0	1	1	0	0	0	0	0	0	1	0	0	0	0	0	0	2	0	2	0	0	0	0	2	0	0	0	0	0
COc1ccc(/C=C/C(=O)NC[C@H]2C[C@@]34CC[C@@]2(OC)[C@@H]2Oc5c(OC)ccc6c5[C@@]23CCN(C)[C@@H]4C6)cc1	3.22544845445559	O=C(/C=C/c1ccccc1)NC[C@H]1C[C@@]23CCC1[C@@H]1Oc4cccc5c4[C@@]12CCN[C@@H]3C5	0	0	0	0	0	0	0	0	0	0	1	1	0	0	0	1	1	0	0	1	1	0	0	0	0	0	0	1	0	0	0	0	0	0	2	0	2	0	0	0	0	4	0	0	0	0	0
COc1ccccc1/C=C/C(=O)NC[C@H]1C[C@@]23CC[C@@]1(OC)[C@@H]1Oc4c(OC)ccc5c4[C@@]12CCN(C)[C@@H]3C5	4.52380019530887	O=C(/C=C/c1ccccc1)NC[C@H]1C[C@@]23CCC1[C@@H]1Oc4cccc5c4[C@@]12CCN[C@@H]3C5	0	0	0	0	0	0	0	0	0	0	1	1	0	0	0	1	1	0	0	1	1	0	0	0	0	0	0	1	0	0	0	0	0	0	2	0	2	0	0	0	0	4	0	0	0	0	0
COc1ccc2c3c1O[C@H]1[C@]4(OC)CC[C@@]5(C[C@@H]4CNC(=O)/C=C/c4ccccc4[N+](=O)[O-])[C@@H](C2)N(C)CC[C@]315	4.29046979868767	O=C(/C=C/c1ccccc1)NC[C@H]1C[C@@]23CCC1[C@@H]1Oc4cccc5c4[C@@]12CCN[C@@H]3C5	0	0	0	0	0	0	0	0	0	0	1	1	0	0	0	2	1	0	0	1	1	0	0	0	0	0	0	1	0	0	0	0	0	0	2	0	2	0	0	0	0	3	0	0	0	0	0
COc1ccc2c3c1O[C@H]1[C@]4(OC)CC[C@@]5(C[C@@H]4CNC(=O)/C=C/c4ccc([N+](=O)[O-])cc4)[C@@H](C2)N(C)CC[C@]315	4.10965087177825	O=C(/C=C/c1ccccc1)NC[C@H]1C[C@@]23CCC1[C@@H]1Oc4cccc5c4[C@@]12CCN[C@@H]3C5	0	0	0	0	0	0	0	0	0	0	1	1	0	0	0	2	1	0	0	1	1	0	0	0	0	0	0	1	0	0	0	0	0	0	2	0	2	0	0	0	0	3	0	0	0	0	0
COc1ccc2c3c1O[C@H]1[C@]4(OC)CC[C@@]5(C[C@@H]4CNC(=O)/C=C/c4ccc(Cl)cc4)[C@@H](C2)N(C)CC[C@]315	3.33357331188757	O=C(/C=C/c1ccccc1)NC[C@H]1C[C@@]23CCC1[C@@H]1Oc4cccc5c4[C@@]12CCN[C@@H]3C5	0	0	0	0	0	0	0	0	0	0	1	1	0	0	0	1	1	0	0	1	1	0	0	0	0	0	0	1	0	0	0	0	0	0	2	0	2	0	0	0	0	3	0	0	1	0	0
COc1ccc2c3c1O[C@H]1[C@]4(OC)CC[C@@]5(C[C@@H]4CNC(=O)/C=C/c4ccc(C)cc4)[C@@H](C2)N(C)CC[C@]315	3.49466846406764	O=C(/C=C/c1ccccc1)NC[C@H]1C[C@@]23CCC1[C@@H]1Oc4cccc5c4[C@@]12CCN[C@@H]3C5	0	0	0	0	0	0	0	0	0	0	1	1	0	0	0	1	1	0	0	1	1	0	0	0	0	0	0	1	0	0	1	0	0	0	2	0	2	0	0	0	0	3	0	0	0	0	0
COc1ccc2c3c1O[C@H]1[C@]4(OC)CC[C@@]5(C[C@@H]4CNC(=O)/C=C/c4ccccc4Cl)[C@@H](C2)N(C)CC[C@]315	4.45564195340867	O=C(/C=C/c1ccccc1)NC[C@H]1C[C@@]23CCC1[C@@H]1Oc4cccc5c4[C@@]12CCN[C@@H]3C5	0	0	0	0	0	0	0	0	0	0	1	1	0	0	0	1	1	0	0	1	1	0	0	0	0	0	0	1	0	0	0	0	0	0	2	0	2	0	0	0	0	3	0	0	1	0	0
COc1ccc2c3c1O[C@H]1[C@]4(OC)CC[C@@]5(C[C@@H]4CNC(=O)/C=C/c4ccccc4C)[C@@H](C2)N(C)CC[C@]315	4.81490107450943	O=C(/C=C/c1ccccc1)NC[C@H]1C[C@@]23CCC1[C@@H]1Oc4cccc5c4[C@@]12CCN[C@@H]3C5	0	0	0	0	0	0	0	0	0	0	1	1	0	0	0	1	1	0	0	1	1	0	0	0	0	0	0	1	0	0	1	0	0	0	2	0	2	0	0	0	0	3	0	0	0	0	0
CC(=O)N1CCC(c2ccccc2)(c2nccn2Cc2ccccc2)CC1	5.38908208735578	c1ccc(Cn2ccnc2C2(c3ccccc3)CCNCC2)cc1	0	0	0	0	0	2	0	0	0	0	1	1	0	0	0	3	0	0	0	0	1	0	0	0	0	0	0	1	0	0	0	0	0	0	2	0	0	0	0	0	0	0	0	0	0	0	0
O=C1NCN(c2ccccc2)C12CCN(Cc1ccccc1)CC2	1.01179640297742	O=C1NCN(c2ccccc2)C12CCN(Cc1ccccc1)CC2	0	0	0	0	0	0	0	0	0	0	1	1	0	0	0	2	1	0	0	0	1	0	0	0	0	0	0	1	0	1	0	0	0	0	2	0	0	0	0	0	0	0	0	0	0	0	0
CC1(C)CCC(N2CCC3(CC2)C(=O)NCN3c2ccccc2)c2cc(Cl)c(Cl)cc21	-0.363490551469857	O=C1NCN(c2ccccc2)C12CCN(C1CCCc3ccccc31)CC2	0	0	0	0	0	0	0	0	0	0	1	1	0	0	0	2	1	0	0	0	1	0	0	0	0	0	0	1	0	1	0	0	0	0	2	0	1	0	0	0	0	0	0	0	2	0	0
CC1(C)CCC(N2CCC3(CC2)C(=O)NCN3c2ccccc2)c2ccc(F)cc21	1.19167694960894	O=C1NCN(c2ccccc2)C12CCN(C1CCCc3ccccc31)CC2	0	0	0	0	0	0	0	0	0	0	1	1	0	0	0	2	1	0	0	0	1	0	0	0	0	0	0	1	0	1	0	0	0	0	2	0	1	0	0	0	0	0	0	0	1	0	0
CC1(C)CCC(N2CCC3(CC2)C(=O)NCN3c2ccccc2)c2ccc(Cl)cc21	1.83682760915336	O=C1NCN(c2ccccc2)C12CCN(C1CCCc3ccccc31)CC2	0	0	0	0	0	0	0	0	0	0	1	1	0	0	0	2	1	0	0	0	1	0	0	0	0	0	0	1	0	1	0	0	0	0	2	0	1	0	0	0	0	0	0	0	1	0	0
O=C1NCN(c2ccccc2)C12CCN(C1CCCc3c(Cl)cccc31)CC2	1.27422855841205	O=C1NCN(c2ccccc2)C12CCN(C1CCCc3ccccc31)CC2	0	0	0	0	0	0	0	0	0	0	1	1	0	0	0	2	1	0	0	0	1	0	0	0	0	0	0	1	0	1	0	0	0	0	2	0	1	0	0	0	0	0	0	0	1	0	0
O=C1NCN(c2ccccc2)C12CCN(C1CCCc3ccc(Cl)cc31)CC2	1.17156364084241	O=C1NCN(c2ccccc2)C12CCN(C1CCCc3ccccc31)CC2	0	0	0	0	0	0	0	0	0	0	1	1	0	0	0	2	1	0	0	0	1	0	0	0	0	0	0	1	0	1	1	0	0	0	2	0	1	0	0	0	0	0	0	0	1	0	0
O=C1NCN(c2ccccc2)C12CCN(C1CCCc3cccc(Cl)c31)CC2	1.77379098989933	O=C1NCN(c2ccccc2)C12CCN(C1CCCc3ccccc31)CC2	0	0	0	0	0	0	0	0	0	0	1	1	0	0	0	2	1	0	0	0	1	0	0	0	0	0	0	1	0	1	1	0	0	0	2	0	1	0	0	0	0	0	0	0	1	0	0
O=C1NCN(c2ccccc2)C12CCN(C1CCCc3c(F)cccc31)CC2	1.21677598366396	O=C1NCN(c2ccccc2)C12CCN(C1CCCc3ccccc31)CC2	0	0	0	0	0	0	0	0	0	0	1	1	0	0	0	2	1	0	0	0	1	0	0	0	0	0	0	1	0	1	0	0	0	0	2	0	1	0	0	0	0	0	0	0	1	0	0
O=C1NCN(c2ccccc2)C12CCN(C1CCCc3ccc(F)cc31)CC2	1.11768508101973	O=C1NCN(c2ccccc2)C12CCN(C1CCCc3ccccc31)CC2	0	0	0	0	0	0	0	0	0	0	1	1	0	0	0	2	1	0	0	0	1	0	0	0	0	0	0	1	0	1	1	0	0	0	2	0	1	0	0	0	0	0	0	0	1	0	0
O=C1NCN(c2ccccc2)C12CCN(C1CCCc3cccc(F)c31)CC2	1.88441787381555	O=C1NCN(c2ccccc2)C12CCN(C1CCCc3ccccc31)CC2	0	0	0	0	0	0	0	0	0	0	1	1	0	0	0	2	1	0	0	0	1	0	0	0	0	0	0	1	0	1	1	0	0	0	2	0	1	0	0	0	0	0	0	0	1	0	0
CC1(C)CCC(N2CCC3(CC2)C(=O)NCN3c2ccccc2)c2ccccc21	1.5100291011652	O=C1NCN(c2ccccc2)C12CCN(C1CCCc3ccccc31)CC2	0	0	0	0	0	0	0	0	0	0	1	1	0	0	0	2	1	0	0	0	1	0	0	0	0	0	0	1	0	1	0	0	0	0	2	0	1	0	0	0	0	0	0	0	0	0	0
O=C1NCN(c2ccccc2)C12CCN(C(c1ccc(F)cc1)c1ccc(F)cc1)CC2	0.369835329924601	O=C1NCN(c2ccccc2)C12CCN(C(c1ccccc1)c1ccccc1)CC2	0	0	0	0	0	0	0	0	0	0	1	1	0	0	0	2	1	0	0	0	1	0	0	0	0	0	0	1	0	1	0	0	0	0	3	0	0	0	0	0	0	0	0	0	2	0	0
O=C1NCN(c2ccccc2)C12CCN(C(c1cccc(F)c1)c1cccc(F)c1)CC2	-0.245707515813473	O=C1NCN(c2ccccc2)C12CCN(C(c1ccccc1)c1ccccc1)CC2	0	0	0	0	0	0	0	0	0	0	1	1	0	0	0	2	1	0	0	0	1	0	0	0	0	0	0	1	0	1	0	0	0	0	3	0	0	0	0	0	0	0	0	0	2	0	0
O=C1NCN(c2ccccc2)C12CCN(C(c1ccccc1F)c1ccccc1F)CC2	-0.682529112127256	O=C1NCN(c2ccccc2)C12CCN(C(c1ccccc1)c1ccccc1)CC2	0	0	0	0	0	0	0	0	0	0	1	1	0	0	0	2	1	0	0	0	1	0	0	0	0	0	0	1	0	1	0	0	0	0	3	0	0	0	0	0	0	0	0	0	2	0	0
O=C1NCN(c2ccccc2)C12CCN(C(c1cccc(Cl)c1)c1cccc(Cl)c1)CC2	-1.18546588957123	O=C1NCN(c2ccccc2)C12CCN(C(c1ccccc1)c1ccccc1)CC2	0	0	0	0	0	0	0	0	0	0	1	1	0	0	0	2	1	0	0	0	1	0	0	0	0	0	0	1	0	1	0	0	0	0	3	0	0	0	0	0	0	0	0	0	2	0	0
O=C1NCN(c2ccccc2)C12CCN(C(c1ccccc1Cl)c1ccccc1Cl)CC2	-2.92095395148155	O=C1NCN(c2ccccc2)C12CCN(C(c1ccccc1)c1ccccc1)CC2	0	0	0	0	0	0	0	0	0	0	1	1	0	0	0	2	1	0	0	0	1	0	0	0	0	0	0	1	0	1	0	0	0	0	3	0	0	0	0	0	0	0	0	0	2	0	0
Cc1ccccc1C(c1ccccc1C)N1CCC2(CC1)C(=O)NCN2c1ccccc1	-0.0595174822415991	O=C1NCN(c2ccccc2)C12CCN(C(c1ccccc1)c1ccccc1)CC2	0	0	0	0	0	0	0	0	0	0	1	1	0	0	0	2	1	0	0	0	1	0	0	0	0	0	0	1	0	1	2	0	0	0	3	0	0	0	0	0	0	0	0	0	0	0	0
Cc1ccccc1C(c1ccccc1)N1CCC2(CC1)C(=O)NCN2c1ccccc1	0.293509638053383	O=C1NCN(c2ccccc2)C12CCN(C(c1ccccc1)c1ccccc1)CC2	0	0	0	0	0	0	0	0	0	0	1	1	0	0	0	2	1	0	0	0	1	0	0	0	0	0	0	1	0	1	1	0	0	0	3	0	0	0	0	0	0	0	0	0	0	0	0
O=C1NCN(c2ccccc2)C12CCN(C(c1ccccc1)c1ccccc1Cl)CC2	-0.600353375525426	O=C1NCN(c2ccccc2)C12CCN(C(c1ccccc1)c1ccccc1)CC2	0	0	0	0	0	0	0	0	0	0	1	1	0	0	0	2	1	0	0	0	1	0	0	0	0	0	0	1	0	1	0	0	0	0	3	0	0	0	0	0	0	0	0	0	1	0	0
O=C1NCN(c2ccccc2)C12CCN(C(c1ccccc1)c1ccccc1F)CC2	-0.662370949231669	O=C1NCN(c2ccccc2)C12CCN(C(c1ccccc1)c1ccccc1)CC2	0	0	0	0	0	0	0	0	0	0	1	1	0	0	0	2	1	0	0	0	1	0	0	0	0	0	0	1	0	1	0	0	0	0	3	0	0	0	0	0	0	0	0	0	1	0	0
O=C1NCN(c2ccccc2)C12CCN(C(c1ccccc1)c1ccccc1)CC2	-1.54244250401265	O=C1NCN(c2ccccc2)C12CCN(C(c1ccccc1)c1ccccc1)CC2	0	0	0	0	0	0	0	0	0	0	1	1	0	0	0	2	1	0	0	0	1	0	0	0	0	0	0	1	0	1	0	0	0	0	3	0	0	0	0	0	0	0	0	0	0	0	0
CC(C)CCC(c1ccccc1)N1CCC2(CC1)C(=O)NCN2c1ccccc1	2.39876988127112	O=C1NCN(c2ccccc2)C12CCN(Cc1ccccc1)CC2	0	0	0	0	0	0	0	0	0	0	1	1	0	0	0	2	1	0	0	0	1	0	0	0	0	0	0	1	0	1	0	0	0	0	2	0	0	0	0	0	0	0	0	0	0	0	0
CCCCC(c1ccccc1)N1CCC2(CC1)C(=O)NCN2c1ccccc1	1.7408838719029	O=C1NCN(c2ccccc2)C12CCN(Cc1ccccc1)CC2	0	0	0	0	0	0	0	0	0	0	1	1	0	0	0	2	1	0	0	0	1	0	0	0	0	0	0	1	0	1	0	0	0	0	2	0	0	0	0	0	0	0	0	0	0	0	0
CCCC(c1ccccc1)N1CCC2(CC1)C(=O)NCN2c1ccccc1	0.87644216493835	O=C1NCN(c2ccccc2)C12CCN(Cc1ccccc1)CC2	0	0	0	0	0	0	0	0	0	0	1	1	0	0	0	2	1	0	0	0	1	0	0	0	0	0	0	1	0	1	0	0	0	0	2	0	0	0	0	0	0	0	0	0	0	0	0
CCC(c1ccccc1)N1CCC2(CC1)C(=O)NCN2c1ccccc1	0.168580180909869	O=C1NCN(c2ccccc2)C12CCN(Cc1ccccc1)CC2	0	0	0	0	0	0	0	0	0	0	1	1	0	0	0	2	1	0	0	0	1	0	0	0	0	0	0	1	0	1	0	0	0	0	2	0	0	0	0	0	0	0	0	0	0	0	0
CC(c1ccccc1)N1CCC2(CC1)C(=O)NCN2c1ccccc1	2.05784329430053	O=C1NCN(c2ccccc2)C12CCN(Cc1ccccc1)CC2	0	0	0	0	0	0	0	0	0	0	1	1	0	0	0	2	1	0	0	0	1	0	0	0	0	0	0	1	0	1	0	0	0	0	2	0	0	0	0	0	0	0	0	0	0	0	0
O=C1NCN(c2ccccc2)C12CCN(Cc1c(Cl)cccc1Cl)CC2	1.60182590702953	O=C1NCN(c2ccccc2)C12CCN(Cc1ccccc1)CC2	0	0	0	0	0	0	0	0	0	0	1	1	0	0	0	2	1	0	0	0	1	0	0	0	0	0	0	1	0	1	0	0	0	0	2	0	0	0	0	0	0	0	0	0	2	0	0
O=C1NCN(c2ccccc2)C12CCN(Cc1ccccc1Cl)CC2	2.41451823823926	O=C1NCN(c2ccccc2)C12CCN(Cc1ccccc1)CC2	0	0	0	0	0	0	0	0	0	0	1	1	0	0	0	2	1	0	0	0	1	0	0	0	0	0	0	1	0	1	0	0	0	0	2	0	0	0	0	0	0	0	0	0	1	0	0
O=C1NCN(c2ccccc2)C12CCN(C(c1ccccc1)c1ccc(Cl)cc1)CC2	-1.11880052473515	O=C1NCN(c2ccccc2)C12CCN(C(c1ccccc1)c1ccccc1)CC2	0	0	0	0	0	0	0	0	0	0	1	1	0	0	0	2	1	0	0	0	1	0	0	0	0	0	0	1	0	1	0	0	0	0	3	0	0	0	0	0	0	0	0	0	1	0	0
CCOC(=O)N1CCC(c2ccccc2)(c2nccn2Cc2ccc(C(=O)OC)cc2)CC1	9.30110509278392	c1ccc(Cn2ccnc2C2(c3ccccc3)CCNCC2)cc1	0	0	0	0	0	2	0	0	0	0	2	2	0	0	0	3	0	0	0	0	1	0	0	0	0	0	0	1	0	0	0	0	0	0	2	0	0	0	0	0	1	2	0	0	0	0	0
CCOC(=O)N1CCC(c2ccccc2)(c2nccn2Cc2ccc(O)cc2)CC1	7.47394369650495	c1ccc(Cn2ccnc2C2(c3ccccc3)CCNCC2)cc1	0	0	0	0	0	2	0	1	0	0	1	1	0	0	0	3	0	0	0	0	1	0	0	0	0	0	0	1	0	0	0	0	0	0	2	0	0	0	0	0	0	1	0	0	0	0	0
CCOC(=O)N1CCC(c2ccccc2)(c2nccn2Cc2ccc(F)cc2)CC1	5.06817436727567	c1ccc(Cn2ccnc2C2(c3ccccc3)CCNCC2)cc1	0	0	0	0	0	2	0	0	0	0	1	1	0	0	0	3	0	0	0	0	1	0	0	0	0	0	0	1	0	0	0	0	0	0	2	0	0	0	0	0	0	1	0	0	1	0	0
CCOC(=O)N1CCC(c2ccccc2)(c2nccn2Cc2cccc(F)c2)CC1	7.22504764908833	c1ccc(Cn2ccnc2C2(c3ccccc3)CCNCC2)cc1	0	0	0	0	0	2	0	0	0	0	1	1	0	0	0	3	0	0	0	0	1	0	0	0	0	0	0	1	0	0	0	0	0	0	2	0	0	0	0	0	0	1	0	0	1	0	0
CCOC(=O)N1CCC(c2ccccc2)(c2nccn2Cc2ccc(OC)cc2)CC1	6.515093350212	c1ccc(Cn2ccnc2C2(c3ccccc3)CCNCC2)cc1	0	0	0	0	0	2	0	0	0	0	1	1	0	0	0	3	0	0	0	0	1	0	0	0	0	0	0	1	0	0	0	0	0	0	2	0	0	0	0	0	0	2	0	0	0	0	0
CCOC(=O)N1CCC(c2ccccc2)(c2nccn2Cc2cccc(OC)c2)CC1	5.63270417001353	c1ccc(Cn2ccnc2C2(c3ccccc3)CCNCC2)cc1	0	0	0	0	0	2	0	0	0	0	1	1	0	0	0	3	0	0	0	0	1	0	0	0	0	0	0	1	0	0	0	0	0	0	2	0	0	0	0	0	0	2	0	0	0	0	0
CCOC(=O)N1CCC(c2ccccc2)(c2nccn2C(C)c2ccccc2)CC1	8.81767844320605	c1ccc(Cn2ccnc2C2(c3ccccc3)CCNCC2)cc1	0	0	0	0	0	2	0	0	0	0	1	1	0	0	0	3	0	0	0	0	1	0	0	0	0	0	0	1	0	0	0	0	0	0	2	0	0	0	0	0	0	1	0	0	0	0	0
CC(C)(C)OC(=O)N1CCC(c2ccccc2)(c2nccn2Cc2ccccc2)CC1	6.76998559984079	c1ccc(Cn2ccnc2C2(c3ccccc3)CCNCC2)cc1	0	0	0	0	0	2	0	0	0	0	1	1	0	0	0	3	0	0	0	0	1	0	0	0	0	0	0	1	0	0	0	0	0	0	2	0	0	0	0	0	0	1	0	0	0	0	0
CC(C)OC(=O)N1CCC(c2ccccc2)(c2nccn2Cc2ccccc2)CC1	8.41221333509788	c1ccc(Cn2ccnc2C2(c3ccccc3)CCNCC2)cc1	0	0	0	0	0	2	0	0	0	0	1	1	0	0	0	3	0	0	0	0	1	0	0	0	0	0	0	1	0	0	0	0	0	0	2	0	0	0	0	0	0	1	0	0	0	0	0
CCCCOC(=O)N1CCC(c2ccccc2)(c2nccn2Cc2ccccc2)CC1	6.76998559984079	c1ccc(Cn2ccnc2C2(c3ccccc3)CCNCC2)cc1	0	0	0	0	0	2	0	0	0	0	1	1	0	0	0	3	0	0	0	0	1	0	0	0	0	0	0	1	0	0	0	0	0	0	2	0	0	0	0	0	0	1	0	0	0	0	0
CCCOC(=O)N1CCC(c2ccccc2)(c2nccn2Cc2ccccc2)CC1	7.93528926300757	c1ccc(Cn2ccnc2C2(c3ccccc3)CCNCC2)cc1	0	0	0	0	0	2	0	0	0	0	1	1	0	0	0	3	0	0	0	0	1	0	0	0	0	0	0	1	0	0	0	0	0	0	2	0	0	0	0	0	0	1	0	0	0	0	0
CCOC(=O)N1CCC(c2ccccc2)(c2nccn2Cc2ccccc2)CC1	7.69166718034982	c1ccc(Cn2ccnc2C2(c3ccccc3)CCNCC2)cc1	0	0	0	0	0	2	0	0	0	0	1	1	0	0	0	3	0	0	0	0	1	0	0	0	0	0	0	1	0	0	0	0	0	0	2	0	0	0	0	0	0	1	0	0	0	0	0
COC(=O)N1CCC(c2ccccc2)(c2nccn2Cc2ccccc2)CC1	6.05556102083356	c1ccc(Cn2ccnc2C2(c3ccccc3)CCNCC2)cc1	0	0	0	0	0	2	0	0	0	0	1	1	0	0	0	3	0	0	0	0	1	0	0	0	0	0	0	1	0	0	0	0	0	0	2	0	0	0	0	0	0	1	0	0	0	0	0
COCC(=O)N1CCC(c2ccccc2)(c2nccn2Cc2ccc(C(=O)OC)cc2)CC1	7.22504764908833	c1ccc(Cn2ccnc2C2(c3ccccc3)CCNCC2)cc1	0	0	0	0	0	2	0	0	0	0	2	2	0	0	0	3	0	0	0	0	1	0	0	0	0	0	0	1	0	0	0	0	0	0	2	0	0	0	0	0	1	2	0	0	0	0	0
COCC(=O)N1CCC(c2ccccc2)(c2nccn2C(C)c2ccccc2)CC1	7.69166718034982	c1ccc(Cn2ccnc2C2(c3ccccc3)CCNCC2)cc1	0	0	0	0	0	2	0	0	0	0	1	1	0	0	0	3	0	0	0	0	1	0	0	0	0	0	0	1	0	0	0	0	0	0	2	0	0	0	0	0	0	1	0	0	0	0	0
COCC(=O)N1CCC(c2ccccc2)(c2nccn2Cc2ccccc2)CC1	6.99851999978988	c1ccc(Cn2ccnc2C2(c3ccccc3)CCNCC2)cc1	0	0	0	0	0	2	0	0	0	0	1	1	0	0	0	3	0	0	0	0	1	0	0	0	0	0	0	1	0	0	0	0	0	0	2	0	0	0	0	0	0	1	0	0	0	0	0
CC(C)(C)C(=O)N1CCC(c2ccccc2)(c2nccn2Cc2ccccc2)CC1	5.38908208735578	c1ccc(Cn2ccnc2C2(c3ccccc3)CCNCC2)cc1	0	0	0	0	0	2	0	0	0	0	1	1	0	0	0	3	0	0	0	0	1	0	0	0	0	0	0	1	0	0	0	0	0	0	2	0	0	0	0	0	0	0	0	0	0	0	0
CC(C)C(=O)N1CCC(c2ccccc2)(c2nccn2Cc2ccccc2)CC1	5.12879898909211	c1ccc(Cn2ccnc2C2(c3ccccc3)CCNCC2)cc1	0	0	0	0	0	2	0	0	0	0	1	1	0	0	0	3	0	0	0	0	1	0	0	0	0	0	0	1	0	0	0	0	0	0	2	0	0	0	0	0	0	0	0	0	0	0	0
CCC(=O)N1CCC(c2ccccc2)(c2nccn2Cc2ccccc2)CC1	5.63270417001353	c1ccc(Cn2ccnc2C2(c3ccccc3)CCNCC2)cc1	0	0	0	0	0	2	0	0	0	0	1	1	0	0	0	3	0	0	0	0	1	0	0	0	0	0	0	1	0	0	0	0	0	0	2	0	0	0	0	0	0	0	0	0	0	0	0
CN1CC[C@]23c4c5cccc4O[C@H]2[C@@H](O)CC[C@H]3[C@H]1C5	0.434016644414331	c1cc2c3c(c1)O[C@H]1CCC[C@H]4[C@@H](C2)NCC[C@]314	0	1	1	0	0	0	0	0	0	0	0	0	0	0	0	1	0	0	0	1	1	0	0	0	0	0	0	0	0	0	0	0	0	0	1	0	0	0	0	0	0	1	0	0	0	0	0
COc1ccc2c3c1O[C@H]1[C@@H](O)C=C[C@H]4[C@@H](C2)N(C)CC[C@]314	-1.86297186449704	C1=C[C@H]2[C@H]3Cc4cccc5c4[C@@]2(CCN3)[C@H](C1)O5	0	1	1	0	0	0	0	0	0	0	0	0	0	0	0	1	0	0	0	1	1	0	0	0	0	0	0	0	0	0	0	0	0	0	1	0	0	0	0	0	0	2	0	0	0	0	0
CN1CC[C@]23c4c5cccc4O[C@H]2CCC[C@H]3[C@H]1C5	3.51520306650935	c1cc2c3c(c1)O[C@H]1CCC[C@H]4[C@@H](C2)NCC[C@]314	0	0	0	0	0	0	0	0	0	0	0	0	0	0	0	1	0	0	0	1	1	0	0	0	0	0	0	0	0	0	0	0	0	0	1	0	0	0	0	0	0	1	0	0	0	0	0
COc1ccc2c3c1O[C@H]1CC=C[C@H]4[C@@H](C2)N(C)CC[C@]314	0.583732727173723	C1=C[C@H]2[C@H]3Cc4cccc5c4[C@@]2(CCN3)[C@H](C1)O5	0	0	0	0	0	0	0	0	0	0	0	0	0	0	0	1	0	0	0	1	1	0	0	0	0	0	0	0	0	0	0	0	0	0	1	0	0	0	0	0	0	2	0	0	0	0	0
CN1CC[C@]23c4c5ccc(O)c4O[C@H]2CC=C[C@H]3[C@H]1C5	6.53190046852838	C1=C[C@H]2[C@H]3Cc4cccc5c4[C@@]2(CCN3)[C@H](C1)O5	0	0	0	0	0	0	0	1	0	0	0	0	0	0	0	1	0	0	0	1	1	0	0	0	0	0	0	0	0	0	0	0	0	0	1	0	0	0	0	0	0	1	0	0	0	0	0
CO[C@H]1CC[C@H]2[C@H]3Cc4cccc5c4[C@@]2(CCN3C)[C@H]1O5	-0.0859102935980065	c1cc2c3c(c1)O[C@H]1CCC[C@H]4[C@@H](C2)NCC[C@]314	0	0	0	0	0	0	0	0	0	0	0	0	0	0	0	1	0	0	0	1	1	0	0	0	0	0	0	0	0	0	0	0	0	0	1	0	0	0	0	0	0	2	0	0	0	0	0
COc1ccc2c3c1O[C@H]1[C@@H](OC)C=C[C@H]4[C@@H](C2)N(C)CC[C@]314	0.608370031559108	C1=C[C@H]2[C@H]3Cc4cccc5c4[C@@]2(CCN3)[C@H](C1)O5	0	0	0	0	0	0	0	0	0	0	0	0	0	0	0	1	0	0	0	1	1	0	0	0	0	0	0	0	0	0	0	0	0	0	1	0	0	0	0	0	0	3	0	0	0	0	0
CO[C@H]1C=C[C@H]2[C@H]3Cc4ccc(O)c5c4[C@@]2(CCN3C)[C@H]1O5	4.81338016166873	C1=C[C@H]2[C@H]3Cc4cccc5c4[C@@]2(CCN3)[C@H](C1)O5	0	0	0	0	0	0	0	1	0	0	0	0	0	0	0	1	0	0	0	1	1	0	0	0	0	0	0	0	0	0	0	0	0	0	1	0	0	0	0	0	0	2	0	0	0	0	0
CC(C)C[C@H](NC(=O)[C@H](Cc1ccccc1)NC(=O)CNC(=O)CNC(=O)[C@@H](N)Cc1cccc(C(N)=O)c1)C(=O)O	2.83668519596536	O=C(CCc1ccccc1)NCC(=O)NCC(=O)NCCc1ccccc1	1	0	0	0	0	0	0	0	1	1	6	5	0	0	0	0	4	2	0	0	0	0	0	0	0	0	0	5	0	0	0	0	0	0	2	0	0	0	0	0	0	0	0	0	0	0	0
CC(C)C[C@H](NC(=O)[C@H](Cc1ccccc1)NC(=O)CNC(=O)[C@H](C)NC(=O)[C@@H](N)Cc1ccc(C(=O)O)cc1)C(=O)O	1.99693454121354	O=C(CCc1ccccc1)NCC(=O)NCC(=O)NCCc1ccccc1	1	0	0	0	1	0	0	0	2	2	6	4	0	0	0	0	4	1	0	0	0	0	0	0	0	0	0	4	0	0	0	0	0	0	2	0	0	0	0	0	0	0	0	0	0	0	0
COc1cc(CC(=O)N(C)[C@H](CN2CC[C@H](O)C2)c2ccccc2)c(S(=O)(=O)N(C)C)cc1OC	6.76998559984079	O=C(Cc1ccccc1)N[C@H](CN1CCCC1)c1ccccc1	0	1	1	0	0	0	0	0	0	0	1	1	0	1	0	3	0	0	0	1	1	0	0	0	0	0	0	1	0	0	0	0	0	0	2	0	0	0	0	0	0	2	0	0	0	0	0
COc1cc(CC(=O)N(C)[C@H](CN2CCCC2)c2ccccc2)c(S(=O)(=O)N(C)C)cc1OC	4.97464830926485	O=C(Cc1ccccc1)N[C@H](CN1CCCC1)c1ccccc1	0	0	0	0	0	0	0	0	0	0	1	1	0	0	0	3	0	0	0	1	1	0	0	0	0	0	0	1	0	0	0	0	0	0	2	0	0	0	0	0	0	2	0	0	0	0	0
COc1ccc(CC(=O)N(C)[C@H](CN2CCCC2)c2ccccc2)cc1OC	2.78539190157781	O=C(Cc1ccccc1)N[C@H](CN1CCCC1)c1ccccc1	0	0	0	0	0	0	0	0	0	0	1	1	0	0	0	2	0	0	0	1	1	0	0	0	0	0	0	1	0	0	0	0	0	0	2	0	0	0	0	0	0	2	0	0	0	0	0
C[C@H]1C2Cc3cc(N)c(C(N)=O)cc3[C@@]1(C)CCN2CC1CC1	1.39909754045792	c1ccc2c(c1)CC1CC2CCN1CC1CC1	0	0	0	1	0	0	0	0	0	0	1	1	0	0	0	1	0	2	0	0	1	0	0	0	0	0	0	1	0	1	0	0	0	0	1	0	4	0	0	0	0	0	0	0	0	0	0
C[C@H]1C2Cc3ccc(C(N)=O)c(N)c3[C@@]1(C)CCN2CC1CC1	5.44465193851059	c1ccc2c(c1)CC1CC2CCN1CC1CC1	0	0	0	1	0	0	0	0	0	0	1	1	0	0	0	1	0	2	0	0	1	0	0	0	0	0	0	1	0	1	0	0	0	0	1	0	4	0	0	0	0	0	0	0	0	0	0
C[C@H]1C2Cc3cc([N+](=O)[O-])c(C(N)=O)cc3[C@@]1(C)CCN2CC1CC1	2.40695546585756	c1ccc2c(c1)CC1CC2CCN1CC1CC1	0	0	0	0	0	0	0	0	0	0	1	1	0	0	0	2	0	1	0	0	1	0	0	0	0	0	0	1	0	0	0	0	0	0	1	0	4	0	0	0	0	0	0	0	0	0	0
C[C@H]1C2Cc3ccc(C(N)=O)c([N+](=O)[O-])c3[C@@]1(C)CCN2CC1CC1	3.60637245364764	c1ccc2c(c1)CC1CC2CCN1CC1CC1	0	0	0	0	0	0	0	0	0	0	1	1	0	0	0	2	0	1	0	0	1	0	0	0	0	0	0	1	0	0	0	0	0	0	1	0	4	0	0	0	0	0	0	0	0	0	0
C[C@H]1C2Cc3ccc(O)c([N+](=O)[O-])c3[C@@]1(C)CCN2CC1CC1	1.45039083484547	c1ccc2c(c1)CC1CC2CCN1CC1CC1	0	0	0	0	0	0	0	1	0	0	0	0	0	0	0	2	0	0	0	0	1	0	0	0	0	0	0	0	0	0	0	0	0	0	1	0	4	0	0	0	0	0	0	0	0	0	0
CO[C@@]12CC[C@@]3(C[C@@H]1[C@@](C)(O)C(C)(C)C)[C@H]1Cc4ccc(C(N)=O)c5c4[C@@]3(CCN1CC1CC1)[C@H]2O5	5.01101595343573	c1cc2c3c(c1)O[C@H]1C4CCC5(CC4)[C@@H](C2)N(CC2CC2)CC[C@]315	0	1	0	0	0	0	0	0	0	0	1	1	0	0	0	1	0	1	0	0	1	0	0	0	0	0	0	1	0	0	0	0	0	0	1	0	2	0	0	0	0	2	0	0	0	0	0
C=CCN1CC[C@]23c4c5ccc(O)c4O[C@H]2[C@@H](O)C=C[C@H]3[C@H]1C5	4.21250825721795	C1=C[C@H]2[C@H]3Cc4cccc5c4[C@@]2(CCN3)[C@H](C1)O5	0	1	1	0	0	0	0	1	0	0	0	0	0	0	0	1	0	0	0	0	1	0	0	0	0	0	0	0	0	0	0	0	0	0	1	0	0	0	0	0	0	1	0	0	0	0	0
CC1C2Cc3ccc(C(N)=O)cc3C1(C)CCN2C	3.23167900420623	c1ccc2c(c1)CC1CC2CCN1	0	0	0	0	0	0	0	0	0	0	1	1	0	0	0	1	0	1	0	1	1	0	0	0	0	0	0	1	0	0	0	0	0	0	1	0	4	0	0	0	0	0	0	0	0	0	0
CN1CN(c2ccccc2)C2(CCN(C(c3ccccc3)c3ccccc3)CC2)C1=O	-1.40713749255302	O=C1NCN(c2ccccc2)C12CCN(C(c1ccccc1)c1ccccc1)CC2	0	0	0	0	0	0	0	0	0	0	1	1	0	0	0	3	0	0	0	1	1	0	0	0	0	0	0	1	0	1	0	0	0	0	3	0	0	0	0	0	0	0	0	0	0	0	0
CCN1CN(c2ccccc2)C2(CCN(C(c3ccccc3)c3ccccc3)CC2)C1=O	-1.05082939043406	O=C1NCN(c2ccccc2)C12CCN(C(c1ccccc1)c1ccccc1)CC2	0	0	0	0	0	0	0	0	0	0	1	1	0	0	0	3	0	0	0	1	1	0	0	0	0	0	0	1	0	1	0	0	0	0	3	0	0	0	0	0	0	0	0	0	0	0	0
CCCN1CN(c2ccccc2)C2(CCN(C(c3ccccc3)c3ccccc3)CC2)C1=O	-0.637240760804412	O=C1NCN(c2ccccc2)C12CCN(C(c1ccccc1)c1ccccc1)CC2	0	0	0	0	0	0	0	0	0	0	1	1	0	0	0	3	0	0	0	0	1	0	0	0	0	0	0	1	0	1	0	0	0	0	3	0	0	0	0	0	0	0	0	0	0	0	0
CCCCN1CN(c2ccccc2)C2(CCN(C(c3ccccc3)c3ccccc3)CC2)C1=O	-1.9923861490166	O=C1NCN(c2ccccc2)C12CCN(C(c1ccccc1)c1ccccc1)CC2	0	0	0	0	0	0	0	0	0	0	1	1	0	0	0	3	0	0	0	0	1	0	0	0	0	0	0	1	0	1	0	0	0	0	3	0	0	0	0	0	0	0	0	0	0	0	0
CC(C)N1CN(c2ccccc2)C2(CCN(C(c3ccccc3)c3ccccc3)CC2)C1=O	-0.117237753713859	O=C1NCN(c2ccccc2)C12CCN(C(c1ccccc1)c1ccccc1)CC2	0	0	0	0	0	0	0	0	0	0	1	1	0	0	0	3	0	0	0	0	1	0	0	0	0	0	0	1	0	1	0	0	0	0	3	0	0	0	0	0	0	0	0	0	0	0	0
C#CCN1CN(c2ccccc2)C2(CCN(C(c3ccccc3)c3ccccc3)CC2)C1=O	-1.69251293336441	O=C1NCN(c2ccccc2)C12CCN(C(c1ccccc1)c1ccccc1)CC2	0	0	0	0	0	0	0	0	0	0	1	1	0	0	0	3	0	0	0	0	1	0	0	0	0	0	0	1	0	1	0	0	0	0	3	0	0	0	0	0	0	0	0	0	0	0	0
C=CCN1CN(c2ccccc2)C2(CCN(C(c3ccccc3)c3ccccc3)CC2)C1=O	-1.72183464008016	O=C1NCN(c2ccccc2)C12CCN(C(c1ccccc1)c1ccccc1)CC2	0	0	0	0	0	0	0	0	0	0	1	1	0	0	0	3	0	0	0	0	1	0	0	0	0	0	0	1	0	1	0	0	0	0	3	0	0	0	0	0	0	0	0	0	0	0	0
CCCCN1CN(c2ccccc2)C2(CCN(C(c3ccccc3Cl)c3ccccc3Cl)CC2)C1=O	-3.16551103377405	O=C1NCN(c2ccccc2)C12CCN(C(c1ccccc1)c1ccccc1)CC2	0	0	0	0	0	0	0	0	0	0	1	1	0	0	0	3	0	0	0	0	1	0	0	0	0	0	0	1	0	1	0	0	0	0	3	0	0	0	0	0	0	0	0	0	2	0	0
CC(C)CCN1CN(c2ccccc2)C2(CCN(C(c3ccccc3Cl)c3ccccc3Cl)CC2)C1=O	-2.01830122054225	O=C1NCN(c2ccccc2)C12CCN(C(c1ccccc1)c1ccccc1)CC2	0	0	0	0	0	0	0	0	0	0	1	1	0	0	0	3	0	0	0	0	1	0	0	0	0	0	0	1	0	1	0	0	0	0	3	0	0	0	0	0	0	0	0	0	2	0	0
COC(=O)CN1CN(c2ccccc2)C2(CCN(C(c3ccccc3Cl)c3ccccc3Cl)CC2)C1=O	-2.71243184651828	O=C1NCN(c2ccccc2)C12CCN(C(c1ccccc1)c1ccccc1)CC2	0	0	0	0	0	0	0	0	0	0	2	2	0	0	0	3	0	0	0	0	1	0	0	0	0	0	0	1	0	1	0	0	0	0	3	0	0	0	0	0	1	1	0	0	2	0	0
O=C1N(CCO)CN(c2ccccc2)C12CCN(C(c1ccccc1Cl)c1ccccc1Cl)CC2	0.367337558777649	O=C1NCN(c2ccccc2)C12CCN(C(c1ccccc1)c1ccccc1)CC2	0	1	1	0	0	0	0	0	0	0	1	1	0	1	0	3	0	0	0	0	1	0	0	0	0	0	0	1	0	1	0	0	0	0	3	0	0	0	0	0	0	0	0	0	2	0	0
COCCN1CN(c2ccccc2)C2(CCN(C(c3ccccc3Cl)c3ccccc3Cl)CC2)C1=O	-1.2747062219157	O=C1NCN(c2ccccc2)C12CCN(C(c1ccccc1)c1ccccc1)CC2	0	0	0	0	0	0	0	0	0	0	1	1	0	0	0	3	0	0	0	0	1	0	0	0	0	0	0	1	0	1	0	0	0	0	3	0	0	0	0	0	0	1	0	0	2	0	0
NCCN1CN(c2ccccc2)C2(CCN(C(c3ccccc3Cl)c3ccccc3Cl)CC2)C1=O	5.53426409720027	O=C1NCN(c2ccccc2)C12CCN(C(c1ccccc1)c1ccccc1)CC2	0	0	0	0	0	0	0	0	0	0	1	1	0	0	0	3	0	1	0	0	1	0	0	0	0	0	0	1	0	1	0	0	0	0	3	0	0	0	0	0	0	0	0	0	2	0	0
CNCCN1CN(c2ccccc2)C2(CCN(C(c3ccccc3Cl)c3ccccc3Cl)CC2)C1=O	2.64042613132762	O=C1NCN(c2ccccc2)C12CCN(C(c1ccccc1)c1ccccc1)CC2	0	0	0	0	0	0	0	0	0	0	1	1	0	0	0	3	1	0	0	1	1	0	0	0	0	0	0	1	0	1	0	0	0	0	3	0	0	0	0	0	0	0	0	0	2	0	0
CCNCCN1CN(c2ccccc2)C2(CCN(C(c3ccccc3Cl)c3ccccc3Cl)CC2)C1=O	2.23380828533965	O=C1NCN(c2ccccc2)C12CCN(C(c1ccccc1)c1ccccc1)CC2	0	0	0	0	0	0	0	0	0	0	1	1	0	0	0	3	1	0	0	1	1	0	0	0	0	0	0	1	0	1	0	0	0	0	3	0	0	0	0	0	0	0	0	0	2	0	0
CC(C)NCCN1CN(c2ccccc2)C2(CCN(C(c3ccccc3Cl)c3ccccc3Cl)CC2)C1=O	2.13828865951927	O=C1NCN(c2ccccc2)C12CCN(C(c1ccccc1)c1ccccc1)CC2	0	0	0	0	0	0	0	0	0	0	1	1	0	0	0	3	1	0	0	0	1	0	0	0	0	0	0	1	0	1	0	0	0	0	3	0	0	0	0	0	0	0	0	0	2	0	0
CN(C)CCN1CN(c2ccccc2)C2(CCN(C(c3ccccc3Cl)c3ccccc3Cl)CC2)C1=O	2.16159479915266	O=C1NCN(c2ccccc2)C12CCN(C(c1ccccc1)c1ccccc1)CC2	0	0	0	0	0	0	0	0	0	0	1	1	0	0	0	4	0	0	0	1	1	0	0	0	0	0	0	1	0	1	0	0	0	0	3	0	0	0	0	0	0	0	0	0	2	0	0
CC(C)N(CCN1CN(c2ccccc2)C2(CCN(C(c3ccccc3Cl)c3ccccc3Cl)CC2)C1=O)C(C)C	0.532417309137097	O=C1NCN(c2ccccc2)C12CCN(C(c1ccccc1)c1ccccc1)CC2	0	0	0	0	0	0	0	0	0	0	1	1	0	0	0	4	0	0	0	0	1	0	0	0	0	0	0	1	0	1	0	0	0	0	3	0	0	0	0	0	0	0	0	0	2	0	0
CCCCNCCN1CN(c2ccccc2)C2(CCN(C(c3ccccc3Cl)c3ccccc3Cl)CC2)C1=O	2.05977753088036	O=C1NCN(c2ccccc2)C12CCN(C(c1ccccc1)c1ccccc1)CC2	0	0	0	0	0	0	0	0	0	0	1	1	0	0	0	3	1	0	0	0	1	0	0	0	0	0	0	1	0	1	0	0	0	0	3	0	0	0	0	0	0	0	0	0	2	0	0
CC(C)CNCCN1CN(c2ccccc2)C2(CCN(C(c3ccccc3Cl)c3ccccc3Cl)CC2)C1=O	2.22235340636488	O=C1NCN(c2ccccc2)C12CCN(C(c1ccccc1)c1ccccc1)CC2	0	0	0	0	0	0	0	0	0	0	1	1	0	0	0	3	1	0	0	0	1	0	0	0	0	0	0	1	0	1	0	0	0	0	3	0	0	0	0	0	0	0	0	0	2	0	0
CNCCN1CN(c2ccccc2)C2(CCN(Cc3c(Cl)cccc3Cl)CC2)C1=O	1.27246488952455	O=C1NCN(c2ccccc2)C12CCN(Cc1ccccc1)CC2	0	0	0	0	0	0	0	0	0	0	1	1	0	0	0	3	1	0	0	1	1	0	0	0	0	0	0	1	0	1	0	0	0	0	2	0	0	0	0	0	0	0	0	0	2	0	0
CCNCCN1CN(c2ccccc2)C2(CCN(Cc3c(Cl)cccc3Cl)CC2)C1=O	1.57583471895797	O=C1NCN(c2ccccc2)C12CCN(Cc1ccccc1)CC2	0	0	0	0	0	0	0	0	0	0	1	1	0	0	0	3	1	0	0	1	1	0	0	0	0	0	0	1	0	1	0	0	0	0	2	0	0	0	0	0	0	0	0	0	2	0	0
CC(C)NCCN1CN(c2ccccc2)C2(CCN(Cc3c(Cl)cccc3Cl)CC2)C1=O	2.01528367988173	O=C1NCN(c2ccccc2)C12CCN(Cc1ccccc1)CC2	0	0	0	0	0	0	0	0	0	0	1	1	0	0	0	3	1	0	0	0	1	0	0	0	0	0	0	1	0	1	0	0	0	0	2	0	0	0	0	0	0	0	0	0	2	0	0
CCCNCCN1CN(c2ccccc2)C2(CCN(Cc3c(Cl)cccc3Cl)CC2)C1=O	2.75389323451844	O=C1NCN(c2ccccc2)C12CCN(Cc1ccccc1)CC2	0	0	0	0	0	0	0	0	0	0	1	1	0	0	0	3	1	0	0	0	1	0	0	0	0	0	0	1	0	1	0	0	0	0	2	0	0	0	0	0	0	0	0	0	2	0	0
CC(C)CNCCN1CN(c2ccccc2)C2(CCN(Cc3c(Cl)cccc3Cl)CC2)C1=O	3.07041085661011	O=C1NCN(c2ccccc2)C12CCN(Cc1ccccc1)CC2	0	0	0	0	0	0	0	0	0	0	1	1	0	0	0	3	1	0	0	0	1	0	0	0	0	0	0	1	0	1	0	0	0	0	2	0	0	0	0	0	0	0	0	0	2	0	0
CCCCNCCN1CN(c2ccccc2)C2(CCN(Cc3c(Cl)cccc3Cl)CC2)C1=O	2.23496102321946	O=C1NCN(c2ccccc2)C12CCN(Cc1ccccc1)CC2	0	0	0	0	0	0	0	0	0	0	1	1	0	0	0	3	1	0	0	0	1	0	0	0	0	0	0	1	0	1	0	0	0	0	2	0	0	0	0	0	0	0	0	0	2	0	0
CCN(CC)CCN1CN(c2ccccc2)C2(CCN(Cc3c(Cl)cccc3Cl)CC2)C1=O	3.06246379491757	O=C1NCN(c2ccccc2)C12CCN(Cc1ccccc1)CC2	0	0	0	0	0	0	0	0	0	0	1	1	0	0	0	4	0	0	0	1	1	0	0	0	0	0	0	1	0	1	0	0	0	0	2	0	0	0	0	0	0	0	0	0	2	0	0
CCCN1CN(c2ccccc2)C2(CCN(C3CCC(C)(C)c4ccccc43)CC2)C1=O	0.95987533555162	O=C1NCN(c2ccccc2)C12CCN(C1CCCc3ccccc31)CC2	0	0	0	0	0	0	0	0	0	0	1	1	0	0	0	3	0	0	0	0	1	0	0	0	0	0	0	1	0	1	0	0	0	0	2	0	1	0	0	0	0	0	0	0	0	0	0
CC(=O)CN1CN(c2ccccc2)C2(CCN(C3CCC(C)(C)c4ccccc43)CC2)C1=O	2.32165788534567	O=C1NCN(c2ccccc2)C12CCN(C1CCCc3ccccc31)CC2	0	0	0	0	0	0	0	0	0	0	2	2	0	0	0	3	0	0	0	0	1	0	0	0	0	0	0	1	0	1	0	0	0	0	2	0	1	0	0	0	0	0	0	0	0	0	0
CC1(C)CCC(N2CCC3(CC2)C(=O)N(CCO)CN3c2ccccc2)c2ccccc21	1.12184466349668	O=C1NCN(c2ccccc2)C12CCN(C1CCCc3ccccc31)CC2	0	1	1	0	0	0	0	0	0	0	1	1	0	1	0	3	0	0	0	0	1	0	0	0	0	0	0	1	0	1	0	0	0	0	2	0	1	0	0	0	0	0	0	0	0	0	0
CNCCN1CN(c2ccccc2)C2(CCN(C3CCC(C)(C)c4ccccc43)CC2)C1=O	1.83142010273596	O=C1NCN(c2ccccc2)C12CCN(C1CCCc3ccccc31)CC2	0	0	0	0	0	0	0	0	0	0	1	1	0	0	0	3	1	0	0	1	1	0	0	0	0	0	0	1	0	1	0	0	0	0	2	0	1	0	0	0	0	0	0	0	0	0	0
CCNCCN1CN(c2ccccc2)C2(CCN(C3CCC(C)(C)c4ccccc43)CC2)C1=O	1.36759887339855	O=C1NCN(c2ccccc2)C12CCN(C1CCCc3ccccc31)CC2	0	0	0	0	0	0	0	0	0	0	1	1	0	0	0	3	1	0	0	1	1	0	0	0	0	0	0	1	0	1	0	0	0	0	2	0	1	0	0	0	0	0	0	0	0	0	0
CC(C)NCCN1CN(c2ccccc2)C2(CCN(C3CCC(C)(C)c4ccccc43)CC2)C1=O	0.479611917687244	O=C1NCN(c2ccccc2)C12CCN(C1CCCc3ccccc31)CC2	0	0	0	0	0	0	0	0	0	0	1	1	0	0	0	3	1	0	0	0	1	0	0	0	0	0	0	1	0	1	0	0	0	0	2	0	1	0	0	0	0	0	0	0	0	0	0
CCCNCCN1CN(c2ccccc2)C2(CCN(C3CCC(C)(C)c4ccccc43)CC2)C1=O	1.24209379164825	O=C1NCN(c2ccccc2)C12CCN(C1CCCc3ccccc31)CC2	0	0	0	0	0	0	0	0	0	0	1	1	0	0	0	3	1	0	0	0	1	0	0	0	0	0	0	1	0	1	0	0	0	0	2	0	1	0	0	0	0	0	0	0	0	0	0
C=CCNCCN1CN(c2ccccc2)C2(CCN(C3CCC(C)(C)c4ccccc43)CC2)C1=O	1.16997191746616	O=C1NCN(c2ccccc2)C12CCN(C1CCCc3ccccc31)CC2	0	0	0	0	0	0	0	0	0	0	1	1	0	0	0	3	1	0	0	0	1	0	0	0	0	0	0	1	0	1	0	0	0	0	2	0	1	0	0	0	0	0	0	0	0	0	0
CC(C)CNCCN1CN(c2ccccc2)C2(CCN(C3CCC(C)(C)c4ccccc43)CC2)C1=O	1.50334756183172	O=C1NCN(c2ccccc2)C12CCN(C1CCCc3ccccc31)CC2	0	0	0	0	0	0	0	0	0	0	1	1	0	0	0	3	1	0	0	0	1	0	0	0	0	0	0	1	0	1	0	0	0	0	2	0	1	0	0	0	0	0	0	0	0	0	0
CC(C)N(CCN1CN(c2ccccc2)C2(CCN(C3CCC(C)(C)c4ccccc43)CC2)C1=O)C(C)C	1.00032142050055	O=C1NCN(c2ccccc2)C12CCN(C1CCCc3ccccc31)CC2	0	0	0	0	0	0	0	0	0	0	1	1	0	0	0	4	0	0	0	0	1	0	0	0	0	0	0	1	0	1	0	0	0	0	2	0	1	0	0	0	0	0	0	0	0	0	0
CCCCNCCN1CN(c2ccccc2)C2(CCN(C3CCC(C)(C)c4ccccc43)CC2)C1=O	0.719035599446627	O=C1NCN(c2ccccc2)C12CCN(C1CCCc3ccccc31)CC2	0	0	0	0	0	0	0	0	0	0	1	1	0	0	0	3	1	0	0	0	1	0	0	0	0	0	0	1	0	1	0	0	0	0	2	0	1	0	0	0	0	0	0	0	0	0	0
CC(C)CCNCCN1CN(c2ccccc2)C2(CCN(C3CCC(C)(C)c4ccccc43)CC2)C1=O	1.13673327599043	O=C1NCN(c2ccccc2)C12CCN(C1CCCc3ccccc31)CC2	0	0	0	0	0	0	0	0	0	0	1	1	0	0	0	3	1	0	0	0	1	0	0	0	0	0	0	1	0	1	0	0	0	0	2	0	1	0	0	0	0	0	0	0	0	0	0
CCCCNCCN1CN(c2ccccc2)C2(CCN(C3CCCc4ccc(Cl)cc43)CC2)C1=O	2.03209079819812	O=C1NCN(c2ccccc2)C12CCN(C1CCCc3ccccc31)CC2	0	0	0	0	0	0	0	0	0	0	1	1	0	0	0	3	1	0	0	0	1	0	0	0	0	0	0	1	0	1	1	0	0	0	2	0	1	0	0	0	0	0	0	0	1	0	0
CCCCNCCN1CN(c2ccccc2)C2(CCN(C3CCCc4c(Cl)cccc43)CC2)C1=O	1.81764788811474	O=C1NCN(c2ccccc2)C12CCN(C1CCCc3ccccc31)CC2	0	0	0	0	0	0	0	0	0	0	1	1	0	0	0	3	1	0	0	0	1	0	0	0	0	0	0	1	0	1	0	0	0	0	2	0	1	0	0	0	0	0	0	0	1	0	0
CCCCNCCN1CN(c2ccccc2)C2(CCN(C3CCC(C)(C)c4cc(Cl)ccc43)CC2)C1=O	2.21667479939604	O=C1NCN(c2ccccc2)C12CCN(C1CCCc3ccccc31)CC2	0	0	0	0	0	0	0	0	0	0	1	1	0	0	0	3	1	0	0	0	1	0	0	0	0	0	0	1	0	1	0	0	0	0	2	0	1	0	0	0	0	0	0	0	1	0	0
CCCCNCCN1CN(c2ccccc2)C2(CCN(C3CCC(C)(C)c4cc(Cl)c(Cl)cc43)CC2)C1=O	0.478416460282469	O=C1NCN(c2ccccc2)C12CCN(C1CCCc3ccccc31)CC2	0	0	0	0	0	0	0	0	0	0	1	1	0	0	0	3	1	0	0	0	1	0	0	0	0	0	0	1	0	1	0	0	0	0	2	0	1	0	0	0	0	0	0	0	2	0	0
O=C(O)CCCCCCCCC(=O)Oc1ccc2c(c1)[C@@]13CCCC[C@H]1[C@@H](C2)N(CC1CCC1)CC3	6.10962824210384	c1ccc2c(c1)C[C@@H]1[C@@H]3CCCC[C@]23CCN1CC1CCC1	1	0	0	0	0	0	0	0	1	1	2	1	0	0	0	1	0	0	0	0	1	0	0	0	0	0	0	0	0	0	0	0	0	0	1	0	1	0	0	0	1	1	0	0	0	0	0
CC(CCCCCCC(C)C(=O)Oc1ccc2c(c1)[C@@]13CCCC[C@H]1[C@@H](C2)N(CC1CCC1)CC3)C(=O)O	6.00426772644601	c1ccc2c(c1)C[C@@H]1[C@@H]3CCCC[C@]23CCN1CC1CCC1	1	0	0	0	0	0	0	0	1	1	2	1	0	0	0	1	0	0	0	0	1	0	0	0	0	0	0	0	0	0	0	0	0	0	1	0	1	0	0	0	1	1	0	0	0	0	0
COC(=O)C(C)CCCCCCC(C)C(=O)Oc1ccc2c(c1)[C@@]13CCCC[C@H]1[C@@H](C2)N(CC1CCC1)CC3	5.26233038171663	c1ccc2c(c1)C[C@@H]1[C@@H]3CCCC[C@]23CCN1CC1CCC1	0	0	0	0	0	0	0	0	0	0	2	2	0	0	0	1	0	0	0	0	1	0	0	0	0	0	0	0	0	0	0	0	0	0	1	0	1	0	0	0	2	2	0	0	0	0	0
CC(C)(CCCCCCC(C)(C)C(=O)Oc1ccc2c(c1)[C@@]13CCCC[C@H]1[C@@H](C2)N(CC1CCC1)CC3)C(=O)O	3.03385326087631	c1ccc2c(c1)C[C@@H]1[C@@H]3CCCC[C@]23CCN1CC1CCC1	1	0	0	0	0	0	0	0	1	1	2	1	0	0	0	1	0	0	0	0	1	0	0	0	0	0	0	0	0	0	0	0	0	0	1	0	1	0	0	0	1	1	0	0	0	0	0
Ic1ccc(CNc2ccc3c(c2)[C@@]24CCCC[C@H]2[C@@H](C3)N(CC2CCC2)CC4)cc1	3.75297592783951	c1ccc(CNc2ccc3c(c2)[C@@]24CCCC[C@H]2[C@@H](C3)N(CC2CCC2)CC4)cc1	0	0	0	0	0	0	0	0	0	0	0	0	0	0	0	1	1	0	0	0	1	0	0	0	0	0	0	0	0	1	0	0	0	0	2	0	1	0	0	0	0	0	0	0	1	0	0
c1ccc(CNc2ccc3c(c2)[C@@]24CCCC[C@H]2[C@@H](C3)N(CC2CCC2)CC4)cc1	4.13246554954442	c1ccc(CNc2ccc3c(c2)[C@@]24CCCC[C@H]2[C@@H](C3)N(CC2CCC2)CC4)cc1	0	0	0	0	0	0	0	0	0	0	0	0	0	0	0	1	1	0	0	0	1	0	0	0	0	0	0	0	0	1	0	0	0	0	2	0	1	0	0	0	0	0	0	0	0	0	0
O/N=C\c1cc2c(cc1O)[C@@]13CCCC[C@H]1[C@@H](C2)N(CC1CCC1)CC3	3.80704314910979	c1ccc2c(c1)C[C@@H]1[C@@H]3CCCC[C@]23CCN1CC1CCC1	0	0	0	0	0	0	0	1	0	0	0	0	0	0	0	2	0	0	0	0	1	0	0	0	0	0	0	0	0	0	0	0	0	0	1	0	1	0	0	0	0	0	0	0	0	0	0
CCCCC(O)c1cc2c(cc1O)[C@@]13CCCC[C@H]1[C@@H](C2)N(CC1CCC1)CC3	4.72333388098394	c1ccc2c(c1)C[C@@H]1[C@@H]3CCCC[C@]23CCN1CC1CCC1	0	1	1	0	0	0	0	1	0	0	0	0	0	0	0	1	0	0	0	0	1	0	0	0	0	0	0	0	0	0	0	0	0	0	1	0	1	0	0	0	0	0	0	0	0	0	0
CCCCCCCCCC(O)c1cc2c(cc1O)[C@@]13CCCC[C@H]1[C@@H](C2)N(CC1CCC1)CC3	2.58654104283264	c1ccc2c(c1)C[C@@H]1[C@@H]3CCCC[C@]23CCN1CC1CCC1	0	1	1	0	0	0	0	1	0	0	0	0	0	0	0	1	0	0	0	0	1	0	0	0	0	0	0	0	0	0	0	0	0	0	1	0	1	0	0	0	0	0	0	0	0	0	0
OCCCCCCCCCCC(O)c1cc2c(cc1O)[C@@]13CCCC[C@H]1[C@@H](C2)N(CC1CCC1)CC3	2.58654104283264	c1ccc2c(c1)C[C@@H]1[C@@H]3CCCC[C@]23CCN1CC1CCC1	0	2	2	0	0	0	0	1	0	0	0	0	0	0	0	1	0	0	0	0	1	0	0	0	0	0	0	0	0	0	0	0	0	0	1	0	1	0	0	0	0	0	0	0	0	0	0
CCCCCCCCC(O)COc1ccc2c(c1)[C@@]13CCCC[C@H]1[C@@H](C2)N(CC1CCC1)CC3	5.04875628141857	c1ccc2c(c1)C[C@@H]1[C@@H]3CCCC[C@]23CCN1CC1CCC1	0	1	1	0	0	0	0	0	0	0	0	0	0	0	0	1	0	0	0	0	1	0	0	0	0	0	0	0	0	0	0	0	0	0	1	0	1	0	0	0	0	1	0	0	0	0	0
CCCCCCCCCC(=O)Oc1ccc2c(c1)[C@@]13CCCC[C@H]1[C@@H](C2)N(CC1CCC1)CC3	6.00426772644601	c1ccc2c(c1)C[C@@H]1[C@@H]3CCCC[C@]23CCN1CC1CCC1	0	0	0	0	0	0	0	0	0	0	1	1	0	0	0	1	0	0	0	0	1	0	0	0	0	0	0	0	0	0	0	0	0	0	1	0	1	0	0	0	1	1	0	0	0	0	0
CCCCCCCCCCOc1ccc2c(c1)[C@@]13CCCC[C@H]1[C@@H](C2)N(CC1CCC1)CC3	2.17562632995691	c1ccc2c(c1)C[C@@H]1[C@@H]3CCCC[C@]23CCN1CC1CCC1	0	0	0	0	0	0	0	0	0	0	0	0	0	0	0	1	0	0	0	0	1	0	0	0	0	0	0	0	0	0	0	0	0	0	1	0	1	0	0	0	0	1	0	0	0	0	0
Cc1cc(O)cc(C)c1C[C@@H](C(=O)N1Cc2ccccc2C[C@H]1C(=O)NCCC(=O)O)N(C)C.O=C(O)C(F)(F)F	7.2595338251595	O=C(CCc1ccccc1)N1CCc2ccccc2C1	2	0	0	0	0	0	0	1	2	2	4	2	0	0	0	2	1	0	0	1	0	0	0	0	0	3	0	2	0	0	2	0	0	0	2	0	1	0	0	0	0	0	0	0	3	0	0
Cc1cc(O)cc(C)c1C[C@@H](C(=O)N1Cc2ccccc2C[C@H]1C(=O)O)N(C)C	8.00674822698972	O=C(CCc1ccccc1)N1CCc2ccccc2C1	1	0	0	0	0	0	0	1	1	1	2	1	0	0	0	2	0	0	0	1	0	0	0	0	0	0	0	1	0	0	2	0	0	0	2	0	1	0	0	0	0	0	0	0	0	0	0
Cl.O=C(N[C@@H]1CC[C@@]2(O)[C@H]3Cc4ccc(O)c5c4[C@@]2(CCN3CC2CC2)[C@H]1O5)c1ccnc(Cl)c1	2.59941038395237	O=C(N[C@@H]1CCC2[C@H]3Cc4cccc5c4[C@@]2(CCN3CC2CC2)[C@H]1O5)c1ccncc1	0	1	0	0	0	1	0	1	0	0	1	1	0	0	0	2	1	0	0	0	1	0	0	0	0	0	0	1	0	0	0	0	0	0	1	0	0	0	0	0	0	1	0	0	2	0	0
Cl.O=C(N[C@@H]1CC[C@@]2(O)[C@H]3Cc4ccc(O)c5c4[C@@]2(CCN3CC2CC2)[C@H]1O5)c1ccnc(Br)c1	3.84267032675294	O=C(N[C@@H]1CCC2[C@H]3Cc4cccc5c4[C@@]2(CCN3CC2CC2)[C@H]1O5)c1ccncc1	0	1	0	0	0	1	0	1	0	0	1	1	0	0	0	2	1	0	0	0	1	0	0	0	0	0	0	1	0	0	0	0	0	0	1	0	0	0	0	0	0	1	0	0	2	0	0
Cc1cc(C(=O)N[C@@H]2CC[C@@]3(O)[C@H]4Cc5ccc(O)c6c5[C@@]3(CCN4CC3CC3)[C@H]2O6)ccn1.Cl	4.49907983538571	O=C(N[C@@H]1CCC2[C@H]3Cc4cccc5c4[C@@]2(CCN3CC2CC2)[C@H]1O5)c1ccncc1	0	1	0	0	0	1	0	1	0	0	1	1	0	0	0	2	1	0	0	0	1	0	0	0	0	0	0	1	0	0	1	0	0	0	1	0	0	0	0	0	0	1	0	0	1	0	0
Cl.O=C(N[C@@H]1CC[C@@]2(O)[C@H]3Cc4ccc(O)c5c4[C@@]2(CCN3CC2CC2)[C@H]1O5)c1ccncc1Cl	2.78060338484601	O=C(N[C@@H]1CCC2[C@H]3Cc4cccc5c4[C@@]2(CCN3CC2CC2)[C@H]1O5)c1ccncc1	0	1	0	0	0	1	0	1	0	0	1	1	0	0	0	2	1	0	0	0	1	0	0	0	0	0	0	1	0	0	0	0	0	0	1	0	0	0	0	0	0	1	0	0	2	0	0
Cl.O=C(N[C@@H]1CC[C@@]2(O)[C@H]3Cc4ccc(O)c5c4[C@@]2(CCN3CC2CC2)[C@H]1O5)c1ccncc1Br	4.14796973608038	O=C(N[C@@H]1CCC2[C@H]3Cc4cccc5c4[C@@]2(CCN3CC2CC2)[C@H]1O5)c1ccncc1	0	1	0	0	0	1	0	1	0	0	1	1	0	0	0	2	1	0	0	0	1	0	0	0	0	0	0	1	0	0	0	0	0	0	1	0	0	0	0	0	0	1	0	0	2	0	0
Cc1cnccc1C(=O)N[C@@H]1CC[C@@]2(O)[C@H]3Cc4ccc(O)c5c4[C@@]2(CCN3CC2CC2)[C@H]1O5.Cl	3.3883328142516	O=C(N[C@@H]1CCC2[C@H]3Cc4cccc5c4[C@@]2(CCN3CC2CC2)[C@H]1O5)c1ccncc1	0	1	0	0	0	1	0	1	0	0	1	1	0	0	0	2	1	0	0	0	1	0	0	0	0	0	0	1	0	0	1	0	0	0	1	0	0	0	0	0	0	1	0	0	1	0	0
CCC(C)(C)[C@](C)(O)[C@H]1C[C@@]23CC[C@]1(OC)[C@@H]1Oc4c(O)ccc5c4[C@@]12CCN(CC1CC1)[C@@H]3C5	8.53626598376786	c1cc2c3c(c1)O[C@H]1C4CCC5(CC4)[C@@H](C2)N(CC2CC2)CC[C@]315	0	1	0	0	0	0	0	1	0	0	0	0	0	0	0	1	0	0	0	0	1	0	0	0	0	0	0	0	0	0	0	0	0	0	1	0	2	0	0	0	0	2	0	0	0	0	0
CO[C@]12CC[C@@]3(C[C@@H]1[C@@](C)(O)C(C)(C)C)[C@H]1Cc4c(Br)cc(O)c5c4[C@@]3(CCN1CC1CC1)[C@H]2O5	7.0845490584294	c1cc2c3c(c1)O[C@H]1C4CCC5(CC4)[C@@H](C2)N(CC2CC2)CC[C@]315	0	1	0	0	0	0	0	1	0	0	0	0	0	0	0	1	0	0	0	0	1	0	0	0	0	0	0	0	0	0	0	0	0	0	1	0	2	0	0	0	0	2	0	0	1	0	0
CO[C@]12CC[C@@]3(C[C@@H]1[C@@](C)(O)C(C)(C)C)[C@H]1Cc4c(Cl)cc(O)c5c4[C@@]3(CCN1CC1CC1)[C@H]2O5	6.15509061618059	c1cc2c3c(c1)O[C@H]1C4CCC5(CC4)[C@@H](C2)N(CC2CC2)CC[C@]315	0	1	0	0	0	0	0	1	0	0	0	0	0	0	0	1	0	0	0	0	1	0	0	0	0	0	0	0	0	0	0	0	0	0	1	0	2	0	0	0	0	2	0	0	1	0	0
CO[C@]12CC[C@@]3(C[C@@H]1[C@@](C)(O)C(C)(C)C)[C@H]1Cc4cc(Br)c(O)c5c4[C@@]3(CCN1CC1CC1)[C@H]2O5	6.84013120920755	c1cc2c3c(c1)O[C@H]1C4CCC5(CC4)[C@@H](C2)N(CC2CC2)CC[C@]315	0	1	0	0	0	0	0	1	0	0	0	0	0	0	0	1	0	0	0	0	1	0	0	0	0	0	0	0	0	0	0	0	0	0	1	0	2	0	0	0	0	2	0	0	1	0	0
CN(Cc1ccc(O)cc1)c1ccc2c(c1)[C@@]13CCCC[C@H]1[C@@H](C2)N(CC1CCC1)CC3	2.72712299345383	c1ccc(CNc2ccc3c(c2)[C@@]24CCCC[C@H]2[C@@H](C3)N(CC2CCC2)CC4)cc1	0	0	0	0	0	0	0	1	0	0	0	0	0	0	0	2	0	0	0	0	1	0	0	0	0	0	0	0	0	1	0	0	0	0	2	0	1	0	0	0	0	0	0	0	0	0	0
CN(Cc1cccc(O)c1)c1ccc2c(c1)[C@@]13CCCC[C@H]1[C@@H](C2)N(CC1CCC1)CC3	3.86420156294974	c1ccc(CNc2ccc3c(c2)[C@@]24CCCC[C@H]2[C@@H](C3)N(CC2CCC2)CC4)cc1	0	0	0	0	0	0	0	1	0	0	0	0	0	0	0	2	0	0	0	0	1	0	0	0	0	0	0	0	0	1	0	0	0	0	2	0	1	0	0	0	0	0	0	0	0	0	0
CN(Cc1ccc(Cl)cc1)c1ccc2c(c1)[C@@]13CCCC[C@H]1[C@@H](C2)N(CC1CCC1)CC3	2.40695546585756	c1ccc(CNc2ccc3c(c2)[C@@]24CCCC[C@H]2[C@@H](C3)N(CC2CCC2)CC4)cc1	0	0	0	0	0	0	0	0	0	0	0	0	0	0	0	2	0	0	0	0	1	0	0	0	0	0	0	0	0	1	0	0	0	0	2	0	1	0	0	0	0	0	0	0	1	0	0
COc1ccc(CN(C)c2ccc3c(c2)[C@@]24CCCC[C@H]2[C@@H](C3)N(CC2CCC2)CC4)cc1	3.33011907701948	c1ccc(CNc2ccc3c(c2)[C@@]24CCCC[C@H]2[C@@H](C3)N(CC2CCC2)CC4)cc1	0	0	0	0	0	0	0	0	0	0	0	0	0	0	0	2	0	0	0	0	1	0	0	0	0	0	0	0	0	1	0	0	0	0	2	0	1	0	0	0	0	1	0	0	0	0	0
COc1cccc(CN(C)c2ccc3c(c2)[C@@]24CCCC[C@H]2[C@@H](C3)N(CC2CCC2)CC4)c1	3.14206684551654	c1ccc(CNc2ccc3c(c2)[C@@]24CCCC[C@H]2[C@@H](C3)N(CC2CCC2)CC4)cc1	0	0	0	0	0	0	0	0	0	0	0	0	0	0	0	2	0	0	0	0	1	0	0	0	0	0	0	0	0	1	0	0	0	0	2	0	1	0	0	0	0	1	0	0	0	0	0
COc1ccccc1CN(C)c1ccc2c(c1)[C@@]13CCCC[C@H]1[C@@H](C2)N(CC1CCC1)CC3	3.75297592783951	c1ccc(CNc2ccc3c(c2)[C@@]24CCCC[C@H]2[C@@H](C3)N(CC2CCC2)CC4)cc1	0	0	0	0	0	0	0	0	0	0	0	0	0	0	0	2	0	0	0	0	1	0	0	0	0	0	0	0	0	1	0	0	0	0	2	0	1	0	0	0	0	1	0	0	0	0	0
Oc1ccc(CNc2ccc3c(c2)[C@@]24CCCC[C@H]2[C@@H](C3)N(CC2CCC2)CC4)cc1	4.21250825721795	c1ccc(CNc2ccc3c(c2)[C@@]24CCCC[C@H]2[C@@H](C3)N(CC2CCC2)CC4)cc1	0	0	0	0	0	0	0	1	0	0	0	0	0	0	0	1	1	0	0	0	1	0	0	0	0	0	0	0	0	1	0	0	0	0	2	0	1	0	0	0	0	0	0	0	0	0	0
Oc1cccc(CNc2ccc3c(c2)[C@@]24CCCC[C@H]2[C@@H](C3)N(CC2CCC2)CC4)c1	3.5619206910768	c1ccc(CNc2ccc3c(c2)[C@@]24CCCC[C@H]2[C@@H](C3)N(CC2CCC2)CC4)cc1	0	0	0	0	0	0	0	1	0	0	0	0	0	0	0	1	1	0	0	0	1	0	0	0	0	0	0	0	0	1	0	0	0	0	2	0	1	0	0	0	0	0	0	0	0	0	0
Oc1ccccc1CNc1ccc2c(c1)[C@@]13CCCC[C@H]1[C@@H](C2)N(CC1CCC1)CC3	4.29951963420758	c1ccc(CNc2ccc3c(c2)[C@@]24CCCC[C@H]2[C@@H](C3)N(CC2CCC2)CC4)cc1	0	0	0	0	0	0	0	1	0	0	0	0	0	0	0	1	1	0	0	0	1	0	0	0	0	0	0	0	0	1	0	0	0	0	2	0	1	0	0	0	0	0	0	0	0	0	0
O=[N+]([O-])c1cccc(CNc2ccc3c(c2)[C@@]24CCCC[C@H]2[C@@H](C3)N(CC2CCC2)CC4)c1	3.98936470590374	c1ccc(CNc2ccc3c(c2)[C@@]24CCCC[C@H]2[C@@H](C3)N(CC2CCC2)CC4)cc1	0	0	0	0	0	0	0	0	0	0	0	0	0	0	0	2	1	0	0	0	1	0	0	0	0	0	0	0	0	1	0	0	0	0	2	0	1	0	0	0	0	0	0	0	0	0	0
Clc1ccc(CNc2ccc3c(c2)[C@@]24CCCC[C@H]2[C@@H](C3)N(CC2CCC2)CC4)cc1	4.39482981401191	c1ccc(CNc2ccc3c(c2)[C@@]24CCCC[C@H]2[C@@H](C3)N(CC2CCC2)CC4)cc1	0	0	0	0	0	0	0	0	0	0	0	0	0	0	0	1	1	0	0	0	1	0	0	0	0	0	0	0	0	1	0	0	0	0	2	0	1	0	0	0	0	0	0	0	1	0	0
COc1ccc(CNc2ccc3c(c2)[C@@]24CCCC[C@H]2[C@@H](C3)N(CC2CCC2)CC4)cc1	3.43931836898447	c1ccc(CNc2ccc3c(c2)[C@@]24CCCC[C@H]2[C@@H](C3)N(CC2CCC2)CC4)cc1	0	0	0	0	0	0	0	0	0	0	0	0	0	0	0	1	1	0	0	0	1	0	0	0	0	0	0	0	0	1	0	0	0	0	2	0	1	0	0	0	0	1	0	0	0	0	0
COc1cccc(CNc2ccc3c(c2)[C@@]24CCCC[C@H]2[C@@H](C3)N(CC2CCC2)CC4)c1	3.98936470590374	c1ccc(CNc2ccc3c(c2)[C@@]24CCCC[C@H]2[C@@H](C3)N(CC2CCC2)CC4)cc1	0	0	0	0	0	0	0	0	0	0	0	0	0	0	0	1	1	0	0	0	1	0	0	0	0	0	0	0	0	1	0	0	0	0	2	0	1	0	0	0	0	1	0	0	0	0	0
COc1ccccc1CNc1ccc2c(c1)[C@@]13CCCC[C@H]1[C@@H](C2)N(CC1CCC1)CC3	4.88912613582669	c1ccc(CNc2ccc3c(c2)[C@@]24CCCC[C@H]2[C@@H](C3)N(CC2CCC2)CC4)cc1	0	0	0	0	0	0	0	0	0	0	0	0	0	0	0	1	1	0	0	0	1	0	0	0	0	0	0	0	0	1	0	0	0	0	2	0	1	0	0	0	0	1	0	0	0	0	0
COc1cnccc1C(=O)N[C@@H]1CC[C@@]2(O)[C@H]3Cc4ccc(O)c5c4[C@@]2(CCN3CC2CC2)[C@H]1O5	4.35657110189482	O=C(N[C@@H]1CCC2[C@H]3Cc4cccc5c4[C@@]2(CCN3CC2CC2)[C@H]1O5)c1ccncc1	0	1	0	0	0	1	0	1	0	0	1	1	0	0	0	2	1	0	0	0	1	0	0	0	0	0	0	1	0	0	0	0	0	0	1	0	0	0	0	0	0	2	0	0	0	0	0
O=C(N[C@@H]1CC[C@@]2(O)[C@H]3Cc4ccc(O)c5c4[C@@]2(CCN3CC2CC2)[C@H]1O5)c1ccncc1Br	4.14796973608038	O=C(N[C@@H]1CCC2[C@H]3Cc4cccc5c4[C@@]2(CCN3CC2CC2)[C@H]1O5)c1ccncc1	0	1	0	0	0	1	0	1	0	0	1	1	0	0	0	2	1	0	0	0	1	0	0	0	0	0	0	1	0	0	0	0	0	0	1	0	0	0	0	0	0	1	0	0	1	0	0
O=C(N[C@@H]1CC[C@@]2(O)[C@H]3Cc4ccc(O)c5c4[C@@]2(CCN3CC2CC2)[C@H]1O5)c1ccncc1Cl	2.78060338484601	O=C(N[C@@H]1CCC2[C@H]3Cc4cccc5c4[C@@]2(CCN3CC2CC2)[C@H]1O5)c1ccncc1	0	1	0	0	0	1	0	1	0	0	1	1	0	0	0	2	1	0	0	0	1	0	0	0	0	0	0	1	0	0	0	0	0	0	1	0	0	0	0	0	0	1	0	0	1	0	0
COc1cc(C(=O)N[C@@H]2CC[C@@]3(O)[C@H]4Cc5ccc(O)c6c5[C@@]3(CCN4CC3CC3)[C@H]2O6)ccn1	3.92232930456759	O=C(N[C@@H]1CCC2[C@H]3Cc4cccc5c4[C@@]2(CCN3CC2CC2)[C@H]1O5)c1ccncc1	0	1	0	0	0	1	0	1	0	0	1	1	0	0	0	2	1	0	0	0	1	0	0	0	0	0	0	1	0	0	0	0	0	0	1	0	0	0	0	0	0	2	0	0	0	0	0
Cc1cc(C(=O)N[C@@H]2CC[C@@]3(O)[C@H]4Cc5ccc(O)c6c5[C@@]3(CCN4CC3CC3)[C@H]2O6)ccn1	4.49907983538571	O=C(N[C@@H]1CCC2[C@H]3Cc4cccc5c4[C@@]2(CCN3CC2CC2)[C@H]1O5)c1ccncc1	0	1	0	0	0	1	0	1	0	0	1	1	0	0	0	2	1	0	0	0	1	0	0	0	0	0	0	1	0	0	1	0	0	0	1	0	0	0	0	0	0	1	0	0	0	0	0
N#Cc1cc(C(=O)N[C@@H]2CC[C@@]3(O)[C@H]4Cc5ccc(O)c6c5[C@@]3(CCN4CC3CC3)[C@H]2O6)ccn1	4.67851986519415	O=C(N[C@@H]1CCC2[C@H]3Cc4cccc5c4[C@@]2(CCN3CC2CC2)[C@H]1O5)c1ccncc1	0	1	0	0	0	1	0	1	0	0	1	1	0	0	0	3	1	0	0	0	1	0	0	0	0	0	0	1	0	0	0	0	0	0	1	0	0	0	0	0	0	1	0	0	0	0	0
O=C(N[C@@H]1CC[C@@]2(O)[C@H]3Cc4ccc(O)c5c4[C@@]2(CCN3CC2CC2)[C@H]1O5)c1ccnc(Br)c1	3.84267032675294	O=C(N[C@@H]1CCC2[C@H]3Cc4cccc5c4[C@@]2(CCN3CC2CC2)[C@H]1O5)c1ccncc1	0	1	0	0	0	1	0	1	0	0	1	1	0	0	0	2	1	0	0	0	1	0	0	0	0	0	0	1	0	0	0	0	0	0	1	0	0	0	0	0	0	1	0	0	1	0	0
O=C(N[C@@H]1CC[C@@]2(O)[C@H]3Cc4ccc(O)c5c4[C@@]2(CCN3CC2CC2)[C@H]1O5)c1ccnc(Cl)c1	2.59941038395237	O=C(N[C@@H]1CCC2[C@H]3Cc4cccc5c4[C@@]2(CCN3CC2CC2)[C@H]1O5)c1ccncc1	0	1	0	0	0	1	0	1	0	0	1	1	0	0	0	2	1	0	0	0	1	0	0	0	0	0	0	1	0	0	0	0	0	0	1	0	0	0	0	0	0	1	0	0	1	0	0
CC1C2Cc3ccc(O)cc3C1(C)CCN2CC1CC1	8.30685281944005	c1ccc2c(c1)CC1CC2CCN1CC1CC1	0	0	0	0	0	0	0	1	0	0	0	0	0	0	0	1	0	0	0	0	1	0	0	0	0	0	0	0	0	0	0	0	0	0	1	0	4	0	0	0	0	0	0	0	0	0	0
CC(C)[C@H](NC(=O)[C@H](CCC(=O)O)NC(=O)[C@H](Cc1ccccc1)NC(=O)[C@@H](C)NC(=O)[C@@H](N)Cc1ccc(O)cc1)C(=O)N[C@H](C(=O)NCC(N)=O)C(C)C	8.73763573553251	O=C(CCc1ccccc1)NCC(=O)NCCc1ccccc1	1	0	0	0	0	0	0	1	1	1	8	7	0	0	0	0	6	2	0	0	0	0	0	0	0	0	0	7	0	0	0	0	0	0	2	0	0	0	0	0	0	0	0	0	0	0	0
Cc1cc(O)cc(C)c1C[C@H](N)C(=O)N1Cc2ccccc2C[C@H]1C(=O)N[C@@H](Cc1ccccc1)C(=O)N[C@@H](Cc1ccccc1)C(N)=O	11.1202635362001	O=C(NCCc1ccccc1)[C@H](Cc1ccccc1)NC(=O)[C@@H]1Cc2ccccc2CN1C(=O)CCc1ccccc1	0	0	0	0	0	0	0	1	0	0	4	4	0	0	0	1	2	2	0	0	0	0	0	0	0	0	0	4	0	0	2	0	0	0	4	0	1	0	0	0	0	0	0	0	0	0	0
Cc1cc(O)cc(C)c1C[C@H](N)C(=O)N1Cc2ccccc2C[C@@H]1C(N)=O	4.95694873216545	O=C(CCc1ccccc1)N1CCc2ccccc2C1	0	0	0	0	0	0	0	1	0	0	2	2	0	0	0	1	0	2	0	0	0	0	0	0	0	0	0	2	0	0	2	0	0	0	2	0	1	0	0	0	0	0	0	0	0	0	0
Cc1cc(O)cc(C)c1C[C@H](N)C(=O)N1Cc2ccccc2C[C@H]1C(N)=O	8.81767844320605	O=C(CCc1ccccc1)N1CCc2ccccc2C1	0	0	0	0	0	0	0	1	0	0	2	2	0	0	0	1	0	2	0	0	0	0	0	0	0	0	0	2	0	0	2	0	0	0	2	0	1	0	0	0	0	0	0	0	0	0	0
CO[C@]12CC[C@@]3(C[C@@H]1[C@](C)(O)CCC(C)C)[C@H]1Cc4ccc(O)c5c4[C@@]3(CCN1CC1CC1)[C@H]2O5	9.86750056770472	c1cc2c3c(c1)O[C@H]1C4CCC5(CC4)[C@@H](C2)N(CC2CC2)CC[C@]315	0	1	0	0	0	0	0	1	0	0	0	0	0	0	0	1	0	0	0	0	1	0	0	0	0	0	0	0	0	0	0	0	0	0	1	0	2	0	0	0	0	2	0	0	0	0	0
CO[C@]12CC[C@@]3(C[C@@H]1[C@](C)(O)CC(C)C)[C@H]1Cc4ccc(O)c5c4[C@@]3(CCN1CC1CC1)[C@H]2O5	10.0788096613719	c1cc2c3c(c1)O[C@H]1C4CCC5(CC4)[C@@H](C2)N(CC2CC2)CC[C@]315	0	1	0	0	0	0	0	1	0	0	0	0	0	0	0	1	0	0	0	0	1	0	0	0	0	0	0	0	0	0	0	0	0	0	1	0	2	0	0	0	0	2	0	0	0	0	0
CC[C@](O)([C@H]1C[C@@]23CC[C@]1(OC)[C@@H]1Oc4c(O)ccc5c4[C@@]12CCN(CC1CC1)[C@@H]3C5)C(C)(C)C	9.15082288973458	c1cc2c3c(c1)O[C@H]1C4CCC5(CC4)[C@@H](C2)N(CC2CC2)CC[C@]315	0	1	0	0	0	0	0	1	0	0	0	0	0	0	0	1	0	0	0	0	1	0	0	0	0	0	0	0	0	0	0	0	0	0	1	0	2	0	0	0	0	2	0	0	0	0	0
CC(C)(C)[C@@](C)(O)[C@H]1C[C@@]23CC[C@]1(OCCF)[C@@H]1Oc4c(O)ccc5c4[C@@]12CCN(CC1CC1)[C@@H]3C5	8.25806265527062	c1cc2c3c(c1)O[C@H]1C4CCC5(CC4)[C@@H](C2)N(CC2CC2)CC[C@]315	0	1	0	0	0	0	0	1	0	0	0	0	0	0	0	1	0	0	0	0	1	0	0	0	0	1	0	0	0	0	0	0	0	0	1	0	2	0	0	0	0	2	0	0	1	0	0
CC(C)(O)[C@H]1C[C@@]23CC[C@@]1(OCCF)[C@@H]1Oc4c(O)ccc5c4[C@@]12CCN(CC1CC1)[C@@H]3C5	6.92055845832016	c1cc2c3c(c1)O[C@H]1C4CCC5(CC4)[C@@H](C2)N(CC2CC2)CC[C@]315	0	1	0	0	0	0	0	1	0	0	0	0	0	0	0	1	0	0	0	0	1	0	0	0	0	1	0	0	0	0	0	0	0	0	1	0	2	0	0	0	0	2	0	0	1	0	0
CC(C)C[C@H](NC(=O)[C@H](CO)NC(=O)CCCNC(=O)[C@H](CC(C)C)NC(=O)[C@H](Cc1ccccc1)NC(=O)CNC(=O)[C@@H](NC(=O)[C@@H](N)Cc1ccc(O)cc1)[C@@H](C)O)C(N)=O	7.11293035096762	O=C(CCc1ccccc1)NCC(=O)NCC(=O)NCCc1ccccc1	0	2	2	0	0	0	0	1	0	0	8	8	0	0	0	0	7	2	0	0	0	0	0	0	0	0	0	8	0	0	0	0	0	0	2	0	0	0	0	0	0	0	0	0	0	0	0
CO[C@]12CC[C@@]3(C[C@@H]1CNC(=O)[C@@H](N)CC(=O)O)[C@H]1Cc4ccc(O)c5c4[C@@]3(CCN1CC1CC1)[C@H]2O5	4.89901089505923	c1cc2c3c(c1)O[C@H]1C4CCC5(CC4)[C@@H](C2)N(CC2CC2)CC[C@]315	1	0	0	0	0	0	0	1	1	1	2	1	0	0	0	1	1	1	0	0	1	0	0	0	0	0	0	1	0	0	0	0	0	0	1	0	2	0	0	0	0	2	0	0	0	0	0
CO[C@]12CC[C@@]3(C[C@@H]1CNC(=O)CN)[C@H]1Cc4ccc(O)c5c4[C@@]3(CCN1CC1CC1)[C@H]2O5	6.21437166425241	c1cc2c3c(c1)O[C@H]1C4CCC5(CC4)[C@@H](C2)N(CC2CC2)CC[C@]315	0	0	0	0	0	0	0	1	0	0	1	1	0	0	0	1	1	1	0	0	1	0	0	0	0	0	0	1	0	0	0	0	0	0	1	0	2	0	0	0	0	2	0	0	0	0	0
CO[C@]12CC[C@@]3(C[C@@H]1CNC(=O)[C@H](CO)NC(C)=O)[C@H]1Cc4ccc(O)c5c4[C@@]3(CCN1CC1CC1)[C@H]2O5	5.98839437728972	c1cc2c3c(c1)O[C@H]1C4CCC5(CC4)[C@@H](C2)N(CC2CC2)CC[C@]315	0	1	1	0	0	0	0	1	0	0	2	2	0	0	0	1	2	0	0	0	1	0	0	0	0	0	0	2	0	0	0	0	0	0	1	0	2	0	0	0	0	2	0	0	0	0	0
Cc1cc(O)cc(C)c1C[C@H](N)C(=O)N[C@H](CCCNC(=N)N)C(=O)N[C@@H](Cc1ccccc1)C(=O)N[C@@H](CCCCN)C(N)=O	1.35030737628849	O=C(CCc1ccccc1)NCC(=O)NCCc1ccccc1	0	0	0	0	0	0	0	1	0	0	4	4	0	0	0	0	5	4	0	0	0	0	0	0	0	0	0	4	0	0	2	0	0	0	2	0	0	0	0	0	0	0	0	1	0	0	0
CCCCCNC(=O)N(CCN1[C@H]2CC[C@@H]1C[C@H](c1cccc(O)c1)C2)CC1CCCCC1	4.39482981401191	c1ccc([C@@H]2C[C@@H]3CC[C@H](C2)N3CCNCC2CCCCC2)cc1	0	0	0	0	0	0	0	1	0	0	1	1	0	0	0	2	1	0	0	0	0	0	0	0	0	0	0	2	0	0	0	0	0	0	1	0	2	0	0	0	0	0	0	0	0	0	0
CCC(C)NC(=O)N(CCN1[C@H]2CC[C@@H]1C[C@H](c1cccc(O)c1)C2)CC1CCCCC1	4.39482981401191	c1ccc([C@@H]2C[C@@H]3CC[C@H](C2)N3CCNCC2CCCCC2)cc1	0	0	0	0	0	0	0	1	0	0	1	1	0	0	0	2	1	0	0	0	0	0	0	0	0	0	0	2	0	0	0	0	0	0	1	0	2	0	0	0	0	0	0	0	0	0	0
O=C(O)CC(=O)N(CCN1[C@H]2CC[C@@H]1C[C@H](c1cccc(O)c1)C2)CC1CCCCC1	4.39482981401191	c1ccc([C@@H]2C[C@@H]3CC[C@H](C2)N3CCNCC2CCCCC2)cc1	1	0	0	0	0	0	0	1	1	1	2	1	0	0	0	2	0	0	0	0	0	0	0	0	0	0	0	1	0	0	0	0	0	0	1	0	2	0	0	0	0	0	0	0	0	0	0
O=C(O)CS(=O)(=O)CC(=O)N(CCN1[C@H]2CC[C@@H]1C[C@H](c1cccc(O)c1)C2)CC1CCCCC1	4.39482981401191	c1ccc([C@@H]2C[C@@H]3CC[C@H](C2)N3CCNCC2CCCCC2)cc1	1	0	0	0	0	0	0	1	1	1	2	1	0	0	0	2	0	0	0	0	0	0	0	0	0	0	0	1	0	0	0	0	0	0	1	0	2	0	0	0	0	0	0	0	0	0	0
CC(C)(CC(=O)O)CC(=O)N(CCN1[C@H]2CC[C@@H]1C[C@H](c1cccc(O)c1)C2)CC1CCCCC1	4.39482981401191	c1ccc([C@@H]2C[C@@H]3CC[C@H](C2)N3CCNCC2CCCCC2)cc1	1	0	0	0	0	0	0	1	1	1	2	1	0	0	0	2	0	0	0	0	0	0	0	0	0	0	0	1	0	0	0	0	0	0	1	0	2	0	0	0	0	0	0	0	0	0	0
O=C(O)CCC(=O)N(CCN1[C@H]2CC[C@@H]1C[C@H](c1cccc(O)c1)C2)CC1CCCCC1	4.39482981401191	c1ccc([C@@H]2C[C@@H]3CC[C@H](C2)N3CCNCC2CCCCC2)cc1	1	0	0	0	0	0	0	1	1	1	2	1	0	0	0	2	0	0	0	0	0	0	0	0	0	0	0	1	0	0	0	0	0	0	1	0	2	0	0	0	0	0	0	0	0	0	0
O=C(CO)N(CCN1[C@H]2CC[C@@H]1C[C@H](c1cccc(O)c1)C2)CC1CCCCC1	4.39482981401191	c1ccc([C@@H]2C[C@@H]3CC[C@H](C2)N3CCNCC2CCCCC2)cc1	0	1	1	0	0	0	0	1	0	0	1	1	0	0	0	2	0	0	0	0	0	0	0	0	0	0	0	1	0	0	0	0	0	0	1	0	2	0	0	0	0	0	0	0	0	0	0
CC(C)CC(=O)N(CCN1[C@H]2CC[C@@H]1C[C@H](c1cccc(O)c1)C2)CC1CCCCC1	4.39482981401191	c1ccc([C@@H]2C[C@@H]3CC[C@H](C2)N3CCNCC2CCCCC2)cc1	0	0	0	0	0	0	0	1	0	0	1	1	0	0	0	2	0	0	0	0	0	0	0	0	0	0	0	1	0	0	0	0	0	0	1	0	2	0	0	0	0	0	0	0	0	0	0
CCC(=O)N(CCN1[C@H]2CC[C@@H]1C[C@H](c1cccc(O)c1)C2)CC1CCCCC1	4.39482981401191	c1ccc([C@@H]2C[C@@H]3CC[C@H](C2)N3CCNCC2CCCCC2)cc1	0	0	0	0	0	0	0	1	0	0	1	1	0	0	0	2	0	0	0	0	0	0	0	0	0	0	0	1	0	0	0	0	0	0	1	0	2	0	0	0	0	0	0	0	0	0	0
CC(=O)N(CCN1[C@H]2CC[C@@H]1C[C@H](c1cccc(O)c1)C2)CC1CCCCC1	4.39482981401191	c1ccc([C@@H]2C[C@@H]3CC[C@H](C2)N3CCNCC2CCCCC2)cc1	0	0	0	0	0	0	0	1	0	0	1	1	0	0	0	2	0	0	0	0	0	0	0	0	0	0	0	1	0	0	0	0	0	0	1	0	2	0	0	0	0	0	0	0	0	0	0
O=C(O)CCC(=O)N(CCN1[C@H]2CC[C@@H]1C[C@H](c1cccc(O)c1)C2)Cc1ccccc1	4.39482981401191	c1ccc(CNCCN2[C@H]3CC[C@@H]2C[C@H](c2ccccc2)C3)cc1	1	0	0	0	0	0	0	1	1	1	2	1	0	0	0	2	0	0	0	0	0	0	0	0	0	0	0	1	0	0	0	0	0	0	2	0	2	0	0	0	0	0	0	0	0	0	0
COC(=O)CCC(=O)N(CCN1[C@H]2CC[C@@H]1C[C@H](c1cccc(O)c1)C2)Cc1ccccc1	4.39482981401191	c1ccc(CNCCN2[C@H]3CC[C@@H]2C[C@H](c2ccccc2)C3)cc1	0	0	0	0	0	0	0	1	0	0	2	2	0	0	0	2	0	0	0	0	0	0	0	0	0	0	0	1	0	0	0	0	0	0	2	0	2	0	0	0	1	1	0	0	0	0	0
CCC(CC)C(=O)N(CCN1[C@H]2CC[C@@H]1C[C@H](c1cccc(O)c1)C2)Cc1ccccc1	4.39482981401191	c1ccc(CNCCN2[C@H]3CC[C@@H]2C[C@H](c2ccccc2)C3)cc1	0	0	0	0	0	0	0	1	0	0	1	1	0	0	0	2	0	0	0	0	0	0	0	0	0	0	0	1	0	0	0	0	0	0	2	0	2	0	0	0	0	0	0	0	0	0	0
COC(=O)CCC(=O)N(CCN1[C@H]2CC[C@@H]1C[C@H](c1cccc(O)c1)C2)CC1CCCCC1	4.39482981401191	c1ccc([C@@H]2C[C@@H]3CC[C@H](C2)N3CCNCC2CCCCC2)cc1	0	0	0	0	0	0	0	1	0	0	2	2	0	0	0	2	0	0	0	0	0	0	0	0	0	0	0	1	0	0	0	0	0	0	1	0	2	0	0	0	1	1	0	0	0	0	0
NC(=O)c1cccc([C@@H]2C[C@@H]3CC[C@H](C2)N3CCN(C[C@H]2CC[C@@H](O)CC2)C(=O)[C@@H](O)CO)c1	4.39482981401191	c1ccc([C@@H]2C[C@@H]3CC[C@H](C2)N3CCNCC2CCCCC2)cc1	0	3	3	0	0	0	0	0	0	0	2	2	0	0	0	2	0	1	0	0	0	0	0	0	0	0	0	2	0	0	0	0	0	0	1	0	2	0	0	0	0	0	0	0	0	0	0
NC(=O)c1cccc([C@@H]2C[C@@H]3CC[C@H](C2)N3CCN(C[C@H]2CC[C@H](O)CC2)C(=O)[C@@H](O)CO)c1	4.39482981401191	c1ccc([C@@H]2C[C@@H]3CC[C@H](C2)N3CCNCC2CCCCC2)cc1	0	3	3	0	0	0	0	0	0	0	2	2	0	0	0	2	0	1	0	0	0	0	0	0	0	0	0	2	0	0	0	0	0	0	1	0	2	0	0	0	0	0	0	0	0	0	0
NC(=O)c1cccc([C@@H]2C[C@@H]3CC[C@H](C2)N3CCN(CC2CCCCC2)C(=O)[C@H](O)CO)c1	4.39482981401191	c1ccc([C@@H]2C[C@@H]3CC[C@H](C2)N3CCNCC2CCCCC2)cc1	0	2	2	0	0	0	0	0	0	0	2	2	0	0	0	2	0	1	0	0	0	0	0	0	0	0	0	2	0	0	0	0	0	0	1	0	2	0	0	0	0	0	0	0	0	0	0
NC(=O)c1cccc([C@@H]2C[C@@H]3CC[C@H](C2)N3CCN(CC2CCC(C(F)(F)F)CC2)C(=O)[C@@H](O)CO)c1.O=C(O)C(F)(F)F	4.39482981401191	c1ccc([C@@H]2C[C@@H]3CC[C@H](C2)N3CCNCC2CCCCC2)cc1	1	2	2	0	0	0	0	0	1	1	3	2	0	0	0	2	0	1	0	0	0	0	0	0	0	6	0	2	0	0	0	0	0	0	1	0	2	0	0	0	0	0	0	0	6	0	0
CS(=O)(=O)CC(=O)N(CCN1[C@H]2CC[C@@H]1C[C@H](c1cccc(C(N)=O)c1)C2)CC1CCC(C(F)(F)F)CC1.O=C(O)C(F)(F)F	4.39482981401191	c1ccc([C@@H]2C[C@@H]3CC[C@H](C2)N3CCNCC2CCCCC2)cc1	1	0	0	0	0	0	0	0	1	1	3	2	0	0	0	2	0	1	0	0	0	0	0	0	0	6	0	2	0	0	0	0	0	0	1	0	2	0	0	0	0	0	0	0	6	0	0
NC(=O)c1cccc([C@@H]2C[C@@H]3CC[C@H](C2)N3CCN(CC2CCC(C(F)(F)F)CC2)C(=O)CO)c1.O=C(O)C(F)(F)F	4.39482981401191	c1ccc([C@@H]2C[C@@H]3CC[C@H](C2)N3CCNCC2CCCCC2)cc1	1	1	1	0	0	0	0	0	1	1	3	2	0	0	0	2	0	1	0	0	0	0	0	0	0	6	0	2	0	0	0	0	0	0	1	0	2	0	0	0	0	0	0	0	6	0	0
CC1CCC(CN(CCN2[C@H]3CC[C@@H]2C[C@H](c2cccc(C(N)=O)c2)C3)C(=O)[C@@H](O)CO)CC1.O=C(O)C(F)(F)F	4.39482981401191	c1ccc([C@@H]2C[C@@H]3CC[C@H](C2)N3CCNCC2CCCCC2)cc1	1	2	2	0	0	0	0	0	1	1	3	2	0	0	0	2	0	1	0	0	0	0	0	0	0	3	0	2	0	0	0	0	0	0	1	0	2	0	0	0	0	0	0	0	3	0	0
CC1CCC(CN(CCN2[C@H]3CC[C@@H]2C[C@H](c2cccc(C(N)=O)c2)C3)C(=O)CS(C)(=O)=O)CC1.O=C(O)C(F)(F)F	4.39482981401191	c1ccc([C@@H]2C[C@@H]3CC[C@H](C2)N3CCNCC2CCCCC2)cc1	1	0	0	0	0	0	0	0	1	1	3	2	0	0	0	2	0	1	0	0	0	0	0	0	0	3	0	2	0	0	0	0	0	0	1	0	2	0	0	0	0	0	0	0	3	0	0
CS(=O)(=O)CC(=O)N(CCN1[C@H]2CC[C@@H]1C[C@H](c1cccc(C(N)=O)c1)C2)Cc1cccc(F)c1.O=C(O)C(F)(F)F	4.39482981401191	c1ccc(CNCCN2[C@H]3CC[C@@H]2C[C@H](c2ccccc2)C3)cc1	1	0	0	0	0	0	0	0	1	1	3	2	0	0	0	2	0	1	0	0	0	0	0	0	0	3	0	2	0	0	0	0	0	0	2	0	2	0	0	0	0	0	0	0	4	0	0
NC(=O)c1cccc([C@@H]2C[C@@H]3CC[C@H](C2)N3CCN(Cc2cccc(F)c2)C(=O)CO)c1.O=C(O)C(F)(F)F	4.39482981401191	c1ccc(CNCCN2[C@H]3CC[C@@H]2C[C@H](c2ccccc2)C3)cc1	1	1	1	0	0	0	0	0	1	1	3	2	0	0	0	2	0	1	0	0	0	0	0	0	0	3	0	2	0	0	0	0	0	0	2	0	2	0	0	0	0	0	0	0	4	0	0
CN(C)S(=O)(=O)N(CCN1[C@H]2CC[C@@H]1C[C@H](c1cccc(C(N)=O)c1)C2)Cc1ccc(CF)cc1.O=C(O)C(F)(F)F	4.39482981401191	c1ccc(CNCCN2[C@H]3CC[C@@H]2C[C@H](c2ccccc2)C3)cc1	1	0	0	0	0	0	0	0	1	1	2	1	0	0	0	3	0	1	0	0	0	0	0	0	0	4	0	1	0	0	0	0	0	0	2	0	2	0	0	0	0	0	0	0	4	0	0
NC(=O)c1cccc([C@@H]2C[C@@H]3CC[C@H](C2)N3CCN(Cc2ccc(F)cc2)C(=O)CO)c1.O=C(O)C(F)(F)F	4.39482981401191	c1ccc(CNCCN2[C@H]3CC[C@@H]2C[C@H](c2ccccc2)C3)cc1	1	1	1	0	0	0	0	0	1	1	3	2	0	0	0	2	0	1	0	0	0	0	0	0	0	3	0	2	0	0	0	0	0	0	2	0	2	0	0	0	0	0	0	0	4	0	0
CS(=O)(=O)CC(=O)N(CCN1[C@H]2CC[C@@H]1C[C@H](c1cccc(C(N)=O)c1)C2)Cc1ccc(F)cc1.O=C(O)C(F)(F)F	4.39482981401191	c1ccc(CNCCN2[C@H]3CC[C@@H]2C[C@H](c2ccccc2)C3)cc1	1	0	0	0	0	0	0	0	1	1	3	2	0	0	0	2	0	1	0	0	0	0	0	0	0	3	0	2	0	0	0	0	0	0	2	0	2	0	0	0	0	0	0	0	4	0	0
CS(=O)(=O)CC(=O)N(CCN1[C@H]2CC[C@@H]1C[C@H](c1cccc(C(N)=O)c1)C2)Cc1ccc(C(F)(F)F)cc1.O=C(O)C(F)(F)F	4.39482981401191	c1ccc(CNCCN2[C@H]3CC[C@@H]2C[C@H](c2ccccc2)C3)cc1	1	0	0	0	0	0	0	0	1	1	3	2	0	0	0	2	0	1	0	0	0	0	0	0	0	6	0	2	0	0	0	0	0	0	2	0	2	0	0	0	0	0	0	0	6	0	0
CN(C)S(=O)(=O)N(CCN1[C@H]2CC[C@@H]1C[C@H](c1cccc(C(N)=O)c1)C2)Cc1ccc(C(F)(F)F)cc1.O=C(O)C(F)(F)F	4.39482981401191	c1ccc(CNCCN2[C@H]3CC[C@@H]2C[C@H](c2ccccc2)C3)cc1	1	0	0	0	0	0	0	0	1	1	2	1	0	0	0	3	0	1	0	0	0	0	0	0	0	6	0	1	0	0	0	0	0	0	2	0	2	0	0	0	0	0	0	0	6	0	0
NC(=O)c1cccc([C@@H]2C[C@@H]3CC[C@H](C2)N3CCN(Cc2ccc(C(F)(F)F)cc2)C(=O)CO)c1.O=C(O)C(F)(F)F	4.39482981401191	c1ccc(CNCCN2[C@H]3CC[C@@H]2C[C@H](c2ccccc2)C3)cc1	1	1	1	0	0	0	0	0	1	1	3	2	0	0	0	2	0	1	0	0	0	0	0	0	0	6	0	2	0	0	0	0	0	0	2	0	2	0	0	0	0	0	0	0	6	0	0
NC(=O)c1cccc([C@@H]2C[C@@H]3CC[C@H](C2)N3CCN(Cc2ccccc2)C(=O)[C@H](O)CO)c1.O=C(O)C(F)(F)F	4.39482981401191	c1ccc(CNCCN2[C@H]3CC[C@@H]2C[C@H](c2ccccc2)C3)cc1	1	2	2	0	0	0	0	0	1	1	3	2	0	0	0	2	0	1	0	0	0	0	0	0	0	3	0	2	0	0	0	0	0	0	2	0	2	0	0	0	0	0	0	0	3	0	0
C[C@@H](O)[C@H](O)C(=O)N(CCN1[C@H]2CC[C@@H]1C[C@H](c1cccc(C(N)=O)c1)C2)Cc1ccccc1.O=C(O)C(F)(F)F	4.39482981401191	c1ccc(CNCCN2[C@H]3CC[C@@H]2C[C@H](c2ccccc2)C3)cc1	1	2	2	0	0	0	0	0	1	1	3	2	0	0	0	2	0	1	0	0	0	0	0	0	0	3	0	2	0	0	0	0	0	0	2	0	2	0	0	0	0	0	0	0	3	0	0
N#CCC(=O)N(CCN1[C@H]2CC[C@@H]1C[C@H](c1cccc(C(N)=O)c1)C2)Cc1ccccc1.O=C(O)C(F)(F)F	4.39482981401191	c1ccc(CNCCN2[C@H]3CC[C@@H]2C[C@H](c2ccccc2)C3)cc1	1	0	0	0	0	0	0	0	1	1	3	2	0	0	0	3	0	1	0	0	0	0	0	0	0	3	0	2	0	0	0	0	0	0	2	0	2	0	0	0	0	0	0	0	3	0	0
CC(C)(CO)C(=O)N(CCN1[C@H]2CC[C@@H]1C[C@H](c1cccc(C(N)=O)c1)C2)Cc1ccccc1.O=C(O)C(F)(F)F	4.39482981401191	c1ccc(CNCCN2[C@H]3CC[C@@H]2C[C@H](c2ccccc2)C3)cc1	1	1	1	0	0	0	0	0	1	1	3	2	0	0	0	2	0	1	0	0	0	0	0	0	0	3	0	2	0	0	0	0	0	0	2	0	2	0	0	0	0	0	0	0	3	0	0
COCC(=O)N(CCN1[C@H]2CC[C@@H]1C[C@H](c1cccc(C(N)=O)c1)C2)Cc1ccccc1.O=C(O)C(F)(F)F	4.39482981401191	c1ccc(CNCCN2[C@H]3CC[C@@H]2C[C@H](c2ccccc2)C3)cc1	1	0	0	0	0	0	0	0	1	1	3	2	0	0	0	2	0	1	0	0	0	0	0	0	0	3	0	2	0	0	0	0	0	0	2	0	2	0	0	0	0	1	0	0	3	0	0
CS(=O)(=O)N(CCN1[C@H]2CC[C@@H]1C[C@H](c1cccc(C(N)=O)c1)C2)Cc1ccccc1.O=C(O)C(F)(F)F	4.39482981401191	c1ccc(CNCCN2[C@H]3CC[C@@H]2C[C@H](c2ccccc2)C3)cc1	1	0	0	0	0	0	0	0	1	1	2	1	0	0	0	2	0	1	0	0	0	0	0	0	0	3	0	1	0	0	0	0	0	0	2	0	2	0	0	0	0	0	0	0	3	0	0
CC(C)(C)C(=O)N(CCN1[C@H]2CC[C@@H]1C[C@H](c1cccc(C(N)=O)c1)C2)Cc1ccccc1.O=C(O)C(F)(F)F	4.39482981401191	c1ccc(CNCCN2[C@H]3CC[C@@H]2C[C@H](c2ccccc2)C3)cc1	1	0	0	0	0	0	0	0	1	1	3	2	0	0	0	2	0	1	0	0	0	0	0	0	0	3	0	2	0	0	0	0	0	0	2	0	2	0	0	0	0	0	0	0	3	0	0
CC(O)C(=O)N(CCN1[C@H]2CC[C@@H]1C[C@H](c1cccc(C(N)=O)c1)C2)Cc1ccccc1.O=C(O)C(F)(F)F	4.39482981401191	c1ccc(CNCCN2[C@H]3CC[C@@H]2C[C@H](c2ccccc2)C3)cc1	1	1	1	0	0	0	0	0	1	1	3	2	0	0	0	2	0	1	0	0	0	0	0	0	0	3	0	2	0	0	0	0	0	0	2	0	2	0	0	0	0	0	0	0	3	0	0
CC(C)(O)C(=O)N(CCN1[C@H]2CC[C@@H]1C[C@H](c1cccc(C(N)=O)c1)C2)Cc1ccccc1.O=C(O)C(F)(F)F	4.39482981401191	c1ccc(CNCCN2[C@H]3CC[C@@H]2C[C@H](c2ccccc2)C3)cc1	1	1	0	0	0	0	0	0	1	1	3	2	0	0	0	2	0	1	0	0	0	0	0	0	0	3	0	2	0	0	0	0	0	0	2	0	2	0	0	0	0	0	0	0	3	0	0
CS(=O)(=O)CC(=O)N(CCN1[C@H]2CC[C@@H]1C[C@H](c1cccc(C(N)=O)c1)C2)Cc1ccccc1.O=C(O)C(F)(F)F	4.39482981401191	c1ccc(CNCCN2[C@H]3CC[C@@H]2C[C@H](c2ccccc2)C3)cc1	1	0	0	0	0	0	0	0	1	1	3	2	0	0	0	2	0	1	0	0	0	0	0	0	0	3	0	2	0	0	0	0	0	0	2	0	2	0	0	0	0	0	0	0	3	0	0
O=c1c(NCC(O)CO)nc2ccccc2n1[C@@H]1C[C@@H]2CC[C@H](C1)N2C1CCCCCCC1	-0.99241376173053	O=c1cnc2ccccc2n1[C@@H]1C[C@@H]2CC[C@H](C1)N2C1CCCCCCC1	0	2	2	0	0	2	0	0	0	0	0	0	0	0	0	3	1	0	0	0	0	0	0	0	0	0	0	0	0	1	0	0	0	0	1	0	3	0	0	0	0	0	0	0	0	0	0
NC(=O)c1nc2ccccc2n([C@@H]2C[C@@H]3CC[C@H](C2)N3C2CCCCCCC2)c1=O	-1.13658143470351	O=c1cnc2ccccc2n1[C@@H]1C[C@@H]2CC[C@H](C1)N2C1CCCCCCC1	0	0	0	0	0	2	0	0	0	0	1	1	0	0	0	3	0	1	0	0	0	0	0	0	0	0	0	1	0	0	0	0	0	0	1	0	3	0	0	0	0	0	0	0	0	0	0
O=C(O)CNc1nc2ccccc2n([C@@H]2C[C@@H]3CC[C@H](C2)N3C2CCCCCCC2)c1=O	-0.463586267106836	O=c1cnc2ccccc2n1[C@@H]1C[C@@H]2CC[C@H](C1)N2C1CCCCCCC1	1	0	0	0	0	2	0	0	1	1	1	0	0	0	0	3	1	0	0	0	0	0	0	0	0	0	0	0	0	1	0	0	0	0	1	0	3	0	0	0	0	0	0	0	0	0	0
CONC(=O)c1nc2ccccc2n([C@@H]2C[C@@H]3CC[C@H](C2)N3C2CCCCCCC2)c1=O	-0.515100775962715	O=c1cnc2ccccc2n1[C@@H]1C[C@@H]2CC[C@H](C1)N2C1CCCCCCC1	0	0	0	0	0	2	0	0	0	0	1	1	0	0	0	3	1	0	1	0	0	0	0	0	0	0	0	1	0	0	0	0	0	0	1	0	3	0	0	0	0	0	0	0	0	0	0
O=C(NCC(O)CO)c1nc2ccccc2n([C@@H]2C[C@@H]3CC[C@H](C2)N3C2CCCCCCC2)c1=O	-1.6454248972655	O=c1cnc2ccccc2n1[C@@H]1C[C@@H]2CC[C@H](C1)N2C1CCCCCCC1	0	2	2	0	0	2	0	0	0	0	1	1	0	0	0	3	1	0	0	0	0	0	0	0	0	0	0	1	0	0	0	0	0	0	1	0	3	0	0	0	0	0	0	0	0	0	0
O=C(NC(CO)C(=O)O)c1nc2ccccc2n([C@@H]2C[C@@H]3CC[C@H](C2)N3C2CCCCCCC2)c1=O	-1.16949900407751	O=c1cnc2ccccc2n1[C@@H]1C[C@@H]2CC[C@H](C1)N2C1CCCCCCC1	1	1	1	0	0	2	0	0	1	1	2	1	0	0	0	3	1	0	0	0	0	0	0	0	0	0	0	1	0	0	0	0	0	0	1	0	3	0	0	0	0	0	0	0	0	0	0
NC(=O)c1cccc([C@@H]2C[C@@H]3CC[C@H](C2)N3CCN(CC2CCC(F)CC2)C(=O)CO)c1.O=C(O)C(F)(F)F	4.39482981401191	c1ccc([C@@H]2C[C@@H]3CC[C@H](C2)N3CCNCC2CCCCC2)cc1	1	1	1	0	0	0	0	0	1	1	3	2	0	0	0	2	0	1	0	0	0	0	0	0	0	4	0	2	0	0	0	0	0	0	1	0	2	0	0	0	0	0	0	0	4	0	0
NC(=O)c1cccc([C@@H]2C[C@@H]3CC[C@H](C2)N3CCN(CC2CCC(F)CC2)C(=O)[C@@H](O)CO)c1.O=C(O)C(F)(F)F	4.39482981401191	c1ccc([C@@H]2C[C@@H]3CC[C@H](C2)N3CCNCC2CCCCC2)cc1	1	2	2	0	0	0	0	0	1	1	3	2	0	0	0	2	0	1	0	0	0	0	0	0	0	4	0	2	0	0	0	0	0	0	1	0	2	0	0	0	0	0	0	0	4	0	0
O=C(O)CNC(=O)CNc1nc2ccccc2n([C@@H]2C[C@@H]3CC[C@H](C2)N3C2CCCCCCC2)c1=O	-1.52969332734219	O=c1cnc2ccccc2n1[C@@H]1C[C@@H]2CC[C@H](C1)N2C1CCCCCCC1	1	0	0	0	0	2	0	0	1	1	2	1	0	0	0	3	2	0	0	0	0	0	0	0	0	0	0	1	0	1	0	0	0	0	1	0	3	0	0	0	0	0	0	0	0	0	0
C[C@H](O)C(=O)N(CCN1[C@H]2CC[C@@H]1C[C@H](c1cccc(C(N)=O)c1)C2)CC1CCC(F)(F)CC1.O=C(O)C(F)(F)F	4.39482981401191	c1ccc([C@@H]2C[C@@H]3CC[C@H](C2)N3CCNCC2CCCCC2)cc1	1	1	1	0	0	0	0	0	1	1	3	2	0	0	0	2	0	1	0	0	0	0	0	0	0	5	0	2	0	0	0	0	0	0	1	0	2	0	0	0	0	0	0	0	5	0	0
CN(C)CC[C@H](O)C(=O)N(CCN1[C@H]2CC[C@@H]1C[C@H](c1cccc(C(N)=O)c1)C2)CC1CCC(F)(F)CC1.O=C(O)C(F)(F)F.O=C(O)C(F)(F)F	4.39482981401191	c1ccc([C@@H]2C[C@@H]3CC[C@H](C2)N3CCNCC2CCCCC2)cc1	2	1	1	0	0	0	0	0	2	2	4	2	0	0	0	3	0	1	0	0	0	0	0	0	0	8	0	2	0	0	0	0	0	0	1	0	2	0	0	0	0	0	0	0	8	0	0
CS(=O)(=O)CC(=O)N(CCN1[C@H]2CC[C@@H]1C[C@H](c1cccc(C(N)=O)c1)C2)CC1CCC(F)(F)CC1.O=C(O)C(F)(F)F	4.39482981401191	c1ccc([C@@H]2C[C@@H]3CC[C@H](C2)N3CCNCC2CCCCC2)cc1	1	0	0	0	0	0	0	0	1	1	3	2	0	0	0	2	0	1	0	0	0	0	0	0	0	5	0	2	0	0	0	0	0	0	1	0	2	0	0	0	0	0	0	0	5	0	0
O=C(O)CN(CCO)c1nc2ccccc2n([C@@H]2C[C@@H]3CC[C@H](C2)N3C2CCCCCCC2)c1=O	-4.21349027401336	O=c1cnc2ccccc2n1[C@@H]1C[C@@H]2CC[C@H](C1)N2C1CCCCCCC1	1	1	1	0	0	2	0	0	1	1	1	0	0	0	0	4	0	0	0	0	0	0	0	0	0	0	0	0	0	1	0	0	0	0	1	0	3	0	0	0	0	0	0	0	0	0	0
NC(=O)c1cccc([C@@H]2C[C@@H]3CC[C@H](C2)N3CCN(CC2CCC(F)(F)CC2)C(=O)[C@H](O)CO)c1.O=C(O)C(F)(F)F	4.39482981401191	c1ccc([C@@H]2C[C@@H]3CC[C@H](C2)N3CCNCC2CCCCC2)cc1	1	2	2	0	0	0	0	0	1	1	3	2	0	0	0	2	0	1	0	0	0	0	0	0	0	5	0	2	0	0	0	0	0	0	1	0	2	0	0	0	0	0	0	0	5	0	0
NC(=O)c1cccc([C@@H]2C[C@@H]3CC[C@H](C2)N3CCN(CC2CCC(F)(F)CC2)C(=O)[C@@H](O)CO)c1.O=C(O)C(F)(F)F	4.39482981401191	c1ccc([C@@H]2C[C@@H]3CC[C@H](C2)N3CCNCC2CCCCC2)cc1	1	2	2	0	0	0	0	0	1	1	3	2	0	0	0	2	0	1	0	0	0	0	0	0	0	5	0	2	0	0	0	0	0	0	1	0	2	0	0	0	0	0	0	0	5	0	0
CCOC(=O)c1nc2ccccc2n([C@@H]2C[C@@H]3CC[C@H](C2)N3C2CCCCCCC2)c1=O	-4.18232895857176	O=c1cnc2ccccc2n1[C@@H]1C[C@@H]2CC[C@H](C1)N2C1CCCCCCC1	0	0	0	0	0	2	0	0	0	0	1	1	0	0	0	3	0	0	0	0	0	0	0	0	0	0	0	0	0	0	0	0	0	0	1	0	3	0	0	0	1	1	0	0	0	0	0
CC(CO)(CO)C(=O)N(CCN1[C@H]2CC[C@@H]1C[C@H](c1cccc(C(N)=O)c1)C2)CC1CCC(F)(F)CC1.O=C(O)C(F)(F)F	4.39482981401191	c1ccc([C@@H]2C[C@@H]3CC[C@H](C2)N3CCNCC2CCCCC2)cc1	1	2	2	0	0	0	0	0	1	1	3	2	0	0	0	2	0	1	0	0	0	0	0	0	0	5	0	2	0	0	0	0	0	0	1	0	2	0	0	0	0	0	0	0	5	0	0
CCC1(N2CCC(n3c(=O)c(C(=O)O)nc4ccccc43)CC2)CCCCCCC1	-4.1698822576442	O=c1cnc2ccccc2n1C1CCN(C2CCCCCCC2)CC1	0	0	0	0	1	2	0	0	1	1	1	0	0	0	0	3	0	0	0	0	1	0	0	0	0	0	0	0	0	0	0	0	0	0	1	0	1	0	0	0	0	0	0	0	0	0	0
CCCC1(N2CCC(n3c(=O)c(C(=O)O)nc4ccccc43)CC2)CCCCCCC1	-4.19517322164019	O=c1cnc2ccccc2n1C1CCN(C2CCCCCCC2)CC1	0	0	0	0	1	2	0	0	1	1	1	0	0	0	0	3	0	0	0	0	1	0	0	0	0	0	0	0	0	0	0	0	0	0	1	0	1	0	0	0	0	0	0	0	0	0	0
NC(=O)c1cccc([C@@H]2C[C@@H]3CC[C@H](C2)N3CCN(Cc2ccccc2)C(=O)[C@@H](O)CO)c1.O=C(O)C(F)(F)F	4.39482981401191	c1ccc(CNCCN2[C@H]3CC[C@@H]2C[C@H](c2ccccc2)C3)cc1	1	2	2	0	0	0	0	0	1	1	3	2	0	0	0	2	0	1	0	0	0	0	0	0	0	3	0	2	0	0	0	0	0	0	2	0	2	0	0	0	0	0	0	0	3	0	0
CC(=O)OCC(=O)N(CCN1[C@H]2CC[C@@H]1C[C@H](c1cccc(O)c1)C2)Cc1ccccc1.O=C(O)C(F)(F)F	4.39482981401191	c1ccc(CNCCN2[C@H]3CC[C@@H]2C[C@H](c2ccccc2)C3)cc1	1	0	0	0	0	0	0	1	1	1	3	2	0	0	0	2	0	0	0	0	0	0	0	0	0	3	0	1	0	0	0	0	0	0	2	0	2	0	0	0	1	1	0	0	3	0	0
CN(C)c1nc2ccccc2n(C2CCN(C3CCCCCCC3)CC2)c1=O	-1.24224289517191	O=c1cnc2ccccc2n1C1CCN(C2CCCCCCC2)CC1	0	0	0	0	0	2	0	0	0	0	0	0	0	0	0	4	0	0	0	0	1	0	0	0	0	0	0	0	0	1	0	0	0	0	1	0	1	0	0	0	0	0	0	0	0	0	0
CC(C)(C)OC(=O)NCCNc1nc2ccccc2n(C2CCN(C3CCCCCCC3)CC2)c1=O	-0.883794919190391	O=c1cnc2ccccc2n1C1CCN(C2CCCCCCC2)CC1	0	0	0	0	0	2	0	0	0	0	1	1	0	0	0	3	2	0	0	0	1	0	0	0	1	0	0	1	0	1	0	0	0	0	1	0	1	0	0	0	0	1	0	0	0	0	0
NCCNc1nc2ccccc2n(C2CCN(C3CCCCCCC3)CC2)c1=O	-1.76365227863016	O=c1cnc2ccccc2n1C1CCN(C2CCCCCCC2)CC1	0	0	0	0	0	2	0	0	0	0	0	0	0	0	0	3	1	1	0	0	1	0	0	0	0	0	0	0	0	1	0	0	0	0	1	0	1	0	0	0	0	0	0	0	0	0	0
CS(=O)(=O)NCCNc1nc2ccccc2n(C2CCN(C3CCCCCCC3)CC2)c1=O	-1.69355724875173	O=c1cnc2ccccc2n1C1CCN(C2CCCCCCC2)CC1	0	0	0	0	0	2	0	0	0	0	0	0	0	0	0	3	2	0	0	0	1	0	0	0	0	0	0	0	0	1	0	0	0	0	1	0	1	0	0	0	0	0	0	0	0	0	0
CC(C)(C)OCC(=O)N(CCN1[C@H]2CC[C@@H]1C[C@H](c1cccc(C(N)=O)c1)C2)Cc1c(F)cccc1F.O=C(O)C(F)(F)F	4.39482981401191	c1ccc(CNCCN2[C@H]3CC[C@@H]2C[C@H](c2ccccc2)C3)cc1	1	0	0	0	0	0	0	0	1	1	3	2	0	0	0	2	0	1	0	0	0	0	0	0	0	3	0	2	0	0	0	0	0	0	2	0	2	0	0	0	0	1	0	0	5	0	0
CC(C)(C)OC(=O)Nc1nc2ccccc2n(C2CCN(C3CCCCCCC3)CC2)c1=O	-0.628260921351693	O=c1cnc2ccccc2n1C1CCN(C2CCCCCCC2)CC1	0	0	0	0	0	2	0	0	0	0	1	1	0	0	0	3	1	0	0	0	1	0	0	0	0	0	0	1	0	1	0	0	0	0	1	0	1	0	0	0	0	1	0	0	0	0	0
Nc1nc2ccccc2n(C2CCN(C3CCCCCCC3)CC2)c1=O	-1.10887438226108	O=c1cnc2ccccc2n1C1CCN(C2CCCCCCC2)CC1	0	0	0	1	0	2	0	0	0	0	0	0	0	0	0	3	0	1	0	0	1	0	0	0	0	0	0	0	0	1	0	0	0	0	1	0	1	0	0	0	0	0	0	0	0	0	0
N#CCC(=O)N(CCN1[C@H]2CC[C@@H]1C[C@H](c1cccc(C(N)=O)c1)C2)Cc1c(F)cccc1F.O=C(O)C(F)(F)F	4.39482981401191	c1ccc(CNCCN2[C@H]3CC[C@@H]2C[C@H](c2ccccc2)C3)cc1	1	0	0	0	0	0	0	0	1	1	3	2	0	0	0	3	0	1	0	0	0	0	0	0	0	3	0	2	0	0	0	0	0	0	2	0	2	0	0	0	0	0	0	0	5	0	0
CC(=O)Nc1nc2ccccc2n(C2CCN(C3CCCCCCC3)CC2)c1=O	-1.54006438160768	O=c1cnc2ccccc2n1C1CCN(C2CCCCCCC2)CC1	0	0	0	0	0	2	0	0	0	0	1	1	0	0	0	3	1	0	0	0	1	0	0	0	0	0	0	1	0	1	0	0	0	0	1	0	1	0	0	0	0	0	0	0	0	0	0
CC(C)(CO)C(=O)N(CCN1[C@H]2CC[C@@H]1C[C@H](c1cccc(C(N)=O)c1)C2)Cc1c(F)cccc1F.O=C(O)C(F)(F)F	4.39482981401191	c1ccc(CNCCN2[C@H]3CC[C@@H]2C[C@H](c2ccccc2)C3)cc1	1	1	1	0	0	0	0	0	1	1	3	2	0	0	0	2	0	1	0	0	0	0	0	0	0	3	0	2	0	0	0	0	0	0	2	0	2	0	0	0	0	0	0	0	5	0	0
C[C@H](O)C(=O)N(CCN1[C@H]2CC[C@@H]1C[C@H](c1cccc(C(N)=O)c1)C2)Cc1c(F)cccc1F.O=C(O)C(F)(F)F	4.39482981401191	c1ccc(CNCCN2[C@H]3CC[C@@H]2C[C@H](c2ccccc2)C3)cc1	1	1	1	0	0	0	0	0	1	1	3	2	0	0	0	2	0	1	0	0	0	0	0	0	0	3	0	2	0	0	0	0	0	0	2	0	2	0	0	0	0	0	0	0	5	0	0
NC(=O)c1cccc([C@@H]2C[C@@H]3CC[C@H](C2)N3CCN(Cc2c(F)cccc2F)C(=O)[C@@H](O)CO)c1.O=C(O)C(F)(F)F	4.39482981401191	c1ccc(CNCCN2[C@H]3CC[C@@H]2C[C@H](c2ccccc2)C3)cc1	1	2	2	0	0	0	0	0	1	1	3	2	0	0	0	2	0	1	0	0	0	0	0	0	0	3	0	2	0	0	0	0	0	0	2	0	2	0	0	0	0	0	0	0	5	0	0
NC(=O)c1cccc([C@@H]2C[C@@H]3CC[C@H](C2)N3CCN(Cc2c(F)cccc2F)C(=O)[C@H](O)CO)c1.O=C(O)C(F)(F)F	4.39482981401191	c1ccc(CNCCN2[C@H]3CC[C@@H]2C[C@H](c2ccccc2)C3)cc1	1	2	2	0	0	0	0	0	1	1	3	2	0	0	0	2	0	1	0	0	0	0	0	0	0	3	0	2	0	0	0	0	0	0	2	0	2	0	0	0	0	0	0	0	5	0	0
C=CCNc1nc2ccccc2n(C2CCN(C3CCCCCCC3)CC2)c1=O	-2.01613423016804	O=c1cnc2ccccc2n1C1CCN(C2CCCCCCC2)CC1	0	0	0	0	0	2	0	0	0	0	0	0	0	0	0	3	1	0	0	0	1	0	0	0	0	0	0	0	0	1	0	0	0	0	1	0	1	0	0	0	0	0	0	0	0	0	0
O=c1c(NCC(O)CO)nc2ccccc2n1C1CCN(C2CCCCCCC2)CC1	-2.31753082660842	O=c1cnc2ccccc2n1C1CCN(C2CCCCCCC2)CC1	0	2	2	0	0	2	0	0	0	0	0	0	0	0	0	3	1	0	0	0	1	0	0	0	0	0	0	0	0	1	0	0	0	0	1	0	1	0	0	0	0	0	0	0	0	0	0
CC(C)C[C@H](O)C(=O)N(CCN1[C@H]2CC[C@@H]1C[C@H](c1cccc(C(N)=O)c1)C2)Cc1c(F)cccc1F.O=C(O)C(F)(F)F	4.39482981401191	c1ccc(CNCCN2[C@H]3CC[C@@H]2C[C@H](c2ccccc2)C3)cc1	1	1	1	0	0	0	0	0	1	1	3	2	0	0	0	2	0	1	0	0	0	0	0	0	0	3	0	2	0	0	0	0	0	0	2	0	2	0	0	0	0	0	0	0	5	0	0
N=C(N)NCCNc1nc2ccccc2n(C2CCN(C3CCCCCCC3)CC2)c1=O	-1.48732197315537	O=c1cnc2ccccc2n1C1CCN(C2CCCCCCC2)CC1	0	0	0	0	0	2	0	0	0	0	0	0	0	0	0	3	3	1	0	0	1	0	0	0	0	0	0	0	0	1	0	0	0	0	1	0	1	0	0	0	0	0	0	1	0	0	0
CS(=O)(=O)CC(=O)N(CCN1[C@H]2CC[C@@H]1C[C@H](c1cccc(C(N)=O)c1)C2)Cc1c(F)cccc1F	4.39482981401191	c1ccc(CNCCN2[C@H]3CC[C@@H]2C[C@H](c2ccccc2)C3)cc1	0	0	0	0	0	0	0	0	0	0	2	2	0	0	0	2	0	1	0	0	0	0	0	0	0	0	0	2	0	0	0	0	0	0	2	0	2	0	0	0	0	0	0	0	2	0	0
NC(=O)CNc1nc2ccccc2n(C2CCN(C3CCCCCCC3)CC2)c1=O	-4.21542740012185	O=c1cnc2ccccc2n1C1CCN(C2CCCCCCC2)CC1	0	0	0	0	0	2	0	0	0	0	1	1	0	0	0	3	1	1	0	0	1	0	0	0	0	0	0	1	0	1	0	0	0	0	1	0	1	0	0	0	0	0	0	0	0	0	0
CS(=O)(=O)N(CCN1[C@H]2CC[C@@H]1C[C@H](c1cccc(C(N)=O)c1)C2)Cc1c(F)cccc1F.O=C(O)C(F)(F)F	4.39482981401191	c1ccc(CNCCN2[C@H]3CC[C@@H]2C[C@H](c2ccccc2)C3)cc1	1	0	0	0	0	0	0	0	1	1	2	1	0	0	0	2	0	1	0	0	0	0	0	0	0	3	0	1	0	0	0	0	0	0	2	0	2	0	0	0	0	0	0	0	5	0	0
NC(=O)[C@H](CO)Nc1nc2ccccc2n(C2CCN(C3CCCCCCC3)CC2)c1=O	-2.4721347199617	O=c1cnc2ccccc2n1C1CCN(C2CCCCCCC2)CC1	0	1	1	0	0	2	0	0	0	0	1	1	0	0	0	3	1	1	0	0	1	0	0	0	0	0	0	1	0	1	0	0	0	0	1	0	1	0	0	0	0	0	0	0	0	0	0
CC(C)(C)C(=O)N(CCN1[C@H]2CC[C@@H]1C[C@H](c1cccc(C(N)=O)c1)C2)Cc1c(F)cccc1F.O=C(O)C(F)(F)F	4.39482981401191	c1ccc(CNCCN2[C@H]3CC[C@@H]2C[C@H](c2ccccc2)C3)cc1	1	0	0	0	0	0	0	0	1	1	3	2	0	0	0	2	0	1	0	0	0	0	0	0	0	3	0	2	0	0	0	0	0	0	2	0	2	0	0	0	0	0	0	0	5	0	0
COCC(=O)N(CCN1[C@H]2CC[C@@H]1C[C@H](c1cccc(C(N)=O)c1)C2)Cc1c(F)cccc1F.O=C(O)C(F)(F)F	4.39482981401191	c1ccc(CNCCN2[C@H]3CC[C@@H]2C[C@H](c2ccccc2)C3)cc1	1	0	0	0	0	0	0	0	1	1	3	2	0	0	0	2	0	1	0	0	0	0	0	0	0	3	0	2	0	0	0	0	0	0	2	0	2	0	0	0	0	1	0	0	5	0	0
CC(C)(O)C(=O)N(CCN1[C@H]2CC[C@@H]1C[C@H](c1cccc(C(N)=O)c1)C2)Cc1c(F)cccc1F.O=C(O)C(F)(F)F	4.39482981401191	c1ccc(CNCCN2[C@H]3CC[C@@H]2C[C@H](c2ccccc2)C3)cc1	1	1	0	0	0	0	0	0	1	1	3	2	0	0	0	2	0	1	0	0	0	0	0	0	0	3	0	2	0	0	0	0	0	0	2	0	2	0	0	0	0	0	0	0	5	0	0
CN(C)S(=O)(=O)N(CCN1[C@H]2CC[C@@H]1C[C@H](c1cccc(C(N)=O)c1)C2)Cc1c(F)cccc1F.O=C(O)C(F)(F)F	4.39482981401191	c1ccc(CNCCN2[C@H]3CC[C@@H]2C[C@H](c2ccccc2)C3)cc1	1	0	0	0	0	0	0	0	1	1	2	1	0	0	0	3	0	1	0	0	0	0	0	0	0	3	0	1	0	0	0	0	0	0	2	0	2	0	0	0	0	0	0	0	5	0	0
O=C(O)CCC(=O)N(CCN1[C@H]2CC[C@@H]1C[C@H](c1cccc(O)c1)C2)Cc1c(F)cccc1F	4.39482981401191	c1ccc(CNCCN2[C@H]3CC[C@@H]2C[C@H](c2ccccc2)C3)cc1	1	0	0	0	0	0	0	1	1	1	2	1	0	0	0	2	0	0	0	0	0	0	0	0	0	0	0	1	0	0	0	0	0	0	2	0	2	0	0	0	0	0	0	0	2	0	0
O=C(O)C(F)(F)F.O=C(O)CCC(=O)N(CCN1[C@H]2CC[C@@H]1C[C@H](c1cccc(O)c1)C2)Cc1c(F)cccc1F	4.39482981401191	c1ccc(CNCCN2[C@H]3CC[C@@H]2C[C@H](c2ccccc2)C3)cc1	2	0	0	0	0	0	0	1	2	2	3	1	0	0	0	2	0	0	0	0	0	0	0	0	0	3	0	1	0	0	0	0	0	0	2	0	2	0	0	0	0	0	0	0	5	0	0
COC(=O)C(CO)Nc1nc2ccccc2n(C2CCN(C3CCCCCCC3)CC2)c1=O	-4.15952427829246	O=c1cnc2ccccc2n1C1CCN(C2CCCCCCC2)CC1	0	1	1	0	0	2	0	0	0	0	1	1	0	0	0	3	1	0	0	0	1	0	0	0	0	0	0	0	0	1	0	0	0	0	1	0	1	0	0	0	1	1	0	0	0	0	0
O=c1c(NC[C@@H](O)CO)nc2ccccc2n1C1CCN(C2CCCCCCC2)CC1	-4.17687239580472	O=c1cnc2ccccc2n1C1CCN(C2CCCCCCC2)CC1	0	2	2	0	0	2	0	0	0	0	0	0	0	0	0	3	1	0	0	0	1	0	0	0	0	0	0	0	0	1	0	0	0	0	1	0	1	0	0	0	0	0	0	0	0	0	0
O=c1c(NC[C@H](O)CO)nc2ccccc2n1C1CCN(C2CCCCCCC2)CC1	-4.18231388970705	O=c1cnc2ccccc2n1C1CCN(C2CCCCCCC2)CC1	0	2	2	0	0	2	0	0	0	0	0	0	0	0	0	3	1	0	0	0	1	0	0	0	0	0	0	0	0	1	0	0	0	0	1	0	1	0	0	0	0	0	0	0	0	0	0
O=C(O)[C@H](CO)Nc1nc2ccccc2n(C2CCN(C3CCCCCCC3)CC2)c1=O	-0.859796863911395	O=c1cnc2ccccc2n1C1CCN(C2CCCCCCC2)CC1	1	1	1	0	0	2	0	0	1	1	1	0	0	0	0	3	1	0	0	0	1	0	0	0	0	0	0	0	0	1	0	0	0	0	1	0	1	0	0	0	0	0	0	0	0	0	0
CCOC(=O)CNc1nc2ccccc2n(C2CCN(C3CCCCCCC3)CC2)c1=O	-4.18513909571758	O=c1cnc2ccccc2n1C1CCN(C2CCCCCCC2)CC1	0	0	0	0	0	2	0	0	0	0	1	1	0	0	0	3	1	0	0	0	1	0	0	0	0	0	0	0	0	1	0	0	0	0	1	0	1	0	0	0	1	1	0	0	0	0	0
NCC(O)CNc1nc2ccccc2n(C2CCN(C3CCCCCCC3)CC2)c1=O	-1.73384995707422	O=c1cnc2ccccc2n1C1CCN(C2CCCCCCC2)CC1	0	1	1	0	0	2	0	0	0	0	0	0	0	0	0	3	1	1	0	0	1	0	0	0	0	0	0	0	0	1	0	0	0	0	1	0	1	0	0	0	0	0	0	0	0	0	0
CCOC(=O)CN(C)c1nc2ccccc2n(C2CCN(C3CCCCCCC3)CC2)c1=O	-1.24462745008774	O=c1cnc2ccccc2n1C1CCN(C2CCCCCCC2)CC1	0	0	0	0	0	2	0	0	0	0	1	1	0	0	0	4	0	0	0	1	1	0	0	0	0	0	0	0	0	1	0	0	0	0	1	0	1	0	0	0	1	1	0	0	0	0	0
CN(CC(O)CO)c1nc2ccccc2n(C2CCN(C3CCCCCCC3)CC2)c1=O	-2.35728868143767	O=c1cnc2ccccc2n1C1CCN(C2CCCCCCC2)CC1	0	2	2	0	0	2	0	0	0	0	0	0	0	0	0	4	0	0	0	1	1	0	0	0	0	0	0	0	0	1	0	0	0	0	1	0	1	0	0	0	0	0	0	0	0	0	0
O=c1c(NC(CO)CO)nc2ccccc2n1C1CCN(C2CCCCCCC2)CC1	-2.3646458499968	O=c1cnc2ccccc2n1C1CCN(C2CCCCCCC2)CC1	0	2	2	0	0	2	0	0	0	0	0	0	0	0	0	3	1	0	0	0	1	0	0	0	0	0	0	0	0	1	0	0	0	0	1	0	1	0	0	0	0	0	0	0	0	0	0
COCC(=O)N(CCN1[C@H]2CC[C@@H]1C[C@H](c1cccc(C(N)=O)c1)C2)CC1CCCCC1.O=C(O)C(F)(F)F	4.39482981401191	c1ccc([C@@H]2C[C@@H]3CC[C@H](C2)N3CCNCC2CCCCC2)cc1	1	0	0	0	0	0	0	0	1	1	3	2	0	0	0	2	0	1	0	0	0	0	0	0	0	3	0	2	0	0	0	0	0	0	1	0	2	0	0	0	0	1	0	0	3	0	0
CN(C)S(=O)(=O)N(CCN1[C@H]2CC[C@@H]1C[C@H](c1cccc(C(N)=O)c1)C2)CC1CCCCC1.O=C(O)C(F)(F)F	4.39482981401191	c1ccc([C@@H]2C[C@@H]3CC[C@H](C2)N3CCNCC2CCCCC2)cc1	1	0	0	0	0	0	0	0	1	1	2	1	0	0	0	3	0	1	0	0	0	0	0	0	0	3	0	1	0	0	0	0	0	0	1	0	2	0	0	0	0	0	0	0	3	0	0
COc1nc2ccccc2n([C@@H]2C[C@@H]3CC[C@H](C2)N3C2CCCCCCC2)c1=O	-0.479680250180099	O=c1cnc2ccccc2n1[C@@H]1C[C@@H]2CC[C@H](C1)N2C1CCCCCCC1	0	0	0	0	0	2	0	0	0	0	0	0	0	0	0	3	0	0	0	0	0	0	0	0	0	0	0	0	0	0	0	0	0	0	1	0	3	0	0	0	0	1	0	0	0	0	0
CN(C)CC(=O)N(CCN1[C@H]2CC[C@@H]1C[C@H](c1cccc(C(N)=O)c1)C2)CC1CCCCC1	4.39482981401191	c1ccc([C@@H]2C[C@@H]3CC[C@H](C2)N3CCNCC2CCCCC2)cc1	0	0	0	0	0	0	0	0	0	0	2	2	0	0	0	3	0	1	0	1	0	0	0	0	0	0	0	2	0	0	0	0	0	0	1	0	2	0	0	0	0	0	0	0	0	0	0
CCOC(=O)c1nc2ccccc2n(C2CCN(C3CCCCCCC3)CC2)c1=O	-0.47883962501119	O=c1cnc2ccccc2n1C1CCN(C2CCCCCCC2)CC1	0	0	0	0	0	2	0	0	0	0	1	1	0	0	0	3	0	0	0	0	1	0	0	0	0	0	0	0	0	0	0	0	0	0	1	0	1	0	0	0	1	1	0	0	0	0	0
O=C(O)c1nc2ccccc2n(C2CCN(C3CCCCCCC3)CC2)c1=O	-1.36492333236071	O=c1cnc2ccccc2n1C1CCN(C2CCCCCCC2)CC1	0	0	0	0	1	2	0	0	1	1	1	0	0	0	0	3	0	0	0	0	1	0	0	0	0	0	0	0	0	0	0	0	0	0	1	0	1	0	0	0	0	0	0	0	0	0	0
NC(=O)c1cccc([C@@H]2C[C@@H]3CC[C@H](C2)N3CCN(CC2CCCCC2)C(=O)C[C@H](O)CO)c1.O=C(O)C(F)(F)F	4.39482981401191	c1ccc([C@@H]2C[C@@H]3CC[C@H](C2)N3CCNCC2CCCCC2)cc1	1	2	2	0	0	0	0	0	1	1	3	2	0	0	0	2	0	1	0	0	0	0	0	0	0	3	0	2	0	0	0	0	0	0	1	0	2	0	0	0	0	0	0	0	3	0	0
O=C(O)c1nc2ccccc2n([C@@H]2C[C@@H]3CC[C@H](C2)N3C2CCCCCCC2)c1=O	-1.76618761623721	O=c1cnc2ccccc2n1[C@@H]1C[C@@H]2CC[C@H](C1)N2C1CCCCCCC1	0	0	0	0	1	2	0	0	1	1	1	0	0	0	0	3	0	0	0	0	0	0	0	0	0	0	0	0	0	0	0	0	0	0	1	0	3	0	0	0	0	0	0	0	0	0	0
NC(=O)c1nc2ccccc2n(C2CCN(C3CCCCCCC3)CC2)c1=O	-0.959111456284125	O=c1cnc2ccccc2n1C1CCN(C2CCCCCCC2)CC1	0	0	0	0	0	2	0	0	0	0	1	1	0	0	0	3	0	1	0	0	1	0	0	0	0	0	0	1	0	0	0	0	0	0	1	0	1	0	0	0	0	0	0	0	0	0	0
NC(=O)c1cccc([C@@H]2C[C@@H]3CC[C@H](C2)N3CCN(CC2CCCCC2)C(=O)[C@@H](O)CCO)c1.O=C(O)C(F)(F)F	4.39482981401191	c1ccc([C@@H]2C[C@@H]3CC[C@H](C2)N3CCNCC2CCCCC2)cc1	1	2	2	0	0	0	0	0	1	1	3	2	0	0	0	2	0	1	0	0	0	0	0	0	0	3	0	2	0	0	0	0	0	0	1	0	2	0	0	0	0	0	0	0	3	0	0
CNC(=O)c1nc2ccccc2n(C2CCN(C3CCCCCCC3)CC2)c1=O	-0.730977703126166	O=c1cnc2ccccc2n1C1CCN(C2CCCCCCC2)CC1	0	0	0	0	0	2	0	0	0	0	1	1	0	0	0	3	1	0	0	0	1	0	0	0	0	0	0	1	0	0	0	0	0	0	1	0	1	0	0	0	0	0	0	0	0	0	0
O=C(NCC(O)CO)c1nc2ccccc2n(C2CCN(C3CCCCCCC3)CC2)c1=O	-0.950895809931119	O=c1cnc2ccccc2n1C1CCN(C2CCCCCCC2)CC1	0	2	2	0	0	2	0	0	0	0	1	1	0	0	0	3	1	0	0	0	1	0	0	0	0	0	0	1	0	0	0	0	0	0	1	0	1	0	0	0	0	0	0	0	0	0	0
NC(=O)c1cccc([C@@H]2C[C@@H]3CC[C@H](C2)N3CCN(CC2CCCCC2)C(=O)CCCO)c1	4.39482981401191	c1ccc([C@@H]2C[C@@H]3CC[C@H](C2)N3CCNCC2CCCCC2)cc1	0	1	1	0	0	0	0	0	0	0	2	2	0	0	0	2	0	1	0	0	0	0	0	0	0	0	0	2	0	0	0	0	0	0	1	0	2	0	0	0	0	0	0	0	0	0	0
CN(C)CC(O)C(=O)N(CCN1[C@H]2CC[C@@H]1C[C@H](c1cccc(C(N)=O)c1)C2)CC1CCCCC1	4.39482981401191	c1ccc([C@@H]2C[C@@H]3CC[C@H](C2)N3CCNCC2CCCCC2)cc1	0	1	1	0	0	0	0	0	0	0	2	2	0	0	0	3	0	1	0	1	0	0	0	0	0	0	0	2	0	0	0	0	0	0	1	0	2	0	0	0	0	0	0	0	0	0	0
CN(C)C(=O)c1nc2ccccc2n(C2CCN(C3CCCCCCC3)CC2)c1=O	-0.92852157025577	O=c1cnc2ccccc2n1C1CCN(C2CCCCCCC2)CC1	0	0	0	0	0	2	0	0	0	0	1	1	0	0	0	4	0	0	0	0	1	0	0	0	0	0	0	1	0	0	0	0	0	0	1	0	1	0	0	0	0	0	0	0	0	0	0
CCN(CC)CC[C@H](O)C(=O)N(CCN1[C@H]2CC[C@@H]1C[C@H](c1cccc(C(N)=O)c1)C2)CC1CCCCC1	4.39482981401191	c1ccc([C@@H]2C[C@@H]3CC[C@H](C2)N3CCNCC2CCCCC2)cc1	0	1	1	0	0	0	0	0	0	0	2	2	0	0	0	3	0	1	0	0	0	0	0	0	0	0	0	2	0	0	0	0	0	0	1	0	2	0	0	0	0	0	0	0	0	0	0
CC(C)(C)NCC[C@H](O)C(=O)N(CCN1[C@H]2CC[C@@H]1C[C@H](c1cccc(C(N)=O)c1)C2)CC1CCCCC1	4.39482981401191	c1ccc([C@@H]2C[C@@H]3CC[C@H](C2)N3CCNCC2CCCCC2)cc1	0	1	1	0	0	0	0	0	0	0	2	2	0	0	0	2	1	1	0	0	0	0	0	0	0	0	0	2	0	0	0	0	0	0	1	0	2	0	0	0	0	0	0	0	0	0	0
CONC(=O)c1nc2ccccc2n(C2CCN(C3CCCCCCC3)CC2)c1=O	-0.227885551191932	O=c1cnc2ccccc2n1C1CCN(C2CCCCCCC2)CC1	0	0	0	0	0	2	0	0	0	0	1	1	0	0	0	3	1	0	1	0	1	0	0	0	0	0	0	1	0	0	0	0	0	0	1	0	1	0	0	0	0	0	0	0	0	0	0
CN(C)CC[C@H](O)C(=O)N(CCN1[C@H]2CC[C@@H]1C[C@H](c1cccc(C(N)=O)c1)C2)CC1CCCCC1	4.39482981401191	c1ccc([C@@H]2C[C@@H]3CC[C@H](C2)N3CCNCC2CCCCC2)cc1	0	1	1	0	0	0	0	0	0	0	2	2	0	0	0	3	0	1	0	0	0	0	0	0	0	0	0	2	0	0	0	0	0	0	1	0	2	0	0	0	0	0	0	0	0	0	0
CC(CO)(CO)C(=O)N(CCN1[C@H]2CC[C@@H]1C[C@H](c1cccc(C(N)=O)c1)C2)CC1CCCCC1	4.39482981401191	c1ccc([C@@H]2C[C@@H]3CC[C@H](C2)N3CCNCC2CCCCC2)cc1	0	2	2	0	0	0	0	0	0	0	2	2	0	0	0	2	0	1	0	0	0	0	0	0	0	0	0	2	0	0	0	0	0	0	1	0	2	0	0	0	0	0	0	0	0	0	0
N#Cc1nc2ccccc2n(C2CCN(C3CCCCCCC3)CC2)c1=O	-0.654000025882317	O=c1cnc2ccccc2n1C1CCN(C2CCCCCCC2)CC1	0	0	0	0	0	2	0	0	0	0	0	0	0	0	0	4	0	0	0	0	1	0	0	0	0	0	0	0	0	0	0	0	0	0	1	0	1	0	0	0	0	0	0	0	0	0	0
NC(=O)CNc1nc2ccccc2n([C@@H]2C[C@@H]3CC[C@H](C2)N3C2CCCCCCC2)c1=O	-1.55346623769469	O=c1cnc2ccccc2n1[C@@H]1C[C@@H]2CC[C@H](C1)N2C1CCCCCCC1	0	0	0	0	0	2	0	0	0	0	1	1	0	0	0	3	1	1	0	0	0	0	0	0	0	0	0	1	0	1	0	0	0	0	1	0	3	0	0	0	0	0	0	0	0	0	0
CN[C@@H](CO)C(=O)N(CCN1[C@H]2CC[C@@H]1C[C@H](c1cccc(C(N)=O)c1)C2)CC1CCCCC1.O=C(O)C(F)(F)F.O=C(O)C(F)(F)F	4.39482981401191	c1ccc([C@@H]2C[C@@H]3CC[C@H](C2)N3CCNCC2CCCCC2)cc1	2	1	1	0	0	0	0	0	2	2	4	2	0	0	0	2	1	1	0	1	0	0	0	0	0	6	0	2	0	0	0	0	0	0	1	0	2	0	0	0	0	0	0	0	6	0	0
CN(C)CCCC(=O)N(CCN1[C@H]2CC[C@@H]1C[C@H](c1cccc(C(N)=O)c1)C2)CC1CCCCC1	4.39482981401191	c1ccc([C@@H]2C[C@@H]3CC[C@H](C2)N3CCNCC2CCCCC2)cc1	0	0	0	0	0	0	0	0	0	0	2	2	0	0	0	3	0	1	0	0	0	0	0	0	0	0	0	2	0	0	0	0	0	0	1	0	2	0	0	0	0	0	0	0	0	0	0
O=C(NO)c1nc2ccccc2n(C2CCN(C3CCCCCCC3)CC2)c1=O	-1.88818431707434	O=c1cnc2ccccc2n1C1CCN(C2CCCCCCC2)CC1	0	0	0	0	0	2	0	0	0	0	1	1	0	0	0	3	1	0	1	0	1	0	0	0	0	0	0	1	0	0	0	0	0	0	1	0	1	0	0	0	0	0	0	0	0	0	0
CC(C)(CO)C(=O)N(CCN1[C@H]2CC[C@@H]1C[C@H](c1cccc(C(N)=O)c1)C2)CC1CCCCC1	4.39482981401191	c1ccc([C@@H]2C[C@@H]3CC[C@H](C2)N3CCNCC2CCCCC2)cc1	0	1	1	0	0	0	0	0	0	0	2	2	0	0	0	2	0	1	0	0	0	0	0	0	0	0	0	2	0	0	0	0	0	0	1	0	2	0	0	0	0	0	0	0	0	0	0
O=c1c(NC[C@@H](O)CO)nc2ccccc2n1[C@@H]1C[C@@H]2CC[C@H](C1)N2C1CCCCCCC1	-1.80202156282102	O=c1cnc2ccccc2n1[C@@H]1C[C@@H]2CC[C@H](C1)N2C1CCCCCCC1	0	2	2	0	0	2	0	0	0	0	0	0	0	0	0	3	1	0	0	0	0	0	0	0	0	0	0	0	0	1	0	0	0	0	1	0	3	0	0	0	0	0	0	0	0	0	0
O=C(O)c1nc2ccc(F)cc2n([C@@H]2C[C@@H]3CC[C@H](C2)N3C2CCCCCCC2)c1=O	-1.1274307840209	O=c1cnc2ccccc2n1[C@@H]1C[C@@H]2CC[C@H](C1)N2C1CCCCCCC1	0	0	0	0	1	2	0	0	1	1	1	0	0	0	0	3	0	0	0	0	0	0	0	0	0	0	0	0	0	0	0	0	0	0	1	0	3	0	0	0	0	0	0	0	1	0	0
CC(C)C[C@H](O)C(=O)N(CCN1[C@H]2CC[C@@H]1C[C@H](c1cccc(C(N)=O)c1)C2)CC1CCCCC1	4.39482981401191	c1ccc([C@@H]2C[C@@H]3CC[C@H](C2)N3CCNCC2CCCCC2)cc1	0	1	1	0	0	0	0	0	0	0	2	2	0	0	0	2	0	1	0	0	0	0	0	0	0	0	0	2	0	0	0	0	0	0	1	0	2	0	0	0	0	0	0	0	0	0	0
CN(CC(=O)O)C(=O)c1nc2ccccc2n([C@@H]2C[C@@H]3CC[C@H](C2)N3C2CCCCCCC2)c1=O	-1.04715490234854	O=c1cnc2ccccc2n1[C@@H]1C[C@@H]2CC[C@H](C1)N2C1CCCCCCC1	1	0	0	0	0	2	0	0	1	1	2	1	0	0	0	4	0	0	0	1	0	0	0	0	0	0	0	1	0	0	0	0	0	0	1	0	3	0	0	0	0	0	0	0	0	0	0
CC(C)(NC(=O)c1nc2ccccc2n([C@@H]2C[C@@H]3CC[C@H](C2)N3C2CCCCCCC2)c1=O)C(=O)O	-0.405907155520158	O=c1cnc2ccccc2n1[C@@H]1C[C@@H]2CC[C@H](C1)N2C1CCCCCCC1	1	0	0	0	0	2	0	0	1	1	2	1	0	0	0	3	1	0	0	0	0	0	0	0	0	0	0	1	0	0	0	0	0	0	1	0	3	0	0	0	0	0	0	0	0	0	0
CSCCC(NC(=O)c1nc2ccccc2n([C@@H]2C[C@@H]3CC[C@H](C2)N3C2CCCCCCC2)c1=O)C(=O)O	1.3768469315231	O=c1cnc2ccccc2n1[C@@H]1C[C@@H]2CC[C@H](C1)N2C1CCCCCCC1	1	0	0	0	0	2	0	0	1	1	2	1	0	0	0	3	1	0	0	0	0	0	0	0	0	0	0	1	0	0	0	0	0	0	1	0	3	0	0	0	0	0	0	0	0	0	0
O=C(O)CC(NC(=O)c1nc2ccccc2n([C@@H]2C[C@@H]3CC[C@H](C2)N3C2CCCCCCC2)c1=O)C(=O)O	-0.0687768076543964	O=c1cnc2ccccc2n1[C@@H]1C[C@@H]2CC[C@H](C1)N2C1CCCCCCC1	2	0	0	0	0	2	0	0	2	2	3	1	0	0	0	3	1	0	0	0	0	0	0	0	0	0	0	1	0	0	0	0	0	0	1	0	3	0	0	0	0	0	0	0	0	0	0
CC(NC(=O)c1nc2ccccc2n([C@@H]2C[C@@H]3CC[C@H](C2)N3C2CCCCCCC2)c1=O)C(=O)O	-0.581903928408666	O=c1cnc2ccccc2n1[C@@H]1C[C@@H]2CC[C@H](C1)N2C1CCCCCCC1	1	0	0	0	0	2	0	0	1	1	2	1	0	0	0	3	1	0	0	0	0	0	0	0	0	0	0	1	0	0	0	0	0	0	1	0	3	0	0	0	0	0	0	0	0	0	0
CC(C)CC(NC(=O)c1nc2ccccc2n([C@@H]2C[C@@H]3CC[C@H](C2)N3C2CCCCCCC2)c1=O)C(=O)O	1.29473752513367	O=c1cnc2ccccc2n1[C@@H]1C[C@@H]2CC[C@H](C1)N2C1CCCCCCC1	1	0	0	0	0	2	0	0	1	1	2	1	0	0	0	3	1	0	0	0	0	0	0	0	0	0	0	1	0	0	0	0	0	0	1	0	3	0	0	0	0	0	0	0	0	0	0
CC(C)C[C@H](O)C(=O)N(CCN1[C@H]2CC[C@@H]1C[C@H](c1cccc(O)c1)C2)CC1CCCCC1	4.39482981401191	c1ccc([C@@H]2C[C@@H]3CC[C@H](C2)N3CCNCC2CCCCC2)cc1	0	1	1	0	0	0	0	1	0	0	1	1	0	0	0	2	0	0	0	0	0	0	0	0	0	0	0	1	0	0	0	0	0	0	1	0	2	0	0	0	0	0	0	0	0	0	0
CS(=O)(=O)Nc1cccc([C@@H]2C[C@@H]3CC[C@H](C2)N3CCN(CC2CCCCC2)C(=O)CO)c1	4.39482981401191	c1ccc([C@@H]2C[C@@H]3CC[C@H](C2)N3CCNCC2CCCCC2)cc1	0	1	1	0	0	0	0	0	0	0	1	1	0	0	0	2	1	0	0	0	0	0	0	0	0	0	0	1	0	1	0	0	0	0	1	0	2	0	0	0	0	0	0	0	0	0	0
CC(=O)N(Cc1ccccc1)[C@H](C)CN1[C@H]2CC[C@@H]1C[C@H](c1cccc(O)c1)C2	4.39482981401191	c1ccc(CNCCN2[C@H]3CC[C@@H]2C[C@H](c2ccccc2)C3)cc1	0	0	0	0	0	0	0	1	0	0	1	1	0	0	0	2	0	0	0	0	0	0	0	0	0	0	0	1	0	0	0	0	0	0	2	0	2	0	0	0	0	0	0	0	0	0	0
C[C@H](CN1[C@H]2CC[C@@H]1C[C@H](c1cccc(O)c1)C2)N(Cc1ccccc1)C(=O)CCC(=O)O	4.39482981401191	c1ccc(CNCCN2[C@H]3CC[C@@H]2C[C@H](c2ccccc2)C3)cc1	1	0	0	0	0	0	0	1	1	1	2	1	0	0	0	2	0	0	0	0	0	0	0	0	0	0	0	1	0	0	0	0	0	0	2	0	2	0	0	0	0	0	0	0	0	0	0
CCC(CC)C(=O)N(Cc1ccccc1)[C@H](C)CN1[C@H]2CC[C@@H]1C[C@H](c1cccc(O)c1)C2	4.39482981401191	c1ccc(CNCCN2[C@H]3CC[C@@H]2C[C@H](c2ccccc2)C3)cc1	0	0	0	0	0	0	0	1	0	0	1	1	0	0	0	2	0	0	0	0	0	0	0	0	0	0	0	1	0	0	0	0	0	0	2	0	2	0	0	0	0	0	0	0	0	0	0
CC(C)CC(=O)N(Cc1ccccc1)[C@H](C)CN1[C@H]2CC[C@@H]1C[C@H](c1cccc(O)c1)C2	4.39482981401191	c1ccc(CNCCN2[C@H]3CC[C@@H]2C[C@H](c2ccccc2)C3)cc1	0	0	0	0	0	0	0	1	0	0	1	1	0	0	0	2	0	0	0	0	0	0	0	0	0	0	0	1	0	0	0	0	0	0	2	0	2	0	0	0	0	0	0	0	0	0	0
CC(=O)N(CCN1[C@H]2CC[C@@H]1C[C@H](c1cccc(C(=O)NOP(=O)(O)O)c1)C2)CC1CCC(F)(F)CC1	4.39482981401191	c1ccc([C@@H]2C[C@@H]3CC[C@H](C2)N3CCNCC2CCCCC2)cc1	0	0	0	0	0	0	0	0	0	0	2	2	0	0	0	2	1	0	1	0	0	0	0	0	0	2	0	2	0	0	0	0	0	0	1	0	2	0	0	0	0	0	0	0	2	0	0
NC(=O)c1cccc([C@@H]2C[C@@H]3CC[C@H](C2)N3CCN(CC2CCC(F)(F)CC2)C(=O)CO)c1	4.39482981401191	c1ccc([C@@H]2C[C@@H]3CC[C@H](C2)N3CCNCC2CCCCC2)cc1	0	1	1	0	0	0	0	0	0	0	2	2	0	0	0	2	0	1	0	0	0	0	0	0	0	2	0	2	0	0	0	0	0	0	1	0	2	0	0	0	0	0	0	0	2	0	0
NC(=O)c1cccc([C@@H]2C[C@@H]3CC[C@H](C2)N3CCN(CC2CCCCC2)C(=O)[C@@H](O)CO)c1.O=C(O)C(=O)O	4.39482981401191	c1ccc([C@@H]2C[C@@H]3CC[C@H](C2)N3CCNCC2CCCCC2)cc1	2	2	2	0	0	0	0	0	2	2	4	2	0	0	0	2	0	1	0	0	0	0	0	0	0	0	0	2	0	0	0	0	0	0	1	0	2	0	0	0	0	0	0	0	0	0	0
O=C(CO)ONC(=O)c1cccc([C@@H]2C[C@@H]3CC[C@H](C2)N3CCN(CC2CCCCC2)C(=O)[C@@H](O)CO)c1	4.39482981401191	c1ccc([C@@H]2C[C@@H]3CC[C@H](C2)N3CCNCC2CCCCC2)cc1	0	3	3	0	0	0	0	0	0	0	3	3	0	0	0	2	1	0	1	0	0	0	0	0	0	0	0	2	0	0	0	0	0	0	1	0	2	0	0	0	0	0	0	0	0	0	0
NC(=O)c1cccc([C@@H]2C[C@@H]3CC[C@H](C2)N3CCN(CC2CCCCC2)C(=O)[C@@H](O)CO)c1.O=S(=O)(O)O	4.39482981401191	c1ccc([C@@H]2C[C@@H]3CC[C@H](C2)N3CCNCC2CCCCC2)cc1	0	2	2	0	0	0	0	0	0	0	2	2	0	0	0	2	0	1	0	0	0	0	0	0	0	0	0	2	0	0	0	0	0	0	1	0	2	0	0	0	0	0	0	0	0	0	0
NC(=O)c1cccc([C@@H]2C[C@@H]3CC[C@H](C2)N3CCN(CC2CCCCC2)C(=O)[C@@H](O)CO)c1	4.39482981401191	c1ccc([C@@H]2C[C@@H]3CC[C@H](C2)N3CCNCC2CCCCC2)cc1	0	2	2	0	0	0	0	0	0	0	2	2	0	0	0	2	0	1	0	0	0	0	0	0	0	0	0	2	0	0	0	0	0	0	1	0	2	0	0	0	0	0	0	0	0	0	0
NCC(=O)N(CCN1[C@H]2CC[C@@H]1C[C@H](c1cccc(C(N)=O)c1)C2)CC1CCCCC1	4.39482981401191	c1ccc([C@@H]2C[C@@H]3CC[C@H](C2)N3CCNCC2CCCCC2)cc1	0	0	0	0	0	0	0	0	0	0	2	2	0	0	0	2	0	2	0	0	0	0	0	0	0	0	0	2	0	0	0	0	0	0	1	0	2	0	0	0	0	0	0	0	0	0	0
CS(=O)(=O)CC(=O)N(CCN1[C@H]2CC[C@@H]1C[C@H](c1cccc(C(N)=O)c1)C2)CC1CCCCC1	4.39482981401191	c1ccc([C@@H]2C[C@@H]3CC[C@H](C2)N3CCNCC2CCCCC2)cc1	0	0	0	0	0	0	0	0	0	0	2	2	0	0	0	2	0	1	0	0	0	0	0	0	0	0	0	2	0	0	0	0	0	0	1	0	2	0	0	0	0	0	0	0	0	0	0
CC(C)NC(=O)N(CCN1[C@H]2CC[C@@H]1C[C@H](c1cccc(C(N)=O)c1)C2)CC1CCCCC1	4.39482981401191	c1ccc([C@@H]2C[C@@H]3CC[C@H](C2)N3CCNCC2CCCCC2)cc1	0	0	0	0	0	0	0	0	0	0	2	2	0	0	0	2	1	1	0	0	0	0	0	0	0	0	0	3	0	0	0	0	0	0	1	0	2	0	0	0	0	0	0	0	0	0	0
CCCCCNC(=O)N(CCN1[C@H]2CC[C@@H]1C[C@H](c1cccc(C(N)=O)c1)C2)CC1CCCCC1	4.39482981401191	c1ccc([C@@H]2C[C@@H]3CC[C@H](C2)N3CCNCC2CCCCC2)cc1	0	0	0	0	0	0	0	0	0	0	2	2	0	0	0	2	1	1	0	0	0	0	0	0	0	0	0	3	0	0	0	0	0	0	1	0	2	0	0	0	0	0	0	0	0	0	0
CCC(C)NC(=O)N(CCN1[C@H]2CC[C@@H]1C[C@H](c1cccc(C(N)=O)c1)C2)CC1CCCCC1	4.39482981401191	c1ccc([C@@H]2C[C@@H]3CC[C@H](C2)N3CCNCC2CCCCC2)cc1	0	0	0	0	0	0	0	0	0	0	2	2	0	0	0	2	1	1	0	0	0	0	0	0	0	0	0	3	0	0	0	0	0	0	1	0	2	0	0	0	0	0	0	0	0	0	0
COC(=O)CCC(=O)N(CCN1[C@H]2CC[C@@H]1C[C@H](c1cccc(C(N)=O)c1)C2)CC1CCCCC1	4.39482981401191	c1ccc([C@@H]2C[C@@H]3CC[C@H](C2)N3CCNCC2CCCCC2)cc1	0	0	0	0	0	0	0	0	0	0	3	3	0	0	0	2	0	1	0	0	0	0	0	0	0	0	0	2	0	0	0	0	0	0	1	0	2	0	0	0	1	1	0	0	0	0	0
NC(=O)c1cccc([C@@H]2C[C@@H]3CC[C@H](C2)N3CCN(CC2CCCCC2)C(=O)CO)c1	4.39482981401191	c1ccc([C@@H]2C[C@@H]3CC[C@H](C2)N3CCNCC2CCCCC2)cc1	0	1	1	0	0	0	0	0	0	0	2	2	0	0	0	2	0	1	0	0	0	0	0	0	0	0	0	2	0	0	0	0	0	0	1	0	2	0	0	0	0	0	0	0	0	0	0
NC(=O)c1cccc([C@@H]2C[C@@H]3CC[C@H](C2)N3CCN(CC2CCCCC2)C(=O)CCC(=O)O)c1	4.39482981401191	c1ccc([C@@H]2C[C@@H]3CC[C@H](C2)N3CCNCC2CCCCC2)cc1	1	0	0	0	0	0	0	0	1	1	3	2	0	0	0	2	0	1	0	0	0	0	0	0	0	0	0	2	0	0	0	0	0	0	1	0	2	0	0	0	0	0	0	0	0	0	0
NC(=O)c1cccc([C@@H]2C[C@@H]3CC[C@H](C2)N3CCN(Cc2ccccc2)C(=O)CO)c1	4.39482981401191	c1ccc(CNCCN2[C@H]3CC[C@@H]2C[C@H](c2ccccc2)C3)cc1	0	1	1	0	0	0	0	0	0	0	2	2	0	0	0	2	0	1	0	0	0	0	0	0	0	0	0	2	0	0	0	0	0	0	2	0	2	0	0	0	0	0	0	0	0	0	0
O=C(CO)N(CCN1[C@H]2CC[C@@H]1C[C@H](c1cccc(O)c1)C2)Cc1ccc(C(F)(F)F)cc1	4.39482981401191	c1ccc(CNCCN2[C@H]3CC[C@@H]2C[C@H](c2ccccc2)C3)cc1	0	1	1	0	0	0	0	1	0	0	1	1	0	0	0	2	0	0	0	0	0	0	0	0	0	3	0	1	0	0	0	0	0	0	2	0	2	0	0	0	0	0	0	0	3	0	0
O=C(CO)N(CCN1[C@H]2CC[C@@H]1C[C@H](c1cccc(O)c1)C2)Cc1ccc(Cl)cc1	4.39482981401191	c1ccc(CNCCN2[C@H]3CC[C@@H]2C[C@H](c2ccccc2)C3)cc1	0	1	1	0	0	0	0	1	0	0	1	1	0	0	0	2	0	0	0	0	0	0	0	0	0	0	0	1	0	0	0	0	0	0	2	0	2	0	0	0	0	0	0	0	1	0	0
O=C(CO)N(CCN1[C@H]2CC[C@@H]1C[C@H](c1cccc(O)c1)C2)Cc1ccc(F)cc1	4.39482981401191	c1ccc(CNCCN2[C@H]3CC[C@@H]2C[C@H](c2ccccc2)C3)cc1	0	1	1	0	0	0	0	1	0	0	1	1	0	0	0	2	0	0	0	0	0	0	0	0	0	0	0	1	0	0	0	0	0	0	2	0	2	0	0	0	0	0	0	0	1	0	0
CS(=O)(=O)CC(=O)N(CCN1[C@H]2CC[C@@H]1C[C@H](c1cccc(O)c1)C2)Cc1c(F)cccc1F	4.39482981401191	c1ccc(CNCCN2[C@H]3CC[C@@H]2C[C@H](c2ccccc2)C3)cc1	0	0	0	0	0	0	0	1	0	0	1	1	0	0	0	2	0	0	0	0	0	0	0	0	0	0	0	1	0	0	0	0	0	0	2	0	2	0	0	0	0	0	0	0	2	0	0
O=C(O)CC(=O)N(CCN1[C@H]2CC[C@@H]1C[C@H](c1cccc(O)c1)C2)Cc1c(F)cccc1F	4.39482981401191	c1ccc(CNCCN2[C@H]3CC[C@@H]2C[C@H](c2ccccc2)C3)cc1	1	0	0	0	0	0	0	1	1	1	2	1	0	0	0	2	0	0	0	0	0	0	0	0	0	0	0	1	0	0	0	0	0	0	2	0	2	0	0	0	0	0	0	0	2	0	0
CS(=O)(=O)CC(=O)N(CCN1[C@H]2CC[C@@H]1C[C@H](c1cccc(O)c1)C2)Cc1cccc(F)c1	4.39482981401191	c1ccc(CNCCN2[C@H]3CC[C@@H]2C[C@H](c2ccccc2)C3)cc1	0	0	0	0	0	0	0	1	0	0	1	1	0	0	0	2	0	0	0	0	0	0	0	0	0	0	0	1	0	0	0	0	0	0	2	0	2	0	0	0	0	0	0	0	1	0	0
O=C(O)CC(=O)N(CCN1[C@H]2CC[C@@H]1C[C@H](c1cccc(O)c1)C2)Cc1cccc(F)c1	4.39482981401191	c1ccc(CNCCN2[C@H]3CC[C@@H]2C[C@H](c2ccccc2)C3)cc1	1	0	0	0	0	0	0	1	1	1	2	1	0	0	0	2	0	0	0	0	0	0	0	0	0	0	0	1	0	0	0	0	0	0	2	0	2	0	0	0	0	0	0	0	1	0	0
CC(=O)N(CCN1[C@H]2CC[C@@H]1C[C@H](c1cccc(O)c1)C2)Cc1c(F)cccc1F	4.39482981401191	c1ccc(CNCCN2[C@H]3CC[C@@H]2C[C@H](c2ccccc2)C3)cc1	0	0	0	0	0	0	0	1	0	0	1	1	0	0	0	2	0	0	0	0	0	0	0	0	0	0	0	1	0	0	0	0	0	0	2	0	2	0	0	0	0	0	0	0	2	0	0
CC(C)CC(=O)N(CCN1[C@H]2CC[C@@H]1C[C@H](c1cccc(O)c1)C2)Cc1c(F)cccc1F	4.39482981401191	c1ccc(CNCCN2[C@H]3CC[C@@H]2C[C@H](c2ccccc2)C3)cc1	0	0	0	0	0	0	0	1	0	0	1	1	0	0	0	2	0	0	0	0	0	0	0	0	0	0	0	1	0	0	0	0	0	0	2	0	2	0	0	0	0	0	0	0	2	0	0
O=C(CO)N(CCN1[C@H]2CC[C@@H]1C[C@H](c1cccc(O)c1)C2)Cc1c(F)cccc1F	4.39482981401191	c1ccc(CNCCN2[C@H]3CC[C@@H]2C[C@H](c2ccccc2)C3)cc1	0	1	1	0	0	0	0	1	0	0	1	1	0	0	0	2	0	0	0	0	0	0	0	0	0	0	0	1	0	0	0	0	0	0	2	0	2	0	0	0	0	0	0	0	2	0	0
CC(C)CC(=O)N(CCN1[C@H]2CC[C@@H]1C[C@H](c1cccc(O)c1)C2)Cc1cccc(F)c1	4.39482981401191	c1ccc(CNCCN2[C@H]3CC[C@@H]2C[C@H](c2ccccc2)C3)cc1	0	0	0	0	0	0	0	1	0	0	1	1	0	0	0	2	0	0	0	0	0	0	0	0	0	0	0	1	0	0	0	0	0	0	2	0	2	0	0	0	0	0	0	0	1	0	0
O=C(O)C(O)CC(=O)N(CCN1[C@H]2CC[C@@H]1C[C@H](c1cccc(O)c1)C2)Cc1cccc(F)c1	4.39482981401191	c1ccc(CNCCN2[C@H]3CC[C@@H]2C[C@H](c2ccccc2)C3)cc1	1	1	1	0	0	0	0	1	1	1	2	1	0	0	0	2	0	0	0	0	0	0	0	0	0	0	0	1	0	0	0	0	0	0	2	0	2	0	0	0	0	0	0	0	1	0	0
O=C(CO)N(CCN1[C@H]2CC[C@@H]1C[C@H](c1cccc(O)c1)C2)Cc1cccc(F)c1	4.39482981401191	c1ccc(CNCCN2[C@H]3CC[C@@H]2C[C@H](c2ccccc2)C3)cc1	0	1	1	0	0	0	0	1	0	0	1	1	0	0	0	2	0	0	0	0	0	0	0	0	0	0	0	1	0	0	0	0	0	0	2	0	2	0	0	0	0	0	0	0	1	0	0
NC(=O)CCC(=O)N(CCN1[C@H]2CC[C@@H]1C[C@H](c1cccc(O)c1)C2)CC1CCCCC1	4.39482981401191	c1ccc([C@@H]2C[C@@H]3CC[C@H](C2)N3CCNCC2CCCCC2)cc1	0	0	0	0	0	0	0	1	0	0	2	2	0	0	0	2	0	1	0	0	0	0	0	0	0	0	0	2	0	0	0	0	0	0	1	0	2	0	0	0	0	0	0	0	0	0	0
CS(=O)(=O)CC(=O)N(CCN1[C@H]2CC[C@@H]1C[C@H](c1cccc(O)c1)C2)CC1CCCCC1	4.39482981401191	c1ccc([C@@H]2C[C@@H]3CC[C@H](C2)N3CCNCC2CCCCC2)cc1	0	0	0	0	0	0	0	1	0	0	1	1	0	0	0	2	0	0	0	0	0	0	0	0	0	0	0	1	0	0	0	0	0	0	1	0	2	0	0	0	0	0	0	0	0	0	0
CC(=O)N(CCN1[C@H]2CC[C@@H]1C[C@H](c1cccc(O)c1)C2)Cc1ccccc1	4.39482981401191	c1ccc(CNCCN2[C@H]3CC[C@@H]2C[C@H](c2ccccc2)C3)cc1	0	0	0	0	0	0	0	1	0	0	1	1	0	0	0	2	0	0	0	0	0	0	0	0	0	0	0	1	0	0	0	0	0	0	2	0	2	0	0	0	0	0	0	0	0	0	0
O=C(CO)N(CCN1[C@H]2CC[C@@H]1C[C@H](c1cccc(O)c1)C2)Cc1ccccc1	4.39482981401191	c1ccc(CNCCN2[C@H]3CC[C@@H]2C[C@H](c2ccccc2)C3)cc1	0	1	1	0	0	0	0	1	0	0	1	1	0	0	0	2	0	0	0	0	0	0	0	0	0	0	0	1	0	0	0	0	0	0	2	0	2	0	0	0	0	0	0	0	0	0	0
COCCOCCOCCOC[C@H]1C[C@@]23CC[C@]1(OC)[C@@H]1Oc4c(OC)ccc5c4[C@@]12CCN(CC1CC1)[C@@H]3C5	0.985416277578412	c1cc2c3c(c1)O[C@H]1C4CCC5(CC4)[C@@H](C2)N(CC2CC2)CC[C@]315	0	0	0	0	0	0	0	0	0	0	0	0	0	0	0	1	0	0	0	0	1	0	0	0	0	0	0	0	0	0	0	0	0	0	1	0	2	0	0	0	0	7	0	0	0	0	0
COCCOCCOCCOCCOCCOC[C@H]1C[C@@]23CC[C@]1(OC)[C@@H]1Oc4c(OC)ccc5c4[C@@]12CCN(CC1CC1)[C@@H]3C5	0.382046055632895	c1cc2c3c(c1)O[C@H]1C4CCC5(CC4)[C@@H](C2)N(CC2CC2)CC[C@]315	0	0	0	0	0	0	0	0	0	0	0	0	0	0	0	1	0	0	0	0	1	0	0	0	0	0	0	0	0	0	0	0	0	0	1	0	2	0	0	0	0	9	0	0	0	0	0
COc1ccc2c3c1O[C@@H]1[C@]34CCN(CC3CC3)[C@H](C2)[C@]42CC[C@@]1(OC)[C@@H](COCC(O)CO)C2	0.912215285035883	c1cc2c3c(c1)O[C@H]1C4CCC5(CC4)[C@@H](C2)N(CC2CC2)CC[C@]315	0	2	2	0	0	0	0	0	0	0	0	0	0	0	0	1	0	0	0	0	1	0	0	0	0	0	0	0	0	0	0	0	0	0	1	0	2	0	0	0	0	4	0	0	0	0	0
COc1ccc2c3c1O[C@@H]1[C@]34CCN(CC3CC3)[C@H](C2)[C@]42CC[C@@]1(OC)[C@@H](COC(=O)[C@H](C)N)C2	1.55917240030514	c1cc2c3c(c1)O[C@H]1C4CCC5(CC4)[C@@H](C2)N(CC2CC2)CC[C@]315	0	0	0	0	0	0	0	0	0	0	1	1	0	0	0	1	0	1	0	0	1	0	0	0	0	0	0	0	0	0	0	0	0	0	1	0	2	0	0	0	1	4	0	0	0	0	0
COC(=O)N1CC[C@]23c4c5ccc(O)c4O[C@H]2[C@@H](O)C=C[C@H]3[C@H]1C5	1.56751619208288	C1=C[C@H]2[C@H]3Cc4cccc5c4[C@@]2(CCN3)[C@H](C1)O5	0	1	1	0	0	0	0	1	0	0	1	1	0	0	0	1	0	0	0	0	1	0	0	0	0	0	0	1	0	0	0	0	0	0	1	0	0	0	0	0	0	2	0	0	0	0	0
COc1ccc2c3c1O[C@@H]1[C@]34CCN(CC3CC3)[C@H](C2)[C@]42CC[C@@]1(OC)[C@@](C)(C=O)C2	3.81149749945917	c1cc2c3c(c1)O[C@H]1C4CCC5(CC4)[C@@H](C2)N(CC2CC2)CC[C@]315	0	0	0	0	0	0	0	0	0	0	1	1	0	0	0	1	0	0	0	0	1	0	0	1	0	0	0	0	0	0	0	0	0	0	1	0	2	0	0	0	0	3	0	0	0	0	0
COc1ccc2c3c1O[C@@H]1[C@]34CCN(CC3CC3)[C@H](C2)[C@]42CC[C@@]1(OC)[C@@](C)(CO)C2	4.24727224965429	c1cc2c3c(c1)O[C@H]1C4CCC5(CC4)[C@@H](C2)N(CC2CC2)CC[C@]315	0	1	1	0	0	0	0	0	0	0	0	0	0	0	0	1	0	0	0	0	1	0	0	0	0	0	0	0	0	0	0	0	0	0	1	0	2	0	0	0	0	3	0	0	0	0	0
COc1ccc2c3c1O[C@H]1[C@@]4(OC)CC[C@@]5(C[C@]4(C)OC(C)=O)[C@@H](C2)N(CC2CC2)CC[C@]315	4.35946267017462	c1cc2c3c(c1)O[C@H]1C4CCC5(CC4)[C@@H](C2)N(CC2CC2)CC[C@]315	0	0	0	0	0	0	0	0	0	0	1	1	0	0	0	1	0	0	0	0	1	0	0	0	0	0	0	0	0	0	0	0	0	0	1	0	2	0	0	0	1	4	0	0	0	0	0
COc1ccc2c3c1O[C@H]1[C@@]4(OC)CC[C@@]5(C[C@]4(C)OC(=O)C(C)C)[C@@H](C2)N(CC2CC2)CC[C@]315	3.42442975649072	c1cc2c3c(c1)O[C@H]1C4CCC5(CC4)[C@@H](C2)N(CC2CC2)CC[C@]315	0	0	0	0	0	0	0	0	0	0	1	1	0	0	0	1	0	0	0	0	1	0	0	0	0	0	0	0	0	0	0	0	0	0	1	0	2	0	0	0	1	4	0	0	0	0	0
NCCCC[C@@H](NC(=O)CCCNC(=O)CNC(=O)[C@H]1Cc2ccccc2CN1C(=O)[C@@H](N)Cc1ccc(O)cc1)C(=O)O	3.47853908213775	O=C(CCc1ccccc1)N1CCc2ccccc2C1	1	0	0	0	0	0	0	1	1	1	5	4	0	0	0	1	3	2	0	0	0	0	0	0	0	0	0	4	0	0	0	0	0	0	2	0	1	0	0	0	0	0	0	0	0	0	0
[truncated: 52 more columns]
