# Supplementary material for: A systematic study of key elements underlying molecular property prediction
Source: Nat Commun. 2023 Oct 13;14:6395. doi: 10.1038/s41467-023-41948-6 (PMC10575948; doi:10.1038/s41467-023-41948-6)
Supplement: Supplementary file 4 — Source Data [file 41467_2023_41948_MOESM4_ESM.zip › SourceData/SFig10.txt]

SMILES	label	scaffold	fr_Al_COO	fr_Al_OH	fr_Al_OH_noTert	fr_ArN	fr_Ar_COO	fr_Ar_N	fr_Ar_NH	fr_Ar_OH	fr_COO	fr_COO2	fr_C_O	fr_C_O_noCOO	fr_C_S	fr_HOCCN	fr_Imine	fr_NH0	fr_NH1	fr_NH2	fr_N_O	fr_Ndealkylation1	fr_Ndealkylation2	fr_Nhpyrrole	fr_SH	fr_aldehyde	fr_alkyl_carbamate	fr_alkyl_halide	fr_allylic_oxid	fr_amide	fr_amidine	fr_aniline	fr_aryl_methyl	fr_azide	fr_azo	fr_barbitur	fr_benzene	fr_benzodiazepine	fr_bicyclic	fr_diazo	fr_dihydropyridine	fr_epoxide	fr_ester	fr_ether	fr_furan	fr_guanido	fr_halogen	fr_hdrzine	fr_hdrzone
CCCCc1ccc(C)c(N/C=N/O)c1	-2.45105006125214	c1ccccc1	0	0	0	0	0	0	0	0	0	0	0	0	0	0	0	1	1	0	0	0	0	0	0	0	0	0	0	0	0	1	2	0	0	0	1	0	0	0	0	0	0	0	0	0	0	0	0
CCCCCCc1ccc(N/C=N/O)cc1	-1.81977828441028	c1ccccc1	0	0	0	0	0	0	0	0	0	0	0	0	0	0	0	1	1	0	0	0	0	0	0	0	0	0	0	0	0	1	1	0	0	0	1	0	0	0	0	0	0	0	0	0	0	0	0
CCCCc1ccc(N/C=N/O)cc1	-2.08214254887777	c1ccccc1	0	0	0	0	0	0	0	0	0	0	0	0	0	0	0	1	1	0	0	0	0	0	0	0	0	0	0	0	0	1	1	0	0	0	1	0	0	0	0	0	0	0	0	0	0	0	0
CCCCc1ccccc1/N=C/NO	-1.83958091170646	c1ccccc1	0	0	0	0	0	0	0	0	0	0	0	0	0	0	1	1	1	0	1	0	0	0	0	0	0	0	0	0	0	0	1	0	0	0	1	0	0	0	0	0	0	0	0	0	0	0	0
CC(C(c1ccc2cc(OCC(=O)O)ccc2c1)n1ccnc1)N(C)C	1.30378736065359	c1ccc2cc(Cn3ccnc3)ccc2c1	1	0	0	0	0	2	0	0	1	1	1	0	0	0	0	3	0	0	0	1	0	0	0	0	0	0	0	0	0	0	0	0	0	0	2	0	1	0	0	0	0	1	0	0	0	0	0
CC(C(c1ccc2cc(OCC(C)(C)C(N)=O)ccc2c1)n1ccnc1)N(C)C	1.48520023951133	c1ccc2cc(Cn3ccnc3)ccc2c1	0	0	0	0	0	2	0	0	0	0	1	1	0	0	0	3	0	1	0	1	0	0	0	0	0	0	0	1	0	0	0	0	0	0	2	0	1	0	0	0	0	1	0	0	0	0	0
CNC(=O)C(C)(C)COc1ccc2cc(C(C(C)N(C)C)n3ccnc3)ccc2c1	1.39410999894688	c1ccc2cc(Cn3ccnc3)ccc2c1	0	0	0	0	0	2	0	0	0	0	1	1	0	0	0	3	1	0	0	1	0	0	0	0	0	0	0	1	0	0	0	0	0	0	2	0	1	0	0	0	0	1	0	0	0	0	0
CC(C(c1ccc2cc(OCC(C)(C)C(=O)N(C)C)ccc2c1)n1ccnc1)N(C)C	1.38322419130163	c1ccc2cc(Cn3ccnc3)ccc2c1	0	0	0	0	0	2	0	0	0	0	1	1	0	0	0	4	0	0	0	1	0	0	0	0	0	0	0	1	0	0	0	0	0	0	2	0	1	0	0	0	0	1	0	0	0	0	0
C[C@H]([C@@H](c1ccc2cc(OCC(C)(C)C(=O)O)ccc2c1)n1ccnc1)N(C)C	0.251695087620377	c1ccc2cc(Cn3ccnc3)ccc2c1	1	0	0	0	0	2	0	0	1	1	1	0	0	0	0	3	0	0	0	1	0	0	0	0	0	0	0	0	0	0	0	0	0	0	2	0	1	0	0	0	0	1	0	0	0	0	0
CC[C@H]([C@@H](c1ccc2cc(OCC(C)(C)C(=O)O)ccc2c1)n1ccnc1)N(C)C	0.898322252545428	c1ccc2cc(Cn3ccnc3)ccc2c1	1	0	0	0	0	2	0	0	1	1	1	0	0	0	0	3	0	0	0	1	0	0	0	0	0	0	0	0	0	0	0	0	0	0	2	0	1	0	0	0	0	1	0	0	0	0	0
CN(C)C(C)(C)[C@@H](c1ccc2cc(OCC(C)(C)C(=O)O)ccc2c1)n1ccnc1	1.35030737628849	c1ccc2cc(Cn3ccnc3)ccc2c1	1	0	0	0	0	2	0	0	1	1	1	0	0	0	0	3	0	0	0	1	0	0	0	0	0	0	0	0	0	0	0	0	0	0	2	0	1	0	0	0	0	1	0	0	0	0	0
CCCCN(C)[C@H](C)[C@@H](c1ccc2cc(OCC(C)(C)C(=O)O)ccc2c1)n1ccnc1	1.27246488952455	c1ccc2cc(Cn3ccnc3)ccc2c1	1	0	0	0	0	2	0	0	1	1	1	0	0	0	0	3	0	0	0	1	0	0	0	0	0	0	0	0	0	0	0	0	0	0	2	0	1	0	0	0	0	1	0	0	0	0	0
CC(C)N(C)[C@H](C)[C@@H](c1ccc2cc(OCC(C)(C)C(=O)O)ccc2c1)n1ccnc1	3.00853545289202	c1ccc2cc(Cn3ccnc3)ccc2c1	1	0	0	0	0	2	0	0	1	1	1	0	0	0	0	3	0	0	0	1	0	0	0	0	0	0	0	0	0	0	0	0	0	0	2	0	1	0	0	0	0	1	0	0	0	0	0
CCN(CC)[C@H](C)[C@@H](c1ccc2cc(OCC(C)(C)C(=O)O)ccc2c1)n1ccnc1	2.63697189645954	c1ccc2cc(Cn3ccnc3)ccc2c1	1	0	0	0	0	2	0	0	1	1	1	0	0	0	0	3	0	0	0	1	0	0	0	0	0	0	0	0	0	0	0	0	0	0	2	0	1	0	0	0	0	1	0	0	0	0	0
CCN(C)[C@H](C)[C@@H](c1ccc2cc(OCC(C)(C)C(=O)O)ccc2c1)n1ccnc1	1.56161646995569	c1ccc2cc(Cn3ccnc3)ccc2c1	1	0	0	0	0	2	0	0	1	1	1	0	0	0	0	3	0	0	0	1	0	0	0	0	0	0	0	0	0	0	0	0	0	0	2	0	1	0	0	0	0	1	0	0	0	0	0
CCC(CC)(COc1ccc2cc([C@H]([C@@H](C)N(C)C)n3ccnc3)ccc2c1)C(=O)O	0.424537900459788	c1ccc2cc(Cn3ccnc3)ccc2c1	1	0	0	0	0	2	0	0	1	1	1	0	0	0	0	3	0	0	0	1	0	0	0	0	0	0	0	0	0	0	0	0	0	0	2	0	1	0	0	0	0	1	0	0	0	0	0
O=C(CCCCCCC(=O)Nc1ccccc1)NO	-0.392661928770137	c1ccccc1	0	0	0	0	0	0	0	0	0	0	2	2	0	0	0	0	2	0	1	0	0	0	0	0	0	0	0	2	0	1	0	0	0	0	1	0	0	0	0	0	0	0	0	0	0	0	0
N#Cc1ccccc1Cn1c(N2CCC[C@@H](N)C2)nc2ccccc2c1=O	1.39909754045792	O=c1c2ccccc2nc(N2CCCCC2)n1Cc1ccccc1	0	0	0	0	0	2	0	0	0	0	0	0	0	0	0	4	0	1	0	0	0	0	0	0	0	0	0	0	0	1	0	0	0	0	2	0	1	0	0	0	0	0	0	0	0	0	0
COc1cccc2c(=O)n(Cc3ccccc3C#N)c(N3CCCC(N)C3)nc12	2.55428018061442	O=c1c2ccccc2nc(N2CCCCC2)n1Cc1ccccc1	0	0	0	0	0	2	0	0	0	0	0	0	0	0	0	4	0	1	0	0	0	0	0	0	0	0	0	0	0	1	0	0	0	0	2	0	1	0	0	0	0	1	0	0	0	0	0
COc1cc2nc(N3CCC[C@@H](N)C3)n(Cc3ccccc3C#N)c(=O)c2cc1OC	2.78539190157781	O=c1c2ccccc2nc(N2CCCCC2)n1Cc1ccccc1	0	0	0	0	0	2	0	0	0	0	0	0	0	0	0	4	0	1	0	0	0	0	0	0	0	0	0	0	0	1	0	0	0	0	2	0	1	0	0	0	0	2	0	0	0	0	0
COc1cc2c(=O)n(Cc3ccccc3C#N)c(N3CCC[C@@H](N)C3)nc2cc1F	3.47853908213775	O=c1c2ccccc2nc(N2CCCCC2)n1Cc1ccccc1	0	0	0	0	0	2	0	0	0	0	0	0	0	0	0	4	0	1	0	0	0	0	0	0	0	0	0	0	0	1	0	0	0	0	2	0	1	0	0	0	0	1	0	0	1	0	0
COc1ccc2nc(N3CCC[C@@H](N)C3)n(Cc3ccccc3C#N)c(=O)c2c1	3.70168263345196	O=c1c2ccccc2nc(N2CCCCC2)n1Cc1ccccc1	0	0	0	0	0	2	0	0	0	0	0	0	0	0	0	4	0	1	0	0	0	0	0	0	0	0	0	0	0	1	0	0	0	0	2	0	1	0	0	0	0	1	0	0	0	0	0
N#Cc1ccccc1Cn1c(N2CCC[C@@H](N)C2)nc2ccc(Br)cc2c1=O	3.47853908213775	O=c1c2ccccc2nc(N2CCCCC2)n1Cc1ccccc1	0	0	0	0	0	2	0	0	0	0	0	0	0	0	0	4	0	1	0	0	0	0	0	0	0	0	0	0	0	1	0	0	0	0	2	0	1	0	0	0	0	0	0	0	1	0	0
N#Cc1ccccc1Cn1c(N2CCC[C@@H](N)C2)nc2c(Cl)cc(Cl)cc2c1=O	4.61797336532612	O=c1c2ccccc2nc(N2CCCCC2)n1Cc1ccccc1	0	0	0	0	0	2	0	0	0	0	0	0	0	0	0	4	0	1	0	0	0	0	0	0	0	0	0	0	0	1	0	0	0	0	2	0	1	0	0	0	0	0	0	0	2	0	0
N#Cc1ccccc1Cn1c(N2CCCC(N)C2)nc2c(Cl)cccc2c1=O	4.13246554954442	O=c1c2ccccc2nc(N2CCCCC2)n1Cc1ccccc1	0	0	0	0	0	2	0	0	0	0	0	0	0	0	0	4	0	1	0	0	0	0	0	0	0	0	0	0	0	1	0	0	0	0	2	0	1	0	0	0	0	0	0	0	1	0	0
N#Cc1ccccc1Cn1c(N2CCC[C@@H](N)C2)nc2cc(Cl)ccc2c1=O	3.47853908213775	O=c1c2ccccc2nc(N2CCCCC2)n1Cc1ccccc1	0	0	0	0	0	2	0	0	0	0	0	0	0	0	0	4	0	1	0	0	0	0	0	0	0	0	0	0	0	1	0	0	0	0	2	0	1	0	0	0	0	0	0	0	1	0	0
N#Cc1ccccc1Cn1c(N2CCC[C@@H](N)C2)nc2ccc(Cl)cc2c1=O	3.47853908213775	O=c1c2ccccc2nc(N2CCCCC2)n1Cc1ccccc1	0	0	0	0	0	2	0	0	0	0	0	0	0	0	0	4	0	1	0	0	0	0	0	0	0	0	0	0	0	1	0	0	0	0	2	0	1	0	0	0	0	0	0	0	1	0	0
N#Cc1ccccc1Cn1c(N2CCC[C@@H](N)C2)nc2ccc(F)cc2c1=O	1.17595398914371	O=c1c2ccccc2nc(N2CCCCC2)n1Cc1ccccc1	0	0	0	0	0	2	0	0	0	0	0	0	0	0	0	4	0	1	0	0	0	0	0	0	0	0	0	0	0	1	0	0	0	0	2	0	1	0	0	0	0	0	0	0	1	0	0
N#Cc1ccccc1Cn1c(N2CCC[C@@H](N)C2)nc2cccc(F)c2c1=O	2.78539190157781	O=c1c2ccccc2nc(N2CCCCC2)n1Cc1ccccc1	0	0	0	0	0	2	0	0	0	0	0	0	0	0	0	4	0	1	0	0	0	0	0	0	0	0	0	0	0	1	0	0	0	0	2	0	1	0	0	0	0	0	0	0	1	0	0
CCc1nc(N)nc(N)c1-c1ccc2c(c1)N(CCCC(F)(F)F)C(=O)[C@](C)(c1cc(F)cc(F)c1)O2	1.56161646995569	O=C1Nc2cc(-c3cncnc3)ccc2OC1c1ccccc1	0	0	0	2	0	2	0	0	0	0	1	1	0	0	0	3	0	2	0	0	0	0	0	0	0	3	0	1	0	3	1	0	0	0	2	0	1	0	0	0	0	1	0	0	5	0	0
CCOCCCN1C(=O)C(C)(c2cc(F)cc(F)c2)Oc2ccc(-c3c(N)nc(N)nc3CC)cc21	2.03397581289389	O=C1Nc2cc(-c3cncnc3)ccc2OC1c1ccccc1	0	0	0	2	0	2	0	0	0	0	1	1	0	0	0	3	0	2	0	0	0	0	0	0	0	0	0	1	0	3	1	0	0	0	2	0	1	0	0	0	0	2	0	0	2	0	0
CCc1nc(N)nc(N)c1-c1ccc2c(c1)N(CCCOC(F)(F)F)C(=O)C(C)(c1cc(F)cc(F)c1)O2	3.40157804100162	O=C1Nc2cc(-c3cncnc3)ccc2OC1c1ccccc1	0	0	0	2	0	2	0	0	0	0	1	1	0	0	0	3	0	2	0	0	0	0	0	0	0	3	0	1	0	3	1	0	0	0	2	0	1	0	0	0	0	2	0	0	5	0	0
CCc1nc(N)nc(N)c1-c1ccc2c(c1)N(CCNC(=O)OC)C(=O)C(C)(c1cc(F)cc(F)c1)O2	2.49272228761499	O=C1Nc2cc(-c3cncnc3)ccc2OC1c1ccccc1	0	0	0	2	0	2	0	0	0	0	2	2	0	0	0	3	1	2	0	0	0	0	0	0	1	0	0	2	0	3	1	0	0	0	2	0	1	0	0	0	0	2	0	0	2	0	0
CCc1nc(N)nc(N)c1-c1ccc2c(c1)N(CCNS(C)(=O)=O)C(=O)C(C)(c1cc(F)cc(F)c1)O2	1.31291984421687	O=C1Nc2cc(-c3cncnc3)ccc2OC1c1ccccc1	0	0	0	2	0	2	0	0	0	0	1	1	0	0	0	3	1	2	0	0	0	0	0	0	0	0	0	1	0	3	1	0	0	0	2	0	1	0	0	0	0	1	0	0	2	0	0
CCc1nc(N)nc(N)c1-c1ccc2c(c1)N(CCC(=O)NC)C(=O)C(C)(c1cc(F)cc(F)c1)O2	3.92482618476617	O=C1Nc2cc(-c3cncnc3)ccc2OC1c1ccccc1	0	0	0	2	0	2	0	0	0	0	2	2	0	0	0	3	1	2	0	0	0	0	0	0	0	0	0	2	0	3	1	0	0	0	2	0	1	0	0	0	0	1	0	0	2	0	0
CCc1nc(N)nc(N)c1-c1ccc2c(c1)N(CCNC(=O)CO)C(=O)C(C)(c1cc(F)cc(F)c1)O2	1.5794210945892	O=C1Nc2cc(-c3cncnc3)ccc2OC1c1ccccc1	0	1	1	2	0	2	0	0	0	0	2	2	0	0	0	3	1	2	0	0	0	0	0	0	0	0	0	2	0	3	1	0	0	0	2	0	1	0	0	0	0	1	0	0	2	0	0
CCc1nc(N)nc(N)c1-c1ccc2c(c1)N(CCCCO)C(=O)C(C)(c1cc(F)cc(F)c1)O2	0.525714309595038	O=C1Nc2cc(-c3cncnc3)ccc2OC1c1ccccc1	0	1	1	2	0	2	0	0	0	0	1	1	0	0	0	3	0	2	0	0	0	0	0	0	0	0	0	1	0	3	1	0	0	0	2	0	1	0	0	0	0	1	0	0	2	0	0
CCc1nc(N)nc(N)c1-c1ccc2c(c1)N(CCCO)C(=O)C(C)(c1cc(F)cc(F)c1)O2	-1.30895266064429	O=C1Nc2cc(-c3cncnc3)ccc2OC1c1ccccc1	0	1	1	2	0	2	0	0	0	0	1	1	0	0	0	3	0	2	0	0	0	0	0	0	0	0	0	1	0	3	1	0	0	0	2	0	1	0	0	0	0	1	0	0	2	0	0
CCc1nc(N)nc(N)c1-c1ccc2c(c1)N(CCNC(C)=O)C(=O)C(C)(c1cc(F)cc(F)c1)O2	2.24306761075245	O=C1Nc2cc(-c3cncnc3)ccc2OC1c1ccccc1	0	0	0	2	0	2	0	0	0	0	2	2	0	0	0	3	1	2	0	0	0	0	0	0	0	0	0	2	0	3	1	0	0	0	2	0	1	0	0	0	0	1	0	0	2	0	0
CCc1nc(N)nc(N)c1-c1ccc2c(c1)N(CCCOC)C(=O)C(C)(c1cc(F)cc(F)c1)O2	1.96121645861146	O=C1Nc2cc(-c3cncnc3)ccc2OC1c1ccccc1	0	0	0	2	0	2	0	0	0	0	1	1	0	0	0	3	0	2	0	0	0	0	0	0	0	0	0	1	0	3	1	0	0	0	2	0	1	0	0	0	0	2	0	0	2	0	0
CCc1nc(N)nc(N)c1-c1ccc2c(c1)N(CCNC(C)=O)C(=O)[C@@](C)(c1ccccc1)O2	2.72712299345383	O=C1Nc2cc(-c3cncnc3)ccc2OC1c1ccccc1	0	0	0	2	0	2	0	0	0	0	2	2	0	0	0	3	1	2	0	0	0	0	0	0	0	0	0	2	0	3	1	0	0	0	2	0	1	0	0	0	0	1	0	0	0	0	0
CCc1nc(N)nc(N)c1-c1ccc2c(c1)N(CCNC(C)=O)C(=O)C(C)(c1cc(F)ccc1F)O2	1.45039083484547	O=C1Nc2cc(-c3cncnc3)ccc2OC1c1ccccc1	0	0	0	2	0	2	0	0	0	0	2	2	0	0	0	3	1	2	0	0	0	0	0	0	0	0	0	2	0	3	1	0	0	0	2	0	1	0	0	0	0	1	0	0	2	0	0
CC(C)C[C@H](N)c1ccccc1N1CCN(C(=O)[C@@H](Cc2ccc(Cl)cc2Cl)N2CCCC2=O)CC1	4.21250825721795	O=C([C@@H](Cc1ccccc1)N1CCCC1=O)N1CCN(c2ccccc2)CC1	0	0	0	0	0	0	0	0	0	0	2	2	0	0	0	3	0	1	0	0	1	0	0	0	0	0	0	2	0	1	0	0	0	0	2	0	0	0	0	0	0	0	0	0	2	0	0
CC(C)C[C@H](NC(=O)CCCN)c1cc(F)ccc1N1CCN(C(=O)[C@@H](Cc2ccc(Cl)cc2Cl)N2CCCC2=O)CC1	-0.615805480084347	O=C([C@@H](Cc1ccccc1)N1CCCC1=O)N1CCN(c2ccccc2)CC1	0	0	0	0	0	0	0	0	0	0	3	3	0	0	0	3	1	1	0	0	1	0	0	0	0	0	0	3	0	1	0	0	0	0	2	0	0	0	0	0	0	0	0	0	3	0	0
Cc1ccc(N2CCN(C(=O)[C@@H](Cc3ccc(Cl)cc3Cl)N3CCCC3=O)CC2)c([C@H](CC(C)C)NC(=O)CCN(C)C)c1	0.300485251789809	O=C([C@@H](Cc1ccccc1)N1CCCC1=O)N1CCN(c2ccccc2)CC1	0	0	0	0	0	0	0	0	0	0	3	3	0	0	0	4	1	0	0	0	1	0	0	0	0	0	0	3	0	1	1	0	0	0	2	0	0	0	0	0	0	0	0	0	2	0	0
CC(C)C[C@H](NC(=O)CCN(C)C)c1ccccc1N1CCN(C(=O)[C@@H](Cc2ccc(Cl)cc2Cl)N2CCCC2=O)CC1	0.160723309414649	O=C([C@@H](Cc1ccccc1)N1CCCC1=O)N1CCN(c2ccccc2)CC1	0	0	0	0	0	0	0	0	0	0	3	3	0	0	0	4	1	0	0	0	1	0	0	0	0	0	0	3	0	1	0	0	0	0	2	0	0	0	0	0	0	0	0	0	2	0	0
CNCCC(=O)N[C@@H](CC(C)C)c1cc(C)ccc1N1CCN(C(=O)[C@@H](Cc2ccc(Cl)cc2Cl)N2CCCC2=O)CC1	0.868469289395748	O=C([C@@H](Cc1ccccc1)N1CCCC1=O)N1CCN(c2ccccc2)CC1	0	0	0	0	0	0	0	0	0	0	3	3	0	0	0	3	2	0	0	0	1	0	0	0	0	0	0	3	0	1	1	0	0	0	2	0	0	0	0	0	0	0	0	0	2	0	0
CNCCC(=O)N[C@@H](CC(C)C)c1ccccc1N1CCN(C(=O)[C@@H](Cc2ccc(Cl)cc2Cl)N2CCCC2=O)CC1	1.82988045655037	O=C([C@@H](Cc1ccccc1)N1CCCC1=O)N1CCN(c2ccccc2)CC1	0	0	0	0	0	0	0	0	0	0	3	3	0	0	0	3	2	0	0	0	1	0	0	0	0	0	0	3	0	1	0	0	0	0	2	0	0	0	0	0	0	0	0	0	2	0	0
CC(C)C[C@H](NC(=O)CCN)c1cc(C(F)(F)F)ccc1N1CCN(C(=O)[C@@H](Cc2ccc(Cl)cc2Cl)N2CCCC2=O)CC1	0.405845767447634	O=C([C@@H](Cc1ccccc1)N1CCCC1=O)N1CCN(c2ccccc2)CC1	0	0	0	0	0	0	0	0	0	0	3	3	0	0	0	3	1	1	0	0	1	0	0	0	0	3	0	3	0	1	0	0	0	0	2	0	0	0	0	0	0	0	0	0	5	0	0
CC(C)C[C@H](NC(=O)CCN)c1cc(F)ccc1N1CCN(C(=O)[C@@H](Cc2ccc(Cl)cc2Cl)N2CCCC2=O)CC1	0.235946730652238	O=C([C@@H](Cc1ccccc1)N1CCCC1=O)N1CCN(c2ccccc2)CC1	0	0	0	0	0	0	0	0	0	0	3	3	0	0	0	3	1	1	0	0	1	0	0	0	0	0	0	3	0	1	0	0	0	0	2	0	0	0	0	0	0	0	0	0	3	0	0
CC(C)C[C@H](NC(=O)CCN)c1cccc(F)c1N1CCN(C(=O)[C@@H](Cc2ccc(Cl)cc2Cl)N2CCCC2=O)CC1	0.190137194620943	O=C([C@@H](Cc1ccccc1)N1CCCC1=O)N1CCN(c2ccccc2)CC1	0	0	0	0	0	0	0	0	0	0	3	3	0	0	0	3	1	1	0	0	1	0	0	0	0	0	0	3	0	1	0	0	0	0	2	0	0	0	0	0	0	0	0	0	3	0	0
CC(C)C[C@H](NC(=O)CCN)c1ccccc1N1CCN(C(=O)[C@@H](Cc2ccc(Cl)cc2Cl)N2CCCC2=O)CC1	1.02753398402543	O=C([C@@H](Cc1ccccc1)N1CCCC1=O)N1CCN(c2ccccc2)CC1	0	0	0	0	0	0	0	0	0	0	3	3	0	0	0	3	1	1	0	0	1	0	0	0	0	0	0	3	0	1	0	0	0	0	2	0	0	0	0	0	0	0	0	0	2	0	0
CC(C)C[C@H](NC(=O)C(C)(C)N)c1cc(F)ccc1N1CCN(C(=O)[C@@H](Cc2ccc(Cl)cc2Cl)N2CCCC2=O)CC1	-1.23995978915734	O=C([C@@H](Cc1ccccc1)N1CCCC1=O)N1CCN(c2ccccc2)CC1	0	0	0	0	0	0	0	0	0	0	3	3	0	0	0	3	1	1	0	0	1	0	0	0	0	0	0	3	0	1	0	0	0	0	2	0	0	0	0	0	0	0	0	0	3	0	0
CC(C)C[C@H](NC(=O)[C@H](C)N)c1cc(F)ccc1N1CCN(C(=O)[C@@H](Cc2ccc(Cl)cc2Cl)N2CCCC2=O)CC1	-0.0595174822415991	O=C([C@@H](Cc1ccccc1)N1CCCC1=O)N1CCN(c2ccccc2)CC1	0	0	0	0	0	0	0	0	0	0	3	3	0	0	0	3	1	1	0	0	1	0	0	0	0	0	0	3	0	1	0	0	0	0	2	0	0	0	0	0	0	0	0	0	3	0	0
Cc1ccc(N2CCN(C(=O)[C@@H](Cc3ccc(Cl)cc3Cl)N3CCCC3=O)CC2)c([C@H](CC(C)C)NC(=O)[C@@H](C)N)c1	1.02753398402543	O=C([C@@H](Cc1ccccc1)N1CCCC1=O)N1CCN(c2ccccc2)CC1	0	0	0	0	0	0	0	0	0	0	3	3	0	0	0	3	1	1	0	0	1	0	0	0	0	0	0	3	0	1	1	0	0	0	2	0	0	0	0	0	0	0	0	0	2	0	0
CC(C)C[C@H](NC(=O)[C@@H](C)N)c1cc(F)ccc1N1CCN(C(=O)[C@@H](Cc2ccc(Cl)cc2Cl)N2CCCC2=O)CC1	0.424537900459788	O=C([C@@H](Cc1ccccc1)N1CCCC1=O)N1CCN(c2ccccc2)CC1	0	0	0	0	0	0	0	0	0	0	3	3	0	0	0	3	1	1	0	0	1	0	0	0	0	0	0	3	0	1	0	0	0	0	2	0	0	0	0	0	0	0	0	0	3	0	0
CC(C)C[C@H](NC(=O)CN(C)C)c1cc(F)ccc1N1CCN(C(=O)[C@@H](Cc2ccc(Cl)cc2Cl)N2CCCC2=O)CC1	-0.615805480084347	O=C([C@@H](Cc1ccccc1)N1CCCC1=O)N1CCN(c2ccccc2)CC1	0	0	0	0	0	0	0	0	0	0	3	3	0	0	0	4	1	0	0	1	1	0	0	0	0	0	0	3	0	1	0	0	0	0	2	0	0	0	0	0	0	0	0	0	3	0	0
CNCC(=O)N[C@@H](CC(C)C)c1cc(C)ccc1N1CCN(C(=O)[C@@H](Cc2ccc(Cl)cc2Cl)N2CCCC2=O)CC1	0.811310875555799	O=C([C@@H](Cc1ccccc1)N1CCCC1=O)N1CCN(c2ccccc2)CC1	0	0	0	0	0	0	0	0	0	0	3	3	0	0	0	3	2	0	0	1	1	0	0	0	0	0	0	3	0	1	1	0	0	0	2	0	0	0	0	0	0	0	0	0	2	0	0
CNCC(=O)N[C@@H](CC(C)C)c1cc(F)ccc1N1CCN(C(=O)[C@@H](Cc2ccc(Cl)cc2Cl)N2CCCC2=O)CC1	0.220442544116272	O=C([C@@H](Cc1ccccc1)N1CCCC1=O)N1CCN(c2ccccc2)CC1	0	0	0	0	0	0	0	0	0	0	3	3	0	0	0	3	2	0	0	1	1	0	0	0	0	0	0	3	0	1	0	0	0	0	2	0	0	0	0	0	0	0	0	0	3	0	0
CNCC(=O)N[C@@H](CC(C)C)c1ccccc1N1CCN(C(=O)[C@@H](Cc2ccc(Cl)cc2Cl)N2CCCC2=O)CC1	1.25933559808276	O=C([C@@H](Cc1ccccc1)N1CCCC1=O)N1CCN(c2ccccc2)CC1	0	0	0	0	0	0	0	0	0	0	3	3	0	0	0	3	2	0	0	1	1	0	0	0	0	0	0	3	0	1	0	0	0	0	2	0	0	0	0	0	0	0	0	0	2	0	0
CC(C)C[C@H](NC(=O)CN)c1cc(F)ccc1N1CCN(C(=O)[C@@H](Cc2ccc(Cl)cc2Cl)N2CCCC2=O)CC1	0.811310875555799	O=C([C@@H](Cc1ccccc1)N1CCCC1=O)N1CCN(c2ccccc2)CC1	0	0	0	0	0	0	0	0	0	0	3	3	0	0	0	3	1	1	0	0	1	0	0	0	0	0	0	3	0	1	0	0	0	0	2	0	0	0	0	0	0	0	0	0	3	0	0
CC(C)C[C@H](NCCCC(=O)O)c1cc(C(F)(F)F)ccc1N1CCN(C(=O)[C@@H](Cc2ccc(Cl)cc2Cl)N2CCCC2=O)CC1	-1.12663110385034	O=C([C@@H](Cc1ccccc1)N1CCCC1=O)N1CCN(c2ccccc2)CC1	1	0	0	0	0	0	0	0	1	1	3	2	0	0	0	3	1	0	0	0	1	0	0	0	0	3	0	2	0	1	0	0	0	0	2	0	0	0	0	0	0	0	0	0	5	0	0
CC(C)C[C@H](NCCCC(=O)O)c1cc(F)ccc1N1CCN(C(=O)[C@@H](Cc2ccc(Cl)cc2Cl)N2CCCC2=O)CC1	-0.952277716705559	O=C([C@@H](Cc1ccccc1)N1CCCC1=O)N1CCN(c2ccccc2)CC1	1	0	0	0	0	0	0	0	1	1	3	2	0	0	0	3	1	0	0	0	1	0	0	0	0	0	0	2	0	1	0	0	0	0	2	0	0	0	0	0	0	0	0	0	3	0	0
CC(C)C[C@H](NCC(N)=O)c1cc(F)ccc1N1CCN(C(=O)[C@@H](Cc2ccc(Cl)cc2Cl)N2CCCC2=O)CC1	2.4207487879899	O=C([C@@H](Cc1ccccc1)N1CCCC1=O)N1CCN(c2ccccc2)CC1	0	0	0	0	0	0	0	0	0	0	3	3	0	0	0	3	1	1	0	0	1	0	0	0	0	0	0	3	0	1	0	0	0	0	2	0	0	0	0	0	0	0	0	0	3	0	0
CC(C)C[C@H](NCCCN)c1cc(C(F)(F)F)ccc1N1CCN(C(=O)[C@@H](Cc2ccc(Cl)cc2Cl)N2CCCC2=O)CC1	-0.615805480084347	O=C([C@@H](Cc1ccccc1)N1CCCC1=O)N1CCN(c2ccccc2)CC1	0	0	0	0	0	0	0	0	0	0	2	2	0	0	0	3	1	1	0	0	1	0	0	0	0	3	0	2	0	1	0	0	0	0	2	0	0	0	0	0	0	0	0	0	5	0	0
CC(C)C[C@H](NCCCN)c1cccc(F)c1N1CCN(C(=O)[C@@H](Cc2ccc(Cl)cc2Cl)N2CCCC2=O)CC1	-0.680344001221918	O=C([C@@H](Cc1ccccc1)N1CCCC1=O)N1CCN(c2ccccc2)CC1	0	0	0	0	0	0	0	0	0	0	2	2	0	0	0	3	1	1	0	0	1	0	0	0	0	0	0	2	0	1	0	0	0	0	2	0	0	0	0	0	0	0	0	0	3	0	0
CC(C)C[C@H](NCCCN)c1ccccc1N1CCN(C(=O)[C@@H](Cc2ccc(Cl)cc2Cl)N2CCCC2=O)CC1	0.868469289395748	O=C([C@@H](Cc1ccccc1)N1CCCC1=O)N1CCN(c2ccccc2)CC1	0	0	0	0	0	0	0	0	0	0	2	2	0	0	0	3	1	1	0	0	1	0	0	0	0	0	0	2	0	1	0	0	0	0	2	0	0	0	0	0	0	0	0	0	2	0	0
CCN(CC)CCN[C@@H](CC(C)C)c1cc(F)ccc1N1CCN(C(=O)[C@@H](Cc2ccc(Cl)cc2Cl)N2CCCC2=O)CC1	-1.51867319162636	O=C([C@@H](Cc1ccccc1)N1CCCC1=O)N1CCN(c2ccccc2)CC1	0	0	0	0	0	0	0	0	0	0	2	2	0	0	0	4	1	0	0	1	1	0	0	0	0	0	0	2	0	1	0	0	0	0	2	0	0	0	0	0	0	0	0	0	3	0	0
CC(C)C[C@H](NCCN(C)C)c1cc(F)ccc1N1CCN(C(=O)[C@@H](Cc2ccc(Cl)cc2Cl)N2CCCC2=O)CC1	-1.37349118178186	O=C([C@@H](Cc1ccccc1)N1CCCC1=O)N1CCN(c2ccccc2)CC1	0	0	0	0	0	0	0	0	0	0	2	2	0	0	0	4	1	0	0	1	1	0	0	0	0	0	0	2	0	1	0	0	0	0	2	0	0	0	0	0	0	0	0	0	3	0	0
CNCCN[C@@H](CC(C)C)c1cc(F)ccc1N1CCN(C(=O)[C@@H](Cc2ccc(Cl)cc2Cl)N2CCCC2=O)CC1	-0.305650551780507	O=C([C@@H](Cc1ccccc1)N1CCCC1=O)N1CCN(c2ccccc2)CC1	0	0	0	0	0	0	0	0	0	0	2	2	0	0	0	3	2	0	0	1	1	0	0	0	0	0	0	2	0	1	0	0	0	0	2	0	0	0	0	0	0	0	0	0	3	0	0
CNCCN[C@@H](CC(C)C)c1ccccc1N1CCN(C(=O)[C@@H](Cc2ccc(Cl)cc2Cl)N2CCCC2=O)CC1	0.523628803104017	O=C([C@@H](Cc1ccccc1)N1CCCC1=O)N1CCN(c2ccccc2)CC1	0	0	0	0	0	0	0	0	0	0	2	2	0	0	0	3	2	0	0	1	1	0	0	0	0	0	0	2	0	1	0	0	0	0	2	0	0	0	0	0	0	0	0	0	2	0	0
CC(C)C[C@@H](c1cccc(F)c1N1CCN(C(=O)[C@@H](Cc2ccc(Cl)cc2Cl)N2CCCC2=O)CC1)N(C)CCN	2.52302763711032	O=C([C@@H](Cc1ccccc1)N1CCCC1=O)N1CCN(c2ccccc2)CC1	0	0	0	0	0	0	0	0	0	0	2	2	0	0	0	4	0	1	0	1	1	0	0	0	0	0	0	2	0	1	0	0	0	0	2	0	0	0	0	0	0	0	0	0	3	0	0
CC(C)C[C@H](NCCN)c1cc(C(F)(F)F)ccc1N1CCN(C(=O)[C@@H](Cc2ccc(Cl)cc2Cl)N2CCCC2=O)CC1	0.251695087620377	O=C([C@@H](Cc1ccccc1)N1CCCC1=O)N1CCN(c2ccccc2)CC1	0	0	0	0	0	0	0	0	0	0	2	2	0	0	0	3	1	1	0	0	1	0	0	0	0	3	0	2	0	1	0	0	0	0	2	0	0	0	0	0	0	0	0	0	5	0	0
CC(C)C[C@H](NCCN)c1cc(F)ccc1N1CCN(C(=O)[C@@H](Cc2ccc(Cl)cc2Cl)N2CCCC2=O)CC1	-0.0938065557202314	O=C([C@@H](Cc1ccccc1)N1CCCC1=O)N1CCN(c2ccccc2)CC1	0	0	0	0	0	0	0	0	0	0	2	2	0	0	0	3	1	1	0	0	1	0	0	0	0	0	0	2	0	1	0	0	0	0	2	0	0	0	0	0	0	0	0	0	3	0	0
CC(C)C[C@H](NCCN)c1cccc(F)c1N1CCN(C(=O)[C@@H](Cc2ccc(Cl)cc2Cl)N2CCCC2=O)CC1	0.503009515901281	O=C([C@@H](Cc1ccccc1)N1CCCC1=O)N1CCN(c2ccccc2)CC1	0	0	0	0	0	0	0	0	0	0	2	2	0	0	0	3	1	1	0	0	1	0	0	0	0	0	0	2	0	1	0	0	0	0	2	0	0	0	0	0	0	0	0	0	3	0	0
CC(C)C[C@H](NCCO)c1cc(C(F)(F)F)ccc1N1CCN(C(=O)[C@@H](Cc2ccc(Cl)cc2Cl)N2CCCC2=O)CC1	-1.46310334047155	O=C([C@@H](Cc1ccccc1)N1CCCC1=O)N1CCN(c2ccccc2)CC1	0	1	1	0	0	0	0	0	0	0	2	2	0	0	0	3	1	0	0	0	1	0	0	0	0	3	0	2	0	1	0	0	0	0	2	0	0	0	0	0	0	0	0	0	5	0	0
CC(C)C[C@H](NCCO)c1cccc(F)c1N1CCN(C(=O)[C@@H](Cc2ccc(Cl)cc2Cl)N2CCCC2=O)CC1	2.82621389609806	O=C([C@@H](Cc1ccccc1)N1CCCC1=O)N1CCN(c2ccccc2)CC1	0	1	1	0	0	0	0	0	0	0	2	2	0	0	0	3	1	0	0	0	1	0	0	0	0	0	0	2	0	1	0	0	0	0	2	0	0	0	0	0	0	0	0	0	3	0	0
CCN(CC)[C@@H](CC(C)C)c1cccc(F)c1N1CCN(C(=O)[C@@H](Cc2ccc(Cl)cc2Cl)N2CCCC2=O)CC1	1.09899294800758	O=C([C@@H](Cc1ccccc1)N1CCCC1=O)N1CCN(c2ccccc2)CC1	0	0	0	0	0	0	0	0	0	0	2	2	0	0	0	4	0	0	0	0	1	0	0	0	0	0	0	2	0	1	0	0	0	0	2	0	0	0	0	0	0	0	0	0	3	0	0
CCN[C@@H](CC(C)C)c1cccc(F)c1N1CCN(C(=O)[C@@H](Cc2ccc(Cl)cc2Cl)N2CCCC2=O)CC1	2.53853182364628	O=C([C@@H](Cc1ccccc1)N1CCCC1=O)N1CCN(c2ccccc2)CC1	0	0	0	0	0	0	0	0	0	0	2	2	0	0	0	3	1	0	0	0	1	0	0	0	0	0	0	2	0	1	0	0	0	0	2	0	0	0	0	0	0	0	0	0	3	0	0
CC(C)C[C@H](N)c1cc(C(F)(F)F)ccc1N1CCN(C(=O)[C@@H](Cc2ccc(Cl)cc2Cl)N2CCCC2=O)CC1	-1.79957557709276	O=C([C@@H](Cc1ccccc1)N1CCCC1=O)N1CCN(c2ccccc2)CC1	0	0	0	0	0	0	0	0	0	0	2	2	0	0	0	3	0	1	0	0	1	0	0	0	0	3	0	2	0	1	0	0	0	0	2	0	0	0	0	0	0	0	0	0	5	0	0
Cc1ccc(N2CCN(C(=O)[C@@H](Cc3ccc(Cl)cc3Cl)N3CCCC3=O)CC2)c([C@@H](N)CC(C)C)c1	1.45039083484547	O=C([C@@H](Cc1ccccc1)N1CCCC1=O)N1CCN(c2ccccc2)CC1	0	0	0	0	0	0	0	0	0	0	2	2	0	0	0	3	0	1	0	0	1	0	0	0	0	0	0	2	0	1	1	0	0	0	2	0	0	0	0	0	0	0	0	0	2	0	0
CC(C)C[C@H](N)c1cc(F)ccc1N1CCN(C(=O)[C@@H](Cc2ccc(Cl)cc2Cl)N2CCCC2=O)CC1	3.60637245364764	O=C([C@@H](Cc1ccccc1)N1CCCC1=O)N1CCN(c2ccccc2)CC1	0	0	0	0	0	0	0	0	0	0	2	2	0	0	0	3	0	1	0	0	1	0	0	0	0	0	0	2	0	1	0	0	0	0	2	0	0	0	0	0	0	0	0	0	3	0	0
CC(C)C[C@H](N)c1cccc(F)c1N1CCN(C(=O)[C@@H](Cc2ccc(Cl)cc2Cl)N2CCCC2=O)CC1	3.86420156294974	O=C([C@@H](Cc1ccccc1)N1CCCC1=O)N1CCN(c2ccccc2)CC1	0	0	0	0	0	0	0	0	0	0	2	2	0	0	0	3	0	1	0	0	1	0	0	0	0	0	0	2	0	1	0	0	0	0	2	0	0	0	0	0	0	0	0	0	3	0	0
CCc1nc(N)nc(N)c1-c1ccc2c(c1)N(CCNC(C)=O)C(=O)C(C)(c1ccc(Cl)cc1)O2	2.61987746310024	O=C1Nc2cc(-c3cncnc3)ccc2OC1c1ccccc1	0	0	0	2	0	2	0	0	0	0	2	2	0	0	0	3	1	2	0	0	0	0	0	0	0	0	0	2	0	3	1	0	0	0	2	0	1	0	0	0	0	1	0	0	1	0	0
CCc1nc(N)nc(N)c1-c1ccc2c(c1)N(CCNC(C)=O)C(=O)C(C)(c1cccc(C(F)(F)F)c1)O2	4.21250825721795	O=C1Nc2cc(-c3cncnc3)ccc2OC1c1ccccc1	0	0	0	2	0	2	0	0	0	0	2	2	0	0	0	3	1	2	0	0	0	0	0	0	0	3	0	2	0	3	1	0	0	0	2	0	1	0	0	0	0	1	0	0	3	0	0
CCc1nc(N)nc(N)c1-c1ccc2c(c1)N(CCCOC)C(=O)C(C)(c1ccc(F)c(F)c1)O2	2.17562632995691	O=C1Nc2cc(-c3cncnc3)ccc2OC1c1ccccc1	0	0	0	2	0	2	0	0	0	0	1	1	0	0	0	3	0	2	0	0	0	0	0	0	0	0	0	1	0	3	1	0	0	0	2	0	1	0	0	0	0	2	0	0	2	0	0
CCc1nc(N)nc(N)c1-c1ccc2c(c1)N(CCCOC)C(=O)C(CC)(c1cc(F)cc(F)c1)O2	2.86877351051686	O=C1Nc2cc(-c3cncnc3)ccc2OC1c1ccccc1	0	0	0	2	0	2	0	0	0	0	1	1	0	0	0	3	0	2	0	0	0	0	0	0	0	0	0	1	0	3	1	0	0	0	2	0	1	0	0	0	0	2	0	0	2	0	0
CC(C)(C)OC(=O)N[C@H](Cc1c(F)cccc1C(F)(F)F)C(=O)NCc1nc2cccnc2n1C1(c2ccccc2)CC1	0.868469289395748	O=C(CCc1ccccc1)NCc1nc2cccnc2n1C1(c2ccccc2)CC1	0	0	0	0	0	3	0	0	0	0	2	2	0	0	0	3	2	0	0	0	0	0	0	0	1	3	0	2	0	0	0	0	0	0	2	0	1	0	0	0	0	1	0	0	4	0	0
CC(C)(C)OC(=O)N[C@H](Cc1cccc(F)c1C(F)(F)F)C(=O)NCc1nc2cccnc2n1C1(c2ccccc2)CC1	2.30296575233352	O=C(CCc1ccccc1)NCc1nc2cccnc2n1C1(c2ccccc2)CC1	0	0	0	0	0	3	0	0	0	0	2	2	0	0	0	3	2	0	0	0	0	0	0	0	1	3	0	2	0	0	0	0	0	0	2	0	1	0	0	0	0	1	0	0	4	0	0
CC(C)(C)OC(=O)N[C@H](Cc1cc(F)ccc1Cl)C(=O)NCc1nc2cccnc2n1C1(c2ccccc2)CC1	1.39909754045792	O=C(CCc1ccccc1)NCc1nc2cccnc2n1C1(c2ccccc2)CC1	0	0	0	0	0	3	0	0	0	0	2	2	0	0	0	3	2	0	0	0	0	0	0	0	1	0	0	2	0	0	0	0	0	0	2	0	1	0	0	0	0	1	0	0	2	0	0
CC(C)(C)OC(=O)N[C@H](Cc1c(F)cccc1Cl)C(=O)NCc1nc2cccnc2n1C1(c2ccccc2)CC1	0.424537900459788	O=C(CCc1ccccc1)NCc1nc2cccnc2n1C1(c2ccccc2)CC1	0	0	0	0	0	3	0	0	0	0	2	2	0	0	0	3	2	0	0	0	0	0	0	0	1	0	0	2	0	0	0	0	0	0	2	0	1	0	0	0	0	1	0	0	2	0	0
CC(C)(C)OC(=O)N[C@H](Cc1c(F)ccc(F)c1F)C(=O)NCc1nc2cccnc2n1C1(c2ccccc2)CC1	0.731268167882263	O=C(CCc1ccccc1)NCc1nc2cccnc2n1C1(c2ccccc2)CC1	0	0	0	0	0	3	0	0	0	0	2	2	0	0	0	3	2	0	0	0	0	0	0	0	1	0	0	2	0	0	0	0	0	0	2	0	1	0	0	0	0	1	0	0	3	0	0
CC(C)(C)OC(=O)N[C@H](Cc1c(F)cccc1F)C(=O)NCc1nc2cccnc2n1C1(c2ccccc2)CC1	0.283955949838598	O=C(CCc1ccccc1)NCc1nc2cccnc2n1C1(c2ccccc2)CC1	0	0	0	0	0	3	0	0	0	0	2	2	0	0	0	3	2	0	0	0	0	0	0	0	1	0	0	2	0	0	0	0	0	0	2	0	1	0	0	0	0	1	0	0	2	0	0
CC(C)(C)OC(=O)N[C@H](Cc1cccc(F)c1F)C(=O)NCc1nc2cccnc2n1C1(c2ccccc2)CC1	0.566188417522813	O=C(CCc1ccccc1)NCc1nc2cccnc2n1C1(c2ccccc2)CC1	0	0	0	0	0	3	0	0	0	0	2	2	0	0	0	3	2	0	0	0	0	0	0	0	1	0	0	2	0	0	0	0	0	0	2	0	1	0	0	0	0	1	0	0	2	0	0
CC(C)(C)OC(=O)N[C@H](Cc1cccc(Cl)c1)C(=O)NCc1nc2cccnc2n1C1(c2ccccc2)CC1	1.21677598366396	O=C(CCc1ccccc1)NCc1nc2cccnc2n1C1(c2ccccc2)CC1	0	0	0	0	0	3	0	0	0	0	2	2	0	0	0	3	2	0	0	0	0	0	0	0	1	0	0	2	0	0	0	0	0	0	2	0	1	0	0	0	0	1	0	0	1	0	0
CC(C)(C)OC(=O)N[C@H](Cc1ccccc1OC(F)(F)F)C(=O)NCc1nc2cccnc2n1C1(c2ccccc2)CC1	1.82988045655037	O=C(CCc1ccccc1)NCc1nc2cccnc2n1C1(c2ccccc2)CC1	0	0	0	0	0	3	0	0	0	0	2	2	0	0	0	3	2	0	0	0	0	0	0	0	1	3	0	2	0	0	0	0	0	0	2	0	1	0	0	0	0	2	0	0	3	0	0
CC(C)(C)OC(=O)N[C@H](Cc1ccccc1)C(=O)NCc1nc2cccnc2n1C1(c2ccccc2)CC1	0.300485251789809	O=C(CCc1ccccc1)NCc1nc2cccnc2n1C1(c2ccccc2)CC1	0	0	0	0	0	3	0	0	0	0	2	2	0	0	0	3	2	0	0	0	0	0	0	0	1	0	0	2	0	0	0	0	0	0	2	0	1	0	0	0	0	1	0	0	0	0	0
CC(C)(C)OC(=O)N[C@H](Cc1ccccc1C(F)(F)F)C(=O)NCc1nc2cccnc2n1C1(c2ccccc2)CC1	2.2906956597417	O=C(CCc1ccccc1)NCc1nc2cccnc2n1C1(c2ccccc2)CC1	0	0	0	0	0	3	0	0	0	0	2	2	0	0	0	3	2	0	0	0	0	0	0	0	1	3	0	2	0	0	0	0	0	0	2	0	1	0	0	0	0	1	0	0	3	0	0
COc1cccc(-c2cn(Cc3c(F)cccc3C(F)(F)F)c(=O)n(C[C@H](N)c3ccccc3)c2=O)c1F	4.39482981401191	O=c1c(-c2ccccc2)cn(Cc2ccccc2)c(=O)n1CCc1ccccc1	0	0	0	0	0	2	0	0	0	0	0	0	0	0	0	2	0	1	0	0	0	0	0	0	0	3	0	0	0	0	0	0	0	0	3	0	0	0	0	0	0	1	0	0	5	0	0
COc1cccc(-c2c(C)n(Cc3c(F)cccc3F)c(=O)n(C[C@H](N)c3ccccc3)c2=O)c1F	2.4489196649566	O=c1c(-c2ccccc2)cn(Cc2ccccc2)c(=O)n1CCc1ccccc1	0	0	0	0	0	2	0	0	0	0	0	0	0	0	0	2	0	1	0	0	0	0	0	0	0	0	0	0	0	0	0	0	0	0	3	0	0	0	0	0	0	1	0	0	3	0	0
COc1cccc(-c2c(C)n(Cc3c(F)cccc3C(F)(F)F)c(=O)n(C[C@@H](c3ccccc3)N(C)CCCC(=O)O)c2=O)c1F	-2.1418617835794	O=c1c(-c2ccccc2)cn(Cc2ccccc2)c(=O)n1CCc1ccccc1	1	0	0	0	0	2	0	0	1	1	1	0	0	0	0	3	0	0	0	1	0	0	0	0	0	3	0	0	0	0	0	0	0	0	3	0	0	0	0	0	0	1	0	0	5	0	0
COc1cccc(-c2c(C)n(Cc3c(F)cccc3C(F)(F)F)c(=O)n(C[C@H](NCCCCC(=O)O)c3ccccc3)c2=O)c1F	-1.27505110896861	O=c1c(-c2ccccc2)cn(Cc2ccccc2)c(=O)n1CCc1ccccc1	1	0	0	0	0	2	0	0	1	1	1	0	0	0	0	2	1	0	0	0	0	0	0	0	0	3	0	0	0	0	0	0	0	0	3	0	0	0	0	0	0	1	0	0	5	0	0
COc1cccc(-c2c(C)n(Cc3c(F)cccc3Cl)c(=O)n(C[C@H](NCCCC(=O)O)c3ccccc3)c2=O)c1F	-0.305650551780507	O=c1c(-c2ccccc2)cn(Cc2ccccc2)c(=O)n1CCc1ccccc1	1	0	0	0	0	2	0	0	1	1	1	0	0	0	0	2	1	0	0	0	0	0	0	0	0	0	0	0	0	0	0	0	0	0	3	0	0	0	0	0	0	1	0	0	3	0	0
COc1cccc(-c2c(C)n(Cc3c(F)cccc3C(F)(F)F)c(=O)n(C[C@H](NCCCC(=O)[O-])c3ccccc3)c2=O)c1F.[Na+]	-1.93310696971729	O=c1c(-c2ccccc2)cn(Cc2ccccc2)c(=O)n1CCc1ccccc1	1	0	0	0	0	2	0	0	1	1	1	1	0	0	0	2	1	0	0	0	0	0	0	0	0	3	0	0	0	0	0	0	0	0	3	0	0	0	0	0	0	1	0	0	5	0	0
COc1cccc(-c2c(C)n(Cc3c(F)cccc3F)c(=O)n(C[C@H](NCCCC(=O)O)c3ccccc3)c2=O)c1F	-2.81303005742057	O=c1c(-c2ccccc2)cn(Cc2ccccc2)c(=O)n1CCc1ccccc1	1	0	0	0	0	2	0	0	1	1	1	0	0	0	0	2	1	0	0	0	0	0	0	0	0	0	0	0	0	0	0	0	0	0	3	0	0	0	0	0	0	1	0	0	3	0	0
COc1cccc(-c2c(C)n(Cc3c(F)cccc3C(F)(F)F)c(=O)n(C[C@H](NCCC(=O)O)c3ccccc3)c2=O)c1F	-2.1418617835794	O=c1c(-c2ccccc2)cn(Cc2ccccc2)c(=O)n1CCc1ccccc1	1	0	0	0	0	2	0	0	1	1	1	0	0	0	0	2	1	0	0	0	0	0	0	0	0	3	0	0	0	0	0	0	0	0	3	0	0	0	0	0	0	1	0	0	5	0	0
COc1cccc(-c2c(C)n(Cc3c(F)cccc3C(F)(F)F)c(=O)n(C[C@H](NCC(=O)O)c3ccccc3)c2=O)c1F	-1.49127421743825	O=c1c(-c2ccccc2)cn(Cc2ccccc2)c(=O)n1CCc1ccccc1	1	0	0	0	0	2	0	0	1	1	1	0	0	0	0	2	1	0	0	0	0	0	0	0	0	3	0	0	0	0	0	0	0	0	3	0	0	0	0	0	0	1	0	0	5	0	0
COC(=O)CCCN[C@@H](Cn1c(=O)c(-c2cccc(OC)c2F)c(C)n(Cc2c(F)cccc2C(F)(F)F)c1=O)c1ccccc1	2.91322527308769	O=c1c(-c2ccccc2)cn(Cc2ccccc2)c(=O)n1CCc1ccccc1	0	0	0	0	0	2	0	0	0	0	1	1	0	0	0	2	1	0	0	0	0	0	0	0	0	3	0	0	0	0	0	0	0	0	3	0	0	0	0	0	1	2	0	0	5	0	0
COc1cccc(-c2c(C)n(Cc3c(F)cccc3C(F)(F)F)c(=O)n(C[C@H](N)c3ccccc3)c2=O)c1F	3.5619206910768	O=c1c(-c2ccccc2)cn(Cc2ccccc2)c(=O)n1CCc1ccccc1	0	0	0	0	0	2	0	0	0	0	0	0	0	0	0	2	0	1	0	0	0	0	0	0	0	3	0	0	0	0	0	0	0	0	3	0	0	0	0	0	0	1	0	0	5	0	0
N[C@@H](Cn1c(=O)c(-c2cccc(OCCCCC(=O)O)c2F)cn(Cc2c(F)cccc2C(F)(F)F)c1=O)c1ccccc1	-1.49127421743825	O=c1c(-c2ccccc2)cn(Cc2ccccc2)c(=O)n1CCc1ccccc1	1	0	0	0	0	2	0	0	1	1	1	0	0	0	0	2	0	1	0	0	0	0	0	0	0	3	0	0	0	0	0	0	0	0	3	0	0	0	0	0	0	1	0	0	5	0	0
Cc1c(-c2cccc(OCCCCC(=O)O)c2F)c(=O)n(C[C@@H](c2ccccc2)N(C)C)c(=O)n1Cc1c(F)cccc1C(F)(F)F	-1.6454248972655	O=c1c(-c2ccccc2)cn(Cc2ccccc2)c(=O)n1CCc1ccccc1	1	0	0	0	0	2	0	0	1	1	1	0	0	0	0	3	0	0	0	1	0	0	0	0	0	3	0	0	0	0	0	0	0	0	3	0	0	0	0	0	0	1	0	0	5	0	0
CN[C@@H](Cn1c(=O)c(-c2cccc(OCCCCC(=O)O)c2F)c(C)n(Cc2c(F)cccc2C(F)(F)F)c1=O)c1ccccc1	-0.472704636443673	O=c1c(-c2ccccc2)cn(Cc2ccccc2)c(=O)n1CCc1ccccc1	1	0	0	0	0	2	0	0	1	1	1	0	0	0	0	2	1	0	0	1	0	0	0	0	0	3	0	0	0	0	0	0	0	0	3	0	0	0	0	0	0	1	0	0	5	0	0
Cc1c(-c2cccc(OCCCCC(=O)O)c2F)c(=O)n(C[C@H](N)c2ccccc2)c(=O)n1Cc1c(F)cccc1C(F)(F)F	-1.23995978915734	O=c1c(-c2ccccc2)cn(Cc2ccccc2)c(=O)n1CCc1ccccc1	1	0	0	0	0	2	0	0	1	1	1	0	0	0	0	2	0	1	0	0	0	0	0	0	0	3	0	0	0	0	0	0	0	0	3	0	0	0	0	0	0	1	0	0	5	0	0
Cc1c(-c2cccc(OCCCCCC(=O)O)c2F)c(=O)n(C[C@H](N)c2ccccc2)c(=O)n1Cc1c(F)cccc1C(F)(F)F	-0.0118894332523442	O=c1c(-c2ccccc2)cn(Cc2ccccc2)c(=O)n1CCc1ccccc1	1	0	0	0	0	2	0	0	1	1	1	0	0	0	0	2	0	1	0	0	0	0	0	0	0	3	0	0	0	0	0	0	0	0	3	0	0	0	0	0	0	1	0	0	5	0	0
Cc1c(-c2cccc(OCCCC(=O)O)c2)c(=O)n(C[C@H](N)c2ccccc2)c(=O)n1Cc1c(F)cccc1C(F)(F)F	-0.210340371976184	O=c1c(-c2ccccc2)cn(Cc2ccccc2)c(=O)n1CCc1ccccc1	1	0	0	0	0	2	0	0	1	1	1	0	0	0	0	2	0	1	0	0	0	0	0	0	0	3	0	0	0	0	0	0	0	0	3	0	0	0	0	0	0	1	0	0	4	0	0
Cc1c(-c2cccc(OCCCCC(=O)O)c2)c(=O)n(C[C@H](N)c2ccccc2)c(=O)n1Cc1c(F)cccc1C(F)(F)F	-0.998797732340453	O=c1c(-c2ccccc2)cn(Cc2ccccc2)c(=O)n1CCc1ccccc1	1	0	0	0	0	2	0	0	1	1	1	0	0	0	0	2	0	1	0	0	0	0	0	0	0	3	0	0	0	0	0	0	0	0	3	0	0	0	0	0	0	1	0	0	4	0	0
N[C@@H](Cn1c(=O)c(-c2cccc(OCCCCCC(=O)O)c2F)cn(Cc2c(F)cccc2C(F)(F)F)c1=O)c1ccccc1	-1.12663110385034	O=c1c(-c2ccccc2)cn(Cc2ccccc2)c(=O)n1CCc1ccccc1	1	0	0	0	0	2	0	0	1	1	1	0	0	0	0	2	0	1	0	0	0	0	0	0	0	3	0	0	0	0	0	0	0	0	3	0	0	0	0	0	0	1	0	0	5	0	0
CN[C@@H](Cn1c(=O)c(-c2cccc(OCCC(C)(C)CC(=O)O)c2F)c(C)n(Cc2c(F)cccc2C(F)(F)F)c1=O)c1ccccc1	-0.210340371976184	O=c1c(-c2ccccc2)cn(Cc2ccccc2)c(=O)n1CCc1ccccc1	1	0	0	0	0	2	0	0	1	1	1	0	0	0	0	2	1	0	0	1	0	0	0	0	0	3	0	0	0	0	0	0	0	0	3	0	0	0	0	0	0	1	0	0	5	0	0
CN[C@@H](Cn1c(=O)c(-c2cccc(OCCCOCC(=O)O)c2F)c(C)n(Cc2c(F)cccc2C(F)(F)F)c1=O)c1ccccc1	-0.998797732340453	O=c1c(-c2ccccc2)cn(Cc2ccccc2)c(=O)n1CCc1ccccc1	1	0	0	0	0	2	0	0	1	1	1	0	0	0	0	2	1	0	0	1	0	0	0	0	0	3	0	0	0	0	0	0	0	0	3	0	0	0	0	0	0	2	0	0	5	0	0
CN[C@@H](Cn1c(=O)c(-c2cccc(OCCOCC(=O)O)c2F)c(C)n(Cc2c(F)cccc2C(F)(F)F)c1=O)c1ccccc1	-0.210340371976184	O=c1c(-c2ccccc2)cn(Cc2ccccc2)c(=O)n1CCc1ccccc1	1	0	0	0	0	2	0	0	1	1	1	0	0	0	0	2	1	0	0	1	0	0	0	0	0	3	0	0	0	0	0	0	0	0	3	0	0	0	0	0	0	2	0	0	5	0	0
CN[C@@H](Cn1c(=O)c(-c2cccc(OCCCNCC(=O)O)c2F)c(C)n(Cc2c(F)cccc2C(F)(F)F)c1=O)c1ccccc1	-1.40426284044862	O=c1c(-c2ccccc2)cn(Cc2ccccc2)c(=O)n1CCc1ccccc1	1	0	0	0	0	2	0	0	1	1	1	0	0	0	0	2	2	0	0	1	0	0	0	0	0	3	0	0	0	0	0	0	0	0	3	0	0	0	0	0	0	1	0	0	5	0	0
COC(=O)CCCN[C@@H](Cn1c(=O)c(-c2cccc(OC)c2F)cn(Cc2c(F)cccc2C(F)(F)F)c1=O)c1ccccc1	2.76558927428163	O=c1c(-c2ccccc2)cn(Cc2ccccc2)c(=O)n1CCc1ccccc1	0	0	0	0	0	2	0	0	0	0	1	1	0	0	0	2	1	0	0	0	0	0	0	0	0	3	0	0	0	0	0	0	0	0	3	0	0	0	0	0	1	2	0	0	5	0	0
N[C@@H](Cn1c(=O)c(-c2ccc(CNCC(=O)O)cc2)cn(Cc2c(F)cccc2C(F)(F)F)c1=O)c1ccccc1	-1.49127421743825	O=c1c(-c2ccccc2)cn(Cc2ccccc2)c(=O)n1CCc1ccccc1	1	0	0	0	0	2	0	0	1	1	1	0	0	0	0	2	1	1	0	0	0	0	0	0	0	3	0	0	0	0	0	0	0	0	3	0	0	0	0	0	0	0	0	0	4	0	0
COc1ccc2cc(-c3cnccc3N)ccc2c1	-0.955605506798234	c1cncc(-c2ccc3ccccc3c2)c1	0	0	0	1	0	1	0	0	0	0	0	0	0	0	0	1	0	1	0	0	0	0	0	0	0	0	0	0	0	1	0	0	0	0	2	0	1	0	0	0	0	1	0	0	0	0	0
COc1ccc2cc(-c3cncc(C(C)=O)c3)ccc2c1	-0.112727543109182	c1cncc(-c2ccc3ccccc3c2)c1	0	0	0	0	0	1	0	0	0	0	1	1	0	0	0	1	0	0	0	0	0	0	0	0	0	0	0	0	0	0	0	0	0	0	2	0	1	0	0	0	0	1	0	0	0	0	0
COc1cncc(-c2ccc3cc(OC)ccc3c2)c1	1.44357203055975	c1cncc(-c2ccc3ccccc3c2)c1	0	0	0	0	0	1	0	0	0	0	0	0	0	0	0	1	0	0	0	0	0	0	0	0	0	0	0	0	0	0	0	0	0	0	2	0	1	0	0	0	0	2	0	0	0	0	0
CCOC(=O)CNCc1ccc(-c2cn(Cc3c(F)cccc3C(F)(F)F)c(=O)n(C[C@H](N)c3ccccc3)c2=O)cc1	3.14206684551654	O=c1c(-c2ccccc2)cn(Cc2ccccc2)c(=O)n1CCc1ccccc1	0	0	0	0	0	2	0	0	0	0	1	1	0	0	0	2	1	1	0	0	0	0	0	0	0	3	0	0	0	0	0	0	0	0	3	0	0	0	0	0	1	1	0	0	4	0	0
C/C=C/c1cc(OC)c(OC)cc1OC	-2.43279942049094	c1ccccc1	0	0	0	0	0	0	0	0	0	0	0	0	0	0	0	0	0	0	0	0	0	0	0	0	0	0	1	0	0	0	0	0	0	0	1	0	0	0	0	0	0	3	0	0	0	0	0
COc1cc(OC)c(OC)cc1CC(C)=O	-1.26465240174771	c1ccccc1	0	0	0	0	0	0	0	0	0	0	1	1	0	0	0	0	0	0	0	0	0	0	0	0	0	0	0	0	0	0	0	0	0	0	1	0	0	0	0	0	0	3	0	0	0	0	0
COc1cc(OC)c(C(=O)C(C)=O)cc1OC	-2.21182037218631	c1ccccc1	0	0	0	0	0	0	0	0	0	0	2	2	0	0	0	0	0	0	0	0	0	0	0	0	0	0	0	0	0	0	0	0	0	0	1	0	0	0	0	0	0	3	0	0	0	0	0
CCCCC[C@H](O)CC(=O)CCc1ccc(OC)c(O)c1	-1.50232405362483	c1ccccc1	0	1	1	0	0	0	0	1	0	0	1	1	0	0	0	0	0	0	0	0	0	0	0	0	0	0	0	0	0	0	1	0	0	0	1	0	0	0	0	0	0	1	0	0	0	0	0
CS(=O)(=O)c1cccc(F)c1Cn1cc(-c2ccccc2Cl)c(=O)n(C[C@H](NCCCC(=O)O)c2ccccc2)c1=O	-1.77895628989003	O=c1c(-c2ccccc2)cn(Cc2ccccc2)c(=O)n1CCc1ccccc1	1	0	0	0	0	2	0	0	1	1	1	0	0	0	0	2	1	0	0	0	0	0	0	0	0	0	0	0	0	0	0	0	0	0	3	0	0	0	0	0	0	0	0	0	2	0	0
O=C(O)CCCN[C@@H](Cn1c(=O)c(-c2ccccc2Cl)cn(Cc2c(F)cccc2F)c1=O)c1ccccc1	-0.903487552536127	O=c1c(-c2ccccc2)cn(Cc2ccccc2)c(=O)n1CCc1ccccc1	1	0	0	0	0	2	0	0	1	1	1	0	0	0	0	2	1	0	0	0	0	0	0	0	0	0	0	0	0	0	0	0	0	0	3	0	0	0	0	0	0	0	0	0	3	0	0
COc1cccc(-c2cn(Cc3c(F)cccc3F)c(=O)n(C[C@H](NCCCC(=O)O)c3ccccc3)c2=O)c1F	-1.40426284044862	O=c1c(-c2ccccc2)cn(Cc2ccccc2)c(=O)n1CCc1ccccc1	1	0	0	0	0	2	0	0	1	1	1	0	0	0	0	2	1	0	0	0	0	0	0	0	0	0	0	0	0	0	0	0	0	0	3	0	0	0	0	0	0	1	0	0	3	0	0
COC(=O)CCCN[C@@H](Cn1c(=O)c(-c2ccccc2Cl)cn(Cc2c(F)cccc2C(F)(F)F)c1=O)c1ccccc1	4.13246554954442	O=c1c(-c2ccccc2)cn(Cc2ccccc2)c(=O)n1CCc1ccccc1	0	0	0	0	0	2	0	0	0	0	1	1	0	0	0	2	1	0	0	0	0	0	0	0	0	3	0	0	0	0	0	0	0	0	3	0	0	0	0	0	1	1	0	0	5	0	0
N[C@@H](Cn1c(=O)c(-c2ccc(CNCCC(=O)O)cc2)cn(Cc2c(F)cccc2C(F)(F)F)c1=O)c1ccccc1	-1.34174248346728	O=c1c(-c2ccccc2)cn(Cc2ccccc2)c(=O)n1CCc1ccccc1	1	0	0	0	0	2	0	0	1	1	1	0	0	0	0	2	1	1	0	0	0	0	0	0	0	3	0	0	0	0	0	0	0	0	3	0	0	0	0	0	0	0	0	0	4	0	0
N[C@@H](Cn1c(=O)c(-c2ccc(CSCC(=O)O)cc2)cn(Cc2c(F)cccc2C(F)(F)F)c1=O)c1ccccc1	-0.680344001221918	O=c1c(-c2ccccc2)cn(Cc2ccccc2)c(=O)n1CCc1ccccc1	1	0	0	0	0	2	0	0	1	1	1	0	0	0	0	2	0	1	0	0	0	0	0	0	0	3	0	0	0	0	0	0	0	0	3	0	0	0	0	0	0	0	0	0	4	0	0
N[C@@H](Cn1c(=O)c(-c2ccc(COCC(=O)O)cc2)cn(Cc2c(F)cccc2C(F)(F)F)c1=O)c1ccccc1	-0.903487552536127	O=c1c(-c2ccccc2)cn(Cc2ccccc2)c(=O)n1CCc1ccccc1	1	0	0	0	0	2	0	0	1	1	1	0	0	0	0	2	0	1	0	0	0	0	0	0	0	3	0	0	0	0	0	0	0	0	3	0	0	0	0	0	0	1	0	0	4	0	0
NCC(=O)OCc1ccc(-c2cn(Cc3c(F)cccc3C(F)(F)F)c(=O)n(C[C@H](N)c3ccccc3)c2=O)cc1	2.49272228761499	O=c1c(-c2ccccc2)cn(Cc2ccccc2)c(=O)n1CCc1ccccc1	0	0	0	0	0	2	0	0	0	0	1	1	0	0	0	2	0	2	0	0	0	0	0	0	0	3	0	0	0	0	0	0	0	0	3	0	0	0	0	0	1	1	0	0	4	0	0
N[C@@H](Cn1c(=O)c(-c2ccc(COC(=O)CO)cc2)cn(Cc2c(F)cccc2C(F)(F)F)c1=O)c1ccccc1	4.21250825721795	O=c1c(-c2ccccc2)cn(Cc2ccccc2)c(=O)n1CCc1ccccc1	0	1	1	0	0	2	0	0	0	0	1	1	0	0	0	2	0	1	0	0	0	0	0	0	0	3	0	0	0	0	0	0	0	0	3	0	0	0	0	0	1	1	0	0	4	0	0
NCc1ccc(-c2cn(Cc3c(F)cccc3C(F)(F)F)c(=O)n(C[C@H](N)c3ccccc3)c2=O)cc1	-0.116029692504941	O=c1c(-c2ccccc2)cn(Cc2ccccc2)c(=O)n1CCc1ccccc1	0	0	0	0	0	2	0	0	0	0	0	0	0	0	0	2	0	2	0	0	0	0	0	0	0	3	0	0	0	0	0	0	0	0	3	0	0	0	0	0	0	0	0	0	4	0	0
N[C@@H](Cn1c(=O)c(-c2ccc(CO)cc2)cn(Cc2c(F)cccc2C(F)(F)F)c1=O)c1ccccc1	2.31538827233207	O=c1c(-c2ccccc2)cn(Cc2ccccc2)c(=O)n1CCc1ccccc1	0	1	1	0	0	2	0	0	0	0	0	0	0	0	0	2	0	1	0	0	0	0	0	0	0	3	0	0	0	0	0	0	0	0	3	0	0	0	0	0	0	0	0	0	4	0	0
N[C@@H](Cn1c(=O)c(-c2ccccc2)cn(Cc2c(F)cccc2C(F)(F)F)c1=O)c1ccccc1	3.2962175253438	O=c1c(-c2ccccc2)cn(Cc2ccccc2)c(=O)n1CCc1ccccc1	0	0	0	0	0	2	0	0	0	0	0	0	0	0	0	2	0	1	0	0	0	0	0	0	0	3	0	0	0	0	0	0	0	0	3	0	0	0	0	0	0	0	0	0	4	0	0
CS(=O)(=O)c1cccc(F)c1Cn1cc(-c2ccccc2Cl)c(=O)n(C[C@H](N)c2ccccc2)c1=O	3.80704314910979	O=c1c(-c2ccccc2)cn(Cc2ccccc2)c(=O)n1CCc1ccccc1	0	0	0	0	0	2	0	0	0	0	0	0	0	0	0	2	0	1	0	0	0	0	0	0	0	0	0	0	0	0	0	0	0	0	3	0	0	0	0	0	0	0	0	0	2	0	0
N[C@@H](Cn1c(=O)c(-c2ccccc2Cl)cn(Cc2c(F)cccc2F)c1=O)c1ccccc1	2.91322527308769	O=c1c(-c2ccccc2)cn(Cc2ccccc2)c(=O)n1CCc1ccccc1	0	0	0	0	0	2	0	0	0	0	0	0	0	0	0	2	0	1	0	0	0	0	0	0	0	0	0	0	0	0	0	0	0	0	3	0	0	0	0	0	0	0	0	0	3	0	0
N[C@@H](Cn1c(=O)c(-c2ccccc2Cl)cn(Cc2c(F)cccc2C(F)(F)F)c1=O)c1ccccc1	3.92482618476617	O=c1c(-c2ccccc2)cn(Cc2ccccc2)c(=O)n1CCc1ccccc1	0	0	0	0	0	2	0	0	0	0	0	0	0	0	0	2	0	1	0	0	0	0	0	0	0	3	0	0	0	0	0	0	0	0	3	0	0	0	0	0	0	0	0	0	5	0	0
COc1cccc(-c2cn(Cc3c(F)cccc3S(C)(=O)=O)c(=O)n(C[C@H](N)c3ccccc3)c2=O)c1F	3.05982874727957	O=c1c(-c2ccccc2)cn(Cc2ccccc2)c(=O)n1CCc1ccccc1	0	0	0	0	0	2	0	0	0	0	0	0	0	0	0	2	0	1	0	0	0	0	0	0	0	0	0	0	0	0	0	0	0	0	3	0	0	0	0	0	0	1	0	0	2	0	0
COc1cccc(-c2cn(Cc3c(F)cccc3F)c(=O)n(C[C@H](N)c3ccccc3)c2=O)c1F	2.60307034478385	O=c1c(-c2ccccc2)cn(Cc2ccccc2)c(=O)n1CCc1ccccc1	0	0	0	0	0	2	0	0	0	0	0	0	0	0	0	2	0	1	0	0	0	0	0	0	0	0	0	0	0	0	0	0	0	0	3	0	0	0	0	0	0	1	0	0	3	0	0
Cc1cc(N2CCNCC2)cc2[nH]c(-c3c(NC[C@@H](O)c4cccc(Cl)c4)cc[nH]c3=O)nc12	0.993632432349754	O=c1[nH]ccc(NCCc2ccccc2)c1-c1nc2ccc(N3CCNCC3)cc2[nH]1	0	1	1	0	0	3	2	0	0	0	0	0	0	0	0	2	4	0	0	0	0	2	0	0	0	0	0	0	0	2	1	0	0	0	2	0	1	0	0	0	0	0	0	0	1	0	0
Cc1cc(N2CCN(C)CC2)cc2[nH]c(-c3c(NC[C@@H](O)c4cccc(Cl)c4)cc[nH]c3=O)nc12	0.839481752522495	O=c1[nH]ccc(NCCc2ccccc2)c1-c1nc2ccc(N3CCNCC3)cc2[nH]1	0	1	1	0	0	3	2	0	0	0	0	0	0	0	0	3	3	0	0	1	0	2	0	0	0	0	0	0	0	2	1	0	0	0	2	0	1	0	0	0	0	0	0	0	1	0	0
CCN1CCN(c2cc(C)c3nc(-c4c(NC[C@@H](O)c5cccc(Cl)c5)cc[nH]c4=O)[nH]c3c2)CC1	1.30378736065359	O=c1[nH]ccc(NCCc2ccccc2)c1-c1nc2ccc(N3CCNCC3)cc2[nH]1	0	1	1	0	0	3	2	0	0	0	0	0	0	0	0	3	3	0	0	1	0	2	0	0	0	0	0	0	0	2	1	0	0	0	2	0	1	0	0	0	0	0	0	0	1	0	0
CC(=O)N1CCN(c2cc(C)c3nc(-c4c(NC[C@@H](O)c5cccc(Cl)c5)cc[nH]c4=O)[nH]c3c2)CC1	1.99693454121354	O=c1[nH]ccc(NCCc2ccccc2)c1-c1nc2ccc(N3CCNCC3)cc2[nH]1	0	1	1	0	0	3	2	0	0	0	1	1	0	0	0	3	3	0	0	0	0	2	0	0	0	0	0	1	0	2	1	0	0	0	2	0	1	0	0	0	0	0	0	0	1	0	0
COCC(=O)N1CCN(c2cc(C)c3nc(-c4c(NC[C@@H](O)c5cccc(Cl)c5)cc[nH]c4=O)[nH]c3c2)CC1	2.31538827233207	O=c1[nH]ccc(NCCc2ccccc2)c1-c1nc2ccc(N3CCNCC3)cc2[nH]1	0	1	1	0	0	3	2	0	0	0	1	1	0	0	0	3	3	0	0	0	0	2	0	0	0	0	0	1	0	2	1	0	0	0	2	0	1	0	0	0	0	1	0	0	1	0	0
Cc1cc(N2CCN(C(=O)CCCF)CC2)cc2[nH]c(-c3c(NC[C@@H](O)c4cccc(Cl)c4)cc[nH]c3=O)nc12	2.31538827233207	O=c1[nH]ccc(NCCc2ccccc2)c1-c1nc2ccc(N3CCNCC3)cc2[nH]1	0	1	1	0	0	3	2	0	0	0	1	1	0	0	0	3	3	0	0	0	0	2	0	0	0	1	0	1	0	2	1	0	0	0	2	0	1	0	0	0	0	0	0	0	2	0	0
Cc1cc(N2CCN(C(=O)OC(C)(C)C)CC2)cc2[nH]c(-c3c(NC[C@@H](O)c4cccc(Cl)c4)cc[nH]c3=O)nc12	1.45039083484547	O=c1[nH]ccc(NCCc2ccccc2)c1-c1nc2ccc(N3CCNCC3)cc2[nH]1	0	1	1	0	0	3	2	0	0	0	1	1	0	0	0	3	3	0	0	0	0	2	0	0	0	0	0	1	0	2	1	0	0	0	2	0	1	0	0	0	0	1	0	0	1	0	0
COC(=O)N1CCN(c2cc(C)c3nc(-c4c(NC[C@@H](O)c5cccc(Cl)c5)cc[nH]c4=O)[nH]c3c2)CC1	2.4489196649566	O=c1[nH]ccc(NCCc2ccccc2)c1-c1nc2ccc(N3CCNCC3)cc2[nH]1	0	1	1	0	0	3	2	0	0	0	1	1	0	0	0	3	3	0	0	0	0	2	0	0	0	0	0	1	0	2	1	0	0	0	2	0	1	0	0	0	0	1	0	0	1	0	0
CCOC(=O)N1CCN(c2cc(C)c3nc(-c4c(NC[C@@H](O)c5cccc(Cl)c5)cc[nH]c4=O)[nH]c3c2)CC1	2.09224472101786	O=c1[nH]ccc(NCCc2ccccc2)c1-c1nc2ccc(N3CCNCC3)cc2[nH]1	0	1	1	0	0	3	2	0	0	0	1	1	0	0	0	3	3	0	0	0	0	2	0	0	0	0	0	1	0	2	1	0	0	0	2	0	1	0	0	0	0	1	0	0	1	0	0
Cc1cc(N2CCN(S(C)(=O)=O)CC2)cc2[nH]c(-c3c(NC[C@@H](O)c4cccc(Cl)c4)cc[nH]c3=O)nc12	2.60307034478385	O=c1[nH]ccc(NCCc2ccccc2)c1-c1nc2ccc(N3CCNCC3)cc2[nH]1	0	1	1	0	0	3	2	0	0	0	0	0	0	0	0	3	3	0	0	0	0	2	0	0	0	0	0	0	0	2	1	0	0	0	2	0	1	0	0	0	0	0	0	0	1	0	0
Cc1cc(N2CCN(CCO)CC2)cc2[nH]c(-c3c(NC[C@@H](O)c4cccc(Cl)c4)cc[nH]c3=O)nc12	0.898322252545428	O=c1[nH]ccc(NCCc2ccccc2)c1-c1nc2ccc(N3CCNCC3)cc2[nH]1	0	2	2	0	0	3	2	0	0	0	0	0	0	1	0	3	3	0	0	0	0	2	0	0	0	0	0	0	0	2	1	0	0	0	2	0	1	0	0	0	0	0	0	0	1	0	0
Cc1cc(N2CCN(CCCO)CC2)cc2[nH]c(-c3c(NC[C@@H](O)c4cccc(Cl)c4)cc[nH]c3=O)nc12	1.45039083484547	O=c1[nH]ccc(NCCc2ccccc2)c1-c1nc2ccc(N3CCNCC3)cc2[nH]1	0	2	2	0	0	3	2	0	0	0	0	0	0	0	0	3	3	0	0	0	0	2	0	0	0	0	0	0	0	2	1	0	0	0	2	0	1	0	0	0	0	0	0	0	1	0	0
CNC(=O)CN1CCN(c2cc(C)c3nc(-c4c(NC[C@@H](O)c5cccc(Cl)c5)cc[nH]c4=O)[nH]c3c2)CC1	1.13673327599043	O=c1[nH]ccc(NCCc2ccccc2)c1-c1nc2ccc(N3CCNCC3)cc2[nH]1	0	1	1	0	0	3	2	0	0	0	1	1	0	0	0	3	4	0	0	1	0	2	0	0	0	0	0	1	0	2	1	0	0	0	2	0	1	0	0	0	0	0	0	0	1	0	0
Cc1cc(N2CCN(CC(=O)NCCF)CC2)cc2[nH]c(-c3c(NC[C@@H](O)c4cccc(Cl)c4)cc[nH]c3=O)nc12	1.21677598366396	O=c1[nH]ccc(NCCc2ccccc2)c1-c1nc2ccc(N3CCNCC3)cc2[nH]1	0	1	1	0	0	3	2	0	0	0	1	1	0	0	0	3	4	0	0	0	0	2	0	0	0	1	0	1	0	2	1	0	0	0	2	0	1	0	0	0	0	0	0	0	2	0	0
Cc1cc(N2CCN(CCCF)CC2)cc2[nH]c(-c3c(NC[C@@H](O)c4cccc(Cl)c4)cc[nH]c3=O)nc12	2.89075241723563	O=c1[nH]ccc(NCCc2ccccc2)c1-c1nc2ccc(N3CCNCC3)cc2[nH]1	0	1	1	0	0	3	2	0	0	0	0	0	0	0	0	3	3	0	0	0	0	2	0	0	0	1	0	0	0	2	1	0	0	0	2	0	1	0	0	0	0	0	0	0	2	0	0
Cc1cc(N2CCN(CC#N)CC2)cc2[nH]c(-c3c(NC[C@@H](O)c4cccc(Cl)c4)cc[nH]c3=O)nc12	1.75577248439665	O=c1[nH]ccc(NCCc2ccccc2)c1-c1nc2ccc(N3CCNCC3)cc2[nH]1	0	1	1	0	0	3	2	0	0	0	0	0	0	0	0	4	3	0	0	0	0	2	0	0	0	0	0	0	0	2	1	0	0	0	2	0	1	0	0	0	0	0	0	0	1	0	0
Cc1cc(N2CCN(CCC#N)CC2)cc2[nH]c(-c3c(NC[C@@H](O)c4cccc(Cl)c4)cc[nH]c3=O)nc12	1.99693454121354	O=c1[nH]ccc(NCCc2ccccc2)c1-c1nc2ccc(N3CCNCC3)cc2[nH]1	0	1	1	0	0	3	2	0	0	0	0	0	0	0	0	4	3	0	0	0	0	2	0	0	0	0	0	0	0	2	1	0	0	0	2	0	1	0	0	0	0	0	0	0	1	0	0
COCCN1CCN(c2cc(C)c3nc(-c4c(NC[C@@H](O)c5cccc(Cl)c5)cc[nH]c4=O)[nH]c3c2)CC1	1.02753398402543	O=c1[nH]ccc(NCCc2ccccc2)c1-c1nc2ccc(N3CCNCC3)cc2[nH]1	0	1	1	0	0	3	2	0	0	0	0	0	0	0	0	3	3	0	0	0	0	2	0	0	0	0	0	0	0	2	1	0	0	0	2	0	1	0	0	0	0	1	0	0	1	0	0
CCCCc1nc2cc(/C=C/C(=O)NO)ccc2n1CCN(CC)CC.Cl.Cl	1.08794311182099	c1ccc2[nH]cnc2c1	0	0	0	0	0	2	0	0	0	0	1	1	0	0	0	3	1	0	1	1	0	0	0	0	0	0	0	1	0	0	1	0	0	0	1	0	1	0	0	0	0	0	0	0	2	0	0
CN(C)CC(C)(C)Cn1c(CC(C)(C)C)nc2cc(/C=C/C(=O)NO)ccc21	1.26806927805151	c1ccc2[nH]cnc2c1	0	0	0	0	0	2	0	0	0	0	1	1	0	0	0	3	1	0	1	0	0	0	0	0	0	0	0	1	0	0	0	0	0	0	1	0	1	0	0	0	0	0	0	0	0	0	0
CCCCCCc1nc2cc(/C=C/C(=O)NO)ccc2n1CCN(C)C	3.20090734553947	c1ccc2[nH]cnc2c1	0	0	0	0	0	2	0	0	0	0	1	1	0	0	0	3	1	0	1	1	0	0	0	0	0	0	0	1	0	0	1	0	0	0	1	0	1	0	0	0	0	0	0	0	0	0	0
C[C@@H](c1ccc(-c2ccc(F)cc2F)cc1)N1CC[C@](CCNS(N)(=O)=O)(c2ccc(F)cc2)OC1=O	-0.392661928770137	O=C1OC(c2ccccc2)CCN1Cc1ccc(-c2ccccc2)cc1	0	0	0	0	0	0	0	0	0	0	1	1	0	0	0	1	1	1	0	0	0	0	0	0	0	0	0	1	0	0	0	0	0	0	3	0	0	0	0	0	0	1	0	0	3	0	0
C[C@@H](c1ccc(-c2ccc(F)cc2F)cc1)N1CC[C@](CCNS(C)(=O)=O)(c2ccc(F)cc2)OC1=O	-0.104979856318357	O=C1OC(c2ccccc2)CCN1Cc1ccc(-c2ccccc2)cc1	0	0	0	0	0	0	0	0	0	0	1	1	0	0	0	1	1	0	0	0	0	0	0	0	0	0	0	1	0	0	0	0	0	0	3	0	0	0	0	0	0	1	0	0	3	0	0
C[C@@H](c1ccc(-c2ccc(F)cc2)cc1)N1CC[C@](CCCO)(c2ccccc2F)OC1=O	0.300485251789809	O=C1OC(c2ccccc2)CCN1Cc1ccc(-c2ccccc2)cc1	0	1	1	0	0	0	0	0	0	0	1	1	0	0	0	1	0	0	0	0	0	0	0	0	0	0	0	1	0	0	0	0	0	0	3	0	0	0	0	0	0	1	0	0	2	0	0
C[C@@H](c1ccc(-c2ccc(F)cc2)cc1)N1CC[C@](CCCO)(c2ccc(F)cc2)OC1=O	0.0128031793380269	O=C1OC(c2ccccc2)CCN1Cc1ccc(-c2ccccc2)cc1	0	1	1	0	0	0	0	0	0	0	1	1	0	0	0	1	0	0	0	0	0	0	0	0	0	0	0	1	0	0	0	0	0	0	3	0	0	0	0	0	0	1	0	0	2	0	0
C[C@@H](c1ccc(-c2ccc(F)cc2F)cc1)N1CC[C@](CCCNS(C)(=O)=O)(c2ccc(F)cc2)OC1=O	0.14633457196255	O=C1OC(c2ccccc2)CCN1Cc1ccc(-c2ccccc2)cc1	0	0	0	0	0	0	0	0	0	0	1	1	0	0	0	1	1	0	0	0	0	0	0	0	0	0	0	1	0	0	0	0	0	0	3	0	0	0	0	0	0	1	0	0	3	0	0
C[C@@H](c1ccc(-c2ccc(F)cc2)cc1)N1CC[C@](CCCO)(c2cccc(F)c2)OC1=O	0.14633457196255	O=C1OC(c2ccccc2)CCN1Cc1ccc(-c2ccccc2)cc1	0	1	1	0	0	0	0	0	0	0	1	1	0	0	0	1	0	0	0	0	0	0	0	0	0	0	0	1	0	0	0	0	0	0	3	0	0	0	0	0	0	1	0	0	2	0	0
C[C@@H](c1ccc(-c2ccc(F)cc2F)cc1)N1CC[C@](CCNC(N)=O)(c2ccc(F)cc2)OC1=O	0.482806808583762	O=C1OC(c2ccccc2)CCN1Cc1ccc(-c2ccccc2)cc1	0	0	0	0	0	0	0	0	0	0	2	2	0	0	0	1	1	1	0	0	0	0	0	0	0	0	0	3	0	0	0	0	0	0	3	0	0	0	0	0	0	1	0	0	3	0	0
C[C@@H](c1ccc(-c2ccc(F)cc2F)cc1)N1CC[C@](CCCNC(N)=O)(c2ccc(F)cc2)OC1=O	0.705950359897972	O=C1OC(c2ccccc2)CCN1Cc1ccc(-c2ccccc2)cc1	0	0	0	0	0	0	0	0	0	0	2	2	0	0	0	1	1	1	0	0	0	0	0	0	0	0	0	3	0	0	0	0	0	0	3	0	0	0	0	0	0	1	0	0	3	0	0
C[C@@H](c1ccc(-c2ccc(F)cc2F)cc1)N1CC[C@](CCN)(c2ccc(F)cc2)OC1=O	0.993632432349754	O=C1OC(c2ccccc2)CCN1Cc1ccc(-c2ccccc2)cc1	0	0	0	0	0	0	0	0	0	0	1	1	0	0	0	1	0	1	0	0	0	0	0	0	0	0	0	1	0	0	0	0	0	0	3	0	0	0	0	0	0	1	0	0	3	0	0
CC[C@@H](c1ccc(-c2ccc(F)cc2)cc1)N1CC[C@](CCCO)(c2ccccc2)OC1=O	1.6867796129097	O=C1OC(c2ccccc2)CCN1Cc1ccc(-c2ccccc2)cc1	0	1	1	0	0	0	0	0	0	0	1	1	0	0	0	1	0	0	0	0	0	0	0	0	0	0	0	1	0	0	0	0	0	0	3	0	0	0	0	0	0	1	0	0	1	0	0
CNC(=O)NCC[C@]1(c2ccc(F)cc2)CCN([C@@H](C)c2ccc(-c3ccc(F)cc3F)cc2)C(=O)O1	2.09224472101786	O=C1OC(c2ccccc2)CCN1Cc1ccc(-c2ccccc2)cc1	0	0	0	0	0	0	0	0	0	0	2	2	0	0	0	1	2	0	0	0	0	0	0	0	0	0	0	3	0	0	0	0	0	0	3	0	0	0	0	0	0	1	0	0	3	0	0
CNC(=O)NCCC[C@]1(c2ccc(F)cc2)CCN([C@@H](C)c2ccc(-c3ccc(F)cc3F)cc2)C(=O)O1	2.60307034478385	O=C1OC(c2ccccc2)CCN1Cc1ccc(-c2ccccc2)cc1	0	0	0	0	0	0	0	0	0	0	2	2	0	0	0	1	2	0	0	0	0	0	0	0	0	0	0	3	0	0	0	0	0	0	3	0	0	0	0	0	0	1	0	0	3	0	0
C[C@@H](c1ccc(-c2ccc(F)cc2F)cc1)N1CC[C@](CCCN)(c2ccc(F)cc2)OC1=O	1.39909754045792	O=C1OC(c2ccccc2)CCN1Cc1ccc(-c2ccccc2)cc1	0	0	0	0	0	0	0	0	0	0	1	1	0	0	0	1	0	1	0	0	0	0	0	0	0	0	0	1	0	0	0	0	0	0	3	0	0	0	0	0	0	1	0	0	3	0	0
COCCCc1cc(CN(C(=O)[C@H]2CNCC[C@@]23OCc2ccccc23)C2CC2)cc(OCCOC)c1	0.300485251789809	O=C([C@H]1CNCC[C@@]12OCc1ccccc12)N(Cc1ccccc1)C1CC1	0	0	0	0	0	0	0	0	0	0	1	1	0	0	0	1	1	0	0	0	0	0	0	0	0	0	0	1	0	0	1	0	0	0	2	0	2	0	0	0	0	4	0	0	0	0	0
COCCCc1cc(CN(C(=O)[C@H]2CNCC[C@@]23OCc2cc(F)c(F)cc23)C2CC2)cc(OCCOC)c1	-0.472704636443673	O=C([C@H]1CNCC[C@@]12OCc1ccccc12)N(Cc1ccccc1)C1CC1	0	0	0	0	0	0	0	0	0	0	1	1	0	0	0	1	1	0	0	0	0	0	0	0	0	0	0	1	0	0	1	0	0	0	2	0	2	0	0	0	0	4	0	0	2	0	0
O=C([C@H]1CNCC[C@@]12OCc1cc(F)c(F)cc12)N(Cc1ccccc1Cl)C1CC1	0.482806808583762	O=C([C@H]1CNCC[C@@]12OCc1ccccc12)N(Cc1ccccc1)C1CC1	0	0	0	0	0	0	0	0	0	0	1	1	0	0	0	1	1	0	0	0	0	0	0	0	0	0	0	1	0	0	0	0	0	0	2	0	2	0	0	0	0	1	0	0	3	0	0
O=C([C@H]1CNCC[C@@]12OCc1cc(F)c(F)cc12)N(Cc1cccc(Cl)c1Cl)C1CC1	0.369478123276758	O=C([C@H]1CNCC[C@@]12OCc1ccccc12)N(Cc1ccccc1)C1CC1	0	0	0	0	0	0	0	0	0	0	1	1	0	0	0	1	1	0	0	0	0	0	0	0	0	0	0	1	0	0	0	0	0	0	2	0	2	0	0	0	0	1	0	0	4	0	0
O=C([C@H]1CNCC[C@@]12OCc1cc(F)c(F)cc12)N(Cc1ccc(Cl)cc1Cl)C1CC1	1.45039083484547	O=C([C@H]1CNCC[C@@]12OCc1ccccc12)N(Cc1ccccc1)C1CC1	0	0	0	0	0	0	0	0	0	0	1	1	0	0	0	1	1	0	0	0	0	0	0	0	0	0	0	1	0	0	0	0	0	0	2	0	2	0	0	0	0	1	0	0	4	0	0
O=C([C@H]1CNCC[C@@]12OCc1cc(F)c(F)cc12)N(Cc1cc(Cl)ccc1Cl)C1CC1	1.62224109177213	O=C([C@H]1CNCC[C@@]12OCc1ccccc12)N(Cc1ccccc1)C1CC1	0	0	0	0	0	0	0	0	0	0	1	1	0	0	0	1	1	0	0	0	0	0	0	0	0	0	0	1	0	0	0	0	0	0	2	0	2	0	0	0	0	1	0	0	4	0	0
Cc1cccc(CN(C(=O)[C@H]2CNCC[C@@]23OCc2cc(F)c(F)cc23)C2CC2)c1C	0.482806808583762	O=C([C@H]1CNCC[C@@]12OCc1ccccc12)N(Cc1ccccc1)C1CC1	0	0	0	0	0	0	0	0	0	0	1	1	0	0	0	1	1	0	0	0	0	0	0	0	0	0	0	1	0	0	1	0	0	0	2	0	2	0	0	0	0	1	0	0	2	0	0
Cc1c(CN(C(=O)[C@H]2CNCC[C@@]23OCc2cc(F)c(F)cc23)C2CC2)cccc1C(F)(F)F	1.25933559808276	O=C([C@H]1CNCC[C@@]12OCc1ccccc12)N(Cc1ccccc1)C1CC1	0	0	0	0	0	0	0	0	0	0	1	1	0	0	0	1	1	0	0	0	0	0	0	0	0	3	0	1	0	0	0	0	0	0	2	0	2	0	0	0	0	1	0	0	5	0	0
O=C([C@H]1CNCC[C@@]12OCc1cc(F)c(F)cc12)N(Cc1cccc(C(F)(F)F)c1Cl)C1CC1	0.811310875555799	O=C([C@H]1CNCC[C@@]12OCc1ccccc12)N(Cc1ccccc1)C1CC1	0	0	0	0	0	0	0	0	0	0	1	1	0	0	0	1	1	0	0	0	0	0	0	0	0	3	0	1	0	0	0	0	0	0	2	0	2	0	0	0	0	1	0	0	6	0	0
COCCCc1cc(C)c(C)c(CN(C(=O)[C@H]2CNCC[C@@]23OCc2cc(F)c(F)cc23)C2CC2)c1	0.839481752522495	O=C([C@H]1CNCC[C@@]12OCc1ccccc12)N(Cc1ccccc1)C1CC1	0	0	0	0	0	0	0	0	0	0	1	1	0	0	0	1	1	0	0	0	0	0	0	0	0	0	0	1	0	0	2	0	0	0	2	0	2	0	0	0	0	2	0	0	2	0	0
CCN(CC)CCCc1cc(CCCOC)cc(CN(C(=O)[C@H]2CNCC[C@@]23OCc2cc(F)c(F)cc23)C2CC2)c1Cl	0.33438680346549	O=C([C@H]1CNCC[C@@]12OCc1ccccc12)N(Cc1ccccc1)C1CC1	0	0	0	0	0	0	0	0	0	0	1	1	0	0	0	2	1	0	0	0	0	0	0	0	0	0	0	1	0	0	2	0	0	0	2	0	2	0	0	0	0	2	0	0	3	0	0
COCCCc1cc(CCCCNS(C)(=O)=O)c(Cl)c(CN(C(=O)[C@H]2CNCC[C@@]23OCc2cc(F)c(F)cc23)C2CC2)c1	1.30378736065359	O=C([C@H]1CNCC[C@@]12OCc1ccccc12)N(Cc1ccccc1)C1CC1	0	0	0	0	0	0	0	0	0	0	1	1	0	0	0	1	2	0	0	0	0	0	0	0	0	0	0	1	0	0	2	0	0	0	2	0	2	0	0	0	0	2	0	0	3	0	0
COCCCc1cc(CCCNS(C)(=O)=O)c(Cl)c(CN(C(=O)[C@H]2CNCC[C@@]23OCc2cc(F)c(F)cc23)C2CC2)c1	1.39909754045792	O=C([C@H]1CNCC[C@@]12OCc1ccccc12)N(Cc1ccccc1)C1CC1	0	0	0	0	0	0	0	0	0	0	1	1	0	0	0	1	2	0	0	0	0	0	0	0	0	0	0	1	0	0	2	0	0	0	2	0	2	0	0	0	0	2	0	0	3	0	0
O=C(Nc1ccc(Cl)cc1)Nc1ccc(-c2ccnc3[nH]cnc23)cc1	3.26342770252081	O=C(Nc1ccccc1)Nc1ccc(-c2ccnc3[nH]cnc23)cc1	0	0	0	0	0	3	1	0	0	0	1	1	0	0	0	2	3	0	0	0	0	1	0	0	0	0	0	2	0	2	0	0	0	0	2	0	1	0	0	0	0	0	0	0	1	0	0
O=C(Nc1ccc(Br)cc1)Nc1ccc(-c2ccnc3[nH]cnc23)cc1	3.65289246928253	O=C(Nc1ccccc1)Nc1ccc(-c2ccnc3[nH]cnc23)cc1	0	0	0	0	0	3	1	0	0	0	1	1	0	0	0	2	3	0	0	0	0	1	0	0	0	0	0	2	0	2	0	0	0	0	2	0	1	0	0	0	0	0	0	0	1	0	0
O=C(Nc1ccc(-c2ccnc3[nH]cnc23)cc1)Nc1ccccc1Cl	2.60307034478385	O=C(Nc1ccccc1)Nc1ccc(-c2ccnc3[nH]cnc23)cc1	0	0	0	0	0	3	1	0	0	0	1	1	0	0	0	2	3	0	0	0	0	1	0	0	0	0	0	2	0	2	0	0	0	0	2	0	1	0	0	0	0	0	0	0	1	0	0
O=C(Nc1ccc(-c2ccnc3[nH]cnc23)cc1)Nc1cccc(F)c1	2.43473502996464	O=C(Nc1ccccc1)Nc1ccc(-c2ccnc3[nH]cnc23)cc1	0	0	0	0	0	3	1	0	0	0	1	1	0	0	0	2	3	0	0	0	0	1	0	0	0	0	0	2	0	2	0	0	0	0	2	0	1	0	0	0	0	0	0	0	1	0	0
O=C(Nc1ccc(-c2ccnc3[nH]cnc23)cc1)Nc1cccc(Cl)c1	2.82621389609806	O=C(Nc1ccccc1)Nc1ccc(-c2ccnc3[nH]cnc23)cc1	0	0	0	0	0	3	1	0	0	0	1	1	0	0	0	2	3	0	0	0	0	1	0	0	0	0	0	2	0	2	0	0	0	0	2	0	1	0	0	0	0	0	0	0	1	0	0
O=C(Nc1ccc(-c2ccnc3[nH]cnc23)cc1)Nc1cccc(Br)c1	4.47821142295096	O=C(Nc1ccccc1)Nc1ccc(-c2ccnc3[nH]cnc23)cc1	0	0	0	0	0	3	1	0	0	0	1	1	0	0	0	2	3	0	0	0	0	1	0	0	0	0	0	2	0	2	0	0	0	0	2	0	1	0	0	0	0	0	0	0	1	0	0
O=C(Nc1ccccc1)Nc1ccc(-c2ccnc3[nH]cnc23)cc1	1.90992316422391	O=C(Nc1ccccc1)Nc1ccc(-c2ccnc3[nH]cnc23)cc1	0	0	0	0	0	3	1	0	0	0	1	1	0	0	0	2	3	0	0	0	0	1	0	0	0	0	0	2	0	2	0	0	0	0	2	0	1	0	0	0	0	0	0	0	0	0	0
Cc1cccc(NC(=O)Nc2ccc(-c3ccnc4[nH]cnc34)cc2)c1	1.6867796129097	O=C(Nc1ccccc1)Nc1ccc(-c2ccnc3[nH]cnc23)cc1	0	0	0	0	0	3	1	0	0	0	1	1	0	0	0	2	3	0	0	0	0	1	0	0	0	0	0	2	0	2	1	0	0	0	2	0	1	0	0	0	0	0	0	0	0	0	0
O=C(Nc1ccc(-c2ccnc3[nH]cnc23)cc1)Nc1cccc([N+](=O)[O-])c1	4.88912613582669	O=C(Nc1ccccc1)Nc1ccc(-c2ccnc3[nH]cnc23)cc1	0	0	0	0	0	3	1	0	0	0	1	1	0	0	0	3	3	0	0	0	0	1	0	0	0	0	0	2	0	2	0	0	0	0	2	0	1	0	0	0	0	0	0	0	0	0	0
COC(=O)c1cccc(NC(=O)Nc2ccc(-c3ccnc4[nH]cnc34)cc2)c1	4.59328075273575	O=C(Nc1ccccc1)Nc1ccc(-c2ccnc3[nH]cnc23)cc1	0	0	0	0	0	3	1	0	0	0	2	2	0	0	0	2	3	0	0	0	0	1	0	0	0	0	0	2	0	2	0	0	0	0	2	0	1	0	0	0	1	1	0	0	0	0	0
COc1ccc(NC(=O)Nc2ccc(-c3ccnc4[nH]cnc34)cc2)cc1	3.70168263345196	O=C(Nc1ccccc1)Nc1ccc(-c2ccnc3[nH]cnc23)cc1	0	0	0	0	0	3	1	0	0	0	1	1	0	0	0	2	3	0	0	0	0	1	0	0	0	0	0	2	0	2	0	0	0	0	2	0	1	0	0	0	0	1	0	0	0	0	0
CCOC(=O)c1cccc(NC(=O)Nc2ccc(-c3ccnc4[nH]cnc34)cc2)c1	5.21581036608174	O=C(Nc1ccccc1)Nc1ccc(-c2ccnc3[nH]cnc23)cc1	0	0	0	0	0	3	1	0	0	0	2	2	0	0	0	2	3	0	0	0	0	1	0	0	0	0	0	2	0	2	0	0	0	0	2	0	1	0	0	0	1	1	0	0	0	0	0
CNC(=O)c1cccc(NC(=O)Nc2ccc(-c3ccnc4[nH]cnc34)cc2)c1	4.41503252132943	O=C(Nc1ccccc1)Nc1ccc(-c2ccnc3[nH]cnc23)cc1	0	0	0	0	0	3	1	0	0	0	2	2	0	0	0	2	4	0	0	0	0	1	0	0	0	0	0	3	0	2	0	0	0	0	2	0	1	0	0	0	0	0	0	0	0	0	0
CCNC(=O)c1cccc(NC(=O)Nc2ccc(-c3ccnc4[nH]cnc34)cc2)c1	4.99266681476753	O=C(Nc1ccccc1)Nc1ccc(-c2ccnc3[nH]cnc23)cc1	0	0	0	0	0	3	1	0	0	0	2	2	0	0	0	2	4	0	0	0	0	1	0	0	0	0	0	3	0	2	0	0	0	0	2	0	1	0	0	0	0	0	0	0	0	0	0
CC(C)NC(=O)c1cccc(NC(=O)Nc2ccc(-c3ccnc4[nH]cnc34)cc2)c1	4.50019032966973	O=C(Nc1ccccc1)Nc1ccc(-c2ccnc3[nH]cnc23)cc1	0	0	0	0	0	3	1	0	0	0	2	2	0	0	0	2	4	0	0	0	0	1	0	0	0	0	0	3	0	2	0	0	0	0	2	0	1	0	0	0	0	0	0	0	0	0	0
CN(C)C(=O)c1cccc(NC(=O)Nc2ccc(-c3ccnc4[nH]cnc34)cc2)c1	4.29951963420758	O=C(Nc1ccccc1)Nc1ccc(-c2ccnc3[nH]cnc23)cc1	0	0	0	0	0	3	1	0	0	0	2	2	0	0	0	3	3	0	0	0	0	1	0	0	0	0	0	3	0	2	0	0	0	0	2	0	1	0	0	0	0	0	0	0	0	0	0
CCN(CC)C(=O)c1cccc(NC(=O)Nc2ccc(-c3ccnc4[nH]cnc34)cc2)c1	5.14985239828994	O=C(Nc1ccccc1)Nc1ccc(-c2ccnc3[nH]cnc23)cc1	0	0	0	0	0	3	1	0	0	0	2	2	0	0	0	3	3	0	0	0	0	1	0	0	0	0	0	3	0	2	0	0	0	0	2	0	1	0	0	0	0	0	0	0	0	0	0
CC(C)N(C(=O)c1cccc(NC(=O)Nc2ccc(-c3ccnc4[nH]cnc34)cc2)c1)C(C)C	4.9056554377779	O=C(Nc1ccccc1)Nc1ccc(-c2ccnc3[nH]cnc23)cc1	0	0	0	0	0	3	1	0	0	0	2	2	0	0	0	3	3	0	0	0	0	1	0	0	0	0	0	3	0	2	0	0	0	0	2	0	1	0	0	0	0	0	0	0	0	0	0
CCSc1nc2cc(OC)ccc2[nH]1	-1.81977828441028	c1ccc2[nH]cnc2c1	0	0	0	0	0	2	1	0	0	0	0	0	0	0	0	1	1	0	0	0	0	1	0	0	0	0	0	0	0	0	0	0	0	0	1	0	1	0	0	0	0	1	0	0	0	0	0
CCCSc1nc2cc(OC)ccc2[nH]1	-1.20728900686779	c1ccc2[nH]cnc2c1	0	0	0	0	0	2	1	0	0	0	0	0	0	0	0	1	1	0	0	0	0	1	0	0	0	0	0	0	0	0	0	0	0	0	1	0	1	0	0	0	0	1	0	0	0	0	0
CCCCSc1nc2cc(OC)ccc2[nH]1	-1.81977828441028	c1ccc2[nH]cnc2c1	0	0	0	0	0	2	1	0	0	0	0	0	0	0	0	1	1	0	0	0	0	1	0	0	0	0	0	0	0	0	0	0	0	0	1	0	1	0	0	0	0	1	0	0	0	0	0
CCCCCSc1nc2cc(OC)ccc2[nH]1	-1.17732421816586	c1ccc2[nH]cnc2c1	0	0	0	0	0	2	1	0	0	0	0	0	0	0	0	1	1	0	0	0	0	1	0	0	0	0	0	0	0	0	0	0	0	0	1	0	1	0	0	0	0	1	0	0	0	0	0
CCCCCCSc1nc2cc(OC)ccc2[nH]1	0.41889348284011	c1ccc2[nH]cnc2c1	0	0	0	0	0	2	1	0	0	0	0	0	0	0	0	1	1	0	0	0	0	1	0	0	0	0	0	0	0	0	0	0	0	0	1	0	1	0	0	0	0	1	0	0	0	0	0
CCCCCCCSc1nc2cc(OC)ccc2[nH]1	-0.6614159913364	c1ccc2[nH]cnc2c1	0	0	0	0	0	2	1	0	0	0	0	0	0	0	0	1	1	0	0	0	0	1	0	0	0	0	0	0	0	0	0	0	0	0	1	0	1	0	0	0	0	1	0	0	0	0	0
COc1ccc2[nH]c(SCC(C)C)nc2c1	-1.81977828441028	c1ccc2[nH]cnc2c1	0	0	0	0	0	2	1	0	0	0	0	0	0	0	0	1	1	0	0	0	0	1	0	0	0	0	0	0	0	0	0	0	0	0	1	0	1	0	0	0	0	1	0	0	0	0	0
COc1ccc2[nH]c(SCC(C)(C)C)nc2c1	-1.81977828441028	c1ccc2[nH]cnc2c1	0	0	0	0	0	2	1	0	0	0	0	0	0	0	0	1	1	0	0	0	0	1	0	0	0	0	0	0	0	0	0	0	0	0	1	0	1	0	0	0	0	1	0	0	0	0	0
COc1ccc2[nH]c(SCCCO)nc2c1	0.389316465496425	c1ccc2[nH]cnc2c1	0	1	1	0	0	2	1	0	0	0	0	0	0	0	0	1	1	0	0	0	0	1	0	0	0	0	0	0	0	0	0	0	0	0	1	0	1	0	0	0	0	1	0	0	0	0	0
NNCCc1ccccc1	1.39909754045792	c1ccccc1	0	0	0	0	0	0	0	0	0	0	0	0	0	0	0	0	1	1	0	0	0	0	0	0	0	0	0	0	0	0	0	0	0	0	1	0	0	0	0	0	0	0	0	0	0	1	0
NNc1ccccc1	2.19760523667569	c1ccccc1	0	0	0	1	0	0	0	0	0	0	0	0	0	0	0	0	1	1	0	0	0	0	0	0	0	0	0	0	0	1	0	0	0	0	1	0	0	0	0	0	0	0	0	0	0	1	0
CC[C@H](C)[C@@H](CO[C@@H](Cc1ccccc1)C(=O)N[C@@H](CCS(C)(=O)=O)C(=O)OC(C)C)NC[C@@H](N)CS	0.993632432349754	c1ccccc1	0	0	0	0	0	0	0	0	0	0	2	2	0	0	0	0	2	1	0	0	0	0	1	0	0	0	0	1	0	0	0	0	0	0	1	0	0	0	0	0	1	2	0	0	0	0	0
CCN(C)c1nc2ccc(C(=O)N(CC(C)C)C[C@H](O)[C@H](Cc3ccccc3)NC(=O)OCc3cncs3)cc2o1	5.90895754664168	O=C(N[C@H](CCNC(=O)c1ccc2ncoc2c1)Cc1ccccc1)OCc1cncs1	0	1	1	0	0	2	0	0	0	0	2	2	0	0	0	4	1	0	0	0	0	0	0	0	1	0	0	2	0	1	0	0	0	0	2	0	1	0	0	0	0	1	0	0	0	0	0
CCN(C)c1nc2ccc(C(=O)N(CC(C)C)C[C@@H](O)[C@H](Cc3ccc(F)cc3)NC(=O)OCc3cncs3)cc2o1	5.86450578407085	O=C(N[C@H](CCNC(=O)c1ccc2ncoc2c1)Cc1ccccc1)OCc1cncs1	0	1	1	0	0	2	0	0	0	0	2	2	0	0	0	4	1	0	0	0	0	0	0	0	1	0	0	2	0	1	0	0	0	0	2	0	1	0	0	0	0	1	0	0	1	0	0
CCNc1nc2ccc(C(=O)N(CC(C)C)C[C@@H](O)[C@H](Cc3ccccc3)NC(=O)OCc3cncs3)cc2o1	5.6677954898248	O=C(N[C@H](CCNC(=O)c1ccc2ncoc2c1)Cc1ccccc1)OCc1cncs1	0	1	1	0	0	2	0	0	0	0	2	2	0	0	0	3	2	0	0	0	0	0	0	0	1	0	0	2	0	1	0	0	0	0	2	0	1	0	0	0	0	1	0	0	0	0	0
C#CCN(C)c1nc2ccc(C(=O)N(CC(C)C)C[C@@H](O)[C@H](Cc3ccccc3)NC(=O)OCc3cncs3)cc2o1	5.59880261833784	O=C(N[C@H](CCNC(=O)c1ccc2ncoc2c1)Cc1ccccc1)OCc1cncs1	0	1	1	0	0	2	0	0	0	0	2	2	0	0	0	4	1	0	0	0	0	0	0	0	1	0	0	2	0	1	0	0	0	0	2	0	1	0	0	0	0	1	0	0	0	0	0
CCN(C)c1nc2ccc(C(=O)N(CC(C)C)C[C@@H](O)[C@H](Cc3ccccc3)NC(=O)OCc3cncs3)cc2o1	5.56601279551485	O=C(N[C@H](CCNC(=O)c1ccc2ncoc2c1)Cc1ccccc1)OCc1cncs1	0	1	1	0	0	2	0	0	0	0	2	2	0	0	0	4	1	0	0	0	0	0	0	0	1	0	0	2	0	1	0	0	0	0	2	0	1	0	0	0	0	1	0	0	0	0	0
CC(C)CN(C[C@@H](O)[C@H](Cc1ccccc1)NC(=O)OCc1cncs1)C(=O)c1ccc2nc(C(C)C)oc2c1	5.38908208735578	O=C(N[C@H](CCNC(=O)c1ccc2ncoc2c1)Cc1ccccc1)OCc1cncs1	0	1	1	0	0	2	0	0	0	0	2	2	0	0	0	3	1	0	0	0	0	0	0	0	1	0	0	2	0	0	0	0	0	0	2	0	1	0	0	0	0	1	0	0	0	0	0
CCN(C)c1nc2ccc(C(=O)N(C[C@@H](O)[C@H](Cc3ccccc3)NC(=O)OCc3cncs3)CC(C)(C)C)cc2o1	5.38908208735578	O=C(N[C@H](CCNC(=O)c1ccc2ncoc2c1)Cc1ccccc1)OCc1cncs1	0	1	1	0	0	2	0	0	0	0	2	2	0	0	0	4	1	0	0	0	0	0	0	0	1	0	0	2	0	1	0	0	0	0	2	0	1	0	0	0	0	1	0	0	0	0	0
C#CCNc1nc2ccc(C(=O)N(CC#C)C[C@@H](O)[C@H](Cc3ccccc3)NC(=O)OCc3cncs3)cc2o1	5.36241384027361	O=C(N[C@H](CCNC(=O)c1ccc2ncoc2c1)Cc1ccccc1)OCc1cncs1	0	1	1	0	0	2	0	0	0	0	2	2	0	0	0	3	2	0	0	0	0	0	0	0	1	0	0	2	0	1	0	0	0	0	2	0	1	0	0	0	0	1	0	0	0	0	0
CCc1nc2ccc(C(=O)N(CC(C)C)C[C@@H](O)[C@H](Cc3ccccc3)NC(=O)OCc3cncs3)cc2o1	5.33643835387035	O=C(N[C@H](CCNC(=O)c1ccc2ncoc2c1)Cc1ccccc1)OCc1cncs1	0	1	1	0	0	2	0	0	0	0	2	2	0	0	0	3	1	0	0	0	0	0	0	0	1	0	0	2	0	0	1	0	0	0	2	0	1	0	0	0	0	1	0	0	0	0	0
CNc1nc2ccc(C(=O)N(CC(C)C)C[C@@H](O)[C@H](Cc3ccccc3)NC(=O)OCc3cncs3)cc2o1	5.28642793329569	O=C(N[C@H](CCNC(=O)c1ccc2ncoc2c1)Cc1ccccc1)OCc1cncs1	0	1	1	0	0	2	0	0	0	0	2	2	0	0	0	3	2	0	0	0	0	0	0	0	1	0	0	2	0	1	0	0	0	0	2	0	1	0	0	0	0	1	0	0	0	0	0
CC(C)CN(C[C@@H](O)[C@H](Cc1ccccc1)NC(=O)OCc1cncs1)C(=O)c1ccc2nc(N)oc2c1	5.26233038171663	O=C(N[C@H](CCNC(=O)c1ccc2ncoc2c1)Cc1ccccc1)OCc1cncs1	0	1	1	1	0	2	0	0	0	0	2	2	0	0	0	3	1	1	0	0	0	0	0	0	1	0	0	2	0	1	0	0	0	0	2	0	1	0	0	0	0	1	0	0	0	0	0
Cc1nc2ccc(C(=O)N(CC(C)C)C[C@@H](O)[C@H](Cc3ccccc3)NC(=O)OCc3cncs3)cc2o1	5.04875628141857	O=C(N[C@H](CCNC(=O)c1ccc2ncoc2c1)Cc1ccccc1)OCc1cncs1	0	1	1	0	0	2	0	0	0	0	2	2	0	0	0	3	1	0	0	0	0	0	0	0	1	0	0	2	0	0	1	0	0	0	2	0	1	0	0	0	0	1	0	0	0	0	0
CC(C)CN(C[C@@H](O)[C@H](Cc1ccccc1)NC(=O)OCc1cncs1)C(=O)c1ccc2nc(N(C)C)oc2c1	5.02970808644788	O=C(N[C@H](CCNC(=O)c1ccc2ncoc2c1)Cc1ccccc1)OCc1cncs1	0	1	1	0	0	2	0	0	0	0	2	2	0	0	0	4	1	0	0	0	0	0	0	0	1	0	0	2	0	1	0	0	0	0	2	0	1	0	0	0	0	1	0	0	0	0	0
CC(C)CN(C[C@@H](O)[C@H](Cc1ccccc1)NC(=O)OCc1cncs1)C(=O)c1ccc2ncoc2c1	4.99266681476753	O=C(N[C@H](CCNC(=O)c1ccc2ncoc2c1)Cc1ccccc1)OCc1cncs1	0	1	1	0	0	2	0	0	0	0	2	2	0	0	0	3	1	0	0	0	0	0	0	0	1	0	0	2	0	0	0	0	0	0	2	0	1	0	0	0	0	1	0	0	0	0	0
CCN(C[C@@H](O)[C@H](Cc1ccccc1)NC(=O)OCc1cncs1)C(=O)c1ccc2nc(N(C)CC)oc2c1	4.63055214753298	O=C(N[C@H](CCNC(=O)c1ccc2ncoc2c1)Cc1ccccc1)OCc1cncs1	0	1	1	0	0	2	0	0	0	0	2	2	0	0	0	4	1	0	0	1	0	0	0	0	1	0	0	2	0	1	0	0	0	0	2	0	1	0	0	0	0	1	0	0	0	0	0
CCNc1nc2ccc(C(=O)N(C[C@@H](O)[C@H](Cc3ccccc3)NC(=O)OCc3cncs3)CC(C)(C)O)cc2o1	4.42528902149662	O=C(N[C@H](CCNC(=O)c1ccc2ncoc2c1)Cc1ccccc1)OCc1cncs1	0	2	1	0	0	2	0	0	0	0	2	2	0	0	0	3	2	0	0	0	0	0	0	0	1	0	0	2	0	1	0	0	0	0	2	0	1	0	0	0	0	1	0	0	0	0	0
CCN(C)c1nc2ccc(C(=O)N(C)C[C@@H](O)[C@H](Cc3ccccc3)NC(=O)OCc3cncs3)cc2o1	4.29951963420758	O=C(N[C@H](CCNC(=O)c1ccc2ncoc2c1)Cc1ccccc1)OCc1cncs1	0	1	1	0	0	2	0	0	0	0	2	2	0	0	0	4	1	0	0	1	0	0	0	0	1	0	0	2	0	1	0	0	0	0	2	0	1	0	0	0	0	1	0	0	0	0	0
CCN(C)c1nc2ccc(C(=O)N(C[C@@H](O)[C@H](Cc3ccccc3)NC(=O)OCc3cncs3)CC(C)(C)O)cc2o1	4.0583575773907	O=C(N[C@H](CCNC(=O)c1ccc2ncoc2c1)Cc1ccccc1)OCc1cncs1	0	2	1	0	0	2	0	0	0	0	2	2	0	0	0	4	1	0	0	0	0	0	0	0	1	0	0	2	0	1	0	0	0	0	2	0	1	0	0	0	0	1	0	0	0	0	0
CC(C)CN(C[C@@H](O)[C@H](Cc1ccccc1)NC(=O)OCc1cncs1)C(=O)c1ccc2nc(N(C)CCN(C)C)oc2c1	3.80704314910979	O=C(N[C@H](CCNC(=O)c1ccc2ncoc2c1)Cc1ccccc1)OCc1cncs1	0	1	1	0	0	2	0	0	0	0	2	2	0	0	0	5	1	0	0	2	0	0	0	0	1	0	0	2	0	1	0	0	0	0	2	0	1	0	0	0	0	1	0	0	0	0	0
CC(C)CN(C[C@@H](O)[C@H](Cc1ccccc1)NC(=O)OCc1cncs1)C(=O)c1ccc2nc(NCCN(C)C)oc2c1	3.70168263345196	O=C(N[C@H](CCNC(=O)c1ccc2ncoc2c1)Cc1ccccc1)OCc1cncs1	0	1	1	0	0	2	0	0	0	0	2	2	0	0	0	4	2	0	0	1	0	0	0	0	1	0	0	2	0	1	0	0	0	0	2	0	1	0	0	0	0	1	0	0	0	0	0
CC(C)CN(C[C@@H](O)[C@H](Cc1ccccc1)NC(=O)OCc1cncs1)C(=O)c1ccc2nc(NCCCN(C)C)oc2c1	3.70168263345196	O=C(N[C@H](CCNC(=O)c1ccc2ncoc2c1)Cc1ccccc1)OCc1cncs1	0	1	1	0	0	2	0	0	0	0	2	2	0	0	0	4	2	0	0	0	0	0	0	0	1	0	0	2	0	1	0	0	0	0	2	0	1	0	0	0	0	1	0	0	0	0	0
CCN(C)c1nc2ccc(C(=O)N(CCN(C)C)C[C@@H](O)[C@H](Cc3ccccc3)NC(=O)OCc3cncs3)cc2o1	2.98384284030165	O=C(N[C@H](CCNC(=O)c1ccc2ncoc2c1)Cc1ccccc1)OCc1cncs1	0	1	1	0	0	2	0	0	0	0	2	2	0	0	0	5	1	0	0	1	0	0	0	0	1	0	0	2	0	1	0	0	0	0	2	0	1	0	0	0	0	1	0	0	0	0	0
CCS(=O)(=O)c1ccc2[nH]c(-c3ccc(C)c(-c4ccccc4)c3)nc2c1	0.351778546177359	c1ccc(-c2cccc(-c3nc4ccccc4[nH]3)c2)cc1	0	0	0	0	0	2	1	0	0	0	0	0	0	0	0	1	1	0	0	0	0	1	0	0	0	0	0	0	0	0	1	0	0	0	3	0	1	0	0	0	0	0	0	0	0	0	0
CCS(=O)(=O)c1ccc2[nH]c(-c3cc(-c4ccccc4)ccc3C)nc2c1	0.317292370106189	c1ccc(-c2cccc(-c3nc4ccccc4[nH]3)c2)cc1	0	0	0	0	0	2	1	0	0	0	0	0	0	0	0	1	1	0	0	0	0	1	0	0	0	0	0	0	0	0	1	0	0	0	3	0	1	0	0	0	0	0	0	0	0	0	0
CCS(=O)(=O)c1ccc2[nH]c(-c3cccc(-c4ccccc4)c3C)nc2c1	0.443586095430481	c1ccc(-c2cccc(-c3nc4ccccc4[nH]3)c2)cc1	0	0	0	0	0	2	1	0	0	0	0	0	0	0	0	1	1	0	0	0	0	1	0	0	0	0	0	0	0	0	0	0	0	0	3	0	1	0	0	0	0	0	0	0	0	0	0
CCS(=O)(=O)c1ccc2[nH]c(-c3ccc(Cl)c(-c4ccccc4)c3)nc2c1	1.13673327599043	c1ccc(-c2cccc(-c3nc4ccccc4[nH]3)c2)cc1	0	0	0	0	0	2	1	0	0	0	0	0	0	0	0	1	1	0	0	0	0	1	0	0	0	0	0	0	0	0	0	0	0	0	3	0	1	0	0	0	0	0	0	0	1	0	0
CCS(=O)(=O)c1ccc2[nH]c(-c3cc(-c4ccccc4)ccc3Cl)nc2c1	0.482806808583762	c1ccc(-c2cccc(-c3nc4ccccc4[nH]3)c2)cc1	0	0	0	0	0	2	1	0	0	0	0	0	0	0	0	1	1	0	0	0	0	1	0	0	0	0	0	0	0	0	0	0	0	0	3	0	1	0	0	0	0	0	0	0	1	0	0
CCS(=O)(=O)c1ccc2[nH]c(-c3cccc(-c4ccccc4)c3Cl)nc2c1	0.757243654285523	c1ccc(-c2cccc(-c3nc4ccccc4[nH]3)c2)cc1	0	0	0	0	0	2	1	0	0	0	0	0	0	0	0	1	1	0	0	0	0	1	0	0	0	0	0	0	0	0	0	0	0	0	3	0	1	0	0	0	0	0	0	0	1	0	0
CCS(=O)(=O)c1ccc2[nH]c(-c3ccc(F)c(-c4ccccc4)c3)nc2c1	0.369478123276758	c1ccc(-c2cccc(-c3nc4ccccc4[nH]3)c2)cc1	0	0	0	0	0	2	1	0	0	0	0	0	0	0	0	1	1	0	0	0	0	1	0	0	0	0	0	0	0	0	0	0	0	0	3	0	1	0	0	0	0	0	0	0	1	0	0
CCS(=O)(=O)c1ccc2[nH]c(-c3cc(-c4ccccc4)ccc3F)nc2c1	-0.546812608597396	c1ccc(-c2cccc(-c3nc4ccccc4[nH]3)c2)cc1	0	0	0	0	0	2	1	0	0	0	0	0	0	0	0	1	1	0	0	0	0	1	0	0	0	0	0	0	0	0	0	0	0	0	3	0	1	0	0	0	0	0	0	0	1	0	0
CCS(=O)(=O)c1ccc2[nH]c(-c3cccc(-c4ccccc4)c3F)nc2c1	0.205175071985483	c1ccc(-c2cccc(-c3nc4ccccc4[nH]3)c2)cc1	0	0	0	0	0	2	1	0	0	0	0	0	0	0	0	1	1	0	0	0	0	1	0	0	0	0	0	0	0	0	0	0	0	0	3	0	1	0	0	0	0	0	0	0	1	0	0
CCS(=O)(=O)c1ccc2[nH]c(-c3cccc(-c4ccccc4)c3)nc2c1	-0.104979856318357	c1ccc(-c2cccc(-c3nc4ccccc4[nH]3)c2)cc1	0	0	0	0	0	2	1	0	0	0	0	0	0	0	0	1	1	0	0	0	0	1	0	0	0	0	0	0	0	0	0	0	0	0	3	0	1	0	0	0	0	0	0	0	0	0	0
CCCS(=O)(=O)c1ccc2[nH]c(-c3cccc(-c4ccccc4)c3)nc2c1	0.300485251789809	c1ccc(-c2cccc(-c3nc4ccccc4[nH]3)c2)cc1	0	0	0	0	0	2	1	0	0	0	0	0	0	0	0	1	1	0	0	0	0	1	0	0	0	0	0	0	0	0	0	0	0	0	3	0	1	0	0	0	0	0	0	0	0	0	0
Oc1cncc(-c2ccc3ccc(O)cc3c2Cl)c1	0.473648870798996	c1cncc(-c2ccc3ccccc3c2)c1	0	0	0	0	0	1	0	2	0	0	0	0	0	0	0	1	0	0	0	0	0	0	0	0	0	0	0	0	0	0	0	0	0	0	2	0	1	0	0	0	0	0	0	0	1	0	0
COc1ccc2ccc(-c3cncc(O)c3)c(Cl)c2c1	0.187156566482805	c1cncc(-c2ccc3ccccc3c2)c1	0	0	0	0	0	1	0	1	0	0	0	0	0	0	0	1	0	0	0	0	0	0	0	0	0	0	0	0	0	0	0	0	0	0	2	0	1	0	0	0	0	1	0	0	1	0	0
COc1cncc(-c2ccc3ccc(O)cc3c2Cl)c1	0.658113030483813	c1cncc(-c2ccc3ccccc3c2)c1	0	0	0	0	0	1	0	1	0	0	0	0	0	0	0	1	0	0	0	0	0	0	0	0	0	0	0	0	0	0	0	0	0	0	2	0	1	0	0	0	0	1	0	0	1	0	0
Oc1ccc2ccc(-c3cncc(F)c3)c(Cl)c2c1	0.816602630001567	c1cncc(-c2ccc3ccccc3c2)c1	0	0	0	0	0	1	0	1	0	0	0	0	0	0	0	1	0	0	0	0	0	0	0	0	0	0	0	0	0	0	0	0	0	0	2	0	1	0	0	0	0	0	0	0	2	0	0
COc1ccc2ccc(-c3cccnc3)c(Cl)c2c1F	2.08328497964639	c1cncc(-c2ccc3ccccc3c2)c1	0	0	0	0	0	1	0	0	0	0	0	0	0	0	0	1	0	0	0	0	0	0	0	0	0	0	0	0	0	0	0	0	0	0	2	0	1	0	0	0	0	1	0	0	2	0	0
Oc1ccc2ccc(-c3cccnc3)c(F)c2c1	1.85954695689884	c1cncc(-c2ccc3ccccc3c2)c1	0	0	0	0	0	1	0	1	0	0	0	0	0	0	0	1	0	0	0	0	0	0	0	0	0	0	0	0	0	0	0	0	0	0	2	0	1	0	0	0	0	0	0	0	1	0	0
Oc1ccc2ccc(-c3cccnc3)c(Cl)c2c1	1.52749925526244	c1cncc(-c2ccc3ccccc3c2)c1	0	0	0	0	0	1	0	1	0	0	0	0	0	0	0	1	0	0	0	0	0	0	0	0	0	0	0	0	0	0	0	0	0	0	2	0	1	0	0	0	0	0	0	0	1	0	0
COc1ccc2ccc(-c3cccnc3)c(Cl)c2c1	0.822484176153925	c1cncc(-c2ccc3ccccc3c2)c1	0	0	0	0	0	1	0	0	0	0	0	0	0	0	0	1	0	0	0	0	0	0	0	0	0	0	0	0	0	0	0	0	0	0	2	0	1	0	0	0	0	1	0	0	1	0	0
COC[C@@H](Oc1cc(C[C@@H]2C[S@@+]([O-])C[C@H](NCc3cccc(OC(F)(F)F)c3)[C@H]2O)cc(F)c1N)C(F)(F)F	0.544682212301851	c1ccc(CN[C@H]2C[SH+]C[C@@H](Cc3ccccc3)C2)cc1	0	1	1	1	0	0	0	0	0	0	0	0	0	0	0	0	1	1	0	0	0	0	0	0	0	6	0	0	0	1	0	0	0	0	2	0	0	0	0	0	0	3	0	0	7	0	0
COC[C@@H](Oc1cc(C[C@@H]2C[S@@+]([O-])C[C@H](NCc3cccc(OC(C)C)c3)[C@H]2O)cc(F)c1N)C(F)(F)F	2.19760523667569	c1ccc(CN[C@H]2C[SH+]C[C@@H](Cc3ccccc3)C2)cc1	0	1	1	1	0	0	0	0	0	0	0	0	0	0	0	0	1	1	0	0	0	0	0	0	0	3	0	0	0	1	0	0	0	0	2	0	0	0	0	0	0	3	0	0	4	0	0
COC[C@@H](Oc1cc(C[C@@H]2C[S@@+]([O-])C[C@H](NCc3cccc(C(C)(C)O)c3)[C@H]2O)cc(F)c1N)C(F)(F)F	1.21677598366396	c1ccc(CN[C@H]2C[SH+]C[C@@H](Cc3ccccc3)C2)cc1	0	2	1	1	0	0	0	0	0	0	0	0	0	0	0	0	1	1	0	0	0	0	0	0	0	3	0	0	0	1	0	0	0	0	2	0	0	0	0	0	0	2	0	0	4	0	0
COC[C@@H](Oc1cc(C[C@@H]2C[S@@+]([O-])C[C@H](NCc3cccc(C(C)(C)CO)c3)[C@H]2O)cc(F)c1N)C(F)(F)F	2.09224472101786	c1ccc(CN[C@H]2C[SH+]C[C@@H](Cc3ccccc3)C2)cc1	0	2	2	1	0	0	0	0	0	0	0	0	0	0	0	0	1	1	0	0	0	0	0	0	0	3	0	0	0	1	0	0	0	0	2	0	0	0	0	0	0	2	0	0	4	0	0
COC[C@@H](Oc1cc(C[C@@H]2C[S@@+]([O-])C[C@H](NCc3cc(C(C)(C)C)ccc3F)[C@H]2O)cc(F)c1N)C(F)(F)F	4.39482981401191	c1ccc(CN[C@H]2C[SH+]C[C@@H](Cc3ccccc3)C2)cc1	0	1	1	1	0	0	0	0	0	0	0	0	0	0	0	0	1	1	0	0	0	0	0	0	0	3	0	0	0	1	0	0	0	0	2	0	0	0	0	0	0	2	0	0	5	0	0
COC[C@@H](Oc1cc(C[C@@H]2C[S@@+]([O-])C[C@H](N[C@H](C)c3cccc(C(C)(C)C)c3)[C@H]2O)cc(F)c1N)C(F)(F)F	4.39482981401191	c1ccc(CN[C@H]2C[SH+]C[C@@H](Cc3ccccc3)C2)cc1	0	1	1	1	0	0	0	0	0	0	0	0	0	0	0	0	1	1	0	0	0	0	0	0	0	3	0	0	0	1	0	0	0	0	2	0	0	0	0	0	0	2	0	0	4	0	0
COC[C@@H](Oc1cc(C[C@@H]2C[S@@+]([O-])C[C@H](NCc3cccc(C(C)C)c3)[C@H]2O)cc(F)c1N)C(F)(F)F	2.4489196649566	c1ccc(CN[C@H]2C[SH+]C[C@@H](Cc3ccccc3)C2)cc1	0	1	1	1	0	0	0	0	0	0	0	0	0	0	0	0	1	1	0	0	0	0	0	0	0	3	0	0	0	1	0	0	0	0	2	0	0	0	0	0	0	2	0	0	4	0	0
[2H]C([2H])(N[C@H]1C[S@+]([O-])C[C@@H](Cc2cc(F)c(N)c(O[C@H](COC)C(F)(F)F)c2)[C@@H]1O)c1cccc(C(C)(C)C)c1	4.39482981401191	c1ccc(CN[C@H]2C[SH+]C[C@@H](Cc3ccccc3)C2)cc1	0	1	1	1	0	0	0	0	0	0	0	0	0	0	0	0	1	1	0	0	0	0	0	0	0	3	0	0	0	1	0	0	0	0	2	0	0	0	0	0	0	2	0	0	4	0	0
CC(C)(C)c1cccc(CN[C@H]2C[S@+]([O-])C[C@@H](Cc3cc(F)c(N)c(O[C@H](CO)C(F)(F)F)c3)[C@@H]2O)c1	2.19760523667569	c1ccc(CN[C@H]2C[SH+]C[C@@H](Cc3ccccc3)C2)cc1	0	2	2	1	0	0	0	0	0	0	0	0	0	0	0	0	1	1	0	0	0	0	0	0	0	3	0	0	0	1	0	0	0	0	2	0	0	0	0	0	0	1	0	0	4	0	0
COC[C@@H](Oc1cc(C[C@@H]2C[S@@+]([O-])C[C@H](NCc3cccc(C(C)(C)C)c3)[C@H]2O)cc(F)c1N)C(F)(F)F	3.70168263345196	c1ccc(CN[C@H]2C[SH+]C[C@@H](Cc3ccccc3)C2)cc1	0	1	1	1	0	0	0	0	0	0	0	0	0	0	0	0	1	1	0	0	0	0	0	0	0	3	0	0	0	1	0	0	0	0	2	0	0	0	0	0	0	2	0	0	4	0	0
CC(C)(C)c1cccc(CN[C@H]2C[S@+]([O-])C[C@@H](Cc3cc(F)c(N)c(OCC(F)(F)F)c3)[C@@H]2O)c1	3.2962175253438	c1ccc(CN[C@H]2C[SH+]C[C@@H](Cc3ccccc3)C2)cc1	0	1	1	1	0	0	0	0	0	0	0	0	0	0	0	0	1	1	0	0	0	0	0	0	0	3	0	0	0	1	0	0	0	0	2	0	0	0	0	0	0	1	0	0	4	0	0
COc1cc(C[C@@H]2C[S@@+]([O-])C[C@H](NCc3cccc(C(C)(C)C)c3)[C@H]2O)cc(F)c1N	3.2962175253438	c1ccc(CN[C@H]2C[SH+]C[C@@H](Cc3ccccc3)C2)cc1	0	1	1	1	0	0	0	0	0	0	0	0	0	0	0	0	1	1	0	0	0	0	0	0	0	0	0	0	0	1	0	0	0	0	2	0	0	0	0	0	0	1	0	0	1	0	0
CS(=O)(=O)c1ccc(N2CCC(N(c3ccc(C#N)cc3)c3cccnc3)CC2)cc1	-0.392661928770137	c1ccc(N2CCC(N(c3ccccc3)c3cccnc3)CC2)cc1	0	0	0	0	0	1	0	0	0	0	0	0	0	0	0	4	0	0	0	0	0	0	0	0	0	0	0	0	0	3	0	0	0	0	2	0	0	0	0	0	0	0	0	0	0	0	0
N#Cc1ccccc1N1CCC(N(c2ccc(C(F)(F)F)cc2)c2cccnc2)CC1	0.443586095430481	c1ccc(N2CCC(N(c3ccccc3)c3cccnc3)CC2)cc1	0	0	0	0	0	1	0	0	0	0	0	0	0	0	0	4	0	0	0	0	0	0	0	0	0	3	0	0	0	3	0	0	0	0	2	0	0	0	0	0	0	0	0	0	3	0	0
CC(C)c1nc(CN(C)C(=O)N[C@@H](CCNS(C)(=O)=O)C(=O)N[C@H](CC[C@H](Cc2ccccc2)NC(=O)OCc2cncs2)Cc2ccccc2)cs1	4.21250825721795	O=C(CNC(=O)NCc1cscn1)N[C@H](CC[C@H](Cc1ccccc1)NC(=O)OCc1cncs1)Cc1ccccc1	0	0	0	0	0	2	0	0	0	0	3	3	0	0	0	3	4	0	0	0	0	0	0	0	1	0	0	4	0	0	0	0	0	0	2	0	0	0	0	0	0	1	0	0	0	0	0
CC(=O)NCC[C@H](NC(=O)N(C)Cc1csc(C(C)C)n1)C(=O)N[C@H](CC[C@H](Cc1ccccc1)NC(=O)OCc1cncs1)Cc1ccccc1	3.98936470590374	O=C(CNC(=O)NCc1cscn1)N[C@H](CC[C@H](Cc1ccccc1)NC(=O)OCc1cncs1)Cc1ccccc1	0	0	0	0	0	2	0	0	0	0	4	4	0	0	0	3	4	0	0	0	0	0	0	0	1	0	0	5	0	0	0	0	0	0	2	0	0	0	0	0	0	1	0	0	0	0	0
CC(C)c1nc(CN(C)C(=O)N[C@@H](CCCCN)C(=O)N[C@H](CC[C@H](Cc2ccccc2)NC(=O)OCc2cncs2)Cc2ccccc2)cs1	4.21250825721795	O=C(CNC(=O)NCc1cscn1)N[C@H](CC[C@H](Cc1ccccc1)NC(=O)OCc1cncs1)Cc1ccccc1	0	0	0	0	0	2	0	0	0	0	3	3	0	0	0	3	3	1	0	0	0	0	0	0	1	0	0	4	0	0	0	0	0	0	2	0	0	0	0	0	0	1	0	0	0	0	0
CC(C)c1nc(CN(C)C(=O)N[C@@H](CCN(C)C)C(=O)N[C@H](CC[C@H](Cc2ccccc2)NC(=O)OCc2cncs2)Cc2ccccc2)cs1	4.0583575773907	O=C(CNC(=O)NCc1cscn1)N[C@H](CC[C@H](Cc1ccccc1)NC(=O)OCc1cncs1)Cc1ccccc1	0	0	0	0	0	2	0	0	0	0	3	3	0	0	0	4	3	0	0	0	0	0	0	0	1	0	0	4	0	0	0	0	0	0	2	0	0	0	0	0	0	1	0	0	0	0	0
CNCC[C@H](NC(=O)N(C)Cc1csc(C(C)C)n1)C(=O)N[C@H](CC[C@H](Cc1ccccc1)NC(=O)OCc1cncs1)Cc1ccccc1	4.13246554954442	O=C(CNC(=O)NCc1cscn1)N[C@H](CC[C@H](Cc1ccccc1)NC(=O)OCc1cncs1)Cc1ccccc1	0	0	0	0	0	2	0	0	0	0	3	3	0	0	0	3	4	0	0	0	0	0	0	0	1	0	0	4	0	0	0	0	0	0	2	0	0	0	0	0	0	1	0	0	0	0	0
CC(C)c1nc(CN(C)C(=O)N[C@@H](CCN)C(=O)N[C@H](CC[C@H](Cc2ccccc2)NC(=O)OCc2cncs2)Cc2ccccc2)cs1	3.65289246928253	O=C(CNC(=O)NCc1cscn1)N[C@H](CC[C@H](Cc1ccccc1)NC(=O)OCc1cncs1)Cc1ccccc1	0	0	0	0	0	2	0	0	0	0	3	3	0	0	0	3	3	1	0	0	0	0	0	0	1	0	0	4	0	0	0	0	0	0	2	0	0	0	0	0	0	1	0	0	0	0	0
CC(C)c1nc(CN(C)C(=O)N[C@@H](CCO)C(=O)N[C@H](CC[C@H](Cc2ccccc2)NC(=O)OCc2cncs2)Cc2ccccc2)cs1	4.0583575773907	O=C(CNC(=O)NCc1cscn1)N[C@H](CC[C@H](Cc1ccccc1)NC(=O)OCc1cncs1)Cc1ccccc1	0	1	1	0	0	2	0	0	0	0	3	3	0	0	0	3	3	0	0	0	0	0	0	0	1	0	0	4	0	0	0	0	0	0	2	0	0	0	0	0	0	1	0	0	0	0	0
CC(C)c1nc(CN(C)C(=O)NC(CN(C)C)C(=O)N[C@H](CC[C@H](Cc2ccccc2)NC(=O)OCc2cncs2)Cc2ccccc2)cs1	4.0583575773907	O=C(CNC(=O)NCc1cscn1)N[C@H](CC[C@H](Cc1ccccc1)NC(=O)OCc1cncs1)Cc1ccccc1	0	0	0	0	0	2	0	0	0	0	3	3	0	0	0	4	3	0	0	1	0	0	0	0	1	0	0	4	0	0	0	0	0	0	2	0	0	0	0	0	0	1	0	0	0	0	0
CC(C)c1nc(CN(C)C(=O)N[C@@H](CC(N)=O)C(=O)N[C@H](CC[C@H](Cc2ccccc2)NC(=O)OCc2cncs2)Cc2ccccc2)cs1	4.13246554954442	O=C(CNC(=O)NCc1cscn1)N[C@H](CC[C@H](Cc1ccccc1)NC(=O)OCc1cncs1)Cc1ccccc1	0	0	0	0	0	2	0	0	0	0	4	4	0	0	0	3	3	1	0	0	0	0	0	0	1	0	0	5	0	0	0	0	0	0	2	0	0	0	0	0	0	1	0	0	0	0	0
CC(C)c1nc(CN(C)C(=O)N[C@@H](CC(=O)O)C(=O)N[C@H](CC[C@H](Cc2ccccc2)NC(=O)OCc2cncs2)Cc2ccccc2)cs1	2.78539190157781	O=C(CNC(=O)NCc1cscn1)N[C@H](CC[C@H](Cc1ccccc1)NC(=O)OCc1cncs1)Cc1ccccc1	1	0	0	0	0	2	0	0	1	1	4	3	0	0	0	3	3	0	0	0	0	0	0	0	1	0	0	4	0	0	0	0	0	0	2	0	0	0	0	0	0	1	0	0	0	0	0
COC[C@H](NC(=O)N(C)Cc1csc(C(C)C)n1)C(=O)N[C@H](CC[C@H](Cc1ccccc1)NC(=O)OCc1cncs1)Cc1ccccc1	3.98936470590374	O=C(CNC(=O)NCc1cscn1)N[C@H](CC[C@H](Cc1ccccc1)NC(=O)OCc1cncs1)Cc1ccccc1	0	0	0	0	0	2	0	0	0	0	3	3	0	0	0	3	3	0	0	0	0	0	0	0	1	0	0	4	0	0	0	0	0	0	2	0	0	0	0	0	0	2	0	0	0	0	0
CC(C)c1nc(CN(C)C(=O)N[C@@H](CO)C(=O)N[C@H](CC[C@H](Cc2ccccc2)NC(=O)OCc2cncs2)Cc2ccccc2)cs1	3.98936470590374	O=C(CNC(=O)NCc1cscn1)N[C@H](CC[C@H](Cc1ccccc1)NC(=O)OCc1cncs1)Cc1ccccc1	0	1	1	0	0	2	0	0	0	0	3	3	0	0	0	3	3	0	0	0	0	0	0	0	1	0	0	4	0	0	0	0	0	0	2	0	0	0	0	0	0	1	0	0	0	0	0
CC(C)[C@H](NC(=O)N(C)Cc1cscn1)C(=O)N[C@H](CC[C@H](Cc1ccccc1)NC(=O)OCc1cncs1)Cc1ccccc1	4.0583575773907	O=C(CNC(=O)NCc1cscn1)N[C@H](CC[C@H](Cc1ccccc1)NC(=O)OCc1cncs1)Cc1ccccc1	0	0	0	0	0	2	0	0	0	0	3	3	0	0	0	3	3	0	0	0	0	0	0	0	1	0	0	4	0	0	0	0	0	0	2	0	0	0	0	0	0	1	0	0	0	0	0
Cc1nc(CN(C)C(=O)N[C@H](C(=O)N[C@H](CC[C@H](Cc2ccccc2)NC(=O)OCc2cncs2)Cc2ccccc2)C(C)C)cs1	4.39482981401191	O=C(CNC(=O)NCc1cscn1)N[C@H](CC[C@H](Cc1ccccc1)NC(=O)OCc1cncs1)Cc1ccccc1	0	0	0	0	0	2	0	0	0	0	3	3	0	0	0	3	3	0	0	0	0	0	0	0	1	0	0	4	0	0	1	0	0	0	2	0	0	0	0	0	0	1	0	0	0	0	0
C[C@@H]1Cc2ccccc2N1C(=O)Cc1nc(N2CCOCC2)cc(=O)[nH]1	-1.59663473309607	O=C(Cc1nc(N2CCOCC2)cc(=O)[nH]1)N1CCc2ccccc21	0	0	0	0	0	2	1	0	0	0	1	1	0	0	0	3	1	0	0	0	0	1	0	0	0	0	0	1	0	2	0	0	0	0	1	0	1	0	0	0	0	1	0	0	0	0	0
C[C@H]1Cc2ccccc2N1C(=O)Cc1nc(N2CCOCC2)cc(=O)[nH]1	-1.59663473309607	O=C(Cc1nc(N2CCOCC2)cc(=O)[nH]1)N1CCc2ccccc21	0	0	0	0	0	2	1	0	0	0	1	1	0	0	0	3	1	0	0	0	0	1	0	0	0	0	0	1	0	2	0	0	0	0	1	0	1	0	0	0	0	1	0	0	0	0	0
CC1(C)CN(C(=O)Cc2nc(N3CCOCC3)cc(=O)[nH]2)c2ccccc21	-1.59663473309607	O=C(Cc1nc(N2CCOCC2)cc(=O)[nH]1)N1CCc2ccccc21	0	0	0	0	0	2	1	0	0	0	1	1	0	0	0	3	1	0	0	0	0	1	0	0	0	0	0	1	0	2	0	0	0	0	1	0	1	0	0	0	0	1	0	0	0	0	0
CC1CN(C(=O)Cc2nc(N3CCOCC3)cc(=O)[nH]2)c2ccccc21	-1.59663473309607	O=C(Cc1nc(N2CCOCC2)cc(=O)[nH]1)N1CCc2ccccc21	0	0	0	0	0	2	1	0	0	0	1	1	0	0	0	3	1	0	0	0	0	1	0	0	0	0	0	1	0	2	0	0	0	0	1	0	1	0	0	0	0	1	0	0	0	0	0
Cn1c(CC(=O)N2CCc3ccccc32)nc(N2CCOCC2)cc1=O	-1.59663473309607	O=C(Cc1nc(N2CCOCC2)cc(=O)[nH]1)N1CCc2ccccc21	0	0	0	0	0	2	0	0	0	0	1	1	0	0	0	4	0	0	0	0	0	0	0	0	0	0	0	1	0	2	0	0	0	0	1	0	1	0	0	0	0	1	0	0	0	0	0
O=C(Cc1nc(N2CCOCC2)cc(=O)[nH]1)N1CCc2c(OC(F)(F)F)cccc21	-1.59663473309607	O=C(Cc1nc(N2CCOCC2)cc(=O)[nH]1)N1CCc2ccccc21	0	0	0	0	0	2	1	0	0	0	1	1	0	0	0	3	1	0	0	0	0	1	0	0	0	3	0	1	0	2	0	0	0	0	1	0	1	0	0	0	0	2	0	0	3	0	0
O=C(Cc1nc(N2CCOCC2)cc(=O)[nH]1)N1CCc2c1cccc2C(F)(F)F	-1.59663473309607	O=C(Cc1nc(N2CCOCC2)cc(=O)[nH]1)N1CCc2ccccc21	0	0	0	0	0	2	1	0	0	0	1	1	0	0	0	3	1	0	0	0	0	1	0	0	0	3	0	1	0	2	0	0	0	0	1	0	1	0	0	0	0	1	0	0	3	0	0
CC(C)c1nc(CN(C)C(=O)N[C@H](C(=O)N(C)[C@H](CC[C@H](Cc2ccccc2)NC(=O)OCc2cncs2)Cc2ccccc2)C(C)C)cs1	2.98384284030165	O=C(CNC(=O)NCc1cscn1)N[C@H](CC[C@H](Cc1ccccc1)NC(=O)OCc1cncs1)Cc1ccccc1	0	0	0	0	0	2	0	0	0	0	3	3	0	0	0	4	2	0	0	1	0	0	0	0	1	0	0	4	0	0	0	0	0	0	2	0	0	0	0	0	0	1	0	0	0	0	0
CC(C)c1nc(CN(C)C(=O)N[C@H](C(=O)N[C@H](CC[C@H](Cc2ccccc2)N(C)C(=O)OCc2cncs2)Cc2ccccc2)C(C)C)cs1	2.43473502996464	O=C(CNC(=O)NCc1cscn1)N[C@H](CC[C@H](Cc1ccccc1)NC(=O)OCc1cncs1)Cc1ccccc1	0	0	0	0	0	2	0	0	0	0	3	3	0	0	0	4	2	0	0	1	0	0	0	0	0	0	0	4	0	0	0	0	0	0	2	0	0	0	0	0	0	1	0	0	0	0	0
CC(C)c1nc(CN(C)C(=O)N[C@H](C(=O)N[C@H](CC[C@H](Cc2ccccc2)NC(=O)OCc2cncs2)Cc2ccccc2)C(C)C)cs1	4.13246554954442	O=C(CNC(=O)NCc1cscn1)N[C@H](CC[C@H](Cc1ccccc1)NC(=O)OCc1cncs1)Cc1ccccc1	0	0	0	0	0	2	0	0	0	0	3	3	0	0	0	3	3	0	0	0	0	0	0	0	1	0	0	4	0	0	0	0	0	0	2	0	0	0	0	0	0	1	0	0	0	0	0
COc1cccc2c1CCN2C(=O)Cc1nc(N2CCOCC2)cc(=O)[nH]1	-1.59663473309607	O=C(Cc1nc(N2CCOCC2)cc(=O)[nH]1)N1CCc2ccccc21	0	0	0	0	0	2	1	0	0	0	1	1	0	0	0	3	1	0	0	0	0	1	0	0	0	0	0	1	0	2	0	0	0	0	1	0	1	0	0	0	0	2	0	0	0	0	0
O=C(Cc1nc(N2CCOCC2)cc(=O)[nH]1)N1CCc2c(Br)cccc21	-1.59663473309607	O=C(Cc1nc(N2CCOCC2)cc(=O)[nH]1)N1CCc2ccccc21	0	0	0	0	0	2	1	0	0	0	1	1	0	0	0	3	1	0	0	0	0	1	0	0	0	0	0	1	0	2	0	0	0	0	1	0	1	0	0	0	0	1	0	0	1	0	0
O=C(Cc1nc(N2CCOCC2)cc(=O)[nH]1)N1CCc2c(Cl)cccc21	-1.59663473309607	O=C(Cc1nc(N2CCOCC2)cc(=O)[nH]1)N1CCc2ccccc21	0	0	0	0	0	2	1	0	0	0	1	1	0	0	0	3	1	0	0	0	0	1	0	0	0	0	0	1	0	2	0	0	0	0	1	0	1	0	0	0	0	1	0	0	1	0	0
O=C(Cc1nc(N2CCOCC2)cc(=O)[nH]1)N1CCc2c(F)cccc21	-1.59663473309607	O=C(Cc1nc(N2CCOCC2)cc(=O)[nH]1)N1CCc2ccccc21	0	0	0	0	0	2	1	0	0	0	1	1	0	0	0	3	1	0	0	0	0	1	0	0	0	0	0	1	0	2	0	0	0	0	1	0	1	0	0	0	0	1	0	0	1	0	0
O=C(Cc1nc(N2CCOCC2)cc(=O)[nH]1)N1CCc2cc(Cl)ccc21	-1.59663473309607	O=C(Cc1nc(N2CCOCC2)cc(=O)[nH]1)N1CCc2ccccc21	0	0	0	0	0	2	1	0	0	0	1	1	0	0	0	3	1	0	0	0	0	1	0	0	0	0	0	1	0	2	0	0	0	0	1	0	1	0	0	0	0	1	0	0	1	0	0
O=C(Cc1nc(N2CCOCC2)cc(=O)[nH]1)N1CCc2cc(F)ccc21	-1.59663473309607	O=C(Cc1nc(N2CCOCC2)cc(=O)[nH]1)N1CCc2ccccc21	0	0	0	0	0	2	1	0	0	0	1	1	0	0	0	3	1	0	0	0	0	1	0	0	0	0	0	1	0	2	0	0	0	0	1	0	1	0	0	0	0	1	0	0	1	0	0
O=C(Cc1nc(N2CCOCC2)cc(=O)[nH]1)N1CCc2ccccc21	-1.59663473309607	O=C(Cc1nc(N2CCOCC2)cc(=O)[nH]1)N1CCc2ccccc21	0	0	0	0	0	2	1	0	0	0	1	1	0	0	0	3	1	0	0	0	0	1	0	0	0	0	0	1	0	2	0	0	0	0	1	0	1	0	0	0	0	1	0	0	0	0	0
CC1Cc2cc(F)ccc2N1C(=O)Cc1nc(N2CCOCC2)sc1C(N)=O	5.31112054588606	O=C(Cc1csc(N2CCOCC2)n1)N1CCc2ccccc21	0	0	0	0	0	1	0	0	0	0	2	2	0	0	0	3	0	1	0	0	0	0	0	0	0	0	0	2	0	2	0	0	0	0	1	0	1	0	0	0	0	1	0	0	1	0	0
CC1Cc2c(Cl)cccc2N1C(=O)Cc1nc(N2CCOCC2)sc1C(N)=O	-1.59663473309607	O=C(Cc1csc(N2CCOCC2)n1)N1CCc2ccccc21	0	0	0	0	0	1	0	0	0	0	2	2	0	0	0	3	0	1	0	0	0	0	0	0	0	0	0	2	0	2	0	0	0	0	1	0	1	0	0	0	0	1	0	0	1	0	0
NC(=O)c1sc(N2CCOCC2)nc1CC(=O)N1CCc2cc(F)ccc21	-1.59663473309607	O=C(Cc1csc(N2CCOCC2)n1)N1CCc2ccccc21	0	0	0	0	0	1	0	0	0	0	2	2	0	0	0	3	0	1	0	0	0	0	0	0	0	0	0	2	0	2	0	0	0	0	1	0	1	0	0	0	0	1	0	0	1	0	0
NC(=O)c1sc(N2CCOCC2)nc1CC(=O)N1CCc2c(Br)cccc21	-1.59663473309607	O=C(Cc1csc(N2CCOCC2)n1)N1CCc2ccccc21	0	0	0	0	0	1	0	0	0	0	2	2	0	0	0	3	0	1	0	0	0	0	0	0	0	0	0	2	0	2	0	0	0	0	1	0	1	0	0	0	0	1	0	0	1	0	0
NC(=O)c1sc(N2CCOCC2)nc1CC(=O)N1CCc2c(Cl)cccc21	-1.59663473309607	O=C(Cc1csc(N2CCOCC2)n1)N1CCc2ccccc21	0	0	0	0	0	1	0	0	0	0	2	2	0	0	0	3	0	1	0	0	0	0	0	0	0	0	0	2	0	2	0	0	0	0	1	0	1	0	0	0	0	1	0	0	1	0	0
NC(=O)c1sc(N2CCOCC2)nc1CC(=O)N1CCc2ccccc21	-1.59663473309607	O=C(Cc1csc(N2CCOCC2)n1)N1CCc2ccccc21	0	0	0	0	0	1	0	0	0	0	2	2	0	0	0	3	0	1	0	0	0	0	0	0	0	0	0	2	0	2	0	0	0	0	1	0	1	0	0	0	0	1	0	0	0	0	0
CC1Cc2c(Br)cccc2N1C(=O)Cc1nc(N2CCOCC2)sc1C(=O)O	-1.59663473309607	O=C(Cc1csc(N2CCOCC2)n1)N1CCc2ccccc21	0	0	0	0	1	1	0	0	1	1	2	1	0	0	0	3	0	0	0	0	0	0	0	0	0	0	0	1	0	2	0	0	0	0	1	0	1	0	0	0	0	1	0	0	1	0	0
O=C(O)c1sc(N2CCOCC2)nc1CC(=O)N1CCc2c(Br)cccc21	-1.59663473309607	O=C(Cc1csc(N2CCOCC2)n1)N1CCc2ccccc21	0	0	0	0	1	1	0	0	1	1	2	1	0	0	0	3	0	0	0	0	0	0	0	0	0	0	0	1	0	2	0	0	0	0	1	0	1	0	0	0	0	1	0	0	1	0	0
CC1Cc2cc(F)ccc2N1C(=O)Cc1nc(N2CCOCC2)sc1C(=O)O	-1.59663473309607	O=C(Cc1csc(N2CCOCC2)n1)N1CCc2ccccc21	0	0	0	0	1	1	0	0	1	1	2	1	0	0	0	3	0	0	0	0	0	0	0	0	0	0	0	1	0	2	0	0	0	0	1	0	1	0	0	0	0	1	0	0	1	0	0
O=C(O)c1sc(N2CCOCC2)nc1CC(=O)N1CCc2cc(F)ccc21	-1.59663473309607	O=C(Cc1csc(N2CCOCC2)n1)N1CCc2ccccc21	0	0	0	0	1	1	0	0	1	1	2	1	0	0	0	3	0	0	0	0	0	0	0	0	0	0	0	1	0	2	0	0	0	0	1	0	1	0	0	0	0	1	0	0	1	0	0
CC1Cc2c(Cl)cccc2N1C(=O)Cc1nc(N2CCOCC2)sc1C(=O)O	-1.59663473309607	O=C(Cc1csc(N2CCOCC2)n1)N1CCc2ccccc21	0	0	0	0	1	1	0	0	1	1	2	1	0	0	0	3	0	0	0	0	0	0	0	0	0	0	0	1	0	2	0	0	0	0	1	0	1	0	0	0	0	1	0	0	1	0	0
O=C(O)c1sc(N2CCOCC2)nc1CC(=O)N1CCc2c(Cl)cccc21	-1.59663473309607	O=C(Cc1csc(N2CCOCC2)n1)N1CCc2ccccc21	0	0	0	0	1	1	0	0	1	1	2	1	0	0	0	3	0	0	0	0	0	0	0	0	0	0	0	1	0	2	0	0	0	0	1	0	1	0	0	0	0	1	0	0	1	0	0
FC(F)(F)c1ccc(N2CCC(N(c3ccc(C(F)(F)F)cc3)c3cccnc3)CC2)cc1	-1.31559720336296	c1ccc(N2CCC(N(c3ccccc3)c3cccnc3)CC2)cc1	0	0	0	0	0	1	0	0	0	0	0	0	0	0	0	3	0	0	0	0	0	0	0	0	0	6	0	0	0	3	0	0	0	0	2	0	0	0	0	0	0	0	0	0	6	0	0
FC(F)(F)c1ccc(N(c2cccnc2)C2CCN(c3ccccc3)CC2)cc1	-0.305650551780507	c1ccc(N2CCC(N(c3ccccc3)c3cccnc3)CC2)cc1	0	0	0	0	0	1	0	0	0	0	0	0	0	0	0	3	0	0	0	0	0	0	0	0	0	3	0	0	0	3	0	0	0	0	2	0	0	0	0	0	0	0	0	0	3	0	0
N#Cc1ccc(N2CCC(N(c3ccc(C(F)(F)F)cc3)c3cccnc3)CC2)cc1	0.705950359897972	c1ccc(N2CCC(N(c3ccccc3)c3cccnc3)CC2)cc1	0	0	0	0	0	1	0	0	0	0	0	0	0	0	0	4	0	0	0	0	0	0	0	0	0	3	0	0	0	3	0	0	0	0	2	0	0	0	0	0	0	0	0	0	3	0	0
CS(=O)(=O)c1ccc(N2CCC(N(c3ccc(Cl)cc3)c3cccnc3)CC2)cc1	1.39909754045792	c1ccc(N2CCC(N(c3ccccc3)c3cccnc3)CC2)cc1	0	0	0	0	0	1	0	0	0	0	0	0	0	0	0	3	0	0	0	0	0	0	0	0	0	0	0	0	0	3	0	0	0	0	2	0	0	0	0	0	0	0	0	0	1	0	0
N#Cc1ccc(N(c2cccnc2)C2CCN(c3ccc(F)c(F)c3)CC2)cc1	0.633629698318346	c1ccc(N2CCC(N(c3ccccc3)c3cccnc3)CC2)cc1	0	0	0	0	0	1	0	0	0	0	0	0	0	0	0	4	0	0	0	0	0	0	0	0	0	0	0	0	0	3	0	0	0	0	2	0	0	0	0	0	0	0	0	0	2	0	0
CN(C)S(=O)(=O)c1ccccc1N1CCC(N(c2ccc(C#N)cc2)c2cccnc2)CC1	1.39909754045792	c1ccc(N2CCC(N(c3ccccc3)c3cccnc3)CC2)cc1	0	0	0	0	0	1	0	0	0	0	0	0	0	0	0	5	0	0	0	0	0	0	0	0	0	0	0	0	0	3	0	0	0	0	2	0	0	0	0	0	0	0	0	0	0	0	0
CN(C)S(=O)(=O)c1cccc(N2CCC(N(c3ccc(C(F)(F)F)cc3)c3cccnc3)CC2)c1	0.14633457196255	c1ccc(N2CCC(N(c3ccccc3)c3cccnc3)CC2)cc1	0	0	0	0	0	1	0	0	0	0	0	0	0	0	0	4	0	0	0	0	0	0	0	0	0	3	0	0	0	3	0	0	0	0	2	0	0	0	0	0	0	0	0	0	3	0	0
CN(C)S(=O)(=O)c1cccc(N2CCC(N(c3ccc(C#N)cc3)c3cccnc3)CC2)c1	0.300485251789809	c1ccc(N2CCC(N(c3ccccc3)c3cccnc3)CC2)cc1	0	0	0	0	0	1	0	0	0	0	0	0	0	0	0	5	0	0	0	0	0	0	0	0	0	0	0	0	0	3	0	0	0	0	2	0	0	0	0	0	0	0	0	0	0	0	0
Cc1ccc(F)cc1C(C)(C)CC(O)(Cc1cc2ccncc2[nH]1)C(F)(F)F	4.39482981401191	c1ccc(CCCCc2cc3ccncc3[nH]2)cc1	0	1	0	0	0	2	1	0	0	0	0	0	0	0	0	1	1	0	0	0	0	1	0	0	0	3	0	0	0	0	1	0	0	0	1	0	1	0	0	0	0	0	0	0	4	0	0
Cc1ccc(F)cc1C(C)(C)CC(O)(Cc1cc2c(C)cncc2[nH]1)C(F)(F)F	1.39909754045792	c1ccc(CCCCc2cc3ccncc3[nH]2)cc1	0	1	0	0	0	2	1	0	0	0	0	0	0	0	0	1	1	0	0	0	0	1	0	0	0	3	0	0	0	0	2	0	0	0	1	0	1	0	0	0	0	0	0	0	4	0	0
Cc1cc2cc(CC(O)(CC(C)(C)c3cc(F)ccc3C)C(F)(F)F)[nH]c2cn1	2.60307034478385	c1ccc(CCCCc2cc3ccncc3[nH]2)cc1	0	1	0	0	0	2	1	0	0	0	0	0	0	0	0	1	1	0	0	0	0	1	0	0	0	3	0	0	0	0	2	0	0	0	1	0	1	0	0	0	0	0	0	0	4	0	0
COc1ccc(F)cc1C(C)(C)CC(O)(Cc1cc2cc(C)nc(C)c2[nH]1)C(F)(F)F	3.70168263345196	c1ccc(CCCCc2cc3ccncc3[nH]2)cc1	0	1	0	0	0	2	1	0	0	0	0	0	0	0	0	1	1	0	0	0	0	1	0	0	0	3	0	0	0	0	2	0	0	0	1	0	1	0	0	0	0	1	0	0	4	0	0
Cc1ccc(F)cc1C(C)(C)CC(O)(Cc1cc2cc(N)ncc2[nH]1)C(F)(F)F	2.78539190157781	c1ccc(CCCCc2cc3ccncc3[nH]2)cc1	0	1	0	1	0	2	1	0	0	0	0	0	0	0	0	1	1	1	0	0	0	1	0	0	0	3	0	0	0	1	1	0	0	0	1	0	1	0	0	0	0	0	0	0	4	0	0
Cc1ccc(F)cc1C(C)(C)CC(O)(Cc1cc2cc(N(C)C)ncc2[nH]1)C(F)(F)F	2.60307034478385	c1ccc(CCCCc2cc3ccncc3[nH]2)cc1	0	1	0	0	0	2	1	0	0	0	0	0	0	0	0	2	1	0	0	0	0	1	0	0	0	3	0	0	0	1	1	0	0	0	1	0	1	0	0	0	0	0	0	0	4	0	0
Cc1ccc(F)cc1C(C)(C)CC(O)(Cc1cc2cc(OC(C)C)ncc2[nH]1)C(F)(F)F	3.2962175253438	c1ccc(CCCCc2cc3ccncc3[nH]2)cc1	0	1	0	0	0	2	1	0	0	0	0	0	0	0	0	1	1	0	0	0	0	1	0	0	0	3	0	0	0	0	1	0	0	0	1	0	1	0	0	0	0	1	0	0	4	0	0
Cc1ccc(F)cc1C(C)(C)CC(O)(Cc1cc2cc(N3CCOCC3)ncc2[nH]1)C(F)(F)F	6.69741490700595	c1ccc(CCCCc2cc3cc(N4CCOCC4)ncc3[nH]2)cc1	0	1	0	0	0	2	1	0	0	0	0	0	0	0	0	2	1	0	0	0	0	1	0	0	0	3	0	0	0	1	1	0	0	0	1	0	1	0	0	0	0	1	0	0	4	0	0
Cc1ccc(F)cc1C(C)(C)CC(O)(Cc1cc2cc(C(N)=O)ncc2[nH]1)C(F)(F)F	1.39909754045792	c1ccc(CCCCc2cc3ccncc3[nH]2)cc1	0	1	0	0	0	2	1	0	0	0	1	1	0	0	0	1	1	1	0	0	0	1	0	0	0	3	0	1	0	0	1	0	0	0	1	0	1	0	0	0	0	0	0	0	4	0	0
COc1ccc(F)cc1C(C)(C)CC(O)(Cc1cc2cc(S(C)(=O)=O)ncc2[nH]1)C(F)(F)F	1.39909754045792	c1ccc(CCCCc2cc3ccncc3[nH]2)cc1	0	1	0	0	0	2	1	0	0	0	0	0	0	0	0	1	1	0	0	0	0	1	0	0	0	3	0	0	0	0	0	0	0	0	1	0	1	0	0	0	0	1	0	0	4	0	0
CC(C)(CC(O)(Cc1cc2cc(N3CCOCC3)ncc2[nH]1)C(F)(F)F)c1ccccc1	4.39482981401191	c1ccc(CCCCc2cc3cc(N4CCOCC4)ncc3[nH]2)cc1	0	1	0	0	0	2	1	0	0	0	0	0	0	0	0	2	1	0	0	0	0	1	0	0	0	3	0	0	0	1	0	0	0	0	1	0	1	0	0	0	0	1	0	0	3	0	0
CC(C)(CC(O)(Cc1cc2cc(N3CCOCC3)ncc2[nH]1)C(F)(F)F)c1cccc(F)c1	4.39482981401191	c1ccc(CCCCc2cc3cc(N4CCOCC4)ncc3[nH]2)cc1	0	1	0	0	0	2	1	0	0	0	0	0	0	0	0	2	1	0	0	0	0	1	0	0	0	3	0	0	0	1	0	0	0	0	1	0	1	0	0	0	0	1	0	0	4	0	0
CC(C)(CC(O)(Cc1cc2cc(N3CCOCC3)ncc2[nH]1)C(F)(F)F)c1ccc(F)cc1	4.39482981401191	c1ccc(CCCCc2cc3cc(N4CCOCC4)ncc3[nH]2)cc1	0	1	0	0	0	2	1	0	0	0	0	0	0	0	0	2	1	0	0	0	0	1	0	0	0	3	0	0	0	1	0	0	0	0	1	0	1	0	0	0	0	1	0	0	4	0	0
COc1ccc(F)cc1C(C)(C)CC(O)(Cc1cc2cc(N3CCOCC3)ncc2[nH]1)C(F)(F)F	3.70168263345196	c1ccc(CCCCc2cc3cc(N4CCOCC4)ncc3[nH]2)cc1	0	1	0	0	0	2	1	0	0	0	0	0	0	0	0	2	1	0	0	0	0	1	0	0	0	3	0	0	0	1	0	0	0	0	1	0	1	0	0	0	0	2	0	0	4	0	0
CC(C)(CC(O)(Cc1cc2cc(N3CCOCC3)ncc2[nH]1)C(F)(F)F)c1cccc(O)c1	0.705950359897972	c1ccc(CCCCc2cc3cc(N4CCOCC4)ncc3[nH]2)cc1	0	1	0	0	0	2	1	1	0	0	0	0	0	0	0	2	1	0	0	0	0	1	0	0	0	3	0	0	0	1	0	0	0	0	1	0	1	0	0	0	0	1	0	0	3	0	0
CC(C)(CC(O)(Cc1cc2cc(N3CCOCC3)ncc2[nH]1)C(F)(F)F)c1ccccc1C(N)=O	0.993632432349754	c1ccc(CCCCc2cc3cc(N4CCOCC4)ncc3[nH]2)cc1	0	1	0	0	0	2	1	0	0	0	1	1	0	0	0	2	1	1	0	0	0	1	0	0	0	3	0	1	0	1	0	0	0	0	1	0	1	0	0	0	0	1	0	0	3	0	0
CC(C)(CC(O)(Cc1cc2cc(N3CCOCC3)ncc2[nH]1)C(F)(F)F)c1ccccc1S(C)(=O)=O	6.69741490700595	c1ccc(CCCCc2cc3cc(N4CCOCC4)ncc3[nH]2)cc1	0	1	0	0	0	2	1	0	0	0	0	0	0	0	0	2	1	0	0	0	0	1	0	0	0	3	0	0	0	1	0	0	0	0	1	0	1	0	0	0	0	1	0	0	3	0	0
CC(C)(CC(O)(Cc1cc2cc(N3CCOCC3)ncc2[nH]1)C(F)(F)F)c1ccccc1S(N)(=O)=O	2.78539190157781	c1ccc(CCCCc2cc3cc(N4CCOCC4)ncc3[nH]2)cc1	0	1	0	0	0	2	1	0	0	0	0	0	0	0	0	2	1	1	0	0	0	1	0	0	0	3	0	0	0	1	0	0	0	0	1	0	1	0	0	0	0	1	0	0	3	0	0
CC(C)(CC(O)(Cc1cc2cc(N3CCOCC3)ncc2[nH]1)C(F)(F)F)c1cccc(C(N)=O)c1	1.39909754045792	c1ccc(CCCCc2cc3cc(N4CCOCC4)ncc3[nH]2)cc1	0	1	0	0	0	2	1	0	0	0	1	1	0	0	0	2	1	1	0	0	0	1	0	0	0	3	0	1	0	1	0	0	0	0	1	0	1	0	0	0	0	1	0	0	3	0	0
CC(C)(CC(O)(Cc1cc2cc(N3CCOCC3)ncc2[nH]1)C(F)(F)F)c1cccc(S(C)(=O)=O)c1	2.4489196649566	c1ccc(CCCCc2cc3cc(N4CCOCC4)ncc3[nH]2)cc1	0	1	0	0	0	2	1	0	0	0	0	0	0	0	0	2	1	0	0	0	0	1	0	0	0	3	0	0	0	1	0	0	0	0	1	0	1	0	0	0	0	1	0	0	3	0	0
CC(C)(CC(O)(Cc1cc2cc(N3CCOCC3)ncc2[nH]1)C(F)(F)F)c1cccc(S(N)(=O)=O)c1	1.39909754045792	c1ccc(CCCCc2cc3cc(N4CCOCC4)ncc3[nH]2)cc1	0	1	0	0	0	2	1	0	0	0	0	0	0	0	0	2	1	1	0	0	0	1	0	0	0	3	0	0	0	1	0	0	0	0	1	0	1	0	0	0	0	1	0	0	3	0	0
CC(C)(CC(O)(Cc1cc2cc(S(C)(=O)=O)ncc2[nH]1)C(F)(F)F)c1ccccc1S(N)(=O)=O	-0.615805480084347	c1ccc(CCCCc2cc3ccncc3[nH]2)cc1	0	1	0	0	0	2	1	0	0	0	0	0	0	0	0	1	1	1	0	0	0	1	0	0	0	3	0	0	0	0	0	0	0	0	1	0	1	0	0	0	0	0	0	0	3	0	0
CC(C)(CC(O)(Cc1cc2cc(S(C)(=O)=O)ncc2[nH]1)C(F)(F)F)c1ccc(F)cc1C(N)=O	0.993632432349754	c1ccc(CCCCc2cc3ccncc3[nH]2)cc1	0	1	0	0	0	2	1	0	0	0	1	1	0	0	0	1	1	1	0	0	0	1	0	0	0	3	0	1	0	0	0	0	0	0	1	0	1	0	0	0	0	0	0	0	4	0	0
CC(C)(CC(O)(Cc1cc2cc(S(C)(=O)=O)ncc2[nH]1)C(F)(F)F)c1ccc(Cl)cc1C(N)=O	-0.615805480084347	c1ccc(CCCCc2cc3ccncc3[nH]2)cc1	0	1	0	0	0	2	1	0	0	0	1	1	0	0	0	1	1	1	0	0	0	1	0	0	0	3	0	1	0	0	0	0	0	0	1	0	1	0	0	0	0	0	0	0	4	0	0
Cc1ccc(C(C)(C)CC(O)(Cc2cc3cc(S(C)(=O)=O)ncc3[nH]2)C(F)(F)F)c(C(N)=O)c1	0.300485251789809	c1ccc(CCCCc2cc3ccncc3[nH]2)cc1	0	1	0	0	0	2	1	0	0	0	1	1	0	0	0	1	1	1	0	0	0	1	0	0	0	3	0	1	0	0	1	0	0	0	1	0	1	0	0	0	0	0	0	0	3	0	0
CCS(=O)(=O)c1cc2cc(CC(O)(CC(C)(C)c3ccccc3C(N)=O)C(F)(F)F)[nH]c2cn1	-0.546812608597396	c1ccc(CCCCc2cc3ccncc3[nH]2)cc1	0	1	0	0	0	2	1	0	0	0	1	1	0	0	0	1	1	1	0	0	0	1	0	0	0	3	0	1	0	0	0	0	0	0	1	0	1	0	0	0	0	0	0	0	3	0	0
CCS(=O)(=O)c1cc2cc(CC(O)(CC(C)(C)c3ccc(F)cc3C(N)=O)C(F)(F)F)[nH]c2cn1	-1.16585181700362	c1ccc(CCCCc2cc3ccncc3[nH]2)cc1	0	1	0	0	0	2	1	0	0	0	1	1	0	0	0	1	1	1	0	0	0	1	0	0	0	3	0	1	0	0	0	0	0	0	1	0	1	0	0	0	0	0	0	0	4	0	0
CC(C)S(=O)(=O)c1cc2cc(CC(O)(CC(C)(C)c3ccc(F)cc3C(N)=O)C(F)(F)F)[nH]c2cn1	0.705950359897972	c1ccc(CCCCc2cc3ccncc3[nH]2)cc1	0	1	0	0	0	2	1	0	0	0	1	1	0	0	0	1	1	1	0	0	0	1	0	0	0	3	0	1	0	0	0	0	0	0	1	0	1	0	0	0	0	0	0	0	4	0	0
CCS(=O)(=O)c1cc2cc(C[C@](O)(CC(C)(C)c3ccccc3C(N)=O)C(F)(F)F)[nH]c2cn1	-1.4341158035983	c1ccc(CCCCc2cc3ccncc3[nH]2)cc1	0	1	0	0	0	2	1	0	0	0	1	1	0	0	0	1	1	1	0	0	0	1	0	0	0	3	0	1	0	0	0	0	0	0	1	0	1	0	0	0	0	0	0	0	3	0	0
CCS(=O)(=O)c1cc2cc(C[C@](O)(CC(C)(C)c3ccc(F)cc3C(N)=O)C(F)(F)F)[nH]c2cn1	0.0128031793380269	c1ccc(CCCCc2cc3ccncc3[nH]2)cc1	0	1	0	0	0	2	1	0	0	0	1	1	0	0	0	1	1	1	0	0	0	1	0	0	0	3	0	1	0	0	0	0	0	0	1	0	1	0	0	0	0	0	0	0	4	0	0
CCOC(=O)c1[nH]cc2c1NC1=C(C(=O)CCC1)C2c1ccc(Sc2nc3ccccc3[nH]2)o1	3.75297592783951	O=C1CCCC2=C1C(c1ccc(Sc3nc4ccccc4[nH]3)o1)c1c[nH]cc1N2	0	0	0	0	0	3	2	0	0	0	2	2	0	0	0	1	3	0	0	0	0	2	0	0	0	0	2	0	0	1	0	0	0	0	1	0	2	0	0	0	1	1	1	0	0	0	0
CCOC(=O)c1[nH]cc2c1NC1=C(C(=O)CCC1)C2c1ccc(Sc2nc3cc(F)ccc3[nH]2)o1	-0.392661928770137	O=C1CCCC2=C1C(c1ccc(Sc3nc4ccccc4[nH]3)o1)c1c[nH]cc1N2	0	0	0	0	0	3	2	0	0	0	2	2	0	0	0	1	3	0	0	0	0	2	0	0	0	0	2	0	0	1	0	0	0	0	1	0	2	0	0	0	1	1	1	0	1	0	0
CCOC(=O)c1[nH]cc2c1NC1=C(C(=O)CCC1)C2c1ccc(Sc2nc3cccc(F)c3[nH]2)o1	0.588167324241589	O=C1CCCC2=C1C(c1ccc(Sc3nc4ccccc4[nH]3)o1)c1c[nH]cc1N2	0	0	0	0	0	3	2	0	0	0	2	2	0	0	0	1	3	0	0	0	0	2	0	0	0	0	2	0	0	1	0	0	0	0	1	0	2	0	0	0	1	1	1	0	1	0	0
CCOC(=O)c1[nH]cc2c1NC1=C(C(=O)CCC1)C2c1ccc(Sc2nc3c(F)cc(F)cc3[nH]2)o1	2.09224472101786	O=C1CCCC2=C1C(c1ccc(Sc3nc4ccccc4[nH]3)o1)c1c[nH]cc1N2	0	0	0	0	0	3	2	0	0	0	2	2	0	0	0	1	3	0	0	0	0	2	0	0	0	0	2	0	0	1	0	0	0	0	1	0	2	0	0	0	1	1	1	0	2	0	0
CCOC(=O)c1[nH]cc2c1NC1=C(C(=O)CCC1)C2c1ccc(Sc2nc3cc(F)c(F)cc3[nH]2)o1	-0.0359869848314051	O=C1CCCC2=C1C(c1ccc(Sc3nc4ccccc4[nH]3)o1)c1c[nH]cc1N2	0	0	0	0	0	3	2	0	0	0	2	2	0	0	0	1	3	0	0	0	0	2	0	0	0	0	2	0	0	1	0	0	0	0	1	0	2	0	0	0	1	1	1	0	2	0	0
CCOC(=O)c1[nH]cc2c1NC1=C(C(=O)CCC1)C2c1ccc(Sc2nc3ccc(F)c(F)c3[nH]2)o1	-1.4341158035983	O=C1CCCC2=C1C(c1ccc(Sc3nc4ccccc4[nH]3)o1)c1c[nH]cc1N2	0	0	0	0	0	3	2	0	0	0	2	2	0	0	0	1	3	0	0	0	0	2	0	0	0	0	2	0	0	1	0	0	0	0	1	0	2	0	0	0	1	1	1	0	2	0	0
CCOC(=O)c1[nH]cc2c1NC1=C(C(=O)CCC1)C2c1ccc(Sc2nc3c(F)c(F)c(F)cc3[nH]2)o1	-1.04324949491129	O=C1CCCC2=C1C(c1ccc(Sc3nc4ccccc4[nH]3)o1)c1c[nH]cc1N2	0	0	0	0	0	3	2	0	0	0	2	2	0	0	0	1	3	0	0	0	0	2	0	0	0	0	2	0	0	1	0	0	0	0	1	0	2	0	0	0	1	1	1	0	3	0	0
CCOC(=O)c1[nH]cc2c1NC1=C(C(=O)CCC1)C2c1ccc(Sc2nc3cccc(Cl)c3[nH]2)o1	5.08797699457185	O=C1CCCC2=C1C(c1ccc(Sc3nc4ccccc4[nH]3)o1)c1c[nH]cc1N2	0	0	0	0	0	3	2	0	0	0	2	2	0	0	0	1	3	0	0	0	0	2	0	0	0	0	2	0	0	1	0	0	0	0	1	0	2	0	0	0	1	1	1	0	1	0	0
CCOC(=O)c1[nH]cc2c1NC1=C(C(=O)CCC1)C2c1ccc(Sc2nc3c(O)cccc3[nH]2)o1	2.80559460889533	O=C1CCCC2=C1C(c1ccc(Sc3nc4ccccc4[nH]3)o1)c1c[nH]cc1N2	0	0	0	0	0	3	2	1	0	0	2	2	0	0	0	1	3	0	0	0	0	2	0	0	0	0	2	0	0	1	0	0	0	0	1	0	2	0	0	0	1	1	1	0	0	0	0
CCOC(=O)c1[nH]cc2c1NC1=C(C(=O)CCC1)C2c1ccc(Sc2nc3c(N)cccc3[nH]2)o1	4.61797336532612	O=C1CCCC2=C1C(c1ccc(Sc3nc4ccccc4[nH]3)o1)c1c[nH]cc1N2	0	0	0	1	0	3	2	0	0	0	2	2	0	0	0	1	3	1	0	0	0	2	0	0	0	0	2	0	0	2	0	0	0	0	1	0	2	0	0	0	1	1	1	0	0	0	0
C[C@@H](c1ccc(-c2ccc(F)cc2F)cc1)N1CC[C@](CC(C)(C)O)(c2ccc(F)cc2)OC1=O	0.610640180093647	O=C1OC(c2ccccc2)CCN1Cc1ccc(-c2ccccc2)cc1	0	1	0	0	0	0	0	0	0	0	1	1	0	0	0	1	0	0	0	0	0	0	0	0	0	0	0	1	0	0	0	0	0	0	3	0	0	0	0	0	0	1	0	0	3	0	0
C[C@@H](c1ccc(-c2ccc(F)cc2)cc1)N1CC[C@](CCC(N)=O)(c2ccccc2)OC1=O	-0.55393007636626	O=C1OC(c2ccccc2)CCN1Cc1ccc(-c2ccccc2)cc1	0	0	0	0	0	0	0	0	0	0	2	2	0	0	0	1	0	1	0	0	0	0	0	0	0	0	0	2	0	0	0	0	0	0	3	0	0	0	0	0	0	1	0	0	1	0	0
C[C@@H](c1ccc(-c2ccc(F)cc2)cc1)N1CC[C@](CC(C)(C)O)(c2ccccc2)OC1=O	0.503009515901281	O=C1OC(c2ccccc2)CCN1Cc1ccc(-c2ccccc2)cc1	0	1	0	0	0	0	0	0	0	0	1	1	0	0	0	1	0	0	0	0	0	0	0	0	0	0	0	1	0	0	0	0	0	0	3	0	0	0	0	0	0	1	0	0	1	0	0
COc1ncccc1CNc1ccc(Cc2c[nH]c3ncc(C)cc23)c(F)n1	0.482806808583762	c1cncc(CNc2ccc(Cc3c[nH]c4ncccc34)cn2)c1	0	0	0	0	0	4	1	0	0	0	0	0	0	0	0	3	2	0	0	0	0	1	0	0	0	0	0	0	0	1	1	0	0	0	0	0	1	0	0	0	0	1	0	0	1	0	0
Clc1cnc2[nH]cc(Cc3ccc(NCc4ccc(Cl)nc4)nc3)c2c1	0.482806808583762	c1cncc(CNc2ccc(Cc3c[nH]c4ncccc34)cn2)c1	0	0	0	0	0	4	1	0	0	0	0	0	0	0	0	3	2	0	0	0	0	1	0	0	0	0	0	0	0	1	0	0	0	0	0	0	1	0	0	0	0	0	0	0	2	0	0
COc1ccc(CNc2ccc(Cc3c[nH]c4ncc(F)cc34)c(F)n2)cn1	0.482806808583762	c1cncc(CNc2ccc(Cc3c[nH]c4ncccc34)cn2)c1	0	0	0	0	0	4	1	0	0	0	0	0	0	0	0	3	2	0	0	0	0	1	0	0	0	0	0	0	0	1	0	0	0	0	0	0	1	0	0	0	0	1	0	0	2	0	0
COc1ncc(F)cc1CNc1ccc(Cc2c[nH]c3ncc(NC(C)=O)cc23)c(F)n1	0.482806808583762	c1cncc(CNc2ccc(Cc3c[nH]c4ncccc34)cn2)c1	0	0	0	0	0	4	1	0	0	0	1	1	0	0	0	3	3	0	0	0	0	1	0	0	0	0	0	1	0	2	0	0	0	0	0	0	1	0	0	0	0	1	0	0	2	0	0
FC(F)(F)c1ccncc1CNc1ccc(Cc2c[nH]c3ncc(Cl)cc23)cn1	0.482806808583762	c1cncc(CNc2ccc(Cc3c[nH]c4ncccc34)cn2)c1	0	0	0	0	0	4	1	0	0	0	0	0	0	0	0	3	2	0	0	0	0	1	0	0	0	3	0	0	0	1	0	0	0	0	0	0	1	0	0	0	0	0	0	0	4	0	0
COc1ccc(CNc2ncc(Cc3c[nH]c4ncc(C)cc34)cc2F)cn1	0.482806808583762	c1cncc(CNc2ccc(Cc3c[nH]c4ncccc34)cn2)c1	0	0	0	0	0	4	1	0	0	0	0	0	0	0	0	3	2	0	0	0	0	1	0	0	0	0	0	0	0	1	1	0	0	0	0	0	1	0	0	0	0	1	0	0	1	0	0
Cc1cnc2[nH]cc(Cc3ccc(NCc4cccnc4F)nc3F)c2c1	0.482806808583762	c1cncc(CNc2ccc(Cc3c[nH]c4ncccc34)cn2)c1	0	0	0	0	0	4	1	0	0	0	0	0	0	0	0	3	2	0	0	0	0	1	0	0	0	0	0	0	0	1	1	0	0	0	0	0	1	0	0	0	0	0	0	0	2	0	0
COc1cnc2[nH]cc(Cc3cnc(NCc4ccc(C(F)(F)F)nc4)c(F)c3)c2c1	0.482806808583762	c1cncc(CNc2ccc(Cc3c[nH]c4ncccc34)cn2)c1	0	0	0	0	0	4	1	0	0	0	0	0	0	0	0	3	2	0	0	0	0	1	0	0	0	3	0	0	0	1	0	0	0	0	0	0	1	0	0	0	0	1	0	0	4	0	0
Fc1cncc(CNc2ccc(Cc3c[nH]c4ncc(Cl)cc34)c(F)n2)c1	0.482806808583762	c1cncc(CNc2ccc(Cc3c[nH]c4ncccc34)cn2)c1	0	0	0	0	0	4	1	0	0	0	0	0	0	0	0	3	2	0	0	0	0	1	0	0	0	0	0	0	0	1	0	0	0	0	0	0	1	0	0	0	0	0	0	0	3	0	0
COc1ccc(CNc2ccc(Cc3c[nH]c4ncc(C)cc34)c(F)n2)cn1	0.482806808583762	c1cncc(CNc2ccc(Cc3c[nH]c4ncccc34)cn2)c1	0	0	0	0	0	4	1	0	0	0	0	0	0	0	0	3	2	0	0	0	0	1	0	0	0	0	0	0	0	1	1	0	0	0	0	0	1	0	0	0	0	1	0	0	1	0	0
Cc1cnc2[nH]cc(Cc3ccc(NCc4ccc(C(F)(F)F)nc4)nc3F)c2c1	0.482806808583762	c1cncc(CNc2ccc(Cc3c[nH]c4ncccc34)cn2)c1	0	0	0	0	0	4	1	0	0	0	0	0	0	0	0	3	2	0	0	0	0	1	0	0	0	3	0	0	0	1	1	0	0	0	0	0	1	0	0	0	0	0	0	0	4	0	0
Cc1cnc2[nH]cc(Cc3ccc(NCc4cnccc4C(F)(F)F)nc3F)c2c1	0.482806808583762	c1cncc(CNc2ccc(Cc3c[nH]c4ncccc34)cn2)c1	0	0	0	0	0	4	1	0	0	0	0	0	0	0	0	3	2	0	0	0	0	1	0	0	0	3	0	0	0	1	1	0	0	0	0	0	1	0	0	0	0	0	0	0	4	0	0
C=CCN1CC(=O)N2[C@@H](Cc3ccc(O)cc3)C(=O)N(Cc3cccc4c(C(=O)N(C)C)cn(C)c34)C[C@@H]2N1C(=O)NCc1ccccc1	0.941672693419042	O=C1[C@H](Cc2ccccc2)N2C(=O)CNN(C(=O)NCc3ccccc3)[C@H]2CN1Cc1cccc2cc[nH]c12	0	0	0	0	0	1	0	1	0	0	4	4	0	0	0	6	1	0	0	0	0	0	0	0	0	0	0	5	0	0	1	0	0	0	3	0	2	0	0	0	0	0	0	0	0	1	0
C=CCN1CC(=O)N2[C@@H](Cc3ccc(O)cc3)C(=O)N(Cc3cccc4c(C(=O)N(C)CCO)cn(C)c34)C[C@@H]2N1C(=O)NCc1ccccc1	1.17196196787417	O=C1[C@H](Cc2ccccc2)N2C(=O)CNN(C(=O)NCc3ccccc3)[C@H]2CN1Cc1cccc2cc[nH]c12	0	1	1	0	0	1	0	1	0	0	4	4	0	0	0	6	1	0	0	1	0	0	0	0	0	0	0	5	0	0	1	0	0	0	3	0	2	0	0	0	0	0	0	0	0	1	0
C=CCN1CC(=O)N2[C@@H](Cc3ccc(O)cc3)C(=O)N(Cc3cccc4c(C(=O)NCCCO)cn(C)c34)C[C@@H]2N1C(=O)NCc1ccccc1	-0.691531190612483	O=C1[C@H](Cc2ccccc2)N2C(=O)CNN(C(=O)NCc3ccccc3)[C@H]2CN1Cc1cccc2cc[nH]c12	0	1	1	0	0	1	0	1	0	0	4	4	0	0	0	5	2	0	0	0	0	0	0	0	0	0	0	5	0	0	1	0	0	0	3	0	2	0	0	0	0	0	0	0	0	1	0
C=CCN1CC(=O)N2[C@@H](Cc3ccc(O)cc3)C(=O)N(Cc3cccc4c(C(=O)N(C)CCCO)cn(C)c34)C[C@@H]2N1C(=O)NCc1ccccc1	0.789331968837024	O=C1[C@H](Cc2ccccc2)N2C(=O)CNN(C(=O)NCc3ccccc3)[C@H]2CN1Cc1cccc2cc[nH]c12	0	1	1	0	0	1	0	1	0	0	4	4	0	0	0	6	1	0	0	0	0	0	0	0	0	0	0	5	0	0	1	0	0	0	3	0	2	0	0	0	0	0	0	0	0	1	0
C=CCN1CC(=O)N2[C@@H](Cc3ccc(O)cc3)C(=O)N(Cc3cccc4c(C(=O)NCCCOC)cn(C)c34)C[C@@H]2N1C(=O)NCc1ccccc1	0.746772354418228	O=C1[C@H](Cc2ccccc2)N2C(=O)CNN(C(=O)NCc3ccccc3)[C@H]2CN1Cc1cccc2cc[nH]c12	0	0	0	0	0	1	0	1	0	0	4	4	0	0	0	5	2	0	0	0	0	0	0	0	0	0	0	5	0	0	1	0	0	0	3	0	2	0	0	0	0	1	0	0	0	1	0
C=CCN1CC(=O)N2[C@@H](Cc3ccc(O)cc3)C(=O)N(Cc3cccc4c(C(=O)NCCOCCO)cn(C)c34)C[C@@H]2N1C(=O)NCc1ccccc1	-0.702594610156739	O=C1[C@H](Cc2ccccc2)N2C(=O)CNN(C(=O)NCc3ccccc3)[C@H]2CN1Cc1cccc2cc[nH]c12	0	1	1	0	0	1	0	1	0	0	4	4	0	0	0	5	2	0	0	0	0	0	0	0	0	0	0	5	0	0	1	0	0	0	3	0	2	0	0	0	0	1	0	0	0	1	0
C=CCN1CC(=O)N2[C@@H](Cc3ccc(O)cc3)C(=O)N(Cc3cccc4c(C(=O)NCCCCOC)cn(C)c34)C[C@@H]2N1C(=O)NCc1ccccc1	1.39410999894688	O=C1[C@H](Cc2ccccc2)N2C(=O)CNN(C(=O)NCc3ccccc3)[C@H]2CN1Cc1cccc2cc[nH]c12	0	0	0	0	0	1	0	1	0	0	4	4	0	0	0	5	2	0	0	0	0	0	0	0	0	0	0	5	0	0	1	0	0	0	3	0	2	0	0	0	0	1	0	0	0	1	0
C=CCN1CC(=O)N2[C@@H](Cc3ccc(O)cc3)C(=O)N(Cc3cccc4c(C(=O)NCCN(C)C)cn(C)c34)C[C@@H]2N1C(=O)NCc1ccccc1	0.0291866585885518	O=C1[C@H](Cc2ccccc2)N2C(=O)CNN(C(=O)NCc3ccccc3)[C@H]2CN1Cc1cccc2cc[nH]c12	0	0	0	0	0	1	0	1	0	0	4	4	0	0	0	6	2	0	0	1	0	0	0	0	0	0	0	5	0	0	1	0	0	0	3	0	2	0	0	0	0	0	0	0	0	1	0
C=CCN1CC(=O)N2[C@@H](Cc3ccc(O)cc3)C(=O)N(Cc3cccc4c(C(=O)NCCN(CC)CC)cn(C)c34)C[C@@H]2N1C(=O)NCc1ccccc1	0.800261039369214	O=C1[C@H](Cc2ccccc2)N2C(=O)CNN(C(=O)NCc3ccccc3)[C@H]2CN1Cc1cccc2cc[nH]c12	0	0	0	0	0	1	0	1	0	0	4	4	0	0	0	6	2	0	0	1	0	0	0	0	0	0	0	5	0	0	1	0	0	0	3	0	2	0	0	0	0	0	0	0	0	1	0
C=CCN1CC(=O)N2[C@@H](Cc3ccc(O)cc3)C(=O)N(Cc3cccc4c(C(=O)NCCCN(C)C)cn(C)c34)C[C@@H]2N1C(=O)NCc1ccccc1	-0.791997176502765	O=C1[C@H](Cc2ccccc2)N2C(=O)CNN(C(=O)NCc3ccccc3)[C@H]2CN1Cc1cccc2cc[nH]c12	0	0	0	0	0	1	0	1	0	0	4	4	0	0	0	6	2	0	0	0	0	0	0	0	0	0	0	5	0	0	1	0	0	0	3	0	2	0	0	0	0	0	0	0	0	1	0
C=CCN1CC(=O)N2[C@@H](Cc3ccc(O)cc3)C(=O)N(Cc3cccc4c(C(=O)N(CCO)CCNCCO)cn(C)c34)C[C@@H]2N1C(=O)NCc1ccccc1	1.03098821889352	O=C1[C@H](Cc2ccccc2)N2C(=O)CNN(C(=O)NCc3ccccc3)[C@H]2CN1Cc1cccc2cc[nH]c12	0	2	2	0	0	1	0	1	0	0	4	4	0	0	0	6	2	0	0	0	0	0	0	0	0	0	0	5	0	0	1	0	0	0	3	0	2	0	0	0	0	0	0	0	0	1	0
C=CCN1CC(=O)N2[C@@H](Cc3ccc(O)cc3)C(=O)N(Cc3cccc4c(C(=O)N[C@H](C)C(=O)OC)cn(C)c34)C[C@@H]2N1C(=O)NCc1ccccc1	-0.295600215927006	O=C1[C@H](Cc2ccccc2)N2C(=O)CNN(C(=O)NCc3ccccc3)[C@H]2CN1Cc1cccc2cc[nH]c12	0	0	0	0	0	1	0	1	0	0	5	5	0	0	0	5	2	0	0	0	0	0	0	0	0	0	0	5	0	0	1	0	0	0	3	0	2	0	0	0	1	1	0	0	0	1	0
C=CCN1CC(=O)N2[C@@H](Cc3ccc(O)cc3)C(=O)N(Cc3cccc4c(C(=O)NCCC(=O)OCC)cn(C)c34)C[C@@H]2N1C(=O)NCc1ccccc1	0.816881920605255	O=C1[C@H](Cc2ccccc2)N2C(=O)CNN(C(=O)NCc3ccccc3)[C@H]2CN1Cc1cccc2cc[nH]c12	0	0	0	0	0	1	0	1	0	0	5	5	0	0	0	5	2	0	0	0	0	0	0	0	0	0	0	5	0	0	1	0	0	0	3	0	2	0	0	0	1	1	0	0	0	1	0
C=CCN1CC(=O)N2[C@@H](Cc3ccc(O)cc3)C(=O)N(Cc3cccc4c(C(=O)NCCCC(=O)OC)cn(C)c34)C[C@@H]2N1C(=O)NCc1ccccc1	0.850976131948229	O=C1[C@H](Cc2ccccc2)N2C(=O)CNN(C(=O)NCc3ccccc3)[C@H]2CN1Cc1cccc2cc[nH]c12	0	0	0	0	0	1	0	1	0	0	5	5	0	0	0	5	2	0	0	0	0	0	0	0	0	0	0	5	0	0	1	0	0	0	3	0	2	0	0	0	1	1	0	0	0	1	0
C=CCN1CC(=O)N2[C@@H](Cc3ccc(O)cc3)C(=O)N(Cc3cccc4c(C(=O)N(C)NC)cn(C)c34)C[C@@H]2N1C(=O)NCc1ccccc1	1.24637645344025	O=C1[C@H](Cc2ccccc2)N2C(=O)CNN(C(=O)NCc3ccccc3)[C@H]2CN1Cc1cccc2cc[nH]c12	0	0	0	0	0	1	0	1	0	0	4	4	0	0	0	6	2	0	0	0	0	0	0	0	0	0	0	5	0	0	1	0	0	0	3	0	2	0	0	0	0	0	0	0	0	2	0
C=CCN1CC(=O)N2[C@@H](Cc3ccc(O)cc3)C(=O)N(Cc3cccc4c(C(=O)NNCC(=O)OCC)cn(C)c34)C[C@@H]2N1C(=O)NCc1ccccc1	0.275792639199436	O=C1[C@H](Cc2ccccc2)N2C(=O)CNN(C(=O)NCc3ccccc3)[C@H]2CN1Cc1cccc2cc[nH]c12	0	0	0	0	0	1	0	1	0	0	5	5	0	0	0	5	3	0	0	0	0	0	0	0	0	0	0	5	0	0	1	0	0	0	3	0	2	0	0	0	1	1	0	0	0	2	0
COc1ccc(CNc2ccc(Cc3c[nH]c4ncc(C)cc34)c(F)n2)c(OC)n1	0.482806808583762	c1cncc(CNc2ccc(Cc3c[nH]c4ncccc34)cn2)c1	0	0	0	0	0	4	1	0	0	0	0	0	0	0	0	3	2	0	0	0	0	1	0	0	0	0	0	0	0	1	1	0	0	0	0	0	1	0	0	0	0	2	0	0	1	0	0
Cc1cnc2[nH]cc(Cc3ccc(NCc4ccc(Cl)nc4)nc3F)c2c1	0.482806808583762	c1cncc(CNc2ccc(Cc3c[nH]c4ncccc34)cn2)c1	0	0	0	0	0	4	1	0	0	0	0	0	0	0	0	3	2	0	0	0	0	1	0	0	0	0	0	0	0	1	1	0	0	0	0	0	1	0	0	0	0	0	0	0	2	0	0
COc1ncccc1CNc1ccc(Cc2c[nH]c3ncccc23)c(F)n1	0.482806808583762	c1cncc(CNc2ccc(Cc3c[nH]c4ncccc34)cn2)c1	0	0	0	0	0	4	1	0	0	0	0	0	0	0	0	3	2	0	0	0	0	1	0	0	0	0	0	0	0	1	0	0	0	0	0	0	1	0	0	0	0	1	0	0	1	0	0
COc1cnc2[nH]cc(Cc3ccc(NCc4ccc(OC)nc4)nc3F)c2c1	0.482806808583762	c1cncc(CNc2ccc(Cc3c[nH]c4ncccc34)cn2)c1	0	0	0	0	0	4	1	0	0	0	0	0	0	0	0	3	2	0	0	0	0	1	0	0	0	0	0	0	0	1	0	0	0	0	0	0	1	0	0	0	0	2	0	0	1	0	0
COc1ncc(F)cc1CNc1ccc(Cc2c[nH]c3ncc(C)cc23)c(F)n1	0.482806808583762	c1cncc(CNc2ccc(Cc3c[nH]c4ncccc34)cn2)c1	0	0	0	0	0	4	1	0	0	0	0	0	0	0	0	3	2	0	0	0	0	1	0	0	0	0	0	0	0	1	1	0	0	0	0	0	1	0	0	0	0	1	0	0	2	0	0
Fc1ccc(CNc2ccc(Cc3c[nH]c4ncc(Cl)cc34)cn2)cn1	0.482806808583762	c1cncc(CNc2ccc(Cc3c[nH]c4ncccc34)cn2)c1	0	0	0	0	0	4	1	0	0	0	0	0	0	0	0	3	2	0	0	0	0	1	0	0	0	0	0	0	0	1	0	0	0	0	0	0	1	0	0	0	0	0	0	0	2	0	0
COc1cnc2[nH]cc(Cc3ccc(NCc4cccnc4OC)nc3F)c2c1	0.482806808583762	c1cncc(CNc2ccc(Cc3c[nH]c4ncccc34)cn2)c1	0	0	0	0	0	4	1	0	0	0	0	0	0	0	0	3	2	0	0	0	0	1	0	0	0	0	0	0	0	1	0	0	0	0	0	0	1	0	0	0	0	2	0	0	1	0	0
Cl.NOCc1ccc(I)cc1	0.118163694995854	c1ccccc1	0	0	0	0	0	0	0	0	0	0	0	0	0	0	0	0	0	1	0	0	0	0	0	0	0	0	0	0	0	0	0	0	0	0	1	0	0	0	0	0	0	0	0	0	2	0	0
Cl.NOCc1cccc(Cl)c1	-0.615805480084347	c1ccccc1	0	0	0	0	0	0	0	0	0	0	0	0	0	0	0	0	0	1	0	0	0	0	0	0	0	0	0	0	0	0	0	0	0	0	1	0	0	0	0	0	0	0	0	0	2	0	0
Cc1ccc(-n2nccn2)c(C(=O)N2CCOC[C@H]2Cc2cccc(-c3ncon3)c2)c1	-1.6689553946757	O=C(c1ccccc1-n1nccn1)N1CCOC[C@H]1Cc1cccc(-c2ncon2)c1	0	0	0	0	0	5	0	0	0	0	1	1	0	0	0	6	0	0	0	0	0	0	0	0	0	0	0	1	0	0	1	0	0	0	2	0	0	0	0	0	0	1	0	0	0	0	0
Cc1ccc(-n2nccn2)c(C(=O)N2CCOC[C@H]2Cc2cccc(-n3nccn3)c2)c1	-1.6689553946757	O=C(c1ccccc1-n1nccn1)N1CCOC[C@H]1Cc1cccc(-n2nccn2)c1	0	0	0	0	0	6	0	0	0	0	1	1	0	0	0	7	0	0	0	0	0	0	0	0	0	0	0	1	0	0	1	0	0	0	2	0	0	0	0	0	0	1	0	0	0	0	0
O=C(c1ccccc1-n1nccn1)N1CCOC[C@H]1Cc1cccc(-n2nccn2)c1	-1.30895266064429	O=C(c1ccccc1-n1nccn1)N1CCOC[C@H]1Cc1cccc(-n2nccn2)c1	0	0	0	0	0	6	0	0	0	0	1	1	0	0	0	7	0	0	0	0	0	0	0	0	0	0	0	1	0	0	0	0	0	0	2	0	0	0	0	0	0	1	0	0	0	0	0
Cc1ccc(-n2nccn2)c(C(=O)N2CCOC[C@H]2Cc2cccc(-c3ncccn3)c2)c1	-1.40426284044862	O=C(c1ccccc1-n1nccn1)N1CCOC[C@H]1Cc1cccc(-c2ncccn2)c1	0	0	0	0	0	5	0	0	0	0	1	1	0	0	0	6	0	0	0	0	0	0	0	0	0	0	0	1	0	0	1	0	0	0	2	0	0	0	0	0	0	1	0	0	0	0	0
O=C(c1ccccc1-n1nccn1)N1CCOC[C@H]1Cc1cccc(-c2ncccn2)c1	-1.57131692511178	O=C(c1ccccc1-n1nccn1)N1CCOC[C@H]1Cc1cccc(-c2ncccn2)c1	0	0	0	0	0	5	0	0	0	0	1	1	0	0	0	6	0	0	0	0	0	0	0	0	0	0	0	1	0	0	0	0	0	0	2	0	0	0	0	0	0	1	0	0	0	0	0
O=C(c1cc(F)ccc1-n1nccn1)N1CCOC[C@H]1Cc1cccc(-n2nccn2)c1	-1.08580910933008	O=C(c1ccccc1-n1nccn1)N1CCOC[C@H]1Cc1cccc(-n2nccn2)c1	0	0	0	0	0	6	0	0	0	0	1	1	0	0	0	7	0	0	0	0	0	0	0	0	0	0	0	1	0	0	0	0	0	0	2	0	0	0	0	0	0	1	0	0	1	0	0
Cc1ccc(C(=O)N2CCOC[C@H]2Cc2cccc(-n3nccn3)c2)c(-n2nccn2)c1	-1.34174248346728	O=C(c1ccccc1-n1nccn1)N1CCOC[C@H]1Cc1cccc(-n2nccn2)c1	0	0	0	0	0	6	0	0	0	0	1	1	0	0	0	7	0	0	0	0	0	0	0	0	0	0	0	1	0	0	1	0	0	0	2	0	0	0	0	0	0	1	0	0	0	0	0
Cc1ccc(-n2nccn2)c(C(=O)N2CCOC[C@H]2Cc2cccc(-n3nccn3)c2)c1F	-1.57131692511178	O=C(c1ccccc1-n1nccn1)N1CCOC[C@H]1Cc1cccc(-n2nccn2)c1	0	0	0	0	0	6	0	0	0	0	1	1	0	0	0	7	0	0	0	0	0	0	0	0	0	0	0	1	0	0	1	0	0	0	2	0	0	0	0	0	0	1	0	0	1	0	0
O=C(c1cc(Cl)ccc1-n1nccn1)N1CCOC[C@H]1Cc1cccc(-n2nccn2)c1	-0.740968623038354	O=C(c1ccccc1-n1nccn1)N1CCOC[C@H]1Cc1cccc(-n2nccn2)c1	0	0	0	0	0	6	0	0	0	0	1	1	0	0	0	7	0	0	0	0	0	0	0	0	0	0	0	1	0	0	0	0	0	0	2	0	0	0	0	0	0	1	0	0	1	0	0
Cc1cc(C(=O)N2CCOC[C@H]2Cc2cccc(-n3nccn3)c2)c(-n2nccn2)cc1C	-0.903487552536127	O=C(c1ccccc1-n1nccn1)N1CCOC[C@H]1Cc1cccc(-n2nccn2)c1	0	0	0	0	0	6	0	0	0	0	1	1	0	0	0	7	0	0	0	0	0	0	0	0	0	0	0	1	0	0	2	0	0	0	2	0	0	0	0	0	0	1	0	0	0	0	0
O=C(c1ccc(F)cc1-n1nccn1)N1CCOC[C@H]1Cc1cccc(-n2nccn2)c1	-1.49127421743825	O=C(c1ccccc1-n1nccn1)N1CCOC[C@H]1Cc1cccc(-n2nccn2)c1	0	0	0	0	0	6	0	0	0	0	1	1	0	0	0	7	0	0	0	0	0	0	0	0	0	0	0	1	0	0	0	0	0	0	2	0	0	0	0	0	0	1	0	0	1	0	0
COc1cc(C(=O)N2CCOC[C@H]2Cc2cccc(-n3nccn3)c2)c(-n2nccn2)cc1C	-0.740968623038354	O=C(c1ccccc1-n1nccn1)N1CCOC[C@H]1Cc1cccc(-n2nccn2)c1	0	0	0	0	0	6	0	0	0	0	1	1	0	0	0	7	0	0	0	0	0	0	0	0	0	0	0	1	0	0	1	0	0	0	2	0	0	0	0	0	0	2	0	0	0	0	0
Cc1ccc(-n2nccn2)c(C(=O)N2CCOC[C@H]2Cc2cccc(-c3nccc(C)n3)c2)c1	-0.798127036878302	O=C(c1ccccc1-n1nccn1)N1CCOC[C@H]1Cc1cccc(-c2ncccn2)c1	0	0	0	0	0	5	0	0	0	0	1	1	0	0	0	6	0	0	0	0	0	0	0	0	0	0	0	1	0	0	2	0	0	0	2	0	0	0	0	0	0	1	0	0	0	0	0
CCCCCCCC(=O)CCc1ccc(O)c(OC)c1	-1.30895266064429	c1ccccc1	0	0	0	0	0	0	0	1	0	0	1	1	0	0	0	0	0	0	0	0	0	0	0	0	0	0	0	0	0	0	1	0	0	0	1	0	0	0	0	0	0	1	0	0	0	0	0
Cc1ccc(-n2nccn2)c(C(=O)N2CCOC[C@H]2Cc2cccc(-c3ncccn3)c2)c1F	-0.952277716705559	O=C(c1ccccc1-n1nccn1)N1CCOC[C@H]1Cc1cccc(-c2ncccn2)c1	0	0	0	0	0	5	0	0	0	0	1	1	0	0	0	6	0	0	0	0	0	0	0	0	0	0	0	1	0	0	1	0	0	0	2	0	0	0	0	0	0	1	0	0	1	0	0
O=C(c1cc(Cl)ccc1-n1nccn1)N1CCOC[C@H]1Cc1cccc(-c2ncccn2)c1	-0.903487552536127	O=C(c1ccccc1-n1nccn1)N1CCOC[C@H]1Cc1cccc(-c2ncccn2)c1	0	0	0	0	0	5	0	0	0	0	1	1	0	0	0	6	0	0	0	0	0	0	0	0	0	0	0	1	0	0	0	0	0	0	2	0	0	0	0	0	0	1	0	0	1	0	0
Cc1ccc(-n2nccn2)c(C(=O)N2CCOC[C@H]2Cc2cc(-n3nccn3)ccc2F)c1	-1.40426284044862	O=C(c1ccccc1-n1nccn1)N1CCOC[C@H]1Cc1cccc(-n2nccn2)c1	0	0	0	0	0	6	0	0	0	0	1	1	0	0	0	7	0	0	0	0	0	0	0	0	0	0	0	1	0	0	1	0	0	0	2	0	0	0	0	0	0	1	0	0	1	0	0
O=C(c1ccccc1-n1nccn1)N1CCOC[C@H]1Cc1cc(-n2nccn2)ccc1F	-0.903487552536127	O=C(c1ccccc1-n1nccn1)N1CCOC[C@H]1Cc1cccc(-n2nccn2)c1	0	0	0	0	0	6	0	0	0	0	1	1	0	0	0	7	0	0	0	0	0	0	0	0	0	0	0	1	0	0	0	0	0	0	2	0	0	0	0	0	0	1	0	0	1	0	0
COc1ccc(C[C@@H]2COCCN2C(=O)c2cc(C)ccc2-n2nccn2)cc1-c1ncon1	-1.6454248972655	O=C(c1ccccc1-n1nccn1)N1CCOC[C@H]1Cc1cccc(-c2ncon2)c1	0	0	0	0	0	5	0	0	0	0	1	1	0	0	0	6	0	0	0	0	0	0	0	0	0	0	0	1	0	0	1	0	0	0	2	0	0	0	0	0	0	2	0	0	0	0	0
COc1ccc(C[C@@H]2COCCN2C(=O)c2ccccc2-n2nccn2)cc1-c1ncon1	-1.37349118178186	O=C(c1ccccc1-n1nccn1)N1CCOC[C@H]1Cc1cccc(-c2ncon2)c1	0	0	0	0	0	5	0	0	0	0	1	1	0	0	0	6	0	0	0	0	0	0	0	0	0	0	0	1	0	0	0	0	0	0	2	0	0	0	0	0	0	2	0	0	0	0	0
COc1ccc(C[C@@H]2COCCN2C(=O)c2ccc(C)cc2-n2nccn2)cc1-c1ncon1	-1.62132734568645	O=C(c1ccccc1-n1nccn1)N1CCOC[C@H]1Cc1cccc(-c2ncon2)c1	0	0	0	0	0	5	0	0	0	0	1	1	0	0	0	6	0	0	0	0	0	0	0	0	0	0	0	1	0	0	1	0	0	0	2	0	0	0	0	0	0	2	0	0	0	0	0
COc1ccc(C[C@@H]2COCCN2C(=O)c2ccc(F)cc2-n2nccn2)cc1-c1ncon1	-1.6454248972655	O=C(c1ccccc1-n1nccn1)N1CCOC[C@H]1Cc1cccc(-c2ncon2)c1	0	0	0	0	0	5	0	0	0	0	1	1	0	0	0	6	0	0	0	0	0	0	0	0	0	0	0	1	0	0	0	0	0	0	2	0	0	0	0	0	0	2	0	0	1	0	0
Cc1ccc(C(=O)N2CCOC[C@H]2Cc2cc(-n3nccn3)ccc2F)c(-n2nccn2)c1	-1.27505110896861	O=C(c1ccccc1-n1nccn1)N1CCOC[C@H]1Cc1cccc(-n2nccn2)c1	0	0	0	0	0	6	0	0	0	0	1	1	0	0	0	7	0	0	0	0	0	0	0	0	0	0	0	1	0	0	1	0	0	0	2	0	0	0	0	0	0	1	0	0	1	0	0
Cc1cccc(C(=O)N2CCOC[C@H]2Cc2cccc(-n3nccn3)c2)c1-n1nccn1	-1.40426284044862	O=C(c1ccccc1-n1nccn1)N1CCOC[C@H]1Cc1cccc(-n2nccn2)c1	0	0	0	0	0	6	0	0	0	0	1	1	0	0	0	7	0	0	0	0	0	0	0	0	0	0	0	1	0	0	1	0	0	0	2	0	0	0	0	0	0	1	0	0	0	0	0
Cc1ccc(-n2nccn2)c(C(=O)N2CCOC[C@H]2Cc2ccc(C)c(-n3nccn3)c2)c1	-0.998797732340453	O=C(c1ccccc1-n1nccn1)N1CCOC[C@H]1Cc1cccc(-n2nccn2)c1	0	0	0	0	0	6	0	0	0	0	1	1	0	0	0	7	0	0	0	0	0	0	0	0	0	0	0	1	0	0	2	0	0	0	2	0	0	0	0	0	0	1	0	0	0	0	0
Cc1ccc(C[C@@H]2COCCN2C(=O)c2ccccc2-n2nccn2)cc1-n1nccn1	-1.49127421743825	O=C(c1ccccc1-n1nccn1)N1CCOC[C@H]1Cc1cccc(-n2nccn2)c1	0	0	0	0	0	6	0	0	0	0	1	1	0	0	0	7	0	0	0	0	0	0	0	0	0	0	0	1	0	0	1	0	0	0	2	0	0	0	0	0	0	1	0	0	0	0	0
Cc1ccc(C(=O)N2CCOC[C@H]2Cc2ccc(C)c(-n3nccn3)c2)c(-n2nccn2)c1	-1.12663110385034	O=C(c1ccccc1-n1nccn1)N1CCOC[C@H]1Cc1cccc(-n2nccn2)c1	0	0	0	0	0	6	0	0	0	0	1	1	0	0	0	7	0	0	0	0	0	0	0	0	0	0	0	1	0	0	2	0	0	0	2	0	0	0	0	0	0	1	0	0	0	0	0
C[C@@H]1COC[C@@H](Cc2cccc(-n3nccn3)c2)N1C(=O)c1ccccc1-n1nccn1	-1.08580910933008	O=C(c1ccccc1-n1nccn1)N1CCOC[C@H]1Cc1cccc(-n2nccn2)c1	0	0	0	0	0	6	0	0	0	0	1	1	0	0	0	7	0	0	0	0	0	0	0	0	0	0	0	1	0	0	0	0	0	0	2	0	0	0	0	0	0	1	0	0	0	0	0
Cc1ccc(C(=O)N2[C@@H](C)COC[C@H]2Cc2cccc(-n3nccn3)c2)c(-n2nccn2)c1	-0.546812608597396	O=C(c1ccccc1-n1nccn1)N1CCOC[C@H]1Cc1cccc(-n2nccn2)c1	0	0	0	0	0	6	0	0	0	0	1	1	0	0	0	7	0	0	0	0	0	0	0	0	0	0	0	1	0	0	1	0	0	0	2	0	0	0	0	0	0	1	0	0	0	0	0
Cc1ccc(-n2nccn2)c(C(=O)N2[C@@H](C)COC[C@H]2Cc2cccc(-n3nccn3)c2)c1	0.175322108835802	O=C(c1ccccc1-n1nccn1)N1CCOC[C@H]1Cc1cccc(-n2nccn2)c1	0	0	0	0	0	6	0	0	0	0	1	1	0	0	0	7	0	0	0	0	0	0	0	0	0	0	0	1	0	0	1	0	0	0	2	0	0	0	0	0	0	1	0	0	0	0	0
Cc1cc(C)c(-n2nccn2)c(C(=O)N2CCOC[C@H]2Cc2cccc(-n3nccn3)c2)c1	-0.615805480084347	O=C(c1ccccc1-n1nccn1)N1CCOC[C@H]1Cc1cccc(-n2nccn2)c1	0	0	0	0	0	6	0	0	0	0	1	1	0	0	0	7	0	0	0	0	0	0	0	0	0	0	0	1	0	0	2	0	0	0	2	0	0	0	0	0	0	1	0	0	0	0	0
O=C(c1ccc(C(F)(F)F)cc1-n1nccn1)N1CCOC[C@H]1Cc1cccc(-n2nccn2)c1	0.077341700475598	O=C(c1ccccc1-n1nccn1)N1CCOC[C@H]1Cc1cccc(-n2nccn2)c1	0	0	0	0	0	6	0	0	0	0	1	1	0	0	0	7	0	0	0	0	0	0	0	0	0	3	0	1	0	0	0	0	0	0	2	0	0	0	0	0	0	1	0	0	3	0	0
O=C(c1ccc(Cl)cc1-n1nccn1)N1CCOC[C@H]1Cc1cccc(-n2nccn2)c1	-0.680344001221918	O=C(c1ccccc1-n1nccn1)N1CCOC[C@H]1Cc1cccc(-n2nccn2)c1	0	0	0	0	0	6	0	0	0	0	1	1	0	0	0	7	0	0	0	0	0	0	0	0	0	0	0	1	0	0	0	0	0	0	2	0	0	0	0	0	0	1	0	0	1	0	0
COc1cc(C(=O)N2CCOC[C@H]2Cc2cccc(-n3nccn3)c2)c(-n2nccn2)cc1F	-0.998797732340453	O=C(c1ccccc1-n1nccn1)N1CCOC[C@H]1Cc1cccc(-n2nccn2)c1	0	0	0	0	0	6	0	0	0	0	1	1	0	0	0	7	0	0	0	0	0	0	0	0	0	0	0	1	0	0	0	0	0	0	2	0	0	0	0	0	0	2	0	0	1	0	0
Cc1ccc(C(=O)N2CCOC[C@H]2Cc2cccc(-c3ncon3)c2)c(-n2nccn2)c1	-1.40426284044862	O=C(c1ccccc1-n1nccn1)N1CCOC[C@H]1Cc1cccc(-c2ncon2)c1	0	0	0	0	0	5	0	0	0	0	1	1	0	0	0	6	0	0	0	0	0	0	0	0	0	0	0	1	0	0	1	0	0	0	2	0	0	0	0	0	0	1	0	0	0	0	0
Cc1cccc(C(=O)N2CCOC[C@H]2Cc2cccc(-c3ncon3)c2)c1-n1nccn1	-1.12663110385034	O=C(c1ccccc1-n1nccn1)N1CCOC[C@H]1Cc1cccc(-c2ncon2)c1	0	0	0	0	0	5	0	0	0	0	1	1	0	0	0	6	0	0	0	0	0	0	0	0	0	0	0	1	0	0	1	0	0	0	2	0	0	0	0	0	0	1	0	0	0	0	0
O=C(c1cc(Cl)ccc1-n1nccn1)N1CCOC[C@H]1Cc1cccc(-c2ncon2)c1	-0.952277716705559	O=C(c1ccccc1-n1nccn1)N1CCOC[C@H]1Cc1cccc(-c2ncon2)c1	0	0	0	0	0	5	0	0	0	0	1	1	0	0	0	6	0	0	0	0	0	0	0	0	0	0	0	1	0	0	0	0	0	0	2	0	0	0	0	0	0	1	0	0	1	0	0
Cc1cc(C(=O)N2CCOC[C@H]2Cc2cccc(-c3ncon3)c2)c(-n2nccn2)cc1C	-1.12663110385034	O=C(c1ccccc1-n1nccn1)N1CCOC[C@H]1Cc1cccc(-c2ncon2)c1	0	0	0	0	0	5	0	0	0	0	1	1	0	0	0	6	0	0	0	0	0	0	0	0	0	0	0	1	0	0	2	0	0	0	2	0	0	0	0	0	0	1	0	0	0	0	0
O=C(c1ccc(C(F)(F)F)cc1-n1nccn1)N1CCOC[C@H]1Cc1cccc(-c2ncon2)c1	-0.615805480084347	O=C(c1ccccc1-n1nccn1)N1CCOC[C@H]1Cc1cccc(-c2ncon2)c1	0	0	0	0	0	5	0	0	0	0	1	1	0	0	0	6	0	0	0	0	0	0	0	0	0	3	0	1	0	0	0	0	0	0	2	0	0	0	0	0	0	1	0	0	3	0	0
O=C(c1ccccc1-n1nccn1)N1CCOC[C@H]1Cc1ccc(Cl)c(-c2ncon2)c1	-0.952277716705559	O=C(c1ccccc1-n1nccn1)N1CCOC[C@H]1Cc1cccc(-c2ncon2)c1	0	0	0	0	0	5	0	0	0	0	1	1	0	0	0	6	0	0	0	0	0	0	0	0	0	0	0	1	0	0	0	0	0	0	2	0	0	0	0	0	0	1	0	0	1	0	0
O=C(c1cc(F)c(F)cc1-n1nccn1)N1CCOC[C@H]1Cc1cccc(-n2nccn2)c1	-0.740968623038354	O=C(c1ccccc1-n1nccn1)N1CCOC[C@H]1Cc1cccc(-n2nccn2)c1	0	0	0	0	0	6	0	0	0	0	1	1	0	0	0	7	0	0	0	0	0	0	0	0	0	0	0	1	0	0	0	0	0	0	2	0	0	0	0	0	0	1	0	0	2	0	0
Cc1ccc(C(=O)N2CCOC[C@H]2Cc2cccc(-n3nccn3)c2)c(-n2nccn2)c1C	-1.6919449129004	O=C(c1ccccc1-n1nccn1)N1CCOC[C@H]1Cc1cccc(-n2nccn2)c1	0	0	0	0	0	6	0	0	0	0	1	1	0	0	0	7	0	0	0	0	0	0	0	0	0	0	0	1	0	0	1	0	0	0	2	0	0	0	0	0	0	1	0	0	0	0	0
Cc1ccc(C(=O)N2CCOC[C@H]2Cc2cc(-n3nccn3)ccc2F)c(-n2nccn2)c1C	-1.30895266064429	O=C(c1ccccc1-n1nccn1)N1CCOC[C@H]1Cc1cccc(-n2nccn2)c1	0	0	0	0	0	6	0	0	0	0	1	1	0	0	0	7	0	0	0	0	0	0	0	0	0	0	0	1	0	0	1	0	0	0	2	0	0	0	0	0	0	1	0	0	1	0	0
COc1ccc(C(=O)N2CCOC[C@H]2Cc2cc(-n3nccn3)ccc2F)c(-n2nccn2)c1	-1.79957557709276	O=C(c1ccccc1-n1nccn1)N1CCOC[C@H]1Cc1cccc(-n2nccn2)c1	0	0	0	0	0	6	0	0	0	0	1	1	0	0	0	7	0	0	0	0	0	0	0	0	0	0	0	1	0	0	0	0	0	0	2	0	0	0	0	0	0	2	0	0	1	0	0
Cc1ccc(C(=O)N2C[C@H](C)OC[C@H]2Cc2cccc(-n3nccn3)c2)c(-n2nccn2)c1	-1.23995978915734	O=C(c1ccccc1-n1nccn1)N1CCOC[C@H]1Cc1cccc(-n2nccn2)c1	0	0	0	0	0	6	0	0	0	0	1	1	0	0	0	7	0	0	0	0	0	0	0	0	0	0	0	1	0	0	1	0	0	0	2	0	0	0	0	0	0	1	0	0	0	0	0
Cc1cccc(C(=O)N2C[C@@H](C)OC[C@H]2Cc2cccc(-n3nccn3)c2)c1-n1nccn1	-0.305650551780507	O=C(c1ccccc1-n1nccn1)N1CCOC[C@H]1Cc1cccc(-n2nccn2)c1	0	0	0	0	0	6	0	0	0	0	1	1	0	0	0	7	0	0	0	0	0	0	0	0	0	0	0	1	0	0	1	0	0	0	2	0	0	0	0	0	0	1	0	0	0	0	0
Cc1cc(C(=O)N2C[C@@H](C)OC[C@H]2Cc2cccc(-n3nccn3)c2)c(-n2nccn2)cc1C	-0.179881164491475	O=C(c1ccccc1-n1nccn1)N1CCOC[C@H]1Cc1cccc(-n2nccn2)c1	0	0	0	0	0	6	0	0	0	0	1	1	0	0	0	7	0	0	0	0	0	0	0	0	0	0	0	1	0	0	2	0	0	0	2	0	0	0	0	0	0	1	0	0	0	0	0
Cc1ccc(C(=O)N2C[C@@H](C)OC[C@H]2Cc2cccc(-n3nccn3)c2)c(-n2nccn2)c1C	-0.169518377455928	O=C(c1ccccc1-n1nccn1)N1CCOC[C@H]1Cc1cccc(-n2nccn2)c1	0	0	0	0	0	6	0	0	0	0	1	1	0	0	0	7	0	0	0	0	0	0	0	0	0	0	0	1	0	0	1	0	0	0	2	0	0	0	0	0	0	1	0	0	0	0	0
C[C@@H]1CN(C(=O)c2ccccc2-n2nccn2)[C@H](Cc2cccc(-n3nccn3)c2)CO1	-0.472704636443673	O=C(c1ccccc1-n1nccn1)N1CCOC[C@H]1Cc1cccc(-n2nccn2)c1	0	0	0	0	0	6	0	0	0	0	1	1	0	0	0	7	0	0	0	0	0	0	0	0	0	0	0	1	0	0	0	0	0	0	2	0	0	0	0	0	0	1	0	0	0	0	0
Cc1ccc(C(=O)N2C[C@@H](C)OC[C@H]2Cc2cccc(-n3nccn3)c2)c(-n2nccn2)c1	-0.179881164491475	O=C(c1ccccc1-n1nccn1)N1CCOC[C@H]1Cc1cccc(-n2nccn2)c1	0	0	0	0	0	6	0	0	0	0	1	1	0	0	0	7	0	0	0	0	0	0	0	0	0	0	0	1	0	0	1	0	0	0	2	0	0	0	0	0	0	1	0	0	0	0	0
COc1cc(C(=O)N2CCOC[C@H]2Cc2cccc(-n3nccn3)c2)c(-n2nccn2)cc1Cl	-0.472704636443673	O=C(c1ccccc1-n1nccn1)N1CCOC[C@H]1Cc1cccc(-n2nccn2)c1	0	0	0	0	0	6	0	0	0	0	1	1	0	0	0	7	0	0	0	0	0	0	0	0	0	0	0	1	0	0	0	0	0	0	2	0	0	0	0	0	0	2	0	0	1	0	0
Cc1ccc(C(=O)N2CCOC[C@H]2Cc2cc(Cl)cc(-n3nccn3)c2)c(-n2nccn2)c1	-0.952277716705559	O=C(c1ccccc1-n1nccn1)N1CCOC[C@H]1Cc1cccc(-n2nccn2)c1	0	0	0	0	0	6	0	0	0	0	1	1	0	0	0	7	0	0	0	0	0	0	0	0	0	0	0	1	0	0	1	0	0	0	2	0	0	0	0	0	0	1	0	0	1	0	0
Cc1cccc(C(=O)N2CCOC[C@H]2Cc2cc(Cl)cc(-n3nccn3)c2)c1-n1nccn1	-0.546812608597396	O=C(c1ccccc1-n1nccn1)N1CCOC[C@H]1Cc1cccc(-n2nccn2)c1	0	0	0	0	0	6	0	0	0	0	1	1	0	0	0	7	0	0	0	0	0	0	0	0	0	0	0	1	0	0	1	0	0	0	2	0	0	0	0	0	0	1	0	0	1	0	0
O=C(c1cccc(Cl)c1-n1nccn1)N1CCOC[C@H]1Cc1cccc(-n2nccn2)c1	-0.998797732340453	O=C(c1ccccc1-n1nccn1)N1CCOC[C@H]1Cc1cccc(-n2nccn2)c1	0	0	0	0	0	6	0	0	0	0	1	1	0	0	0	7	0	0	0	0	0	0	0	0	0	0	0	1	0	0	0	0	0	0	2	0	0	0	0	0	0	1	0	0	1	0	0
C[C@@H]1CN(C(=O)c2ccccc2-n2nccn2)[C@H](Cc2cccc(-c3ncccn3)c2)CO1	-1.73639667547123	O=C(c1ccccc1-n1nccn1)N1CCOC[C@H]1Cc1cccc(-c2ncccn2)c1	0	0	0	0	0	5	0	0	0	0	1	1	0	0	0	6	0	0	0	0	0	0	0	0	0	0	0	1	0	0	0	0	0	0	2	0	0	0	0	0	0	1	0	0	0	0	0
Cc1ccc(-n2nccn2)c(C(=O)N2C[C@@H](C)OC[C@H]2Cc2cccc(-c3ncccn3)c2)c1	-1.6689553946757	O=C(c1ccccc1-n1nccn1)N1CCOC[C@H]1Cc1cccc(-c2ncccn2)c1	0	0	0	0	0	5	0	0	0	0	1	1	0	0	0	6	0	0	0	0	0	0	0	0	0	0	0	1	0	0	1	0	0	0	2	0	0	0	0	0	0	1	0	0	0	0	0
Cc1cccc(C(=O)N2C[C@@H](C)OC[C@H]2Cc2cccc(-c3ncccn3)c2)c1-n1nccn1	-1.59663473309607	O=C(c1ccccc1-n1nccn1)N1CCOC[C@H]1Cc1cccc(-c2ncccn2)c1	0	0	0	0	0	5	0	0	0	0	1	1	0	0	0	6	0	0	0	0	0	0	0	0	0	0	0	1	0	0	1	0	0	0	2	0	0	0	0	0	0	1	0	0	0	0	0
C[C@@H]1CN(C(=O)c2cc(Cl)ccc2-n2nccn2)[C@H](Cc2cccc(-c3ncccn3)c2)CO1	-1.16585181700362	O=C(c1ccccc1-n1nccn1)N1CCOC[C@H]1Cc1cccc(-c2ncccn2)c1	0	0	0	0	0	5	0	0	0	0	1	1	0	0	0	6	0	0	0	0	0	0	0	0	0	0	0	1	0	0	0	0	0	0	2	0	0	0	0	0	0	1	0	0	1	0	0
C[C@@H]1CN(C(=O)c2ccc(Cl)cc2-n2nccn2)[C@H](Cc2cccc(-c3ncccn3)c2)CO1	-1.46310334047155	O=C(c1ccccc1-n1nccn1)N1CCOC[C@H]1Cc1cccc(-c2ncccn2)c1	0	0	0	0	0	5	0	0	0	0	1	1	0	0	0	6	0	0	0	0	0	0	0	0	0	0	0	1	0	0	0	0	0	0	2	0	0	0	0	0	0	1	0	0	1	0	0
Cc1ccc(-n2nccn2)c(C(=O)N2C[C@@H](C)OC[C@H]2Cc2cc(-n3nccn3)ccc2F)c1	-1.08580910933008	O=C(c1ccccc1-n1nccn1)N1CCOC[C@H]1Cc1cccc(-n2nccn2)c1	0	0	0	0	0	6	0	0	0	0	1	1	0	0	0	7	0	0	0	0	0	0	0	0	0	0	0	1	0	0	1	0	0	0	2	0	0	0	0	0	0	1	0	0	1	0	0
C[C@@H]1CN(C(=O)c2ccccc2-n2nccn2)[C@H](Cc2cc(-n3nccn3)ccc2F)CO1	-0.952277716705559	O=C(c1ccccc1-n1nccn1)N1CCOC[C@H]1Cc1cccc(-n2nccn2)c1	0	0	0	0	0	6	0	0	0	0	1	1	0	0	0	7	0	0	0	0	0	0	0	0	0	0	0	1	0	0	0	0	0	0	2	0	0	0	0	0	0	1	0	0	1	0	0
Cc1ccc(C(=O)N2C[C@@H](C)OC[C@H]2Cc2cc(-n3nccn3)ccc2F)c(-n2nccn2)c1	-1.04324949491129	O=C(c1ccccc1-n1nccn1)N1CCOC[C@H]1Cc1cccc(-n2nccn2)c1	0	0	0	0	0	6	0	0	0	0	1	1	0	0	0	7	0	0	0	0	0	0	0	0	0	0	0	1	0	0	1	0	0	0	2	0	0	0	0	0	0	1	0	0	1	0	0
Cc1cccc(C(=O)N2C[C@@H](C)OC[C@H]2Cc2cc(-n3nccn3)ccc2F)c1-n1nccn1	-1.04324949491129	O=C(c1ccccc1-n1nccn1)N1CCOC[C@H]1Cc1cccc(-n2nccn2)c1	0	0	0	0	0	6	0	0	0	0	1	1	0	0	0	7	0	0	0	0	0	0	0	0	0	0	0	1	0	0	1	0	0	0	2	0	0	0	0	0	0	1	0	0	1	0	0
Cc1ccc(-n2nccn2)c(C(=O)N2CCOC[C@H]2Cc2cc(-n3nccn3)ccc2C)c1	-0.852194258148577	O=C(c1ccccc1-n1nccn1)N1CCOC[C@H]1Cc1cccc(-n2nccn2)c1	0	0	0	0	0	6	0	0	0	0	1	1	0	0	0	7	0	0	0	0	0	0	0	0	0	0	0	1	0	0	2	0	0	0	2	0	0	0	0	0	0	1	0	0	0	0	0
Cc1ccc(C(=O)N2CCOC[C@H]2Cc2cc(-n3nccn3)ccc2Cl)c(-n2nccn2)c1	-0.852194258148577	O=C(c1ccccc1-n1nccn1)N1CCOC[C@H]1Cc1cccc(-n2nccn2)c1	0	0	0	0	0	6	0	0	0	0	1	1	0	0	0	7	0	0	0	0	0	0	0	0	0	0	0	1	0	0	1	0	0	0	2	0	0	0	0	0	0	1	0	0	1	0	0
Cc1ccc(-n2nccn2)cc1C[C@@H]1COCCN1C(=O)c1ccccc1-n1nccn1	-0.798127036878302	O=C(c1ccccc1-n1nccn1)N1CCOC[C@H]1Cc1cccc(-n2nccn2)c1	0	0	0	0	0	6	0	0	0	0	1	1	0	0	0	7	0	0	0	0	0	0	0	0	0	0	0	1	0	0	1	0	0	0	2	0	0	0	0	0	0	1	0	0	0	0	0
Cc1cccc(C(=O)N2CCOC[C@H]2Cc2cc(-n3nccn3)ccc2Cl)c1-n1nccn1	-0.798127036878302	O=C(c1ccccc1-n1nccn1)N1CCOC[C@H]1Cc1cccc(-n2nccn2)c1	0	0	0	0	0	6	0	0	0	0	1	1	0	0	0	7	0	0	0	0	0	0	0	0	0	0	0	1	0	0	1	0	0	0	2	0	0	0	0	0	0	1	0	0	1	0	0
Cc1ccc(C(=O)N2CCOC[C@H]2Cc2cc(-n3nccn3)ccc2C)c(-n2nccn2)c1	-1.20359214498647	O=C(c1ccccc1-n1nccn1)N1CCOC[C@H]1Cc1cccc(-n2nccn2)c1	0	0	0	0	0	6	0	0	0	0	1	1	0	0	0	7	0	0	0	0	0	0	0	0	0	0	0	1	0	0	2	0	0	0	2	0	0	0	0	0	0	1	0	0	0	0	0
Cc1ccc(-n2nccn2)cc1C[C@@H]1COCCN1C(=O)c1cccc(C)c1-n1nccn1	-0.998797732340453	O=C(c1ccccc1-n1nccn1)N1CCOC[C@H]1Cc1cccc(-n2nccn2)c1	0	0	0	0	0	6	0	0	0	0	1	1	0	0	0	7	0	0	0	0	0	0	0	0	0	0	0	1	0	0	2	0	0	0	2	0	0	0	0	0	0	1	0	0	0	0	0
Cc1ccc(-n2nccn2)c(C(=O)N2CCOC[C@H]2Cc2cc(-n3nccn3)ccc2Cl)c1	-0.998797732340453	O=C(c1ccccc1-n1nccn1)N1CCOC[C@H]1Cc1cccc(-n2nccn2)c1	0	0	0	0	0	6	0	0	0	0	1	1	0	0	0	7	0	0	0	0	0	0	0	0	0	0	0	1	0	0	1	0	0	0	2	0	0	0	0	0	0	1	0	0	1	0	0
O=C(c1ccccc1-n1nccn1)N1CCOC[C@H]1Cc1cc(-n2nccn2)ccc1Cl	-0.740968623038354	O=C(c1ccccc1-n1nccn1)N1CCOC[C@H]1Cc1cccc(-n2nccn2)c1	0	0	0	0	0	6	0	0	0	0	1	1	0	0	0	7	0	0	0	0	0	0	0	0	0	0	0	1	0	0	0	0	0	0	2	0	0	0	0	0	0	1	0	0	1	0	0
Cc1cccc(C(=O)N2CCOC[C@H]2Cc2cc(-n3nccn3)ccc2F)c1-n1nccn1	-1.30895266064429	O=C(c1ccccc1-n1nccn1)N1CCOC[C@H]1Cc1cccc(-n2nccn2)c1	0	0	0	0	0	6	0	0	0	0	1	1	0	0	0	7	0	0	0	0	0	0	0	0	0	0	0	1	0	0	1	0	0	0	2	0	0	0	0	0	0	1	0	0	1	0	0
O=C(c1cc(Cl)ccc1-n1nccn1)N1CCOC[C@H]1Cc1cc(-n2nccn2)ccc1F	-1.16585181700362	O=C(c1ccccc1-n1nccn1)N1CCOC[C@H]1Cc1cccc(-n2nccn2)c1	0	0	0	0	0	6	0	0	0	0	1	1	0	0	0	7	0	0	0	0	0	0	0	0	0	0	0	1	0	0	0	0	0	0	2	0	0	0	0	0	0	1	0	0	2	0	0
O=C(c1ccc(Cl)cc1-n1nccn1)N1CCOC[C@H]1Cc1cc(-n2nccn2)ccc1F	-0.903487552536127	O=C(c1ccccc1-n1nccn1)N1CCOC[C@H]1Cc1cccc(-n2nccn2)c1	0	0	0	0	0	6	0	0	0	0	1	1	0	0	0	7	0	0	0	0	0	0	0	0	0	0	0	1	0	0	0	0	0	0	2	0	0	0	0	0	0	1	0	0	2	0	0
COc1ccc(-n2nccn2)c(C(=O)N2CCOC[C@H]2Cc2cc(-n3nccn3)ccc2F)c1	-1.46310334047155	O=C(c1ccccc1-n1nccn1)N1CCOC[C@H]1Cc1cccc(-n2nccn2)c1	0	0	0	0	0	6	0	0	0	0	1	1	0	0	0	7	0	0	0	0	0	0	0	0	0	0	0	1	0	0	0	0	0	0	2	0	0	0	0	0	0	2	0	0	1	0	0
Cc1ccc(-n2nccn2)c(C(=O)N2CCOC[C@H]2Cc2cc(-n3nccn3)ccc2F)c1F	-0.852194258148577	O=C(c1ccccc1-n1nccn1)N1CCOC[C@H]1Cc1cccc(-n2nccn2)c1	0	0	0	0	0	6	0	0	0	0	1	1	0	0	0	7	0	0	0	0	0	0	0	0	0	0	0	1	0	0	1	0	0	0	2	0	0	0	0	0	0	1	0	0	2	0	0
COc1ccc(-n2nccn2)c(C(=O)N2CCOC[C@H]2Cc2cc(-n3nccn3)ccc2F)c1F	-1.51867319162636	O=C(c1ccccc1-n1nccn1)N1CCOC[C@H]1Cc1cccc(-n2nccn2)c1	0	0	0	0	0	6	0	0	0	0	1	1	0	0	0	7	0	0	0	0	0	0	0	0	0	0	0	1	0	0	0	0	0	0	2	0	0	0	0	0	0	2	0	0	2	0	0
COc1cc(C(=O)N2CCOC[C@H]2Cc2cc(-n3nccn3)ccc2F)c(-n2nccn2)cc1C	-0.852194258148577	O=C(c1ccccc1-n1nccn1)N1CCOC[C@H]1Cc1cccc(-n2nccn2)c1	0	0	0	0	0	6	0	0	0	0	1	1	0	0	0	7	0	0	0	0	0	0	0	0	0	0	0	1	0	0	1	0	0	0	2	0	0	0	0	0	0	2	0	0	1	0	0
O=C(c1cccc(Cl)c1-n1nccn1)N1CCOC[C@H]1Cc1cc(-n2nccn2)ccc1F	-1.30895266064429	O=C(c1ccccc1-n1nccn1)N1CCOC[C@H]1Cc1cccc(-n2nccn2)c1	0	0	0	0	0	6	0	0	0	0	1	1	0	0	0	7	0	0	0	0	0	0	0	0	0	0	0	1	0	0	0	0	0	0	2	0	0	0	0	0	0	1	0	0	2	0	0
O=C(c1ccc(C(F)(F)F)cc1-n1nccn1)N1CCOC[C@H]1Cc1cc(-n2nccn2)ccc1F	0.0907647208077389	O=C(c1ccccc1-n1nccn1)N1CCOC[C@H]1Cc1cccc(-n2nccn2)c1	0	0	0	0	0	6	0	0	0	0	1	1	0	0	0	7	0	0	0	0	0	0	0	0	0	3	0	1	0	0	0	0	0	0	2	0	0	0	0	0	0	1	0	0	4	0	0
COc1cc(C(=O)N2CCOC[C@H]2Cc2cc(-n3nccn3)ccc2F)c(-n2nccn2)cc1Cl	-0.472704636443673	O=C(c1ccccc1-n1nccn1)N1CCOC[C@H]1Cc1cccc(-n2nccn2)c1	0	0	0	0	0	6	0	0	0	0	1	1	0	0	0	7	0	0	0	0	0	0	0	0	0	0	0	1	0	0	0	0	0	0	2	0	0	0	0	0	0	2	0	0	2	0	0
CC[C@@H]1CN(C(=O)c2cc(C)ccc2-n2nccn2)[C@H](Cc2cccc(-n3nccn3)c2)CO1	-0.126958763037132	O=C(c1ccccc1-n1nccn1)N1CCOC[C@H]1Cc1cccc(-n2nccn2)c1	0	0	0	0	0	6	0	0	0	0	1	1	0	0	0	7	0	0	0	0	0	0	0	0	0	0	0	1	0	0	1	0	0	0	2	0	0	0	0	0	0	1	0	0	0	0	0
CC[C@@H]1CN(C(=O)c2ccccc2-n2nccn2)[C@H](Cc2cccc(-n3nccn3)c2)CO1	-0.116029692504941	O=C(c1ccccc1-n1nccn1)N1CCOC[C@H]1Cc1cccc(-n2nccn2)c1	0	0	0	0	0	6	0	0	0	0	1	1	0	0	0	7	0	0	0	0	0	0	0	0	0	0	0	1	0	0	0	0	0	0	2	0	0	0	0	0	0	1	0	0	0	0	0
CC[C@@H]1CN(C(=O)c2ccc(C)cc2-n2nccn2)[C@H](Cc2cccc(-n3nccn3)c2)CO1	-0.169518377455928	O=C(c1ccccc1-n1nccn1)N1CCOC[C@H]1Cc1cccc(-n2nccn2)c1	0	0	0	0	0	6	0	0	0	0	1	1	0	0	0	7	0	0	0	0	0	0	0	0	0	0	0	1	0	0	1	0	0	0	2	0	0	0	0	0	0	1	0	0	0	0	0
O=C(c1ccccc1-n1nccn1)N1CCOC[C@H]1Cc1cc(F)cc(-n2nccn2)c1	-0.998797732340453	O=C(c1ccccc1-n1nccn1)N1CCOC[C@H]1Cc1cccc(-n2nccn2)c1	0	0	0	0	0	6	0	0	0	0	1	1	0	0	0	7	0	0	0	0	0	0	0	0	0	0	0	1	0	0	0	0	0	0	2	0	0	0	0	0	0	1	0	0	1	0	0
Cc1ccc(C(=O)N2CCOC[C@H]2Cc2cc(F)cc(-n3nccn3)c2)c(-n2nccn2)c1	-1.59663473309607	O=C(c1ccccc1-n1nccn1)N1CCOC[C@H]1Cc1cccc(-n2nccn2)c1	0	0	0	0	0	6	0	0	0	0	1	1	0	0	0	7	0	0	0	0	0	0	0	0	0	0	0	1	0	0	1	0	0	0	2	0	0	0	0	0	0	1	0	0	1	0	0
Cc1ccc(-n2nccn2)c(C(=O)N2C[C@@H](C)OC[C@H]2Cc2cc(-c3ncccn3)ccc2F)c1	-1.23995978915734	O=C(c1ccccc1-n1nccn1)N1CCOC[C@H]1Cc1cccc(-c2ncccn2)c1	0	0	0	0	0	5	0	0	0	0	1	1	0	0	0	6	0	0	0	0	0	0	0	0	0	0	0	1	0	0	1	0	0	0	2	0	0	0	0	0	0	1	0	0	1	0	0
Cc1ccc(C(=O)N2C[C@@H](C)OC[C@H]2Cc2cc(-c3ncccn3)ccc2F)c(-n2nccn2)c1	-1.34174248346728	O=C(c1ccccc1-n1nccn1)N1CCOC[C@H]1Cc1cccc(-c2ncccn2)c1	0	0	0	0	0	5	0	0	0	0	1	1	0	0	0	6	0	0	0	0	0	0	0	0	0	0	0	1	0	0	1	0	0	0	2	0	0	0	0	0	0	1	0	0	1	0	0
Cc1cccc(C(=O)N2C[C@@H](C)OC[C@H]2Cc2cc(-c3ncccn3)ccc2F)c1-n1nccn1	-1.37349118178186	O=C(c1ccccc1-n1nccn1)N1CCOC[C@H]1Cc1cccc(-c2ncccn2)c1	0	0	0	0	0	5	0	0	0	0	1	1	0	0	0	6	0	0	0	0	0	0	0	0	0	0	0	1	0	0	1	0	0	0	2	0	0	0	0	0	0	1	0	0	1	0	0
C[C@@H]1CN(C(=O)c2cc(Cl)ccc2-n2nccn2)[C@H](Cc2cc(-c3ncccn3)ccc2F)CO1	-0.615805480084347	O=C(c1ccccc1-n1nccn1)N1CCOC[C@H]1Cc1cccc(-c2ncccn2)c1	0	0	0	0	0	5	0	0	0	0	1	1	0	0	0	6	0	0	0	0	0	0	0	0	0	0	0	1	0	0	0	0	0	0	2	0	0	0	0	0	0	1	0	0	2	0	0
C[C@@H]1CN(C(=O)c2ccc(Cl)cc2-n2nccn2)[C@H](Cc2cc(-c3ncccn3)ccc2F)CO1	-0.798127036878302	O=C(c1ccccc1-n1nccn1)N1CCOC[C@H]1Cc1cccc(-c2ncccn2)c1	0	0	0	0	0	5	0	0	0	0	1	1	0	0	0	6	0	0	0	0	0	0	0	0	0	0	0	1	0	0	0	0	0	0	2	0	0	0	0	0	0	1	0	0	2	0	0
C[C@@H]1CN(C(=O)c2cccc(Cl)c2-n2nccn2)[C@H](Cc2cc(-c3ncccn3)ccc2F)CO1	-1.08580910933008	O=C(c1ccccc1-n1nccn1)N1CCOC[C@H]1Cc1cccc(-c2ncccn2)c1	0	0	0	0	0	5	0	0	0	0	1	1	0	0	0	6	0	0	0	0	0	0	0	0	0	0	0	1	0	0	0	0	0	0	2	0	0	0	0	0	0	1	0	0	2	0	0
Cc1ccc(-n2nccn2)c(C(=O)N2CCOC[C@H]2Cc2cc(-c3ncccn3)ccc2F)c1	-1.30895266064429	O=C(c1ccccc1-n1nccn1)N1CCOC[C@H]1Cc1cccc(-c2ncccn2)c1	0	0	0	0	0	5	0	0	0	0	1	1	0	0	0	6	0	0	0	0	0	0	0	0	0	0	0	1	0	0	1	0	0	0	2	0	0	0	0	0	0	1	0	0	1	0	0
Cc1ccc(C(=O)N2CCOC[C@H]2Cc2cc(-c3ncccn3)ccc2F)c(-n2nccn2)c1C	-1.59663473309607	O=C(c1ccccc1-n1nccn1)N1CCOC[C@H]1Cc1cccc(-c2ncccn2)c1	0	0	0	0	0	5	0	0	0	0	1	1	0	0	0	6	0	0	0	0	0	0	0	0	0	0	0	1	0	0	1	0	0	0	2	0	0	0	0	0	0	1	0	0	1	0	0
O=C(c1cc(Cl)ccc1-n1nccn1)N1CCOC[C@H]1Cc1cc(-c2ncccn2)ccc1F	-0.740968623038354	O=C(c1ccccc1-n1nccn1)N1CCOC[C@H]1Cc1cccc(-c2ncccn2)c1	0	0	0	0	0	5	0	0	0	0	1	1	0	0	0	6	0	0	0	0	0	0	0	0	0	0	0	1	0	0	0	0	0	0	2	0	0	0	0	0	0	1	0	0	2	0	0
O=C(c1ccc(Cl)cc1-n1nccn1)N1CCOC[C@H]1Cc1cc(-c2ncccn2)ccc1F	-0.740968623038354	O=C(c1ccccc1-n1nccn1)N1CCOC[C@H]1Cc1cccc(-c2ncccn2)c1	0	0	0	0	0	5	0	0	0	0	1	1	0	0	0	6	0	0	0	0	0	0	0	0	0	0	0	1	0	0	0	0	0	0	2	0	0	0	0	0	0	1	0	0	2	0	0
O=C(c1cccc(Cl)c1-n1nccn1)N1CCOC[C@H]1Cc1cc(-c2ncccn2)ccc1F	-1.40426284044862	O=C(c1ccccc1-n1nccn1)N1CCOC[C@H]1Cc1cccc(-c2ncccn2)c1	0	0	0	0	0	5	0	0	0	0	1	1	0	0	0	6	0	0	0	0	0	0	0	0	0	0	0	1	0	0	0	0	0	0	2	0	0	0	0	0	0	1	0	0	2	0	0
Cc1ccc(C(=O)N2CCO[C@@H](C)[C@H]2Cc2cccc(-n3nccn3)c2)c(-n2nccn2)c1	-0.546812608597396	O=C(c1ccccc1-n1nccn1)N1CCOC[C@H]1Cc1cccc(-n2nccn2)c1	0	0	0	0	0	6	0	0	0	0	1	1	0	0	0	7	0	0	0	0	0	0	0	0	0	0	0	1	0	0	1	0	0	0	2	0	0	0	0	0	0	1	0	0	0	0	0
Cc1ccc(C(=O)N2CCO[C@H](C)[C@H]2Cc2cccc(-n3nccn3)c2)c(-n2nccn2)c1	-0.0478214424784084	O=C(c1ccccc1-n1nccn1)N1CCOC[C@H]1Cc1cccc(-n2nccn2)c1	0	0	0	0	0	6	0	0	0	0	1	1	0	0	0	7	0	0	0	0	0	0	0	0	0	0	0	1	0	0	1	0	0	0	2	0	0	0	0	0	0	1	0	0	0	0	0
Cc1ccc(C(=O)N2CCOC[C@H]2Cc2cc(-n3nccn3)ccc2Cl)c(-n2nccn2)c1C	-1.27505110896861	O=C(c1ccccc1-n1nccn1)N1CCOC[C@H]1Cc1cccc(-n2nccn2)c1	0	0	0	0	0	6	0	0	0	0	1	1	0	0	0	7	0	0	0	0	0	0	0	0	0	0	0	1	0	0	1	0	0	0	2	0	0	0	0	0	0	1	0	0	1	0	0
O=C(c1ccc(Cl)cc1-n1nccn1)N1CCOC[C@H]1Cc1cc(-n2nccn2)ccc1Cl	-0.190137664658664	O=C(c1ccccc1-n1nccn1)N1CCOC[C@H]1Cc1cccc(-n2nccn2)c1	0	0	0	0	0	6	0	0	0	0	1	1	0	0	0	7	0	0	0	0	0	0	0	0	0	0	0	1	0	0	0	0	0	0	2	0	0	0	0	0	0	1	0	0	2	0	0
O=C(c1cccc(Cl)c1-n1nccn1)N1CCOC[C@H]1Cc1cc(-n2nccn2)ccc1Cl	-0.472704636443673	O=C(c1ccccc1-n1nccn1)N1CCOC[C@H]1Cc1cccc(-n2nccn2)c1	0	0	0	0	0	6	0	0	0	0	1	1	0	0	0	7	0	0	0	0	0	0	0	0	0	0	0	1	0	0	0	0	0	0	2	0	0	0	0	0	0	1	0	0	2	0	0
C[C@@H]1CN(C(=O)c2cccc(Cl)c2-n2nccn2)[C@H](Cc2cccc(-n3nccn3)c2)CO1	-1.04324949491129	O=C(c1ccccc1-n1nccn1)N1CCOC[C@H]1Cc1cccc(-n2nccn2)c1	0	0	0	0	0	6	0	0	0	0	1	1	0	0	0	7	0	0	0	0	0	0	0	0	0	0	0	1	0	0	0	0	0	0	2	0	0	0	0	0	0	1	0	0	1	0	0
C[C@@H]1CN(C(=O)c2cccc(Cl)c2-n2nccn2)[C@H](Cc2cc(-n3nccn3)ccc2F)CO1	-0.952277716705559	O=C(c1ccccc1-n1nccn1)N1CCOC[C@H]1Cc1cccc(-n2nccn2)c1	0	0	0	0	0	6	0	0	0	0	1	1	0	0	0	7	0	0	0	0	0	0	0	0	0	0	0	1	0	0	0	0	0	0	2	0	0	0	0	0	0	1	0	0	2	0	0
Cc1ccc(-n2nccn2)c(C(=O)N2CCOC[C@H]2Cc2cc(-c3ncon3)ccc2F)c1	-1.81977828441028	O=C(c1ccccc1-n1nccn1)N1CCOC[C@H]1Cc1cccc(-c2ncon2)c1	0	0	0	0	0	5	0	0	0	0	1	1	0	0	0	6	0	0	0	0	0	0	0	0	0	0	0	1	0	0	1	0	0	0	2	0	0	0	0	0	0	1	0	0	1	0	0
Cc1ccc(C(=O)N2CCOC[C@H]2Cc2cc(-c3ncon3)ccc2F)c(-n2nccn2)c1	-1.46310334047155	O=C(c1ccccc1-n1nccn1)N1CCOC[C@H]1Cc1cccc(-c2ncon2)c1	0	0	0	0	0	5	0	0	0	0	1	1	0	0	0	6	0	0	0	0	0	0	0	0	0	0	0	1	0	0	1	0	0	0	2	0	0	0	0	0	0	1	0	0	1	0	0
O=C(c1cc(Cl)ccc1-n1nccn1)N1CCOC[C@H]1Cc1cc(-c2ncon2)ccc1F	-0.998797732340453	O=C(c1ccccc1-n1nccn1)N1CCOC[C@H]1Cc1cccc(-c2ncon2)c1	0	0	0	0	0	5	0	0	0	0	1	1	0	0	0	6	0	0	0	0	0	0	0	0	0	0	0	1	0	0	0	0	0	0	2	0	0	0	0	0	0	1	0	0	2	0	0
O=C(c1ccc(Cl)cc1-n1nccn1)N1CCOC[C@H]1Cc1cc(-c2ncon2)ccc1F	-1.08580910933008	O=C(c1ccccc1-n1nccn1)N1CCOC[C@H]1Cc1cccc(-c2ncon2)c1	0	0	0	0	0	5	0	0	0	0	1	1	0	0	0	6	0	0	0	0	0	0	0	0	0	0	0	1	0	0	0	0	0	0	2	0	0	0	0	0	0	1	0	0	2	0	0
Cc1cc(C(=O)N2CCOC[C@H]2Cc2cc(-c3ncon3)ccc2F)c(-n2nccn2)cc1C	-1.27505110896861	O=C(c1ccccc1-n1nccn1)N1CCOC[C@H]1Cc1cccc(-c2ncon2)c1	0	0	0	0	0	5	0	0	0	0	1	1	0	0	0	6	0	0	0	0	0	0	0	0	0	0	0	1	0	0	2	0	0	0	2	0	0	0	0	0	0	1	0	0	1	0	0
O=C(c1cccc(Cl)c1-n1nccn1)N1CCOC[C@H]1Cc1cc(-c2ncon2)ccc1F	-1.49127421743825	O=C(c1ccccc1-n1nccn1)N1CCOC[C@H]1Cc1cccc(-c2ncon2)c1	0	0	0	0	0	5	0	0	0	0	1	1	0	0	0	6	0	0	0	0	0	0	0	0	0	0	0	1	0	0	0	0	0	0	2	0	0	0	0	0	0	1	0	0	2	0	0
Cc1ccc(C(=O)N2CCOC[C@H]2Cc2cc(-c3ncon3)ccc2F)c(-n2nccn2)c1C	-1.49127421743825	O=C(c1ccccc1-n1nccn1)N1CCOC[C@H]1Cc1cccc(-c2ncon2)c1	0	0	0	0	0	5	0	0	0	0	1	1	0	0	0	6	0	0	0	0	0	0	0	0	0	0	0	1	0	0	1	0	0	0	2	0	0	0	0	0	0	1	0	0	1	0	0
O=C(c1cccc(C(F)(F)F)c1-n1nccn1)N1CCOC[C@H]1Cc1cccc(-n2nccn2)c1	-0.546812608597396	O=C(c1ccccc1-n1nccn1)N1CCOC[C@H]1Cc1cccc(-n2nccn2)c1	0	0	0	0	0	6	0	0	0	0	1	1	0	0	0	7	0	0	0	0	0	0	0	0	0	3	0	1	0	0	0	0	0	0	2	0	0	0	0	0	0	1	0	0	3	0	0
C[C@@H]1CN(C(=O)c2cc(Cl)ccc2-n2nccn2)[C@H](Cc2cccc(-n3nccn3)c2)CO1	-0.852194258148577	O=C(c1ccccc1-n1nccn1)N1CCOC[C@H]1Cc1cccc(-n2nccn2)c1	0	0	0	0	0	6	0	0	0	0	1	1	0	0	0	7	0	0	0	0	0	0	0	0	0	0	0	1	0	0	0	0	0	0	2	0	0	0	0	0	0	1	0	0	1	0	0
C[C@@H]1CN(C(=O)c2ccc(Cl)cc2-n2nccn2)[C@H](Cc2cccc(-n3nccn3)c2)CO1	-0.903487552536127	O=C(c1ccccc1-n1nccn1)N1CCOC[C@H]1Cc1cccc(-n2nccn2)c1	0	0	0	0	0	6	0	0	0	0	1	1	0	0	0	7	0	0	0	0	0	0	0	0	0	0	0	1	0	0	0	0	0	0	2	0	0	0	0	0	0	1	0	0	1	0	0
C[C@@H]1CN(C(=O)c2cc(Cl)ccc2-n2nccn2)[C@H](Cc2cc(-n3nccn3)ccc2F)CO1	-0.852194258148577	O=C(c1ccccc1-n1nccn1)N1CCOC[C@H]1Cc1cccc(-n2nccn2)c1	0	0	0	0	0	6	0	0	0	0	1	1	0	0	0	7	0	0	0	0	0	0	0	0	0	0	0	1	0	0	0	0	0	0	2	0	0	0	0	0	0	1	0	0	2	0	0
C[C@@H]1CN(C(=O)c2ccc(Cl)cc2-n2nccn2)[C@H](Cc2cc(-n3nccn3)ccc2F)CO1	-0.546812608597396	O=C(c1ccccc1-n1nccn1)N1CCOC[C@H]1Cc1cccc(-n2nccn2)c1	0	0	0	0	0	6	0	0	0	0	1	1	0	0	0	7	0	0	0	0	0	0	0	0	0	0	0	1	0	0	0	0	0	0	2	0	0	0	0	0	0	1	0	0	2	0	0
Cc1ccc(-n2nccn2)cc1C[C@@H]1COCCN1C(=O)c1ccc(Cl)cc1-n1nccn1	-0.546812608597396	O=C(c1ccccc1-n1nccn1)N1CCOC[C@H]1Cc1cccc(-n2nccn2)c1	0	0	0	0	0	6	0	0	0	0	1	1	0	0	0	7	0	0	0	0	0	0	0	0	0	0	0	1	0	0	1	0	0	0	2	0	0	0	0	0	0	1	0	0	1	0	0
N#Cc1cccc(CC(=O)Nc2nc(-c3c[nH]c4ncccc34)cs2)c1	1.17595398914371	O=C(Cc1ccccc1)Nc1nc(-c2c[nH]c3ncccc23)cs1	0	0	0	0	0	3	1	0	0	0	1	1	0	0	0	3	2	0	0	0	0	1	0	0	0	0	0	1	0	1	0	0	0	0	1	0	1	0	0	0	0	0	0	0	0	0	0
CS(=O)(=O)c1cccc(CC(=O)Nc2nc(-c3c[nH]c4ncccc34)cs2)c1	0.235946730652238	O=C(Cc1ccccc1)Nc1nc(-c2c[nH]c3ncccc23)cs1	0	0	0	0	0	3	1	0	0	0	1	1	0	0	0	2	2	0	0	0	0	1	0	0	0	0	0	1	0	1	0	0	0	0	1	0	1	0	0	0	0	0	0	0	0	0	0
CN(C)S(=O)(=O)c1cccc(CC(=O)Nc2nc(-c3c[nH]c4ncccc34)cs2)c1	1.25933559808276	O=C(Cc1ccccc1)Nc1nc(-c2c[nH]c3ncccc23)cs1	0	0	0	0	0	3	1	0	0	0	1	1	0	0	0	3	2	0	0	0	0	1	0	0	0	0	0	1	0	1	0	0	0	0	1	0	1	0	0	0	0	0	0	0	0	0	0
CCNS(=O)(=O)c1cccc(CC(=O)Nc2nc(-c3c[nH]c4ncccc34)cs2)c1	-0.137769679141348	O=C(Cc1ccccc1)Nc1nc(-c2c[nH]c3ncccc23)cs1	0	0	0	0	0	3	1	0	0	0	1	1	0	0	0	2	3	0	0	0	0	1	0	0	0	0	0	1	0	1	0	0	0	0	1	0	1	0	0	0	0	0	0	0	0	0	0
CCCNS(=O)(=O)c1cccc(CC(=O)Nc2nc(-c3c[nH]c4ncccc34)cs2)c1	0.351778546177359	O=C(Cc1ccccc1)Nc1nc(-c2c[nH]c3ncccc23)cs1	0	0	0	0	0	3	1	0	0	0	1	1	0	0	0	2	3	0	0	0	0	1	0	0	0	0	0	1	0	1	0	0	0	0	1	0	1	0	0	0	0	0	0	0	0	0	0
CC(C)NS(=O)(=O)c1cccc(CC(=O)Nc2nc(-c3c[nH]c4ncccc34)cs2)c1	1.13673327599043	O=C(Cc1ccccc1)Nc1nc(-c2c[nH]c3ncccc23)cs1	0	0	0	0	0	3	1	0	0	0	1	1	0	0	0	2	3	0	0	0	0	1	0	0	0	0	0	1	0	1	0	0	0	0	1	0	1	0	0	0	0	0	0	0	0	0	0
COCCNS(=O)(=O)c1cccc(CC(=O)Nc2nc(-c3c[nH]c4ncccc34)cs2)c1	0.868469289395748	O=C(Cc1ccccc1)Nc1nc(-c2c[nH]c3ncccc23)cs1	0	0	0	0	0	3	1	0	0	0	1	1	0	0	0	2	3	0	0	0	0	1	0	0	0	0	0	1	0	1	0	0	0	0	1	0	1	0	0	0	0	1	0	0	0	0	0
CS(=O)(=O)Nc1cccc(CC(=O)Nc2nc(-c3c[nH]c4ncccc34)cs2)c1	-0.02401079378469	O=C(Cc1ccccc1)Nc1nc(-c2c[nH]c3ncccc23)cs1	0	0	0	0	0	3	1	0	0	0	1	1	0	0	0	2	3	0	0	0	0	1	0	0	0	0	0	1	0	2	0	0	0	0	1	0	1	0	0	0	0	0	0	0	0	0	0
CCS(=O)(=O)Nc1cccc(CC(=O)Nc2nc(-c3c[nH]c4ncccc34)cs2)c1	0.317292370106189	O=C(Cc1ccccc1)Nc1nc(-c2c[nH]c3ncccc23)cs1	0	0	0	0	0	3	1	0	0	0	1	1	0	0	0	2	3	0	0	0	0	1	0	0	0	0	0	1	0	2	0	0	0	0	1	0	1	0	0	0	0	0	0	0	0	0	0
CCCS(=O)(=O)Nc1cccc(CC(=O)Nc2nc(-c3c[nH]c4ncccc34)cs2)c1	0.811310875555799	O=C(Cc1ccccc1)Nc1nc(-c2c[nH]c3ncccc23)cs1	0	0	0	0	0	3	1	0	0	0	1	1	0	0	0	2	3	0	0	0	0	1	0	0	0	0	0	1	0	2	0	0	0	0	1	0	1	0	0	0	0	0	0	0	0	0	0
CC(C)S(=O)(=O)Nc1cccc(CC(=O)Nc2nc(-c3c[nH]c4ncccc34)cs2)c1	0.503009515901281	O=C(Cc1ccccc1)Nc1nc(-c2c[nH]c3ncccc23)cs1	0	0	0	0	0	3	1	0	0	0	1	1	0	0	0	2	3	0	0	0	0	1	0	0	0	0	0	1	0	2	0	0	0	0	1	0	1	0	0	0	0	0	0	0	0	0	0
CCCCS(=O)(=O)Nc1cccc(CC(=O)Nc2nc(-c3c[nH]c4ncccc34)cs2)c1	0.783911901367684	O=C(Cc1ccccc1)Nc1nc(-c2c[nH]c3ncccc23)cs1	0	0	0	0	0	3	1	0	0	0	1	1	0	0	0	2	3	0	0	0	0	1	0	0	0	0	0	1	0	2	0	0	0	0	1	0	1	0	0	0	0	0	0	0	0	0	0
COc1nc(N2C[C@H]3C(=O)N(C)C(=N)N[C@@]3(c3cc(-c4cccc(C#N)c4)cs3)C2)nc(C)c1F	-0.305650551780507	N=C1NC(=O)[C@@H]2CN(c3ncccn3)C[C@]2(c2cc(-c3ccccc3)cs2)N1	0	0	0	0	0	2	0	0	0	0	1	1	0	0	0	5	2	0	0	0	0	0	0	0	0	0	0	1	0	1	1	0	0	0	1	0	1	0	0	0	0	1	0	1	1	0	0
Cc1nc(N2C[C@H]3C(=O)N(C)C(=N)N[C@@]3(c3cc(-c4cccc(C#N)c4)cs3)C2)nc(C)c1F	-0.472704636443673	N=C1NC(=O)[C@@H]2CN(c3ncccn3)C[C@]2(c2cc(-c3ccccc3)cs2)N1	0	0	0	0	0	2	0	0	0	0	1	1	0	0	0	5	2	0	0	0	0	0	0	0	0	0	0	1	0	1	2	0	0	0	1	0	1	0	0	0	0	0	0	1	1	0	0
CCCOc1nc(N2C[C@H]3C(=O)N(C)C(=N)N[C@@]3(c3cc(-c4cccc(C#N)c4)cs3)C2)ncc1F	1.90992316422391	N=C1NC(=O)[C@@H]2CN(c3ncccn3)C[C@]2(c2cc(-c3ccccc3)cs2)N1	0	0	0	0	0	2	0	0	0	0	1	1	0	0	0	5	2	0	0	0	0	0	0	0	0	0	0	1	0	1	0	0	0	0	1	0	1	0	0	0	0	1	0	1	1	0	0
CCOc1nc(N2C[C@H]3C(=O)N(C)C(=N)N[C@@]3(c3cc(-c4cccc(C#N)c4)cs3)C2)ncc1F	2.4489196649566	N=C1NC(=O)[C@@H]2CN(c3ncccn3)C[C@]2(c2cc(-c3ccccc3)cs2)N1	0	0	0	0	0	2	0	0	0	0	1	1	0	0	0	5	2	0	0	0	0	0	0	0	0	0	0	1	0	1	0	0	0	0	1	0	1	0	0	0	0	1	0	1	1	0	0
CCc1nc(N2C[C@H]3C(=O)N(C)C(=N)N[C@@]3(c3cc(-c4cccc(C#N)c4)cs3)C2)ncc1F	2.19760523667569	N=C1NC(=O)[C@@H]2CN(c3ncccn3)C[C@]2(c2cc(-c3ccccc3)cs2)N1	0	0	0	0	0	2	0	0	0	0	1	1	0	0	0	5	2	0	0	0	0	0	0	0	0	0	0	1	0	1	1	0	0	0	1	0	1	0	0	0	0	0	0	1	1	0	0
Cc1nc(N2C[C@H]3C(=O)N(C)C(=N)N[C@@]3(c3cc(-c4cccc(C#N)c4)cs3)C2)ncc1F	2.60307034478385	N=C1NC(=O)[C@@H]2CN(c3ncccn3)C[C@]2(c2cc(-c3ccccc3)cs2)N1	0	0	0	0	0	2	0	0	0	0	1	1	0	0	0	5	2	0	0	0	0	0	0	0	0	0	0	1	0	1	1	0	0	0	1	0	1	0	0	0	0	0	0	1	1	0	0
CN1C(=N)N[C@@]2(c3cc(-c4cccc(Cl)c4)cs3)CN(c3ncc(F)cn3)C[C@H]2C1=O	1.90992316422391	N=C1NC(=O)[C@@H]2CN(c3ncccn3)C[C@]2(c2cc(-c3ccccc3)cs2)N1	0	0	0	0	0	2	0	0	0	0	1	1	0	0	0	4	2	0	0	0	0	0	0	0	0	0	0	1	0	1	0	0	0	0	1	0	1	0	0	0	0	0	0	1	2	0	0
CN1C(=N)N[C@@]2(c3cc(-c4cc(F)cc(F)c4)cs3)CN(c3ncc(F)cn3)C[C@H]2C1=O	2.09224472101786	N=C1NC(=O)[C@@H]2CN(c3ncccn3)C[C@]2(c2cc(-c3ccccc3)cs2)N1	0	0	0	0	0	2	0	0	0	0	1	1	0	0	0	4	2	0	0	0	0	0	0	0	0	0	0	1	0	1	0	0	0	0	1	0	1	0	0	0	0	0	0	1	3	0	0
COc1cc(C#N)cc(-c2csc([C@]34CN(c5ncc(F)cn5)C[C@H]3C(=O)N(C)C(=N)N4)c2)c1	1.62224109177213	N=C1NC(=O)[C@@H]2CN(c3ncccn3)C[C@]2(c2cc(-c3ccccc3)cs2)N1	0	0	0	0	0	2	0	0	0	0	1	1	0	0	0	5	2	0	0	0	0	0	0	0	0	0	0	1	0	1	0	0	0	0	1	0	1	0	0	0	0	1	0	1	1	0	0
CN1C(=N)N[C@@]2(c3cc(-c4cc(F)cc(C#N)c4)cs3)CN(c3ncc(F)cn3)C[C@H]2C1=O	1.62224109177213	N=C1NC(=O)[C@@H]2CN(c3ncccn3)C[C@]2(c2cc(-c3ccccc3)cs2)N1	0	0	0	0	0	2	0	0	0	0	1	1	0	0	0	5	2	0	0	0	0	0	0	0	0	0	0	1	0	1	0	0	0	0	1	0	1	0	0	0	0	0	0	1	2	0	0
CN1C(=N)N[C@@]2(c3cc(-c4ccc(Cl)c(C#N)c4)cs3)CN(c3ncc(F)cn3)C[C@H]2C1=O	0.387496628779438	N=C1NC(=O)[C@@H]2CN(c3ncccn3)C[C@]2(c2cc(-c3ccccc3)cs2)N1	0	0	0	0	0	2	0	0	0	0	1	1	0	0	0	5	2	0	0	0	0	0	0	0	0	0	0	1	0	1	0	0	0	0	1	0	1	0	0	0	0	0	0	1	2	0	0
CN1C(=N)N[C@@]2(c3cc(-c4ccc(F)c(C#N)c4)cs3)CN(c3ncc(F)cn3)C[C@H]2C1=O	0.351778546177359	N=C1NC(=O)[C@@H]2CN(c3ncccn3)C[C@]2(c2cc(-c3ccccc3)cs2)N1	0	0	0	0	0	2	0	0	0	0	1	1	0	0	0	5	2	0	0	0	0	0	0	0	0	0	0	1	0	1	0	0	0	0	1	0	1	0	0	0	0	0	0	1	2	0	0
CNCCCC(C#N)(c1ccc(OC)c(OC)c1)C(C)C	0.0215916853711064	c1ccccc1	0	0	0	0	0	0	0	0	0	0	0	0	0	0	0	1	1	0	0	0	0	0	0	0	0	0	0	0	0	0	0	0	0	0	1	0	0	0	0	0	0	2	0	0	0	0	0
[truncated: 52 more columns]
