# Supplementary material for: A systematic study of key elements underlying molecular property prediction
Source: Nat Commun. 2023 Oct 13;14:6395. doi: 10.1038/s41467-023-41948-6 (PMC10575948; doi:10.1038/s41467-023-41948-6)
Supplement: Supplementary file 4 — Source Data [file 41467_2023_41948_MOESM4_ESM.zip › SourceData/SFig11.txt]

SMILES	label	scaffold	fr_Al_COO	fr_Al_OH	fr_Al_OH_noTert	fr_ArN	fr_Ar_COO	fr_Ar_N	fr_Ar_NH	fr_Ar_OH	fr_COO	fr_COO2	fr_C_O	fr_C_O_noCOO	fr_C_S	fr_HOCCN	fr_Imine	fr_NH0	fr_NH1	fr_NH2	fr_N_O	fr_Ndealkylation1	fr_Ndealkylation2	fr_Nhpyrrole	fr_SH	fr_aldehyde	fr_alkyl_carbamate	fr_alkyl_halide	fr_allylic_oxid	fr_amide	fr_amidine	fr_aniline	fr_aryl_methyl	fr_azide	fr_azo	fr_barbitur	fr_benzene	fr_benzodiazepine	fr_bicyclic	fr_diazo	fr_dihydropyridine	fr_epoxide	fr_ester	fr_ether	fr_furan	fr_guanido	fr_halogen	fr_hdrzine	fr_hdrzone
C[C@@H](NC(=O)[C@@H](N)Cc1ccc(O)cc1)C(=O)NCC(=O)N[C@@H](Cc1ccccc1)C(=O)NN	7.45243749128399	O=C(CCc1ccccc1)NCC(=O)NCC(=O)NCCc1ccccc1	0	0	0	0	0	0	0	1	0	0	4	4	0	0	0	0	4	2	0	0	0	0	0	0	0	0	0	4	0	0	0	0	0	0	2	0	0	0	0	0	0	0	0	0	0	1	0
CCCC[C@@H](N)C(=O)NNC(=O)[C@H](Cc1ccccc1)NC(=O)CNC(=O)[C@@H](C)NC(=O)[C@@H](N)Cc1ccc(O)cc1	7.22504764908833	O=C(CCc1ccccc1)NCC(=O)NCC(=O)NCCc1ccccc1	0	0	0	0	0	0	0	1	0	0	5	5	0	0	0	0	5	2	0	0	0	0	0	0	0	0	0	5	0	0	0	0	0	0	2	0	0	0	0	0	0	0	0	0	0	1	0
CCCC[C@H](N)C(=O)NNC(=O)[C@H](Cc1ccccc1)NC(=O)CNC(=O)[C@@H](C)NC(=O)[C@@H](N)Cc1ccc(O)cc1	8.73763573553251	O=C(CCc1ccccc1)NCC(=O)NCC(=O)NCCc1ccccc1	0	0	0	0	0	0	0	1	0	0	5	5	0	0	0	0	5	2	0	0	0	0	0	0	0	0	0	5	0	0	0	0	0	0	2	0	0	0	0	0	0	0	0	0	0	1	0
C=CCN1CCN(C(c2ccccc2)c2ccc(C(=O)N(CC)CC)cc2)CC1	0.470088036175987	c1ccc(C(c2ccccc2)N2CCNCC2)cc1	0	0	0	0	0	0	0	0	0	0	1	1	0	0	0	3	0	0	0	0	0	0	0	0	0	0	0	1	0	0	0	0	0	0	2	0	0	0	0	0	0	0	0	0	0	0	0
CCN(CC)C(=O)c1ccc(C(=C2CCNCC2)c2cccc(OC)c2)cc1	0.434016644414331	c1ccc(C(=C2CCNCC2)c2ccccc2)cc1	0	0	0	0	0	0	0	0	0	0	1	1	0	0	0	1	1	0	0	0	0	0	0	0	0	0	0	1	0	0	0	0	0	0	2	0	0	0	0	0	0	1	0	0	0	0	0
CCN(CC)C(=O)c1ccc(C(c2cccc(OC)c2)N2CC(C)(C)NCC2C)cc1	2.57028052196086	c1ccc(C(c2ccccc2)N2CCNCC2)cc1	0	0	0	0	0	0	0	0	0	0	1	1	0	0	0	2	1	0	0	0	0	0	0	0	0	0	0	1	0	0	0	0	0	0	2	0	0	0	0	0	0	1	0	0	0	0	0
CCN(CC)C(=O)c1ccc(C(c2ccc(Cl)cc2)N2CCNCC2)cc1	0.41889348284011	c1ccc(C(c2ccccc2)N2CCNCC2)cc1	0	0	0	0	0	0	0	0	0	0	1	1	0	0	0	2	1	0	0	0	0	0	0	0	0	0	0	1	0	0	0	0	0	0	2	0	0	0	0	0	0	0	0	0	1	0	0
CCN(CC)C(=O)c1ccc(C(=C2CCNCC2)c2ccccc2OC)cc1	0.84521242723148	c1ccc(C(=C2CCNCC2)c2ccccc2)cc1	0	0	0	0	0	0	0	0	0	0	1	1	0	0	0	1	1	0	0	0	0	0	0	0	0	0	0	1	0	0	0	0	0	0	2	0	0	0	0	0	0	1	0	0	0	0	0
CCCCN1CCN(C(c2ccccc2)c2ccc(C(=O)N(CC)CC)cc2)CC1	2.81379137609951	c1ccc(C(c2ccccc2)N2CCNCC2)cc1	0	0	0	0	0	0	0	0	0	0	1	1	0	0	0	3	0	0	0	0	0	0	0	0	0	0	0	1	0	0	0	0	0	0	2	0	0	0	0	0	0	0	0	0	0	0	0
CCCCN1CCC(=C(c2ccccc2)c2ccc(C(=O)N(CC)CC)cc2)CC1	0.673967314044921	c1ccc(C(=C2CCNCC2)c2ccccc2)cc1	0	0	0	0	0	0	0	0	0	0	1	1	0	0	0	2	0	0	0	0	1	0	0	0	0	0	0	1	0	0	0	0	0	0	2	0	0	0	0	0	0	0	0	0	0	0	0
CCN(CC)C(=O)c1ccc(C(c2ccccc2)N2CCNCC2)cc1	-0.0057732062349078	c1ccc(C(c2ccccc2)N2CCNCC2)cc1	0	0	0	0	0	0	0	0	0	0	1	1	0	0	0	2	1	0	0	0	0	0	0	0	0	0	0	1	0	0	0	0	0	0	2	0	0	0	0	0	0	0	0	0	0	0	0
CCN(CC)C(=O)c1ccc(C(=C2CCNCC2)c2ccccc2)cc1	0.757243654285523	c1ccc(C(=C2CCNCC2)c2ccccc2)cc1	0	0	0	0	0	0	0	0	0	0	1	1	0	0	0	1	1	0	0	0	0	0	0	0	0	0	0	1	0	0	0	0	0	0	2	0	0	0	0	0	0	0	0	0	0	0	0
CCN(CC)C(=O)c1ccc(C(=C2CCNCC2)c2c(C)cccc2C)cc1	2.07244209372168	c1ccc(C(=C2CCNCC2)c2ccccc2)cc1	0	0	0	0	0	0	0	0	0	0	1	1	0	0	0	1	1	0	0	0	0	0	0	0	0	0	0	1	0	0	2	0	0	0	2	0	0	0	0	0	0	0	0	0	0	0	0
C=CCN1CCC(=C(c2ccccc2)c2ccc(C(=O)N(CC)CC)cc2)CC1	0.889272417025511	c1ccc(C(=C2CCNCC2)c2ccccc2)cc1	0	0	0	0	0	0	0	0	0	0	1	1	0	0	0	2	0	0	0	0	1	0	0	0	0	0	0	1	0	0	0	0	0	0	2	0	0	0	0	0	0	0	0	0	0	0	0
CCN(CC)C(=O)c1ccc(C(=C2CCNCC2)c2ccc(Cl)c(Cl)c2)cc1	1.14058684530642	c1ccc(C(=C2CCNCC2)c2ccccc2)cc1	0	0	0	0	0	0	0	0	0	0	1	1	0	0	0	1	1	0	0	0	0	0	0	0	0	0	0	1	0	0	0	0	0	0	2	0	0	0	0	0	0	0	0	0	2	0	0
CCN(CC)C(=O)c1ccc(C(=C2CCNCC2)c2cccc(F)c2)cc1	0.819679125226315	c1ccc(C(=C2CCNCC2)c2ccccc2)cc1	0	0	0	0	0	0	0	0	0	0	1	1	0	0	0	1	1	0	0	0	0	0	0	0	0	0	0	1	0	0	0	0	0	0	2	0	0	0	0	0	0	0	0	0	1	0	0
CCN(CC)C(=O)c1ccc(C(c2cccc(OC)c2)N2CCNCC2)cc1	0.426426475147656	c1ccc(C(c2ccccc2)N2CCNCC2)cc1	0	0	0	0	0	0	0	0	0	0	1	1	0	0	0	2	1	0	0	0	0	0	0	0	0	0	0	1	0	0	0	0	0	0	2	0	0	0	0	0	0	1	0	0	0	0	0
CCN(CC)C(=O)c1ccc(C(=C2CCNCC2)c2cccc([N+](=O)[O-])c2)cc1	1.08428680061788	c1ccc(C(=C2CCNCC2)c2ccccc2)cc1	0	0	0	0	0	0	0	0	0	0	1	1	0	0	0	2	1	0	0	0	0	0	0	0	0	0	0	1	0	0	0	0	0	0	2	0	0	0	0	0	0	0	0	0	0	0	0
CCN(CC)C(=O)c1ccc(C(=C2CCNCC2)c2ccc(SC)cc2)cc1	0.18122183096299	c1ccc(C(=C2CCNCC2)c2ccccc2)cc1	0	0	0	0	0	0	0	0	0	0	1	1	0	0	0	1	1	0	0	0	0	0	0	0	0	0	0	1	0	0	0	0	0	0	2	0	0	0	0	0	0	0	0	0	0	0	0
CCN(CC)C(=O)c1ccc(C(c2cccc(F)c2)N2CCNCC2)cc1	0.361120290327163	c1ccc(C(c2ccccc2)N2CCNCC2)cc1	0	0	0	0	0	0	0	0	0	0	1	1	0	0	0	2	1	0	0	0	0	0	0	0	0	0	0	1	0	0	0	0	0	0	2	0	0	0	0	0	0	0	0	0	1	0	0
CCN(CC)C(=O)c1ccc(C(=C2CCNCC2)c2cccc(N)c2)cc1	0.303824153055322	c1ccc(C(=C2CCNCC2)c2ccccc2)cc1	0	0	0	1	0	0	0	0	0	0	1	1	0	0	0	1	1	1	0	0	0	0	0	0	0	0	0	1	0	1	0	0	0	0	2	0	0	0	0	0	0	0	0	0	0	0	0
CCN(CC)C(=O)c1ccc(C(=C2CCN(CC=C(C)C)CC2)c2ccccc2)cc1	2.06268591877632	c1ccc(C(=C2CCNCC2)c2ccccc2)cc1	0	0	0	0	0	0	0	0	0	0	1	1	0	0	0	2	0	0	0	0	1	0	0	0	0	0	1	1	0	0	0	0	0	0	2	0	0	0	0	0	0	0	0	0	0	0	0
CCN(CC)C(=O)c1ccc(C(c2ccc(OC)cc2)N2CCNCC2)cc1	0.579758334660212	c1ccc(C(c2ccccc2)N2CCNCC2)cc1	0	0	0	0	0	0	0	0	0	0	1	1	0	0	0	2	1	0	0	0	0	0	0	0	0	0	0	1	0	0	0	0	0	0	2	0	0	0	0	0	0	1	0	0	0	0	0
CCN(CC)C(=O)c1ccc(C(=C2CCNCC2)c2ccccc2F)cc1	1.00032142050055	c1ccc(C(=C2CCNCC2)c2ccccc2)cc1	0	0	0	0	0	0	0	0	0	0	1	1	0	0	0	1	1	0	0	0	0	0	0	0	0	0	0	1	0	0	0	0	0	0	2	0	0	0	0	0	0	0	0	0	1	0	0
CCN(CC)C(=O)c1ccc(C(=C2CCNCC2)c2ccc(OC)cc2)cc1	0.398465660150011	c1ccc(C(=C2CCNCC2)c2ccccc2)cc1	0	0	0	0	0	0	0	0	0	0	1	1	0	0	0	1	1	0	0	0	0	0	0	0	0	0	0	1	0	0	0	0	0	0	2	0	0	0	0	0	0	1	0	0	0	0	0
CCN(CC)C(=O)c1ccc(C(=C2CCNCC2)c2cccc(C(F)(F)F)c2)cc1	1.68013507019103	c1ccc(C(=C2CCNCC2)c2ccccc2)cc1	0	0	0	0	0	0	0	0	0	0	1	1	0	0	0	1	1	0	0	0	0	0	0	0	0	3	0	1	0	0	0	0	0	0	2	0	0	0	0	0	0	0	0	0	3	0	0
CCN(CC)C(=O)c1ccc(C(=C2CCNCC2)c2cccc(C(C)=O)c2)cc1	0.901357156240582	c1ccc(C(=C2CCNCC2)c2ccccc2)cc1	0	0	0	0	0	0	0	0	0	0	2	2	0	0	0	1	1	0	0	0	0	0	0	0	0	0	0	1	0	0	0	0	0	0	2	0	0	0	0	0	0	0	0	0	0	0	0
CCN(CC)C(=O)c1ccc(C(=C2CCNCC2)c2ccc(Cl)cc2)cc1	0.472856477730595	c1ccc(C(=C2CCNCC2)c2ccccc2)cc1	0	0	0	0	0	0	0	0	0	0	1	1	0	0	0	1	1	0	0	0	0	0	0	0	0	0	0	1	0	0	0	0	0	0	2	0	0	0	0	0	0	0	0	0	1	0	0
CCN(CC)C(=O)c1ccc(C(c2cccc(OC)c2)N2CC(C)NCC2(C)C)cc1	3.35102576183879	c1ccc(C(c2ccccc2)N2CCNCC2)cc1	0	0	0	0	0	0	0	0	0	0	1	1	0	0	0	2	1	0	0	0	0	0	0	0	0	0	0	1	0	0	0	0	0	0	2	0	0	0	0	0	0	1	0	0	0	0	0
CCN(CC)C(=O)c1ccc(C(c2ccc(C)cc2)N2CCNCC2)cc1	0.133277332805902	c1ccc(C(c2ccccc2)N2CCNCC2)cc1	0	0	0	0	0	0	0	0	0	0	1	1	0	0	0	2	1	0	0	0	0	0	0	0	0	0	0	1	0	0	1	0	0	0	2	0	0	0	0	0	0	0	0	0	0	0	0
N#Cc1cccc(-c2cccn(C(CN3CCCC3)c3ccccc3)c2=O)c1	0.638291711424158	O=c1c(-c2ccccc2)cccn1C(CN1CCCC1)c1ccccc1	0	0	0	0	0	1	0	0	0	0	0	0	0	0	0	3	0	0	0	0	1	0	0	0	0	0	0	0	0	0	0	0	0	0	2	0	0	0	0	0	0	0	0	0	0	0	0
COc1ccccc1-c1cccn(C(CN2CCCC2)c2ccccc2)c1=O	1.90992316422391	O=c1c(-c2ccccc2)cccn1C(CN1CCCC1)c1ccccc1	0	0	0	0	0	1	0	0	0	0	0	0	0	0	0	2	0	0	0	0	1	0	0	0	0	0	0	0	0	0	0	0	0	0	2	0	0	0	0	0	0	1	0	0	0	0	0
O=c1c(-c2ccccc2C(F)(F)F)cccn1C(CN1CCCC1)c1ccccc1	1.5734509276027	O=c1c(-c2ccccc2)cccn1C(CN1CCCC1)c1ccccc1	0	0	0	0	0	1	0	0	0	0	0	0	0	0	0	2	0	0	0	0	1	0	0	0	0	3	0	0	0	0	0	0	0	0	2	0	0	0	0	0	0	0	0	0	3	0	0
O=c1c(-c2ccc(OC(F)(F)F)cc2)cccn1C(CN1CCCC1)c1ccccc1	1.99693454121354	O=c1c(-c2ccccc2)cccn1C(CN1CCCC1)c1ccccc1	0	0	0	0	0	1	0	0	0	0	0	0	0	0	0	2	0	0	0	0	1	0	0	0	0	3	0	0	0	0	0	0	0	0	2	0	0	0	0	0	0	1	0	0	3	0	0
O=c1c(-c2ccc(Cl)c(Cl)c2)cccn1C(CN1CCCC1)c1ccccc1	1.36759887339855	O=c1c(-c2ccccc2)cccn1C(CN1CCCC1)c1ccccc1	0	0	0	0	0	1	0	0	0	0	0	0	0	0	0	2	0	0	0	0	1	0	0	0	0	0	0	0	0	0	0	0	0	0	2	0	0	0	0	0	0	0	0	0	2	0	0
O=c1c(-c2cccc(Cl)c2)cccn1C(CN1CCCC1)c1ccccc1	3.26990021702643	O=c1c(-c2ccccc2)cccn1C(CN1CCCC1)c1ccccc1	0	0	0	0	0	1	0	0	0	0	0	0	0	0	0	2	0	0	0	0	1	0	0	0	0	0	0	0	0	0	0	0	0	0	2	0	0	0	0	0	0	0	0	0	1	0	0
O=c1c(-c2ccc(C(F)(F)F)cc2)cccn1C(CN1CCCC1)c1ccccc1	1.09308451132141	O=c1c(-c2ccccc2)cccn1C(CN1CCCC1)c1ccccc1	0	0	0	0	0	1	0	0	0	0	0	0	0	0	0	2	0	0	0	0	1	0	0	0	0	3	0	0	0	0	0	0	0	0	2	0	0	0	0	0	0	0	0	0	3	0	0
COc1ccc(Cl)cc1-c1cccn(C(CN2CCCC2)c2ccccc2)c1=O	1.87713334140092	O=c1c(-c2ccccc2)cccn1C(CN1CCCC1)c1ccccc1	0	0	0	0	0	1	0	0	0	0	0	0	0	0	0	2	0	0	0	0	1	0	0	0	0	0	0	0	0	0	0	0	0	0	2	0	0	0	0	0	0	1	0	0	1	0	0
O=c1c(-c2ccc(Cl)cc2)cccn1C(CN1CCCC1)c1ccccc1	0.515330000289323	O=c1c(-c2ccccc2)cccn1C(CN1CCCC1)c1ccccc1	0	0	0	0	0	1	0	0	0	0	0	0	0	0	0	2	0	0	0	0	1	0	0	0	0	0	0	0	0	0	0	0	0	0	2	0	0	0	0	0	0	0	0	0	1	0	0
O=c1c(-c2cccc([N+](=O)[O-])c2)cccn1C(CN1CCCC1)c1ccccc1	0.728707347020588	O=c1c(-c2ccccc2)cccn1C(CN1CCCC1)c1ccccc1	0	0	0	0	0	1	0	0	0	0	0	0	0	0	0	3	0	0	0	0	1	0	0	0	0	0	0	0	0	0	0	0	0	0	2	0	0	0	0	0	0	0	0	0	0	0	0
COc1ccc(-c2cccn(C(CN3CCCC3)c3ccccc3)c2=O)cc1	1.71107230547874	O=c1c(-c2ccccc2)cccn1C(CN1CCCC1)c1ccccc1	0	0	0	0	0	1	0	0	0	0	0	0	0	0	0	2	0	0	0	0	1	0	0	0	0	0	0	0	0	0	0	0	0	0	2	0	0	0	0	0	0	1	0	0	0	0	0
COc1ccc(F)cc1-c1cccn(C(CN2CCCC2)c2ccccc2)c1=O	0.850976131948229	O=c1c(-c2ccccc2)cccn1C(CN1CCCC1)c1ccccc1	0	0	0	0	0	1	0	0	0	0	0	0	0	0	0	2	0	0	0	0	1	0	0	0	0	0	0	0	0	0	0	0	0	0	2	0	0	0	0	0	0	1	0	0	1	0	0
C=CCN1C[C@H](C)N([C@H](c2ccc(C(=O)N(C(C)C)C(C)C)cc2)c2cccc(OC)c2)C[C@H]1C	0.169895682086207	c1ccc(C(c2ccccc2)N2CCNCC2)cc1	0	0	0	0	0	0	0	0	0	0	1	1	0	0	0	3	0	0	0	0	0	0	0	0	0	0	0	1	0	0	0	0	0	0	2	0	0	0	0	0	0	1	0	0	0	0	0
C=CCN1C[C@H](C)N([C@H](c2ccc(C(=O)N(CC)CCCC)cc2)c2cccc(OC)c2)C[C@H]1C	0.886273914029253	c1ccc(C(c2ccccc2)N2CCNCC2)cc1	0	0	0	0	0	0	0	0	0	0	1	1	0	0	0	3	0	0	0	0	0	0	0	0	0	0	0	1	0	0	0	0	0	0	2	0	0	0	0	0	0	1	0	0	0	0	0
C=CCN1C[C@H](C)N([C@H](c2ccc(C(=O)N(C)CC)cc2)c2cccc(OC)c2)C[C@H]1C	-0.401786836547139	c1ccc(C(c2ccccc2)N2CCNCC2)cc1	0	0	0	0	0	0	0	0	0	0	1	1	0	0	0	3	0	0	0	0	0	0	0	0	0	0	0	1	0	0	0	0	0	0	2	0	0	0	0	0	0	1	0	0	0	0	0
C=CCN1C[C@H](C)N([C@H](c2ccc(C(=O)N(C)C)cc2)c2cccc(OC)c2)C[C@H]1C	-0.182352335436015	c1ccc(C(c2ccccc2)N2CCNCC2)cc1	0	0	0	0	0	0	0	0	0	0	1	1	0	0	0	3	0	0	0	0	0	0	0	0	0	0	0	1	0	0	0	0	0	0	2	0	0	0	0	0	0	1	0	0	0	0	0
C=CCN1C[C@H](C)N([C@H](c2ccc(C(=O)N(CCC)CCC)cc2)c2cccc(OC)c2)C[C@H]1C	0.286746725679295	c1ccc(C(c2ccccc2)N2CCNCC2)cc1	0	0	0	0	0	0	0	0	0	0	1	1	0	0	0	3	0	0	0	0	0	0	0	0	0	0	0	1	0	0	0	0	0	0	2	0	0	0	0	0	0	1	0	0	0	0	0
COc1cccc(OC)c1-c1cccn(C(CN2CCC(O)C2)c2ccccc2)c1=O	0.728707347020588	O=c1c(-c2ccccc2)cccn1C(CN1CCCC1)c1ccccc1	0	1	1	0	0	1	0	0	0	0	0	0	0	1	0	2	0	0	0	0	1	0	0	0	0	0	0	0	0	0	0	0	0	0	2	0	0	0	0	0	0	2	0	0	0	0	0
COc1ccc(Cl)cc1-c1cccn(C(CN2CCC(O)C2)c2ccccc2)c1=O	3.75297592783951	O=c1c(-c2ccccc2)cccn1C(CN1CCCC1)c1ccccc1	0	1	1	0	0	1	0	0	0	0	0	0	0	1	0	2	0	0	0	0	1	0	0	0	0	0	0	0	0	0	0	0	0	0	2	0	0	0	0	0	0	1	0	0	1	0	0
COc1ccc(OC)c(-c2cccn(C(CN3CCC(O)C3)c3ccccc3)c2=O)c1	1.29473752513367	O=c1c(-c2ccccc2)cccn1C(CN1CCCC1)c1ccccc1	0	1	1	0	0	1	0	0	0	0	0	0	0	1	0	2	0	0	0	0	1	0	0	0	0	0	0	0	0	0	0	0	0	0	2	0	0	0	0	0	0	2	0	0	0	0	0
O=c1c(-c2ccc(Cl)cc2Cl)cccn1C(CN1CCCC1)c1ccccc1	1.35030737628849	O=c1c(-c2ccccc2)cccn1C(CN1CCCC1)c1ccccc1	0	0	0	0	0	1	0	0	0	0	0	0	0	0	0	2	0	0	0	0	1	0	0	0	0	0	0	0	0	0	0	0	0	0	2	0	0	0	0	0	0	0	0	0	2	0	0
CC(=O)c1ccc(-c2cccn(C(CN3CCC(O)C3)c3ccccc3)c2=O)cc1	1.53262893308244	O=c1c(-c2ccccc2)cccn1C(CN1CCCC1)c1ccccc1	0	1	1	0	0	1	0	0	0	0	1	1	0	1	0	2	0	0	0	0	1	0	0	0	0	0	0	0	0	0	0	0	0	0	2	0	0	0	0	0	0	0	0	0	0	0	0
Nc1cccc(-c2cccn(C(CN3CCC(O)C3)c3ccccc3)c2=O)c1	1.02409163983446	O=c1c(-c2ccccc2)cccn1C(CN1CCCC1)c1ccccc1	0	1	1	1	0	1	0	0	0	0	0	0	0	1	0	2	0	1	0	0	1	0	0	0	0	0	0	0	0	1	0	0	0	0	2	0	0	0	0	0	0	0	0	0	0	0	0
Cc1cc(O)cc(C)c1[C@H](C)[C@H](N)C(=O)N[C@H](C(=O)NCC(=O)N[C@@H](Cc1ccccc1)C(=O)N[C@H](C(=O)O)C(C)(C)S)C(C)(C)S	2.4207487879899	O=C(CCc1ccccc1)NCC(=O)NCC(=O)NCCc1ccccc1	1	0	0	0	0	0	0	1	1	1	5	4	0	0	0	0	4	1	0	0	0	0	2	0	0	0	0	4	0	0	2	0	0	0	2	0	0	0	0	0	0	0	0	0	0	0	0
Cc1cc(O)cc(C)c1[C@@H](C)[C@@H](N)C(=O)N[C@H](C(=O)NCC(=O)N[C@@H](Cc1ccccc1)C(=O)N[C@H](C(=O)O)C(C)(C)S)C(C)(C)S	-2.25156070083582	O=C(CCc1ccccc1)NCC(=O)NCC(=O)NCCc1ccccc1	1	0	0	0	0	0	0	1	1	1	5	4	0	0	0	0	4	1	0	0	0	0	2	0	0	0	0	4	0	0	2	0	0	0	2	0	0	0	0	0	0	0	0	0	0	0	0
CC(C)C[C@H](NC(=O)[C@H](Cc1ccccc1)NC(=O)CNC(=O)[C@H](NC(=O)[C@@H](N)Cc1ccc(O)cc1)[C@@H](C)O)C(=O)N[C@@H](CO)C(N)=O	7.61370563888011	O=C(CCc1ccccc1)NCC(=O)NCC(=O)NCCc1ccccc1	0	2	2	0	0	0	0	1	0	0	6	6	0	0	0	0	5	2	0	0	0	0	0	0	0	0	0	6	0	0	0	0	0	0	2	0	0	0	0	0	0	0	0	0	0	0	0
Cc1cc(O)cc(C)c1[C@@H](C)[C@H](N)C(=O)N[C@H](C(=O)NCC(=O)N[C@@H](Cc1ccccc1)C(=O)N[C@H](C(=O)O)C(C)(C)S)C(C)(C)S	0.633629698318346	O=C(CCc1ccccc1)NCC(=O)NCC(=O)NCCc1ccccc1	1	0	0	0	0	0	0	1	1	1	5	4	0	0	0	0	4	1	0	0	0	0	2	0	0	0	0	4	0	0	2	0	0	0	2	0	0	0	0	0	0	0	0	0	0	0	0
COc1ccc2c(c1)CN(C(=O)[C@@H](N)Cc1c(C)cc(O)cc1C)[C@H](C(=O)O)C2	1.03793269124633	O=C(CCc1ccccc1)N1CCc2ccccc2C1	1	0	0	0	0	0	0	1	1	1	2	1	0	0	0	1	0	1	0	0	0	0	0	0	0	0	0	1	0	0	2	0	0	0	2	0	1	0	0	0	0	1	0	0	0	0	0
Cc1cc(O)cc(C)c1CC(N)C(=O)N1Cc2cc(O)ccc2C[C@H]1C(=O)O	1.32213649932179	O=C(CCc1ccccc1)N1CCc2ccccc2C1	1	0	0	0	0	0	0	2	1	1	2	1	0	0	0	1	0	1	0	0	0	0	0	0	0	0	0	1	0	0	2	0	0	0	2	0	1	0	0	0	0	0	0	0	0	0	0
COc1ccc2c(c1)CN(C(=O)C(N)Cc1c(C)cc(O)cc1C)[C@H](C(=O)O)C2	1.26806927805151	O=C(CCc1ccccc1)N1CCc2ccccc2C1	1	0	0	0	0	0	0	1	1	1	2	1	0	0	0	1	0	1	0	0	0	0	0	0	0	0	0	1	0	0	2	0	0	0	2	0	1	0	0	0	0	1	0	0	0	0	0
Cc1cc(O)cc(C)c1C[C@@H](N)C(=O)N1Cc2c(cc(Br)c(O)c2Br)C[C@H]1C(=O)O	-0.0033162025418569	O=C(CCc1ccccc1)N1CCc2ccccc2C1	1	0	0	0	0	0	0	2	1	1	2	1	0	0	0	1	0	1	0	0	0	0	0	0	0	0	0	1	0	0	2	0	0	0	2	0	1	0	0	0	0	0	0	0	2	0	0
Cc1cc(O)cc(C)c1C[C@H](N)C(=O)N1Cc2ccccc2C[C@H]1C(=O)O	2.20429422482649	O=C(CCc1ccccc1)N1CCc2ccccc2C1	1	0	0	0	0	0	0	1	1	1	2	1	0	0	0	1	0	1	0	0	0	0	0	0	0	0	0	1	0	0	2	0	0	0	2	0	1	0	0	0	0	0	0	0	0	0	0
COc1c(Br)cc2c(c1Br)CN(C(=O)[C@@H](N)Cc1c(C)cc(O)cc1C)[C@H](C(=O)O)C2	1.5794210945892	O=C(CCc1ccccc1)N1CCc2ccccc2C1	1	0	0	0	0	0	0	1	1	1	2	1	0	0	0	1	0	1	0	0	0	0	0	0	0	0	0	1	0	0	2	0	0	0	2	0	1	0	0	0	0	1	0	0	2	0	0
Cc1cc(O)cc(C)c1C[C@H](N)C(=O)N1Cc2c(cc(Br)c(O)c2Br)C[C@H]1C(=O)O	1.87713334140092	O=C(CCc1ccccc1)N1CCc2ccccc2C1	1	0	0	0	0	0	0	2	1	1	2	1	0	0	0	1	0	1	0	0	0	0	0	0	0	0	0	1	0	0	2	0	0	0	2	0	1	0	0	0	0	0	0	0	2	0	0
COc1c(Br)cc2c(c1Br)CN(C(=O)[C@H](N)Cc1c(C)cc(O)cc1C)[C@H](C(=O)O)C2	-0.016755622903517	O=C(CCc1ccccc1)N1CCc2ccccc2C1	1	0	0	0	0	0	0	1	1	1	2	1	0	0	0	1	0	1	0	0	0	0	0	0	0	0	0	1	0	0	2	0	0	0	2	0	1	0	0	0	0	1	0	0	2	0	0
CO[C@@]12CC[C@@]3(C[C@@H]1[C@](C)(O)C(C)(C)C)[C@H]1Cc4ccc(O)c5c4[C@@]3(CCN1CC1CC1)[C@H]2O5.Cl	8.46937174893783	c1cc2c3c(c1)O[C@H]1C4CCC5(CC4)[C@@H](C2)N(CC2CC2)CC[C@]315	0	1	0	0	0	0	0	1	0	0	0	0	0	0	0	1	0	0	0	0	1	0	0	0	0	0	0	0	0	0	0	0	0	0	1	0	2	0	0	0	0	2	0	0	1	0	0
Cc1cc(O)cc(C)c1C[C@H](N)C(=O)N1Cc2ccccc2C[C@H]1C/N=C(/S)NC(C)(C)C	5.41648106154389	O=C(CCc1ccccc1)N1CCc2ccccc2C1	0	0	0	0	0	0	0	1	0	0	1	1	0	0	1	2	1	1	0	0	0	0	1	0	0	0	0	1	1	0	2	0	0	0	2	0	1	0	0	0	0	0	0	0	0	0	0
Cc1cc(O)cc(C)c1C[C@H](N)C(=O)N1Cc2ccccc2C[C@H]1CNCC(C)(C)C	8.73763573553251	O=C(CCc1ccccc1)N1CCc2ccccc2C1	0	0	0	0	0	0	0	1	0	0	1	1	0	0	0	1	1	1	0	0	0	0	0	0	0	0	0	1	0	0	2	0	0	0	2	0	1	0	0	0	0	0	0	0	0	0	0
Cc1cc(O)cc(C)c1C[C@H](N)C(=O)N1Cc2ccccc2C[C@H]1CN(C)C	4.57875265217284	O=C(CCc1ccccc1)N1CCc2ccccc2C1	0	0	0	0	0	0	0	1	0	0	1	1	0	0	0	2	0	1	0	1	0	0	0	0	0	0	0	1	0	0	2	0	0	0	2	0	1	0	0	0	0	0	0	0	0	0	0
Cc1cc(O)cc(C)c1C[C@H](N)C(=O)N1Cc2ccccc2C[C@H]1CO	2.95736716631762	O=C(CCc1ccccc1)N1CCc2ccccc2C1	0	1	1	0	0	0	0	1	0	0	1	1	0	0	0	1	0	1	0	0	0	0	0	0	0	0	0	1	0	0	2	0	0	0	2	0	1	0	0	0	0	0	0	0	0	0	0
C=CCOC[C@@H]1Cc2ccccc2CN1C(=O)[C@@H](N)Cc1c(C)cc(O)cc1C	4.31786877287578	O=C(CCc1ccccc1)N1CCc2ccccc2C1	0	0	0	0	0	0	0	1	0	0	1	1	0	0	0	1	0	1	0	0	0	0	0	0	0	0	0	1	0	0	2	0	0	0	2	0	1	0	0	0	0	1	0	0	0	0	0
Cc1cc(O)cc(C)c1C[C@H](N)C(=O)N1Cc2ccccc2C[C@H]1CN=[N+]=[N-]	4.45034252394217	O=C(CCc1ccccc1)N1CCc2ccccc2C1	0	0	0	0	0	0	0	1	0	0	1	1	0	0	0	4	0	1	0	0	0	0	0	0	0	0	0	1	0	0	2	1	0	0	2	0	1	0	0	0	0	0	0	0	0	0	0
Cc1cc(O)cc(C)c1C[C@H](N)C(=O)N1Cc2ccccc2C[C@H]1CN=C(N)N	6.45055482907443	O=C(CCc1ccccc1)N1CCc2ccccc2C1	0	0	0	0	0	0	0	1	0	0	1	1	0	0	1	2	0	3	0	0	0	0	0	0	0	0	0	1	0	0	2	0	0	0	2	0	1	0	0	0	0	0	0	1	0	0	0
Cc1cc(O)cc(C)c1C[C@H](N)C(=O)N1Cc2ccccc2C[C@H]1CNC(=O)C(C)(C)C	5.76919560426653	O=C(CCc1ccccc1)N1CCc2ccccc2C1	0	0	0	0	0	0	0	1	0	0	2	2	0	0	0	1	1	1	0	0	0	0	0	0	0	0	0	2	0	0	2	0	0	0	2	0	1	0	0	0	0	0	0	0	0	0	0
CCNC(=O)NC[C@@H]1Cc2ccccc2CN1C(=O)[C@@H](N)Cc1c(C)cc(O)cc1C	3.87010128507693	O=C(CCc1ccccc1)N1CCc2ccccc2C1	0	0	0	0	0	0	0	1	0	0	2	2	0	0	0	1	2	1	0	0	0	0	0	0	0	0	0	3	0	0	2	0	0	0	2	0	1	0	0	0	0	0	0	0	0	0	0
CC(=O)NC[C@@H]1Cc2ccccc2CN1C(=O)[C@@H](N)Cc1c(C)cc(O)cc1C	6.22118072800958	O=C(CCc1ccccc1)N1CCc2ccccc2C1	0	0	0	0	0	0	0	1	0	0	2	2	0	0	0	1	1	1	0	0	0	0	0	0	0	0	0	2	0	0	2	0	0	0	2	0	1	0	0	0	0	0	0	0	0	0	0
CC(=O)OC[C@@H]1Cc2ccccc2CN1C(=O)[C@@H](N)Cc1c(C)cc(O)cc1C	7.45243749128399	O=C(CCc1ccccc1)N1CCc2ccccc2C1	0	0	0	0	0	0	0	1	0	0	2	2	0	0	0	1	0	1	0	0	0	0	0	0	0	0	0	1	0	0	2	0	0	0	2	0	1	0	0	0	1	1	0	0	0	0	0
CC(=N)NC[C@@H]1Cc2ccccc2CN1C(=O)[C@@H](N)Cc1c(C)cc(O)cc1C	5.49745012407756	O=C(CCc1ccccc1)N1CCc2ccccc2C1	0	0	0	0	0	0	0	1	0	0	1	1	0	0	0	1	2	1	0	0	0	0	0	0	0	0	0	1	1	0	2	0	0	0	2	0	1	0	0	0	0	0	0	0	0	0	0
Cc1cc(O)cc(C)c1C[C@H](N)C(=O)N1Cc2ccccc2C[C@H]1CN	4.27261218128766	O=C(CCc1ccccc1)N1CCc2ccccc2C1	0	0	0	0	0	0	0	1	0	0	1	1	0	0	0	1	0	2	0	0	0	0	0	0	0	0	0	1	0	0	2	0	0	0	2	0	1	0	0	0	0	0	0	0	0	0	0
Cc1cc(O)cc(C)c1C[C@H](N)C(=O)N1Cc2ccccc2C[C@H]1C	7.90138771133189	O=C(CCc1ccccc1)N1CCc2ccccc2C1	0	0	0	0	0	0	0	1	0	0	1	1	0	0	0	1	0	1	0	0	0	0	0	0	0	0	0	1	0	0	2	0	0	0	2	0	1	0	0	0	0	0	0	0	0	0	0
COC[C@@H]1Cc2ccccc2CN1C(=O)[C@@H](N)Cc1c(C)cc(O)cc1C	2.87313081588581	O=C(CCc1ccccc1)N1CCc2ccccc2C1	0	0	0	0	0	0	0	1	0	0	1	1	0	0	0	1	0	1	0	0	0	0	0	0	0	0	0	1	0	0	2	0	0	0	2	0	1	0	0	0	0	1	0	0	0	0	0
Cc1cc(O)cc(C)c1C[C@H](N)C(=O)N1Cc2ccccc2C[C@H]1CNC(=O)NC(C)(C)C	4.87609663553635	O=C(CCc1ccccc1)N1CCc2ccccc2C1	0	0	0	0	0	0	0	1	0	0	2	2	0	0	0	1	2	1	0	0	0	0	0	0	0	0	0	3	0	0	2	0	0	0	2	0	1	0	0	0	0	0	0	0	0	0	0
CCCNCc1ccc(OCc2ccccc2C(=O)Nc2ccc3nc(C)cc(N)c3c2)cc1	0.884778027437671	O=C(Nc1ccc2ncccc2c1)c1ccccc1COc1ccccc1	0	0	0	1	0	1	0	0	0	0	1	1	0	0	0	1	2	1	0	0	0	0	0	0	0	0	0	1	0	2	1	0	0	0	3	0	1	0	0	0	0	1	0	0	0	0	0
CCCCNCc1ccc(OCc2ccccc2C(=O)Nc2ccc3nc(C)cc(N)c3c2)cc1	0.460262844148868	O=C(Nc1ccc2ncccc2c1)c1ccccc1COc1ccccc1	0	0	0	1	0	1	0	0	0	0	1	1	0	0	0	1	2	1	0	0	0	0	0	0	0	0	0	1	0	2	1	0	0	0	3	0	1	0	0	0	0	1	0	0	0	0	0
CCCCCNCc1ccc(OCc2ccccc2C(=O)Nc2ccc3nc(C)cc(N)c3c2)cc1	0.598666694678297	O=C(Nc1ccc2ncccc2c1)c1ccccc1COc1ccccc1	0	0	0	1	0	1	0	0	0	0	1	1	0	0	0	1	2	1	0	0	0	0	0	0	0	0	0	1	0	2	1	0	0	0	3	0	1	0	0	0	0	1	0	0	0	0	0
CCCCCCNCc1ccc(OCc2ccccc2C(=O)Nc2ccc3nc(C)cc(N)c3c2)cc1	1.13942921446134	O=C(Nc1ccc2ncccc2c1)c1ccccc1COc1ccccc1	0	0	0	1	0	1	0	0	0	0	1	1	0	0	0	1	2	1	0	0	0	0	0	0	0	0	0	1	0	2	1	0	0	0	3	0	1	0	0	0	0	1	0	0	0	0	0
CCCCCCCNCc1ccc(OCc2ccccc2C(=O)Nc2ccc3nc(C)cc(N)c3c2)cc1	1.41066417682938	O=C(Nc1ccc2ncccc2c1)c1ccccc1COc1ccccc1	0	0	0	1	0	1	0	0	0	0	1	1	0	0	0	1	2	1	0	0	0	0	0	0	0	0	0	1	0	2	1	0	0	0	3	0	1	0	0	0	0	1	0	0	0	0	0
CCCCCCCCNCc1ccc(OCc2ccccc2C(=O)Nc2ccc3nc(C)cc(N)c3c2)cc1	0.624600814201649	O=C(Nc1ccc2ncccc2c1)c1ccccc1COc1ccccc1	0	0	0	1	0	1	0	0	0	0	1	1	0	0	0	1	2	1	0	0	0	0	0	0	0	0	0	1	0	2	1	0	0	0	3	0	1	0	0	0	0	1	0	0	0	0	0
CCCCCCCCCNCc1ccc(OCc2ccccc2C(=O)Nc2ccc3nc(C)cc(N)c3c2)cc1	1.31705683012171	O=C(Nc1ccc2ncccc2c1)c1ccccc1COc1ccccc1	0	0	0	1	0	1	0	0	0	0	1	1	0	0	0	1	2	1	0	0	0	0	0	0	0	0	0	1	0	2	1	0	0	0	3	0	1	0	0	0	0	1	0	0	0	0	0
CCCCCCCCCCNCc1ccc(OCc2ccccc2C(=O)Nc2ccc3nc(C)cc(N)c3c2)cc1	1.07882727841299	O=C(Nc1ccc2ncccc2c1)c1ccccc1COc1ccccc1	0	0	0	1	0	1	0	0	0	0	1	1	0	0	0	1	2	1	0	0	0	0	0	0	0	0	0	1	0	2	1	0	0	0	3	0	1	0	0	0	0	1	0	0	0	0	0
Cc1cc(N)c2cc(NC(=O)c3ccccc3COc3ccc(CNCCCN)cc3)ccc2n1	1.75434493240546	O=C(Nc1ccc2ncccc2c1)c1ccccc1COc1ccccc1	0	0	0	1	0	1	0	0	0	0	1	1	0	0	0	1	2	2	0	0	0	0	0	0	0	0	0	1	0	2	1	0	0	0	3	0	1	0	0	0	0	1	0	0	0	0	0
Cc1cc(N)c2cc(NC(=O)c3ccccc3COc3ccc(CNCCCCN)cc3)ccc2n1	0.418330789399398	O=C(Nc1ccc2ncccc2c1)c1ccccc1COc1ccccc1	0	0	0	1	0	1	0	0	0	0	1	1	0	0	0	1	2	2	0	0	0	0	0	0	0	0	0	1	0	2	1	0	0	0	3	0	1	0	0	0	0	1	0	0	0	0	0
Cc1cc(N)c2cc(NC(=O)c3ccccc3COc3ccc(CNCCCCCN)cc3)ccc2n1	0.506075435523117	O=C(Nc1ccc2ncccc2c1)c1ccccc1COc1ccccc1	0	0	0	1	0	1	0	0	0	0	1	1	0	0	0	1	2	2	0	0	0	0	0	0	0	0	0	1	0	2	1	0	0	0	3	0	1	0	0	0	0	1	0	0	0	0	0
Cc1cc(N)c2cc(NC(=O)c3ccccc3COc3ccc(CNCCCCCCN)cc3)ccc2n1	0.300651932346907	O=C(Nc1ccc2ncccc2c1)c1ccccc1COc1ccccc1	0	0	0	1	0	1	0	0	0	0	1	1	0	0	0	1	2	2	0	0	0	0	0	0	0	0	0	1	0	2	1	0	0	0	3	0	1	0	0	0	0	1	0	0	0	0	0
Cc1cc(N)c2cc(NC(=O)c3ccccc3COc3ccc(CNCCCCCCCN)cc3)ccc2n1	-0.208137948420983	O=C(Nc1ccc2ncccc2c1)c1ccccc1COc1ccccc1	0	0	0	1	0	1	0	0	0	0	1	1	0	0	0	1	2	2	0	0	0	0	0	0	0	0	0	1	0	2	1	0	0	0	3	0	1	0	0	0	0	1	0	0	0	0	0
Cc1cc(N)c2cc(NC(=O)c3ccccc3COc3ccc(CNCCCCCCCCN)cc3)ccc2n1	3.21617481767026	O=C(Nc1ccc2ncccc2c1)c1ccccc1COc1ccccc1	0	0	0	1	0	1	0	0	0	0	1	1	0	0	0	1	2	2	0	0	0	0	0	0	0	0	0	1	0	2	1	0	0	0	3	0	1	0	0	0	0	1	0	0	0	0	0
Cc1cc(N)c2cc(NC(=O)c3ccccc3COc3ccc(CNCCCCCCCCCN)cc3)ccc2n1	0.136242808395759	O=C(Nc1ccc2ncccc2c1)c1ccccc1COc1ccccc1	0	0	0	1	0	1	0	0	0	0	1	1	0	0	0	1	2	2	0	0	0	0	0	0	0	0	0	1	0	2	1	0	0	0	3	0	1	0	0	0	0	1	0	0	0	0	0
Cc1cc(N)c2cc(NC(=O)c3ccccc3COc3ccc(CNCCCCCCCCCCN)cc3)ccc2n1	1.75505845366299	O=C(Nc1ccc2ncccc2c1)c1ccccc1COc1ccccc1	0	0	0	1	0	1	0	0	0	0	1	1	0	0	0	1	2	2	0	0	0	0	0	0	0	0	0	1	0	2	1	0	0	0	3	0	1	0	0	0	0	1	0	0	0	0	0
CC(C)C[C@@H](NC(=O)[C@H](Cc1ccccc1)NC(=O)CNC(=O)[C@@H](C)NC(=O)[C@@H](N)Cc1ccc(O)cc1)C(=O)O	1.82988045655037	O=C(CCc1ccccc1)NCC(=O)NCC(=O)NCCc1ccccc1	1	0	0	0	0	0	0	1	1	1	5	4	0	0	0	0	4	1	0	0	0	0	0	0	0	0	0	4	0	0	0	0	0	0	2	0	0	0	0	0	0	0	0	0	0	0	0
CN(C)[C@]1(c2ccccc2)CC[C@]2(CC1)OCCc1c3ccccc3[nH]c12.O=C(O)CC(O)(CC(=O)O)C(=O)O	2.09224472101786	c1ccc(C2CCC3(CC2)OCCc2c3[nH]c3ccccc23)cc1	3	1	0	0	0	1	1	0	3	3	3	0	0	0	0	1	1	0	0	0	0	1	0	0	0	0	0	0	0	0	0	0	0	0	2	0	4	0	0	0	0	1	0	0	0	0	0
CC1(C)CC(=O)c2c(C(F)(F)F)nn(-c3ccc(Cl)cc3Cl)c2C1	1.66046230459233	O=C1CCCc2c1cnn2-c1ccccc1	0	0	0	0	0	2	0	0	0	0	1	1	0	0	0	2	0	0	0	0	0	0	0	0	0	3	0	0	0	0	0	0	0	0	1	0	1	0	0	0	0	0	0	0	5	0	0
Cc1nn(-c2ccc(Cl)cc2Cl)c2c1C(=O)CCC2	-0.517825071724143	O=C1CCCc2c1cnn2-c1ccccc1	0	0	0	0	0	2	0	0	0	0	1	1	0	0	0	2	0	0	0	0	0	0	0	0	0	0	0	0	0	0	1	0	0	0	1	0	1	0	0	0	0	0	0	0	2	0	0
Cc1nn(-c2cc(Cl)ccc2Cl)c2c1C(=O)CC(C)(C)C2	1.03098821889352	O=C1CCCc2c1cnn2-c1ccccc1	0	0	0	0	0	2	0	0	0	0	1	1	0	0	0	2	0	0	0	0	0	0	0	0	0	0	0	0	0	0	1	0	0	0	1	0	1	0	0	0	0	0	0	0	2	0	0
Cc1nn(-c2ccc(F)cc2F)c2c1C(=O)CC(C)(C)C2	-0.239899174217728	O=C1CCCc2c1cnn2-c1ccccc1	0	0	0	0	0	2	0	0	0	0	1	1	0	0	0	2	0	0	0	0	0	0	0	0	0	0	0	0	0	0	1	0	0	0	1	0	1	0	0	0	0	0	0	0	2	0	0
Cc1cc(Cl)ccc1-n1nc(C)c2c1CC(C)(C)CC2=O	3.08649699436173	O=C1CCCc2c1cnn2-c1ccccc1	0	0	0	0	0	2	0	0	0	0	1	1	0	0	0	2	0	0	0	0	0	0	0	0	0	0	0	0	0	0	2	0	0	0	1	0	1	0	0	0	0	0	0	0	1	0	0
Cc1ccc(C)c(-n2nc(C)c3c2CC(C)(C)CC3=O)c1	-0.210340371976184	O=C1CCCc2c1cnn2-c1ccccc1	0	0	0	0	0	2	0	0	0	0	1	1	0	0	0	2	0	0	0	0	0	0	0	0	0	0	0	0	0	0	3	0	0	0	1	0	1	0	0	0	0	0	0	0	0	0	0
Cc1cccc(-n2nc(C)c3c2CC(C)(C)CC3=O)c1C	-0.0938065557202314	O=C1CCCc2c1cnn2-c1ccccc1	0	0	0	0	0	2	0	0	0	0	1	1	0	0	0	2	0	0	0	0	0	0	0	0	0	0	0	0	0	0	2	0	0	0	1	0	1	0	0	0	0	0	0	0	0	0	0
Cc1ccc(-n2nc(C)c3c2CC(C)(C)CC3=O)c(C)c1	3.08649699436173	O=C1CCCc2c1cnn2-c1ccccc1	0	0	0	0	0	2	0	0	0	0	1	1	0	0	0	2	0	0	0	0	0	0	0	0	0	0	0	0	0	0	3	0	0	0	1	0	1	0	0	0	0	0	0	0	0	0	0
COC(=O)c1ccc(-n2nc(C)c3c2CC(C)(C)CC3=O)cc1	-0.210340371976184	O=C1CCCc2c1cnn2-c1ccccc1	0	0	0	0	0	2	0	0	0	0	2	2	0	0	0	2	0	0	0	0	0	0	0	0	0	0	0	0	0	0	1	0	0	0	1	0	1	0	0	0	1	1	0	0	0	0	0
CCOC(=O)c1ccccc1-n1nc(C)c2c1CC(C)(C)CC2=O	-1.31559720336296	O=C1CCCc2c1cnn2-c1ccccc1	0	0	0	0	0	2	0	0	0	0	2	2	0	0	0	2	0	0	0	0	0	0	0	0	0	0	0	0	0	0	1	0	0	0	1	0	1	0	0	0	1	1	0	0	0	0	0
COc1ccc(-n2nc(C)c3c2CC(C)(C)CC3=O)cc1	-0.820105943597078	O=C1CCCc2c1cnn2-c1ccccc1	0	0	0	0	0	2	0	0	0	0	1	1	0	0	0	2	0	0	0	0	0	0	0	0	0	0	0	0	0	0	1	0	0	0	1	0	1	0	0	0	0	1	0	0	0	0	0
CCc1ccccc1-n1nc(C)c2c1CC(C)(C)CC2=O	-0.852194258148577	O=C1CCCc2c1cnn2-c1ccccc1	0	0	0	0	0	2	0	0	0	0	1	1	0	0	0	2	0	0	0	0	0	0	0	0	0	0	0	0	0	0	2	0	0	0	1	0	1	0	0	0	0	0	0	0	0	0	0
Cc1ccccc1-n1nc(C)c2c1CC(C)(C)CC2=O	0.540435921420398	O=C1CCCc2c1cnn2-c1ccccc1	0	0	0	0	0	2	0	0	0	0	1	1	0	0	0	2	0	0	0	0	0	0	0	0	0	0	0	0	0	0	2	0	0	0	1	0	1	0	0	0	0	0	0	0	0	0	0
Cc1nn(-c2ccc(Br)cc2)c2c1C(=O)CC(C)(C)C2	-0.201299627324033	O=C1CCCc2c1cnn2-c1ccccc1	0	0	0	0	0	2	0	0	0	0	1	1	0	0	0	2	0	0	0	0	0	0	0	0	0	0	0	0	0	0	1	0	0	0	1	0	1	0	0	0	0	0	0	0	1	0	0
Cc1nn(-c2ccccc2Br)c2c1C(=O)CC(C)(C)C2	1.97891603571086	O=C1CCCc2c1cnn2-c1ccccc1	0	0	0	0	0	2	0	0	0	0	1	1	0	0	0	2	0	0	0	0	0	0	0	0	0	0	0	0	0	0	1	0	0	0	1	0	1	0	0	0	0	0	0	0	1	0	0
Cc1nn(-c2ccc(Cl)cc2)c2c1C(=O)CC(C)(C)C2	-0.517825071724143	O=C1CCCc2c1cnn2-c1ccccc1	0	0	0	0	0	2	0	0	0	0	1	1	0	0	0	2	0	0	0	0	0	0	0	0	0	0	0	0	0	0	1	0	0	0	1	0	1	0	0	0	0	0	0	0	1	0	0
Cc1nn(-c2ccccc2Cl)c2c1C(=O)CC(C)(C)C2	1.26806927805151	O=C1CCCc2c1cnn2-c1ccccc1	0	0	0	0	0	2	0	0	0	0	1	1	0	0	0	2	0	0	0	0	0	0	0	0	0	0	0	0	0	0	1	0	0	0	1	0	1	0	0	0	0	0	0	0	1	0	0
CCOC(=O)C[C@H]1C[C@@]2(O)[C@H]3Cc4ccc(OC)cc4[C@@]2(CCN3CC2CC2)CC1=O	0.869081241306011	O=C1CCC2[C@H]3Cc4ccccc4[C@@]2(CCN3CC2CC2)C1	0	1	0	0	0	0	0	0	0	0	2	2	0	0	0	1	0	0	0	0	1	0	0	0	0	0	0	0	0	0	0	0	0	0	1	0	1	0	0	0	1	2	0	0	0	0	0
COc1ccc2c(c1)[C@]13CCN(CC4CC4)[C@H](C2)[C@]1(O)C[C@H](CC(=O)O)C(=O)C3	2.44509840385482	O=C1CCC2[C@H]3Cc4ccccc4[C@@]2(CCN3CC2CC2)C1	1	1	0	0	0	0	0	0	1	1	2	1	0	0	0	1	0	0	0	0	1	0	0	0	0	0	0	0	0	0	0	0	0	0	1	0	1	0	0	0	0	1	0	0	0	0	0
COc1ccc2c(c1)[C@]13CCN(CC4CC4)[C@H](C2)[C@]1(O)CC(CC(=O)O)(CC(=O)O)C(=O)C3	-0.593598725187926	O=C1CCC2[C@H]3Cc4ccccc4[C@@]2(CCN3CC2CC2)C1	2	1	0	0	0	0	0	0	2	2	3	1	0	0	0	1	0	0	0	0	1	0	0	0	0	0	0	0	0	0	0	0	0	0	1	0	1	0	0	0	0	1	0	0	0	0	0
COc1ccc2c(c1)[C@]13CCN(CC4CC4)[C@H](C2)[C@]1(O)C[C@H](CC(=O)N[C@@H](C)C(=O)O)C(=O)C3	0.565304026103522	O=C1CCC2[C@H]3Cc4ccccc4[C@@]2(CCN3CC2CC2)C1	1	1	0	0	0	0	0	0	1	1	3	2	0	0	0	1	1	0	0	0	1	0	0	0	0	0	0	1	0	0	0	0	0	0	1	0	1	0	0	0	0	1	0	0	0	0	0
C[C@H](NC(=O)C[C@H]1C[C@@]2(O)[C@H]3Cc4ccc(O)cc4[C@@]2(CCN3CC2CC2)CC1=O)C(=O)O	5.22150838719638	O=C1CCC2[C@H]3Cc4ccccc4[C@@]2(CCN3CC2CC2)C1	1	1	0	0	0	0	0	1	1	1	3	2	0	0	0	1	1	0	0	0	1	0	0	0	0	0	0	1	0	0	0	0	0	0	1	0	1	0	0	0	0	0	0	0	0	0	0
COc1ccc2c(c1)[C@]13CCN(CC4CC4)[C@H](C2)[C@]1(O)C[C@H](CC(=O)N[C@@H](CC(C)C)C(=O)O)C(=O)C3	1.08081837002876	O=C1CCC2[C@H]3Cc4ccccc4[C@@]2(CCN3CC2CC2)C1	1	1	0	0	0	0	0	0	1	1	3	2	0	0	0	1	1	0	0	0	1	0	0	0	0	0	0	1	0	0	0	0	0	0	1	0	1	0	0	0	0	1	0	0	0	0	0
CC(C)C[C@H](NC(=O)C[C@H]1C[C@@]2(O)[C@H]3Cc4ccc(O)cc4[C@@]2(CCN3CC2CC2)CC1=O)C(=O)O	5.09359273335749	O=C1CCC2[C@H]3Cc4ccccc4[C@@]2(CCN3CC2CC2)C1	1	1	0	0	0	0	0	1	1	1	3	2	0	0	0	1	1	0	0	0	1	0	0	0	0	0	0	1	0	0	0	0	0	0	1	0	1	0	0	0	0	0	0	0	0	0	0
COc1ccc2c(c1)[C@]13CCN(CC4CC4)[C@H](C2)C1C[C@H](OCC(C)C)C(=O)C3	1.3493554485631	O=C1CCC2[C@H]3Cc4ccccc4[C@@]2(CCN3CC2CC2)C1	0	0	0	0	0	0	0	0	0	0	1	1	0	0	0	1	0	0	0	0	1	0	0	0	0	0	0	0	0	0	0	0	0	0	1	0	1	0	0	0	0	2	0	0	0	0	0
COc1ccc2c(c1)[C@]13CCN(CC4CC4)[C@H](C2)[C@]1(O)C[C@H](O)C(=O)C3	2.64008017041775	O=C1CCC2[C@H]3Cc4ccccc4[C@@]2(CCN3CC2CC2)C1	0	2	1	0	0	0	0	0	0	0	1	1	0	0	0	1	0	0	0	0	1	0	0	0	0	0	0	0	0	0	0	0	0	0	1	0	1	0	0	0	0	1	0	0	0	0	0
COc1ccc2c(c1)[C@]13CCN(CC4CC4)[C@H](C2)[C@]1(O)C[C@H](NC(=O)C(C)C)C(=O)C3	0.130461222806259	O=C1CCC2[C@H]3Cc4ccccc4[C@@]2(CCN3CC2CC2)C1	0	1	0	0	0	0	0	0	0	0	2	2	0	0	0	1	1	0	0	0	1	0	0	0	0	0	0	1	0	0	0	0	0	0	1	0	1	0	0	0	0	1	0	0	0	0	0
CC(C)CCC(=O)N[C@H]1C[C@@]2(O)[C@H]3Cc4ccc(O)cc4[C@@]2(CCN3CC2CC2)CC1=O	6.7371957770178	O=C1CCC2[C@H]3Cc4ccccc4[C@@]2(CCN3CC2CC2)C1	0	1	0	0	0	0	0	1	0	0	2	2	0	0	0	1	1	0	0	0	1	0	0	0	0	0	0	1	0	0	0	0	0	0	1	0	1	0	0	0	0	0	0	0	0	0	0
CC(C)CCCC(=O)N[C@H]1C[C@@]2(O)[C@H]3Cc4ccc(O)cc4[C@@]2(CCN3CC2CC2)CC1=O	6.7330420846491	O=C1CCC2[C@H]3Cc4ccccc4[C@@]2(CCN3CC2CC2)C1	0	1	0	0	0	0	0	1	0	0	2	2	0	0	0	1	1	0	0	0	1	0	0	0	0	0	0	1	0	0	0	0	0	0	1	0	1	0	0	0	0	0	0	0	0	0	0
CC(C)(C)C(=O)N[C@H]1C[C@@]2(O)[C@H]3Cc4ccc(O)cc4[C@@]2(CCN3CC2CC2)CC1=O	6.07683841928084	O=C1CCC2[C@H]3Cc4ccccc4[C@@]2(CCN3CC2CC2)C1	0	1	0	0	0	0	0	1	0	0	2	2	0	0	0	1	1	0	0	0	1	0	0	0	0	0	0	1	0	0	0	0	0	0	1	0	1	0	0	0	0	0	0	0	0	0	0
O=c1[nH]c2ccccc2n1C1CCN(Cc2cccc(Cl)c2)CC1	1.78918154652778	O=c1[nH]c2ccccc2n1C1CCN(Cc2ccccc2)CC1	0	0	0	0	0	2	1	0	0	0	0	0	0	0	0	2	1	0	0	0	1	1	0	0	0	0	0	0	0	0	0	0	0	0	2	0	1	0	0	0	0	0	0	0	1	0	0
N#Cc1ccc(CN2CCC(n3c(=O)[nH]c4ccccc43)CC2)cc1	0.861435262738368	O=c1[nH]c2ccccc2n1C1CCN(Cc2ccccc2)CC1	0	0	0	0	0	2	1	0	0	0	0	0	0	0	0	3	1	0	0	0	1	1	0	0	0	0	0	0	0	0	0	0	0	0	2	0	1	0	0	0	0	0	0	0	0	0	0
COc1cccc(CN2CCC(n3c(=O)[nH]c4ccccc43)CC2)c1	1.94555034186706	O=c1[nH]c2ccccc2n1C1CCN(Cc2ccccc2)CC1	0	0	0	0	0	2	1	0	0	0	0	0	0	0	0	2	1	0	0	0	1	1	0	0	0	0	0	0	0	0	0	0	0	0	2	0	1	0	0	0	0	1	0	0	0	0	0
O=c1[nH]c2ccccc2n1C1CCN(Cc2ccc(Cl)c(Cl)c2)CC1	0.232359422742208	O=c1[nH]c2ccccc2n1C1CCN(Cc2ccccc2)CC1	0	0	0	0	0	2	1	0	0	0	0	0	0	0	0	2	1	0	0	0	1	1	0	0	0	0	0	0	0	0	0	0	0	0	2	0	1	0	0	0	0	0	0	0	2	0	0
O=c1[nH]c2cc(Cl)ccc2n1C1CCN(Cc2ccccc2Cl)CC1	3.78506424239101	O=c1[nH]c2ccccc2n1C1CCN(Cc2ccccc2)CC1	0	0	0	0	0	2	1	0	0	0	0	0	0	0	0	2	1	0	0	0	1	1	0	0	0	0	0	0	0	0	0	0	0	0	2	0	1	0	0	0	0	0	0	0	2	0	0
O=c1[nH]c2ccc(Cl)cc2n1C1CCN(Cc2ccccc2Cl)CC1	4.00278772623589	O=c1[nH]c2ccccc2n1C1CCN(Cc2ccccc2)CC1	0	0	0	0	0	2	1	0	0	0	0	0	0	0	0	2	1	0	0	0	1	1	0	0	0	0	0	0	0	0	0	0	0	0	2	0	1	0	0	0	0	0	0	0	2	0	0
O=c1[nH]c2cccc(Cl)c2n1C1CCN(Cc2ccccc2Cl)CC1	0.957943589941246	O=c1[nH]c2ccccc2n1C1CCN(Cc2ccccc2)CC1	0	0	0	0	0	2	1	0	0	0	0	0	0	0	0	2	1	0	0	0	1	1	0	0	0	0	0	0	0	0	0	0	0	0	2	0	1	0	0	0	0	0	0	0	2	0	0
COc1ccc2c(c1)[nH]c(=O)n2C1CCN(Cc2ccccc2Cl)CC1	1.33941453829674	O=c1[nH]c2ccccc2n1C1CCN(Cc2ccccc2)CC1	0	0	0	0	0	2	1	0	0	0	0	0	0	0	0	2	1	0	0	0	1	1	0	0	0	0	0	0	0	0	0	0	0	0	2	0	1	0	0	0	0	1	0	0	1	0	0
O=c1[nH]c2cc(OC(F)(F)F)ccc2n1C1CCN(Cc2ccccc2Cl)CC1	1.88036436198236	O=c1[nH]c2ccccc2n1C1CCN(Cc2ccccc2)CC1	0	0	0	0	0	2	1	0	0	0	0	0	0	0	0	2	1	0	0	0	1	1	0	0	0	3	0	0	0	0	0	0	0	0	2	0	1	0	0	0	0	1	0	0	4	0	0
CS(=O)(=O)c1ccc2c(c1)[nH]c(=O)n2C1CCN(Cc2ccccc2Cl)CC1	0.0617308529614515	O=c1[nH]c2ccccc2n1C1CCN(Cc2ccccc2)CC1	0	0	0	0	0	2	1	0	0	0	0	0	0	0	0	2	1	0	0	0	1	1	0	0	0	0	0	0	0	0	0	0	0	0	2	0	1	0	0	0	0	0	0	0	1	0	0
O=c1[nH]c2cc(Cl)ccc2n1C1CCN(Cc2ccc(Br)cc2F)CC1	3.12788221052458	O=c1[nH]c2ccccc2n1C1CCN(Cc2ccccc2)CC1	0	0	0	0	0	2	1	0	0	0	0	0	0	0	0	2	1	0	0	0	1	1	0	0	0	0	0	0	0	0	0	0	0	0	2	0	1	0	0	0	0	0	0	0	3	0	0
O=c1[nH]c2c(Cl)cc(Cl)cc2n1C1CCN(Cc2ccc(Br)cc2F)CC1	3.96956207860756	O=c1[nH]c2ccccc2n1C1CCN(Cc2ccccc2)CC1	0	0	0	0	0	2	1	0	0	0	0	0	0	0	0	2	1	0	0	0	1	1	0	0	0	0	0	0	0	0	0	0	0	0	2	0	1	0	0	0	0	0	0	0	4	0	0
O=c1[nH]c2cc(Cl)c(Cl)cc2n1C1CCN(Cc2ccc(Br)cc2F)CC1	4.48914049348315	O=c1[nH]c2ccccc2n1C1CCN(Cc2ccccc2)CC1	0	0	0	0	0	2	1	0	0	0	0	0	0	0	0	2	1	0	0	0	1	1	0	0	0	0	0	0	0	0	0	0	0	0	2	0	1	0	0	0	0	0	0	0	4	0	0
O=c1[nH]c2c(Cl)c(Cl)cc(Cl)c2n1C1CCN(Cc2ccc(Br)cc2F)CC1	1.52466076343326	O=c1[nH]c2ccccc2n1C1CCN(Cc2ccccc2)CC1	0	0	0	0	0	2	1	0	0	0	0	0	0	0	0	2	1	0	0	0	1	1	0	0	0	0	0	0	0	0	0	0	0	0	2	0	1	0	0	0	0	0	0	0	5	0	0
O=c1[nH]c2cc(Cl)c(Cl)cc2n1C1CCN(Cc2ccc(Br)cc2)CC1	3.99605369405454	O=c1[nH]c2ccccc2n1C1CCN(Cc2ccccc2)CC1	0	0	0	0	0	2	1	0	0	0	0	0	0	0	0	2	1	0	0	0	1	1	0	0	0	0	0	0	0	0	0	0	0	0	2	0	1	0	0	0	0	0	0	0	3	0	0
CCCN1CC[C@@]2(C)c3cc(O)ccc3CC1[C@H]2C	2.15093371736654	c1ccc2c(c1)CC1CC2CCN1	0	0	0	0	0	0	0	1	0	0	0	0	0	0	0	1	0	0	0	0	1	0	0	0	0	0	0	0	0	0	0	0	0	0	1	0	4	0	0	0	0	0	0	0	0	0	0
COCCN(CCOC)C(=O)c1ccc(C(=C2CC3CCC(C2)N3CCc2ccccc2)c2ccccc2)cc1	3.31642023266132	c1ccc(CCN2C3CCC2CC(=C(c2ccccc2)c2ccccc2)C3)cc1	0	0	0	0	0	0	0	0	0	0	1	1	0	0	0	2	0	0	0	0	0	0	0	0	0	0	0	1	0	0	0	0	0	0	3	0	2	0	0	0	0	2	0	0	0	0	0
CCCCCN1CC[C@]2(C)c3cc(O)ccc3CC1[C@@H]2C	6.29194979889779	c1ccc2c(c1)CC1CC2CCN1	0	0	0	0	0	0	0	1	0	0	0	0	0	0	0	1	0	0	0	0	1	0	0	0	0	0	0	0	0	0	0	0	0	0	1	0	4	0	0	0	0	0	0	0	0	0	0
CCNC(=O)c1ccc(C(=C2CC3CCC(C2)N3CCc2ccccc2)c2cccc(OC)c2)cc1	9.42464792752494	c1ccc(CCN2C3CCC2CC(=C(c2ccccc2)c2ccccc2)C3)cc1	0	0	0	0	0	0	0	0	0	0	1	1	0	0	0	1	1	0	0	0	0	0	0	0	0	0	0	1	0	0	0	0	0	0	3	0	2	0	0	0	0	1	0	0	0	0	0
CCCN(CCC)C(=O)c1ccc(C(=C2CC3CCC(C2)N3CCc2ccccc2)c2ccccc2)cc1	2.53230127389565	c1ccc(CCN2C3CCC2CC(=C(c2ccccc2)c2ccccc2)C3)cc1	0	0	0	0	0	0	0	0	0	0	1	1	0	0	0	2	0	0	0	0	0	0	0	0	0	0	0	1	0	0	0	0	0	0	3	0	2	0	0	0	0	0	0	0	0	0	0
CCN(CCO)C(=O)c1ccc(C(=C2CC3CCC(C2)N3CCc2ccccc2)c2ccccc2)cc1	3.32667673282851	c1ccc(CCN2C3CCC2CC(=C(c2ccccc2)c2ccccc2)C3)cc1	0	1	1	0	0	0	0	0	0	0	1	1	0	0	0	2	0	0	0	1	0	0	0	0	0	0	0	1	0	0	0	0	0	0	3	0	2	0	0	0	0	0	0	0	0	0	0
CC(C)N(C(=O)c1ccc(C(=C2CC3CCC(C2)N3CCc2ccccc2)c2ccccc2)cc1)C(C)C	4.36527101177036	c1ccc(CCN2C3CCC2CC(=C(c2ccccc2)c2ccccc2)C3)cc1	0	0	0	0	0	0	0	0	0	0	1	1	0	0	0	2	0	0	0	0	0	0	0	0	0	0	0	1	0	0	0	0	0	0	3	0	2	0	0	0	0	0	0	0	0	0	0
CCN(CC)C(=O)c1ccc(C(=C2CC3CCC(C2)N3CCc2ccccc2)c2cccc(OC)c2)cc1	2.9669137782012	c1ccc(CCN2C3CCC2CC(=C(c2ccccc2)c2ccccc2)C3)cc1	0	0	0	0	0	0	0	0	0	0	1	1	0	0	0	2	0	0	0	0	0	0	0	0	0	0	0	1	0	0	0	0	0	0	3	0	2	0	0	0	0	1	0	0	0	0	0
C[C@H]1C2Cc3ccc(O)cc3[C@@]1(C)CCN2	5.01101595343573	c1ccc2c(c1)CC1CC2CCN1	0	0	0	0	0	0	0	1	0	0	0	0	0	0	0	0	1	0	0	0	0	0	0	0	0	0	0	0	0	0	0	0	0	0	1	0	4	0	0	0	0	0	0	0	0	0	0
CCCCCCN1CC[C@]2(C)c3cc(O)ccc3CC1[C@@H]2C	5.33643835387035	c1ccc2c(c1)CC1CC2CCN1	0	0	0	0	0	0	0	1	0	0	0	0	0	0	0	1	0	0	0	0	1	0	0	0	0	0	0	0	0	0	0	0	0	0	1	0	4	0	0	0	0	0	0	0	0	0	0
CCCCCCCN1CC[C@]2(C)c3cc(O)ccc3CC1[C@@H]2C	5.70416313399567	c1ccc2c(c1)CC1CC2CCN1	0	0	0	0	0	0	0	1	0	0	0	0	0	0	0	1	0	0	0	0	1	0	0	0	0	0	0	0	0	0	0	0	0	0	1	0	4	0	0	0	0	0	0	0	0	0	0
COCCNC(=O)c1ccc(C(=C2CC3CCC(C2)N3CCc2ccccc2)c2ccccc2)cc1	3.90624979919324	c1ccc(CCN2C3CCC2CC(=C(c2ccccc2)c2ccccc2)C3)cc1	0	0	0	0	0	0	0	0	0	0	1	1	0	0	0	1	1	0	0	0	0	0	0	0	0	0	0	1	0	0	0	0	0	0	3	0	2	0	0	0	0	1	0	0	0	0	0
CNC(=O)c1ccc(C(=C2CC3CCC(C2)N3CCc2ccccc2)c2ccccc2)cc1	10.9661128563728	c1ccc(CCN2C3CCC2CC(=C(c2ccccc2)c2ccccc2)C3)cc1	0	0	0	0	0	0	0	0	0	0	1	1	0	0	0	1	1	0	0	0	0	0	0	0	0	0	0	1	0	0	0	0	0	0	3	0	2	0	0	0	0	0	0	0	0	0	0
CCCCCCCCCCN1CC[C@]2(C)c3cc(O)ccc3CC1[C@H]2C	2.37195862382047	c1ccc2c(c1)CC1CC2CCN1	0	0	0	0	0	0	0	1	0	0	0	0	0	0	0	1	0	0	0	0	1	0	0	0	0	0	0	0	0	0	0	0	0	0	1	0	4	0	0	0	0	0	0	0	0	0	0
O=C(NCCF)c1ccc(C(=C2CC3CCC(C2)N3CCc2ccccc2)c2ccccc2)cc1	7.9047266125974	c1ccc(CCN2C3CCC2CC(=C(c2ccccc2)c2ccccc2)C3)cc1	0	0	0	0	0	0	0	0	0	0	1	1	0	0	0	1	1	0	0	0	0	0	0	0	0	1	0	1	0	0	0	0	0	0	3	0	2	0	0	0	0	0	0	0	1	0	0
CCCCCCCN1CC[C@]2(C)c3cc(O)ccc3CC1[C@H]2C	3.44317193830046	c1ccc2c(c1)CC1CC2CCN1	0	0	0	0	0	0	0	1	0	0	0	0	0	0	0	1	0	0	0	0	1	0	0	0	0	0	0	0	0	0	0	0	0	0	1	0	4	0	0	0	0	0	0	0	0	0	0
CCN1CC[C@@]2(C)c3cc(O)ccc3CC1[C@H]2C	0.660499096994055	c1ccc2c(c1)CC1CC2CCN1	0	0	0	0	0	0	0	1	0	0	0	0	0	0	0	1	0	0	0	1	1	0	0	0	0	0	0	0	0	0	0	0	0	0	1	0	4	0	0	0	0	0	0	0	0	0	0
CCCCCCN1CC[C@@]2(C)c3cc(O)ccc3CC1[C@H]2C	3.23794861721982	c1ccc2c(c1)CC1CC2CCN1	0	0	0	0	0	0	0	1	0	0	0	0	0	0	0	1	0	0	0	0	1	0	0	0	0	0	0	0	0	0	0	0	0	0	1	0	4	0	0	0	0	0	0	0	0	0	0
CCCCN1CC[C@]2(C)c3cc(O)ccc3CC1[C@@H]2C	7.77622456837788	c1ccc2c(c1)CC1CC2CCN1	0	0	0	0	0	0	0	1	0	0	0	0	0	0	0	1	0	0	0	0	1	0	0	0	0	0	0	0	0	0	0	0	0	0	1	0	4	0	0	0	0	0	0	0	0	0	0
C[C@H]1C2Cc3ccc(O)cc3[C@@]1(C)CCN2C	7.56491547471068	c1ccc2c(c1)CC1CC2CCN1	0	0	0	0	0	0	0	1	0	0	0	0	0	0	0	1	0	0	0	1	1	0	0	0	0	0	0	0	0	0	0	0	0	0	1	0	4	0	0	0	0	0	0	0	0	0	0
CCCCCCCCCN1CC[C@]2(C)c3cc(O)ccc3CC1[C@@H]2C	3.79051384715858	c1ccc2c(c1)CC1CC2CCN1	0	0	0	0	0	0	0	1	0	0	0	0	0	0	0	1	0	0	0	0	1	0	0	0	0	0	0	0	0	0	0	0	0	0	1	0	4	0	0	0	0	0	0	0	0	0	0
CCN(CC)C(=O)c1ccc(C(=C2CC3CCC(C2)N3CCc2ccc(F)cc2)c2ccccc2)cc1	3.02619038813074	c1ccc(CCN2C3CCC2CC(=C(c2ccccc2)c2ccccc2)C3)cc1	0	0	0	0	0	0	0	0	0	0	1	1	0	0	0	2	0	0	0	0	0	0	0	0	0	0	0	1	0	0	0	0	0	0	3	0	2	0	0	0	0	0	0	0	1	0	0
NC(=O)c1ccc(C(=C2CC3CCC(C2)N3CCc2ccccc2)c2ccccc2)cc1	5.32117088173957	c1ccc(CCN2C3CCC2CC(=C(c2ccccc2)c2ccccc2)C3)cc1	0	0	0	0	0	0	0	0	0	0	1	1	0	0	0	1	0	1	0	0	0	0	0	0	0	0	0	1	0	0	0	0	0	0	3	0	2	0	0	0	0	0	0	0	0	0	0
CCCCCCCCN1CC[C@]2(C)c3cc(O)ccc3CC1[C@@H]2C	4.92246255609428	c1ccc2c(c1)CC1CC2CCN1	0	0	0	0	0	0	0	1	0	0	0	0	0	0	0	1	0	0	0	0	1	0	0	0	0	0	0	0	0	0	0	0	0	0	1	0	4	0	0	0	0	0	0	0	0	0	0
CCN1CC[C@]2(C)c3cc(O)ccc3CC1[C@@H]2C	6.22741127776022	c1ccc2c(c1)CC1CC2CCN1	0	0	0	0	0	0	0	1	0	0	0	0	0	0	0	1	0	0	0	1	1	0	0	0	0	0	0	0	0	0	0	0	0	0	1	0	4	0	0	0	0	0	0	0	0	0	0
CCCCCN1CC[C@@]2(C)c3cc(O)ccc3CC1[C@H]2C	2.34584747981678	c1ccc2c(c1)CC1CC2CCN1	0	0	0	0	0	0	0	1	0	0	0	0	0	0	0	1	0	0	0	0	1	0	0	0	0	0	0	0	0	0	0	0	0	0	1	0	4	0	0	0	0	0	0	0	0	0	0
CCCCCCCCN1CC[C@]2(C)c3cc(O)ccc3CC1[C@H]2C	3.92482618476617	c1ccc2c(c1)CC1CC2CCN1	0	0	0	0	0	0	0	1	0	0	0	0	0	0	0	1	0	0	0	0	1	0	0	0	0	0	0	0	0	0	0	0	0	0	1	0	4	0	0	0	0	0	0	0	0	0	0
CCCCCCCCCN1CC[C@]2(C)c3cc(O)ccc3CC1[C@H]2C	4.16371809304852	c1ccc2c(c1)CC1CC2CCN1	0	0	0	0	0	0	0	1	0	0	0	0	0	0	0	1	0	0	0	0	1	0	0	0	0	0	0	0	0	0	0	0	0	0	1	0	4	0	0	0	0	0	0	0	0	0	0
C[C@@H]1C2Cc3ccc(O)cc3[C@]1(C)CCN2C	1.7716115484264	c1ccc2c(c1)CC1CC2CCN1	0	0	0	0	0	0	0	1	0	0	0	0	0	0	0	1	0	0	0	1	1	0	0	0	0	0	0	0	0	0	0	0	0	0	1	0	4	0	0	0	0	0	0	0	0	0	0
CCCCCCCCCCN1CC[C@]2(C)c3cc(O)ccc3CC1[C@@H]2C	2.09524923003816	c1ccc2c(c1)CC1CC2CCN1	0	0	0	0	0	0	0	1	0	0	0	0	0	0	0	1	0	0	0	0	1	0	0	0	0	0	0	0	0	0	0	0	0	0	1	0	4	0	0	0	0	0	0	0	0	0	0
CCCCN1CC[C@@]2(C)c3cc(O)ccc3CC1[C@H]2C	1.87632721479539	c1ccc2c(c1)CC1CC2CCN1	0	0	0	0	0	0	0	1	0	0	0	0	0	0	0	1	0	0	0	0	1	0	0	0	0	0	0	0	0	0	0	0	0	0	1	0	4	0	0	0	0	0	0	0	0	0	0
CCCN1CC[C@]2(C)c3cc(O)ccc3CC1[C@@H]2C	8.59453489189184	c1ccc2c(c1)CC1CC2CCN1	0	0	0	0	0	0	0	1	0	0	0	0	0	0	0	1	0	0	0	0	1	0	0	0	0	0	0	0	0	0	0	0	0	0	1	0	4	0	0	0	0	0	0	0	0	0	0
C[C@@H]1C2Cc3ccc(O)cc3[C@]1(C)CCN2	1.54933920378846	c1ccc2c(c1)CC1CC2CCN1	0	0	0	0	0	0	0	1	0	0	0	0	0	0	0	0	1	0	0	0	0	0	0	0	0	0	0	0	0	0	0	0	0	0	1	0	4	0	0	0	0	0	0	0	0	0	0
CCNC(=O)c1ccc(C(=C2CC3CCC(C2)N3CCc2ccccc2)c2cccc(O)c2)cc1	10.5050778971099	c1ccc(CCN2C3CCC2CC(=C(c2ccccc2)c2ccccc2)C3)cc1	0	0	0	0	0	0	0	1	0	0	1	1	0	0	0	1	1	0	0	0	0	0	0	0	0	0	0	1	0	0	0	0	0	0	3	0	2	0	0	0	0	0	0	0	0	0	0
CCCNC(=O)c1ccc(C(=C2CC3CCC(C2)N3CCc2ccccc2)c2ccccc2)cc1	8.52999637075427	c1ccc(CCN2C3CCC2CC(=C(c2ccccc2)c2ccccc2)C3)cc1	0	0	0	0	0	0	0	0	0	0	1	1	0	0	0	1	1	0	0	0	0	0	0	0	0	0	0	1	0	0	0	0	0	0	3	0	2	0	0	0	0	0	0	0	0	0	0
CC(C)(C)NC(=O)c1ccc(C(=C2CC3CCC(C2)N3CCc2ccccc2)c2ccccc2)cc1	2.58982511803383	c1ccc(CCN2C3CCC2CC(=C(c2ccccc2)c2ccccc2)C3)cc1	0	0	0	0	0	0	0	0	0	0	1	1	0	0	0	1	1	0	0	0	0	0	0	0	0	0	0	1	0	0	0	0	0	0	3	0	2	0	0	0	0	0	0	0	0	0	0
CCNC(=O)c1ccc(C(=C2CC3CCC(C2)N3CCc2ccccc2)c2ccc(O)cc2)cc1	5.92268773945359	c1ccc(CCN2C3CCC2CC(=C(c2ccccc2)c2ccccc2)C3)cc1	0	0	0	0	0	0	0	1	0	0	1	1	0	0	0	1	1	0	0	0	0	0	0	0	0	0	0	1	0	0	0	0	0	0	3	0	2	0	0	0	0	0	0	0	0	0	0
CCNC(=O)c1ccc(C(=C2CC3CCC(C2)N3CCc2ccccc2)c2ccc(OC)cc2)cc1	7.19171122882074	c1ccc(CCN2C3CCC2CC(=C(c2ccccc2)c2ccccc2)C3)cc1	0	0	0	0	0	0	0	0	0	0	1	1	0	0	0	1	1	0	0	0	0	0	0	0	0	0	0	1	0	0	0	0	0	0	3	0	2	0	0	0	0	1	0	0	0	0	0
CCCCNC(=O)c1ccc(C(=C2CC3CCC(C2)N3CCc2ccccc2)c2ccccc2)cc1	5.92268773945359	c1ccc(CCN2C3CCC2CC(=C(c2ccccc2)c2ccccc2)C3)cc1	0	0	0	0	0	0	0	0	0	0	1	1	0	0	0	1	1	0	0	0	0	0	0	0	0	0	0	1	0	0	0	0	0	0	3	0	2	0	0	0	0	0	0	0	0	0	0
CCC(=O)NCCc1ccc2[nH]c3c(c2c1)C[C@@]1(O)C2Cc4ccc(O)c5c4[C@@]1(CCN2CC1CC1)[C@H]3O5	5.86581098329899	c1cc2c3c(c1)O[C@H]1c4[nH]c5ccccc5c4CC4C(C2)N(CC2CC2)CC[C@@]341	0	1	0	0	0	1	1	1	0	0	1	1	0	0	0	1	2	0	0	0	1	1	0	0	0	0	0	1	0	0	0	0	0	0	2	0	4	0	0	0	0	1	0	0	0	0	0
CCCCC(=N)NCCc1ccc2[nH]c3c(c2c1)C[C@@]1(O)C2Cc4ccc(O)c5c4[C@@]1(CCN2CC1CC1)[C@H]3O5	3.61019794332978	c1cc2c3c(c1)O[C@H]1c4[nH]c5ccccc5c4CC4C(C2)N(CC2CC2)CC[C@@]341	0	1	0	0	0	1	1	1	0	0	0	0	0	0	0	1	3	0	0	0	1	1	0	0	0	0	0	0	1	0	0	0	0	0	2	0	4	0	0	0	0	1	0	0	0	0	0
CCCCNC(=O)NCCc1ccc2[nH]c3c(c2c1)C[C@@]1(O)C2Cc4ccc(O)c5c4[C@@]1(CCN2CC1CC1)[C@H]3O5	7.43138408208615	c1cc2c3c(c1)O[C@H]1c4[nH]c5ccccc5c4CC4C(C2)N(CC2CC2)CC[C@@]341	0	1	0	0	0	1	1	1	0	0	1	1	0	0	0	1	3	0	0	0	1	1	0	0	0	0	0	2	0	0	0	0	0	0	2	0	4	0	0	0	0	1	0	0	0	0	0
CCC(=N)NCCc1ccc2[nH]c3c(c2c1)C[C@@]1(O)C2Cc4ccc(O)c5c4[C@@]1(CCN2CC1CC1)[C@H]3O5	5.72853172501263	c1cc2c3c(c1)O[C@H]1c4[nH]c5ccccc5c4CC4C(C2)N(CC2CC2)CC[C@@]341	0	1	0	0	0	1	1	1	0	0	0	0	0	0	0	1	3	0	0	0	1	1	0	0	0	0	0	0	1	0	0	0	0	0	2	0	4	0	0	0	0	1	0	0	0	0	0
CCCCC(=O)NCCc1ccc2[nH]c3c(c2c1)C[C@@]1(O)C2Cc4ccc(O)c5c4[C@@]1(CCN2CC1CC1)[C@H]3O5	5.54715938518601	c1cc2c3c(c1)O[C@H]1c4[nH]c5ccccc5c4CC4C(C2)N(CC2CC2)CC[C@@]341	0	1	0	0	0	1	1	1	0	0	1	1	0	0	0	1	2	0	0	0	1	1	0	0	0	0	0	1	0	0	0	0	0	0	2	0	4	0	0	0	0	1	0	0	0	0	0
CCCC(=N)NCCc1ccc2[nH]c3c(c2c1)C[C@@]1(O)C2Cc4ccc(O)c5c4[C@@]1(CCN2CC1CC1)[C@H]3O5	5.29156304667053	c1cc2c3c(c1)O[C@H]1c4[nH]c5ccccc5c4CC4C(C2)N(CC2CC2)CC[C@@]341	0	1	0	0	0	1	1	1	0	0	0	0	0	0	0	1	3	0	0	0	1	1	0	0	0	0	0	0	1	0	0	0	0	0	2	0	4	0	0	0	0	1	0	0	0	0	0
CCC/N=C(\N)Cc1ccc2[nH]c3c(c2c1)C[C@@]1(O)C2Cc4ccc(O)c5c4[C@@]1(CCN2CC1CC1)[C@H]3O5	6.39879289451584	c1cc2c3c(c1)O[C@H]1c4[nH]c5ccccc5c4CC4C(C2)N(CC2CC2)CC[C@@]341	0	1	0	0	0	1	1	1	0	0	0	0	0	0	1	2	1	1	0	0	1	1	0	0	0	0	0	0	1	0	0	0	0	0	2	0	4	0	0	0	0	1	0	0	0	0	0
CC(C)CC(=N)NCCc1ccc2[nH]c3c(c2c1)C[C@@]1(O)C2Cc4ccc(O)c5c4[C@@]1(CCN2CC1CC1)[C@H]3O5	5.14137777129897	c1cc2c3c(c1)O[C@H]1c4[nH]c5ccccc5c4CC4C(C2)N(CC2CC2)CC[C@@]341	0	1	0	0	0	1	1	1	0	0	0	0	0	0	0	1	3	0	0	0	1	1	0	0	0	0	0	0	1	0	0	0	0	0	2	0	4	0	0	0	0	1	0	0	0	0	0
CCCCCCNC(=O)NCCc1ccc2[nH]c3c(c2c1)C[C@@]1(O)C2Cc4ccc(O)c5c4[C@@]1(CCN2CC1CC1)[C@H]3O5	6.39140187786945	c1cc2c3c(c1)O[C@H]1c4[nH]c5ccccc5c4CC4C(C2)N(CC2CC2)CC[C@@]341	0	1	0	0	0	1	1	1	0	0	1	1	0	0	0	1	3	0	0	0	1	1	0	0	0	0	0	2	0	0	0	0	0	0	2	0	4	0	0	0	0	1	0	0	0	0	0
CCCCCCC/N=C(\N)Cc1ccc2[nH]c3c(c2c1)C[C@@]1(O)C2Cc4ccc(O)c5c4[C@@]1(CCN2CC1CC1)[C@H]3O5	4.96363772031625	c1cc2c3c(c1)O[C@H]1c4[nH]c5ccccc5c4CC4C(C2)N(CC2CC2)CC[C@@]341	0	1	0	0	0	1	1	1	0	0	0	0	0	0	1	2	1	1	0	0	1	1	0	0	0	0	0	0	1	0	0	0	0	0	2	0	4	0	0	0	0	1	0	0	0	0	0
CC[C@H](C)[C@H](NC(=O)[C@H](CCCN=C(N)N)NC(=O)[C@H](CCCN=C(N)N)NC(=O)[C@H](CC(C)C)NC(=O)[C@H](Cc1ccccc1)NC(=O)CNC(=O)CNC(=O)[C@@H](N)Cc1ccc(O)cc1)C(=O)O	5.43328817986027	O=C(CCc1ccccc1)NCC(=O)NCC(=O)NCCc1ccccc1	1	0	0	0	0	0	0	1	1	1	8	7	0	0	2	2	7	5	0	0	0	0	0	0	0	0	0	7	0	0	0	0	0	0	2	0	0	0	0	0	0	0	0	2	0	0	0
CC(=N)NCCc1ccc2[nH]c3c(c2c1)C[C@@]1(O)C2Cc4ccc(O)c5c4[C@@]1(CCN2CC1CC1)[C@H]3O5	5.89451686248689	c1cc2c3c(c1)O[C@H]1c4[nH]c5ccccc5c4CC4C(C2)N(CC2CC2)CC[C@@]341	0	1	0	0	0	1	1	1	0	0	0	0	0	0	0	1	3	0	0	0	1	1	0	0	0	0	0	0	1	0	0	0	0	0	2	0	4	0	0	0	0	1	0	0	0	0	0
CCCCCCCNC(=O)c1ccc2[nH]c3c(c2c1)C[C@@]1(O)C2Cc4ccc(O)c5c4[C@@]1(CCN2CC1CC1)[C@H]3O5	4.87431828246886	c1cc2c3c(c1)O[C@H]1c4[nH]c5ccccc5c4CC4C(C2)N(CC2CC2)CC[C@@]341	0	1	0	0	0	1	1	1	0	0	1	1	0	0	0	1	2	0	0	0	1	1	0	0	0	0	0	1	0	0	0	0	0	0	2	0	4	0	0	0	0	1	0	0	0	0	0
CCCC(=O)NCCc1ccc2[nH]c3c(c2c1)C[C@@]1(O)C2Cc4ccc(O)c5c4[C@@]1(CCN2CC1CC1)[C@H]3O5	5.56698100601489	c1cc2c3c(c1)O[C@H]1c4[nH]c5ccccc5c4CC4C(C2)N(CC2CC2)CC[C@@]341	0	1	0	0	0	1	1	1	0	0	1	1	0	0	0	1	2	0	0	0	1	1	0	0	0	0	0	1	0	0	0	0	0	0	2	0	4	0	0	0	0	1	0	0	0	0	0
CCCCC/N=C(\N)Cc1ccc2[nH]c3c(c2c1)C[C@@]1(O)C2Cc4ccc(O)c5c4[C@@]1(CCN2CC1CC1)[C@H]3O5	5.76959093931813	c1cc2c3c(c1)O[C@H]1c4[nH]c5ccccc5c4CC4C(C2)N(CC2CC2)CC[C@@]341	0	1	0	0	0	1	1	1	0	0	0	0	0	0	1	2	1	1	0	0	1	1	0	0	0	0	0	0	1	0	0	0	0	0	2	0	4	0	0	0	0	1	0	0	0	0	0
CCNC(=O)NCCc1ccc2[nH]c3c(c2c1)C[C@@]1(O)C2Cc4ccc(O)c5c4[C@@]1(CCN2CC1CC1)[C@H]3O5	5.37193268528282	c1cc2c3c(c1)O[C@H]1c4[nH]c5ccccc5c4CC4C(C2)N(CC2CC2)CC[C@@]341	0	1	0	0	0	1	1	1	0	0	1	1	0	0	0	1	3	0	0	0	1	1	0	0	0	0	0	2	0	0	0	0	0	0	2	0	4	0	0	0	0	1	0	0	0	0	0
CC[C@H](C)[C@H](NC(=O)[C@H](CCCN=C(N)N)NC(=O)[C@H](CCCN=C(N)N)NC(=O)[C@H](CC(C)C)NC(=O)[C@H](Cc1ccccc1)NC(=O)CNC(=O)CNC(=O)[C@@H](N)Cc1ccc(O)cc1)C(=O)N[C@@H](CCCN=C(N)N)C(=O)O	5.83031441932257	O=C(CCc1ccccc1)NCC(=O)NCC(=O)NCCc1ccccc1	1	0	0	0	0	0	0	1	1	1	9	8	0	0	3	3	8	7	0	0	0	0	0	0	0	0	0	8	0	0	0	0	0	0	2	0	0	0	0	0	0	0	0	3	0	0	0
CC(C)C[C@H](NC(=O)[C@H](Cc1ccccc1)NC(=O)CNC(=O)CNC(=O)[C@@H](N)Cc1ccc(O)cc1)C(=O)N[C@@H](CCCN=C(N)N)C(=O)O	5.29623193339231	O=C(CCc1ccccc1)NCC(=O)NCC(=O)NCCc1ccccc1	1	0	0	0	0	0	0	1	1	1	6	5	0	0	1	1	5	3	0	0	0	0	0	0	0	0	0	5	0	0	0	0	0	0	2	0	0	0	0	0	0	0	0	1	0	0	0
CC(C)C[C@H](NC(=O)[C@H](Cc1ccccc1)NC(=O)CNC(=O)CNC(=O)[C@@H](N)Cc1ccc(O)cc1)C(=O)N[C@@H](CCCN=C(N)N)C(=O)N[C@@H](CCCN=C(N)N)C(=O)O	5.36241384027361	O=C(CCc1ccccc1)NCC(=O)NCC(=O)NCCc1ccccc1	1	0	0	0	0	0	0	1	1	1	7	6	0	0	2	2	6	5	0	0	0	0	0	0	0	0	0	6	0	0	0	0	0	0	2	0	0	0	0	0	0	0	0	2	0	0	0
C[C@H]1CN(Cc2ccc(C(C)(C)C)cc2)CC[C@@]1(C)c1cccc(C(N)=O)c1	7.83684919019432	c1ccc(CN2CCC(c3ccccc3)CC2)cc1	0	0	0	0	0	0	0	0	0	0	1	1	0	0	0	1	0	1	0	0	1	0	0	0	0	0	0	1	0	0	0	0	0	0	2	0	0	0	0	0	0	0	0	0	0	0	0
C[C@H]1CN(Cc2cccc(Cl)c2)CC[C@@]1(C)c1cccc(C(N)=O)c1	6.72787411449066	c1ccc(CN2CCC(c3ccccc3)CC2)cc1	0	0	0	0	0	0	0	0	0	0	1	1	0	0	0	1	0	1	0	0	1	0	0	0	0	0	0	1	0	0	0	0	0	0	2	0	0	0	0	0	0	0	0	0	1	0	0
COc1cccc(CN2CC[C@@](C)(c3cccc(C(N)=O)c3)[C@@H](C)C2)c1	6.29194979889779	c1ccc(CN2CCC(c3ccccc3)CC2)cc1	0	0	0	0	0	0	0	0	0	0	1	1	0	0	0	1	0	1	0	0	1	0	0	0	0	0	0	1	0	0	0	0	0	0	2	0	0	0	0	0	0	1	0	0	0	0	0
C[C@H]1CN(Cc2ccc(N(C)C)cc2)CC[C@@]1(C)c1cccc(C(N)=O)c1	7.33229317944192	c1ccc(CN2CCC(c3ccccc3)CC2)cc1	0	0	0	0	0	0	0	0	0	0	1	1	0	0	0	2	0	1	0	0	1	0	0	0	0	0	0	1	0	1	0	0	0	0	2	0	0	0	0	0	0	0	0	0	0	0	0
C[C@H]1CN(Cc2ccccc2)CC[C@@]1(C)c1cccc(C(N)=O)c1	6.22741127776022	c1ccc(CN2CCC(c3ccccc3)CC2)cc1	0	0	0	0	0	0	0	0	0	0	1	1	0	0	0	1	0	1	0	0	1	0	0	0	0	0	0	1	0	0	0	0	0	0	2	0	0	0	0	0	0	0	0	0	0	0	0
COc1ccc(CN2CC[C@@](C)(c3cccc(C(N)=O)c3)[C@@H](C)C2)c(OC)c1	6.82524827851584	c1ccc(CN2CCC(c3ccccc3)CC2)cc1	0	0	0	0	0	0	0	0	0	0	1	1	0	0	0	1	0	1	0	0	1	0	0	0	0	0	0	1	0	0	0	0	0	0	2	0	0	0	0	0	0	2	0	0	0	0	0
CSc1ccc(CN2CC[C@@](C)(c3cccc(C(N)=O)c3)[C@@H](C)C2)cc1	8.46937174893783	c1ccc(CN2CCC(c3ccccc3)CC2)cc1	0	0	0	0	0	0	0	0	0	0	1	1	0	0	0	1	0	1	0	0	1	0	0	0	0	0	0	1	0	0	0	0	0	0	2	0	0	0	0	0	0	0	0	0	0	0	0
C[C@H]1CN(Cc2cccc(O)c2)CC[C@@]1(C)c1cccc(C(N)=O)c1	5.63270417001353	c1ccc(CN2CCC(c3ccccc3)CC2)cc1	0	0	0	0	0	0	0	1	0	0	1	1	0	0	0	1	0	1	0	0	1	0	0	0	0	0	0	1	0	0	0	0	0	0	2	0	0	0	0	0	0	0	0	0	0	0	0
COc1ccc(CN2CC[C@@](C)(c3cccc(C(N)=O)c3)[C@@H](C)C2)cc1	7.29525190776157	c1ccc(CN2CCC(c3ccccc3)CC2)cc1	0	0	0	0	0	0	0	0	0	0	1	1	0	0	0	1	0	1	0	0	1	0	0	0	0	0	0	1	0	0	0	0	0	0	2	0	0	0	0	0	0	1	0	0	0	0	0
CS[C@H]1Cc2ccc(O)cc2C(C)(C)[C@@H]1N	3.34400818918015	c1ccc2c(c1)CCCC2	0	0	0	0	0	0	0	1	0	0	0	0	0	0	0	0	0	1	0	0	0	0	0	0	0	0	0	0	0	0	0	0	0	0	1	0	1	0	0	0	0	0	0	0	0	0	0
CC[C@H]1Cc2ccc(O)cc2C(C)(C)[C@@H]1N	4.09472522156157	c1ccc2c(c1)CCCC2	0	0	0	0	0	0	0	1	0	0	0	0	0	0	0	0	0	1	0	0	0	0	0	0	0	0	0	0	0	0	0	0	0	0	1	0	1	0	0	0	0	0	0	0	0	0	0
CC1(C)c2cc(O)ccc2C[C@@H](S(C)(=O)=O)[C@H]1N	1.95161359127812	c1ccc2c(c1)CCCC2	0	0	0	0	0	0	0	1	0	0	0	0	0	0	0	0	0	1	0	0	0	0	0	0	0	0	0	0	0	0	0	0	0	0	1	0	1	0	0	0	0	0	0	0	0	0	0
CS[C@@H]1Cc2ccc(O)cc2C(C)(C)[C@@H]1N	8.90468982019567	c1ccc2c(c1)CCCC2	0	0	0	0	0	0	0	1	0	0	0	0	0	0	0	0	0	1	0	0	0	0	0	0	0	0	0	0	0	0	0	0	0	0	1	0	1	0	0	0	0	0	0	0	0	0	0
CC1(C)c2cc(O)ccc2C[C@@H](S)[C@H]1N	3.90624979919324	c1ccc2c(c1)CCCC2	0	0	0	0	0	0	0	1	0	0	0	0	0	0	0	0	0	1	0	0	0	0	1	0	0	0	0	0	0	0	0	0	0	0	1	0	1	0	0	0	0	0	0	0	0	0	0
CC[C@@H]1Cc2ccc(O)cc2C(C)(C)[C@@H]1N	5.95547756227658	c1ccc2c(c1)CCCC2	0	0	0	0	0	0	0	1	0	0	0	0	0	0	0	0	0	1	0	0	0	0	0	0	0	0	0	0	0	0	0	0	0	0	1	0	1	0	0	0	0	0	0	0	0	0	0
CC1(C)c2cc(O)ccc2C[C@@H](O)[C@H]1N	3.68188000615578	c1ccc2c(c1)CCCC2	0	1	1	0	0	0	0	1	0	0	0	0	0	0	0	0	0	1	0	0	0	0	0	0	0	0	0	0	0	0	0	0	0	0	1	0	1	0	0	0	0	0	0	0	0	0	0
CO[C@@H]1Cc2ccc(O)cc2C(C)(C)[C@@H]1N	8.41221333509788	c1ccc2c(c1)CCCC2	0	0	0	0	0	0	0	1	0	0	0	0	0	0	0	0	0	1	0	0	0	0	0	0	0	0	0	0	0	0	0	0	0	0	1	0	1	0	0	0	0	1	0	0	0	0	0
Cc1cc(O)cc(C)c1C[C@H](C)C(=O)N[C@@H](C)C(=O)NCC(=O)N[C@@H](Cc1ccccc1)C(=O)N[C@@H](CC(C)C)C(N)=O	3.74250462797222	O=C(CCc1ccccc1)NCC(=O)NCC(=O)NCCc1ccccc1	0	0	0	0	0	0	0	1	0	0	5	5	0	0	0	0	4	1	0	0	0	0	0	0	0	0	0	5	0	0	2	0	0	0	2	0	0	0	0	0	0	0	0	0	0	0	0
Cc1cc(O)cc(C)c1C[C@H](N)C(=O)N[C@@H](C)C(=O)NCC(=O)N[C@@H](Cc1ccccc1)C(=O)N[C@@H](CC(C)C)C(N)=O	9.70927656248983	O=C(CCc1ccccc1)NCC(=O)NCC(=O)NCCc1ccccc1	0	0	0	0	0	0	0	1	0	0	5	5	0	0	0	0	4	2	0	0	0	0	0	0	0	0	0	5	0	0	2	0	0	0	2	0	0	0	0	0	0	0	0	0	0	0	0
COC(=O)[C@@H]1C[C@H](OC(=O)C(C)C)C(=O)[C@H]2[C@@]1(C)CC[C@H]1C(=O)O[C@H](c3ccoc3)C[C@]21C	1.00032142050055	O=C1CCCC2CC[C@H]3C(=O)O[C@H](c4ccoc4)CC3[C@@H]12	0	0	0	0	0	0	0	0	0	0	4	4	0	0	0	0	0	0	0	0	0	0	0	0	0	0	0	0	0	0	0	0	0	0	0	0	3	0	0	0	3	3	1	0	0	0	0
C=C(C)C(=O)O[C@H]1C[C@@H](C(=O)OC)[C@]2(C)CC[C@H]3C(=O)O[C@H](c4ccoc4)C[C@]3(C)[C@H]2C1=O	3.43931836898447	O=C1CCCC2CC[C@H]3C(=O)O[C@H](c4ccoc4)CC3[C@@H]12	0	0	0	0	0	0	0	0	0	0	4	4	0	0	0	0	0	0	0	0	0	0	0	0	0	0	0	0	0	0	0	0	0	0	0	0	3	0	0	0	3	3	1	0	0	0	0
COC(=O)[C@@H]1C[C@H](OS(C)(=O)=O)C(=O)[C@H]2[C@@]1(C)CC[C@H]1C(=O)O[C@H](c3ccoc3)C[C@]21C	0.172385249162492	O=C1CCCC2CC[C@H]3C(=O)O[C@H](c4ccoc4)CC3[C@@H]12	0	0	0	0	0	0	0	0	0	0	3	3	0	0	0	0	0	0	0	0	0	0	0	0	0	0	0	0	0	0	0	0	0	0	0	0	3	0	0	0	2	2	1	0	0	0	0
C=CCNC(=O)O[C@H]1C[C@@H](C(=O)OC)[C@]2(C)CC[C@H]3C(=O)O[C@H](c4ccoc4)C[C@]3(C)[C@H]2C1=O	2.53853182364628	O=C1CCCC2CC[C@H]3C(=O)O[C@H](c4ccoc4)CC3[C@@H]12	0	0	0	0	0	0	0	0	0	0	4	4	0	0	0	0	1	0	0	0	0	0	0	0	1	0	0	1	0	0	0	0	0	0	0	0	3	0	0	0	2	3	1	0	0	0	0
NC(=O)c1ccc2c(c1O)[C@]13CCN(CC4CC4)[C@H](C2)[C@]1(O)CCC(=O)C3	11.9565115604007	O=C1CCC2[C@H]3Cc4ccccc4[C@@]2(CCN3CC2CC2)C1	0	1	0	0	0	0	0	1	0	0	2	2	0	0	0	1	0	1	0	0	1	0	0	0	0	0	0	1	0	0	0	0	0	0	1	0	1	0	0	0	0	0	0	0	0	0	0
COc1c(C(N)=O)ccc2c1[C@]13CCN(CC4CC4)[C@H](C2)[C@]1(O)CCC(=O)C3	6.60210472720163	O=C1CCC2[C@H]3Cc4ccccc4[C@@]2(CCN3CC2CC2)C1	0	1	0	0	0	0	0	0	0	0	2	2	0	0	0	1	0	1	0	0	1	0	0	0	0	0	0	1	0	0	0	0	0	0	1	0	1	0	0	0	0	1	0	0	0	0	0
O=C1CC[C@@]2(O)[C@H]3Cc4ccc(O)c(O)c4[C@@]2(CCN3CC2CC2)C1	6.16678665594378	O=C1CCC2[C@H]3Cc4ccccc4[C@@]2(CCN3CC2CC2)C1	0	1	0	0	0	0	0	2	0	0	1	1	0	0	0	1	0	0	0	0	1	0	0	0	0	0	0	0	0	0	0	0	0	0	1	0	1	0	0	0	0	0	0	0	0	0	0
CCS(=O)(=O)NCc1ccc(CC(=O)N(C)[C@H](CN2CC[C@H](O)C2)c2ccccc2)cc1	2.06657697426929	O=C(Cc1ccccc1)N[C@H](CN1CCCC1)c1ccccc1	0	1	1	0	0	0	0	0	0	0	1	1	0	1	0	2	1	0	0	1	1	0	0	0	0	0	0	1	0	0	0	0	0	0	2	0	0	0	0	0	0	0	0	0	0	0	0
CN(C)C1CCc2ccc(O)cc2C1(C)C	4.2638015516055	c1ccc2c(c1)CCCC2	0	0	0	0	0	0	0	1	0	0	0	0	0	0	0	1	0	0	0	1	0	0	0	0	0	0	0	0	0	0	1	0	0	0	1	0	1	0	0	0	0	0	0	0	0	0	0
CCCNC1CCc2ccc(O)cc2C1(C)C	2.80355587220548	c1ccc2c(c1)CCCC2	0	0	0	0	0	0	0	1	0	0	0	0	0	0	0	0	1	0	0	0	0	0	0	0	0	0	0	0	0	0	1	0	0	0	1	0	1	0	0	0	0	0	0	0	0	0	0
CC(C)S(=O)(=O)NCc1ccc(CC(=O)N(C)[C@H](CN2CC[C@H](O)C2)c2ccccc2)cc1	1.99693454121354	O=C(Cc1ccccc1)N[C@H](CN1CCCC1)c1ccccc1	0	1	1	0	0	0	0	0	0	0	1	1	0	1	0	2	1	0	0	1	1	0	0	0	0	0	0	1	0	0	0	0	0	0	2	0	0	0	0	0	0	0	0	0	0	0	0
CN(C(=O)Cc1ccccc1CNS(C)(=O)=O)[C@H](CN1CCCC1)c1ccccc1	2.6543636391714	O=C(Cc1ccccc1)N[C@H](CN1CCCC1)c1ccccc1	0	0	0	0	0	0	0	0	0	0	1	1	0	0	0	2	1	0	0	1	1	0	0	0	0	0	0	1	0	0	0	0	0	0	2	0	0	0	0	0	0	0	0	0	0	0	0
CCCS(=O)(=O)NCc1ccc(CC(=O)N(C)[C@H](CN2CC[C@H](O)C2)c2ccccc2)cc1	2.04345455684843	O=C(Cc1ccccc1)N[C@H](CN1CCCC1)c1ccccc1	0	1	1	0	0	0	0	0	0	0	1	1	0	1	0	2	1	0	0	1	1	0	0	0	0	0	0	1	0	0	0	0	0	0	2	0	0	0	0	0	0	0	0	0	0	0	0
CCCN(C)C1CCc2ccc(O)cc2C1(C)C	4.55734874350968	c1ccc2c(c1)CCCC2	0	0	0	0	0	0	0	1	0	0	0	0	0	0	0	1	0	0	0	1	0	0	0	0	0	0	0	0	0	0	1	0	0	0	1	0	1	0	0	0	0	0	0	0	0	0	0
CN(C(=O)Cc1ccc(NS(C)(=O)=O)cc1)[C@H](CN1CC[C@H](O)C1)c1ccccc1	4.34603964984248	O=C(Cc1ccccc1)N[C@H](CN1CCCC1)c1ccccc1	0	1	1	0	0	0	0	0	0	0	1	1	0	1	0	2	1	0	0	1	1	0	0	0	0	0	0	1	0	1	0	0	0	0	2	0	0	0	0	0	0	0	0	0	0	0	0
CCCN(CCC)C1CCc2ccc(O)cc2C1(C)C	2.8220558859494	c1ccc2c(c1)CCCC2	0	0	0	0	0	0	0	1	0	0	0	0	0	0	0	1	0	0	0	0	0	0	0	0	0	0	0	0	0	0	1	0	0	0	1	0	1	0	0	0	0	0	0	0	0	0	0
C=CCNC1CCc2ccc(O)cc2C1(C)C	3.69173230259879	c1ccc2c(c1)CCCC2	0	0	0	0	0	0	0	1	0	0	0	0	0	0	0	0	1	0	0	0	0	0	0	0	0	0	0	0	0	0	1	0	0	0	1	0	1	0	0	0	0	0	0	0	0	0	0
C=CCN(C)C1CCc2ccc(O)cc2C1(C)C	2.01528367988173	c1ccc2c(c1)CCCC2	0	0	0	0	0	0	0	1	0	0	0	0	0	0	0	1	0	0	0	1	0	0	0	0	0	0	0	0	0	0	1	0	0	0	1	0	1	0	0	0	0	0	0	0	0	0	0
C=CCN(CC=C)C1CCc2ccc(O)cc2C1(C)C	4.34603964984248	c1ccc2c(c1)CCCC2	0	0	0	0	0	0	0	1	0	0	0	0	0	0	0	1	0	0	0	0	0	0	0	0	0	0	0	0	0	0	1	0	0	0	1	0	1	0	0	0	0	0	0	0	0	0	0
CN(C(=O)Cc1ccc(Cl)c(Cl)c1)[C@H](CN1CCCC1)c1ccccc1	5.02970808644788	O=C(Cc1ccccc1)N[C@H](CN1CCCC1)c1ccccc1	0	0	0	0	0	0	0	0	0	0	1	1	0	0	0	2	0	0	0	1	1	0	0	0	0	0	0	1	0	0	0	0	0	0	2	0	0	0	0	0	0	0	0	0	2	0	0
CN(C(=O)Cc1cccc(CNS(C)(=O)=O)c1)[C@H](CN1CCCC1)c1ccccc1	1.45039083484547	O=C(Cc1ccccc1)N[C@H](CN1CCCC1)c1ccccc1	0	0	0	0	0	0	0	0	0	0	1	1	0	0	0	2	1	0	0	1	1	0	0	0	0	0	0	1	0	0	0	0	0	0	2	0	0	0	0	0	0	0	0	0	0	0	0
CN(C(=O)Cc1ccc(CCNS(C)(=O)=O)cc1)[C@H](CN1CC[C@H](O)C1)c1ccccc1	2.33431628221759	O=C(Cc1ccccc1)N[C@H](CN1CCCC1)c1ccccc1	0	1	1	0	0	0	0	0	0	0	1	1	0	1	0	2	1	0	0	1	1	0	0	0	0	0	0	1	0	0	0	0	0	0	2	0	0	0	0	0	0	0	0	0	0	0	0
CN(C(=O)Cc1ccc(CNS(C)(=O)=O)cc1)[C@H](CN1CCCC1)c1ccccc1	2.91322527308769	O=C(Cc1ccccc1)N[C@H](CN1CCCC1)c1ccccc1	0	0	0	0	0	0	0	0	0	0	1	1	0	0	0	2	1	0	0	1	1	0	0	0	0	0	0	1	0	0	0	0	0	0	2	0	0	0	0	0	0	0	0	0	0	0	0
CCCCS(=O)(=O)NCc1ccc(CC(=O)N(C)[C@H](CN2CC[C@H](O)C2)c2ccccc2)cc1	2.04345455684843	O=C(Cc1ccccc1)N[C@H](CN1CCCC1)c1ccccc1	0	1	1	0	0	0	0	0	0	0	1	1	0	1	0	2	1	0	0	1	1	0	0	0	0	0	0	1	0	0	0	0	0	0	2	0	0	0	0	0	0	0	0	0	0	0	0
CN(C(=O)Cc1ccc(CCCNS(C)(=O)=O)cc1)[C@H](CN1CC[C@H](O)C1)c1ccccc1	3.23480889721516	O=C(Cc1ccccc1)N[C@H](CN1CCCC1)c1ccccc1	0	1	1	0	0	0	0	0	0	0	1	1	0	1	0	2	1	0	0	1	1	0	0	0	0	0	0	1	0	0	1	0	0	0	2	0	0	0	0	0	0	0	0	0	0	0	0
Cc1ccc(Cl)c(OCCCN2CCC(n3c(O)nc4ccccc43)CC2)c1	2.98384284030165	c1ccc(OCCCN2CCC(n3cnc4ccccc43)CC2)cc1	0	0	0	0	0	2	0	1	0	0	0	0	0	0	0	3	0	0	0	0	1	0	0	0	0	0	0	0	0	0	1	0	0	0	2	0	1	0	0	0	0	1	0	0	1	0	0
CC(C)C(CCN1CCC(n2c(O)nc3ccccc32)CC1)Oc1cc(F)ccc1Cl	4.97464830926485	c1ccc(OCCCN2CCC(n3cnc4ccccc43)CC2)cc1	0	0	0	0	0	2	0	1	0	0	0	0	0	0	0	3	0	0	0	0	1	0	0	0	0	0	0	0	0	0	0	0	0	0	2	0	1	0	0	0	0	1	0	0	2	0	0
Cc1cc(F)ccc1OC(CCN1CCC(n2c(O)nc3ccccc32)CC1)C(C)C	5.36241384027361	c1ccc(OCCCN2CCC(n3cnc4ccccc43)CC2)cc1	0	0	0	0	0	2	0	1	0	0	0	0	0	0	0	3	0	0	0	0	1	0	0	0	0	0	0	0	0	0	1	0	0	0	2	0	1	0	0	0	0	1	0	0	1	0	0
Cc1cc(OC(CCN2CCC(n3c(O)nc4ccccc43)CC2)C(C)C)ccc1F	4.36527101177036	c1ccc(OCCCN2CCC(n3cnc4ccccc43)CC2)cc1	0	0	0	0	0	2	0	1	0	0	0	0	0	0	0	3	0	0	0	0	1	0	0	0	0	0	0	0	0	0	1	0	0	0	2	0	1	0	0	0	0	1	0	0	1	0	0
Cc1ccc(Cl)c(OC(C)C(O)CN2CCC(n3c(O)nc4ccccc43)CC2)c1	4.22931537553433	c1ccc(OCCCN2CCC(n3cnc4ccccc43)CC2)cc1	0	1	1	0	0	2	0	1	0	0	0	0	0	1	0	3	0	0	0	0	1	0	0	0	0	0	0	0	0	0	1	0	0	0	2	0	1	0	0	0	0	1	0	0	1	0	0
CCC(Oc1cc(C)ccc1Cl)C(O)CN1CCC(n2c(O)nc3ccccc32)CC1	5.19333751022968	c1ccc(OCCCN2CCC(n3cnc4ccccc43)CC2)cc1	0	1	1	0	0	2	0	1	0	0	0	0	0	1	0	3	0	0	0	0	1	0	0	0	0	0	0	0	0	0	1	0	0	0	2	0	1	0	0	0	0	1	0	0	1	0	0
CCCC(Oc1cc(C)ccc1Cl)C(O)CN1CCC(n2c(O)nc3ccccc32)CC1	5.70416313399567	c1ccc(OCCCN2CCC(n3cnc4ccccc43)CC2)cc1	0	1	1	0	0	2	0	1	0	0	0	0	0	1	0	3	0	0	0	0	1	0	0	0	0	0	0	0	0	0	1	0	0	0	2	0	1	0	0	0	0	1	0	0	1	0	0
Cc1ccc(Cl)c(OC(C(C)C)C(O)CN2CCC(n3c(O)nc4ccccc43)CC2)c1	4.52266318552179	c1ccc(OCCCN2CCC(n3cnc4ccccc43)CC2)cc1	0	1	1	0	0	2	0	1	0	0	0	0	0	1	0	3	0	0	0	0	1	0	0	0	0	0	0	0	0	0	1	0	0	0	2	0	1	0	0	0	0	1	0	0	1	0	0
Cc1ccc(Cl)c(OC(CC(C)C)C(O)CN2CCC(n3c(O)nc4ccccc43)CC2)c1	3.88801221164346	c1ccc(OCCCN2CCC(n3cnc4ccccc43)CC2)cc1	0	1	1	0	0	2	0	1	0	0	0	0	0	1	0	3	0	0	0	0	1	0	0	0	0	0	0	0	0	0	1	0	0	0	2	0	1	0	0	0	0	1	0	0	1	0	0
Cc1ccccc1OC(CCN1CCC(n2c(O)nc3ccccc32)CC1)C(C)C	5.95547756227658	c1ccc(OCCCN2CCC(n3cnc4ccccc43)CC2)cc1	0	0	0	0	0	2	0	1	0	0	0	0	0	0	0	3	0	0	0	0	1	0	0	0	0	0	0	0	0	0	1	0	0	0	2	0	1	0	0	0	0	1	0	0	0	0	0
CCc1ccccc1OC(CCN1CCC(n2c(O)nc3ccccc32)CC1)C(C)C	5.86450578407085	c1ccc(OCCCN2CCC(n3cnc4ccccc43)CC2)cc1	0	0	0	0	0	2	0	1	0	0	0	0	0	0	0	3	0	0	0	0	1	0	0	0	0	0	0	0	0	0	1	0	0	0	2	0	1	0	0	0	0	1	0	0	0	0	0
CC(C)C(CCN1CCC(n2c(O)nc3ccccc32)CC1)Oc1ccccc1C(F)(F)F	5.82194616965205	c1ccc(OCCCN2CCC(n3cnc4ccccc43)CC2)cc1	0	0	0	0	0	2	0	1	0	0	0	0	0	0	0	3	0	0	0	0	1	0	0	0	0	3	0	0	0	0	0	0	0	0	2	0	1	0	0	0	0	1	0	0	3	0	0
CC(C)c1ccccc1OC(CCN1CCC(n2c(O)nc3ccccc32)CC1)C(C)C	6.00426772644601	c1ccc(OCCCN2CCC(n3cnc4ccccc43)CC2)cc1	0	0	0	0	0	2	0	1	0	0	0	0	0	0	0	3	0	0	0	0	1	0	0	0	0	0	0	0	0	0	0	0	0	0	2	0	1	0	0	0	0	1	0	0	0	0	0
Cc1ccc(F)c(OC(CCN2CCC(n3c(O)nc4ccccc43)CC2)C(C)C)c1	4.79530738060903	c1ccc(OCCCN2CCC(n3cnc4ccccc43)CC2)cc1	0	0	0	0	0	2	0	1	0	0	0	0	0	0	0	3	0	0	0	0	1	0	0	0	0	0	0	0	0	0	1	0	0	0	2	0	1	0	0	0	0	1	0	0	1	0	0
Cc1ccc([N+](=O)[O-])c(OC(CCN2CCC(n3c(O)nc4ccccc43)CC2)C(C)C)c1	4.87286561495491	c1ccc(OCCCN2CCC(n3cnc4ccccc43)CC2)cc1	0	0	0	0	0	2	0	1	0	0	0	0	0	0	0	4	0	0	0	0	1	0	0	0	0	0	0	0	0	0	1	0	0	0	2	0	1	0	0	0	0	1	0	0	0	0	0
Cc1ccc([N+](=O)[O-])cc1OC(CCN1CCC(n2c(O)nc3ccccc32)CC1)C(C)C	3.72188534076948	c1ccc(OCCCN2CCC(n3cnc4ccccc43)CC2)cc1	0	0	0	0	0	2	0	1	0	0	0	0	0	0	0	4	0	0	0	0	1	0	0	0	0	0	0	0	0	0	1	0	0	0	2	0	1	0	0	0	0	1	0	0	0	0	0
Cc1ccc(N)cc1OC(CCN1CCC(n2c(O)nc3ccccc32)CC1)C(C)C	5.14985239828994	c1ccc(OCCCN2CCC(n3cnc4ccccc43)CC2)cc1	0	0	0	1	0	2	0	1	0	0	0	0	0	0	0	3	0	1	0	0	1	0	0	0	0	0	0	0	0	1	1	0	0	0	2	0	1	0	0	0	0	1	0	0	0	0	0
Cc1ccc(C)c(OC(CCN2CCC(n3c(O)nc4ccccc43)CC2)C(C)C)c1	4.82561273010436	c1ccc(OCCCN2CCC(n3cnc4ccccc43)CC2)cc1	0	0	0	0	0	2	0	1	0	0	0	0	0	0	0	3	0	0	0	0	1	0	0	0	0	0	0	0	0	0	2	0	0	0	2	0	1	0	0	0	0	1	0	0	0	0	0
CN(C(=O)Cc1cccc(CN)c1)[C@H](CN1CCCC1)c1ccccc1	1.25933559808276	O=C(Cc1ccccc1)N[C@H](CN1CCCC1)c1ccccc1	0	0	0	0	0	0	0	0	0	0	1	1	0	0	0	2	0	1	0	1	1	0	0	0	0	0	0	1	0	0	0	0	0	0	2	0	0	0	0	0	0	0	0	0	0	0	0
CN(C(=O)Cc1ccc(CNS(C)(=O)=O)cc1)[C@H](CN1CC[C@H](O)C1)c1ccccc1	3.98272016318508	O=C(Cc1ccccc1)N[C@H](CN1CCCC1)c1ccccc1	0	1	1	0	0	0	0	0	0	0	1	1	0	1	0	2	1	0	0	1	1	0	0	0	0	0	0	1	0	0	0	0	0	0	2	0	0	0	0	0	0	0	0	0	0	0	0
CC(=O)NCc1ccccc1CC(=O)N(C)[C@H](CN1CCCC1)c1ccccc1	1.87713334140092	O=C(Cc1ccccc1)N[C@H](CN1CCCC1)c1ccccc1	0	0	0	0	0	0	0	0	0	0	2	2	0	0	0	2	1	0	0	1	1	0	0	0	0	0	0	2	0	0	0	0	0	0	2	0	0	0	0	0	0	0	0	0	0	0	0
OC1(c2ccc(Cl)c(C(F)(F)F)c2)CCN(Cc2ccc(C(F)(F)F)cc2)CC1	4.35560910085863	c1ccc(CN2CCC(c3ccccc3)CC2)cc1	0	1	0	0	0	0	0	0	0	0	0	0	0	0	0	1	0	0	0	0	1	0	0	0	0	6	0	0	0	0	0	0	0	0	2	0	0	0	0	0	0	0	0	0	7	0	0
COc1ccc(Cl)c(OC(CCN2CCC(n3c(O)nc4ccccc43)CC2)C(C)C)c1	4.93955698945358	c1ccc(OCCCN2CCC(n3cnc4ccccc43)CC2)cc1	0	0	0	0	0	2	0	1	0	0	0	0	0	0	0	3	0	0	0	0	1	0	0	0	0	0	0	0	0	0	0	0	0	0	2	0	1	0	0	0	0	2	0	0	1	0	0
Nc1ccc2c(c1)[C@@]13CCCC[C@H]1[C@@H](C2)N(CC1CCC1)CC3	7.69166718034982	c1ccc2c(c1)C[C@@H]1[C@@H]3CCCC[C@]23CCN1CC1CCC1	0	0	0	1	0	0	0	0	0	0	0	0	0	0	0	1	0	1	0	0	1	0	0	0	0	0	0	0	0	1	0	0	0	0	1	0	1	0	0	0	0	0	0	0	0	0	0
Cc1cc(O)cc(C)c1C[C@H](N)C(=O)N1Cc2ccccc2C[C@H]1C(=O)NCCC(=O)O	1.99693454121354	O=C(CCc1ccccc1)N1CCc2ccccc2C1	1	0	0	0	0	0	0	1	1	1	3	2	0	0	0	1	1	1	0	0	0	0	0	0	0	0	0	2	0	0	2	0	0	0	2	0	1	0	0	0	0	0	0	0	0	0	0
CC(c1ccccc1)N1CCC(O)(c2ccccc2)CC1	0.257266132669832	c1ccc(CN2CCC(c3ccccc3)CC2)cc1	0	1	0	0	0	0	0	0	0	0	0	0	0	0	0	1	0	0	0	0	1	0	0	0	0	0	0	0	0	0	0	0	0	0	2	0	0	0	0	0	0	0	0	0	0	0	0
Cc1ccccc1C(c1ccccc1)N1CCC(O)(c2ccccc2)CC1	3.49466846406764	c1ccc(C2CCN(C(c3ccccc3)c3ccccc3)CC2)cc1	0	1	0	0	0	0	0	0	0	0	0	0	0	0	0	1	0	0	0	0	1	0	0	0	0	0	0	0	0	0	1	0	0	0	3	0	0	0	0	0	0	0	0	0	0	0	0
CCCOC1(c2ccccc2)CCN(C(c2ccccc2)c2ccccc2)CC1	1.5920756774404	c1ccc(C2CCN(C(c3ccccc3)c3ccccc3)CC2)cc1	0	0	0	0	0	0	0	0	0	0	0	0	0	0	0	1	0	0	0	0	1	0	0	0	0	0	0	0	0	0	0	0	0	0	3	0	0	0	0	0	0	1	0	0	0	0	0
CCOC1(c2ccccc2)CCN(C(c2ccccc2)c2ccccc2)CC1	3.06775481255199	c1ccc(C2CCN(C(c3ccccc3)c3ccccc3)CC2)cc1	0	0	0	0	0	0	0	0	0	0	0	0	0	0	0	1	0	0	0	0	1	0	0	0	0	0	0	0	0	0	0	0	0	0	3	0	0	0	0	0	0	1	0	0	0	0	0
COC1(c2ccccc2)CCN(C(c2ccccc2)c2ccccc2)CC1	2.97897665065047	c1ccc(C2CCN(C(c3ccccc3)c3ccccc3)CC2)cc1	0	0	0	0	0	0	0	0	0	0	0	0	0	0	0	1	0	0	0	0	1	0	0	0	0	0	0	0	0	0	0	0	0	0	3	0	0	0	0	0	0	1	0	0	0	0	0
COc1ccc(C(c2ccc(OC)cc2)N2CCC(O)(c3ccccc3)CC2)cc1	2.26303304199814	c1ccc(C2CCN(C(c3ccccc3)c3ccccc3)CC2)cc1	0	1	0	0	0	0	0	0	0	0	0	0	0	0	0	1	0	0	0	0	1	0	0	0	0	0	0	0	0	0	0	0	0	0	3	0	0	0	0	0	0	2	0	0	0	0	0
COc1ccccc1C(c1ccccc1OC)N1CCC(O)(c2ccccc2)CC1	2.26303304199814	c1ccc(C2CCN(C(c3ccccc3)c3ccccc3)CC2)cc1	0	1	0	0	0	0	0	0	0	0	0	0	0	0	0	1	0	0	0	0	1	0	0	0	0	0	0	0	0	0	0	0	0	0	3	0	0	0	0	0	0	2	0	0	0	0	0
OC1(c2ccccc2)CCN(C(c2ccc(F)cc2)c2ccc(F)cc2)CC1	3.79051384715858	c1ccc(C2CCN(C(c3ccccc3)c3ccccc3)CC2)cc1	0	1	0	0	0	0	0	0	0	0	0	0	0	0	0	1	0	0	0	0	1	0	0	0	0	0	0	0	0	0	0	0	0	0	3	0	0	0	0	0	0	0	0	0	2	0	0
OC1(c2ccccc2)CCN(C(c2ccccc2F)c2ccccc2F)CC1	4.00278772623589	c1ccc(C2CCN(C(c3ccccc3)c3ccccc3)CC2)cc1	0	1	0	0	0	0	0	0	0	0	0	0	0	0	0	1	0	0	0	0	1	0	0	0	0	0	0	0	0	0	0	0	0	0	3	0	0	0	0	0	0	0	0	0	2	0	0
OC1(c2ccccc2)CCN(C(c2ccccc2Cl)c2ccccc2Cl)CC1	3.45482255552044	c1ccc(C2CCN(C(c3ccccc3)c3ccccc3)CC2)cc1	0	1	0	0	0	0	0	0	0	0	0	0	0	0	0	1	0	0	0	0	1	0	0	0	0	0	0	0	0	0	0	0	0	0	3	0	0	0	0	0	0	0	0	0	2	0	0
Cc1ccccc1C(c1ccccc1C)N1CCC(O)(c2ccccc2)CC1	1.32817320212122	c1ccc(C2CCN(C(c3ccccc3)c3ccccc3)CC2)cc1	0	1	0	0	0	0	0	0	0	0	0	0	0	0	0	1	0	0	0	0	1	0	0	0	0	0	0	0	0	0	2	0	0	0	3	0	0	0	0	0	0	0	0	0	0	0	0
O=C(O)c1ccccc1C(c1ccccc1)N1CCC(O)(c2ccccc2)CC1	1.04002547191946	c1ccc(C2CCN(C(c3ccccc3)c3ccccc3)CC2)cc1	0	1	0	0	1	0	0	0	1	1	1	0	0	0	0	1	0	0	0	0	1	0	0	0	0	0	0	0	0	0	0	0	0	0	3	0	0	0	0	0	0	0	0	0	0	0	0
OCc1ccccc1C(c1ccccc1)N1CCC(O)(c2ccccc2)CC1	4.21250825721795	c1ccc(C2CCN(C(c3ccccc3)c3ccccc3)CC2)cc1	0	2	1	0	0	0	0	0	0	0	0	0	0	0	0	1	0	0	0	0	1	0	0	0	0	0	0	0	0	0	0	0	0	0	3	0	0	0	0	0	0	0	0	0	0	0	0
COc1ccccc1C(c1ccccc1)N1CCC(O)(c2ccccc2)CC1	5.6677954898248	c1ccc(C2CCN(C(c3ccccc3)c3ccccc3)CC2)cc1	0	1	0	0	0	0	0	0	0	0	0	0	0	0	0	1	0	0	0	0	1	0	0	0	0	0	0	0	0	0	0	0	0	0	3	0	0	0	0	0	0	1	0	0	0	0	0
OC1(c2ccccc2)CCN(C(c2ccccc2)c2ccc(Br)cc2)CC1	1.19656494304783	c1ccc(C2CCN(C(c3ccccc3)c3ccccc3)CC2)cc1	0	1	0	0	0	0	0	0	0	0	0	0	0	0	0	1	0	0	0	0	1	0	0	0	0	0	0	0	0	0	0	0	0	0	3	0	0	0	0	0	0	0	0	0	1	0	0
OC1(c2ccccc2)CCN(C(c2ccccc2)c2ccccc2Br)CC1	3.86420156294974	c1ccc(C2CCN(C(c3ccccc3)c3ccccc3)CC2)cc1	0	1	0	0	0	0	0	0	0	0	0	0	0	0	0	1	0	0	0	0	1	0	0	0	0	0	0	0	0	0	0	0	0	0	3	0	0	0	0	0	0	0	0	0	1	0	0
OC1(c2ccccc2)CCN(C(c2ccccc2)c2ccccc2F)CC1	3.82385026742617	c1ccc(C2CCN(C(c3ccccc3)c3ccccc3)CC2)cc1	0	1	0	0	0	0	0	0	0	0	0	0	0	0	0	1	0	0	0	0	1	0	0	0	0	0	0	0	0	0	0	0	0	0	3	0	0	0	0	0	0	0	0	0	1	0	0
OC1(c2ccccc2)CCN(C(c2ccccc2)c2ccc(Cl)cc2)CC1	2.32417677836515	c1ccc(C2CCN(C(c3ccccc3)c3ccccc3)CC2)cc1	0	1	0	0	0	0	0	0	0	0	0	0	0	0	0	1	0	0	0	0	1	0	0	0	0	0	0	0	0	0	0	0	0	0	3	0	0	0	0	0	0	0	0	0	1	0	0
OC1(c2ccccc2)CCN(C(c2ccccc2)c2cccc(Cl)c2)CC1	3.69669509194092	c1ccc(C2CCN(C(c3ccccc3)c3ccccc3)CC2)cc1	0	1	0	0	0	0	0	0	0	0	0	0	0	0	0	1	0	0	0	0	1	0	0	0	0	0	0	0	0	0	0	0	0	0	3	0	0	0	0	0	0	0	0	0	1	0	0
OC1(c2ccccc2)CCN(C(c2ccccc2)c2ccccc2Cl)CC1	2.5881817322901	c1ccc(C2CCN(C(c3ccccc3)c3ccccc3)CC2)cc1	0	1	0	0	0	0	0	0	0	0	0	0	0	0	0	1	0	0	0	0	1	0	0	0	0	0	0	0	0	0	0	0	0	0	3	0	0	0	0	0	0	0	0	0	1	0	0
CCc1ccccc1C(c1ccccc1)N1CCC(O)(c2ccccc2)CC1	6.80277542266378	c1ccc(C2CCN(C(c3ccccc3)c3ccccc3)CC2)cc1	0	1	0	0	0	0	0	0	0	0	0	0	0	0	0	1	0	0	0	0	1	0	0	0	0	0	0	0	0	0	1	0	0	0	3	0	0	0	0	0	0	0	0	0	0	0	0
OC1(c2ccccc2)CCN(C(c2ccccc2)c2ccc(C(F)(F)F)cc2)CC1	1.90410677890247	c1ccc(C2CCN(C(c3ccccc3)c3ccccc3)CC2)cc1	0	1	0	0	0	0	0	0	0	0	0	0	0	0	0	1	0	0	0	0	1	0	0	0	0	3	0	0	0	0	0	0	0	0	3	0	0	0	0	0	0	0	0	0	3	0	0
OC1(c2ccccc2)CCN(C(c2ccccc2)c2cccc(C(F)(F)F)c2)CC1	2.42911703766042	c1ccc(C2CCN(C(c3ccccc3)c3ccccc3)CC2)cc1	0	1	0	0	0	0	0	0	0	0	0	0	0	0	0	1	0	0	0	0	1	0	0	0	0	3	0	0	0	0	0	0	0	0	3	0	0	0	0	0	0	0	0	0	3	0	0
OC1(c2ccccc2)CCN(C(c2ccccc2)c2ccccc2C(F)(F)F)CC1	4.15581291354141	c1ccc(C2CCN(C(c3ccccc3)c3ccccc3)CC2)cc1	0	1	0	0	0	0	0	0	0	0	0	0	0	0	0	1	0	0	0	0	1	0	0	0	0	3	0	0	0	0	0	0	0	0	3	0	0	0	0	0	0	0	0	0	3	0	0
Cc1ccc(C(c2ccccc2)N2CCC(O)(c3ccccc3)CC2)cc1	0.776372824194517	c1ccc(C2CCN(C(c3ccccc3)c3ccccc3)CC2)cc1	0	1	0	0	0	0	0	0	0	0	0	0	0	0	0	1	0	0	0	0	1	0	0	0	0	0	0	0	0	0	1	0	0	0	3	0	0	0	0	0	0	0	0	0	0	0	0
Cc1cccc(C(c2ccccc2)N2CCC(O)(c3ccccc3)CC2)c1	4.00956741322126	c1ccc(C2CCN(C(c3ccccc3)c3ccccc3)CC2)cc1	0	1	0	0	0	0	0	0	0	0	0	0	0	0	0	1	0	0	0	0	1	0	0	0	0	0	0	0	0	0	1	0	0	0	3	0	0	0	0	0	0	0	0	0	0	0	0
Br.Cc1ccccc1C(c1ccccc1)N1CCC(O)(c2ccccc2)CC1	3.11112204166712	c1ccc(C2CCN(C(c3ccccc3)c3ccccc3)CC2)cc1	0	1	0	0	0	0	0	0	0	0	0	0	0	0	0	1	0	0	0	0	1	0	0	0	0	0	0	0	0	0	1	0	0	0	3	0	0	0	0	0	0	0	0	0	1	0	0
COC(=O)[C@@H]1C[C@H](OC(C)=O)C(=O)[C@H]2[C@@]1(C)CC[C@H]1C(=O)O[C@H](c3ccoc3Br)C[C@]21C	1.72068116458538	O=C1CCCC2CC[C@H]3C(=O)O[C@H](c4ccoc4)CC3[C@@H]12	0	0	0	0	0	0	0	0	0	0	4	4	0	0	0	0	0	0	0	0	0	0	0	0	0	0	0	0	0	0	0	0	0	0	0	0	3	0	0	0	3	3	1	0	1	0	0
Cc1ccccc1C(c1ccccc1)N1CCC(O)(c2ccccc2)CC1.Cl	5.44465193851059	c1ccc(C2CCN(C(c3ccccc3)c3ccccc3)CC2)cc1	0	1	0	0	0	0	0	0	0	0	0	0	0	0	0	1	0	0	0	0	1	0	0	0	0	0	0	0	0	0	1	0	0	0	3	0	0	0	0	0	0	0	0	0	1	0	0
COC(=O)C(c1ccccc1)N1CCC(O)(c2ccccc2)CC1	-1.9989281500386	c1ccc(CN2CCC(c3ccccc3)CC2)cc1	0	1	0	0	0	0	0	0	0	0	1	1	0	0	0	1	0	0	0	0	1	0	0	0	0	0	0	0	0	0	0	0	0	0	2	0	0	0	0	0	1	1	0	0	0	0	0
CCOCC(c1ccccc1)N1CCC(O)(c2ccccc2)CC1	2.88853266049732	c1ccc(CN2CCC(c3ccccc3)CC2)cc1	0	1	0	0	0	0	0	0	0	0	0	0	0	0	0	1	0	0	0	0	1	0	0	0	0	0	0	0	0	0	0	0	0	0	2	0	0	0	0	0	0	1	0	0	0	0	0
COCC(c1ccccc1)N1CCC(O)(c2ccccc2)CC1	2.34070608031636	c1ccc(CN2CCC(c3ccccc3)CC2)cc1	0	1	0	0	0	0	0	0	0	0	0	0	0	0	0	1	0	0	0	0	1	0	0	0	0	0	0	0	0	0	0	0	0	0	2	0	0	0	0	0	0	1	0	0	0	0	0
CCCCCCC(c1ccccc1)N1CCC(O)(c2ccccc2)CC1	4.030186700424	c1ccc(CN2CCC(c3ccccc3)CC2)cc1	0	1	0	0	0	0	0	0	0	0	0	0	0	0	0	1	0	0	0	0	1	0	0	0	0	0	0	0	0	0	0	0	0	0	2	0	0	0	0	0	0	0	0	0	0	0	0
CC(C)CCC(c1ccccc1)N1CCC(O)(c2ccccc2)CC1	4.1716862626977	c1ccc(CN2CCC(c3ccccc3)CC2)cc1	0	1	0	0	0	0	0	0	0	0	0	0	0	0	0	1	0	0	0	0	1	0	0	0	0	0	0	0	0	0	0	0	0	0	2	0	0	0	0	0	0	0	0	0	0	0	0
CCCCCC(c1ccccc1)N1CCC(O)(c2ccccc2)CC1	5.38908208735578	c1ccc(CN2CCC(c3ccccc3)CC2)cc1	0	1	0	0	0	0	0	0	0	0	0	0	0	0	0	1	0	0	0	0	1	0	0	0	0	0	0	0	0	0	0	0	0	0	2	0	0	0	0	0	0	0	0	0	0	0	0
CCCCC(c1ccccc1)N1CCC(O)(c2ccccc2)CC1	5.63270417001353	c1ccc(CN2CCC(c3ccccc3)CC2)cc1	0	1	0	0	0	0	0	0	0	0	0	0	0	0	0	1	0	0	0	0	1	0	0	0	0	0	0	0	0	0	0	0	0	0	2	0	0	0	0	0	0	0	0	0	0	0	0
CCCC(c1ccccc1)N1CCC(O)(c2ccccc2)CC1	3.16811752271648	c1ccc(CN2CCC(c3ccccc3)CC2)cc1	0	1	0	0	0	0	0	0	0	0	0	0	0	0	0	1	0	0	0	0	1	0	0	0	0	0	0	0	0	0	0	0	0	0	2	0	0	0	0	0	0	0	0	0	0	0	0
CCC(c1ccccc1)N1CCC(O)(c2ccccc2)CC1	1.2602055415913	c1ccc(CN2CCC(c3ccccc3)CC2)cc1	0	1	0	0	0	0	0	0	0	0	0	0	0	0	0	1	0	0	0	0	1	0	0	0	0	0	0	0	0	0	0	0	0	0	2	0	0	0	0	0	0	0	0	0	0	0	0
C[C@H](NC(=O)[C@H](CO)NC(=O)[C@H](CCCCN)NC(=O)[C@H](CCCNC(=N)N)NC(=O)C(C)(C)NC(=O)CNC(=O)[C@@H](NC(=O)[C@H](Cc1ccc(F)cc1)NC(=O)CNC(=O)[C@H](CN)NC(=O)[C@@H](N)Cc1ccccc1)[C@@H](C)O)C(=O)N[C@@H](CCCNC(=N)N)C(=O)N[C@@H](CCCCN)C(=O)N[C@@H](CCCNC(=N)N)C(=O)N[C@@H](CCCCN)C(=O)N[C@@H](CC(N)=O)C(=O)N[C@@H](CCC(N)=O)C(N)=O	3.12841756506886	O=C(CCc1ccccc1)NCC(=O)NCC(=O)NCCc1ccccc1	0	2	2	0	0	0	0	0	0	0	19	19	0	0	0	0	22	11	0	0	0	0	0	0	0	0	0	19	0	0	0	0	0	0	2	0	0	0	0	0	0	0	0	3	1	0	0
CNC(=O)Nc1ccc2c(c1)[C@@]13CCCC[C@H]1[C@@H](C2)N(CC1CCC1)CC3	5.90895754664168	c1ccc2c(c1)C[C@@H]1[C@@H]3CCCC[C@]23CCN1CC1CCC1	0	0	0	0	0	0	0	0	0	0	1	1	0	0	0	1	2	0	0	0	1	0	0	0	0	0	0	2	0	1	0	0	0	0	1	0	1	0	0	0	0	0	0	0	0	0	0
C[C@H](NC(=O)[C@H](CO)NC(=O)[C@H](CCCCN)NC(=O)[C@H](CCCNC(=N)N)NC(=O)C(C)(C)NC(=O)CNC(=O)[C@@H](NC(=O)[C@H](Cc1ccc(F)cc1)NC(=O)CNC(=O)CNC(=O)[C@@H](N)Cc1ccccc1)[C@@H](C)O)C(=O)N[C@@H](CCCNC(=N)N)C(=O)N[C@@H](CCCCN)C(=O)N[C@@H](CCCNC(=N)N)C(=O)N[C@@H](CCCCN)C(=O)N[C@@H](CC(N)=O)C(=O)N[C@@H](CCC(N)=O)C(N)=O	4.69417969133137	O=C(CCc1ccccc1)NCC(=O)NCC(=O)NCCc1ccccc1	0	2	2	0	0	0	0	0	0	0	19	19	0	0	0	0	22	10	0	0	0	0	0	0	0	0	0	19	0	0	0	0	0	0	2	0	0	0	0	0	0	0	0	3	1	0	0
CCNC(=O)NCc1ccccc1C1(O)CCN(C(c2ccccc2Cl)c2ccccc2Cl)CC1	3.28297229859378	c1ccc(C2CCN(C(c3ccccc3)c3ccccc3)CC2)cc1	0	1	0	0	0	0	0	0	0	0	1	1	0	0	0	1	2	0	0	0	1	0	0	0	0	0	0	2	0	0	0	0	0	0	3	0	0	0	0	0	0	0	0	0	2	0	0
CNC(=O)NCc1ccccc1C1(O)CCN(C(c2ccccc2Cl)c2ccccc2Cl)CC1	3.71173296930546	c1ccc(C2CCN(C(c3ccccc3)c3ccccc3)CC2)cc1	0	1	0	0	0	0	0	0	0	0	1	1	0	0	0	1	2	0	0	0	1	0	0	0	0	0	0	2	0	0	0	0	0	0	3	0	0	0	0	0	0	0	0	0	2	0	0
CC(C)S(=O)(=O)NCc1ccccc1C1(O)CCN(C(c2ccccc2Cl)c2ccccc2Cl)CC1	3.90624979919324	c1ccc(C2CCN(C(c3ccccc3)c3ccccc3)CC2)cc1	0	1	0	0	0	0	0	0	0	0	0	0	0	0	0	1	1	0	0	0	1	0	0	0	0	0	0	0	0	0	0	0	0	0	3	0	0	0	0	0	0	0	0	0	2	0	0
CCCS(=O)(=O)NCc1ccccc1C1(O)CCN(C(c2ccccc2Cl)c2ccccc2Cl)CC1	3.3978811791203	c1ccc(C2CCN(C(c3ccccc3)c3ccccc3)CC2)cc1	0	1	0	0	0	0	0	0	0	0	0	0	0	0	0	1	1	0	0	0	1	0	0	0	0	0	0	0	0	0	0	0	0	0	3	0	0	0	0	0	0	0	0	0	2	0	0
CNCc1ccccc1C1(O)CCN(C(c2ccccc2Cl)c2ccccc2Cl)CC1	3.88200618758325	c1ccc(C2CCN(C(c3ccccc3)c3ccccc3)CC2)cc1	0	1	0	0	0	0	0	0	0	0	0	0	0	0	0	1	1	0	0	0	1	0	0	0	0	0	0	0	0	0	0	0	0	0	3	0	0	0	0	0	0	0	0	0	2	0	0
NCc1ccccc1C1(O)CCN(C(c2ccccc2Br)c2ccccc2Br)CC1	2.57675303646648	c1ccc(C2CCN(C(c3ccccc3)c3ccccc3)CC2)cc1	0	1	0	0	0	0	0	0	0	0	0	0	0	0	0	1	0	1	0	0	1	0	0	0	0	0	0	0	0	0	0	0	0	0	3	0	0	0	0	0	0	0	0	0	2	0	0
NCc1ccccc1C1(O)CCN(C(c2cccc(F)c2)c2cccc(F)c2)CC1	2.57675303646648	c1ccc(C2CCN(C(c3ccccc3)c3ccccc3)CC2)cc1	0	1	0	0	0	0	0	0	0	0	0	0	0	0	0	1	0	1	0	0	1	0	0	0	0	0	0	0	0	0	0	0	0	0	3	0	0	0	0	0	0	0	0	0	2	0	0
NCc1ccccc1C1(O)CCN(C(c2ccccc2F)c2ccccc2F)CC1	5.38908208735578	c1ccc(C2CCN(C(c3ccccc3)c3ccccc3)CC2)cc1	0	1	0	0	0	0	0	0	0	0	0	0	0	0	0	1	0	1	0	0	1	0	0	0	0	0	0	0	0	0	0	0	0	0	3	0	0	0	0	0	0	0	0	0	2	0	0
NCc1ccccc1C1(O)CCN(C(c2ccccc2Cl)c2ccccc2Cl)CC1	3.48254710353529	c1ccc(C2CCN(C(c3ccccc3)c3ccccc3)CC2)cc1	0	1	0	0	0	0	0	0	0	0	0	0	0	0	0	1	0	1	0	0	1	0	0	0	0	0	0	0	0	0	0	0	0	0	3	0	0	0	0	0	0	0	0	0	2	0	0
NCc1ccccc1C1(O)CCN(C(c2ccc(Cl)cc2)c2ccc(Cl)cc2)CC1	0.965693063660511	c1ccc(C2CCN(C(c3ccccc3)c3ccccc3)CC2)cc1	0	1	0	0	0	0	0	0	0	0	0	0	0	0	0	1	0	1	0	0	1	0	0	0	0	0	0	0	0	0	0	0	0	0	3	0	0	0	0	0	0	0	0	0	2	0	0
Cc1ccc(C(c2ccc(C)cc2)N2CCC(O)(c3ccccc3CN)CC2)cc1	2.78139988030827	c1ccc(C2CCN(C(c3ccccc3)c3ccccc3)CC2)cc1	0	1	0	0	0	0	0	0	0	0	0	0	0	0	0	1	0	1	0	0	1	0	0	0	0	0	0	0	0	0	2	0	0	0	3	0	0	0	0	0	0	0	0	0	0	0	0
Cc1ccccc1C(c1ccccc1C)N1CCC(O)(c2ccccc2CN)CC1	3.75297592783951	c1ccc(C2CCN(C(c3ccccc3)c3ccccc3)CC2)cc1	0	1	0	0	0	0	0	0	0	0	0	0	0	0	0	1	0	1	0	0	1	0	0	0	0	0	0	0	0	0	2	0	0	0	3	0	0	0	0	0	0	0	0	0	0	0	0
NCc1ccccc1C1(O)CCN(C(c2ccccc2)c2ccccc2Br)CC1	4.72333388098394	c1ccc(C2CCN(C(c3ccccc3)c3ccccc3)CC2)cc1	0	1	0	0	0	0	0	0	0	0	0	0	0	0	0	1	0	1	0	0	1	0	0	0	0	0	0	0	0	0	0	0	0	0	3	0	0	0	0	0	0	0	0	0	1	0	0
NCc1ccccc1C1(O)CCN(C(c2ccccc2)c2ccccc2Cl)CC1	4.72333388098394	c1ccc(C2CCN(C(c3ccccc3)c3ccccc3)CC2)cc1	0	1	0	0	0	0	0	0	0	0	0	0	0	0	0	1	0	1	0	0	1	0	0	0	0	0	0	0	0	0	0	0	0	0	3	0	0	0	0	0	0	0	0	0	1	0	0
Cc1ccccc1C(c1ccccc1)N1CCC(O)(c2ccccc2CN)CC1	5.6677954898248	c1ccc(C2CCN(C(c3ccccc3)c3ccccc3)CC2)cc1	0	1	0	0	0	0	0	0	0	0	0	0	0	0	0	1	0	1	0	0	1	0	0	0	0	0	0	0	0	0	1	0	0	0	3	0	0	0	0	0	0	0	0	0	0	0	0
NCc1ccccc1C1(O)CCN(C(c2ccccc2)c2ccccc2)CC1	4.1716862626977	c1ccc(C2CCN(C(c3ccccc3)c3ccccc3)CC2)cc1	0	1	0	0	0	0	0	0	0	0	0	0	0	0	0	1	0	1	0	0	1	0	0	0	0	0	0	0	0	0	0	0	0	0	3	0	0	0	0	0	0	0	0	0	0	0	0
CCCCCC(c1ccccc1)N1CCC(O)(c2ccccc2CN)CC1	8.30685281944005	c1ccc(CN2CCC(c3ccccc3)CC2)cc1	0	1	0	0	0	0	0	0	0	0	0	0	0	0	0	1	0	1	0	0	1	0	0	0	0	0	0	0	0	0	0	0	0	0	2	0	0	0	0	0	0	0	0	0	0	0	0
CCCCC(c1ccccc1)N1CCC(O)(c2ccccc2CN)CC1	8.30685281944005	c1ccc(CN2CCC(c3ccccc3)CC2)cc1	0	1	0	0	0	0	0	0	0	0	0	0	0	0	0	1	0	1	0	0	1	0	0	0	0	0	0	0	0	0	0	0	0	0	2	0	0	0	0	0	0	0	0	0	0	0	0
OCc1ccccc1C1(O)CCN(C(c2ccccc2)c2ccccc2)CC1	3.7742533262868	c1ccc(C2CCN(C(c3ccccc3)c3ccccc3)CC2)cc1	0	2	1	0	0	0	0	0	0	0	0	0	0	0	0	1	0	0	0	0	1	0	0	0	0	0	0	0	0	0	0	0	0	0	3	0	0	0	0	0	0	0	0	0	0	0	0
N#Cc1ccc(C2(O)CCN(C(c3ccccc3)c3ccccc3)CC2)cc1	-0.0338418284850163	c1ccc(C2CCN(C(c3ccccc3)c3ccccc3)CC2)cc1	0	1	0	0	0	0	0	0	0	0	0	0	0	0	0	2	0	0	0	0	1	0	0	0	0	0	0	0	0	0	0	0	0	0	3	0	0	0	0	0	0	0	0	0	0	0	0
COc1ccc(C2(O)CCN(C(c3ccccc3)c3ccccc3)CC2)cc1	-0.3101857069459	c1ccc(C2CCN(C(c3ccccc3)c3ccccc3)CC2)cc1	0	1	0	0	0	0	0	0	0	0	0	0	0	0	0	1	0	0	0	0	1	0	0	0	0	0	0	0	0	0	0	0	0	0	3	0	0	0	0	0	0	1	0	0	0	0	0
COc1cccc(C2(O)CCN(C(c3ccccc3)c3ccccc3)CC2)c1	0.997640453747293	c1ccc(C2CCN(C(c3ccccc3)c3ccccc3)CC2)cc1	0	1	0	0	0	0	0	0	0	0	0	0	0	0	0	1	0	0	0	0	1	0	0	0	0	0	0	0	0	0	0	0	0	0	3	0	0	0	0	0	0	1	0	0	0	0	0
COc1ccccc1C1(O)CCN(C(c2ccccc2)c2ccccc2)CC1	2.10939087985283	c1ccc(C2CCN(C(c3ccccc3)c3ccccc3)CC2)cc1	0	1	0	0	0	0	0	0	0	0	0	0	0	0	0	1	0	0	0	0	1	0	0	0	0	0	0	0	0	0	0	0	0	0	3	0	0	0	0	0	0	1	0	0	0	0	0
CCCc1ccc(C2(O)CCN(C(c3ccccc3)c3ccccc3)CC2)cc1	-0.343996756788856	c1ccc(C2CCN(C(c3ccccc3)c3ccccc3)CC2)cc1	0	1	0	0	0	0	0	0	0	0	0	0	0	0	0	1	0	0	0	0	1	0	0	0	0	0	0	0	0	0	1	0	0	0	3	0	0	0	0	0	0	0	0	0	0	0	0
CCc1ccc(C2(O)CCN(C(c3ccccc3)c3ccccc3)CC2)cc1	0.858810206542309	c1ccc(C2CCN(C(c3ccccc3)c3ccccc3)CC2)cc1	0	1	0	0	0	0	0	0	0	0	0	0	0	0	0	1	0	0	0	0	1	0	0	0	0	0	0	0	0	0	1	0	0	0	3	0	0	0	0	0	0	0	0	0	0	0	0
Cc1ccc(C2(O)CCN(C(c3ccccc3)c3ccccc3)CC2)cc1	2.15412012473595	c1ccc(C2CCN(C(c3ccccc3)c3ccccc3)CC2)cc1	0	1	0	0	0	0	0	0	0	0	0	0	0	0	0	1	0	0	0	0	1	0	0	0	0	0	0	0	0	0	1	0	0	0	3	0	0	0	0	0	0	0	0	0	0	0	0
Cc1cccc(C2(O)CCN(C(c3ccccc3)c3ccccc3)CC2)c1	3.39052820481504	c1ccc(C2CCN(C(c3ccccc3)c3ccccc3)CC2)cc1	0	1	0	0	0	0	0	0	0	0	0	0	0	0	0	1	0	0	0	0	1	0	0	0	0	0	0	0	0	0	1	0	0	0	3	0	0	0	0	0	0	0	0	0	0	0	0
Cc1ccccc1C1(O)CCN(C(c2ccccc2)c2ccccc2)CC1	4.69593490679583	c1ccc(C2CCN(C(c3ccccc3)c3ccccc3)CC2)cc1	0	1	0	0	0	0	0	0	0	0	0	0	0	0	0	1	0	0	0	0	1	0	0	0	0	0	0	0	0	0	1	0	0	0	3	0	0	0	0	0	0	0	0	0	0	0	0
OC1(c2ccc(Br)cc2)CCN(C(c2ccccc2)c2ccccc2)CC1	2.03681001412976	c1ccc(C2CCN(C(c3ccccc3)c3ccccc3)CC2)cc1	0	1	0	0	0	0	0	0	0	0	0	0	0	0	0	1	0	0	0	0	1	0	0	0	0	0	0	0	0	0	0	0	0	0	3	0	0	0	0	0	0	0	0	0	1	0	0
OC1(c2ccc(Cl)cc2)CCN(C(c2ccccc2)c2ccccc2)CC1	2.15838452352241	c1ccc(C2CCN(C(c3ccccc3)c3ccccc3)CC2)cc1	0	1	0	0	0	0	0	0	0	0	0	0	0	0	0	1	0	0	0	0	1	0	0	0	0	0	0	0	0	0	0	0	0	0	3	0	0	0	0	0	0	0	0	0	1	0	0
OC1(c2ccc(F)cc2)CCN(C(c2ccccc2)c2ccccc2)CC1	2.35231162643667	c1ccc(C2CCN(C(c3ccccc3)c3ccccc3)CC2)cc1	0	1	0	0	0	0	0	0	0	0	0	0	0	0	0	1	0	0	0	0	1	0	0	0	0	0	0	0	0	0	0	0	0	0	3	0	0	0	0	0	0	0	0	0	1	0	0
OC1(c2cccc(F)c2)CCN(C(c2ccccc2)c2ccccc2)CC1	2.44180219718773	c1ccc(C2CCN(C(c3ccccc3)c3ccccc3)CC2)cc1	0	1	0	0	0	0	0	0	0	0	0	0	0	0	0	1	0	0	0	0	1	0	0	0	0	0	0	0	0	0	0	0	0	0	3	0	0	0	0	0	0	0	0	0	1	0	0
OC1(c2ccccc2F)CCN(C(c2ccccc2)c2ccccc2)CC1	2.62157381634841	c1ccc(C2CCN(C(c3ccccc3)c3ccccc3)CC2)cc1	0	1	0	0	0	0	0	0	0	0	0	0	0	0	0	1	0	0	0	0	1	0	0	0	0	0	0	0	0	0	0	0	0	0	3	0	0	0	0	0	0	0	0	0	1	0	0
C=CCNC(=O)Cn1c(=O)n(C2CCN(CCC(Oc3cc(OC)ccc3C)C(C)C)CC2)c2ccccc21	3.70669517527551	O=c1[nH]c2ccccc2n1C1CCN(CCCOc2ccccc2)CC1	0	0	0	0	0	2	0	0	0	0	1	1	0	0	0	3	1	0	0	0	1	0	0	0	0	0	0	1	0	0	1	0	0	0	2	0	1	0	0	0	0	2	0	0	0	0	0
COCCNC(=O)Cn1c(=O)n(C2CCN(CCC(Oc3cc(OC)ccc3C)C(C)C)CC2)c2ccccc21	3.80704314910979	O=c1[nH]c2ccccc2n1C1CCN(CCCOc2ccccc2)CC1	0	0	0	0	0	2	0	0	0	0	1	1	0	0	0	3	1	0	0	0	1	0	0	0	0	0	0	1	0	0	1	0	0	0	2	0	1	0	0	0	0	3	0	0	0	0	0
COc1ccc(C)c(OC(CCN2CCC(n3c(=O)n(CC(=O)NCCO)c4ccccc43)CC2)C(C)C)c1	4.68251188646369	O=c1[nH]c2ccccc2n1C1CCN(CCCOc2ccccc2)CC1	0	1	1	0	0	2	0	0	0	0	1	1	0	0	0	3	1	0	0	0	1	0	0	0	0	0	0	1	0	0	1	0	0	0	2	0	1	0	0	0	0	2	0	0	0	0	0
COc1ccc(C)c(OC(CCN2CCC(n3c(=O)n(CC(=O)NC(C)(C)C)c4ccccc43)CC2)C(C)C)c1	3.49874178945527	O=c1[nH]c2ccccc2n1C1CCN(CCCOc2ccccc2)CC1	0	0	0	0	0	2	0	0	0	0	1	1	0	0	0	3	1	0	0	0	1	0	0	0	0	0	0	1	0	0	1	0	0	0	2	0	1	0	0	0	0	2	0	0	0	0	0
COc1ccc(C)c(OC(CCN2CCC(n3c(=O)n(CC(=O)NC(C)C)c4ccccc43)CC2)C(C)C)c1	3.52772932632852	O=c1[nH]c2ccccc2n1C1CCN(CCCOc2ccccc2)CC1	0	0	0	0	0	2	0	0	0	0	1	1	0	0	0	3	1	0	0	0	1	0	0	0	0	0	0	1	0	0	1	0	0	0	2	0	1	0	0	0	0	2	0	0	0	0	0
CCCCNC(=O)Cn1c(=O)n(C2CCN(CCC(Oc3cc(OC)ccc3C)C(C)C)CC2)c2ccccc21	3.91859563501554	O=c1[nH]c2ccccc2n1C1CCN(CCCOc2ccccc2)CC1	0	0	0	0	0	2	0	0	0	0	1	1	0	0	0	3	1	0	0	0	1	0	0	0	0	0	0	1	0	0	1	0	0	0	2	0	1	0	0	0	0	2	0	0	0	0	0
CCCNC(=O)Cn1c(=O)n(C2CCN(CCC(Oc3cc(OC)ccc3C)C(C)C)CC2)c2ccccc21	3.394197933704	O=c1[nH]c2ccccc2n1C1CCN(CCCOc2ccccc2)CC1	0	0	0	0	0	2	0	0	0	0	1	1	0	0	0	3	1	0	0	0	1	0	0	0	0	0	0	1	0	0	1	0	0	0	2	0	1	0	0	0	0	2	0	0	0	0	0
CCNC(=O)Cn1c(=O)n(C2CCN(CCC(Oc3cc(OC)ccc3C)C(C)C)CC2)c2ccccc21	3.33357331188757	O=c1[nH]c2ccccc2n1C1CCN(CCCOc2ccccc2)CC1	0	0	0	0	0	2	0	0	0	0	1	1	0	0	0	3	1	0	0	1	1	0	0	0	0	0	0	1	0	0	1	0	0	0	2	0	1	0	0	0	0	2	0	0	0	0	0
CNCCn1c(=O)n(C2CCN(CCC(Oc3cc(OC)ccc3C)C(C)C)CC2)c2ccccc21	5.1713586035109	O=c1[nH]c2ccccc2n1C1CCN(CCCOc2ccccc2)CC1	0	0	0	0	0	2	0	0	0	0	0	0	0	0	0	3	1	0	0	1	1	0	0	0	0	0	0	0	0	0	1	0	0	0	2	0	1	0	0	0	0	2	0	0	0	0	0
COc1ccc(C)c(OC(CCN2CCC(n3c(=O)n(CS(C)(=O)=O)c4ccccc43)CC2)C(C)C)c1	4.75150475795064	O=c1[nH]c2ccccc2n1C1CCN(CCCOc2ccccc2)CC1	0	0	0	0	0	2	0	0	0	0	0	0	0	0	0	3	0	0	0	0	1	0	0	0	0	0	0	0	0	0	1	0	0	0	2	0	1	0	0	0	0	2	0	0	0	0	0
COc1ccc(C)c(OC(CCN2CCC(n3c(=O)n(C[S+](C)[O-])c4ccccc43)CC2)C(C)C)c1	4.1716862626977	O=c1[nH]c2ccccc2n1C1CCN(CCCOc2ccccc2)CC1	0	0	0	0	0	2	0	0	0	0	0	0	0	0	0	3	0	0	0	0	1	0	0	0	0	0	0	0	0	0	1	0	0	0	2	0	1	0	0	0	0	2	0	0	0	0	0
COc1ccc(C)c(OC(CCN2CCC(n3c(=O)n(CCO)c4ccccc43)CC2)C(C)C)c1	4.87286561495491	O=c1[nH]c2ccccc2n1C1CCN(CCCOc2ccccc2)CC1	0	1	1	0	0	2	0	0	0	0	0	0	0	0	0	3	0	0	0	0	1	0	0	0	0	0	0	0	0	0	1	0	0	0	2	0	1	0	0	0	0	2	0	0	0	0	0
COc1ccc(C)c(OC(CCN2CCC(n3c(=O)n(CC(=O)O)c4ccccc43)CC2)C(C)C)c1	1.56102840760414	O=c1[nH]c2ccccc2n1C1CCN(CCCOc2ccccc2)CC1	1	0	0	0	0	2	0	0	1	1	1	0	0	0	0	3	0	0	0	0	1	0	0	0	0	0	0	0	0	0	1	0	0	0	2	0	1	0	0	0	0	2	0	0	0	0	0
CNC(=O)CCn1c(=O)n(C2CCN(CCC(Oc3cc(OC)ccc3C)C(C)C)CC2)c2ccccc21	4.19597895526674	O=c1[nH]c2ccccc2n1C1CCN(CCCOc2ccccc2)CC1	0	0	0	0	0	2	0	0	0	0	1	1	0	0	0	3	1	0	0	0	1	0	0	0	0	0	0	1	0	0	2	0	0	0	2	0	1	0	0	0	0	2	0	0	0	0	0
COc1ccc(C)c(OC(CCN2CCC(n3c(=O)n(CCN(C)C)c4ccccc43)CC2)C(C)C)c1	4.33656090588793	O=c1[nH]c2ccccc2n1C1CCN(CCCOc2ccccc2)CC1	0	0	0	0	0	2	0	0	0	0	0	0	0	0	0	4	0	0	0	1	1	0	0	0	0	0	0	0	0	0	1	0	0	0	2	0	1	0	0	0	0	2	0	0	0	0	0
COc1ccc(C)c(OC(CCN2CCC(n3c(=O)n(CCSC)c4ccccc43)CC2)C(C)C)c1	5.70416313399567	O=c1[nH]c2ccccc2n1C1CCN(CCCOc2ccccc2)CC1	0	0	0	0	0	2	0	0	0	0	0	0	0	0	0	3	0	0	0	0	1	0	0	0	0	0	0	0	0	0	2	0	0	0	2	0	1	0	0	0	0	2	0	0	0	0	0
COC(=O)CCn1c(=O)n(C2CCN(CCC(Oc3cc(OC)ccc3C)C(C)C)CC2)c2ccccc21	3.3978811791203	O=c1[nH]c2ccccc2n1C1CCN(CCCOc2ccccc2)CC1	0	0	0	0	0	2	0	0	0	0	1	1	0	0	0	3	0	0	0	0	1	0	0	0	0	0	0	0	0	0	2	0	0	0	2	0	1	0	0	0	1	3	0	0	0	0	0
COc1ccc(C)c(OC(CCN2CCC(n3c(=O)n(CSC)c4ccccc43)CC2)C(C)C)c1	5.86450578407085	O=c1[nH]c2ccccc2n1C1CCN(CCCOc2ccccc2)CC1	0	0	0	0	0	2	0	0	0	0	0	0	0	0	0	3	0	0	0	0	1	0	0	0	0	0	0	0	0	0	1	0	0	0	2	0	1	0	0	0	0	2	0	0	0	0	0
COc1ccc(C)c(OC(CCN2CCC(n3c(=O)n(CCOC(C)=O)c4ccccc43)CC2)C(C)C)c1	4.36527101177036	O=c1[nH]c2ccccc2n1C1CCN(CCCOc2ccccc2)CC1	0	0	0	0	0	2	0	0	0	0	1	1	0	0	0	3	0	0	0	0	1	0	0	0	0	0	0	0	0	0	1	0	0	0	2	0	1	0	0	0	1	3	0	0	0	0	0
COC(=O)Cn1c(=O)n(C2CCN(CCC(Oc3cc(OC)ccc3C)C(C)C)CC2)c2ccccc21	3.3978811791203	O=c1[nH]c2ccccc2n1C1CCN(CCCOc2ccccc2)CC1	0	0	0	0	0	2	0	0	0	0	1	1	0	0	0	3	0	0	0	0	1	0	0	0	0	0	0	0	0	0	1	0	0	0	2	0	1	0	0	0	1	3	0	0	0	0	0
COc1ccc(C)c(OC(CCN2CCC(n3c(=O)n(CC(=O)N(C)C)c4ccccc43)CC2)C(C)C)c1	3.76355803717005	O=c1[nH]c2ccccc2n1C1CCN(CCCOc2ccccc2)CC1	0	0	0	0	0	2	0	0	0	0	1	1	0	0	0	4	0	0	0	1	1	0	0	0	0	0	0	1	0	0	1	0	0	0	2	0	1	0	0	0	0	2	0	0	0	0	0
COc1ccc(C)c(OC(CCN2CCC(n3c(=O)n(CC(N)=O)c4ccccc43)CC2)C(C)C)c1	4.07274631484279	O=c1[nH]c2ccccc2n1C1CCN(CCCOc2ccccc2)CC1	0	0	0	0	0	2	0	0	0	0	1	1	0	0	0	3	0	1	0	0	1	0	0	0	0	0	0	1	0	0	1	0	0	0	2	0	1	0	0	0	0	2	0	0	0	0	0
CCC(=O)Cn1c(=O)n(C2CCN(CCC(Oc3cc(OC)ccc3C)C(C)C)CC2)c2ccccc21	4.27261218128766	O=c1[nH]c2ccccc2n1C1CCN(CCCOc2ccccc2)CC1	0	0	0	0	0	2	0	0	0	0	1	1	0	0	0	3	0	0	0	0	1	0	0	0	0	0	0	0	0	0	1	0	0	0	2	0	1	0	0	0	0	2	0	0	0	0	0
CCOCn1c(=O)n(C2CCN(CCC(Oc3cc(OC)ccc3C)C(C)C)CC2)c2ccccc21	6.80277542266378	O=c1[nH]c2ccccc2n1C1CCN(CCCOc2ccccc2)CC1	0	0	0	0	0	2	0	0	0	0	0	0	0	0	0	3	0	0	0	0	1	0	0	0	0	0	0	0	0	0	1	0	0	0	2	0	1	0	0	0	0	3	0	0	0	0	0
CC1(C)CCC(N2CCC3(CC2)C(=O)NCN3c2ccccc2)c2cc(Cl)c(Cl)cc21	2.11551334795722	O=C1NCN(c2ccccc2)C12CCN(C1CCCc3ccccc31)CC2	0	0	0	0	0	0	0	0	0	0	1	1	0	0	0	2	1	0	0	0	1	0	0	0	0	0	0	1	0	1	0	0	0	0	2	0	1	0	0	0	0	0	0	0	2	0	0
CC1(C)CCC(N2CCC3(CC2)C(=O)NCN3c2ccccc2)c2ccc(F)cc21	4.92076907558795	O=C1NCN(c2ccccc2)C12CCN(C1CCCc3ccccc31)CC2	0	0	0	0	0	0	0	0	0	0	1	1	0	0	0	2	1	0	0	0	1	0	0	0	0	0	0	1	0	1	0	0	0	0	2	0	1	0	0	0	0	0	0	0	1	0	0
CC1(C)CCC(N2CCC3(CC2)C(=O)NCN3c2ccccc2)c2ccc(Cl)cc21	5.10614096519953	O=C1NCN(c2ccccc2)C12CCN(C1CCCc3ccccc31)CC2	0	0	0	0	0	0	0	0	0	0	1	1	0	0	0	2	1	0	0	0	1	0	0	0	0	0	0	1	0	1	0	0	0	0	2	0	1	0	0	0	0	0	0	0	1	0	0
O=C1NCN(c2ccccc2)C12CCN(C1CCCc3c(Cl)cccc31)CC2	4.12862677323725	O=C1NCN(c2ccccc2)C12CCN(C1CCCc3ccccc31)CC2	0	0	0	0	0	0	0	0	0	0	1	1	0	0	0	2	1	0	0	0	1	0	0	0	0	0	0	1	0	1	0	0	0	0	2	0	1	0	0	0	0	0	0	0	1	0	0
O=C1NCN(c2ccccc2)C12CCN(C1CCCc3ccc(Cl)cc31)CC2	3.91240366476762	O=C1NCN(c2ccccc2)C12CCN(C1CCCc3ccccc31)CC2	0	0	0	0	0	0	0	0	0	0	1	1	0	0	0	2	1	0	0	0	1	0	0	0	0	0	0	1	0	1	1	0	0	0	2	0	1	0	0	0	0	0	0	0	1	0	0
O=C1NCN(c2ccccc2)C12CCN(C1CCCc3cccc(Cl)c31)CC2	6.59305489168171	O=C1NCN(c2ccccc2)C12CCN(C1CCCc3ccccc31)CC2	0	0	0	0	0	0	0	0	0	0	1	1	0	0	0	2	1	0	0	0	1	0	0	0	0	0	0	1	0	1	1	0	0	0	2	0	1	0	0	0	0	0	0	0	1	0	0
O=C1NCN(c2ccccc2)C12CCN(C1CCCc3c(F)cccc31)CC2	4.71917587083528	O=C1NCN(c2ccccc2)C12CCN(C1CCCc3ccccc31)CC2	0	0	0	0	0	0	0	0	0	0	1	1	0	0	0	2	1	0	0	0	1	0	0	0	0	0	0	1	0	1	0	0	0	0	2	0	1	0	0	0	0	0	0	0	1	0	0
O=C1NCN(c2ccccc2)C12CCN(C1CCCc3ccc(F)cc31)CC2	4.10965087177825	O=C1NCN(c2ccccc2)C12CCN(C1CCCc3ccccc31)CC2	0	0	0	0	0	0	0	0	0	0	1	1	0	0	0	2	1	0	0	0	1	0	0	0	0	0	0	1	0	1	1	0	0	0	2	0	1	0	0	0	0	0	0	0	1	0	0
O=C1NCN(c2ccccc2)C12CCN(C1CCCc3cccc(F)c31)CC2	7.37075946026972	O=C1NCN(c2ccccc2)C12CCN(C1CCCc3ccccc31)CC2	0	0	0	0	0	0	0	0	0	0	1	1	0	0	0	2	1	0	0	0	1	0	0	0	0	0	0	1	0	1	1	0	0	0	2	0	1	0	0	0	0	0	0	0	1	0	0
CC1(C)CCC(N2CCC3(CC2)C(=O)NCN3c2ccccc2)c2ccccc21	5.12879898909211	O=C1NCN(c2ccccc2)C12CCN(C1CCCc3ccccc31)CC2	0	0	0	0	0	0	0	0	0	0	1	1	0	0	0	2	1	0	0	0	1	0	0	0	0	0	0	1	0	1	0	0	0	0	2	0	1	0	0	0	0	0	0	0	0	0	0
O=C1NCN(c2ccccc2)C12CCN(C(c1ccc(F)cc1)c1ccc(F)cc1)CC2	2.3317717515826	O=C1NCN(c2ccccc2)C12CCN(C(c1ccccc1)c1ccccc1)CC2	0	0	0	0	0	0	0	0	0	0	1	1	0	0	0	2	1	0	0	0	1	0	0	0	0	0	0	1	0	1	0	0	0	0	3	0	0	0	0	0	0	0	0	0	2	0	0
O=C1NCN(c2ccccc2)C12CCN(C(c1cccc(F)c1)c1cccc(F)c1)CC2	0.933164685582664	O=C1NCN(c2ccccc2)C12CCN(C(c1ccccc1)c1ccccc1)CC2	0	0	0	0	0	0	0	0	0	0	1	1	0	0	0	2	1	0	0	0	1	0	0	0	0	0	0	1	0	1	0	0	0	0	3	0	0	0	0	0	0	0	0	0	2	0	0
O=C1NCN(c2ccccc2)C12CCN(C(c1ccccc1F)c1ccccc1F)CC2	2.65964069627225	O=C1NCN(c2ccccc2)C12CCN(C(c1ccccc1)c1ccccc1)CC2	0	0	0	0	0	0	0	0	0	0	1	1	0	0	0	2	1	0	0	0	1	0	0	0	0	0	0	1	0	1	0	0	0	0	3	0	0	0	0	0	0	0	0	0	2	0	0
O=C1NCN(c2ccccc2)C12CCN(C(c1cccc(Cl)c1)c1cccc(Cl)c1)CC2	1.61229076091896	O=C1NCN(c2ccccc2)C12CCN(C(c1ccccc1)c1ccccc1)CC2	0	0	0	0	0	0	0	0	0	0	1	1	0	0	0	2	1	0	0	0	1	0	0	0	0	0	0	1	0	1	0	0	0	0	3	0	0	0	0	0	0	0	0	0	2	0	0
Cc1ccccc1C(c1ccccc1C)N1CCC2(CC1)C(=O)NCN2c1ccccc1	3.15356122494228	O=C1NCN(c2ccccc2)C12CCN(C(c1ccccc1)c1ccccc1)CC2	0	0	0	0	0	0	0	0	0	0	1	1	0	0	0	2	1	0	0	0	1	0	0	0	0	0	0	1	0	1	2	0	0	0	3	0	0	0	0	0	0	0	0	0	0	0	0
O=C1NCN(c2ccccc2)C12CCN(C(c1ccccc1)c1ccc(Cl)cc1)CC2	0.466736628406268	O=C1NCN(c2ccccc2)C12CCN(C(c1ccccc1)c1ccccc1)CC2	0	0	0	0	0	0	0	0	0	0	1	1	0	0	0	2	1	0	0	0	1	0	0	0	0	0	0	1	0	1	0	0	0	0	3	0	0	0	0	0	0	0	0	0	1	0	0
Cc1ccccc1C(c1ccccc1)N1CCC2(CC1)C(=O)NCN2c1ccccc1	1.98878601264963	O=C1NCN(c2ccccc2)C12CCN(C(c1ccccc1)c1ccccc1)CC2	0	0	0	0	0	0	0	0	0	0	1	1	0	0	0	2	1	0	0	0	1	0	0	0	0	0	0	1	0	1	1	0	0	0	3	0	0	0	0	0	0	0	0	0	0	0	0
O=C1NCN(c2ccccc2)C12CCN(C(c1ccccc1)c1ccccc1Cl)CC2	2.34327347582161	O=C1NCN(c2ccccc2)C12CCN(C(c1ccccc1)c1ccccc1)CC2	0	0	0	0	0	0	0	0	0	0	1	1	0	0	0	2	1	0	0	0	1	0	0	0	0	0	0	1	0	1	0	0	0	0	3	0	0	0	0	0	0	0	0	0	1	0	0
O=C1NCN(c2ccccc2)C12CCN(C(c1ccccc1)c1ccccc1F)CC2	2.29313766339725	O=C1NCN(c2ccccc2)C12CCN(C(c1ccccc1)c1ccccc1)CC2	0	0	0	0	0	0	0	0	0	0	1	1	0	0	0	2	1	0	0	0	1	0	0	0	0	0	0	1	0	1	0	0	0	0	3	0	0	0	0	0	0	0	0	0	1	0	0
CC(C)C[C@H](NC(=O)[C@H](Cc1ccccc1)NC(=O)CNC(=O)[C@H](CO)NC(=O)[C@@H](N)Cc1cccc(C(N)=O)c1)C(=O)N[C@H](C(=O)O)[C@@H](C)O	1.99693454121354	O=C(CCc1ccccc1)NCC(=O)NCC(=O)NCCc1ccccc1	1	2	2	0	0	0	0	0	1	1	7	6	0	0	0	0	5	2	0	0	0	0	0	0	0	0	0	6	0	0	0	0	0	0	2	0	0	0	0	0	0	0	0	0	0	0	0
CC(C)C[C@H](NC(=O)[C@H](Cc1ccccc1)NC(=O)CNC(=O)[C@H](C)NC(=O)[C@@H](N)Cc1cccc(C(N)=O)c1)C(=O)O	2.67206321627081	O=C(CCc1ccccc1)NCC(=O)NCC(=O)NCCc1ccccc1	1	0	0	0	0	0	0	0	1	1	6	5	0	0	0	0	4	2	0	0	0	0	0	0	0	0	0	5	0	0	0	0	0	0	2	0	0	0	0	0	0	0	0	0	0	0	0
CC(C)C[C@H](NC(=O)[C@H](Cc1ccccc1)NC(=O)CNC(=O)[C@H](C)NC(=O)[C@@H](N)Cc1ccc(N)cc1)C(=O)O	1.75577248439665	O=C(CCc1ccccc1)NCC(=O)NCC(=O)NCCc1ccccc1	1	0	0	1	0	0	0	0	1	1	5	4	0	0	0	0	4	2	0	0	0	0	0	0	0	0	0	4	0	1	0	0	0	0	2	0	0	0	0	0	0	0	0	0	0	0	0
CNC(=O)Cn1c(=O)n(C2CCN(CC[C@H](Oc3cc(OC)ccc3C)C(C)C)CC2)c2ccccc21	5.01658699848518	O=c1[nH]c2ccccc2n1C1CCN(CCCOc2ccccc2)CC1	0	0	0	0	0	2	0	0	0	0	1	1	0	0	0	3	1	0	0	1	1	0	0	0	0	0	0	1	0	0	1	0	0	0	2	0	1	0	0	0	0	2	0	0	0	0	0
COC(=O)[C@@H]1C[C@H](NC(C)=O)C(=O)[C@H]2[C@@]1(C)CC[C@H]1C(=O)O[C@H](c3ccoc3)C[C@]21C	0.661933474481199	O=C1CCCC2CC[C@H]3C(=O)O[C@H](c4ccoc4)CC3[C@@H]12	0	0	0	0	0	0	0	0	0	0	4	4	0	0	0	0	1	0	0	0	0	0	0	0	0	0	0	1	0	0	0	0	0	0	0	0	3	0	0	0	2	2	1	0	0	0	0
NC(=O)c1ccc([C@]2(C(N)=O)C[C@@H]3CC[C@H](C2)N3C(c2ccccc2Cl)c2ccccc2Cl)nc1	1.81840805538813	c1ccc(C(c2ccccc2)N2[C@H]3CC[C@@H]2CC(c2ccccn2)C3)cc1	0	0	0	0	0	1	0	0	0	0	2	2	0	0	0	2	0	2	0	0	0	0	0	0	0	0	0	2	0	0	0	0	0	0	2	0	2	0	0	0	0	0	0	0	2	0	0
COc1cc(CC(=O)N(C)[C@H](CN2CC[C@H](O)C2)c2ccccc2)c(S(=O)(=O)N(C)C)cc1OC	5.7811241751318	O=C(Cc1ccccc1)N[C@H](CN1CCCC1)c1ccccc1	0	1	1	0	0	0	0	0	0	0	1	1	0	1	0	3	0	0	0	1	1	0	0	0	0	0	0	1	0	0	0	0	0	0	2	0	0	0	0	0	0	2	0	0	0	0	0
COc1cc(CC(=O)N(C)[C@H](CN2CCCC2)c2ccccc2)c(S(=O)(=O)N(C)C)cc1OC	5.26233038171663	O=C(Cc1ccccc1)N[C@H](CN1CCCC1)c1ccccc1	0	0	0	0	0	0	0	0	0	0	1	1	0	0	0	3	0	0	0	1	1	0	0	0	0	0	0	1	0	0	0	0	0	0	2	0	0	0	0	0	0	2	0	0	0	0	0
NC(=O)[C@@]1(c2cccc(F)n2)C[C@@H]2CC[C@H](C1)N2C(c1ccccc1Cl)c1ccccc1Cl	3.14779752022553	c1ccc(C(c2ccccc2)N2[C@H]3CC[C@@H]2CC(c2ccccn2)C3)cc1	0	0	0	0	0	1	0	0	0	0	1	1	0	0	0	2	0	1	0	0	0	0	0	0	0	0	0	1	0	0	0	0	0	0	2	0	2	0	0	0	0	0	0	0	3	0	0
NC(=O)[C@@]1(c2cc(F)cc(F)n2)C[C@@H]2CC[C@H](C1)N2C(c1ccccc1Cl)c1ccccc1Cl	2.85153170408235	c1ccc(C(c2ccccc2)N2[C@H]3CC[C@@H]2CC(c2ccccn2)C3)cc1	0	0	0	0	0	1	0	0	0	0	1	1	0	0	0	2	0	1	0	0	0	0	0	0	0	0	0	1	0	0	0	0	0	0	2	0	2	0	0	0	0	0	0	0	4	0	0
NC(=O)[C@@]1(c2cc(F)c(F)cn2)C[C@@H]2CC[C@H](C1)N2C(c1ccccc1Cl)c1ccccc1Cl	4.69593490679583	c1ccc(C(c2ccccc2)N2[C@H]3CC[C@@H]2CC(c2ccccn2)C3)cc1	0	0	0	0	0	1	0	0	0	0	1	1	0	0	0	2	0	1	0	0	0	0	0	0	0	0	0	1	0	0	0	0	0	0	2	0	2	0	0	0	0	0	0	0	4	0	0
NC(=O)[C@@]1(c2cc(CF)c(F)cn2)C[C@@H]2CC[C@H](C1)N2C(c1ccccc1Cl)c1ccccc1Cl	3.09463815194543	c1ccc(C(c2ccccc2)N2[C@H]3CC[C@@H]2CC(c2ccccn2)C3)cc1	0	0	0	0	0	1	0	0	0	0	1	1	0	0	0	2	0	1	0	0	0	0	0	0	0	1	0	1	0	0	0	0	0	0	2	0	2	0	0	0	0	0	0	0	4	0	0
N[C@@]1(c2ccccn2)C[C@@H]2CC[C@H](C1)N2C(c1ccccc1Cl)c1ccccc1Cl	3.16226955283406	c1ccc(C(c2ccccc2)N2[C@H]3CC[C@@H]2CC(c2ccccn2)C3)cc1	0	0	0	0	0	1	0	0	0	0	0	0	0	0	0	2	0	1	0	0	0	0	0	0	0	0	0	0	0	0	0	0	0	0	2	0	2	0	0	0	0	0	0	0	2	0	0
N[C@@]1(c2ccc(F)cn2)C[C@@H]2CC[C@H](C1)N2C(c1ccccc1Cl)c1ccccc1Cl	3.65766574803519	c1ccc(C(c2ccccc2)N2[C@H]3CC[C@@H]2CC(c2ccccn2)C3)cc1	0	0	0	0	0	1	0	0	0	0	0	0	0	0	0	2	0	1	0	0	0	0	0	0	0	0	0	0	0	0	0	0	0	0	2	0	2	0	0	0	0	0	0	0	3	0	0
CC(=O)N[C@@]1(c2ccc(F)cn2)C[C@@H]2CC[C@H](C1)N2C(c1ccccc1Cl)c1ccccc1Cl	2.60140506546479	c1ccc(C(c2ccccc2)N2[C@H]3CC[C@@H]2CC(c2ccccn2)C3)cc1	0	0	0	0	0	1	0	0	0	0	1	1	0	0	0	2	1	0	0	0	0	0	0	0	0	0	0	1	0	0	0	0	0	0	2	0	2	0	0	0	0	0	0	0	3	0	0
N#CC1(c2ccccc2)CCN(Cc2ccccc2)CC1	0.317292370106189	c1ccc(CN2CCC(c3ccccc3)CC2)cc1	0	0	0	0	0	0	0	0	0	0	0	0	0	0	0	2	0	0	0	0	1	0	0	0	0	0	0	0	0	0	0	0	0	0	2	0	0	0	0	0	0	0	0	0	0	0	0
COC(=O)N[C@@]1(c2ccc(Cl)cn2)C[C@@H]2CC[C@H](C1)N2C(c1ccccc1Cl)c1ccccc1Cl	2.13202559102971	c1ccc(C(c2ccccc2)N2[C@H]3CC[C@@H]2CC(c2ccccn2)C3)cc1	0	0	0	0	0	1	0	0	0	0	1	1	0	0	0	2	1	0	0	0	0	0	0	0	1	0	0	1	0	0	0	0	0	0	2	0	2	0	0	0	0	1	0	0	3	0	0
CN(C)[C@@]1(c2ccccn2)C[C@@H]2CC[C@H](C1)N2C(c1ccccc1Cl)c1ccccc1Cl	2.26659810816264	c1ccc(C(c2ccccc2)N2[C@H]3CC[C@@H]2CC(c2ccccn2)C3)cc1	0	0	0	0	0	1	0	0	0	0	0	0	0	0	0	3	0	0	0	0	0	0	0	0	0	0	0	0	0	0	0	0	0	0	2	0	2	0	0	0	0	0	0	0	2	0	0
C[C@@H]1CN(C(c2ccccc2)c2ccccc2)CC[C@@]1(O)c1ccccc1	2.39605617539953	c1ccc(C2CCN(C(c3ccccc3)c3ccccc3)CC2)cc1	0	1	0	0	0	0	0	0	0	0	0	0	0	0	0	1	0	0	0	0	1	0	0	0	0	0	0	0	0	0	0	0	0	0	3	0	0	0	0	0	0	0	0	0	0	0	0
NC(=O)[C@@]1(c2ccccn2)C[C@@H]2CC[C@H](C1)N2C(c1ccccc1Cl)c1ccccc1Cl	5.04875628141857	c1ccc(C(c2ccccc2)N2[C@H]3CC[C@@H]2CC(c2ccccn2)C3)cc1	0	0	0	0	0	1	0	0	0	0	1	1	0	0	0	2	0	1	0	0	0	0	0	0	0	0	0	1	0	0	0	0	0	0	2	0	2	0	0	0	0	0	0	0	2	0	0
Cc1ccc([C@]2(C(N)=O)C[C@@H]3CC[C@H](C2)N3C(c2ccccc2Cl)c2ccccc2Cl)nc1	5.74190346197852	c1ccc(C(c2ccccc2)N2[C@H]3CC[C@@H]2CC(c2ccccn2)C3)cc1	0	0	0	0	0	1	0	0	0	0	1	1	0	0	0	2	0	1	0	0	0	0	0	0	0	0	0	1	0	0	1	0	0	0	2	0	2	0	0	0	0	0	0	0	2	0	0
COc1ccc([C@]2(C(N)=O)C[C@@H]3CC[C@H](C2)N3C(c2ccccc2Cl)c2ccccc2Cl)nc1	4.10965087177825	c1ccc(C(c2ccccc2)N2[C@H]3CC[C@@H]2CC(c2ccccn2)C3)cc1	0	0	0	0	0	1	0	0	0	0	1	1	0	0	0	2	0	1	0	0	0	0	0	0	0	0	0	1	0	0	0	0	0	0	2	0	2	0	0	0	0	1	0	0	2	0	0
NC(=O)[C@@]1(c2ccc(N)cn2)C[C@@H]2CC[C@H](C1)N2C(c1ccccc1Cl)c1ccccc1Cl	3.67699002086159	c1ccc(C(c2ccccc2)N2[C@H]3CC[C@@H]2CC(c2ccccn2)C3)cc1	0	0	0	1	0	1	0	0	0	0	1	1	0	0	0	2	0	2	0	0	0	0	0	0	0	0	0	1	0	1	0	0	0	0	2	0	2	0	0	0	0	0	0	0	2	0	0
N#Cc1ccc([C@]2(C(N)=O)C[C@@H]3CC[C@H](C2)N3C(c2ccccc2Cl)c2ccccc2Cl)nc1	2.82413272989424	c1ccc(C(c2ccccc2)N2[C@H]3CC[C@@H]2CC(c2ccccn2)C3)cc1	0	0	0	0	0	1	0	0	0	0	1	1	0	0	0	3	0	1	0	0	0	0	0	0	0	0	0	1	0	0	0	0	0	0	2	0	2	0	0	0	0	0	0	0	2	0	0
CC(=O)N[C@@H](Cc1ccc(O)cc1)C(=O)NCC(=O)NCC(=O)N[C@@H](Cc1ccccc1)C(=O)N[C@@H](CC(C)C)C(N)=O	5.38100667335023	O=C(CCc1ccccc1)NCC(=O)NCC(=O)NCCc1ccccc1	0	0	0	0	0	0	0	1	0	0	6	6	0	0	0	0	5	1	0	0	0	0	0	0	0	0	0	6	0	0	0	0	0	0	2	0	0	0	0	0	0	0	0	0	0	0	0
COC(=O)[C@@H]1C[C@H](OC(=O)CNC(=O)OC(C)(C)C)C(=O)[C@H]2[C@@]1(C)CC[C@H]1C(=O)O[C@H](c3ccoc3)C[C@]21C	0.358820828802772	O=C1CCCC2CC[C@H]3C(=O)O[C@H](c4ccoc4)CC3[C@@H]12	0	0	0	0	0	0	0	0	0	0	5	5	0	0	0	0	1	0	0	0	0	0	0	0	1	0	0	1	0	0	0	0	0	0	0	0	3	0	0	0	3	4	1	0	0	0	0
CCCCCC(=O)O[C@H]1C[C@@H](C(=O)OC)[C@]2(C)CC[C@H]3C(=O)O[C@H](c4ccoc4)C[C@]3(C)[C@H]2C1=O	2.74617118842453	O=C1CCCC2CC[C@H]3C(=O)O[C@H](c4ccoc4)CC3[C@@H]12	0	0	0	0	0	0	0	0	0	0	4	4	0	0	0	0	0	0	0	0	0	0	0	0	0	0	0	0	0	0	0	0	0	0	0	0	3	0	0	0	3	3	1	0	0	0	0
CCCCC(=O)O[C@H]1C[C@@H](C(=O)OC)[C@]2(C)CC[C@H]3C(=O)O[C@H](c4ccoc4)C[C@]3(C)[C@H]2C1=O	3.26342770252081	O=C1CCCC2CC[C@H]3C(=O)O[C@H](c4ccoc4)CC3[C@@H]12	0	0	0	0	0	0	0	0	0	0	4	4	0	0	0	0	0	0	0	0	0	0	0	0	0	0	0	0	0	0	0	0	0	0	0	0	3	0	0	0	3	3	1	0	0	0	0
CCCC(=O)O[C@H]1C[C@@H](C(=O)OC)[C@]2(C)CC[C@H]3C(=O)O[C@H](c4ccoc4)C[C@]3(C)[C@H]2C1=O	2.74617118842453	O=C1CCCC2CC[C@H]3C(=O)O[C@H](c4ccoc4)CC3[C@@H]12	0	0	0	0	0	0	0	0	0	0	4	4	0	0	0	0	0	0	0	0	0	0	0	0	0	0	0	0	0	0	0	0	0	0	0	0	3	0	0	0	3	3	1	0	0	0	0
CN1CN(c2ccccc2)C2(CCN(C(c3ccccc3)c3ccccc3)CC2)C1=O	2.46041404438233	O=C1NCN(c2ccccc2)C12CCN(C(c1ccccc1)c1ccccc1)CC2	0	0	0	0	0	0	0	0	0	0	1	1	0	0	0	3	0	0	0	1	1	0	0	0	0	0	0	1	0	1	0	0	0	0	3	0	0	0	0	0	0	0	0	0	0	0	0
CCN1CN(c2ccccc2)C2(CCN(C(c3ccccc3)c3ccccc3)CC2)C1=O	1.2667543534702	O=C1NCN(c2ccccc2)C12CCN(C(c1ccccc1)c1ccccc1)CC2	0	0	0	0	0	0	0	0	0	0	1	1	0	0	0	3	0	0	0	1	1	0	0	0	0	0	0	1	0	1	0	0	0	0	3	0	0	0	0	0	0	0	0	0	0	0	0
CCCN1CN(c2ccccc2)C2(CCN(C(c3ccccc3)c3ccccc3)CC2)C1=O	-0.37203396097417	O=C1NCN(c2ccccc2)C12CCN(C(c1ccccc1)c1ccccc1)CC2	0	0	0	0	0	0	0	0	0	0	1	1	0	0	0	3	0	0	0	0	1	0	0	0	0	0	0	1	0	1	0	0	0	0	3	0	0	0	0	0	0	0	0	0	0	0	0
CCCCN1CN(c2ccccc2)C2(CCN(C(c3ccccc3)c3ccccc3)CC2)C1=O	-0.0405005926842836	O=C1NCN(c2ccccc2)C12CCN(C(c1ccccc1)c1ccccc1)CC2	0	0	0	0	0	0	0	0	0	0	1	1	0	0	0	3	0	0	0	0	1	0	0	0	0	0	0	1	0	1	0	0	0	0	3	0	0	0	0	0	0	0	0	0	0	0	0
CC(C)N1CN(c2ccccc2)C2(CCN(C(c3ccccc3)c3ccccc3)CC2)C1=O	0.695505102036433	O=C1NCN(c2ccccc2)C12CCN(C(c1ccccc1)c1ccccc1)CC2	0	0	0	0	0	0	0	0	0	0	1	1	0	0	0	3	0	0	0	0	1	0	0	0	0	0	0	1	0	1	0	0	0	0	3	0	0	0	0	0	0	0	0	0	0	0	0
C#CCN1CN(c2ccccc2)C2(CCN(C(c3ccccc3)c3ccccc3)CC2)C1=O	0.630379173050898	O=C1NCN(c2ccccc2)C12CCN(C(c1ccccc1)c1ccccc1)CC2	0	0	0	0	0	0	0	0	0	0	1	1	0	0	0	3	0	0	0	0	1	0	0	0	0	0	0	1	0	1	0	0	0	0	3	0	0	0	0	0	0	0	0	0	0	0	0
C=CCN1CN(c2ccccc2)C2(CCN(C(c3ccccc3)c3ccccc3)CC2)C1=O	-2.05120741531127	O=C1NCN(c2ccccc2)C12CCN(C(c1ccccc1)c1ccccc1)CC2	0	0	0	0	0	0	0	0	0	0	1	1	0	0	0	3	0	0	0	0	1	0	0	0	0	0	0	1	0	1	0	0	0	0	3	0	0	0	0	0	0	0	0	0	0	0	0
CCCCN1CN(c2ccccc2)C2(CCN(C(c3ccccc3Cl)c3ccccc3Cl)CC2)C1=O	-1.4078926084992	O=C1NCN(c2ccccc2)C12CCN(C(c1ccccc1)c1ccccc1)CC2	0	0	0	0	0	0	0	0	0	0	1	1	0	0	0	3	0	0	0	0	1	0	0	0	0	0	0	1	0	1	0	0	0	0	3	0	0	0	0	0	0	0	0	0	2	0	0
COC(=O)CN1CN(c2ccccc2)C2(CCN(C(c3ccccc3Cl)c3ccccc3Cl)CC2)C1=O	2.47350514042921	O=C1NCN(c2ccccc2)C12CCN(C(c1ccccc1)c1ccccc1)CC2	0	0	0	0	0	0	0	0	0	0	2	2	0	0	0	3	0	0	0	0	1	0	0	0	0	0	0	1	0	1	0	0	0	0	3	0	0	0	0	0	1	1	0	0	2	0	0
O=C1N(CCO)CN(c2ccccc2)C12CCN(C(c1ccccc1Cl)c1ccccc1Cl)CC2	2.81998334634743	O=C1NCN(c2ccccc2)C12CCN(C(c1ccccc1)c1ccccc1)CC2	0	1	1	0	0	0	0	0	0	0	1	1	0	1	0	3	0	0	0	0	1	0	0	0	0	0	0	1	0	1	0	0	0	0	3	0	0	0	0	0	0	0	0	0	2	0	0
COCCN1CN(c2ccccc2)C2(CCN(C(c3ccccc3Cl)c3ccccc3Cl)CC2)C1=O	2.4124499851752	O=C1NCN(c2ccccc2)C12CCN(C(c1ccccc1)c1ccccc1)CC2	0	0	0	0	0	0	0	0	0	0	1	1	0	0	0	3	0	0	0	0	1	0	0	0	0	0	0	1	0	1	0	0	0	0	3	0	0	0	0	0	0	1	0	0	2	0	0
NCCN1CN(c2ccccc2)C2(CCN(C(c3ccccc3Cl)c3ccccc3Cl)CC2)C1=O	2.21328304939492	O=C1NCN(c2ccccc2)C12CCN(C(c1ccccc1)c1ccccc1)CC2	0	0	0	0	0	0	0	0	0	0	1	1	0	0	0	3	0	1	0	0	1	0	0	0	0	0	0	1	0	1	0	0	0	0	3	0	0	0	0	0	0	0	0	0	2	0	0
CNCCN1CN(c2ccccc2)C2(CCN(C(c3ccccc3Cl)c3ccccc3Cl)CC2)C1=O	2.02552108897495	O=C1NCN(c2ccccc2)C12CCN(C(c1ccccc1)c1ccccc1)CC2	0	0	0	0	0	0	0	0	0	0	1	1	0	0	0	3	1	0	0	1	1	0	0	0	0	0	0	1	0	1	0	0	0	0	3	0	0	0	0	0	0	0	0	0	2	0	0
CCNCCN1CN(c2ccccc2)C2(CCN(C(c3ccccc3Cl)c3ccccc3Cl)CC2)C1=O	2.34584747981678	O=C1NCN(c2ccccc2)C12CCN(C(c1ccccc1)c1ccccc1)CC2	0	0	0	0	0	0	0	0	0	0	1	1	0	0	0	3	1	0	0	1	1	0	0	0	0	0	0	1	0	1	0	0	0	0	3	0	0	0	0	0	0	0	0	0	2	0	0
CC(C)NCCN1CN(c2ccccc2)C2(CCN(C(c3ccccc3Cl)c3ccccc3Cl)CC2)C1=O	2.38661578162044	O=C1NCN(c2ccccc2)C12CCN(C(c1ccccc1)c1ccccc1)CC2	0	0	0	0	0	0	0	0	0	0	1	1	0	0	0	3	1	0	0	0	1	0	0	0	0	0	0	1	0	1	0	0	0	0	3	0	0	0	0	0	0	0	0	0	2	0	0
CN(C)CCN1CN(c2ccccc2)C2(CCN(C(c3ccccc3Cl)c3ccccc3Cl)CC2)C1=O	2.95736716631762	O=C1NCN(c2ccccc2)C12CCN(C(c1ccccc1)c1ccccc1)CC2	0	0	0	0	0	0	0	0	0	0	1	1	0	0	0	4	0	0	0	1	1	0	0	0	0	0	0	1	0	1	0	0	0	0	3	0	0	0	0	0	0	0	0	0	2	0	0
CC(C)N(CCN1CN(c2ccccc2)C2(CCN(C(c3ccccc3Cl)c3ccccc3Cl)CC2)C1=O)C(C)C	1.43939883723144	O=C1NCN(c2ccccc2)C12CCN(C(c1ccccc1)c1ccccc1)CC2	0	0	0	0	0	0	0	0	0	0	1	1	0	0	0	4	0	0	0	0	1	0	0	0	0	0	0	1	0	1	0	0	0	0	3	0	0	0	0	0	0	0	0	0	2	0	0
CCCCNCCN1CN(c2ccccc2)C2(CCN(C(c3ccccc3Cl)c3ccccc3Cl)CC2)C1=O	1.15772122088265	O=C1NCN(c2ccccc2)C12CCN(C(c1ccccc1)c1ccccc1)CC2	0	0	0	0	0	0	0	0	0	0	1	1	0	0	0	3	1	0	0	0	1	0	0	0	0	0	0	1	0	1	0	0	0	0	3	0	0	0	0	0	0	0	0	0	2	0	0
CC(C)CNCCN1CN(c2ccccc2)C2(CCN(C(c3ccccc3Cl)c3ccccc3Cl)CC2)C1=O	1.77306398150671	O=C1NCN(c2ccccc2)C12CCN(C(c1ccccc1)c1ccccc1)CC2	0	0	0	0	0	0	0	0	0	0	1	1	0	0	0	3	1	0	0	0	1	0	0	0	0	0	0	1	0	1	0	0	0	0	3	0	0	0	0	0	0	0	0	0	2	0	0
CCCN1CN(c2ccccc2)C2(CCN(C3CCC(C)(C)c4ccccc43)CC2)C1=O	4.04417294239874	O=C1NCN(c2ccccc2)C12CCN(C1CCCc3ccccc31)CC2	0	0	0	0	0	0	0	0	0	0	1	1	0	0	0	3	0	0	0	0	1	0	0	0	0	0	0	1	0	1	0	0	0	0	2	0	1	0	0	0	0	0	0	0	0	0	0
CC(=O)CN1CN(c2ccccc2)C2(CCN(C3CCC(C)(C)c4ccccc43)CC2)C1=O	6.36094267038474	O=C1NCN(c2ccccc2)C12CCN(C1CCCc3ccccc31)CC2	0	0	0	0	0	0	0	0	0	0	2	2	0	0	0	3	0	0	0	0	1	0	0	0	0	0	0	1	0	1	0	0	0	0	2	0	1	0	0	0	0	0	0	0	0	0	0
CC1(C)CCC(N2CCC3(CC2)C(=O)N(CCO)CN3c2ccccc2)c2ccccc21	4.92246255609428	O=C1NCN(c2ccccc2)C12CCN(C1CCCc3ccccc31)CC2	0	1	1	0	0	0	0	0	0	0	1	1	0	1	0	3	0	0	0	0	1	0	0	0	0	0	0	1	0	1	0	0	0	0	2	0	1	0	0	0	0	0	0	0	0	0	0
CNCCN1CN(c2ccccc2)C2(CCN(C3CCC(C)(C)c4ccccc43)CC2)C1=O	5.44465193851059	O=C1NCN(c2ccccc2)C12CCN(C1CCCc3ccccc31)CC2	0	0	0	0	0	0	0	0	0	0	1	1	0	0	0	3	1	0	0	1	1	0	0	0	0	0	0	1	0	1	0	0	0	0	2	0	1	0	0	0	0	0	0	0	0	0	0
CCNCCN1CN(c2ccccc2)C2(CCN(C3CCC(C)(C)c4ccccc43)CC2)C1=O	5.38908208735578	O=C1NCN(c2ccccc2)C12CCN(C1CCCc3ccccc31)CC2	0	0	0	0	0	0	0	0	0	0	1	1	0	0	0	3	1	0	0	1	1	0	0	0	0	0	0	1	0	1	0	0	0	0	2	0	1	0	0	0	0	0	0	0	0	0	0
CC(C)NCCN1CN(c2ccccc2)C2(CCN(C3CCC(C)(C)c4ccccc43)CC2)C1=O	4.76589349540274	O=C1NCN(c2ccccc2)C12CCN(C1CCCc3ccccc31)CC2	0	0	0	0	0	0	0	0	0	0	1	1	0	0	0	3	1	0	0	0	1	0	0	0	0	0	0	1	0	1	0	0	0	0	2	0	1	0	0	0	0	0	0	0	0	0	0
CCCNCCN1CN(c2ccccc2)C2(CCN(C3CCC(C)(C)c4ccccc43)CC2)C1=O	5.23879988430644	O=C1NCN(c2ccccc2)C12CCN(C1CCCc3ccccc31)CC2	0	0	0	0	0	0	0	0	0	0	1	1	0	0	0	3	1	0	0	0	1	0	0	0	0	0	0	1	0	1	0	0	0	0	2	0	1	0	0	0	0	0	0	0	0	0	0
C=CCNCCN1CN(c2ccccc2)C2(CCN(C3CCC(C)(C)c4ccccc43)CC2)C1=O	3.71173296930546	O=C1NCN(c2ccccc2)C12CCN(C1CCCc3ccccc31)CC2	0	0	0	0	0	0	0	0	0	0	1	1	0	0	0	3	1	0	0	0	1	0	0	0	0	0	0	1	0	1	0	0	0	0	2	0	1	0	0	0	0	0	0	0	0	0	0
CC(C)CNCCN1CN(c2ccccc2)C2(CCN(C3CCC(C)(C)c4ccccc43)CC2)C1=O	4.88912613582669	O=C1NCN(c2ccccc2)C12CCN(C1CCCc3ccccc31)CC2	0	0	0	0	0	0	0	0	0	0	1	1	0	0	0	3	1	0	0	0	1	0	0	0	0	0	0	1	0	1	0	0	0	0	2	0	1	0	0	0	0	0	0	0	0	0	0
CC(C)N(CCN1CN(c2ccccc2)C2(CCN(C3CCC(C)(C)c4ccccc43)CC2)C1=O)C(C)C	4.59328075273575	O=C1NCN(c2ccccc2)C12CCN(C1CCCc3ccccc31)CC2	0	0	0	0	0	0	0	0	0	0	1	1	0	0	0	4	0	0	0	0	1	0	0	0	0	0	0	1	0	1	0	0	0	0	2	0	1	0	0	0	0	0	0	0	0	0	0
CCCCNCCN1CN(c2ccccc2)C2(CCN(C3CCC(C)(C)c4ccccc43)CC2)C1=O	4.81034525797357	O=C1NCN(c2ccccc2)C12CCN(C1CCCc3ccccc31)CC2	0	0	0	0	0	0	0	0	0	0	1	1	0	0	0	3	1	0	0	0	1	0	0	0	0	0	0	1	0	1	0	0	0	0	2	0	1	0	0	0	0	0	0	0	0	0	0
CC(C)CCNCCN1CN(c2ccccc2)C2(CCN(C3CCC(C)(C)c4ccccc43)CC2)C1=O	3.68188000615578	O=C1NCN(c2ccccc2)C12CCN(C1CCCc3ccccc31)CC2	0	0	0	0	0	0	0	0	0	0	1	1	0	0	0	3	1	0	0	0	1	0	0	0	0	0	0	1	0	1	0	0	0	0	2	0	1	0	0	0	0	0	0	0	0	0	0
CCCCNCCN1CN(c2ccccc2)C2(CCN(C3CCCc4ccc(Cl)cc43)CC2)C1=O	3.3062678611973	O=C1NCN(c2ccccc2)C12CCN(C1CCCc3ccccc31)CC2	0	0	0	0	0	0	0	0	0	0	1	1	0	0	0	3	1	0	0	0	1	0	0	0	0	0	0	1	0	1	1	0	0	0	2	0	1	0	0	0	0	0	0	0	1	0	0
CCCCNCCN1CN(c2ccccc2)C2(CCN(C3CCCc4c(Cl)cccc43)CC2)C1=O	4.05124010962183	O=C1NCN(c2ccccc2)C12CCN(C1CCCc3ccccc31)CC2	0	0	0	0	0	0	0	0	0	0	1	1	0	0	0	3	1	0	0	0	1	0	0	0	0	0	0	1	0	1	0	0	0	0	2	0	1	0	0	0	0	0	0	0	1	0	0
CCCCNCCN1CN(c2ccccc2)C2(CCN(C3CCC(C)(C)c4cc(Cl)ccc43)CC2)C1=O	5.08797699457185	O=C1NCN(c2ccccc2)C12CCN(C1CCCc3ccccc31)CC2	0	0	0	0	0	0	0	0	0	0	1	1	0	0	0	3	1	0	0	0	1	0	0	0	0	0	0	1	0	1	0	0	0	0	2	0	1	0	0	0	0	0	0	0	1	0	0
CCCCNCCN1CN(c2ccccc2)C2(CCN(C3CCC(C)(C)c4cc(Cl)c(Cl)cc43)CC2)C1=O	3.27641489804762	O=C1NCN(c2ccccc2)C12CCN(C1CCCc3ccccc31)CC2	0	0	0	0	0	0	0	0	0	0	1	1	0	0	0	3	1	0	0	0	1	0	0	0	0	0	0	1	0	1	0	0	0	0	2	0	1	0	0	0	0	0	0	0	2	0	0
CC(C)CCN1CN(c2ccccc2)C2(CCN(C(c3ccccc3Cl)c3ccccc3Cl)CC2)C1=O	-0.472704636443673	O=C1NCN(c2ccccc2)C12CCN(C(c1ccccc1)c1ccccc1)CC2	0	0	0	0	0	0	0	0	0	0	1	1	0	0	0	3	0	0	0	0	1	0	0	0	0	0	0	1	0	1	0	0	0	0	3	0	0	0	0	0	0	0	0	0	2	0	0
NC[C@]1(c2ccccn2)C[C@@H]2CC[C@H](C1)N2C(c1ccccc1Cl)c1ccccc1Cl	2.57513097609461	c1ccc(C(c2ccccc2)N2[C@H]3CC[C@@H]2CC(c2ccccn2)C3)cc1	0	0	0	0	0	1	0	0	0	0	0	0	0	0	0	2	0	1	0	0	0	0	0	0	0	0	0	0	0	0	0	0	0	0	2	0	2	0	0	0	0	0	0	0	2	0	0
CC(=O)NC[C@]1(c2ccccn2)C[C@@H]2CC[C@H](C1)N2C(c1ccccc1Cl)c1ccccc1Cl	3.07574420258547	c1ccc(C(c2ccccc2)N2[C@H]3CC[C@@H]2CC(c2ccccn2)C3)cc1	0	0	0	0	0	1	0	0	0	0	1	1	0	0	0	2	1	0	0	0	0	0	0	0	0	0	0	1	0	0	0	0	0	0	2	0	2	0	0	0	0	0	0	0	2	0	0
CCNC[C@]1(c2ccccn2)C[C@@H]2CC[C@H](C1)N2C(c1ccccc1Cl)c1ccccc1Cl	2.38930395528224	c1ccc(C(c2ccccc2)N2[C@H]3CC[C@@H]2CC(c2ccccn2)C3)cc1	0	0	0	0	0	1	0	0	0	0	0	0	0	0	0	2	1	0	0	1	0	0	0	0	0	0	0	0	0	0	0	0	0	0	2	0	2	0	0	0	0	0	0	0	2	0	0
CN(C)C[C@]1(c2ccccn2)C[C@@H]2CC[C@H](C1)N2C(c1ccccc1Cl)c1ccccc1Cl	2.33431628221759	c1ccc(C(c2ccccc2)N2[C@H]3CC[C@@H]2CC(c2ccccn2)C3)cc1	0	0	0	0	0	1	0	0	0	0	0	0	0	0	0	3	0	0	0	1	0	0	0	0	0	0	0	0	0	0	0	0	0	0	2	0	2	0	0	0	0	0	0	0	2	0	0
CC(=O)NC[C@]1(c2cccc(F)n2)C[C@@H]2CC[C@H](C1)N2C(c1ccccc1Cl)c1ccccc1Cl	1.84226451575009	c1ccc(C(c2ccccc2)N2[C@H]3CC[C@@H]2CC(c2ccccn2)C3)cc1	0	0	0	0	0	1	0	0	0	0	1	1	0	0	0	2	1	0	0	0	0	0	0	0	0	0	0	1	0	0	0	0	0	0	2	0	2	0	0	0	0	0	0	0	3	0	0
CN(C)C[C@]1(c2cccc(F)n2)C[C@@H]2CC[C@H](C1)N2C(c1ccccc1Cl)c1ccccc1Cl	0.711968432223536	c1ccc(C(c2ccccc2)N2[C@H]3CC[C@@H]2CC(c2ccccn2)C3)cc1	0	0	0	0	0	1	0	0	0	0	0	0	0	0	0	3	0	0	0	1	0	0	0	0	0	0	0	0	0	0	0	0	0	0	2	0	2	0	0	0	0	0	0	0	3	0	0
COc1cccc([C@@]2(CN)C[C@@H]3CC[C@H](C2)N3C(c2ccccc2Cl)c2ccccc2Cl)n1	4.18781564462758	c1ccc(C(c2ccccc2)N2[C@H]3CC[C@@H]2CC(c2ccccn2)C3)cc1	0	0	0	0	0	1	0	0	0	0	0	0	0	0	0	2	0	1	0	0	0	0	0	0	0	0	0	0	0	0	0	0	0	0	2	0	2	0	0	0	0	1	0	0	2	0	0
COc1cccc([C@@]2(CNC(C)=O)C[C@@H]3CC[C@H](C2)N3C(c2ccccc2Cl)c2ccccc2Cl)n1	3.47454706086822	c1ccc(C(c2ccccc2)N2[C@H]3CC[C@@H]2CC(c2ccccn2)C3)cc1	0	0	0	0	0	1	0	0	0	0	1	1	0	0	0	2	1	0	0	0	0	0	0	0	0	0	0	1	0	0	0	0	0	0	2	0	2	0	0	0	0	1	0	0	2	0	0
CCNC[C@]1(c2cccc(OC)n2)C[C@@H]2CC[C@H](C1)N2C(c1ccccc1Cl)c1ccccc1Cl	2.9086901179223	c1ccc(C(c2ccccc2)N2[C@H]3CC[C@@H]2CC(c2ccccn2)C3)cc1	0	0	0	0	0	1	0	0	0	0	0	0	0	0	0	2	1	0	0	1	0	0	0	0	0	0	0	0	0	0	0	0	0	0	2	0	2	0	0	0	0	1	0	0	2	0	0
COc1ccc([C@@]2(CNC(C)=O)C[C@@H]3CC[C@H](C2)N3C(c2ccccc2Cl)c2ccccc2Cl)nc1	0.854740433483135	c1ccc(C(c2ccccc2)N2[C@H]3CC[C@@H]2CC(c2ccccn2)C3)cc1	0	0	0	0	0	1	0	0	0	0	1	1	0	0	0	2	1	0	0	0	0	0	0	0	0	0	0	1	0	0	0	0	0	0	2	0	2	0	0	0	0	1	0	0	2	0	0
CC(=O)NC[C@]1(c2ccc(Br)cn2)C[C@@H]2CC[C@H](C1)N2C(c1ccccc1Cl)c1ccccc1Cl	2.37726367605016	c1ccc(C(c2ccccc2)N2[C@H]3CC[C@@H]2CC(c2ccccn2)C3)cc1	0	0	0	0	0	1	0	0	0	0	1	1	0	0	0	2	1	0	0	0	0	0	0	0	0	0	0	1	0	0	0	0	0	0	2	0	2	0	0	0	0	0	0	0	3	0	0
CCN(CC)C(=O)c1ccc(N(c2ccc(C(N)=O)cc2)C2CCN(Cc3ccccc3)CC2)cc1	2.81379137609951	c1ccc(CN2CCC(N(c3ccccc3)c3ccccc3)CC2)cc1	0	0	0	0	0	0	0	0	0	0	2	2	0	0	0	3	0	1	0	0	1	0	0	0	0	0	0	2	0	2	0	0	0	0	3	0	0	0	0	0	0	0	0	0	0	0	0
CCN(CC)C(=O)c1ccc(N(c2ccccc2C(N)=O)C2CCN(Cc3ccccc3)CC2)cc1	0.475632604835763	c1ccc(CN2CCC(N(c3ccccc3)c3ccccc3)CC2)cc1	0	0	0	0	0	0	0	0	0	0	2	2	0	0	0	3	0	1	0	0	1	0	0	0	0	0	0	2	0	2	0	0	0	0	3	0	0	0	0	0	0	0	0	0	0	0	0
CCN(CC)C(=O)c1ccc(N(c2cccc(NC(C)=O)c2)C2CCN(Cc3ccccc3)CC2)cc1	2.07538760395144	c1ccc(CN2CCC(N(c3ccccc3)c3ccccc3)CC2)cc1	0	0	0	0	0	0	0	0	0	0	2	2	0	0	0	3	1	0	0	0	1	0	0	0	0	0	0	2	0	3	0	0	0	0	3	0	0	0	0	0	0	0	0	0	0	0	0
CCN(CC)C(=O)c1ccc(N(c2cccc(NS(C)(=O)=O)c2)C2CCN(Cc3ccccc3)CC2)cc1	2.86443510891826	c1ccc(CN2CCC(N(c3ccccc3)c3ccccc3)CC2)cc1	0	0	0	0	0	0	0	0	0	0	1	1	0	0	0	3	1	0	0	0	1	0	0	0	0	0	0	1	0	3	0	0	0	0	3	0	0	0	0	0	0	0	0	0	0	0	0
CCN(CC)C(=O)c1ccc(N(c2cccc(NC(=O)OC)c2)C2CCN(Cc3ccccc3)CC2)cc1	4.68251188646369	c1ccc(CN2CCC(N(c3ccccc3)c3ccccc3)CC2)cc1	0	0	0	0	0	0	0	0	0	0	2	2	0	0	0	3	1	0	0	0	1	0	0	0	0	0	0	2	0	3	0	0	0	0	3	0	0	0	0	0	0	1	0	0	0	0	0
CCN(CC)C(=O)c1ccc(N(c2cccc(N)c2)C2CCN(Cc3ccccc3)CC2)cc1	1.03480170938782	c1ccc(CN2CCC(N(c3ccccc3)c3ccccc3)CC2)cc1	0	0	0	1	0	0	0	0	0	0	1	1	0	0	0	3	0	1	0	0	1	0	0	0	0	0	0	1	0	3	0	0	0	0	3	0	0	0	0	0	0	0	0	0	0	0	0
CCN(CC)C(=O)c1ccc(N(c2cccc(C(=O)NC)c2)C2CCN(Cc3ccccc3)CC2)cc1	0.54234452129996	c1ccc(CN2CCC(N(c3ccccc3)c3ccccc3)CC2)cc1	0	0	0	0	0	0	0	0	0	0	2	2	0	0	0	3	1	0	0	0	1	0	0	0	0	0	0	2	0	2	0	0	0	0	3	0	0	0	0	0	0	0	0	0	0	0	0
CCN(CC)C(=O)c1ccc(N(c2cccc(C(N)=O)c2)C2CCN(Cc3ccccc3)CC2)cc1	3.35809292906189	c1ccc(CN2CCC(N(c3ccccc3)c3ccccc3)CC2)cc1	0	0	0	0	0	0	0	0	0	0	2	2	0	0	0	3	0	1	0	0	1	0	0	0	0	0	0	2	0	2	0	0	0	0	3	0	0	0	0	0	0	0	0	0	0	0	0
CCN(CC)C(=O)c1ccc(N(c2cccc(C(=O)OC)c2)C2CCN(Cc3ccccc3)CC2)cc1	0.131586715327995	c1ccc(CN2CCC(N(c3ccccc3)c3ccccc3)CC2)cc1	0	0	0	0	0	0	0	0	0	0	2	2	0	0	0	3	0	0	0	0	1	0	0	0	0	0	0	1	0	2	0	0	0	0	3	0	0	0	0	0	1	1	0	0	0	0	0
CCN(CC)C(=O)c1ccc(N(c2cccc(CN(C)C)c2)C2CCN(Cc3ccccc3)CC2)cc1	0.66624899304642	c1ccc(CN2CCC(N(c3ccccc3)c3ccccc3)CC2)cc1	0	0	0	0	0	0	0	0	0	0	1	1	0	0	0	4	0	0	0	0	1	0	0	0	0	0	0	1	0	2	0	0	0	0	3	0	0	0	0	0	0	0	0	0	0	0	0
CCN(CC)C(=O)c1ccc(N(c2cccc(CO)c2)C2CCN(Cc3ccccc3)CC2)cc1	0.754878033521395	c1ccc(CN2CCC(N(c3ccccc3)c3ccccc3)CC2)cc1	0	1	1	0	0	0	0	0	0	0	1	1	0	0	0	3	0	0	0	0	1	0	0	0	0	0	0	1	0	2	0	0	0	0	3	0	0	0	0	0	0	0	0	0	0	0	0
CCN(CC)C(=O)c1ccc(N(c2cccc(CN)c2)C2CCN(Cc3ccccc3)CC2)cc1	2.27737020514455	c1ccc(CN2CCC(N(c3ccccc3)c3ccccc3)CC2)cc1	0	0	0	0	0	0	0	0	0	0	1	1	0	0	0	3	0	1	0	0	1	0	0	0	0	0	0	1	0	2	0	0	0	0	3	0	0	0	0	0	0	0	0	0	0	0	0
CCN(CC)C(=O)c1ccc(N(c2cccc(C(C)=O)c2)C2CCN(Cc3ccccc3)CC2)cc1	1.65981316467988	c1ccc(CN2CCC(N(c3ccccc3)c3ccccc3)CC2)cc1	0	0	0	0	0	0	0	0	0	0	2	2	0	0	0	3	0	0	0	0	1	0	0	0	0	0	0	1	0	2	0	0	0	0	3	0	0	0	0	0	0	0	0	0	0	0	0
CCN(CC)C(=O)c1ccc(N(c2cccc(C(C)O)c2)C2CCN(Cc3ccccc3)CC2)cc1	0.770488881035543	c1ccc(CN2CCC(N(c3ccccc3)c3ccccc3)CC2)cc1	0	1	1	0	0	0	0	0	0	0	1	1	0	0	0	3	0	0	0	0	1	0	0	0	0	0	0	1	0	2	0	0	0	0	3	0	0	0	0	0	0	0	0	0	0	0	0
CCN(CC)C(=O)c1ccc(N(c2cccc(C=O)c2)C2CCN(Cc3ccccc3)CC2)cc1	1.91997350007741	c1ccc(CN2CCC(N(c3ccccc3)c3ccccc3)CC2)cc1	0	0	0	0	0	0	0	0	0	0	2	2	0	0	0	3	0	0	0	0	1	0	0	1	0	0	0	1	0	2	0	0	0	0	3	0	0	0	0	0	0	0	0	0	0	0	0
CCN(CC)C(=O)c1ccc(N(c2cccc(O)c2)C2CCN(Cc3ccccc3)CC2)cc1	4.52266318552179	c1ccc(CN2CCC(N(c3ccccc3)c3ccccc3)CC2)cc1	0	0	0	0	0	0	0	1	0	0	1	1	0	0	0	3	0	0	0	0	1	0	0	0	0	0	0	1	0	2	0	0	0	0	3	0	0	0	0	0	0	0	0	0	0	0	0
COC(=O)C(C)CCCCCCC(C)C(=O)Oc1ccc2c(c1)[C@@]13CCCC[C@H]1[C@@H](C2)N(CC1CCC1)CC3	8.46937174893783	c1ccc2c(c1)C[C@@H]1[C@@H]3CCCC[C@]23CCN1CC1CCC1	0	0	0	0	0	0	0	0	0	0	2	2	0	0	0	1	0	0	0	0	1	0	0	0	0	0	0	0	0	0	0	0	0	0	1	0	1	0	0	0	2	2	0	0	0	0	0
CC(C)(CCCCCCC(C)(C)C(=O)Oc1ccc2c(c1)[C@@]13CCCC[C@H]1[C@@H](C2)N(CC1CCC1)CC3)C(=O)O	5.14985239828994	c1ccc2c(c1)C[C@@H]1[C@@H]3CCCC[C@]23CCN1CC1CCC1	1	0	0	0	0	0	0	0	1	1	2	1	0	0	0	1	0	0	0	0	1	0	0	0	0	0	0	0	0	0	0	0	0	0	1	0	1	0	0	0	1	1	0	0	0	0	0
OCc1cc2c(cc1O)[C@@]13CCCC[C@H]1[C@@H](C2)N(CC1CCC1)CC3	3.11389596854984	c1ccc2c(c1)C[C@@H]1[C@@H]3CCCC[C@]23CCN1CC1CCC1	0	1	1	0	0	0	0	1	0	0	0	0	0	0	0	1	0	0	0	0	1	0	0	0	0	0	0	0	0	0	0	0	0	0	1	0	1	0	0	0	0	0	0	0	0	0	0
O/N=C\c1cc2c(cc1O)[C@@]13CCCC[C@H]1[C@@H](C2)N(CC1CCC1)CC3	7.66499893326766	c1ccc2c(c1)C[C@@H]1[C@@H]3CCCC[C@]23CCN1CC1CCC1	0	0	0	0	0	0	0	1	0	0	0	0	0	0	0	2	0	0	0	0	1	0	0	0	0	0	0	0	0	0	0	0	0	0	1	0	1	0	0	0	0	0	0	0	0	0	0
NCc1cc2c(cc1O)[C@@]13CCCC[C@H]1[C@@H](C2)N(CC1CCC1)CC3	3.33011907701948	c1ccc2c(c1)C[C@@H]1[C@@H]3CCCC[C@]23CCN1CC1CCC1	0	0	0	0	0	0	0	1	0	0	0	0	0	0	0	1	0	1	0	0	1	0	0	0	0	0	0	0	0	0	0	0	0	0	1	0	1	0	0	0	0	0	0	0	0	0	0
CCCNCc1cc2c(cc1O)[C@@]13CCCC[C@H]1[C@@H](C2)N(CC1CCC1)CC3	3.20090734553947	c1ccc2c(c1)C[C@@H]1[C@@H]3CCCC[C@]23CCN1CC1CCC1	0	0	0	0	0	0	0	1	0	0	0	0	0	0	0	1	1	0	0	0	1	0	0	0	0	0	0	0	0	0	0	0	0	0	1	0	1	0	0	0	0	0	0	0	0	0	0
CCC(O)c1cc2c(cc1O)[C@@]13CCCC[C@H]1[C@@H](C2)N(CC1CCC1)CC3	3.80704314910979	c1ccc2c(c1)C[C@@H]1[C@@H]3CCCC[C@]23CCN1CC1CCC1	0	1	1	0	0	0	0	1	0	0	0	0	0	0	0	1	0	0	0	0	1	0	0	0	0	0	0	0	0	0	0	0	0	0	1	0	1	0	0	0	0	0	0	0	0	0	0
CCCCC(O)c1cc2c(cc1O)[C@@]13CCCC[C@H]1[C@@H](C2)N(CC1CCC1)CC3	6.16678665594378	c1ccc2c(c1)C[C@@H]1[C@@H]3CCCC[C@]23CCN1CC1CCC1	0	1	1	0	0	0	0	1	0	0	0	0	0	0	0	1	0	0	0	0	1	0	0	0	0	0	0	0	0	0	0	0	0	0	1	0	1	0	0	0	0	0	0	0	0	0	0
CCCCCCCCCC(O)c1cc2c(cc1O)[C@@]13CCCC[C@H]1[C@@H](C2)N(CC1CCC1)CC3	5.41648106154389	c1ccc2c(c1)C[C@@H]1[C@@H]3CCCC[C@]23CCN1CC1CCC1	0	1	1	0	0	0	0	1	0	0	0	0	0	0	0	1	0	0	0	0	1	0	0	0	0	0	0	0	0	0	0	0	0	0	1	0	1	0	0	0	0	0	0	0	0	0	0
OCCCCCCCCCCC(O)c1cc2c(cc1O)[C@@]13CCCC[C@H]1[C@@H](C2)N(CC1CCC1)CC3	5.41648106154389	c1ccc2c(c1)C[C@@H]1[C@@H]3CCCC[C@]23CCN1CC1CCC1	0	2	2	0	0	0	0	1	0	0	0	0	0	0	0	1	0	0	0	0	1	0	0	0	0	0	0	0	0	0	0	0	0	0	1	0	1	0	0	0	0	0	0	0	0	0	0
CCCCCCCCC(O)COc1ccc2c(c1)[C@@]13CCCC[C@H]1[C@@H](C2)N(CC1CCC1)CC3	6.99851999978988	c1ccc2c(c1)C[C@@H]1[C@@H]3CCCC[C@]23CCN1CC1CCC1	0	1	1	0	0	0	0	0	0	0	0	0	0	0	0	1	0	0	0	0	1	0	0	0	0	0	0	0	0	0	0	0	0	0	1	0	1	0	0	0	0	1	0	0	0	0	0
CCCCCCCCCC(=O)Oc1ccc2c(c1)[C@@]13CCCC[C@H]1[C@@H](C2)N(CC1CCC1)CC3	10.5606477482647	c1ccc2c(c1)C[C@@H]1[C@@H]3CCCC[C@]23CCN1CC1CCC1	0	0	0	0	0	0	0	0	0	0	1	1	0	0	0	1	0	0	0	0	1	0	0	0	0	0	0	0	0	0	0	0	0	0	1	0	1	0	0	0	1	1	0	0	0	0	0
CCCCCCCCCCOc1ccc2c(c1)[C@@]13CCCC[C@H]1[C@@H](C2)N(CC1CCC1)CC3	4.75150475795064	c1ccc2c(c1)C[C@@H]1[C@@H]3CCCC[C@]23CCN1CC1CCC1	0	0	0	0	0	0	0	0	0	0	0	0	0	0	0	1	0	0	0	0	1	0	0	0	0	0	0	0	0	0	0	0	0	0	1	0	1	0	0	0	0	1	0	0	0	0	0
Cc1cc(O)cc(C)c1C[C@@H](C(=O)N1Cc2ccccc2C[C@H]1C(=O)NCCC(=O)O)N(C)C.O=C(O)C(F)(F)F	0.588167324241589	O=C(CCc1ccccc1)N1CCc2ccccc2C1	2	0	0	0	0	0	0	1	2	2	4	2	0	0	0	2	1	0	0	1	0	0	0	0	0	3	0	2	0	0	2	0	0	0	2	0	1	0	0	0	0	0	0	0	3	0	0
Cc1cc(O)cc(C)c1C[C@@H](C(=O)N1Cc2ccccc2C[C@H]1C(=O)O)N(C)C	1.25933559808276	O=C(CCc1ccccc1)N1CCc2ccccc2C1	1	0	0	0	0	0	0	1	1	1	2	1	0	0	0	2	0	0	0	1	0	0	0	0	0	0	0	1	0	0	2	0	0	0	2	0	1	0	0	0	0	0	0	0	0	0	0
CO[C@]12CC[C@@]3(C[C@@H]1[C@@](C)(O)C(C)(C)C)[C@H]1Cc4c(Br)cc(O)c5c4[C@@]3(CCN1CC1CC1)[C@H]2O5	6.33974046273414	c1cc2c3c(c1)O[C@H]1C4CCC5(CC4)[C@@H](C2)N(CC2CC2)CC[C@]315	0	1	0	0	0	0	0	1	0	0	0	0	0	0	0	1	0	0	0	0	1	0	0	0	0	0	0	0	0	0	0	0	0	0	1	0	2	0	0	0	0	2	0	0	1	0	0
CO[C@]12CC[C@@]3(C[C@@H]1[C@@](C)(O)C(C)(C)C)[C@H]1Cc4c(Cl)cc(O)c5c4[C@@]3(CCN1CC1CC1)[C@H]2O5	6.41978317040767	c1cc2c3c(c1)O[C@H]1C4CCC5(CC4)[C@@H](C2)N(CC2CC2)CC[C@]315	0	1	0	0	0	0	0	1	0	0	0	0	0	0	0	1	0	0	0	0	1	0	0	0	0	0	0	0	0	0	0	0	0	0	1	0	2	0	0	0	0	2	0	0	1	0	0
CO[C@]12CC[C@@]3(C[C@@H]1[C@@](C)(O)C(C)(C)C)[C@H]1Cc4cc(Br)c(O)c5c4[C@@]3(CCN1CC1CC1)[C@H]2O5	6.64862474283652	c1cc2c3c(c1)O[C@H]1C4CCC5(CC4)[C@@H](C2)N(CC2CC2)CC[C@]315	0	1	0	0	0	0	0	1	0	0	0	0	0	0	0	1	0	0	0	0	1	0	0	0	0	0	0	0	0	0	0	0	0	0	1	0	2	0	0	0	0	2	0	0	1	0	0
COC(=O)CCCC(=O)O[C@H]1C[C@@H](C(=O)OC)[C@]2(C)CC[C@H]3C(=O)O[C@H](c4ccoc4)C[C@]3(C)[C@H]2C1=O	0.480409683984041	O=C1CCCC2CC[C@H]3C(=O)O[C@H](c4ccoc4)CC3[C@@H]12	0	0	0	0	0	0	0	0	0	0	5	5	0	0	0	0	0	0	0	0	0	0	0	0	0	0	0	0	0	0	0	0	0	0	0	0	3	0	0	0	4	4	1	0	0	0	0
COC(=O)[C@@H]1C[C@H](OC(=O)CCCC(=O)O)C(=O)[C@H]2[C@@]1(C)CC[C@H]1C(=O)O[C@H](c3ccoc3)C[C@]21C	0.57273151611175	O=C1CCCC2CC[C@H]3C(=O)O[C@H](c4ccoc4)CC3[C@@H]12	1	0	0	0	0	0	0	0	1	1	5	4	0	0	0	0	0	0	0	0	0	0	0	0	0	0	0	0	0	0	0	0	0	0	0	0	3	0	0	0	3	3	1	0	0	0	0
CCOC(=O)/C=C/C(=O)O[C@H]1C[C@@H](C(=O)OC)[C@]2(C)CC[C@H]3C(=O)O[C@H](c4ccoc4)C[C@]3(C)[C@H]2C1=O	2.41520860761428	O=C1CCCC2CC[C@H]3C(=O)O[C@H](c4ccoc4)CC3[C@@H]12	0	0	0	0	0	0	0	0	0	0	5	5	0	0	0	0	0	0	0	0	0	0	0	0	0	0	0	0	0	0	0	0	0	0	0	0	3	0	0	0	4	4	1	0	0	0	0
COC(=O)/C=C/C(=O)O[C@H]1C[C@@H](C(=O)OC)[C@]2(C)CC[C@H]3C(=O)O[C@H](c4ccoc4)C[C@]3(C)[C@H]2C1=O	2.43332757019676	O=C1CCCC2CC[C@H]3C(=O)O[C@H](c4ccoc4)CC3[C@@H]12	0	0	0	0	0	0	0	0	0	0	5	5	0	0	0	0	0	0	0	0	0	0	0	0	0	0	0	0	0	0	0	0	0	0	0	0	3	0	0	0	4	4	1	0	0	0	0
COCO[C@H]1C[C@@H](C(=O)OC)[C@]2(C)CC[C@H]3C(=O)O[C@H](c4ccoc4)C[C@]3(C)[C@H]2C1=O	3.03385326087631	O=C1CCCC2CC[C@H]3C(=O)O[C@H](c4ccoc4)CC3[C@@H]12	0	0	0	0	0	0	0	0	0	0	3	3	0	0	0	0	0	0	0	0	0	0	0	0	0	0	0	0	0	0	0	0	0	0	0	0	3	0	0	0	2	4	1	0	0	0	0
CCOCO[C@H]1C[C@@H](C(=O)OC)[C@]2(C)CC[C@H]3C(=O)O[C@H](c4ccoc4)C[C@]3(C)[C@H]2C1=O	5.28642793329569	O=C1CCCC2CC[C@H]3C(=O)O[C@H](c4ccoc4)CC3[C@@H]12	0	0	0	0	0	0	0	0	0	0	3	3	0	0	0	0	0	0	0	0	0	0	0	0	0	0	0	0	0	0	0	0	0	0	0	0	3	0	0	0	2	4	1	0	0	0	0
CCO[C@@H](C)O[C@H]1C[C@@H](C(=O)OC)[C@]2(C)CC[C@H]3C(=O)O[C@H](c4ccoc4)C[C@]3(C)[C@H]2C1=O	2.34455964963235	O=C1CCCC2CC[C@H]3C(=O)O[C@H](c4ccoc4)CC3[C@@H]12	0	0	0	0	0	0	0	0	0	0	3	3	0	0	0	0	0	0	0	0	0	0	0	0	0	0	0	0	0	0	0	0	0	0	0	0	3	0	0	0	2	4	1	0	0	0	0
CCO[C@H](CBr)O[C@H]1C[C@@H](C(=O)OC)[C@]2(C)CC[C@H]3C(=O)O[C@H](c4ccoc4)C[C@]3(C)[C@H]2C1=O	0.832931821658763	O=C1CCCC2CC[C@H]3C(=O)O[C@H](c4ccoc4)CC3[C@@H]12	0	0	0	0	0	0	0	0	0	0	3	3	0	0	0	0	0	0	0	0	0	0	0	0	0	1	0	0	0	0	0	0	0	0	0	0	3	0	0	0	2	4	1	0	1	0	0
CCNC(=O)O[C@H]1C[C@@H](C(=O)OC)[C@]2(C)CC[C@H]3C(=O)O[C@H](c4ccoc4)C[C@]3(C)[C@H]2C1=O	1.66046230459233	O=C1CCCC2CC[C@H]3C(=O)O[C@H](c4ccoc4)CC3[C@@H]12	0	0	0	0	0	0	0	0	0	0	4	4	0	0	0	0	1	0	0	0	0	0	0	0	1	0	0	1	0	0	0	0	0	0	0	0	3	0	0	0	2	3	1	0	0	0	0
CC(C)(C)[C@@](C)(O)[C@H]1C[C@@]23CC[C@]1(OCCF)[C@@H]1Oc4c(O)ccc5c4[C@@]12CCN(CC1CC1)[C@@H]3C5	10.4271163556401	c1cc2c3c(c1)O[C@H]1C4CCC5(CC4)[C@@H](C2)N(CC2CC2)CC[C@]315	0	1	0	0	0	0	0	1	0	0	0	0	0	0	0	1	0	0	0	0	1	0	0	0	0	1	0	0	0	0	0	0	0	0	1	0	2	0	0	0	0	2	0	0	1	0	0
CC(C)(O)[C@H]1C[C@@]23CC[C@@]1(OCCF)[C@@H]1Oc4c(O)ccc5c4[C@@]12CCN(CC1CC1)[C@@H]3C5	10.4271163556401	c1cc2c3c(c1)O[C@H]1C4CCC5(CC4)[C@@H](C2)N(CC2CC2)CC[C@]315	0	1	0	0	0	0	0	1	0	0	0	0	0	0	0	1	0	0	0	0	1	0	0	0	0	1	0	0	0	0	0	0	0	0	1	0	2	0	0	0	0	2	0	0	1	0	0
C=CC(C)C(=O)O[C@H]1C[C@@H](C(=O)OC)[C@]2(C)CC[C@H]3C(=O)O[C@H](c4ccoc4)C[C@]3(C)[C@H]2C1=O	2.91550058692483	O=C1CCCC2CC[C@H]3C(=O)O[C@H](c4ccoc4)CC3[C@@H]12	0	0	0	0	0	0	0	0	0	0	4	4	0	0	0	0	0	0	0	0	0	0	0	0	0	0	0	0	0	0	0	0	0	0	0	0	3	0	0	0	3	3	1	0	0	0	0
C=CCC(=O)O[C@H]1C[C@@H](C(=O)OC)[C@]2(C)CC[C@H]3C(=O)O[C@H](c4ccoc4)C[C@]3(C)[C@H]2C1=O	1.72690740400048	O=C1CCCC2CC[C@H]3C(=O)O[C@H](c4ccoc4)CC3[C@@H]12	0	0	0	0	0	0	0	0	0	0	4	4	0	0	0	0	0	0	0	0	0	0	0	0	0	0	0	0	0	0	0	0	0	0	0	0	3	0	0	0	3	3	1	0	0	0	0
C/C=C/C(=O)O[C@H]1C[C@@H](C(=O)OC)[C@]2(C)CC[C@H]3C(=O)O[C@H](c4ccoc4)C[C@]3(C)[C@H]2C1=O	2.70843086044168	O=C1CCCC2CC[C@H]3C(=O)O[C@H](c4ccoc4)CC3[C@@H]12	0	0	0	0	0	0	0	0	0	0	4	4	0	0	0	0	0	0	0	0	0	0	0	0	0	0	1	0	0	0	0	0	0	0	0	0	3	0	0	0	3	3	1	0	0	0	0
C=C(C)CC(=O)O[C@H]1C[C@@H](C(=O)OC)[C@]2(C)CC[C@H]3C(=O)O[C@H](c4ccoc4)C[C@]3(C)[C@H]2C1=O	3.10835578817423	O=C1CCCC2CC[C@H]3C(=O)O[C@H](c4ccoc4)CC3[C@@H]12	0	0	0	0	0	0	0	0	0	0	4	4	0	0	0	0	0	0	0	0	0	0	0	0	0	0	0	0	0	0	0	0	0	0	0	0	3	0	0	0	3	3	1	0	0	0	0
COC(=O)[C@@H]1C[C@H](OC(=O)C=C(C)C)C(=O)[C@H]2[C@@]1(C)CC[C@H]1C(=O)O[C@H](c3ccoc3)C[C@]21C	3.35102576183879	O=C1CCCC2CC[C@H]3C(=O)O[C@H](c4ccoc4)CC3[C@@H]12	0	0	0	0	0	0	0	0	0	0	4	4	0	0	0	0	0	0	0	0	0	0	0	0	0	0	1	0	0	0	0	0	0	0	0	0	3	0	0	0	3	3	1	0	0	0	0
C=CC(=O)O[C@H]1C[C@@H](C(=O)OC)[C@]2(C)CC[C@H]3C(=O)O[C@H](c4ccoc4)C[C@]3(C)[C@H]2C1=O	2.11346835746949	O=C1CCCC2CC[C@H]3C(=O)O[C@H](c4ccoc4)CC3[C@@H]12	0	0	0	0	0	0	0	0	0	0	4	4	0	0	0	0	0	0	0	0	0	0	0	0	0	0	0	0	0	0	0	0	0	0	0	0	3	0	0	0	3	3	1	0	0	0	0
CN(C)[C@]1(c2ccccc2)CC[C@@]2(CC1)OCCc1c3ccccc3[nH]c12.Cl	3.26342770252081	c1ccc(C2CCC3(CC2)OCCc2c3[nH]c3ccccc23)cc1	0	0	0	0	0	1	1	0	0	0	0	0	0	0	0	1	1	0	0	0	0	1	0	0	0	0	0	0	0	0	0	0	0	0	2	0	4	0	0	0	0	1	0	0	1	0	0
COc1ccc2[nH]c3c(c2c1)CCO[C@]31CC[C@](c2ccccc2)(N(C)C)CC1.Cl	8.90468982019567	c1ccc(C2CCC3(CC2)OCCc2c3[nH]c3ccccc23)cc1	0	0	0	0	0	1	1	0	0	0	0	0	0	0	0	1	1	0	0	0	0	1	0	0	0	0	0	0	0	0	0	0	0	0	2	0	4	0	0	0	0	2	0	0	1	0	0
Cc1ccc2[nH]c3c(c2c1)CCO[C@]31CC[C@](c2ccccc2)(N(C)C)CC1.O=C(O)CC(O)(CC(=O)O)C(=O)O	8.00674822698972	c1ccc(C2CCC3(CC2)OCCc2c3[nH]c3ccccc23)cc1	3	1	0	0	0	1	1	0	3	3	3	0	0	0	0	1	1	0	0	0	0	1	0	0	0	0	0	0	0	0	1	0	0	0	2	0	4	0	0	0	0	1	0	0	0	0	0
CN(C)[C@]1(c2ccccc2)CC[C@@]2(CC1)OCCc1c3cc(F)ccc3[nH]c12.O=C(O)CC(O)(CC(=O)O)C(=O)O	5.1713586035109	c1ccc(C2CCC3(CC2)OCCc2c3[nH]c3ccccc23)cc1	3	1	0	0	0	1	1	0	3	3	3	0	0	0	0	1	1	0	0	0	0	1	0	0	0	0	0	0	0	0	0	0	0	0	2	0	4	0	0	0	0	1	0	0	1	0	0
CN[C@]1(c2ccccc2)CC[C@]2(CC1)OCCc1c3ccccc3[nH]c12.O=C(O)CC(O)(CC(=O)O)C(=O)O	10.021651247532	c1ccc(C2CCC3(CC2)OCCc2c3[nH]c3ccccc23)cc1	3	1	0	0	0	1	1	0	3	3	3	0	0	0	0	0	2	0	0	0	0	1	0	0	0	0	0	0	0	0	0	0	0	0	2	0	4	0	0	0	0	1	0	0	0	0	0
CC(C)C[C@H](NC(=O)[C@H](CO)NC(=O)CCCNC(=O)[C@H](CC(C)C)NC(=O)[C@H](Cc1ccccc1)NC(=O)CNC(=O)[C@@H](NC(=O)[C@@H](N)Cc1ccc(O)cc1)[C@@H](C)O)C(N)=O	7.66499893326766	O=C(CCc1ccccc1)NCC(=O)NCC(=O)NCCc1ccccc1	0	2	2	0	0	0	0	1	0	0	8	8	0	0	0	0	7	2	0	0	0	0	0	0	0	0	0	8	0	0	0	0	0	0	2	0	0	0	0	0	0	0	0	0	0	0	0
COc1ccc2c3c1O[C@@H]1[C@]34CCN(CC3CC3)[C@H](C2)[C@]42CC[C@@]1(OC)[C@@H](CNC(=O)[C@H](C)N)C2	3.75476700454442	c1cc2c3c(c1)O[C@H]1C4CCC5(CC4)[C@@H](C2)N(CC2CC2)CC[C@]315	0	0	0	0	0	0	0	0	0	0	1	1	0	0	0	1	1	1	0	0	1	0	0	0	0	0	0	1	0	0	0	0	0	0	1	0	2	0	0	0	0	3	0	0	0	0	0
CO[C@]12CC[C@@]3(C[C@@H]1CNC(=O)[C@@H](N)CC(=O)O)[C@H]1Cc4ccc(O)c5c4[C@@]3(CCN1CC1CC1)[C@H]2O5	7.41280769651322	c1cc2c3c(c1)O[C@H]1C4CCC5(CC4)[C@@H](C2)N(CC2CC2)CC[C@]315	1	0	0	0	0	0	0	1	1	1	2	1	0	0	0	1	1	1	0	0	1	0	0	0	0	0	0	1	0	0	0	0	0	0	1	0	2	0	0	0	0	2	0	0	0	0	0
CO[C@]12CC[C@@]3(C[C@@H]1CNC(=O)CN)[C@H]1Cc4ccc(O)c5c4[C@@]3(CCN1CC1CC1)[C@H]2O5	9.63487827243597	c1cc2c3c(c1)O[C@H]1C4CCC5(CC4)[C@@H](C2)N(CC2CC2)CC[C@]315	0	0	0	0	0	0	0	1	0	0	1	1	0	0	0	1	1	1	0	0	1	0	0	0	0	0	0	1	0	0	0	0	0	0	1	0	2	0	0	0	0	2	0	0	0	0	0
CO[C@]12CC[C@@]3(C[C@@H]1CNC(=O)[C@H](CO)NC(C)=O)[C@H]1Cc4ccc(O)c5c4[C@@]3(CCN1CC1CC1)[C@H]2O5	7.2369829996376	c1cc2c3c(c1)O[C@H]1C4CCC5(CC4)[C@@H](C2)N(CC2CC2)CC[C@]315	0	1	1	0	0	0	0	1	0	0	2	2	0	0	0	1	2	0	0	0	1	0	0	0	0	0	0	2	0	0	0	0	0	0	1	0	2	0	0	0	0	2	0	0	0	0	0
O=C1CC[C@@]2(O)[C@H]3Cc4ccc(O)cc4[C@@]2(CCN3CC2CC2)C1	9.26266430947649	O=C1CCC2[C@H]3Cc4ccccc4[C@@]2(CCN3CC2CC2)C1	0	1	0	0	0	0	0	1	0	0	1	1	0	0	0	1	0	0	0	0	1	0	0	0	0	0	0	0	0	0	0	0	0	0	1	0	1	0	0	0	0	0	0	0	0	0	0
O=C(CO)N(CCN1[C@H]2CC[C@@H]1C[C@H](c1cccc(O)c1)C2)Cc1ccccc1	11.5328791483371	c1ccc(CNCCN2[C@H]3CC[C@@H]2C[C@H](c2ccccc2)C3)cc1	0	1	1	0	0	0	0	1	0	0	1	1	0	0	0	2	0	0	0	0	0	0	0	0	0	0	0	1	0	0	0	0	0	0	2	0	2	0	0	0	0	0	0	0	0	0	0
CC(=O)N(CCN1[C@H]2CC[C@@H]1C[C@H](c1cccc(O)c1)C2)Cc1ccccc1	6.69741490700595	c1ccc(CNCCN2[C@H]3CC[C@@H]2C[C@H](c2ccccc2)C3)cc1	0	0	0	0	0	0	0	1	0	0	1	1	0	0	0	2	0	0	0	0	0	0	0	0	0	0	0	1	0	0	0	0	0	0	2	0	2	0	0	0	0	0	0	0	0	0	0
CCC(CC)C(=O)N(CCN1[C@H]2CC[C@@H]1C[C@H](c1cccc(O)c1)C2)Cc1ccccc1	6.69741490700595	c1ccc(CNCCN2[C@H]3CC[C@@H]2C[C@H](c2ccccc2)C3)cc1	0	0	0	0	0	0	0	1	0	0	1	1	0	0	0	2	0	0	0	0	0	0	0	0	0	0	0	1	0	0	0	0	0	0	2	0	2	0	0	0	0	0	0	0	0	0	0
O=c1c(NCC(O)CO)nc2ccccc2n1[C@@H]1C[C@@H]2CC[C@H](C1)N2C1CCCCCCC1	3.02288795911642	O=c1cnc2ccccc2n1[C@@H]1C[C@@H]2CC[C@H](C1)N2C1CCCCCCC1	0	2	2	0	0	2	0	0	0	0	0	0	0	0	0	3	1	0	0	0	0	0	0	0	0	0	0	0	0	1	0	0	0	0	1	0	3	0	0	0	0	0	0	0	0	0	0
NC(=O)c1nc2ccccc2n([C@@H]2C[C@@H]3CC[C@H](C2)N3C2CCCCCCC2)c1=O	2.29191591614693	O=c1cnc2ccccc2n1[C@@H]1C[C@@H]2CC[C@H](C1)N2C1CCCCCCC1	0	0	0	0	0	2	0	0	0	0	1	1	0	0	0	3	0	1	0	0	0	0	0	0	0	0	0	1	0	0	0	0	0	0	1	0	3	0	0	0	0	0	0	0	0	0	0
COC(=O)CCC(=O)N(CCN1[C@H]2CC[C@@H]1C[C@H](c1cccc(O)c1)C2)Cc1ccccc1	6.69741490700595	c1ccc(CNCCN2[C@H]3CC[C@@H]2C[C@H](c2ccccc2)C3)cc1	0	0	0	0	0	0	0	1	0	0	2	2	0	0	0	2	0	0	0	0	0	0	0	0	0	0	0	1	0	0	0	0	0	0	2	0	2	0	0	0	1	1	0	0	0	0	0
O=C(O)CNc1nc2ccccc2n([C@@H]2C[C@@H]3CC[C@H](C2)N3C2CCCCCCC2)c1=O	1.93353302986304	O=c1cnc2ccccc2n1[C@@H]1C[C@@H]2CC[C@H](C1)N2C1CCCCCCC1	1	0	0	0	0	2	0	0	1	1	1	0	0	0	0	3	1	0	0	0	0	0	0	0	0	0	0	0	0	1	0	0	0	0	1	0	3	0	0	0	0	0	0	0	0	0	0
O=C(O)[C@@H](CO)Nc1nc2ccccc2n([C@@H]2C[C@@H]3CC[C@H](C2)N3C2CCCCCCC2)c1=O	2.35360948515227	O=c1cnc2ccccc2n1[C@@H]1C[C@@H]2CC[C@H](C1)N2C1CCCCCCC1	1	1	1	0	0	2	0	0	1	1	1	0	0	0	0	3	1	0	0	0	0	0	0	0	0	0	0	0	0	1	0	0	0	0	1	0	3	0	0	0	0	0	0	0	0	0	0
CONC(=O)c1nc2ccccc2n([C@@H]2C[C@@H]3CC[C@H](C2)N3C2CCCCCCC2)c1=O	2.38930395528224	O=c1cnc2ccccc2n1[C@@H]1C[C@@H]2CC[C@H](C1)N2C1CCCCCCC1	0	0	0	0	0	2	0	0	0	0	1	1	0	0	0	3	1	0	1	0	0	0	0	0	0	0	0	1	0	0	0	0	0	0	1	0	3	0	0	0	0	0	0	0	0	0	0
O=C(NCC(O)CO)c1nc2ccccc2n([C@@H]2C[C@@H]3CC[C@H](C2)N3C2CCCCCCC2)c1=O	3.03129244001463	O=c1cnc2ccccc2n1[C@@H]1C[C@@H]2CC[C@H](C1)N2C1CCCCCCC1	0	2	2	0	0	2	0	0	0	0	1	1	0	0	0	3	1	0	0	0	0	0	0	0	0	0	0	1	0	0	0	0	0	0	1	0	3	0	0	0	0	0	0	0	0	0	0
O=C(O)CCC(=O)N(CCN1[C@H]2CC[C@@H]1C[C@H](c1cccc(O)c1)C2)Cc1ccccc1	6.69741490700595	c1ccc(CNCCN2[C@H]3CC[C@@H]2C[C@H](c2ccccc2)C3)cc1	1	0	0	0	0	0	0	1	1	1	2	1	0	0	0	2	0	0	0	0	0	0	0	0	0	0	0	1	0	0	0	0	0	0	2	0	2	0	0	0	0	0	0	0	0	0	0
CC(=O)N(CCN1[C@H]2CC[C@@H]1C[C@H](c1cccc(O)c1)C2)CC1CCCCC1	6.69741490700595	c1ccc([C@@H]2C[C@@H]3CC[C@H](C2)N3CCNCC2CCCCC2)cc1	0	0	0	0	0	0	0	1	0	0	1	1	0	0	0	2	0	0	0	0	0	0	0	0	0	0	0	1	0	0	0	0	0	0	1	0	2	0	0	0	0	0	0	0	0	0	0
CCC(=O)N(CCN1[C@H]2CC[C@@H]1C[C@H](c1cccc(O)c1)C2)CC1CCCCC1	6.69741490700595	c1ccc([C@@H]2C[C@@H]3CC[C@H](C2)N3CCNCC2CCCCC2)cc1	0	0	0	0	0	0	0	1	0	0	1	1	0	0	0	2	0	0	0	0	0	0	0	0	0	0	0	1	0	0	0	0	0	0	1	0	2	0	0	0	0	0	0	0	0	0	0
O=C(NO)c1nc2ccccc2n([C@@H]2C[C@@H]3CC[C@H](C2)N3C2CCCCCCC2)c1=O	3.76355803717005	O=c1cnc2ccccc2n1[C@@H]1C[C@@H]2CC[C@H](C1)N2C1CCCCCCC1	0	0	0	0	0	2	0	0	0	0	1	1	0	0	0	3	1	0	1	0	0	0	0	0	0	0	0	1	0	0	0	0	0	0	1	0	3	0	0	0	0	0	0	0	0	0	0
O=C(NC(CO)C(=O)O)c1nc2ccccc2n([C@@H]2C[C@@H]3CC[C@H](C2)N3C2CCCCCCC2)c1=O	2.86443510891826	O=c1cnc2ccccc2n1[C@@H]1C[C@@H]2CC[C@H](C1)N2C1CCCCCCC1	1	1	1	0	0	2	0	0	1	1	2	1	0	0	0	3	1	0	0	0	0	0	0	0	0	0	0	1	0	0	0	0	0	0	1	0	3	0	0	0	0	0	0	0	0	0	0
O=C(O)CNCCNc1nc2ccccc2n([C@@H]2C[C@@H]3CC[C@H](C2)N3C2CCCCCCC2)c1=O	0.929093911212181	O=c1cnc2ccccc2n1[C@@H]1C[C@@H]2CC[C@H](C1)N2C1CCCCCCC1	1	0	0	0	0	2	0	0	1	1	1	0	0	0	0	3	2	0	0	0	0	0	0	0	0	0	0	0	0	1	0	0	0	0	1	0	3	0	0	0	0	0	0	0	0	0	0
O=C(O)CN(CCNc1nc2ccccc2n([C@@H]2C[C@@H]3CC[C@H](C2)N3C2CCCCCCC2)c1=O)CC(=O)O	2.01250975299901	O=c1cnc2ccccc2n1[C@@H]1C[C@@H]2CC[C@H](C1)N2C1CCCCCCC1	2	0	0	0	0	2	0	0	2	2	2	0	0	0	0	4	1	0	0	0	0	0	0	0	0	0	0	0	0	1	0	0	0	0	1	0	3	0	0	0	0	0	0	0	0	0	0
O=C(O)CNC(=O)CNc1nc2ccccc2n([C@@H]2C[C@@H]3CC[C@H](C2)N3C2CCCCCCC2)c1=O	1.40411008228146	O=c1cnc2ccccc2n1[C@@H]1C[C@@H]2CC[C@H](C1)N2C1CCCCCCC1	1	0	0	0	0	2	0	0	1	1	2	1	0	0	0	3	2	0	0	0	0	0	0	0	0	0	0	1	0	1	0	0	0	0	1	0	3	0	0	0	0	0	0	0	0	0	0
CC(C)CC(=O)N(CCN1[C@H]2CC[C@@H]1C[C@H](c1cccc(O)c1)C2)CC1CCCCC1	6.69741490700595	c1ccc([C@@H]2C[C@@H]3CC[C@H](C2)N3CCNCC2CCCCC2)cc1	0	0	0	0	0	0	0	1	0	0	1	1	0	0	0	2	0	0	0	0	0	0	0	0	0	0	0	1	0	0	0	0	0	0	1	0	2	0	0	0	0	0	0	0	0	0	0
O=C(CO)N(CCN1[C@H]2CC[C@@H]1C[C@H](c1cccc(O)c1)C2)CC1CCCCC1	6.69741490700595	c1ccc([C@@H]2C[C@@H]3CC[C@H](C2)N3CCNCC2CCCCC2)cc1	0	1	1	0	0	0	0	1	0	0	1	1	0	0	0	2	0	0	0	0	0	0	0	0	0	0	0	1	0	0	0	0	0	0	1	0	2	0	0	0	0	0	0	0	0	0	0
O=C(O)C(CO)NCCNc1nc2ccccc2n([C@@H]2C[C@@H]3CC[C@H](C2)N3C2CCCCCCC2)c1=O	1.16402541827843	O=c1cnc2ccccc2n1[C@@H]1C[C@@H]2CC[C@H](C1)N2C1CCCCCCC1	1	1	1	0	0	2	0	0	1	1	1	0	0	0	0	3	2	0	0	0	0	0	0	0	0	0	0	0	0	1	0	0	0	0	1	0	3	0	0	0	0	0	0	0	0	0	0
NC(=O)CN(CCNc1nc2ccccc2n([C@@H]2C[C@@H]3CC[C@H](C2)N3C2CCCCCCC2)c1=O)CC(=O)O	-0.296518068217235	O=c1cnc2ccccc2n1[C@@H]1C[C@@H]2CC[C@H](C1)N2C1CCCCCCC1	1	0	0	0	0	2	0	0	1	1	2	1	0	0	0	4	1	1	0	0	0	0	0	0	0	0	0	1	0	1	0	0	0	0	1	0	3	0	0	0	0	0	0	0	0	0	0
CC(C)(Nc1nc2ccccc2n([C@@H]2C[C@@H]3CC[C@H](C2)N3C2CCCCCCC2)c1=O)C(=O)O	-0.0938065557202314	O=c1cnc2ccccc2n1[C@@H]1C[C@@H]2CC[C@H](C1)N2C1CCCCCCC1	1	0	0	0	0	2	0	0	1	1	1	0	0	0	0	3	1	0	0	0	0	0	0	0	0	0	0	0	0	1	0	0	0	0	1	0	3	0	0	0	0	0	0	0	0	0	0
O=C(O)CN(CCO)c1nc2ccccc2n([C@@H]2C[C@@H]3CC[C@H](C2)N3C2CCCCCCC2)c1=O	-0.387816877106937	O=c1cnc2ccccc2n1[C@@H]1C[C@@H]2CC[C@H](C1)N2C1CCCCCCC1	1	1	1	0	0	2	0	0	1	1	1	0	0	0	0	4	0	0	0	0	0	0	0	0	0	0	0	0	0	1	0	0	0	0	1	0	3	0	0	0	0	0	0	0	0	0	0
CCOC(=O)c1nc2ccccc2n([C@@H]2C[C@@H]3CC[C@H](C2)N3C2CCCCCCC2)c1=O	2.87094978993945	O=c1cnc2ccccc2n1[C@@H]1C[C@@H]2CC[C@H](C1)N2C1CCCCCCC1	0	0	0	0	0	2	0	0	0	0	1	1	0	0	0	3	0	0	0	0	0	0	0	0	0	0	0	0	0	0	0	0	0	0	1	0	3	0	0	0	1	1	0	0	0	0	0
CC1(N2CCC(n3c(=O)c(C(=O)O)nc4ccccc43)CC2)CCCCCCC1	-0.568014816247999	O=c1cnc2ccccc2n1C1CCN(C2CCCCCCC2)CC1	0	0	0	0	1	2	0	0	1	1	1	0	0	0	0	3	0	0	0	0	1	0	0	0	0	0	0	0	0	0	0	0	0	0	1	0	1	0	0	0	0	0	0	0	0	0	0
CCC1(N2CCC(n3c(=O)c(C(=O)O)nc4ccccc43)CC2)CCCCCCC1	-0.695971257107617	O=c1cnc2ccccc2n1C1CCN(C2CCCCCCC2)CC1	0	0	0	0	1	2	0	0	1	1	1	0	0	0	0	3	0	0	0	0	1	0	0	0	0	0	0	0	0	0	0	0	0	0	1	0	1	0	0	0	0	0	0	0	0	0	0
O=C(O)CCC(=O)N(CCN1[C@H]2CC[C@@H]1C[C@H](c1cccc(O)c1)C2)CC1CCCCC1	6.69741490700595	c1ccc([C@@H]2C[C@@H]3CC[C@H](C2)N3CCNCC2CCCCC2)cc1	1	0	0	0	0	0	0	1	1	1	2	1	0	0	0	2	0	0	0	0	0	0	0	0	0	0	0	1	0	0	0	0	0	0	1	0	2	0	0	0	0	0	0	0	0	0	0
CC(C)(CC(=O)O)CC(=O)N(CCN1[C@H]2CC[C@@H]1C[C@H](c1cccc(O)c1)C2)CC1CCCCC1	6.69741490700595	c1ccc([C@@H]2C[C@@H]3CC[C@H](C2)N3CCNCC2CCCCC2)cc1	1	0	0	0	0	0	0	1	1	1	2	1	0	0	0	2	0	0	0	0	0	0	0	0	0	0	0	1	0	0	0	0	0	0	1	0	2	0	0	0	0	0	0	0	0	0	0
O=C(O)CS(=O)(=O)CC(=O)N(CCN1[C@H]2CC[C@@H]1C[C@H](c1cccc(O)c1)C2)CC1CCCCC1	6.69741490700595	c1ccc([C@@H]2C[C@@H]3CC[C@H](C2)N3CCNCC2CCCCC2)cc1	1	0	0	0	0	0	0	1	1	1	2	1	0	0	0	2	0	0	0	0	0	0	0	0	0	0	0	1	0	0	0	0	0	0	1	0	2	0	0	0	0	0	0	0	0	0	0
O=C(O)CC(=O)N(CCN1[C@H]2CC[C@@H]1C[C@H](c1cccc(O)c1)C2)CC1CCCCC1	6.69741490700595	c1ccc([C@@H]2C[C@@H]3CC[C@H](C2)N3CCNCC2CCCCC2)cc1	1	0	0	0	0	0	0	1	1	1	2	1	0	0	0	2	0	0	0	0	0	0	0	0	0	0	0	1	0	0	0	0	0	0	1	0	2	0	0	0	0	0	0	0	0	0	0
CCC(C)NC(=O)N(CCN1[C@H]2CC[C@@H]1C[C@H](c1cccc(O)c1)C2)CC1CCCCC1	6.69741490700595	c1ccc([C@@H]2C[C@@H]3CC[C@H](C2)N3CCNCC2CCCCC2)cc1	0	0	0	0	0	0	0	1	0	0	1	1	0	0	0	2	1	0	0	0	0	0	0	0	0	0	0	2	0	0	0	0	0	0	1	0	2	0	0	0	0	0	0	0	0	0	0
CCCC1(N2CCC(n3c(=O)c(C(=O)O)nc4ccccc43)CC2)CCCCCCC1	-1.96458833319395	O=c1cnc2ccccc2n1C1CCN(C2CCCCCCC2)CC1	0	0	0	0	1	2	0	0	1	1	1	0	0	0	0	3	0	0	0	0	1	0	0	0	0	0	0	0	0	0	0	0	0	0	1	0	1	0	0	0	0	0	0	0	0	0	0
CN(C)c1nc2ccccc2n(C2CCN(C3CCCCCCC3)CC2)c1=O	1.37294258298107	O=c1cnc2ccccc2n1C1CCN(C2CCCCCCC2)CC1	0	0	0	0	0	2	0	0	0	0	0	0	0	0	0	4	0	0	0	0	1	0	0	0	0	0	0	0	0	1	0	0	0	0	1	0	1	0	0	0	0	0	0	0	0	0	0
O=c1c(NCCO)nc2ccccc2n1C1CCN(C2CCCCCCC2)CC1	-0.744491821045671	O=c1cnc2ccccc2n1C1CCN(C2CCCCCCC2)CC1	0	1	1	0	0	2	0	0	0	0	0	0	0	0	0	3	1	0	0	0	1	0	0	0	0	0	0	0	0	1	0	0	0	0	1	0	1	0	0	0	0	0	0	0	0	0	0
CC(C)(C)OC(=O)NCCNc1nc2ccccc2n(C2CCN(C3CCCCCCC3)CC2)c1=O	2.02085472493119	O=c1cnc2ccccc2n1C1CCN(C2CCCCCCC2)CC1	0	0	0	0	0	2	0	0	0	0	1	1	0	0	0	3	2	0	0	0	1	0	0	0	1	0	0	1	0	1	0	0	0	0	1	0	1	0	0	0	0	1	0	0	0	0	0
NCCNc1nc2ccccc2n(C2CCN(C3CCCCCCC3)CC2)c1=O	1.75791764074304	O=c1cnc2ccccc2n1C1CCN(C2CCCCCCC2)CC1	0	0	0	0	0	2	0	0	0	0	0	0	0	0	0	3	1	1	0	0	1	0	0	0	0	0	0	0	0	1	0	0	0	0	1	0	1	0	0	0	0	0	0	0	0	0	0
CS(=O)(=O)NCCNc1nc2ccccc2n(C2CCN(C3CCCCCCC3)CC2)c1=O	1.66697698561352	O=c1cnc2ccccc2n1C1CCN(C2CCCCCCC2)CC1	0	0	0	0	0	2	0	0	0	0	0	0	0	0	0	3	2	0	0	0	1	0	0	0	0	0	0	0	0	1	0	0	0	0	1	0	1	0	0	0	0	0	0	0	0	0	0
CC(C)(C)OC(=O)Nc1nc2ccccc2n(C2CCN(C3CCCCCCC3)CC2)c1=O	0.942622511442009	O=c1cnc2ccccc2n1C1CCN(C2CCCCCCC2)CC1	0	0	0	0	0	2	0	0	0	0	1	1	0	0	0	3	1	0	0	0	1	0	0	0	0	0	0	1	0	1	0	0	0	0	1	0	1	0	0	0	0	1	0	0	0	0	0
Nc1nc2ccccc2n(C2CCN(C3CCCCCCC3)CC2)c1=O	1.91075684497249	O=c1cnc2ccccc2n1C1CCN(C2CCCCCCC2)CC1	0	0	0	1	0	2	0	0	0	0	0	0	0	0	0	3	0	1	0	0	1	0	0	0	0	0	0	0	0	1	0	0	0	0	1	0	1	0	0	0	0	0	0	0	0	0	0
CC(=O)Nc1nc2ccccc2n(C2CCN(C3CCCCCCC3)CC2)c1=O	0.433255029754514	O=c1cnc2ccccc2n1C1CCN(C2CCCCCCC2)CC1	0	0	0	0	0	2	0	0	0	0	1	1	0	0	0	3	1	0	0	0	1	0	0	0	0	0	0	1	0	1	0	0	0	0	1	0	1	0	0	0	0	0	0	0	0	0	0
C=CCNc1nc2ccccc2n(C2CCN(C3CCCCCCC3)CC2)c1=O	0.428129247293066	O=c1cnc2ccccc2n1C1CCN(C2CCCCCCC2)CC1	0	0	0	0	0	2	0	0	0	0	0	0	0	0	0	3	1	0	0	0	1	0	0	0	0	0	0	0	0	1	0	0	0	0	1	0	1	0	0	0	0	0	0	0	0	0	0
O=c1c(NCC(O)CO)nc2ccccc2n1C1CCN(C2CCCCCCC2)CC1	0.303991391119096	O=c1cnc2ccccc2n1C1CCN(C2CCCCCCC2)CC1	0	2	2	0	0	2	0	0	0	0	0	0	0	0	0	3	1	0	0	0	1	0	0	0	0	0	0	0	0	1	0	0	0	0	1	0	1	0	0	0	0	0	0	0	0	0	0
N=C(N)NCCNc1nc2ccccc2n(C2CCN(C3CCCCCCC3)CC2)c1=O	2.55586874329956	O=c1cnc2ccccc2n1C1CCN(C2CCCCCCC2)CC1	0	0	0	0	0	2	0	0	0	0	0	0	0	0	0	3	3	1	0	0	1	0	0	0	0	0	0	0	0	1	0	0	0	0	1	0	1	0	0	0	0	0	0	1	0	0	0
NC(=O)CNc1nc2ccccc2n(C2CCN(C3CCCCCCC3)CC2)c1=O	0.235478090481198	O=c1cnc2ccccc2n1C1CCN(C2CCCCCCC2)CC1	0	0	0	0	0	2	0	0	0	0	1	1	0	0	0	3	1	1	0	0	1	0	0	0	0	0	0	1	0	1	0	0	0	0	1	0	1	0	0	0	0	0	0	0	0	0	0
NC(=O)[C@H](CO)Nc1nc2ccccc2n(C2CCN(C3CCCCCCC3)CC2)c1=O	0.885974557643243	O=c1cnc2ccccc2n1C1CCN(C2CCCCCCC2)CC1	0	1	1	0	0	2	0	0	0	0	1	1	0	0	0	3	1	1	0	0	1	0	0	0	0	0	0	1	0	1	0	0	0	0	1	0	1	0	0	0	0	0	0	0	0	0	0
COC(=O)C(CO)Nc1nc2ccccc2n(C2CCN(C3CCCCCCC3)CC2)c1=O	1.74582215354348	O=c1cnc2ccccc2n1C1CCN(C2CCCCCCC2)CC1	0	1	1	0	0	2	0	0	0	0	1	1	0	0	0	3	1	0	0	0	1	0	0	0	0	0	0	0	0	1	0	0	0	0	1	0	1	0	0	0	1	1	0	0	0	0	0
NC(=O)CCNc1nc2ccccc2n(C2CCN(C3CCCCCCC3)CC2)c1=O	1.2301990039961	O=c1cnc2ccccc2n1C1CCN(C2CCCCCCC2)CC1	0	0	0	0	0	2	0	0	0	0	1	1	0	0	0	3	1	1	0	0	1	0	0	0	0	0	0	1	0	1	0	0	0	0	1	0	1	0	0	0	0	0	0	0	0	0	0
O=c1c(NC[C@@H](O)CO)nc2ccccc2n1C1CCN(C2CCCCCCC2)CC1	0.403256529825754	O=c1cnc2ccccc2n1C1CCN(C2CCCCCCC2)CC1	0	2	2	0	0	2	0	0	0	0	0	0	0	0	0	3	1	0	0	0	1	0	0	0	0	0	0	0	0	1	0	0	0	0	1	0	1	0	0	0	0	0	0	0	0	0	0
O=c1c(NC[C@H](O)CO)nc2ccccc2n1C1CCN(C2CCCCCCC2)CC1	1.34603081952123	O=c1cnc2ccccc2n1C1CCN(C2CCCCCCC2)CC1	0	2	2	0	0	2	0	0	0	0	0	0	0	0	0	3	1	0	0	0	1	0	0	0	0	0	0	0	0	1	0	0	0	0	1	0	1	0	0	0	0	0	0	0	0	0	0
O=C(O)[C@H](CO)Nc1nc2ccccc2n(C2CCN(C3CCCCCCC3)CC2)c1=O	0.471669064173307	O=c1cnc2ccccc2n1C1CCN(C2CCCCCCC2)CC1	1	1	1	0	0	2	0	0	1	1	1	0	0	0	0	3	1	0	0	0	1	0	0	0	0	0	0	0	0	1	0	0	0	0	1	0	1	0	0	0	0	0	0	0	0	0	0
CCOC(=O)CNc1nc2ccccc2n(C2CCN(C3CCCCCCC3)CC2)c1=O	1.7847600212699	O=c1cnc2ccccc2n1C1CCN(C2CCCCCCC2)CC1	0	0	0	0	0	2	0	0	0	0	1	1	0	0	0	3	1	0	0	0	1	0	0	0	0	0	0	0	0	1	0	0	0	0	1	0	1	0	0	0	1	1	0	0	0	0	0
NCC(O)CNc1nc2ccccc2n(C2CCN(C3CCCCCCC3)CC2)c1=O	2.73850831567896	O=c1cnc2ccccc2n1C1CCN(C2CCCCCCC2)CC1	0	1	1	0	0	2	0	0	0	0	0	0	0	0	0	3	1	1	0	0	1	0	0	0	0	0	0	0	0	1	0	0	0	0	1	0	1	0	0	0	0	0	0	0	0	0	0
CCOC(=O)CN(C)c1nc2ccccc2n(C2CCN(C3CCCCCCC3)CC2)c1=O	0.607916619626607	O=c1cnc2ccccc2n1C1CCN(C2CCCCCCC2)CC1	0	0	0	0	0	2	0	0	0	0	1	1	0	0	0	4	0	0	0	1	1	0	0	0	0	0	0	0	0	1	0	0	0	0	1	0	1	0	0	0	1	1	0	0	0	0	0
CN(CC(O)CO)c1nc2ccccc2n(C2CCN(C3CCCCCCC3)CC2)c1=O	0.799711739712446	O=c1cnc2ccccc2n1C1CCN(C2CCCCCCC2)CC1	0	2	2	0	0	2	0	0	0	0	0	0	0	0	0	4	0	0	0	1	1	0	0	0	0	0	0	0	0	1	0	0	0	0	1	0	1	0	0	0	0	0	0	0	0	0	0
O=c1c(NC(CO)CO)nc2ccccc2n1C1CCN(C2CCCCCCC2)CC1	0.899535108970637	O=c1cnc2ccccc2n1C1CCN(C2CCCCCCC2)CC1	0	2	2	0	0	2	0	0	0	0	0	0	0	0	0	3	1	0	0	0	1	0	0	0	0	0	0	0	0	1	0	0	0	0	1	0	1	0	0	0	0	0	0	0	0	0	0
COc1nc2ccccc2n([C@@H]2C[C@@H]3CC[C@H](C2)N3C2CCCCCCC2)c1=O	3.48657125383502	O=c1cnc2ccccc2n1[C@@H]1C[C@@H]2CC[C@H](C1)N2C1CCCCCCC1	0	0	0	0	0	2	0	0	0	0	0	0	0	0	0	3	0	0	0	0	0	0	0	0	0	0	0	0	0	0	0	0	0	0	1	0	3	0	0	0	0	1	0	0	0	0	0
CCOC(=O)c1nc2ccccc2n(C2CCN(C3CCCCCCC3)CC2)c1=O	1.17156364084241	O=c1cnc2ccccc2n1C1CCN(C2CCCCCCC2)CC1	0	0	0	0	0	2	0	0	0	0	1	1	0	0	0	3	0	0	0	0	1	0	0	0	0	0	0	0	0	0	0	0	0	0	1	0	1	0	0	0	1	1	0	0	0	0	0
O=C(O)c1nc2ccccc2n(C2CCN(C3CCCCCCC3)CC2)c1=O	0.0872573652629746	O=c1cnc2ccccc2n1C1CCN(C2CCCCCCC2)CC1	0	0	0	0	1	2	0	0	1	1	1	0	0	0	0	3	0	0	0	0	1	0	0	0	0	0	0	0	0	0	0	0	0	0	1	0	1	0	0	0	0	0	0	0	0	0	0
O=C(O)c1nc2ccccc2n([C@@H]2C[C@@H]3CC[C@H](C2)N3C2CCCCCCC2)c1=O	2.4808527120596	O=c1cnc2ccccc2n1[C@@H]1C[C@@H]2CC[C@H](C1)N2C1CCCCCCC1	0	0	0	0	1	2	0	0	1	1	1	0	0	0	0	3	0	0	0	0	0	0	0	0	0	0	0	0	0	0	0	0	0	0	1	0	3	0	0	0	0	0	0	0	0	0	0
NC(=O)c1nc2ccccc2n(C2CCN(C3CCCCCCC3)CC2)c1=O	1.87794011837086	O=c1cnc2ccccc2n1C1CCN(C2CCCCCCC2)CC1	0	0	0	0	0	2	0	0	0	0	1	1	0	0	0	3	0	1	0	0	1	0	0	0	0	0	0	1	0	0	0	0	0	0	1	0	1	0	0	0	0	0	0	0	0	0	0
CNC(=O)c1nc2ccccc2n(C2CCN(C3CCCCCCC3)CC2)c1=O	1.54817776347207	O=c1cnc2ccccc2n1C1CCN(C2CCCCCCC2)CC1	0	0	0	0	0	2	0	0	0	0	1	1	0	0	0	3	1	0	0	0	1	0	0	0	0	0	0	1	0	0	0	0	0	0	1	0	1	0	0	0	0	0	0	0	0	0	0
O=C(NCC(O)CO)c1nc2ccccc2n(C2CCN(C3CCCCCCC3)CC2)c1=O	1.08904261715441	O=c1cnc2ccccc2n1C1CCN(C2CCCCCCC2)CC1	0	2	2	0	0	2	0	0	0	0	1	1	0	0	0	3	1	0	0	0	1	0	0	0	0	0	0	1	0	0	0	0	0	0	1	0	1	0	0	0	0	0	0	0	0	0	0
CN(C)C(=O)c1nc2ccccc2n(C2CCN(C3CCCCCCC3)CC2)c1=O	1.06727897251805	O=c1cnc2ccccc2n1C1CCN(C2CCCCCCC2)CC1	0	0	0	0	0	2	0	0	0	0	1	1	0	0	0	4	0	0	0	0	1	0	0	0	0	0	0	1	0	0	0	0	0	0	1	0	1	0	0	0	0	0	0	0	0	0	0
CONC(=O)c1nc2ccccc2n(C2CCN(C3CCCCCCC3)CC2)c1=O	1.44096174455662	O=c1cnc2ccccc2n1C1CCN(C2CCCCCCC2)CC1	0	0	0	0	0	2	0	0	0	0	1	1	0	0	0	3	1	0	1	0	1	0	0	0	0	0	0	1	0	0	0	0	0	0	1	0	1	0	0	0	0	0	0	0	0	0	0
N#Cc1nc2ccccc2n(C2CCN(C3CCCCCCC3)CC2)c1=O	1.58362152080707	O=c1cnc2ccccc2n1C1CCN(C2CCCCCCC2)CC1	0	0	0	0	0	2	0	0	0	0	0	0	0	0	0	4	0	0	0	0	1	0	0	0	0	0	0	0	0	0	0	0	0	0	1	0	1	0	0	0	0	0	0	0	0	0	0
NC(=O)CNc1nc2ccccc2n([C@@H]2C[C@@H]3CC[C@H](C2)N3C2CCCCCCC2)c1=O	2.87029640866825	O=c1cnc2ccccc2n1[C@@H]1C[C@@H]2CC[C@H](C1)N2C1CCCCCCC1	0	0	0	0	0	2	0	0	0	0	1	1	0	0	0	3	1	1	0	0	0	0	0	0	0	0	0	1	0	1	0	0	0	0	1	0	3	0	0	0	0	0	0	0	0	0	0
O=C(NO)c1nc2ccccc2n(C2CCN(C3CCCCCCC3)CC2)c1=O	0.374849667078671	O=c1cnc2ccccc2n1C1CCN(C2CCCCCCC2)CC1	0	0	0	0	0	2	0	0	0	0	1	1	0	0	0	3	1	0	1	0	1	0	0	0	0	0	0	1	0	0	0	0	0	0	1	0	1	0	0	0	0	0	0	0	0	0	0
O=c1c(NC[C@@H](O)CO)nc2ccccc2n1[C@@H]1C[C@@H]2CC[C@H](C1)N2C1CCCCCCC1	2.64389233930411	O=c1cnc2ccccc2n1[C@@H]1C[C@@H]2CC[C@H](C1)N2C1CCCCCCC1	0	2	2	0	0	2	0	0	0	0	0	0	0	0	0	3	1	0	0	0	0	0	0	0	0	0	0	0	0	1	0	0	0	0	1	0	3	0	0	0	0	0	0	0	0	0	0
O=C(O)c1nc2ccc(F)cc2n([C@@H]2C[C@@H]3CC[C@H](C2)N3C2CCCCCCC2)c1=O	1.89585590701247	O=c1cnc2ccccc2n1[C@@H]1C[C@@H]2CC[C@H](C1)N2C1CCCCCCC1	0	0	0	0	1	2	0	0	1	1	1	0	0	0	0	3	0	0	0	0	0	0	0	0	0	0	0	0	0	0	0	0	0	0	1	0	3	0	0	0	0	0	0	0	1	0	0
CN(CC(=O)O)C(=O)c1nc2ccccc2n([C@@H]2C[C@@H]3CC[C@H](C2)N3C2CCCCCCC2)c1=O	1.77379098989933	O=c1cnc2ccccc2n1[C@@H]1C[C@@H]2CC[C@H](C1)N2C1CCCCCCC1	1	0	0	0	0	2	0	0	1	1	2	1	0	0	0	4	0	0	0	1	0	0	0	0	0	0	0	1	0	0	0	0	0	0	1	0	3	0	0	0	0	0	0	0	0	0	0
CC(C)(NC(=O)c1nc2ccccc2n([C@@H]2C[C@@H]3CC[C@H](C2)N3C2CCCCCCC2)c1=O)C(=O)O	4.90232764768522	O=c1cnc2ccccc2n1[C@@H]1C[C@@H]2CC[C@H](C1)N2C1CCCCCCC1	1	0	0	0	0	2	0	0	1	1	2	1	0	0	0	3	1	0	0	0	0	0	0	0	0	0	0	1	0	0	0	0	0	0	1	0	3	0	0	0	0	0	0	0	0	0	0
CSCCC(NC(=O)c1nc2ccccc2n([C@@H]2C[C@@H]3CC[C@H](C2)N3C2CCCCCCC2)c1=O)C(=O)O	2.33559097964959	O=c1cnc2ccccc2n1[C@@H]1C[C@@H]2CC[C@H](C1)N2C1CCCCCCC1	1	0	0	0	0	2	0	0	1	1	2	1	0	0	0	3	1	0	0	0	0	0	0	0	0	0	0	1	0	0	0	0	0	0	1	0	3	0	0	0	0	0	0	0	0	0	0
O=C(O)CC(NC(=O)c1nc2ccccc2n([C@@H]2C[C@@H]3CC[C@H](C2)N3C2CCCCCCC2)c1=O)C(=O)O	2.35360948515227	O=c1cnc2ccccc2n1[C@@H]1C[C@@H]2CC[C@H](C1)N2C1CCCCCCC1	2	0	0	0	0	2	0	0	2	2	3	1	0	0	0	3	1	0	0	0	0	0	0	0	0	0	0	1	0	0	0	0	0	0	1	0	3	0	0	0	0	0	0	0	0	0	0
CC(NC(=O)c1nc2ccccc2n([C@@H]2C[C@@H]3CC[C@H](C2)N3C2CCCCCCC2)c1=O)C(=O)O	3.42784596782224	O=c1cnc2ccccc2n1[C@@H]1C[C@@H]2CC[C@H](C1)N2C1CCCCCCC1	1	0	0	0	0	2	0	0	1	1	2	1	0	0	0	3	1	0	0	0	0	0	0	0	0	0	0	1	0	0	0	0	0	0	1	0	3	0	0	0	0	0	0	0	0	0	0
CC(C)CC(NC(=O)c1nc2ccccc2n([C@@H]2C[C@@H]3CC[C@H](C2)N3C2CCCCCCC2)c1=O)C(=O)O	2.88631782016777	O=c1cnc2ccccc2n1[C@@H]1C[C@@H]2CC[C@H](C1)N2C1CCCCCCC1	1	0	0	0	0	2	0	0	1	1	2	1	0	0	0	3	1	0	0	0	0	0	0	0	0	0	0	1	0	0	0	0	0	0	1	0	3	0	0	0	0	0	0	0	0	0	0
COc1ccc2[nH]c3c(c2c1)CCOC31CCC(c2ccccc2)(N(C)C)CC1	8.30685281944005	c1ccc(C2CCC3(CC2)OCCc2c3[nH]c3ccccc23)cc1	0	0	0	0	0	1	1	0	0	0	0	0	0	0	0	1	1	0	0	0	0	1	0	0	0	0	0	0	0	0	0	0	0	0	2	0	4	0	0	0	0	2	0	0	0	0	0
CCCCCNC(=O)N(CCN1[C@H]2CC[C@@H]1C[C@H](c1cccc(O)c1)C2)CC1CCCCC1	6.69741490700595	c1ccc([C@@H]2C[C@@H]3CC[C@H](C2)N3CCNCC2CCCCC2)cc1	0	0	0	0	0	0	0	1	0	0	1	1	0	0	0	2	1	0	0	0	0	0	0	0	0	0	0	2	0	0	0	0	0	0	1	0	2	0	0	0	0	0	0	0	0	0	0
CC1Cc2c([nH]c3ccc(Br)cc23)C2(CCC(c3ccccc3)(N(C)C)CC2)O1	6.36094267038474	c1ccc(C2CCC3(CC2)OCCc2c3[nH]c3ccccc23)cc1	0	0	0	0	0	1	1	0	0	0	0	0	0	0	0	1	1	0	0	0	0	1	0	0	0	0	0	0	0	0	0	0	0	0	2	0	4	0	0	0	0	1	0	0	1	0	0
COCCOCCOCCOC[C@H]1C[C@@]23CC[C@]1(OC)[C@@H]1Oc4c(OC)ccc5c4[C@@]12CCN(CC1CC1)[C@@H]3C5	5.06621550279034	c1cc2c3c(c1)O[C@H]1C4CCC5(CC4)[C@@H](C2)N(CC2CC2)CC[C@]315	0	0	0	0	0	0	0	0	0	0	0	0	0	0	0	1	0	0	0	0	1	0	0	0	0	0	0	0	0	0	0	0	0	0	1	0	2	0	0	0	0	7	0	0	0	0	0
COCCOCCOCCOCCOCCOC[C@H]1C[C@@]23CC[C@]1(OC)[C@@H]1Oc4c(OC)ccc5c4[C@@]12CCN(CC1CC1)[C@@H]3C5	3.624999408681	c1cc2c3c(c1)O[C@H]1C4CCC5(CC4)[C@@H](C2)N(CC2CC2)CC[C@]315	0	0	0	0	0	0	0	0	0	0	0	0	0	0	0	1	0	0	0	0	1	0	0	0	0	0	0	0	0	0	0	0	0	0	1	0	2	0	0	0	0	9	0	0	0	0	0
NC(=O)c1cccc([C@@H]2C[C@@H]3CC[C@H](C2)N3CCN(C[C@H]2CC[C@@H](O)CC2)C(=O)[C@@H](O)CO)c1	6.69741490700595	c1ccc([C@@H]2C[C@@H]3CC[C@H](C2)N3CCNCC2CCCCC2)cc1	0	3	3	0	0	0	0	0	0	0	2	2	0	0	0	2	0	1	0	0	0	0	0	0	0	0	0	2	0	0	0	0	0	0	1	0	2	0	0	0	0	0	0	0	0	0	0
NC(=O)c1cccc([C@@H]2C[C@@H]3CC[C@H](C2)N3CCN(C[C@H]2CC[C@H](O)CC2)C(=O)[C@@H](O)CO)c1	6.69741490700595	c1ccc([C@@H]2C[C@@H]3CC[C@H](C2)N3CCNCC2CCCCC2)cc1	0	3	3	0	0	0	0	0	0	0	2	2	0	0	0	2	0	1	0	0	0	0	0	0	0	0	0	2	0	0	0	0	0	0	1	0	2	0	0	0	0	0	0	0	0	0	0
NC(=O)c1cccc([C@@H]2C[C@@H]3CC[C@H](C2)N3CCN(CC2CCCCC2)C(=O)[C@H](O)CO)c1	6.69741490700595	c1ccc([C@@H]2C[C@@H]3CC[C@H](C2)N3CCNCC2CCCCC2)cc1	0	2	2	0	0	0	0	0	0	0	2	2	0	0	0	2	0	1	0	0	0	0	0	0	0	0	0	2	0	0	0	0	0	0	1	0	2	0	0	0	0	0	0	0	0	0	0
NC(=O)c1cccc([C@@H]2C[C@@H]3CC[C@H](C2)N3CCN(CC2CCC(C(F)(F)F)CC2)C(=O)[C@@H](O)CO)c1.O=C(O)C(F)(F)F	6.69741490700595	c1ccc([C@@H]2C[C@@H]3CC[C@H](C2)N3CCNCC2CCCCC2)cc1	1	2	2	0	0	0	0	0	1	1	3	2	0	0	0	2	0	1	0	0	0	0	0	0	0	6	0	2	0	0	0	0	0	0	1	0	2	0	0	0	0	0	0	0	6	0	0
CS(=O)(=O)CC(=O)N(CCN1[C@H]2CC[C@@H]1C[C@H](c1cccc(C(N)=O)c1)C2)CC1CCC(C(F)(F)F)CC1.O=C(O)C(F)(F)F	6.69741490700595	c1ccc([C@@H]2C[C@@H]3CC[C@H](C2)N3CCNCC2CCCCC2)cc1	1	0	0	0	0	0	0	0	1	1	3	2	0	0	0	2	0	1	0	0	0	0	0	0	0	6	0	2	0	0	0	0	0	0	1	0	2	0	0	0	0	0	0	0	6	0	0
NC(=O)c1cccc([C@@H]2C[C@@H]3CC[C@H](C2)N3CCN(CC2CCC(C(F)(F)F)CC2)C(=O)CO)c1.O=C(O)C(F)(F)F	6.69741490700595	c1ccc([C@@H]2C[C@@H]3CC[C@H](C2)N3CCNCC2CCCCC2)cc1	1	1	1	0	0	0	0	0	1	1	3	2	0	0	0	2	0	1	0	0	0	0	0	0	0	6	0	2	0	0	0	0	0	0	1	0	2	0	0	0	0	0	0	0	6	0	0
CC1CCC(CN(CCN2[C@H]3CC[C@@H]2C[C@H](c2cccc(C(N)=O)c2)C3)C(=O)[C@@H](O)CO)CC1.O=C(O)C(F)(F)F	6.69741490700595	c1ccc([C@@H]2C[C@@H]3CC[C@H](C2)N3CCNCC2CCCCC2)cc1	1	2	2	0	0	0	0	0	1	1	3	2	0	0	0	2	0	1	0	0	0	0	0	0	0	3	0	2	0	0	0	0	0	0	1	0	2	0	0	0	0	0	0	0	3	0	0
CC1CCC(CN(CCN2[C@H]3CC[C@@H]2C[C@H](c2cccc(C(N)=O)c2)C3)C(=O)CS(C)(=O)=O)CC1.O=C(O)C(F)(F)F	6.69741490700595	c1ccc([C@@H]2C[C@@H]3CC[C@H](C2)N3CCNCC2CCCCC2)cc1	1	0	0	0	0	0	0	0	1	1	3	2	0	0	0	2	0	1	0	0	0	0	0	0	0	3	0	2	0	0	0	0	0	0	1	0	2	0	0	0	0	0	0	0	3	0	0
CS(=O)(=O)CC(=O)N(CCN1[C@H]2CC[C@@H]1C[C@H](c1cccc(C(N)=O)c1)C2)Cc1cccc(F)c1.O=C(O)C(F)(F)F	6.69741490700595	c1ccc(CNCCN2[C@H]3CC[C@@H]2C[C@H](c2ccccc2)C3)cc1	1	0	0	0	0	0	0	0	1	1	3	2	0	0	0	2	0	1	0	0	0	0	0	0	0	3	0	2	0	0	0	0	0	0	2	0	2	0	0	0	0	0	0	0	4	0	0
NC(=O)c1cccc([C@@H]2C[C@@H]3CC[C@H](C2)N3CCN(Cc2cccc(F)c2)C(=O)CO)c1.O=C(O)C(F)(F)F	6.69741490700595	c1ccc(CNCCN2[C@H]3CC[C@@H]2C[C@H](c2ccccc2)C3)cc1	1	1	1	0	0	0	0	0	1	1	3	2	0	0	0	2	0	1	0	0	0	0	0	0	0	3	0	2	0	0	0	0	0	0	2	0	2	0	0	0	0	0	0	0	4	0	0
COc1ccc2c3c1O[C@@H]1[C@]34CCN(CC3CC3)[C@H](C2)[C@]42CC[C@@]1(OC)[C@@H](COCC(O)CO)C2	3.16700377366381	c1cc2c3c(c1)O[C@H]1C4CCC5(CC4)[C@@H](C2)N(CC2CC2)CC[C@]315	0	2	2	0	0	0	0	0	0	0	0	0	0	0	0	1	0	0	0	0	1	0	0	0	0	0	0	0	0	0	0	0	0	0	1	0	2	0	0	0	0	4	0	0	0	0	0
CN(C)C1(c2ccc(F)cc2)CCC2(CC1)OCCc1c2[nH]c2ccccc12	7.02591897397799	c1ccc(C2CCC3(CC2)OCCc2c3[nH]c3ccccc23)cc1	0	0	0	0	0	1	1	0	0	0	0	0	0	0	0	1	1	0	0	0	0	1	0	0	0	0	0	0	0	0	0	0	0	0	2	0	4	0	0	0	0	1	0	0	1	0	0
CN(C)C1(c2cccc(F)c2)CCC2(CC1)OCCc1c2[nH]c2ccccc12	8.25806265527062	c1ccc(C2CCC3(CC2)OCCc2c3[nH]c3ccccc23)cc1	0	0	0	0	0	1	1	0	0	0	0	0	0	0	0	1	1	0	0	0	0	1	0	0	0	0	0	0	0	0	0	0	0	0	2	0	4	0	0	0	0	1	0	0	1	0	0
COc1ccc2c3c1O[C@@H]1[C@]34CCN(CC3CC3)[C@H](C2)[C@]42CC[C@@]1(OC)[C@@H](COC(=O)[C@H](C)N)C2	4.00285529608624	c1cc2c3c(c1)O[C@H]1C4CCC5(CC4)[C@@H](C2)N(CC2CC2)CC[C@]315	0	0	0	0	0	0	0	0	0	0	1	1	0	0	0	1	0	1	0	0	1	0	0	0	0	0	0	0	0	0	0	0	0	0	1	0	2	0	0	0	1	4	0	0	0	0	0
Cc1ccc2[nH]c3c(c2c1)CCOC31CCC(c2ccccc2)(N(C)C)CC1	8.00674822698972	c1ccc(C2CCC3(CC2)OCCc2c3[nH]c3ccccc23)cc1	0	0	0	0	0	1	1	0	0	0	0	0	0	0	0	1	1	0	0	0	0	1	0	0	0	0	0	0	0	0	1	0	0	0	2	0	4	0	0	0	0	1	0	0	0	0	0
COc1ccc2c3c1O[C@@H]1[C@]34CCN(CC3CC3)[C@H](C2)[C@]42CC[C@@]1(OC)[C@@H](COC(=O)[C@@H](N)CO)C2	3.10904663448841	c1cc2c3c(c1)O[C@H]1C4CCC5(CC4)[C@@H](C2)N(CC2CC2)CC[C@]315	0	1	1	0	0	0	0	0	0	0	1	1	0	0	0	1	0	1	0	0	1	0	0	0	0	0	0	0	0	0	0	0	0	0	1	0	2	0	0	0	1	4	0	0	0	0	0
CN(C)S(=O)(=O)N(CCN1[C@H]2CC[C@@H]1C[C@H](c1cccc(C(N)=O)c1)C2)Cc1ccc(CF)cc1.O=C(O)C(F)(F)F	6.69741490700595	c1ccc(CNCCN2[C@H]3CC[C@@H]2C[C@H](c2ccccc2)C3)cc1	1	0	0	0	0	0	0	0	1	1	2	1	0	0	0	3	0	1	0	0	0	0	0	0	0	4	0	1	0	0	0	0	0	0	2	0	2	0	0	0	0	0	0	0	4	0	0
CNC1(c2ccccc2)CCC2(CC1)OCCc1c2[nH]c2ccccc12	8.81767844320605	c1ccc(C2CCC3(CC2)OCCc2c3[nH]c3ccccc23)cc1	0	0	0	0	0	1	1	0	0	0	0	0	0	0	0	0	2	0	0	0	0	1	0	0	0	0	0	0	0	0	0	0	0	0	2	0	4	0	0	0	0	1	0	0	0	0	0
CC[C@H](C)[C@H](N)C(=O)OC[C@H]1C[C@@]23CC[C@]1(OC)[C@@H]1Oc4c(OC)ccc5c4[C@@]12CCN(CC1CC1)[C@@H]3C5	7.30990418454845	c1cc2c3c(c1)O[C@H]1C4CCC5(CC4)[C@@H](C2)N(CC2CC2)CC[C@]315	0	0	0	0	0	0	0	0	0	0	1	1	0	0	0	1	0	1	0	0	1	0	0	0	0	0	0	0	0	0	0	0	0	0	1	0	2	0	0	0	1	4	0	0	0	0	0
NC(=O)c1cccc([C@@H]2C[C@@H]3CC[C@H](C2)N3CCN(Cc2ccc(F)cc2)C(=O)CO)c1.O=C(O)C(F)(F)F	6.69741490700595	c1ccc(CNCCN2[C@H]3CC[C@@H]2C[C@H](c2ccccc2)C3)cc1	1	1	1	0	0	0	0	0	1	1	3	2	0	0	0	2	0	1	0	0	0	0	0	0	0	3	0	2	0	0	0	0	0	0	2	0	2	0	0	0	0	0	0	0	4	0	0
CS(=O)(=O)CC(=O)N(CCN1[C@H]2CC[C@@H]1C[C@H](c1cccc(C(N)=O)c1)C2)Cc1ccc(F)cc1.O=C(O)C(F)(F)F	6.69741490700595	c1ccc(CNCCN2[C@H]3CC[C@@H]2C[C@H](c2ccccc2)C3)cc1	1	0	0	0	0	0	0	0	1	1	3	2	0	0	0	2	0	1	0	0	0	0	0	0	0	3	0	2	0	0	0	0	0	0	2	0	2	0	0	0	0	0	0	0	4	0	0
COc1ccc2c3c1O[C@@H]1[C@]34CCN(CC3CC3)[C@H](C2)[C@]42CC[C@@]1(OC)[C@@H](COC(=O)[C@@H](N)CCC(N)=O)C2	3.86697009769014	c1cc2c3c(c1)O[C@H]1C4CCC5(CC4)[C@@H](C2)N(CC2CC2)CC[C@]315	0	0	0	0	0	0	0	0	0	0	2	2	0	0	0	1	0	2	0	0	1	0	0	0	0	0	0	1	0	0	0	0	0	0	1	0	2	0	0	0	1	4	0	0	0	0	0
CS(=O)(=O)CC(=O)N(CCN1[C@H]2CC[C@@H]1C[C@H](c1cccc(C(N)=O)c1)C2)Cc1ccc(C(F)(F)F)cc1.O=C(O)C(F)(F)F	6.69741490700595	c1ccc(CNCCN2[C@H]3CC[C@@H]2C[C@H](c2ccccc2)C3)cc1	1	0	0	0	0	0	0	0	1	1	3	2	0	0	0	2	0	1	0	0	0	0	0	0	0	6	0	2	0	0	0	0	0	0	2	0	2	0	0	0	0	0	0	0	6	0	0
CO[C@]12CC[C@@]3(C[C@@H]1COC(=O)[C@H](C)N)[C@H]1Cc4ccc(O)c5c4[C@@]3(CCN1CC1CC1)[C@H]2O5	8.66352776337879	c1cc2c3c(c1)O[C@H]1C4CCC5(CC4)[C@@H](C2)N(CC2CC2)CC[C@]315	0	0	0	0	0	0	0	1	0	0	1	1	0	0	0	1	0	1	0	0	1	0	0	0	0	0	0	0	0	0	0	0	0	0	1	0	2	0	0	0	1	3	0	0	0	0	0
CC1Cc2c([nH]c3ccc(F)cc23)C2(CCC(c3ccccc3)(N(C)C)CC2)O1	4.88912613582669	c1ccc(C2CCC3(CC2)OCCc2c3[nH]c3ccccc23)cc1	0	0	0	0	0	1	1	0	0	0	0	0	0	0	0	1	1	0	0	0	0	1	0	0	0	0	0	0	0	0	0	0	0	0	2	0	4	0	0	0	0	1	0	0	1	0	0
Cc1ccc2[nH]c3c(c2c1)CC(C)OC31CCC(c2ccccc2)(N(C)C)CC1	6.36094267038474	c1ccc(C2CCC3(CC2)OCCc2c3[nH]c3ccccc23)cc1	0	0	0	0	0	1	1	0	0	0	0	0	0	0	0	1	1	0	0	0	0	1	0	0	0	0	0	0	0	0	1	0	0	0	2	0	4	0	0	0	0	1	0	0	0	0	0
CN(C)C1(c2ccccc2)CCC2(CC1)OCCc1c2[nH]c2ccc(Br)cc12	6.05556102083356	c1ccc(C2CCC3(CC2)OCCc2c3[nH]c3ccccc23)cc1	0	0	0	0	0	1	1	0	0	0	0	0	0	0	0	1	1	0	0	0	0	1	0	0	0	0	0	0	0	0	0	0	0	0	2	0	4	0	0	0	0	1	0	0	1	0	0
CN(C)S(=O)(=O)N(CCN1[C@H]2CC[C@@H]1C[C@H](c1cccc(C(N)=O)c1)C2)Cc1ccc(C(F)(F)F)cc1.O=C(O)C(F)(F)F	6.69741490700595	c1ccc(CNCCN2[C@H]3CC[C@@H]2C[C@H](c2ccccc2)C3)cc1	1	0	0	0	0	0	0	0	1	1	2	1	0	0	0	3	0	1	0	0	0	0	0	0	0	6	0	1	0	0	0	0	0	0	2	0	2	0	0	0	0	0	0	0	6	0	0
NC(=O)c1cccc([C@@H]2C[C@@H]3CC[C@H](C2)N3CCN(Cc2ccc(C(F)(F)F)cc2)C(=O)CO)c1.O=C(O)C(F)(F)F	6.69741490700595	c1ccc(CNCCN2[C@H]3CC[C@@H]2C[C@H](c2ccccc2)C3)cc1	1	1	1	0	0	0	0	0	1	1	3	2	0	0	0	2	0	1	0	0	0	0	0	0	0	6	0	2	0	0	0	0	0	0	2	0	2	0	0	0	0	0	0	0	6	0	0
CN(C)C1(c2ccccc2)CCC2(CC1)OCCc1c2[nH]c2ccc(O)cc12	8.90468982019567	c1ccc(C2CCC3(CC2)OCCc2c3[nH]c3ccccc23)cc1	0	0	0	0	0	1	1	1	0	0	0	0	0	0	0	1	1	0	0	0	0	1	0	0	0	0	0	0	0	0	0	0	0	0	2	0	4	0	0	0	0	1	0	0	0	0	0
CNC1(c2ccccc2)CCC2(CC1)OCCc1c2[nH]c2ccc(F)cc12	7.08307738781794	c1ccc(C2CCC3(CC2)OCCc2c3[nH]c3ccccc23)cc1	0	0	0	0	0	1	1	0	0	0	0	0	0	0	0	0	2	0	0	0	0	1	0	0	0	0	0	0	0	0	0	0	0	0	2	0	4	0	0	0	0	1	0	0	1	0	0
O=C(O)C[C@H]1C[C@@]2(O)[C@H]3Cc4ccc(O)cc4[C@@]2(CCN3CC2CC2)CC1=O	7.1786817285304	O=C1CCC2[C@H]3Cc4ccccc4[C@@]2(CCN3CC2CC2)C1	1	1	0	0	0	0	0	1	1	1	2	1	0	0	0	1	0	0	0	0	1	0	0	0	0	0	0	0	0	0	0	0	0	0	1	0	1	0	0	0	0	0	0	0	0	0	0
COCC[C@H]1C[C@@]2(O)[C@H]3Cc4ccc(OC)cc4[C@@]2(CCN3CC2CC2)CC1=O	1.41981058205546	O=C1CCC2[C@H]3Cc4ccccc4[C@@]2(CCN3CC2CC2)C1	0	1	0	0	0	0	0	0	0	0	1	1	0	0	0	1	0	0	0	0	1	0	0	0	0	0	0	0	0	0	0	0	0	0	1	0	1	0	0	0	0	2	0	0	0	0	0
NC(=O)c1cccc([C@@H]2C[C@@H]3CC[C@H](C2)N3CCN(Cc2ccccc2)C(=O)[C@H](O)CO)c1.O=C(O)C(F)(F)F	6.69741490700595	c1ccc(CNCCN2[C@H]3CC[C@@H]2C[C@H](c2ccccc2)C3)cc1	1	2	2	0	0	0	0	0	1	1	3	2	0	0	0	2	0	1	0	0	0	0	0	0	0	3	0	2	0	0	0	0	0	0	2	0	2	0	0	0	0	0	0	0	3	0	0
C[C@@H](O)[C@H](O)C(=O)N(CCN1[C@H]2CC[C@@H]1C[C@H](c1cccc(C(N)=O)c1)C2)Cc1ccccc1.O=C(O)C(F)(F)F	6.69741490700595	c1ccc(CNCCN2[C@H]3CC[C@@H]2C[C@H](c2ccccc2)C3)cc1	1	2	2	0	0	0	0	0	1	1	3	2	0	0	0	2	0	1	0	0	0	0	0	0	0	3	0	2	0	0	0	0	0	0	2	0	2	0	0	0	0	0	0	0	3	0	0
N#CCC(=O)N(CCN1[C@H]2CC[C@@H]1C[C@H](c1cccc(C(N)=O)c1)C2)Cc1ccccc1.O=C(O)C(F)(F)F	6.69741490700595	c1ccc(CNCCN2[C@H]3CC[C@@H]2C[C@H](c2ccccc2)C3)cc1	1	0	0	0	0	0	0	0	1	1	3	2	0	0	0	3	0	1	0	0	0	0	0	0	0	3	0	2	0	0	0	0	0	0	2	0	2	0	0	0	0	0	0	0	3	0	0
CC(C)(CO)C(=O)N(CCN1[C@H]2CC[C@@H]1C[C@H](c1cccc(C(N)=O)c1)C2)Cc1ccccc1.O=C(O)C(F)(F)F	6.69741490700595	c1ccc(CNCCN2[C@H]3CC[C@@H]2C[C@H](c2ccccc2)C3)cc1	1	1	1	0	0	0	0	0	1	1	3	2	0	0	0	2	0	1	0	0	0	0	0	0	0	3	0	2	0	0	0	0	0	0	2	0	2	0	0	0	0	0	0	0	3	0	0
COCC(=O)N(CCN1[C@H]2CC[C@@H]1C[C@H](c1cccc(C(N)=O)c1)C2)Cc1ccccc1.O=C(O)C(F)(F)F	6.69741490700595	c1ccc(CNCCN2[C@H]3CC[C@@H]2C[C@H](c2ccccc2)C3)cc1	1	0	0	0	0	0	0	0	1	1	3	2	0	0	0	2	0	1	0	0	0	0	0	0	0	3	0	2	0	0	0	0	0	0	2	0	2	0	0	0	0	1	0	0	3	0	0
CS(=O)(=O)N(CCN1[C@H]2CC[C@@H]1C[C@H](c1cccc(C(N)=O)c1)C2)Cc1ccccc1.O=C(O)C(F)(F)F	6.69741490700595	c1ccc(CNCCN2[C@H]3CC[C@@H]2C[C@H](c2ccccc2)C3)cc1	1	0	0	0	0	0	0	0	1	1	2	1	0	0	0	2	0	1	0	0	0	0	0	0	0	3	0	1	0	0	0	0	0	0	2	0	2	0	0	0	0	0	0	0	3	0	0
CC(C)(C)C(=O)N(CCN1[C@H]2CC[C@@H]1C[C@H](c1cccc(C(N)=O)c1)C2)Cc1ccccc1.O=C(O)C(F)(F)F	6.69741490700595	c1ccc(CNCCN2[C@H]3CC[C@@H]2C[C@H](c2ccccc2)C3)cc1	1	0	0	0	0	0	0	0	1	1	3	2	0	0	0	2	0	1	0	0	0	0	0	0	0	3	0	2	0	0	0	0	0	0	2	0	2	0	0	0	0	0	0	0	3	0	0
CC(O)C(=O)N(CCN1[C@H]2CC[C@@H]1C[C@H](c1cccc(C(N)=O)c1)C2)Cc1ccccc1.O=C(O)C(F)(F)F	6.69741490700595	c1ccc(CNCCN2[C@H]3CC[C@@H]2C[C@H](c2ccccc2)C3)cc1	1	1	1	0	0	0	0	0	1	1	3	2	0	0	0	2	0	1	0	0	0	0	0	0	0	3	0	2	0	0	0	0	0	0	2	0	2	0	0	0	0	0	0	0	3	0	0
CC(C)(O)C(=O)N(CCN1[C@H]2CC[C@@H]1C[C@H](c1cccc(C(N)=O)c1)C2)Cc1ccccc1.O=C(O)C(F)(F)F	6.69741490700595	c1ccc(CNCCN2[C@H]3CC[C@@H]2C[C@H](c2ccccc2)C3)cc1	1	1	0	0	0	0	0	0	1	1	3	2	0	0	0	2	0	1	0	0	0	0	0	0	0	3	0	2	0	0	0	0	0	0	2	0	2	0	0	0	0	0	0	0	3	0	0
CS(=O)(=O)CC(=O)N(CCN1[C@H]2CC[C@@H]1C[C@H](c1cccc(C(N)=O)c1)C2)Cc1ccccc1.O=C(O)C(F)(F)F	6.69741490700595	c1ccc(CNCCN2[C@H]3CC[C@@H]2C[C@H](c2ccccc2)C3)cc1	1	0	0	0	0	0	0	0	1	1	3	2	0	0	0	2	0	1	0	0	0	0	0	0	0	3	0	2	0	0	0	0	0	0	2	0	2	0	0	0	0	0	0	0	3	0	0
NC(=O)c1cccc([C@@H]2C[C@@H]3CC[C@H](C2)N3CCN(CC2CCC(F)CC2)C(=O)CO)c1.O=C(O)C(F)(F)F	6.69741490700595	c1ccc([C@@H]2C[C@@H]3CC[C@H](C2)N3CCNCC2CCCCC2)cc1	1	1	1	0	0	0	0	0	1	1	3	2	0	0	0	2	0	1	0	0	0	0	0	0	0	4	0	2	0	0	0	0	0	0	1	0	2	0	0	0	0	0	0	0	4	0	0
NC(=O)c1cccc([C@@H]2C[C@@H]3CC[C@H](C2)N3CCN(CC2CCC(F)CC2)C(=O)[C@@H](O)CO)c1.O=C(O)C(F)(F)F	6.69741490700595	c1ccc([C@@H]2C[C@@H]3CC[C@H](C2)N3CCNCC2CCCCC2)cc1	1	2	2	0	0	0	0	0	1	1	3	2	0	0	0	2	0	1	0	0	0	0	0	0	0	4	0	2	0	0	0	0	0	0	1	0	2	0	0	0	0	0	0	0	4	0	0
C[C@H](O)C(=O)N(CCN1[C@H]2CC[C@@H]1C[C@H](c1cccc(C(N)=O)c1)C2)CC1CCC(F)(F)CC1.O=C(O)C(F)(F)F	6.69741490700595	c1ccc([C@@H]2C[C@@H]3CC[C@H](C2)N3CCNCC2CCCCC2)cc1	1	1	1	0	0	0	0	0	1	1	3	2	0	0	0	2	0	1	0	0	0	0	0	0	0	5	0	2	0	0	0	0	0	0	1	0	2	0	0	0	0	0	0	0	5	0	0
CN(C)CC[C@H](O)C(=O)N(CCN1[C@H]2CC[C@@H]1C[C@H](c1cccc(C(N)=O)c1)C2)CC1CCC(F)(F)CC1.O=C(O)C(F)(F)F.O=C(O)C(F)(F)F	6.69741490700595	c1ccc([C@@H]2C[C@@H]3CC[C@H](C2)N3CCNCC2CCCCC2)cc1	2	1	1	0	0	0	0	0	2	2	4	2	0	0	0	3	0	1	0	0	0	0	0	0	0	8	0	2	0	0	0	0	0	0	1	0	2	0	0	0	0	0	0	0	8	0	0
CS(=O)(=O)CC(=O)N(CCN1[C@H]2CC[C@@H]1C[C@H](c1cccc(C(N)=O)c1)C2)CC1CCC(F)(F)CC1.O=C(O)C(F)(F)F	6.69741490700595	c1ccc([C@@H]2C[C@@H]3CC[C@H](C2)N3CCNCC2CCCCC2)cc1	1	0	0	0	0	0	0	0	1	1	3	2	0	0	0	2	0	1	0	0	0	0	0	0	0	5	0	2	0	0	0	0	0	0	1	0	2	0	0	0	0	0	0	0	5	0	0
NC(=O)c1cccc([C@@H]2C[C@@H]3CC[C@H](C2)N3CCN(CC2CCC(F)(F)CC2)C(=O)[C@H](O)CO)c1.O=C(O)C(F)(F)F	6.69741490700595	c1ccc([C@@H]2C[C@@H]3CC[C@H](C2)N3CCNCC2CCCCC2)cc1	1	2	2	0	0	0	0	0	1	1	3	2	0	0	0	2	0	1	0	0	0	0	0	0	0	5	0	2	0	0	0	0	0	0	1	0	2	0	0	0	0	0	0	0	5	0	0
NC(=O)c1cccc([C@@H]2C[C@@H]3CC[C@H](C2)N3CCN(CC2CCC(F)(F)CC2)C(=O)[C@@H](O)CO)c1.O=C(O)C(F)(F)F	6.69741490700595	c1ccc([C@@H]2C[C@@H]3CC[C@H](C2)N3CCNCC2CCCCC2)cc1	1	2	2	0	0	0	0	0	1	1	3	2	0	0	0	2	0	1	0	0	0	0	0	0	0	5	0	2	0	0	0	0	0	0	1	0	2	0	0	0	0	0	0	0	5	0	0
CC(CO)(CO)C(=O)N(CCN1[C@H]2CC[C@@H]1C[C@H](c1cccc(C(N)=O)c1)C2)CC1CCC(F)(F)CC1.O=C(O)C(F)(F)F	6.69741490700595	c1ccc([C@@H]2C[C@@H]3CC[C@H](C2)N3CCNCC2CCCCC2)cc1	1	2	2	0	0	0	0	0	1	1	3	2	0	0	0	2	0	1	0	0	0	0	0	0	0	5	0	2	0	0	0	0	0	0	1	0	2	0	0	0	0	0	0	0	5	0	0
NC(=O)c1cccc([C@@H]2C[C@@H]3CC[C@H](C2)N3CCN(Cc2ccccc2)C(=O)[C@@H](O)CO)c1.O=C(O)C(F)(F)F	6.69741490700595	c1ccc(CNCCN2[C@H]3CC[C@@H]2C[C@H](c2ccccc2)C3)cc1	1	2	2	0	0	0	0	0	1	1	3	2	0	0	0	2	0	1	0	0	0	0	0	0	0	3	0	2	0	0	0	0	0	0	2	0	2	0	0	0	0	0	0	0	3	0	0
CC(=O)OCC(=O)N(CCN1[C@H]2CC[C@@H]1C[C@H](c1cccc(O)c1)C2)Cc1ccccc1.O=C(O)C(F)(F)F	6.69741490700595	c1ccc(CNCCN2[C@H]3CC[C@@H]2C[C@H](c2ccccc2)C3)cc1	1	0	0	0	0	0	0	1	1	1	3	2	0	0	0	2	0	0	0	0	0	0	0	0	0	3	0	1	0	0	0	0	0	0	2	0	2	0	0	0	1	1	0	0	3	0	0
CC(C)(C)OCC(=O)N(CCN1[C@H]2CC[C@@H]1C[C@H](c1cccc(C(N)=O)c1)C2)Cc1c(F)cccc1F.O=C(O)C(F)(F)F	6.69741490700595	c1ccc(CNCCN2[C@H]3CC[C@@H]2C[C@H](c2ccccc2)C3)cc1	1	0	0	0	0	0	0	0	1	1	3	2	0	0	0	2	0	1	0	0	0	0	0	0	0	3	0	2	0	0	0	0	0	0	2	0	2	0	0	0	0	1	0	0	5	0	0
N#CCC(=O)N(CCN1[C@H]2CC[C@@H]1C[C@H](c1cccc(C(N)=O)c1)C2)Cc1c(F)cccc1F.O=C(O)C(F)(F)F	6.69741490700595	c1ccc(CNCCN2[C@H]3CC[C@@H]2C[C@H](c2ccccc2)C3)cc1	1	0	0	0	0	0	0	0	1	1	3	2	0	0	0	3	0	1	0	0	0	0	0	0	0	3	0	2	0	0	0	0	0	0	2	0	2	0	0	0	0	0	0	0	5	0	0
CC(C)(CO)C(=O)N(CCN1[C@H]2CC[C@@H]1C[C@H](c1cccc(C(N)=O)c1)C2)Cc1c(F)cccc1F.O=C(O)C(F)(F)F	6.69741490700595	c1ccc(CNCCN2[C@H]3CC[C@@H]2C[C@H](c2ccccc2)C3)cc1	1	1	1	0	0	0	0	0	1	1	3	2	0	0	0	2	0	1	0	0	0	0	0	0	0	3	0	2	0	0	0	0	0	0	2	0	2	0	0	0	0	0	0	0	5	0	0
C[C@H](O)C(=O)N(CCN1[C@H]2CC[C@@H]1C[C@H](c1cccc(C(N)=O)c1)C2)Cc1c(F)cccc1F.O=C(O)C(F)(F)F	6.69741490700595	c1ccc(CNCCN2[C@H]3CC[C@@H]2C[C@H](c2ccccc2)C3)cc1	1	1	1	0	0	0	0	0	1	1	3	2	0	0	0	2	0	1	0	0	0	0	0	0	0	3	0	2	0	0	0	0	0	0	2	0	2	0	0	0	0	0	0	0	5	0	0
NC(=O)c1cccc([C@@H]2C[C@@H]3CC[C@H](C2)N3CCN(Cc2c(F)cccc2F)C(=O)[C@@H](O)CO)c1.O=C(O)C(F)(F)F	6.69741490700595	c1ccc(CNCCN2[C@H]3CC[C@@H]2C[C@H](c2ccccc2)C3)cc1	1	2	2	0	0	0	0	0	1	1	3	2	0	0	0	2	0	1	0	0	0	0	0	0	0	3	0	2	0	0	0	0	0	0	2	0	2	0	0	0	0	0	0	0	5	0	0
NC(=O)c1cccc([C@@H]2C[C@@H]3CC[C@H](C2)N3CCN(Cc2c(F)cccc2F)C(=O)[C@H](O)CO)c1.O=C(O)C(F)(F)F	6.69741490700595	c1ccc(CNCCN2[C@H]3CC[C@@H]2C[C@H](c2ccccc2)C3)cc1	1	2	2	0	0	0	0	0	1	1	3	2	0	0	0	2	0	1	0	0	0	0	0	0	0	3	0	2	0	0	0	0	0	0	2	0	2	0	0	0	0	0	0	0	5	0	0
CC(C)C[C@H](O)C(=O)N(CCN1[C@H]2CC[C@@H]1C[C@H](c1cccc(C(N)=O)c1)C2)Cc1c(F)cccc1F.O=C(O)C(F)(F)F	6.69741490700595	c1ccc(CNCCN2[C@H]3CC[C@@H]2C[C@H](c2ccccc2)C3)cc1	1	1	1	0	0	0	0	0	1	1	3	2	0	0	0	2	0	1	0	0	0	0	0	0	0	3	0	2	0	0	0	0	0	0	2	0	2	0	0	0	0	0	0	0	5	0	0
CS(=O)(=O)CC(=O)N(CCN1[C@H]2CC[C@@H]1C[C@H](c1cccc(C(N)=O)c1)C2)Cc1c(F)cccc1F	6.69741490700595	c1ccc(CNCCN2[C@H]3CC[C@@H]2C[C@H](c2ccccc2)C3)cc1	0	0	0	0	0	0	0	0	0	0	2	2	0	0	0	2	0	1	0	0	0	0	0	0	0	0	0	2	0	0	0	0	0	0	2	0	2	0	0	0	0	0	0	0	2	0	0
CS(=O)(=O)N(CCN1[C@H]2CC[C@@H]1C[C@H](c1cccc(C(N)=O)c1)C2)Cc1c(F)cccc1F.O=C(O)C(F)(F)F	6.69741490700595	c1ccc(CNCCN2[C@H]3CC[C@@H]2C[C@H](c2ccccc2)C3)cc1	1	0	0	0	0	0	0	0	1	1	2	1	0	0	0	2	0	1	0	0	0	0	0	0	0	3	0	1	0	0	0	0	0	0	2	0	2	0	0	0	0	0	0	0	5	0	0
CC(C)(C)C(=O)N(CCN1[C@H]2CC[C@@H]1C[C@H](c1cccc(C(N)=O)c1)C2)Cc1c(F)cccc1F.O=C(O)C(F)(F)F	6.69741490700595	c1ccc(CNCCN2[C@H]3CC[C@@H]2C[C@H](c2ccccc2)C3)cc1	1	0	0	0	0	0	0	0	1	1	3	2	0	0	0	2	0	1	0	0	0	0	0	0	0	3	0	2	0	0	0	0	0	0	2	0	2	0	0	0	0	0	0	0	5	0	0
COCC(=O)N(CCN1[C@H]2CC[C@@H]1C[C@H](c1cccc(C(N)=O)c1)C2)Cc1c(F)cccc1F.O=C(O)C(F)(F)F	6.69741490700595	c1ccc(CNCCN2[C@H]3CC[C@@H]2C[C@H](c2ccccc2)C3)cc1	1	0	0	0	0	0	0	0	1	1	3	2	0	0	0	2	0	1	0	0	0	0	0	0	0	3	0	2	0	0	0	0	0	0	2	0	2	0	0	0	0	1	0	0	5	0	0
CC(C)(O)C(=O)N(CCN1[C@H]2CC[C@@H]1C[C@H](c1cccc(C(N)=O)c1)C2)Cc1c(F)cccc1F.O=C(O)C(F)(F)F	6.69741490700595	c1ccc(CNCCN2[C@H]3CC[C@@H]2C[C@H](c2ccccc2)C3)cc1	1	1	0	0	0	0	0	0	1	1	3	2	0	0	0	2	0	1	0	0	0	0	0	0	0	3	0	2	0	0	0	0	0	0	2	0	2	0	0	0	0	0	0	0	5	0	0
CN(C)S(=O)(=O)N(CCN1[C@H]2CC[C@@H]1C[C@H](c1cccc(C(N)=O)c1)C2)Cc1c(F)cccc1F.O=C(O)C(F)(F)F	6.69741490700595	c1ccc(CNCCN2[C@H]3CC[C@@H]2C[C@H](c2ccccc2)C3)cc1	1	0	0	0	0	0	0	0	1	1	2	1	0	0	0	3	0	1	0	0	0	0	0	0	0	3	0	1	0	0	0	0	0	0	2	0	2	0	0	0	0	0	0	0	5	0	0
O=C(O)CCC(=O)N(CCN1[C@H]2CC[C@@H]1C[C@H](c1cccc(O)c1)C2)Cc1c(F)cccc1F	6.69741490700595	c1ccc(CNCCN2[C@H]3CC[C@@H]2C[C@H](c2ccccc2)C3)cc1	1	0	0	0	0	0	0	1	1	1	2	1	0	0	0	2	0	0	0	0	0	0	0	0	0	0	0	1	0	0	0	0	0	0	2	0	2	0	0	0	0	0	0	0	2	0	0
O=C(O)C(F)(F)F.O=C(O)CCC(=O)N(CCN1[C@H]2CC[C@@H]1C[C@H](c1cccc(O)c1)C2)Cc1c(F)cccc1F	6.69741490700595	c1ccc(CNCCN2[C@H]3CC[C@@H]2C[C@H](c2ccccc2)C3)cc1	2	0	0	0	0	0	0	1	2	2	3	1	0	0	0	2	0	0	0	0	0	0	0	0	0	3	0	1	0	0	0	0	0	0	2	0	2	0	0	0	0	0	0	0	5	0	0
COCC(=O)N(CCN1[C@H]2CC[C@@H]1C[C@H](c1cccc(C(N)=O)c1)C2)CC1CCCCC1.O=C(O)C(F)(F)F	6.69741490700595	c1ccc([C@@H]2C[C@@H]3CC[C@H](C2)N3CCNCC2CCCCC2)cc1	1	0	0	0	0	0	0	0	1	1	3	2	0	0	0	2	0	1	0	0	0	0	0	0	0	3	0	2	0	0	0	0	0	0	1	0	2	0	0	0	0	1	0	0	3	0	0
CN(C)S(=O)(=O)N(CCN1[C@H]2CC[C@@H]1C[C@H](c1cccc(C(N)=O)c1)C2)CC1CCCCC1.O=C(O)C(F)(F)F	6.69741490700595	c1ccc([C@@H]2C[C@@H]3CC[C@H](C2)N3CCNCC2CCCCC2)cc1	1	0	0	0	0	0	0	0	1	1	2	1	0	0	0	3	0	1	0	0	0	0	0	0	0	3	0	1	0	0	0	0	0	0	1	0	2	0	0	0	0	0	0	0	3	0	0
CN(C)CC(=O)N(CCN1[C@H]2CC[C@@H]1C[C@H](c1cccc(C(N)=O)c1)C2)CC1CCCCC1	6.69741490700595	c1ccc([C@@H]2C[C@@H]3CC[C@H](C2)N3CCNCC2CCCCC2)cc1	0	0	0	0	0	0	0	0	0	0	2	2	0	0	0	3	0	1	0	1	0	0	0	0	0	0	0	2	0	0	0	0	0	0	1	0	2	0	0	0	0	0	0	0	0	0	0
NC(=O)c1cccc([C@@H]2C[C@@H]3CC[C@H](C2)N3CCN(CC2CCCCC2)C(=O)C[C@H](O)CO)c1.O=C(O)C(F)(F)F	6.69741490700595	c1ccc([C@@H]2C[C@@H]3CC[C@H](C2)N3CCNCC2CCCCC2)cc1	1	2	2	0	0	0	0	0	1	1	3	2	0	0	0	2	0	1	0	0	0	0	0	0	0	3	0	2	0	0	0	0	0	0	1	0	2	0	0	0	0	0	0	0	3	0	0
NC(=O)c1cccc([C@@H]2C[C@@H]3CC[C@H](C2)N3CCN(CC2CCCCC2)C(=O)[C@@H](O)CCO)c1.O=C(O)C(F)(F)F	6.69741490700595	c1ccc([C@@H]2C[C@@H]3CC[C@H](C2)N3CCNCC2CCCCC2)cc1	1	2	2	0	0	0	0	0	1	1	3	2	0	0	0	2	0	1	0	0	0	0	0	0	0	3	0	2	0	0	0	0	0	0	1	0	2	0	0	0	0	0	0	0	3	0	0
NC(=O)c1cccc([C@@H]2C[C@@H]3CC[C@H](C2)N3CCN(CC2CCCCC2)C(=O)CCCO)c1	6.69741490700595	c1ccc([C@@H]2C[C@@H]3CC[C@H](C2)N3CCNCC2CCCCC2)cc1	0	1	1	0	0	0	0	0	0	0	2	2	0	0	0	2	0	1	0	0	0	0	0	0	0	0	0	2	0	0	0	0	0	0	1	0	2	0	0	0	0	0	0	0	0	0	0
CN(C)CC(O)C(=O)N(CCN1[C@H]2CC[C@@H]1C[C@H](c1cccc(C(N)=O)c1)C2)CC1CCCCC1	6.69741490700595	c1ccc([C@@H]2C[C@@H]3CC[C@H](C2)N3CCNCC2CCCCC2)cc1	0	1	1	0	0	0	0	0	0	0	2	2	0	0	0	3	0	1	0	1	0	0	0	0	0	0	0	2	0	0	0	0	0	0	1	0	2	0	0	0	0	0	0	0	0	0	0
CCN(CC)CC[C@H](O)C(=O)N(CCN1[C@H]2CC[C@@H]1C[C@H](c1cccc(C(N)=O)c1)C2)CC1CCCCC1	6.69741490700595	c1ccc([C@@H]2C[C@@H]3CC[C@H](C2)N3CCNCC2CCCCC2)cc1	0	1	1	0	0	0	0	0	0	0	2	2	0	0	0	3	0	1	0	0	0	0	0	0	0	0	0	2	0	0	0	0	0	0	1	0	2	0	0	0	0	0	0	0	0	0	0
CC(C)(C)NCC[C@H](O)C(=O)N(CCN1[C@H]2CC[C@@H]1C[C@H](c1cccc(C(N)=O)c1)C2)CC1CCCCC1	6.69741490700595	c1ccc([C@@H]2C[C@@H]3CC[C@H](C2)N3CCNCC2CCCCC2)cc1	0	1	1	0	0	0	0	0	0	0	2	2	0	0	0	2	1	1	0	0	0	0	0	0	0	0	0	2	0	0	0	0	0	0	1	0	2	0	0	0	0	0	0	0	0	0	0
CN(C)CC[C@H](O)C(=O)N(CCN1[C@H]2CC[C@@H]1C[C@H](c1cccc(C(N)=O)c1)C2)CC1CCCCC1	6.69741490700595	c1ccc([C@@H]2C[C@@H]3CC[C@H](C2)N3CCNCC2CCCCC2)cc1	0	1	1	0	0	0	0	0	0	0	2	2	0	0	0	3	0	1	0	0	0	0	0	0	0	0	0	2	0	0	0	0	0	0	1	0	2	0	0	0	0	0	0	0	0	0	0
CC(CO)(CO)C(=O)N(CCN1[C@H]2CC[C@@H]1C[C@H](c1cccc(C(N)=O)c1)C2)CC1CCCCC1	6.69741490700595	c1ccc([C@@H]2C[C@@H]3CC[C@H](C2)N3CCNCC2CCCCC2)cc1	0	2	2	0	0	0	0	0	0	0	2	2	0	0	0	2	0	1	0	0	0	0	0	0	0	0	0	2	0	0	0	0	0	0	1	0	2	0	0	0	0	0	0	0	0	0	0
CN[C@@H](CO)C(=O)N(CCN1[C@H]2CC[C@@H]1C[C@H](c1cccc(C(N)=O)c1)C2)CC1CCCCC1.O=C(O)C(F)(F)F.O=C(O)C(F)(F)F	6.69741490700595	c1ccc([C@@H]2C[C@@H]3CC[C@H](C2)N3CCNCC2CCCCC2)cc1	2	1	1	0	0	0	0	0	2	2	4	2	0	0	0	2	1	1	0	1	0	0	0	0	0	6	0	2	0	0	0	0	0	0	1	0	2	0	0	0	0	0	0	0	6	0	0
CN(C)CCCC(=O)N(CCN1[C@H]2CC[C@@H]1C[C@H](c1cccc(C(N)=O)c1)C2)CC1CCCCC1	6.69741490700595	c1ccc([C@@H]2C[C@@H]3CC[C@H](C2)N3CCNCC2CCCCC2)cc1	0	0	0	0	0	0	0	0	0	0	2	2	0	0	0	3	0	1	0	0	0	0	0	0	0	0	0	2	0	0	0	0	0	0	1	0	2	0	0	0	0	0	0	0	0	0	0
CC(C)(CO)C(=O)N(CCN1[C@H]2CC[C@@H]1C[C@H](c1cccc(C(N)=O)c1)C2)CC1CCCCC1	6.69741490700595	c1ccc([C@@H]2C[C@@H]3CC[C@H](C2)N3CCNCC2CCCCC2)cc1	0	1	1	0	0	0	0	0	0	0	2	2	0	0	0	2	0	1	0	0	0	0	0	0	0	0	0	2	0	0	0	0	0	0	1	0	2	0	0	0	0	0	0	0	0	0	0
CC(C)C[C@H](O)C(=O)N(CCN1[C@H]2CC[C@@H]1C[C@H](c1cccc(C(N)=O)c1)C2)CC1CCCCC1	6.69741490700595	c1ccc([C@@H]2C[C@@H]3CC[C@H](C2)N3CCNCC2CCCCC2)cc1	0	1	1	0	0	0	0	0	0	0	2	2	0	0	0	2	0	1	0	0	0	0	0	0	0	0	0	2	0	0	0	0	0	0	1	0	2	0	0	0	0	0	0	0	0	0	0
CC(C)C[C@H](O)C(=O)N(CCN1[C@H]2CC[C@@H]1C[C@H](c1cccc(O)c1)C2)CC1CCCCC1	6.69741490700595	c1ccc([C@@H]2C[C@@H]3CC[C@H](C2)N3CCNCC2CCCCC2)cc1	0	1	1	0	0	0	0	1	0	0	1	1	0	0	0	2	0	0	0	0	0	0	0	0	0	0	0	1	0	0	0	0	0	0	1	0	2	0	0	0	0	0	0	0	0	0	0
CS(=O)(=O)Nc1cccc([C@@H]2C[C@@H]3CC[C@H](C2)N3CCN(CC2CCCCC2)C(=O)CO)c1	6.69741490700595	c1ccc([C@@H]2C[C@@H]3CC[C@H](C2)N3CCNCC2CCCCC2)cc1	0	1	1	0	0	0	0	0	0	0	1	1	0	0	0	2	1	0	0	0	0	0	0	0	0	0	0	1	0	1	0	0	0	0	1	0	2	0	0	0	0	0	0	0	0	0	0
CC(=O)N(Cc1ccccc1)[C@H](C)CN1[C@H]2CC[C@@H]1C[C@H](c1cccc(O)c1)C2	6.69741490700595	c1ccc(CNCCN2[C@H]3CC[C@@H]2C[C@H](c2ccccc2)C3)cc1	0	0	0	0	0	0	0	1	0	0	1	1	0	0	0	2	0	0	0	0	0	0	0	0	0	0	0	1	0	0	0	0	0	0	2	0	2	0	0	0	0	0	0	0	0	0	0
C[C@H](CN1[C@H]2CC[C@@H]1C[C@H](c1cccc(O)c1)C2)N(Cc1ccccc1)C(=O)CCC(=O)O	6.69741490700595	c1ccc(CNCCN2[C@H]3CC[C@@H]2C[C@H](c2ccccc2)C3)cc1	1	0	0	0	0	0	0	1	1	1	2	1	0	0	0	2	0	0	0	0	0	0	0	0	0	0	0	1	0	0	0	0	0	0	2	0	2	0	0	0	0	0	0	0	0	0	0
CCC(CC)C(=O)N(Cc1ccccc1)[C@H](C)CN1[C@H]2CC[C@@H]1C[C@H](c1cccc(O)c1)C2	6.69741490700595	c1ccc(CNCCN2[C@H]3CC[C@@H]2C[C@H](c2ccccc2)C3)cc1	0	0	0	0	0	0	0	1	0	0	1	1	0	0	0	2	0	0	0	0	0	0	0	0	0	0	0	1	0	0	0	0	0	0	2	0	2	0	0	0	0	0	0	0	0	0	0
CC(C)CC(=O)N(Cc1ccccc1)[C@H](C)CN1[C@H]2CC[C@@H]1C[C@H](c1cccc(O)c1)C2	6.69741490700595	c1ccc(CNCCN2[C@H]3CC[C@@H]2C[C@H](c2ccccc2)C3)cc1	0	0	0	0	0	0	0	1	0	0	1	1	0	0	0	2	0	0	0	0	0	0	0	0	0	0	0	1	0	0	0	0	0	0	2	0	2	0	0	0	0	0	0	0	0	0	0
CC(=O)N(CCN1[C@H]2CC[C@@H]1C[C@H](c1cccc(C(=O)NOP(=O)(O)O)c1)C2)CC1CCC(F)(F)CC1	6.69741490700595	c1ccc([C@@H]2C[C@@H]3CC[C@H](C2)N3CCNCC2CCCCC2)cc1	0	0	0	0	0	0	0	0	0	0	2	2	0	0	0	2	1	0	1	0	0	0	0	0	0	2	0	2	0	0	0	0	0	0	1	0	2	0	0	0	0	0	0	0	2	0	0
NC(=O)c1cccc([C@@H]2C[C@@H]3CC[C@H](C2)N3CCN(CC2CCC(F)(F)CC2)C(=O)CO)c1	6.69741490700595	c1ccc([C@@H]2C[C@@H]3CC[C@H](C2)N3CCNCC2CCCCC2)cc1	0	1	1	0	0	0	0	0	0	0	2	2	0	0	0	2	0	1	0	0	0	0	0	0	0	2	0	2	0	0	0	0	0	0	1	0	2	0	0	0	0	0	0	0	2	0	0
NC(=O)c1cccc([C@@H]2C[C@@H]3CC[C@H](C2)N3CCN(CC2CCCCC2)C(=O)[C@@H](O)CO)c1.O=C(O)C(=O)O	11.0722673379318	c1ccc([C@@H]2C[C@@H]3CC[C@H](C2)N3CCNCC2CCCCC2)cc1	2	2	2	0	0	0	0	0	2	2	4	2	0	0	0	2	0	1	0	0	0	0	0	0	0	0	0	2	0	0	0	0	0	0	1	0	2	0	0	0	0	0	0	0	0	0	0
O=C(CO)ONC(=O)c1cccc([C@@H]2C[C@@H]3CC[C@H](C2)N3CCN(CC2CCCCC2)C(=O)[C@@H](O)CO)c1	11.0722673379318	c1ccc([C@@H]2C[C@@H]3CC[C@H](C2)N3CCNCC2CCCCC2)cc1	0	3	3	0	0	0	0	0	0	0	3	3	0	0	0	2	1	0	1	0	0	0	0	0	0	0	0	2	0	0	0	0	0	0	1	0	2	0	0	0	0	0	0	0	0	0	0
NC(=O)c1cccc([C@@H]2C[C@@H]3CC[C@H](C2)N3CCN(CC2CCCCC2)C(=O)[C@@H](O)CO)c1.O=S(=O)(O)O	11.0722673379318	c1ccc([C@@H]2C[C@@H]3CC[C@H](C2)N3CCNCC2CCCCC2)cc1	0	2	2	0	0	0	0	0	0	0	2	2	0	0	0	2	0	1	0	0	0	0	0	0	0	0	0	2	0	0	0	0	0	0	1	0	2	0	0	0	0	0	0	0	0	0	0
NC(=O)c1cccc([C@@H]2C[C@@H]3CC[C@H](C2)N3CCN(CC2CCCCC2)C(=O)[C@@H](O)CO)c1	11.0722673379318	c1ccc([C@@H]2C[C@@H]3CC[C@H](C2)N3CCNCC2CCCCC2)cc1	0	2	2	0	0	0	0	0	0	0	2	2	0	0	0	2	0	1	0	0	0	0	0	0	0	0	0	2	0	0	0	0	0	0	1	0	2	0	0	0	0	0	0	0	0	0	0
NCC(=O)N(CCN1[C@H]2CC[C@@H]1C[C@H](c1cccc(C(N)=O)c1)C2)CC1CCCCC1	6.69741490700595	c1ccc([C@@H]2C[C@@H]3CC[C@H](C2)N3CCNCC2CCCCC2)cc1	0	0	0	0	0	0	0	0	0	0	2	2	0	0	0	2	0	2	0	0	0	0	0	0	0	0	0	2	0	0	0	0	0	0	1	0	2	0	0	0	0	0	0	0	0	0	0
CS(=O)(=O)CC(=O)N(CCN1[C@H]2CC[C@@H]1C[C@H](c1cccc(C(N)=O)c1)C2)CC1CCCCC1	6.69741490700595	c1ccc([C@@H]2C[C@@H]3CC[C@H](C2)N3CCNCC2CCCCC2)cc1	0	0	0	0	0	0	0	0	0	0	2	2	0	0	0	2	0	1	0	0	0	0	0	0	0	0	0	2	0	0	0	0	0	0	1	0	2	0	0	0	0	0	0	0	0	0	0
CC(C)NC(=O)N(CCN1[C@H]2CC[C@@H]1C[C@H](c1cccc(C(N)=O)c1)C2)CC1CCCCC1	6.69741490700595	c1ccc([C@@H]2C[C@@H]3CC[C@H](C2)N3CCNCC2CCCCC2)cc1	0	0	0	0	0	0	0	0	0	0	2	2	0	0	0	2	1	1	0	0	0	0	0	0	0	0	0	3	0	0	0	0	0	0	1	0	2	0	0	0	0	0	0	0	0	0	0
CCCCCNC(=O)N(CCN1[C@H]2CC[C@@H]1C[C@H](c1cccc(C(N)=O)c1)C2)CC1CCCCC1	6.69741490700595	c1ccc([C@@H]2C[C@@H]3CC[C@H](C2)N3CCNCC2CCCCC2)cc1	0	0	0	0	0	0	0	0	0	0	2	2	0	0	0	2	1	1	0	0	0	0	0	0	0	0	0	3	0	0	0	0	0	0	1	0	2	0	0	0	0	0	0	0	0	0	0
CCC(C)NC(=O)N(CCN1[C@H]2CC[C@@H]1C[C@H](c1cccc(C(N)=O)c1)C2)CC1CCCCC1	6.69741490700595	c1ccc([C@@H]2C[C@@H]3CC[C@H](C2)N3CCNCC2CCCCC2)cc1	0	0	0	0	0	0	0	0	0	0	2	2	0	0	0	2	1	1	0	0	0	0	0	0	0	0	0	3	0	0	0	0	0	0	1	0	2	0	0	0	0	0	0	0	0	0	0
COC(=O)CCC(=O)N(CCN1[C@H]2CC[C@@H]1C[C@H](c1cccc(C(N)=O)c1)C2)CC1CCCCC1	6.69741490700595	c1ccc([C@@H]2C[C@@H]3CC[C@H](C2)N3CCNCC2CCCCC2)cc1	0	0	0	0	0	0	0	0	0	0	3	3	0	0	0	2	0	1	0	0	0	0	0	0	0	0	0	2	0	0	0	0	0	0	1	0	2	0	0	0	1	1	0	0	0	0	0
NC(=O)c1cccc([C@@H]2C[C@@H]3CC[C@H](C2)N3CCN(CC2CCCCC2)C(=O)CO)c1	6.69741490700595	c1ccc([C@@H]2C[C@@H]3CC[C@H](C2)N3CCNCC2CCCCC2)cc1	0	1	1	0	0	0	0	0	0	0	2	2	0	0	0	2	0	1	0	0	0	0	0	0	0	0	0	2	0	0	0	0	0	0	1	0	2	0	0	0	0	0	0	0	0	0	0
NC(=O)c1cccc([C@@H]2C[C@@H]3CC[C@H](C2)N3CCN(CC2CCCCC2)C(=O)CCC(=O)O)c1	6.69741490700595	c1ccc([C@@H]2C[C@@H]3CC[C@H](C2)N3CCNCC2CCCCC2)cc1	1	0	0	0	0	0	0	0	1	1	3	2	0	0	0	2	0	1	0	0	0	0	0	0	0	0	0	2	0	0	0	0	0	0	1	0	2	0	0	0	0	0	0	0	0	0	0
NC(=O)c1cccc([C@@H]2C[C@@H]3CC[C@H](C2)N3CCN(Cc2ccccc2)C(=O)CO)c1	11.302585092994	c1ccc(CNCCN2[C@H]3CC[C@@H]2C[C@H](c2ccccc2)C3)cc1	0	1	1	0	0	0	0	0	0	0	2	2	0	0	0	2	0	1	0	0	0	0	0	0	0	0	0	2	0	0	0	0	0	0	2	0	2	0	0	0	0	0	0	0	0	0	0
O=C(CO)N(CCN1[C@H]2CC[C@@H]1C[C@H](c1cccc(O)c1)C2)Cc1ccc(C(F)(F)F)cc1	6.69741490700595	c1ccc(CNCCN2[C@H]3CC[C@@H]2C[C@H](c2ccccc2)C3)cc1	0	1	1	0	0	0	0	1	0	0	1	1	0	0	0	2	0	0	0	0	0	0	0	0	0	3	0	1	0	0	0	0	0	0	2	0	2	0	0	0	0	0	0	0	3	0	0
O=C(CO)N(CCN1[C@H]2CC[C@@H]1C[C@H](c1cccc(O)c1)C2)Cc1ccc(Cl)cc1	6.69741490700595	c1ccc(CNCCN2[C@H]3CC[C@@H]2C[C@H](c2ccccc2)C3)cc1	0	1	1	0	0	0	0	1	0	0	1	1	0	0	0	2	0	0	0	0	0	0	0	0	0	0	0	1	0	0	0	0	0	0	2	0	2	0	0	0	0	0	0	0	1	0	0
O=C(CO)N(CCN1[C@H]2CC[C@@H]1C[C@H](c1cccc(O)c1)C2)Cc1ccc(F)cc1	6.69741490700595	c1ccc(CNCCN2[C@H]3CC[C@@H]2C[C@H](c2ccccc2)C3)cc1	0	1	1	0	0	0	0	1	0	0	1	1	0	0	0	2	0	0	0	0	0	0	0	0	0	0	0	1	0	0	0	0	0	0	2	0	2	0	0	0	0	0	0	0	1	0	0
CS(=O)(=O)CC(=O)N(CCN1[C@H]2CC[C@@H]1C[C@H](c1cccc(O)c1)C2)Cc1c(F)cccc1F	6.69741490700595	c1ccc(CNCCN2[C@H]3CC[C@@H]2C[C@H](c2ccccc2)C3)cc1	0	0	0	0	0	0	0	1	0	0	1	1	0	0	0	2	0	0	0	0	0	0	0	0	0	0	0	1	0	0	0	0	0	0	2	0	2	0	0	0	0	0	0	0	2	0	0
O=C(O)CC(=O)N(CCN1[C@H]2CC[C@@H]1C[C@H](c1cccc(O)c1)C2)Cc1c(F)cccc1F	6.69741490700595	c1ccc(CNCCN2[C@H]3CC[C@@H]2C[C@H](c2ccccc2)C3)cc1	1	0	0	0	0	0	0	1	1	1	2	1	0	0	0	2	0	0	0	0	0	0	0	0	0	0	0	1	0	0	0	0	0	0	2	0	2	0	0	0	0	0	0	0	2	0	0
CS(=O)(=O)CC(=O)N(CCN1[C@H]2CC[C@@H]1C[C@H](c1cccc(O)c1)C2)Cc1cccc(F)c1	6.69741490700595	c1ccc(CNCCN2[C@H]3CC[C@@H]2C[C@H](c2ccccc2)C3)cc1	0	0	0	0	0	0	0	1	0	0	1	1	0	0	0	2	0	0	0	0	0	0	0	0	0	0	0	1	0	0	0	0	0	0	2	0	2	0	0	0	0	0	0	0	1	0	0
O=C(O)CC(=O)N(CCN1[C@H]2CC[C@@H]1C[C@H](c1cccc(O)c1)C2)Cc1cccc(F)c1	6.69741490700595	c1ccc(CNCCN2[C@H]3CC[C@@H]2C[C@H](c2ccccc2)C3)cc1	1	0	0	0	0	0	0	1	1	1	2	1	0	0	0	2	0	0	0	0	0	0	0	0	0	0	0	1	0	0	0	0	0	0	2	0	2	0	0	0	0	0	0	0	1	0	0
CC(=O)N(CCN1[C@H]2CC[C@@H]1C[C@H](c1cccc(O)c1)C2)Cc1c(F)cccc1F	6.69741490700595	c1ccc(CNCCN2[C@H]3CC[C@@H]2C[C@H](c2ccccc2)C3)cc1	0	0	0	0	0	0	0	1	0	0	1	1	0	0	0	2	0	0	0	0	0	0	0	0	0	0	0	1	0	0	0	0	0	0	2	0	2	0	0	0	0	0	0	0	2	0	0
CC(C)CC(=O)N(CCN1[C@H]2CC[C@@H]1C[C@H](c1cccc(O)c1)C2)Cc1c(F)cccc1F	6.69741490700595	c1ccc(CNCCN2[C@H]3CC[C@@H]2C[C@H](c2ccccc2)C3)cc1	0	0	0	0	0	0	0	1	0	0	1	1	0	0	0	2	0	0	0	0	0	0	0	0	0	0	0	1	0	0	0	0	0	0	2	0	2	0	0	0	0	0	0	0	2	0	0
O=C(CO)N(CCN1[C@H]2CC[C@@H]1C[C@H](c1cccc(O)c1)C2)Cc1c(F)cccc1F	6.69741490700595	c1ccc(CNCCN2[C@H]3CC[C@@H]2C[C@H](c2ccccc2)C3)cc1	0	1	1	0	0	0	0	1	0	0	1	1	0	0	0	2	0	0	0	0	0	0	0	0	0	0	0	1	0	0	0	0	0	0	2	0	2	0	0	0	0	0	0	0	2	0	0
CC(C)CC(=O)N(CCN1[C@H]2CC[C@@H]1C[C@H](c1cccc(O)c1)C2)Cc1cccc(F)c1	6.69741490700595	c1ccc(CNCCN2[C@H]3CC[C@@H]2C[C@H](c2ccccc2)C3)cc1	0	0	0	0	0	0	0	1	0	0	1	1	0	0	0	2	0	0	0	0	0	0	0	0	0	0	0	1	0	0	0	0	0	0	2	0	2	0	0	0	0	0	0	0	1	0	0
O=C(O)C(O)CC(=O)N(CCN1[C@H]2CC[C@@H]1C[C@H](c1cccc(O)c1)C2)Cc1cccc(F)c1	6.69741490700595	c1ccc(CNCCN2[C@H]3CC[C@@H]2C[C@H](c2ccccc2)C3)cc1	1	1	1	0	0	0	0	1	1	1	2	1	0	0	0	2	0	0	0	0	0	0	0	0	0	0	0	1	0	0	0	0	0	0	2	0	2	0	0	0	0	0	0	0	1	0	0
O=C(CO)N(CCN1[C@H]2CC[C@@H]1C[C@H](c1cccc(O)c1)C2)Cc1cccc(F)c1	6.69741490700595	c1ccc(CNCCN2[C@H]3CC[C@@H]2C[C@H](c2ccccc2)C3)cc1	0	1	1	0	0	0	0	1	0	0	1	1	0	0	0	2	0	0	0	0	0	0	0	0	0	0	0	1	0	0	0	0	0	0	2	0	2	0	0	0	0	0	0	0	1	0	0
NC(=O)CCC(=O)N(CCN1[C@H]2CC[C@@H]1C[C@H](c1cccc(O)c1)C2)CC1CCCCC1	6.69741490700595	c1ccc([C@@H]2C[C@@H]3CC[C@H](C2)N3CCNCC2CCCCC2)cc1	0	0	0	0	0	0	0	1	0	0	2	2	0	0	0	2	0	1	0	0	0	0	0	0	0	0	0	2	0	0	0	0	0	0	1	0	2	0	0	0	0	0	0	0	0	0	0
CS(=O)(=O)CC(=O)N(CCN1[C@H]2CC[C@@H]1C[C@H](c1cccc(O)c1)C2)CC1CCCCC1	6.69741490700595	c1ccc([C@@H]2C[C@@H]3CC[C@H](C2)N3CCNCC2CCCCC2)cc1	0	0	0	0	0	0	0	1	0	0	1	1	0	0	0	2	0	0	0	0	0	0	0	0	0	0	0	1	0	0	0	0	0	0	1	0	2	0	0	0	0	0	0	0	0	0	0
COC(=O)CCC(=O)N(CCN1[C@H]2CC[C@@H]1C[C@H](c1cccc(O)c1)C2)CC1CCCCC1	6.69741490700595	c1ccc([C@@H]2C[C@@H]3CC[C@H](C2)N3CCNCC2CCCCC2)cc1	0	0	0	0	0	0	0	1	0	0	2	2	0	0	0	2	0	0	0	0	0	0	0	0	0	0	0	1	0	0	0	0	0	0	1	0	2	0	0	0	1	1	0	0	0	0	0
COc1ccc2c3c1O[C@@H]1[C@]34CCN(CC3CC3)[C@H](C2)[C@]42CC[C@@]1(OC)[C@@](C)(CO)C2	5.58885228748468	c1cc2c3c(c1)O[C@H]1C4CCC5(CC4)[C@@H](C2)N(CC2CC2)CC[C@]315	0	1	1	0	0	0	0	0	0	0	0	0	0	0	0	1	0	0	0	0	1	0	0	0	0	0	0	0	0	0	0	0	0	0	1	0	2	0	0	0	0	3	0	0	0	0	0
COc1ccc2c3c1O[C@H]1[C@@]4(OC)CC[C@@]5(C[C@]4(C)OC(C)=O)[C@@H](C2)N(CC2CC2)CC[C@]315	7.02591897397799	c1cc2c3c(c1)O[C@H]1C4CCC5(CC4)[C@@H](C2)N(CC2CC2)CC[C@]315	0	0	0	0	0	0	0	0	0	0	1	1	0	0	0	1	0	0	0	0	1	0	0	0	0	0	0	0	0	0	0	0	0	0	1	0	2	0	0	0	1	4	0	0	0	0	0
COc1ccc2c3c1O[C@H]1[C@@]4(OC)CC[C@@]5(C[C@]4(C)OC(=O)C(C)C)[C@@H](C2)N(CC2CC2)CC[C@]315	5.47070261571053	c1cc2c3c(c1)O[C@H]1C4CCC5(CC4)[C@@H](C2)N(CC2CC2)CC[C@]315	0	0	0	0	0	0	0	0	0	0	1	1	0	0	0	1	0	0	0	0	1	0	0	0	0	0	0	0	0	0	0	0	0	0	1	0	2	0	0	0	1	4	0	0	0	0	0
COc1ccc2c3c1O[C@@H]1[C@]34CCN(CC3CC3)[C@H](C2)[C@]42CC[C@@]1(OC)[C@@](C)(C=O)C2	5.10207591895136	c1cc2c3c(c1)O[C@H]1C4CCC5(CC4)[C@@H](C2)N(CC2CC2)CC[C@]315	0	0	0	0	0	0	0	0	0	0	1	1	0	0	0	1	0	0	0	0	1	0	0	1	0	0	0	0	0	0	0	0	0	0	1	0	2	0	0	0	0	3	0	0	0	0	0
[truncated: 52 more columns]
