# Supplementary material for: A systematic study of key elements underlying molecular property prediction
Source: Nat Commun. 2023 Oct 13;14:6395. doi: 10.1038/s41467-023-41948-6 (PMC10575948; doi:10.1038/s41467-023-41948-6)
Supplement: Supplementary file 4 — Source Data [file 41467_2023_41948_MOESM4_ESM.zip › SourceData/SFig23/SFig23b.txt]

mean_metric_score	std_metric_score	split_type	mol_rep	mol_prop	model_name	metric_name	desc_name	size
1.68110690599477	0.239173542425971	scaffold	Fixed-3. AtomPairs	natoms_size100_desc	RF	RMSE	NumAtoms	Size: 0.1K
1.88272678879373	0.356686474453107	scaffold	Fixed-3. AtomPairs	natoms_size100_desc	SVM	RMSE	NumAtoms	Size: 0.1K
1.59145380928794	0.328339469426462	scaffold	Fixed-3. AtomPairs	natoms_size100_desc	XGBoost	RMSE	NumAtoms	Size: 0.1K
2.17964513649708	0.336285896755483	scaffold	Learned-1. SMILES	natoms_size100_desc	RNN	RMSE	NumAtoms	Size: 0.1K
7.42173119784087	2.62942436361101	scaffold	Learned-2. Graph	natoms_size100_desc	GCN	RMSE	NumAtoms	Size: 0.1K
4.93977252368775	1.59554420602535	scaffold	Learned-2. Graph	natoms_size100_desc	GIN	RMSE	NumAtoms	Size: 0.1K
2.47277900212171	0.811202597858884	scaffold	Learned-2. Graph	natoms_size100_desc	GROVER	RMSE	NumAtoms	Size: 0.1K
21.8114723858616	0.575502378483996	scaffold	Learned-1. SMILES	natoms_size100_desc	MolBERT	RMSE	NumAtoms	Size: 0.1K
1.57711943923537	0.207565181418163	scaffold	Fixed-3. AtomPairs	natoms_size200_desc	RF	RMSE	NumAtoms	Size: 0.2K
1.41810507545331	0.22892907599284	scaffold	Fixed-3. AtomPairs	natoms_size200_desc	SVM	RMSE	NumAtoms	Size: 0.2K
1.48696139463037	0.226098177269428	scaffold	Fixed-3. AtomPairs	natoms_size200_desc	XGBoost	RMSE	NumAtoms	Size: 0.2K
2.06594016901563	0.225969191316043	scaffold	Learned-1. SMILES	natoms_size200_desc	RNN	RMSE	NumAtoms	Size: 0.2K
4.12627874534737	1.22996782102488	scaffold	Learned-2. Graph	natoms_size200_desc	GCN	RMSE	NumAtoms	Size: 0.2K
3.32730971983765	1.10059581521744	scaffold	Learned-2. Graph	natoms_size200_desc	GIN	RMSE	NumAtoms	Size: 0.2K
2.49895357207236	0.804280493179599	scaffold	Learned-2. Graph	natoms_size200_desc	GROVER	RMSE	NumAtoms	Size: 0.2K
20.4842045588657	0.439818144766613	scaffold	Learned-1. SMILES	natoms_size200_desc	MolBERT	RMSE	NumAtoms	Size: 0.2K
1.48959247057324	0.162234424718134	scaffold	Fixed-3. AtomPairs	natoms_size400_desc	RF	RMSE	NumAtoms	Size: 0.4K
1.11156096953721	0.122709667678983	scaffold	Fixed-3. AtomPairs	natoms_size400_desc	SVM	RMSE	NumAtoms	Size: 0.4K
1.33679995208542	0.166117331782186	scaffold	Fixed-3. AtomPairs	natoms_size400_desc	XGBoost	RMSE	NumAtoms	Size: 0.4K
1.85532834352356	0.208596828947318	scaffold	Learned-1. SMILES	natoms_size400_desc	RNN	RMSE	NumAtoms	Size: 0.4K
2.57246127954182	0.361318217684766	scaffold	Learned-2. Graph	natoms_size400_desc	GCN	RMSE	NumAtoms	Size: 0.4K
2.57840108257323	0.395025968384723	scaffold	Learned-2. Graph	natoms_size400_desc	GIN	RMSE	NumAtoms	Size: 0.4K
2.34509304626054	0.603618511027295	scaffold	Learned-2. Graph	natoms_size400_desc	GROVER	RMSE	NumAtoms	Size: 0.4K
18.414500597673	0.264071604370193	scaffold	Learned-1. SMILES	natoms_size400_desc	MolBERT	RMSE	NumAtoms	Size: 0.4K
1.4177640359158	0.140983053588945	scaffold	Fixed-3. AtomPairs	natoms_size600_desc	RF	RMSE	NumAtoms	Size: 0.6K
0.94015509012369	0.082635414049736	scaffold	Fixed-3. AtomPairs	natoms_size600_desc	SVM	RMSE	NumAtoms	Size: 0.6K
1.29155265154484	0.141139644936211	scaffold	Fixed-3. AtomPairs	natoms_size600_desc	XGBoost	RMSE	NumAtoms	Size: 0.6K
1.58967894687446	0.251084710394401	scaffold	Learned-1. SMILES	natoms_size600_desc	RNN	RMSE	NumAtoms	Size: 0.6K
2.43646030498751	0.231996023753169	scaffold	Learned-2. Graph	natoms_size600_desc	GCN	RMSE	NumAtoms	Size: 0.6K
2.22981994195939	0.27877149772345	scaffold	Learned-2. Graph	natoms_size600_desc	GIN	RMSE	NumAtoms	Size: 0.6K
2.30031351606254	0.538140124114177	scaffold	Learned-2. Graph	natoms_size600_desc	GROVER	RMSE	NumAtoms	Size: 0.6K
16.2441322098116	0.299717117792584	scaffold	Learned-1. SMILES	natoms_size600_desc	MolBERT	RMSE	NumAtoms	Size: 0.6K
1.3955492333847	0.118760025490644	scaffold	Fixed-3. AtomPairs	natoms_size800_desc	RF	RMSE	NumAtoms	Size: 0.8K
0.799316198038806	0.0681798757135063	scaffold	Fixed-3. AtomPairs	natoms_size800_desc	SVM	RMSE	NumAtoms	Size: 0.8K
1.25364316814519	0.10720768941319	scaffold	Fixed-3. AtomPairs	natoms_size800_desc	XGBoost	RMSE	NumAtoms	Size: 0.8K
1.12116553255765	0.282229017944431	scaffold	Learned-1. SMILES	natoms_size800_desc	RNN	RMSE	NumAtoms	Size: 0.8K
2.27523628319122	0.197359144644039	scaffold	Learned-2. Graph	natoms_size800_desc	GCN	RMSE	NumAtoms	Size: 0.8K
2.06126825506466	0.184098480657871	scaffold	Learned-2. Graph	natoms_size800_desc	GIN	RMSE	NumAtoms	Size: 0.8K
2.3095113238062	0.529151287783862	scaffold	Learned-2. Graph	natoms_size800_desc	GROVER	RMSE	NumAtoms	Size: 0.8K
14.4780761374007	0.282763339155039	scaffold	Learned-1. SMILES	natoms_size800_desc	MolBERT	RMSE	NumAtoms	Size: 0.8K
1.37443857316461	0.0806307073182989	scaffold	Fixed-3. AtomPairs	natoms_size1000_desc	RF	RMSE	NumAtoms	Size: 1K
0.741017272404136	0.0606800102369675	scaffold	Fixed-3. AtomPairs	natoms_size1000_desc	SVM	RMSE	NumAtoms	Size: 1K
1.22768431537363	0.0791076042131207	scaffold	Fixed-3. AtomPairs	natoms_size1000_desc	XGBoost	RMSE	NumAtoms	Size: 1K
0.861692541548155	0.319980371037764	scaffold	Learned-1. SMILES	natoms_size1000_desc	RNN	RMSE	NumAtoms	Size: 1K
2.22147972493063	0.117317346492963	scaffold	Learned-2. Graph	natoms_size1000_desc	GCN	RMSE	NumAtoms	Size: 1K
2.01963125389946	0.146942705348628	scaffold	Learned-2. Graph	natoms_size1000_desc	GIN	RMSE	NumAtoms	Size: 1K
2.26340756228949	0.512164197594866	scaffold	Learned-2. Graph	natoms_size1000_desc	GROVER	RMSE	NumAtoms	Size: 1K
12.8376204405897	0.33322388663315	scaffold	Learned-1. SMILES	natoms_size1000_desc	MolBERT	RMSE	NumAtoms	Size: 1K
1.31348787673212	0.0577157273528755	scaffold	Fixed-3. AtomPairs	natoms_size2000_desc	RF	RMSE	NumAtoms	Size: 2K
0.440131818460692	0.0333434004687532	scaffold	Fixed-3. AtomPairs	natoms_size2000_desc	SVM	RMSE	NumAtoms	Size: 2K
1.1633899021292	0.0654008165677933	scaffold	Fixed-3. AtomPairs	natoms_size2000_desc	XGBoost	RMSE	NumAtoms	Size: 2K
0.382901800332726	0.118259847702199	scaffold	Learned-1. SMILES	natoms_size2000_desc	RNN	RMSE	NumAtoms	Size: 2K
2.05148026160853	0.101155320557076	scaffold	Learned-2. Graph	natoms_size2000_desc	GCN	RMSE	NumAtoms	Size: 2K
1.9340438493146	0.0948922277886979	scaffold	Learned-2. Graph	natoms_size2000_desc	GIN	RMSE	NumAtoms	Size: 2K
2.28257499160156	0.561507883323616	scaffold	Learned-2. Graph	natoms_size2000_desc	GROVER	RMSE	NumAtoms	Size: 2K
6.32039828230499	0.33521496657117	scaffold	Learned-1. SMILES	natoms_size2000_desc	MolBERT	RMSE	NumAtoms	Size: 2K
1.27672414696557	0.0433471697565483	scaffold	Fixed-3. AtomPairs	natoms_size4000_desc	RF	RMSE	NumAtoms	Size: 4K
0.172670307693949	0.0107723631377292	scaffold	Fixed-3. AtomPairs	natoms_size4000_desc	SVM	RMSE	NumAtoms	Size: 4K
1.13939880362309	0.0459174906363178	scaffold	Fixed-3. AtomPairs	natoms_size4000_desc	XGBoost	RMSE	NumAtoms	Size: 4K
0.166637865231391	0.0709377574223433	scaffold	Learned-1. SMILES	natoms_size4000_desc	RNN	RMSE	NumAtoms	Size: 4K
1.95776192880351	0.119290476491123	scaffold	Learned-2. Graph	natoms_size4000_desc	GCN	RMSE	NumAtoms	Size: 4K
1.91131657083042	0.0900100965195824	scaffold	Learned-2. Graph	natoms_size4000_desc	GIN	RMSE	NumAtoms	Size: 4K
2.34603446289064	0.586100402590117	scaffold	Learned-2. Graph	natoms_size4000_desc	GROVER	RMSE	NumAtoms	Size: 4K
3.42144500379454	0.110547980306062	scaffold	Learned-1. SMILES	natoms_size4000_desc	MolBERT	RMSE	NumAtoms	Size: 4K
1.25818913045169	0.0345712426486875	scaffold	Fixed-3. AtomPairs	natoms_size6000_desc	RF	RMSE	NumAtoms	Size: 6K
0.147849032045526	0.0103263965751742	scaffold	Fixed-3. AtomPairs	natoms_size6000_desc	SVM	RMSE	NumAtoms	Size: 6K
1.13968982391375	0.0305508280315487	scaffold	Fixed-3. AtomPairs	natoms_size6000_desc	XGBoost	RMSE	NumAtoms	Size: 6K
0.139062883447546	0.0766215013497699	scaffold	Learned-1. SMILES	natoms_size6000_desc	RNN	RMSE	NumAtoms	Size: 6K
1.87329722871464	0.119087799639015	scaffold	Learned-2. Graph	natoms_size6000_desc	GCN	RMSE	NumAtoms	Size: 6K
1.85222180252784	0.110803747133991	scaffold	Learned-2. Graph	natoms_size6000_desc	GIN	RMSE	NumAtoms	Size: 6K
2.32237495511531	0.494191897571699	scaffold	Learned-2. Graph	natoms_size6000_desc	GROVER	RMSE	NumAtoms	Size: 6K
2.59963090358857	0.0700989334145698	scaffold	Learned-1. SMILES	natoms_size6000_desc	MolBERT	RMSE	NumAtoms	Size: 6K
1.24384313463005	0.032849375688431	scaffold	Fixed-3. AtomPairs	natoms_size8000_desc	RF	RMSE	NumAtoms	Size: 8K
0.147200304652309	0.0187091066747089	scaffold	Fixed-3. AtomPairs	natoms_size8000_desc	SVM	RMSE	NumAtoms	Size: 8K
1.14045443974753	0.0306955334635307	scaffold	Fixed-3. AtomPairs	natoms_size8000_desc	XGBoost	RMSE	NumAtoms	Size: 8K
0.0898821936569671	0.0475107845665761	scaffold	Learned-1. SMILES	natoms_size8000_desc	RNN	RMSE	NumAtoms	Size: 8K
1.8294088561827	0.0973867076667917	scaffold	Learned-2. Graph	natoms_size8000_desc	GCN	RMSE	NumAtoms	Size: 8K
1.85046081323175	0.0888831649326694	scaffold	Learned-2. Graph	natoms_size8000_desc	GIN	RMSE	NumAtoms	Size: 8K
2.34089866438639	0.512152626224938	scaffold	Learned-2. Graph	natoms_size8000_desc	GROVER	RMSE	NumAtoms	Size: 8K
2.10215773095646	0.0491656213199257	scaffold	Learned-1. SMILES	natoms_size8000_desc	MolBERT	RMSE	NumAtoms	Size: 8K
1.23157204769973	0.0296472640715709	scaffold	Fixed-3. AtomPairs	natoms_size10000_desc	RF	RMSE	NumAtoms	Size: 10K
0.137585090259871	0.0071413918123151	scaffold	Fixed-3. AtomPairs	natoms_size10000_desc	SVM	RMSE	NumAtoms	Size: 10K
1.13275452724878	0.0267485812930266	scaffold	Fixed-3. AtomPairs	natoms_size10000_desc	XGBoost	RMSE	NumAtoms	Size: 10K
0.0901550340853259	0.0764076715708396	scaffold	Learned-1. SMILES	natoms_size10000_desc	RNN	RMSE	NumAtoms	Size: 10K
1.78560033349546	0.0616937723067169	scaffold	Learned-2. Graph	natoms_size10000_desc	GCN	RMSE	NumAtoms	Size: 10K
1.80585118405659	0.0864994977890683	scaffold	Learned-2. Graph	natoms_size10000_desc	GIN	RMSE	NumAtoms	Size: 10K
2.34121127071837	0.507614699221803	scaffold	Learned-2. Graph	natoms_size10000_desc	GROVER	RMSE	NumAtoms	Size: 10K
1.73849389128793	0.0357731996828057	scaffold	Learned-1. SMILES	natoms_size10000_desc	MolBERT	RMSE	NumAtoms	Size: 10K
1.17015021020078	0.0231804577416998	scaffold	Fixed-3. AtomPairs	natoms_size20000_desc	RF	RMSE	NumAtoms	Size: 20K
0.141498563329572	0.0208579211572714	scaffold	Fixed-3. AtomPairs	natoms_size20000_desc	SVM	RMSE	NumAtoms	Size: 20K
1.10290270534093	0.0250923332351077	scaffold	Fixed-3. AtomPairs	natoms_size20000_desc	XGBoost	RMSE	NumAtoms	Size: 20K
0.0550032912619588	0.0346011155664687	scaffold	Learned-1. SMILES	natoms_size20000_desc	RNN	RMSE	NumAtoms	Size: 20K
1.71978801051494	0.0913020038192988	scaffold	Learned-2. Graph	natoms_size20000_desc	GCN	RMSE	NumAtoms	Size: 20K
1.73483537623459	0.184958150088662	scaffold	Learned-2. Graph	natoms_size20000_desc	GIN	RMSE	NumAtoms	Size: 20K
2.34065411209824	0.514282990298874	scaffold	Learned-2. Graph	natoms_size20000_desc	GROVER	RMSE	NumAtoms	Size: 20K
1.10977475427608	0.0267190281426846	scaffold	Learned-1. SMILES	natoms_size20000_desc	MolBERT	RMSE	NumAtoms	Size: 20K
1.13652168023969	0.0224525786513902	scaffold	Fixed-3. AtomPairs	natoms_size40000_desc	RF	RMSE	NumAtoms	Size: 40K
0.133596721600851	0.0168700369128138	scaffold	Fixed-3. AtomPairs	natoms_size40000_desc	SVM	RMSE	NumAtoms	Size: 40K
1.09764481921307	0.0250988949921863	scaffold	Fixed-3. AtomPairs	natoms_size40000_desc	XGBoost	RMSE	NumAtoms	Size: 40K
0.0399048768640273	0.0254283670931888	scaffold	Learned-1. SMILES	natoms_size40000_desc	RNN	RMSE	NumAtoms	Size: 40K
1.59690071518317	0.0632344524401294	scaffold	Learned-2. Graph	natoms_size40000_desc	GCN	RMSE	NumAtoms	Size: 40K
1.4189634064762	0.0649712143903403	scaffold	Learned-2. Graph	natoms_size40000_desc	GIN	RMSE	NumAtoms	Size: 40K
2.34217911441559	0.564252443508099	scaffold	Learned-2. Graph	natoms_size40000_desc	GROVER	RMSE	NumAtoms	Size: 40K
0.967842952339594	0.0224660857676945	scaffold	Learned-1. SMILES	natoms_size40000_desc	MolBERT	RMSE	NumAtoms	Size: 40K
1.12351721080954	0.0262478043588405	scaffold	Fixed-3. AtomPairs	natoms_size60000_desc	RF	RMSE	NumAtoms	Size: 60K
0.131809896369857	0.0146505647614218	scaffold	Fixed-3. AtomPairs	natoms_size60000_desc	SVM	RMSE	NumAtoms	Size: 60K
1.1031983938395	0.0339734485967628	scaffold	Fixed-3. AtomPairs	natoms_size60000_desc	XGBoost	RMSE	NumAtoms	Size: 60K
0.0302075225654027	0.0216088242993967	scaffold	Learned-1. SMILES	natoms_size60000_desc	RNN	RMSE	NumAtoms	Size: 60K
1.57322645073185	0.0846262292778711	scaffold	Learned-2. Graph	natoms_size60000_desc	GCN	RMSE	NumAtoms	Size: 60K
1.22969856657403	0.0492137803608483	scaffold	Learned-2. Graph	natoms_size60000_desc	GIN	RMSE	NumAtoms	Size: 60K
2.33839423801666	0.524227398879165	scaffold	Learned-2. Graph	natoms_size60000_desc	GROVER	RMSE	NumAtoms	Size: 60K
0.920038527909326	0.0212788792634419	scaffold	Learned-1. SMILES	natoms_size60000_desc	MolBERT	RMSE	NumAtoms	Size: 60K
1.10324911521772	0.0282483021395646	scaffold	Fixed-3. AtomPairs	natoms_size80000_desc	RF	RMSE	NumAtoms	Size: 80K
0.132224440073605	0.0193500149585233	scaffold	Fixed-3. AtomPairs	natoms_size80000_desc	SVM	RMSE	NumAtoms	Size: 80K
1.10362213163687	0.0358544152966985	scaffold	Fixed-3. AtomPairs	natoms_size80000_desc	XGBoost	RMSE	NumAtoms	Size: 80K
0.0279278029205953	0.0137081459505203	scaffold	Learned-1. SMILES	natoms_size80000_desc	RNN	RMSE	NumAtoms	Size: 80K
1.50883216268822	0.0693153260989033	scaffold	Learned-2. Graph	natoms_size80000_desc	GCN	RMSE	NumAtoms	Size: 80K
1.07792248365754	0.0442999801266308	scaffold	Learned-2. Graph	natoms_size80000_desc	GIN	RMSE	NumAtoms	Size: 80K
2.34120179091208	0.524701255489731	scaffold	Learned-2. Graph	natoms_size80000_desc	GROVER	RMSE	NumAtoms	Size: 80K
0.893942789292988	0.0206505409812536	scaffold	Learned-1. SMILES	natoms_size80000_desc	MolBERT	RMSE	NumAtoms	Size: 80K
1.08724762582822	0.0251906106802984	scaffold	Fixed-3. AtomPairs	natoms_size100000_desc	RF	RMSE	NumAtoms	Size:100K
0.129133310543467	0.0114718858192063	scaffold	Fixed-3. AtomPairs	natoms_size100000_desc	SVM	RMSE	NumAtoms	Size:100K
1.10266031928373	0.0345966902752572	scaffold	Fixed-3. AtomPairs	natoms_size100000_desc	XGBoost	RMSE	NumAtoms	Size:100K
0.0216287765052557	0.0142487967836112	scaffold	Learned-1. SMILES	natoms_size100000_desc	RNN	RMSE	NumAtoms	Size:100K
1.47559378437851	0.0770425454246332	scaffold	Learned-2. Graph	natoms_size100000_desc	GCN	RMSE	NumAtoms	Size:100K
0.968314932898755	0.0550753865439342	scaffold	Learned-2. Graph	natoms_size100000_desc	GIN	RMSE	NumAtoms	Size:100K
2.34399361407578	0.554068046867004	scaffold	Learned-2. Graph	natoms_size100000_desc	GROVER	RMSE	NumAtoms	Size:100K
0.87740398235894	0.0216390961711819	scaffold	Learned-1. SMILES	natoms_size100000_desc	MolBERT	RMSE	NumAtoms	Size:100K
