# Supplementary material for: A systematic study of key elements underlying molecular property prediction
Source: Nat Commun. 2023 Oct 13;14:6395. doi: 10.1038/s41467-023-41948-6 (PMC10575948; doi:10.1038/s41467-023-41948-6)
Supplement: Supplementary file 4 — Source Data [file 41467_2023_41948_MOESM4_ESM.zip › SourceData/SFig23/SFig23a.txt]

mean_metric_score	std_metric_score	split_type	mol_rep	mol_prop	model_name	metric_name	desc_name	size
22.0278319783301	3.02498653159116	scaffold	Fixed-3. AtomPairs	mw_size100_desc	RF	RMSE	MolWt	Size: 0.1K
31.6263252019265	6.47837194078658	scaffold	Fixed-3. AtomPairs	mw_size100_desc	SVM	RMSE	MolWt	Size: 0.1K
22.5237602609119	3.87798062052371	scaffold	Fixed-3. AtomPairs	mw_size100_desc	XGBoost	RMSE	MolWt	Size: 0.1K
35.1276608077511	19.5100971761608	scaffold	Learned-1. SMILES	mw_size100_desc	RNN	RMSE	MolWt	Size: 0.1K
174.446160404902	30.473299816092	scaffold	Learned-2. Graph	mw_size100_desc	GCN	RMSE	MolWt	Size: 0.1K
153.76970788953	28.0612402141194	scaffold	Learned-2. Graph	mw_size100_desc	GIN	RMSE	MolWt	Size: 0.1K
28.3088407357672	4.55161695940682	scaffold	Learned-2. Graph	mw_size100_desc	GROVER	RMSE	MolWt	Size: 0.1K
312.866984810294	6.54935246485292	scaffold	Learned-1. SMILES	mw_size100_desc	MolBERT	RMSE	MolWt	Size: 0.1K
20.8358933969303	2.31087595977413	scaffold	Fixed-3. AtomPairs	mw_size200_desc	RF	RMSE	MolWt	Size: 0.2K
25.133946303474	4.84229769978042	scaffold	Fixed-3. AtomPairs	mw_size200_desc	SVM	RMSE	MolWt	Size: 0.2K
20.621682049036	2.366131756049	scaffold	Fixed-3. AtomPairs	mw_size200_desc	XGBoost	RMSE	MolWt	Size: 0.2K
26.0447141573279	2.31348268655322	scaffold	Learned-1. SMILES	mw_size200_desc	RNN	RMSE	MolWt	Size: 0.2K
136.924294595388	32.9888346099602	scaffold	Learned-2. Graph	mw_size200_desc	GCN	RMSE	MolWt	Size: 0.2K
112.721317199848	41.5301805937931	scaffold	Learned-2. Graph	mw_size200_desc	GIN	RMSE	MolWt	Size: 0.2K
26.2071905431482	2.56189572788142	scaffold	Learned-2. Graph	mw_size200_desc	GROVER	RMSE	MolWt	Size: 0.2K
311.126778965949	5.3462666668708	scaffold	Learned-1. SMILES	mw_size200_desc	MolBERT	RMSE	MolWt	Size: 0.2K
20.2724318341022	2.13182431529702	scaffold	Fixed-3. AtomPairs	mw_size400_desc	RF	RMSE	MolWt	Size: 0.4K
20.0724969221269	2.81500744279815	scaffold	Fixed-3. AtomPairs	mw_size400_desc	SVM	RMSE	MolWt	Size: 0.4K
19.4009039101124	2.13202607804334	scaffold	Fixed-3. AtomPairs	mw_size400_desc	XGBoost	RMSE	MolWt	Size: 0.4K
24.8603493197535	2.05171729489312	scaffold	Learned-1. SMILES	mw_size400_desc	RNN	RMSE	MolWt	Size: 0.4K
137.822231094155	32.6746410241388	scaffold	Learned-2. Graph	mw_size400_desc	GCN	RMSE	MolWt	Size: 0.4K
108.78967945694	21.6751229614963	scaffold	Learned-2. Graph	mw_size400_desc	GIN	RMSE	MolWt	Size: 0.4K
25.6397034254768	2.18399420666909	scaffold	Learned-2. Graph	mw_size400_desc	GROVER	RMSE	MolWt	Size: 0.4K
310.405277503508	3.45879986114636	scaffold	Learned-1. SMILES	mw_size400_desc	MolBERT	RMSE	MolWt	Size: 0.4K
20.1638103963174	1.97136407296088	scaffold	Fixed-3. AtomPairs	mw_size600_desc	RF	RMSE	MolWt	Size: 0.6K
16.0582186227631	2.32647144789506	scaffold	Fixed-3. AtomPairs	mw_size600_desc	SVM	RMSE	MolWt	Size: 0.6K
18.8511419254433	2.2361570226877	scaffold	Fixed-3. AtomPairs	mw_size600_desc	XGBoost	RMSE	MolWt	Size: 0.6K
24.0689402116733	7.81176829353517	scaffold	Learned-1. SMILES	mw_size600_desc	RNN	RMSE	MolWt	Size: 0.6K
86.5870229970485	34.2482672204547	scaffold	Learned-2. Graph	mw_size600_desc	GCN	RMSE	MolWt	Size: 0.6K
64.9852445984213	23.28559722204	scaffold	Learned-2. Graph	mw_size600_desc	GIN	RMSE	MolWt	Size: 0.6K
24.8164148115851	2.59964197354258	scaffold	Learned-2. Graph	mw_size600_desc	GROVER	RMSE	MolWt	Size: 0.6K
305.266638556837	3.74443540624198	scaffold	Learned-1. SMILES	mw_size600_desc	MolBERT	RMSE	MolWt	Size: 0.6K
20.0236591004836	1.33264376446188	scaffold	Fixed-3. AtomPairs	mw_size800_desc	RF	RMSE	MolWt	Size: 0.8K
13.2627860607615	1.62764324774323	scaffold	Fixed-3. AtomPairs	mw_size800_desc	SVM	RMSE	MolWt	Size: 0.8K
18.4104720631937	1.34374300132686	scaffold	Fixed-3. AtomPairs	mw_size800_desc	XGBoost	RMSE	MolWt	Size: 0.8K
19.122690013572	3.64141069631814	scaffold	Learned-1. SMILES	mw_size800_desc	RNN	RMSE	MolWt	Size: 0.8K
50.8408845222341	27.0802441720531	scaffold	Learned-2. Graph	mw_size800_desc	GCN	RMSE	MolWt	Size: 0.8K
70.1725816265305	22.0027895657356	scaffold	Learned-2. Graph	mw_size800_desc	GIN	RMSE	MolWt	Size: 0.8K
24.8976036317746	2.79636453179475	scaffold	Learned-2. Graph	mw_size800_desc	GROVER	RMSE	MolWt	Size: 0.8K
303.161811762832	2.75715866530231	scaffold	Learned-1. SMILES	mw_size800_desc	MolBERT	RMSE	MolWt	Size: 0.8K
19.7253192838659	1.00784431249978	scaffold	Fixed-3. AtomPairs	mw_size1000_desc	RF	RMSE	MolWt	Size: 1K
12.0208943148219	1.41936088099177	scaffold	Fixed-3. AtomPairs	mw_size1000_desc	SVM	RMSE	MolWt	Size: 1K
18.055943622592	1.11967416176684	scaffold	Fixed-3. AtomPairs	mw_size1000_desc	XGBoost	RMSE	MolWt	Size: 1K
17.9619463560793	3.77892965085568	scaffold	Learned-1. SMILES	mw_size1000_desc	RNN	RMSE	MolWt	Size: 1K
38.9851260300546	17.3807548477657	scaffold	Learned-2. Graph	mw_size1000_desc	GCN	RMSE	MolWt	Size: 1K
52.2200819849461	6.69921509382377	scaffold	Learned-2. Graph	mw_size1000_desc	GIN	RMSE	MolWt	Size: 1K
28.9056961281127	6.59374285797194	scaffold	Learned-2. Graph	mw_size1000_desc	GROVER	RMSE	MolWt	Size: 1K
300.917243434502	2.97524753715019	scaffold	Learned-1. SMILES	mw_size1000_desc	MolBERT	RMSE	MolWt	Size: 1K
19.1446000554032	0.882843501586875	scaffold	Fixed-3. AtomPairs	mw_size2000_desc	RF	RMSE	MolWt	Size: 2K
8.73258090352348	1.25652902577491	scaffold	Fixed-3. AtomPairs	mw_size2000_desc	SVM	RMSE	MolWt	Size: 2K
17.5368515362253	0.926077800359517	scaffold	Fixed-3. AtomPairs	mw_size2000_desc	XGBoost	RMSE	MolWt	Size: 2K
9.79204897641216	1.89411010729486	scaffold	Learned-1. SMILES	mw_size2000_desc	RNN	RMSE	MolWt	Size: 2K
28.6017318701134	1.25936264994097	scaffold	Learned-2. Graph	mw_size2000_desc	GCN	RMSE	MolWt	Size: 2K
34.0473439972419	5.84497720826036	scaffold	Learned-2. Graph	mw_size2000_desc	GIN	RMSE	MolWt	Size: 2K
28.9423211513046	7.37443041347705	scaffold	Learned-2. Graph	mw_size2000_desc	GROVER	RMSE	MolWt	Size: 2K
289.764009933658	1.98327113796267	scaffold	Learned-1. SMILES	mw_size2000_desc	MolBERT	RMSE	MolWt	Size: 2K
18.7821872355109	0.52729548757388	scaffold	Fixed-3. AtomPairs	mw_size4000_desc	RF	RMSE	MolWt	Size: 4K
5.28598165173742	0.813578435671066	scaffold	Fixed-3. AtomPairs	mw_size4000_desc	SVM	RMSE	MolWt	Size: 4K
17.4091505137122	0.552055463575179	scaffold	Fixed-3. AtomPairs	mw_size4000_desc	XGBoost	RMSE	MolWt	Size: 4K
4.27598597184215	1.6843702106052	scaffold	Learned-1. SMILES	mw_size4000_desc	RNN	RMSE	MolWt	Size: 4K
27.6004900553435	1.20710342559763	scaffold	Learned-2. Graph	mw_size4000_desc	GCN	RMSE	MolWt	Size: 4K
28.4120305016291	1.82715929242562	scaffold	Learned-2. Graph	mw_size4000_desc	GIN	RMSE	MolWt	Size: 4K
29.6411254828405	7.24728101678437	scaffold	Learned-2. Graph	mw_size4000_desc	GROVER	RMSE	MolWt	Size: 4K
267.531762318062	2.04982171880689	scaffold	Learned-1. SMILES	mw_size4000_desc	MolBERT	RMSE	MolWt	Size: 4K
18.3798337204991	0.538444123459675	scaffold	Fixed-3. AtomPairs	mw_size6000_desc	RF	RMSE	MolWt	Size: 6K
4.3748512215864	0.803714509097412	scaffold	Fixed-3. AtomPairs	mw_size6000_desc	SVM	RMSE	MolWt	Size: 6K
17.0936827879318	0.508802466228973	scaffold	Fixed-3. AtomPairs	mw_size6000_desc	XGBoost	RMSE	MolWt	Size: 6K
2.45185670580551	0.938059048312961	scaffold	Learned-1. SMILES	mw_size6000_desc	RNN	RMSE	MolWt	Size: 6K
26.6060933741106	0.80994165090386	scaffold	Learned-2. Graph	mw_size6000_desc	GCN	RMSE	MolWt	Size: 6K
27.1730401776865	1.64063838094368	scaffold	Learned-2. Graph	mw_size6000_desc	GIN	RMSE	MolWt	Size: 6K
26.3107884643413	1.9842897962663	scaffold	Learned-2. Graph	mw_size6000_desc	GROVER	RMSE	MolWt	Size: 6K
245.853156303279	1.6508497490494	scaffold	Learned-1. SMILES	mw_size6000_desc	MolBERT	RMSE	MolWt	Size: 6K
18.0673015134121	0.401438400450748	scaffold	Fixed-3. AtomPairs	mw_size8000_desc	RF	RMSE	MolWt	Size: 8K
3.93742003800232	0.940999597686222	scaffold	Fixed-3. AtomPairs	mw_size8000_desc	SVM	RMSE	MolWt	Size: 8K
17.0394992832186	0.392889536207288	scaffold	Fixed-3. AtomPairs	mw_size8000_desc	XGBoost	RMSE	MolWt	Size: 8K
1.93531255903137	0.981358632976804	scaffold	Learned-1. SMILES	mw_size8000_desc	RNN	RMSE	MolWt	Size: 8K
26.1759640753325	0.852719306276555	scaffold	Learned-2. Graph	mw_size8000_desc	GCN	RMSE	MolWt	Size: 8K
26.5304773428106	1.56630715350576	scaffold	Learned-2. Graph	mw_size8000_desc	GIN	RMSE	MolWt	Size: 8K
29.3653019586574	6.73657718197018	scaffold	Learned-2. Graph	mw_size8000_desc	GROVER	RMSE	MolWt	Size: 8K
224.378405566414	1.9642270355117	scaffold	Learned-1. SMILES	mw_size8000_desc	MolBERT	RMSE	MolWt	Size: 8K
17.8296652415044	0.423916932632095	scaffold	Fixed-3. AtomPairs	mw_size10000_desc	RF	RMSE	MolWt	Size: 10K
3.56482626434644	0.840811048397773	scaffold	Fixed-3. AtomPairs	mw_size10000_desc	SVM	RMSE	MolWt	Size: 10K
16.8920957880621	0.406355202140268	scaffold	Fixed-3. AtomPairs	mw_size10000_desc	XGBoost	RMSE	MolWt	Size: 10K
1.69114813624226	0.903493458718388	scaffold	Learned-1. SMILES	mw_size10000_desc	RNN	RMSE	MolWt	Size: 10K
25.6297451237716	0.760198378024506	scaffold	Learned-2. Graph	mw_size10000_desc	GCN	RMSE	MolWt	Size: 10K
25.4702744914657	1.0218408562296	scaffold	Learned-2. Graph	mw_size10000_desc	GIN	RMSE	MolWt	Size: 10K
26.8767335314705	2.59471791275313	scaffold	Learned-2. Graph	mw_size10000_desc	GROVER	RMSE	MolWt	Size: 10K
203.023876270271	2.0877160739052	scaffold	Learned-1. SMILES	mw_size10000_desc	MolBERT	RMSE	MolWt	Size: 10K
17.0834777190126	0.310695216279357	scaffold	Fixed-3. AtomPairs	mw_size20000_desc	RF	RMSE	MolWt	Size: 20K
2.90899113030783	0.770489277858462	scaffold	Fixed-3. AtomPairs	mw_size20000_desc	SVM	RMSE	MolWt	Size: 20K
16.5143280302518	0.321586240478928	scaffold	Fixed-3. AtomPairs	mw_size20000_desc	XGBoost	RMSE	MolWt	Size: 20K
1.35630038873401	0.892213476797445	scaffold	Learned-1. SMILES	mw_size20000_desc	RNN	RMSE	MolWt	Size: 20K
24.8355445940384	0.996233482978602	scaffold	Learned-2. Graph	mw_size20000_desc	GCN	RMSE	MolWt	Size: 20K
24.3901740607125	1.30352019199575	scaffold	Learned-2. Graph	mw_size20000_desc	GIN	RMSE	MolWt	Size: 20K
29.4097743729687	6.56279631331197	scaffold	Learned-2. Graph	mw_size20000_desc	GROVER	RMSE	MolWt	Size: 20K
107.434931556605	3.44858149705876	scaffold	Learned-1. SMILES	mw_size20000_desc	MolBERT	RMSE	MolWt	Size: 20K
16.5090339038102	0.369300323319112	scaffold	Fixed-3. AtomPairs	mw_size40000_desc	RF	RMSE	MolWt	Size: 40K
2.80666654637859	0.708667231447594	scaffold	Fixed-3. AtomPairs	mw_size40000_desc	SVM	RMSE	MolWt	Size: 40K
16.4593953421399	0.292522085832914	scaffold	Fixed-3. AtomPairs	mw_size40000_desc	XGBoost	RMSE	MolWt	Size: 40K
0.642322878961737	0.371857960951858	scaffold	Learned-1. SMILES	mw_size40000_desc	RNN	RMSE	MolWt	Size: 40K
23.2349200045897	0.866119936273649	scaffold	Learned-2. Graph	mw_size40000_desc	GCN	RMSE	MolWt	Size: 40K
23.0812032188755	2.27710566431408	scaffold	Learned-2. Graph	mw_size40000_desc	GIN	RMSE	MolWt	Size: 40K
29.2306990574029	7.32560443867601	scaffold	Learned-2. Graph	mw_size40000_desc	GROVER	RMSE	MolWt	Size: 40K
47.5876684517736	0.819646113193046	scaffold	Learned-1. SMILES	mw_size40000_desc	MolBERT	RMSE	MolWt	Size: 40K
16.3152602621423	0.428229686399438	scaffold	Fixed-3. AtomPairs	mw_size60000_desc	RF	RMSE	MolWt	Size: 60K
2.92066862303022	0.732954983522457	scaffold	Fixed-3. AtomPairs	mw_size60000_desc	SVM	RMSE	MolWt	Size: 60K
16.5724909954605	0.425902411253013	scaffold	Fixed-3. AtomPairs	mw_size60000_desc	XGBoost	RMSE	MolWt	Size: 60K
0.532244346135104	0.481655501960874	scaffold	Learned-1. SMILES	mw_size60000_desc	RNN	RMSE	MolWt	Size: 60K
22.9863760830639	1.24458301162512	scaffold	Learned-2. Graph	mw_size60000_desc	GCN	RMSE	MolWt	Size: 60K
22.3896828376378	3.16696884111699	scaffold	Learned-2. Graph	mw_size60000_desc	GIN	RMSE	MolWt	Size: 60K
29.2193741272881	6.86391253671224	scaffold	Learned-2. Graph	mw_size60000_desc	GROVER	RMSE	MolWt	Size: 60K
35.5342287465851	0.485063235751596	scaffold	Learned-1. SMILES	mw_size60000_desc	MolBERT	RMSE	MolWt	Size: 60K
16.0280415021014	0.412930385498776	scaffold	Fixed-3. AtomPairs	mw_size80000_desc	RF	RMSE	MolWt	Size: 80K
2.83146623817162	0.626886971969971	scaffold	Fixed-3. AtomPairs	mw_size80000_desc	SVM	RMSE	MolWt	Size: 80K
16.5409175756296	0.418219756955983	scaffold	Fixed-3. AtomPairs	mw_size80000_desc	XGBoost	RMSE	MolWt	Size: 80K
0.446094543667899	0.46139575897409	scaffold	Learned-1. SMILES	mw_size80000_desc	RNN	RMSE	MolWt	Size: 80K
21.8616565417278	0.734974932098151	scaffold	Learned-2. Graph	mw_size80000_desc	GCN	RMSE	MolWt	Size: 80K
19.8173110960274	3.30473257986736	scaffold	Learned-2. Graph	mw_size80000_desc	GIN	RMSE	MolWt	Size: 80K
29.1198198816113	6.99584589743488	scaffold	Learned-2. Graph	mw_size80000_desc	GROVER	RMSE	MolWt	Size: 80K
30.0633059473708	0.313598749993055	scaffold	Learned-1. SMILES	mw_size80000_desc	MolBERT	RMSE	MolWt	Size: 80K
15.8342826309862	0.407824063694576	scaffold	Fixed-3. AtomPairs	mw_size100000_desc	RF	RMSE	MolWt	Size:100K
2.82462052835159	0.596082437565204	scaffold	Fixed-3. AtomPairs	mw_size100000_desc	SVM	RMSE	MolWt	Size:100K
16.5425106790056	0.429931899323089	scaffold	Fixed-3. AtomPairs	mw_size100000_desc	XGBoost	RMSE	MolWt	Size:100K
0.422583021584497	0.246904772742278	scaffold	Learned-1. SMILES	mw_size100000_desc	RNN	RMSE	MolWt	Size:100K
21.3677080147099	1.10486930545626	scaffold	Learned-2. Graph	mw_size100000_desc	GCN	RMSE	MolWt	Size:100K
17.3911626819671	3.39048135070635	scaffold	Learned-2. Graph	mw_size100000_desc	GIN	RMSE	MolWt	Size:100K
29.3729038001053	7.09356802061248	scaffold	Learned-2. Graph	mw_size100000_desc	GROVER	RMSE	MolWt	Size:100K
26.1255356456895	0.231578530643771	scaffold	Learned-1. SMILES	mw_size100000_desc	MolBERT	RMSE	MolWt	Size:100K
