# Supplementary material for: A systematic study of key elements underlying molecular property prediction
Source: Nat Commun. 2023 Oct 13;14:6395. doi: 10.1038/s41467-023-41948-6 (PMC10575948; doi:10.1038/s41467-023-41948-6)
Supplement: Supplementary file 4 — Source Data [file 41467_2023_41948_MOESM4_ESM.zip › SourceData/SFig15/SFig15a.txt]

metric_score	metric_name	mol_rep	mol_prop	model_name	fold	split_type	task	AC_pct_train	AC_pct_valid	AC_pct_test
4.99996318800836	RMSE	SMILES	A2a	MolBERT	0	Scaffold	bender	0.106060606060606	0	0
5.57354078119963	RMSE	SMILES	A2a	MolBERT	1	Scaffold	bender	0.0757575757575757	0	0.222222222222222
5.22454440847127	RMSE	SMILES	A2a	MolBERT	2	Scaffold	bender	0.0757575757575757	0.25	0
5.45180761762068	RMSE	SMILES	A2a	MolBERT	3	Scaffold	bender	0.106060606060606	0	0
5.07072641125471	RMSE	SMILES	A2a	MolBERT	4	Scaffold	bender	0.106060606060606	0	0
5.29696693594767	RMSE	SMILES	A2a	MolBERT	5	Scaffold	bender	0.0757575757575757	0.25	0
4.90589885321237	RMSE	SMILES	A2a	MolBERT	6	Scaffold	bender	0.106060606060606	0	0
5.58528113428517	RMSE	SMILES	A2a	MolBERT	7	Scaffold	bender	0.106060606060606	0	0
5.77429648230275	RMSE	SMILES	A2a	MolBERT	8	Scaffold	bender	0.0757575757575757	0	0.222222222222222
5.48211746295628	RMSE	SMILES	A2a	MolBERT	9	Scaffold	bender	0.0757575757575757	0	0.222222222222222
5.38030599849803	RMSE	SMILES	A2a	MolBERT	10	Scaffold	bender	0.0757575757575757	0.25	0
5.23910031089359	RMSE	SMILES	A2a	MolBERT	11	Scaffold	bender	0.106060606060606	0	0
5.41102392380821	RMSE	SMILES	A2a	MolBERT	12	Scaffold	bender	0.0757575757575757	0	0.222222222222222
5.44326401416079	RMSE	SMILES	A2a	MolBERT	13	Scaffold	bender	0.106060606060606	0	0
5.19045672995409	RMSE	SMILES	A2a	MolBERT	14	Scaffold	bender	0.106060606060606	0	0
5.03908613069941	RMSE	SMILES	A2a	MolBERT	15	Scaffold	bender	0.106060606060606	0	0
4.86136030967717	RMSE	SMILES	A2a	MolBERT	16	Scaffold	bender	0.106060606060606	0	0
5.63360093659574	RMSE	SMILES	A2a	MolBERT	17	Scaffold	bender	0.106060606060606	0	0
4.96572531728372	RMSE	SMILES	A2a	MolBERT	18	Scaffold	bender	0.106060606060606	0	0
5.17780373908924	RMSE	SMILES	A2a	MolBERT	19	Scaffold	bender	0.106060606060606	0	0
5.25249644686206	RMSE	SMILES	A2a	MolBERT	20	Scaffold	bender	0.106060606060606	0	0
4.89879689071405	RMSE	SMILES	A2a	MolBERT	21	Scaffold	bender	0.106060606060606	0	0
5.92395115353122	RMSE	SMILES	A2a	MolBERT	22	Scaffold	bender	0.106060606060606	0	0
5.52131811232944	RMSE	SMILES	A2a	MolBERT	23	Scaffold	bender	0.0757575757575757	0	0.222222222222222
5.3421472501348	RMSE	SMILES	A2a	MolBERT	24	Scaffold	bender	0.106060606060606	0	0
5.03337298887557	RMSE	SMILES	A2a	MolBERT	25	Scaffold	bender	0.106060606060606	0	0
5.31476545566342	RMSE	SMILES	A2a	MolBERT	26	Scaffold	bender	0.106060606060606	0	0
5.37240238806865	RMSE	SMILES	A2a	MolBERT	27	Scaffold	bender	0.106060606060606	0	0
5.64660890695164	RMSE	SMILES	A2a	MolBERT	28	Scaffold	bender	0.106060606060606	0	0
5.17672660656517	RMSE	SMILES	A2a	MolBERT	29	Scaffold	bender	0.106060606060606	0	0
0.693994714593655	RMSE	Graph	A2a	GROVER	0	Scaffold	bender	0.106060606060606	0	0
0.999129591826732	RMSE	Graph	A2a	GROVER	1	Scaffold	bender	0.0757575757575757	0	0.222222222222222
0.967103846015171	RMSE	Graph	A2a	GROVER	2	Scaffold	bender	0.0757575757575757	0.25	0
0.940983703366937	RMSE	Graph	A2a	GROVER	3	Scaffold	bender	0.106060606060606	0	0
1.09451997761119	RMSE	Graph	A2a	GROVER	4	Scaffold	bender	0.106060606060606	0	0
1.30622391648915	RMSE	Graph	A2a	GROVER	5	Scaffold	bender	0.0757575757575757	0.25	0
0.468887256554281	RMSE	Graph	A2a	GROVER	6	Scaffold	bender	0.106060606060606	0	0
1.1472723445728	RMSE	Graph	A2a	GROVER	7	Scaffold	bender	0.106060606060606	0	0
0.935166462046123	RMSE	Graph	A2a	GROVER	8	Scaffold	bender	0.0757575757575757	0	0.222222222222222
1.08891332055291	RMSE	Graph	A2a	GROVER	9	Scaffold	bender	0.0757575757575757	0	0.222222222222222
0.910124336216281	RMSE	Graph	A2a	GROVER	10	Scaffold	bender	0.0757575757575757	0.25	0
0.728965156925813	RMSE	Graph	A2a	GROVER	11	Scaffold	bender	0.106060606060606	0	0
1.30191796358209	RMSE	Graph	A2a	GROVER	12	Scaffold	bender	0.0757575757575757	0	0.222222222222222
1.18759687913198	RMSE	Graph	A2a	GROVER	13	Scaffold	bender	0.106060606060606	0	0
1.02091082180388	RMSE	Graph	A2a	GROVER	14	Scaffold	bender	0.106060606060606	0	0
0.964182429920753	RMSE	Graph	A2a	GROVER	15	Scaffold	bender	0.106060606060606	0	0
0.851385914702572	RMSE	Graph	A2a	GROVER	16	Scaffold	bender	0.106060606060606	0	0
0.986165131950555	RMSE	Graph	A2a	GROVER	17	Scaffold	bender	0.106060606060606	0	0
0.61020905343942	RMSE	Graph	A2a	GROVER	18	Scaffold	bender	0.106060606060606	0	0
0.951409340799076	RMSE	Graph	A2a	GROVER	19	Scaffold	bender	0.106060606060606	0	0
0.819357833393827	RMSE	Graph	A2a	GROVER	20	Scaffold	bender	0.106060606060606	0	0
0.814513641698582	RMSE	Graph	A2a	GROVER	21	Scaffold	bender	0.106060606060606	0	0
1.41668009957404	RMSE	Graph	A2a	GROVER	22	Scaffold	bender	0.106060606060606	0	0
1.05527993163385	RMSE	Graph	A2a	GROVER	23	Scaffold	bender	0.0757575757575757	0	0.222222222222222
0.59004906617824	RMSE	Graph	A2a	GROVER	24	Scaffold	bender	0.106060606060606	0	0
0.6154048935425	RMSE	Graph	A2a	GROVER	25	Scaffold	bender	0.106060606060606	0	0
0.54078475009223	RMSE	Graph	A2a	GROVER	26	Scaffold	bender	0.106060606060606	0	0
0.722071700372608	RMSE	Graph	A2a	GROVER	27	Scaffold	bender	0.106060606060606	0	0
0.973638398225414	RMSE	Graph	A2a	GROVER	28	Scaffold	bender	0.106060606060606	0	0
1.23396479224848	RMSE	Graph	A2a	GROVER	29	Scaffold	bender	0.106060606060606	0	0
0.582009671230273	RMSE	Graph	A2a	GROVER_RDKit	0	Scaffold	bender	0.106060606060606	0	0
0.990348997100735	RMSE	Graph	A2a	GROVER_RDKit	1	Scaffold	bender	0.0757575757575757	0	0.222222222222222
0.896608007062255	RMSE	Graph	A2a	GROVER_RDKit	2	Scaffold	bender	0.0757575757575757	0.25	0
0.946998551981488	RMSE	Graph	A2a	GROVER_RDKit	3	Scaffold	bender	0.106060606060606	0	0
1.14462492763427	RMSE	Graph	A2a	GROVER_RDKit	4	Scaffold	bender	0.106060606060606	0	0
1.26618284381503	RMSE	Graph	A2a	GROVER_RDKit	5	Scaffold	bender	0.0757575757575757	0.25	0
0.457617636718557	RMSE	Graph	A2a	GROVER_RDKit	6	Scaffold	bender	0.106060606060606	0	0
1.28192659792888	RMSE	Graph	A2a	GROVER_RDKit	7	Scaffold	bender	0.106060606060606	0	0
1.07631579475413	RMSE	Graph	A2a	GROVER_RDKit	8	Scaffold	bender	0.0757575757575757	0	0.222222222222222
1.07569250201646	RMSE	Graph	A2a	GROVER_RDKit	9	Scaffold	bender	0.0757575757575757	0	0.222222222222222
0.783107794542218	RMSE	Graph	A2a	GROVER_RDKit	10	Scaffold	bender	0.0757575757575757	0.25	0
0.847584330576317	RMSE	Graph	A2a	GROVER_RDKit	11	Scaffold	bender	0.106060606060606	0	0
1.1489747955236	RMSE	Graph	A2a	GROVER_RDKit	12	Scaffold	bender	0.0757575757575757	0	0.222222222222222
1.12294651057971	RMSE	Graph	A2a	GROVER_RDKit	13	Scaffold	bender	0.106060606060606	0	0
0.968679001450352	RMSE	Graph	A2a	GROVER_RDKit	14	Scaffold	bender	0.106060606060606	0	0
0.842601490455856	RMSE	Graph	A2a	GROVER_RDKit	15	Scaffold	bender	0.106060606060606	0	0
0.754528787972402	RMSE	Graph	A2a	GROVER_RDKit	16	Scaffold	bender	0.106060606060606	0	0
1.08518034021511	RMSE	Graph	A2a	GROVER_RDKit	17	Scaffold	bender	0.106060606060606	0	0
0.745717451621324	RMSE	Graph	A2a	GROVER_RDKit	18	Scaffold	bender	0.106060606060606	0	0
1.20232034876455	RMSE	Graph	A2a	GROVER_RDKit	19	Scaffold	bender	0.106060606060606	0	0
0.782884657286746	RMSE	Graph	A2a	GROVER_RDKit	20	Scaffold	bender	0.106060606060606	0	0
0.820564140610683	RMSE	Graph	A2a	GROVER_RDKit	21	Scaffold	bender	0.106060606060606	0	0
1.18303860126858	RMSE	Graph	A2a	GROVER_RDKit	22	Scaffold	bender	0.106060606060606	0	0
0.966800798791847	RMSE	Graph	A2a	GROVER_RDKit	23	Scaffold	bender	0.0757575757575757	0	0.222222222222222
0.643390592272548	RMSE	Graph	A2a	GROVER_RDKit	24	Scaffold	bender	0.106060606060606	0	0
0.795450295798648	RMSE	Graph	A2a	GROVER_RDKit	25	Scaffold	bender	0.106060606060606	0	0
0.697702747612766	RMSE	Graph	A2a	GROVER_RDKit	26	Scaffold	bender	0.106060606060606	0	0
0.924991036032355	RMSE	Graph	A2a	GROVER_RDKit	27	Scaffold	bender	0.106060606060606	0	0
1.0368188805105	RMSE	Graph	A2a	GROVER_RDKit	28	Scaffold	bender	0.106060606060606	0	0
1.26429522831162	RMSE	Graph	A2a	GROVER_RDKit	29	Scaffold	bender	0.106060606060606	0	0
0.718666283090105	RMSE	rdkit2d	A2a	RF	0	Scaffold	bender	0.106060606060606	0	0
0.944764597228308	RMSE	rdkit2d	A2a	RF	1	Scaffold	bender	0.0757575757575757	0	0.222222222222222
0.927401788878737	RMSE	rdkit2d	A2a	RF	2	Scaffold	bender	0.0757575757575757	0.25	0
1.0838956480358	RMSE	rdkit2d	A2a	RF	3	Scaffold	bender	0.106060606060606	0	0
1.06109405322997	RMSE	rdkit2d	A2a	RF	4	Scaffold	bender	0.106060606060606	0	0
1.12668934023496	RMSE	rdkit2d	A2a	RF	5	Scaffold	bender	0.0757575757575757	0.25	0
0.757742576514452	RMSE	rdkit2d	A2a	RF	6	Scaffold	bender	0.106060606060606	0	0
1.22362156312455	RMSE	rdkit2d	A2a	RF	7	Scaffold	bender	0.106060606060606	0	0
1.08602708312758	RMSE	rdkit2d	A2a	RF	8	Scaffold	bender	0.0757575757575757	0	0.222222222222222
1.22783424655687	RMSE	rdkit2d	A2a	RF	9	Scaffold	bender	0.0757575757575757	0	0.222222222222222
0.867978453362607	RMSE	rdkit2d	A2a	RF	10	Scaffold	bender	0.0757575757575757	0.25	0
0.779199777009455	RMSE	rdkit2d	A2a	RF	11	Scaffold	bender	0.106060606060606	0	0
1.05308173815995	RMSE	rdkit2d	A2a	RF	12	Scaffold	bender	0.0757575757575757	0	0.222222222222222
1.28782935138027	RMSE	rdkit2d	A2a	RF	13	Scaffold	bender	0.106060606060606	0	0
0.852836128526105	RMSE	rdkit2d	A2a	RF	14	Scaffold	bender	0.106060606060606	0	0
1.09893560368556	RMSE	rdkit2d	A2a	RF	15	Scaffold	bender	0.106060606060606	0	0
0.844513228701121	RMSE	rdkit2d	A2a	RF	16	Scaffold	bender	0.106060606060606	0	0
0.933297309977431	RMSE	rdkit2d	A2a	RF	17	Scaffold	bender	0.106060606060606	0	0
0.597935855004537	RMSE	rdkit2d	A2a	RF	18	Scaffold	bender	0.106060606060606	0	0
1.0312694237157	RMSE	rdkit2d	A2a	RF	19	Scaffold	bender	0.106060606060606	0	0
0.974131911811201	RMSE	rdkit2d	A2a	RF	20	Scaffold	bender	0.106060606060606	0	0
0.791556404808725	RMSE	rdkit2d	A2a	RF	21	Scaffold	bender	0.106060606060606	0	0
1.03372771559482	RMSE	rdkit2d	A2a	RF	22	Scaffold	bender	0.106060606060606	0	0
0.951033333083873	RMSE	rdkit2d	A2a	RF	23	Scaffold	bender	0.0757575757575757	0	0.222222222222222
0.748546454682112	RMSE	rdkit2d	A2a	RF	24	Scaffold	bender	0.106060606060606	0	0
0.674449597437025	RMSE	rdkit2d	A2a	RF	25	Scaffold	bender	0.106060606060606	0	0
0.571522442304551	RMSE	rdkit2d	A2a	RF	26	Scaffold	bender	0.106060606060606	0	0
0.864538080571948	RMSE	rdkit2d	A2a	RF	27	Scaffold	bender	0.106060606060606	0	0
1.06590412840722	RMSE	rdkit2d	A2a	RF	28	Scaffold	bender	0.106060606060606	0	0
1.23166259925254	RMSE	rdkit2d	A2a	RF	29	Scaffold	bender	0.106060606060606	0	0
2.40808259063045	RMSE	SMILES	ABL1	MolBERT	0	Scaffold	bender	0.322429906542056	0.207547169811321	0.2
2.7955478644917	RMSE	SMILES	ABL1	MolBERT	1	Scaffold	bender	0.310747663551402	0.320754716981132	0.181818181818182
2.81870790589901	RMSE	SMILES	ABL1	MolBERT	2	Scaffold	bender	0.350467289719626	0.188679245283019	0
2.33709107194516	RMSE	SMILES	ABL1	MolBERT	3	Scaffold	bender	0.324766355140187	0	0.381818181818182
3.25797005993874	RMSE	SMILES	ABL1	MolBERT	4	Scaffold	bender	0.289719626168224	0.283018867924528	0.381818181818182
3.60479413134844	RMSE	SMILES	ABL1	MolBERT	5	Scaffold	bender	0.33411214953271	0.320754716981132	0
2.72416426630578	RMSE	SMILES	ABL1	MolBERT	6	Scaffold	bender	0.355140186915888	0.0377358490566037	0.109090909090909
2.32222616923836	RMSE	SMILES	ABL1	MolBERT	7	Scaffold	bender	0.322429906542056	0.207547169811321	0.2
2.54625805494346	RMSE	SMILES	ABL1	MolBERT	8	Scaffold	bender	0.310747663551402	0.169811320754717	0.327272727272727
2.90529529662081	RMSE	SMILES	ABL1	MolBERT	9	Scaffold	bender	0.308411214953271	0.207547169811321	0.309090909090909
2.44441713780959	RMSE	SMILES	ABL1	MolBERT	10	Scaffold	bender	0.343457943925234	0.150943396226415	0.0909090909090909
2.9160191805896	RMSE	SMILES	ABL1	MolBERT	11	Scaffold	bender	0.329439252336449	0.188679245283019	0.163636363636364
2.15539390224838	RMSE	SMILES	ABL1	MolBERT	12	Scaffold	bender	0.235981308411215	0.660377358490566	0.436363636363636
2.85879357027456	RMSE	SMILES	ABL1	MolBERT	13	Scaffold	bender	0.331775700934579	0.150943396226415	0.181818181818182
3.53220457588788	RMSE	SMILES	ABL1	MolBERT	14	Scaffold	bender	0.294392523364486	0.60377358490566	0.0363636363636363
3.56515797581483	RMSE	SMILES	ABL1	MolBERT	15	Scaffold	bender	0.308411214953271	0.415094339622641	0.109090909090909
2.46379208826892	RMSE	SMILES	ABL1	MolBERT	16	Scaffold	bender	0.310747663551402	0.377358490566038	0.127272727272727
2.84612267907933	RMSE	SMILES	ABL1	MolBERT	17	Scaffold	bender	0.301401869158879	0.415094339622641	0.163636363636364
3.07250726766762	RMSE	SMILES	ABL1	MolBERT	18	Scaffold	bender	0.329439252336449	0.358490566037736	0
2.76300627495629	RMSE	SMILES	ABL1	MolBERT	19	Scaffold	bender	0.273364485981308	0.60377358490566	0.2
3.25490726556098	RMSE	SMILES	ABL1	MolBERT	20	Scaffold	bender	0.313084112149533	0.0377358490566037	0.436363636363636
2.339133105703	RMSE	SMILES	ABL1	MolBERT	21	Scaffold	bender	0.357476635514019	0.0943396226415094	0.0363636363636363
3.14404497454371	RMSE	SMILES	ABL1	MolBERT	22	Scaffold	bender	0.348130841121495	0.0377358490566037	0.163636363636364
2.55832371673192	RMSE	SMILES	ABL1	MolBERT	23	Scaffold	bender	0.303738317757009	0.245283018867925	0.309090909090909
3.28683202160154	RMSE	SMILES	ABL1	MolBERT	24	Scaffold	bender	0.324766355140187	0.0377358490566037	0.345454545454545
3.28094887895899	RMSE	SMILES	ABL1	MolBERT	25	Scaffold	bender	0.313084112149533	0.283018867924528	0.2
2.78119812628936	RMSE	SMILES	ABL1	MolBERT	26	Scaffold	bender	0.338785046728972	0.0377358490566037	0.236363636363636
2.54840166655414	RMSE	SMILES	ABL1	MolBERT	27	Scaffold	bender	0.308411214953271	0.528301886792453	0
3.36296193961404	RMSE	SMILES	ABL1	MolBERT	28	Scaffold	bender	0.350467289719626	0.150943396226415	0.0363636363636363
2.80356093617194	RMSE	SMILES	ABL1	MolBERT	29	Scaffold	bender	0.352803738317757	0.169811320754717	0
1.12571085472238	RMSE	Graph	ABL1	GROVER	0	Scaffold	bender	0.322429906542056	0.207547169811321	0.2
0.850188914001107	RMSE	Graph	ABL1	GROVER	1	Scaffold	bender	0.310747663551402	0.320754716981132	0.181818181818182
1.14006180048374	RMSE	Graph	ABL1	GROVER	2	Scaffold	bender	0.350467289719626	0.188679245283019	0
0.883038950944347	RMSE	Graph	ABL1	GROVER	3	Scaffold	bender	0.324766355140187	0	0.381818181818182
1.04902242802381	RMSE	Graph	ABL1	GROVER	4	Scaffold	bender	0.289719626168224	0.283018867924528	0.381818181818182
1.29084176490686	RMSE	Graph	ABL1	GROVER	5	Scaffold	bender	0.33411214953271	0.320754716981132	0
0.922482313456022	RMSE	Graph	ABL1	GROVER	6	Scaffold	bender	0.355140186915888	0.0377358490566037	0.109090909090909
0.834059272303614	RMSE	Graph	ABL1	GROVER	7	Scaffold	bender	0.322429906542056	0.207547169811321	0.2
1.16232653473225	RMSE	Graph	ABL1	GROVER	8	Scaffold	bender	0.310747663551402	0.169811320754717	0.327272727272727
1.20609301664556	RMSE	Graph	ABL1	GROVER	9	Scaffold	bender	0.308411214953271	0.207547169811321	0.309090909090909
0.870219129855337	RMSE	Graph	ABL1	GROVER	10	Scaffold	bender	0.343457943925234	0.150943396226415	0.0909090909090909
1.04880393609566	RMSE	Graph	ABL1	GROVER	11	Scaffold	bender	0.329439252336449	0.188679245283019	0.163636363636364
1.09495083471838	RMSE	Graph	ABL1	GROVER	12	Scaffold	bender	0.235981308411215	0.660377358490566	0.436363636363636
1.06070123717526	RMSE	Graph	ABL1	GROVER	13	Scaffold	bender	0.331775700934579	0.150943396226415	0.181818181818182
1.48160853605797	RMSE	Graph	ABL1	GROVER	14	Scaffold	bender	0.294392523364486	0.60377358490566	0.0363636363636363
1.51538108203517	RMSE	Graph	ABL1	GROVER	15	Scaffold	bender	0.308411214953271	0.415094339622641	0.109090909090909
1.04790768621148	RMSE	Graph	ABL1	GROVER	16	Scaffold	bender	0.310747663551402	0.377358490566038	0.127272727272727
0.875260631604581	RMSE	Graph	ABL1	GROVER	17	Scaffold	bender	0.301401869158879	0.415094339622641	0.163636363636364
0.902797098486991	RMSE	Graph	ABL1	GROVER	18	Scaffold	bender	0.329439252336449	0.358490566037736	0
0.991676166115861	RMSE	Graph	ABL1	GROVER	19	Scaffold	bender	0.273364485981308	0.60377358490566	0.2
1.04974086947072	RMSE	Graph	ABL1	GROVER	20	Scaffold	bender	0.313084112149533	0.0377358490566037	0.436363636363636
0.969322835929852	RMSE	Graph	ABL1	GROVER	21	Scaffold	bender	0.357476635514019	0.0943396226415094	0.0363636363636363
0.993213457983015	RMSE	Graph	ABL1	GROVER	22	Scaffold	bender	0.348130841121495	0.0377358490566037	0.163636363636364
0.83415157822009	RMSE	Graph	ABL1	GROVER	23	Scaffold	bender	0.303738317757009	0.245283018867925	0.309090909090909
1.11331107495446	RMSE	Graph	ABL1	GROVER	24	Scaffold	bender	0.324766355140187	0.0377358490566037	0.345454545454545
1.29743887224015	RMSE	Graph	ABL1	GROVER	25	Scaffold	bender	0.313084112149533	0.283018867924528	0.2
0.961017161458527	RMSE	Graph	ABL1	GROVER	26	Scaffold	bender	0.338785046728972	0.0377358490566037	0.236363636363636
0.917429927592383	RMSE	Graph	ABL1	GROVER	27	Scaffold	bender	0.308411214953271	0.528301886792453	0
1.27918900472323	RMSE	Graph	ABL1	GROVER	28	Scaffold	bender	0.350467289719626	0.150943396226415	0.0363636363636363
1.19318064070304	RMSE	Graph	ABL1	GROVER	29	Scaffold	bender	0.352803738317757	0.169811320754717	0
0.888166484855912	RMSE	Graph	ABL1	GROVER_RDKit	0	Scaffold	bender	0.322429906542056	0.207547169811321	0.2
0.660484543793727	RMSE	Graph	ABL1	GROVER_RDKit	1	Scaffold	bender	0.310747663551402	0.320754716981132	0.181818181818182
0.973222726927922	RMSE	Graph	ABL1	GROVER_RDKit	2	Scaffold	bender	0.350467289719626	0.188679245283019	0
0.806193878009857	RMSE	Graph	ABL1	GROVER_RDKit	3	Scaffold	bender	0.324766355140187	0	0.381818181818182
1.34788127875345	RMSE	Graph	ABL1	GROVER_RDKit	4	Scaffold	bender	0.289719626168224	0.283018867924528	0.381818181818182
1.16697642811364	RMSE	Graph	ABL1	GROVER_RDKit	5	Scaffold	bender	0.33411214953271	0.320754716981132	0
1.05529480183596	RMSE	Graph	ABL1	GROVER_RDKit	6	Scaffold	bender	0.355140186915888	0.0377358490566037	0.109090909090909
0.851053235403808	RMSE	Graph	ABL1	GROVER_RDKit	7	Scaffold	bender	0.322429906542056	0.207547169811321	0.2
1.11411805509679	RMSE	Graph	ABL1	GROVER_RDKit	8	Scaffold	bender	0.310747663551402	0.169811320754717	0.327272727272727
1.47785419750836	RMSE	Graph	ABL1	GROVER_RDKit	9	Scaffold	bender	0.308411214953271	0.207547169811321	0.309090909090909
0.910546822245832	RMSE	Graph	ABL1	GROVER_RDKit	10	Scaffold	bender	0.343457943925234	0.150943396226415	0.0909090909090909
1.01688216422817	RMSE	Graph	ABL1	GROVER_RDKit	11	Scaffold	bender	0.329439252336449	0.188679245283019	0.163636363636364
1.16843647093399	RMSE	Graph	ABL1	GROVER_RDKit	12	Scaffold	bender	0.235981308411215	0.660377358490566	0.436363636363636
1.07072642456667	RMSE	Graph	ABL1	GROVER_RDKit	13	Scaffold	bender	0.331775700934579	0.150943396226415	0.181818181818182
1.25054664523722	RMSE	Graph	ABL1	GROVER_RDKit	14	Scaffold	bender	0.294392523364486	0.60377358490566	0.0363636363636363
1.54399115586707	RMSE	Graph	ABL1	GROVER_RDKit	15	Scaffold	bender	0.308411214953271	0.415094339622641	0.109090909090909
1.05029388503686	RMSE	Graph	ABL1	GROVER_RDKit	16	Scaffold	bender	0.310747663551402	0.377358490566038	0.127272727272727
0.935829191298361	RMSE	Graph	ABL1	GROVER_RDKit	17	Scaffold	bender	0.301401869158879	0.415094339622641	0.163636363636364
0.828590028215687	RMSE	Graph	ABL1	GROVER_RDKit	18	Scaffold	bender	0.329439252336449	0.358490566037736	0
0.841999496736549	RMSE	Graph	ABL1	GROVER_RDKit	19	Scaffold	bender	0.273364485981308	0.60377358490566	0.2
1.40272523122619	RMSE	Graph	ABL1	GROVER_RDKit	20	Scaffold	bender	0.313084112149533	0.0377358490566037	0.436363636363636
0.829000832692213	RMSE	Graph	ABL1	GROVER_RDKit	21	Scaffold	bender	0.357476635514019	0.0943396226415094	0.0363636363636363
1.00071247385537	RMSE	Graph	ABL1	GROVER_RDKit	22	Scaffold	bender	0.348130841121495	0.0377358490566037	0.163636363636364
0.882451410837046	RMSE	Graph	ABL1	GROVER_RDKit	23	Scaffold	bender	0.303738317757009	0.245283018867925	0.309090909090909
1.05943812139544	RMSE	Graph	ABL1	GROVER_RDKit	24	Scaffold	bender	0.324766355140187	0.0377358490566037	0.345454545454545
1.17252930408243	RMSE	Graph	ABL1	GROVER_RDKit	25	Scaffold	bender	0.313084112149533	0.283018867924528	0.2
1.07147540853379	RMSE	Graph	ABL1	GROVER_RDKit	26	Scaffold	bender	0.338785046728972	0.0377358490566037	0.236363636363636
0.927873489501342	RMSE	Graph	ABL1	GROVER_RDKit	27	Scaffold	bender	0.308411214953271	0.528301886792453	0
1.1372495661396	RMSE	Graph	ABL1	GROVER_RDKit	28	Scaffold	bender	0.350467289719626	0.150943396226415	0.0363636363636363
1.08685211776154	RMSE	Graph	ABL1	GROVER_RDKit	29	Scaffold	bender	0.352803738317757	0.169811320754717	0
0.739703576344345	RMSE	rdkit2d	ABL1	RF	0	Scaffold	bender	0.322429906542056	0.207547169811321	0.2
0.728434883295157	RMSE	rdkit2d	ABL1	RF	1	Scaffold	bender	0.310747663551402	0.320754716981132	0.181818181818182
0.843930810588091	RMSE	rdkit2d	ABL1	RF	2	Scaffold	bender	0.350467289719626	0.188679245283019	0
0.611864824470335	RMSE	rdkit2d	ABL1	RF	3	Scaffold	bender	0.324766355140187	0	0.381818181818182
1.12111279635979	RMSE	rdkit2d	ABL1	RF	4	Scaffold	bender	0.289719626168224	0.283018867924528	0.381818181818182
1.43906965734825	RMSE	rdkit2d	ABL1	RF	5	Scaffold	bender	0.33411214953271	0.320754716981132	0
1.05419487877373	RMSE	rdkit2d	ABL1	RF	6	Scaffold	bender	0.355140186915888	0.0377358490566037	0.109090909090909
0.620056082383011	RMSE	rdkit2d	ABL1	RF	7	Scaffold	bender	0.322429906542056	0.207547169811321	0.2
0.928057411679939	RMSE	rdkit2d	ABL1	RF	8	Scaffold	bender	0.310747663551402	0.169811320754717	0.327272727272727
1.09266080072449	RMSE	rdkit2d	ABL1	RF	9	Scaffold	bender	0.308411214953271	0.207547169811321	0.309090909090909
0.744816613534723	RMSE	rdkit2d	ABL1	RF	10	Scaffold	bender	0.343457943925234	0.150943396226415	0.0909090909090909
0.854145960534907	RMSE	rdkit2d	ABL1	RF	11	Scaffold	bender	0.329439252336449	0.188679245283019	0.163636363636364
0.970291235638745	RMSE	rdkit2d	ABL1	RF	12	Scaffold	bender	0.235981308411215	0.660377358490566	0.436363636363636
1.01115840150017	RMSE	rdkit2d	ABL1	RF	13	Scaffold	bender	0.331775700934579	0.150943396226415	0.181818181818182
1.300012974654	RMSE	rdkit2d	ABL1	RF	14	Scaffold	bender	0.294392523364486	0.60377358490566	0.0363636363636363
1.54365089224985	RMSE	rdkit2d	ABL1	RF	15	Scaffold	bender	0.308411214953271	0.415094339622641	0.109090909090909
1.08236878390672	RMSE	rdkit2d	ABL1	RF	16	Scaffold	bender	0.310747663551402	0.377358490566038	0.127272727272727
0.800435835830266	RMSE	rdkit2d	ABL1	RF	17	Scaffold	bender	0.301401869158879	0.415094339622641	0.163636363636364
0.869638695732278	RMSE	rdkit2d	ABL1	RF	18	Scaffold	bender	0.329439252336449	0.358490566037736	0
0.77071270367236	RMSE	rdkit2d	ABL1	RF	19	Scaffold	bender	0.273364485981308	0.60377358490566	0.2
1.14221510948918	RMSE	rdkit2d	ABL1	RF	20	Scaffold	bender	0.313084112149533	0.0377358490566037	0.436363636363636
0.780800833129862	RMSE	rdkit2d	ABL1	RF	21	Scaffold	bender	0.357476635514019	0.0943396226415094	0.0363636363636363
0.893115989978718	RMSE	rdkit2d	ABL1	RF	22	Scaffold	bender	0.348130841121495	0.0377358490566037	0.163636363636364
0.801921865663939	RMSE	rdkit2d	ABL1	RF	23	Scaffold	bender	0.303738317757009	0.245283018867925	0.309090909090909
1.06979110824336	RMSE	rdkit2d	ABL1	RF	24	Scaffold	bender	0.324766355140187	0.0377358490566037	0.345454545454545
1.34439248278087	RMSE	rdkit2d	ABL1	RF	25	Scaffold	bender	0.313084112149533	0.283018867924528	0.2
0.750810499755152	RMSE	rdkit2d	ABL1	RF	26	Scaffold	bender	0.338785046728972	0.0377358490566037	0.236363636363636
0.859360709438406	RMSE	rdkit2d	ABL1	RF	27	Scaffold	bender	0.308411214953271	0.528301886792453	0
1.41594871529427	RMSE	rdkit2d	ABL1	RF	28	Scaffold	bender	0.350467289719626	0.150943396226415	0.0363636363636363
1.00663678314343	RMSE	rdkit2d	ABL1	RF	29	Scaffold	bender	0.352803738317757	0.169811320754717	0
1.2278348912188	RMSE	SMILES	Acetylcholinesterase	MolBERT	0	Scaffold	bender	0.271586345381526	0.381526104417671	0.128
1.06798250342604	RMSE	SMILES	Acetylcholinesterase	MolBERT	1	Scaffold	bender	0.28363453815261	0.329317269076305	0.084
1.51958210195311	RMSE	SMILES	Acetylcholinesterase	MolBERT	2	Scaffold	bender	0.277610441767068	0.325301204819277	0.136
1.22900531121365	RMSE	SMILES	Acetylcholinesterase	MolBERT	3	Scaffold	bender	0.237449799196787	0.349397590361446	0.432
1.23495087404525	RMSE	SMILES	Acetylcholinesterase	MolBERT	4	Scaffold	bender	0.266064257028112	0.389558232931727	0.164
1.68986269929792	RMSE	SMILES	Acetylcholinesterase	MolBERT	5	Scaffold	bender	0.281626506024096	0.192771084337349	0.236
1.01264283857559	RMSE	SMILES	Acetylcholinesterase	MolBERT	6	Scaffold	bender	0.274598393574297	0.34136546184739	0.144
1.29628722862968	RMSE	SMILES	Acetylcholinesterase	MolBERT	7	Scaffold	bender	0.265562248995984	0.369477911646586	0.188
1.15035959833419	RMSE	SMILES	Acetylcholinesterase	MolBERT	8	Scaffold	bender	0.274096385542169	0.152610441767068	0.336
1.65411689542568	RMSE	SMILES	Acetylcholinesterase	MolBERT	9	Scaffold	bender	0.265060240963855	0.120481927710843	0.44
1.12734230036344	RMSE	SMILES	Acetylcholinesterase	MolBERT	10	Scaffold	bender	0.276104417670683	0.353413654618474	0.12
1.36184669090274	RMSE	SMILES	Acetylcholinesterase	MolBERT	11	Scaffold	bender	0.254518072289157	0.265060240963855	0.38
1.28539865477165	RMSE	SMILES	Acetylcholinesterase	MolBERT	12	Scaffold	bender	0.218373493975904	0.477911646586345	0.456
1.31043681675458	RMSE	SMILES	Acetylcholinesterase	MolBERT	13	Scaffold	bender	0.251506024096386	0.502008032128514	0.168
1.22655740307886	RMSE	SMILES	Acetylcholinesterase	MolBERT	14	Scaffold	bender	0.277610441767068	0.236947791164659	0.224
1.18339713454765	RMSE	SMILES	Acetylcholinesterase	MolBERT	15	Scaffold	bender	0.294678714859438	0.144578313253012	0.18
1.13751152569214	RMSE	SMILES	Acetylcholinesterase	MolBERT	16	Scaffold	bender	0.276606425702811	0.365461847389558	0.104
0.994533678976482	RMSE	SMILES	Acetylcholinesterase	MolBERT	17	Scaffold	bender	0.268072289156627	0.248995983935743	0.288
1.25018648440633	RMSE	SMILES	Acetylcholinesterase	MolBERT	18	Scaffold	bender	0.232931726907631	0.558232931726908	0.26
1.55563096773114	RMSE	SMILES	Acetylcholinesterase	MolBERT	19	Scaffold	bender	0.281124497991968	0.353413654618474	0.08
1.25272931531976	RMSE	SMILES	Acetylcholinesterase	MolBERT	20	Scaffold	bender	0.271084337349398	0.301204819277108	0.212
1.06920011361975	RMSE	SMILES	Acetylcholinesterase	MolBERT	21	Scaffold	bender	0.299196787148594	0.112449799196787	0.176
1.53290068762595	RMSE	SMILES	Acetylcholinesterase	MolBERT	22	Scaffold	bender	0.233433734939759	0.321285140562249	0.492
1.27986617913098	RMSE	SMILES	Acetylcholinesterase	MolBERT	23	Scaffold	bender	0.225401606425703	0.232931726907631	0.644
1.33675895551049	RMSE	SMILES	Acetylcholinesterase	MolBERT	24	Scaffold	bender	0.235441767068273	0.610441767068273	0.188
1.17447777070515	RMSE	SMILES	Acetylcholinesterase	MolBERT	25	Scaffold	bender	0.309236947791165	0.0963855421686747	0.112
1.75685600703328	RMSE	SMILES	Acetylcholinesterase	MolBERT	26	Scaffold	bender	0.270080321285141	0.140562248995984	0.38
1.27308716180095	RMSE	SMILES	Acetylcholinesterase	MolBERT	27	Scaffold	bender	0.270582329317269	0.132530120481928	0.384
1.14576777234014	RMSE	SMILES	Acetylcholinesterase	MolBERT	28	Scaffold	bender	0.262550200803213	0.112449799196787	0.468
1.20297303736958	RMSE	SMILES	Acetylcholinesterase	MolBERT	29	Scaffold	bender	0.26004016064257	0.373493975903614	0.228
1.24850177490936	RMSE	Graph	Acetylcholinesterase	GROVER	0	Scaffold	bender	0.271586345381526	0.381526104417671	0.128
1.04942023749414	RMSE	Graph	Acetylcholinesterase	GROVER	1	Scaffold	bender	0.28363453815261	0.329317269076305	0.084
1.05258393491512	RMSE	Graph	Acetylcholinesterase	GROVER	2	Scaffold	bender	0.277610441767068	0.325301204819277	0.136
0.915258959638141	RMSE	Graph	Acetylcholinesterase	GROVER	3	Scaffold	bender	0.237449799196787	0.349397590361446	0.432
0.984273698194377	RMSE	Graph	Acetylcholinesterase	GROVER	4	Scaffold	bender	0.266064257028112	0.389558232931727	0.164
1.19665249360473	RMSE	Graph	Acetylcholinesterase	GROVER	5	Scaffold	bender	0.281626506024096	0.192771084337349	0.236
1.11118258092046	RMSE	Graph	Acetylcholinesterase	GROVER	6	Scaffold	bender	0.274598393574297	0.34136546184739	0.144
1.23753833408946	RMSE	Graph	Acetylcholinesterase	GROVER	7	Scaffold	bender	0.265562248995984	0.369477911646586	0.188
1.02386177261791	RMSE	Graph	Acetylcholinesterase	GROVER	8	Scaffold	bender	0.274096385542169	0.152610441767068	0.336
1.15480290314814	RMSE	Graph	Acetylcholinesterase	GROVER	9	Scaffold	bender	0.265060240963855	0.120481927710843	0.44
0.847154805493499	RMSE	Graph	Acetylcholinesterase	GROVER	10	Scaffold	bender	0.276104417670683	0.353413654618474	0.12
1.19847557778919	RMSE	Graph	Acetylcholinesterase	GROVER	11	Scaffold	bender	0.254518072289157	0.265060240963855	0.38
1.00528777496463	RMSE	Graph	Acetylcholinesterase	GROVER	12	Scaffold	bender	0.218373493975904	0.477911646586345	0.456
1.11898623189043	RMSE	Graph	Acetylcholinesterase	GROVER	13	Scaffold	bender	0.251506024096386	0.502008032128514	0.168
1.25026275090928	RMSE	Graph	Acetylcholinesterase	GROVER	14	Scaffold	bender	0.277610441767068	0.236947791164659	0.224
0.921756371342382	RMSE	Graph	Acetylcholinesterase	GROVER	15	Scaffold	bender	0.294678714859438	0.144578313253012	0.18
0.889136542664699	RMSE	Graph	Acetylcholinesterase	GROVER	16	Scaffold	bender	0.276606425702811	0.365461847389558	0.104
0.934543126543134	RMSE	Graph	Acetylcholinesterase	GROVER	17	Scaffold	bender	0.268072289156627	0.248995983935743	0.288
1.10028518575718	RMSE	Graph	Acetylcholinesterase	GROVER	18	Scaffold	bender	0.232931726907631	0.558232931726908	0.26
1.12837026065291	RMSE	Graph	Acetylcholinesterase	GROVER	19	Scaffold	bender	0.281124497991968	0.353413654618474	0.08
1.14759427795802	RMSE	Graph	Acetylcholinesterase	GROVER	20	Scaffold	bender	0.271084337349398	0.301204819277108	0.212
0.893441827733213	RMSE	Graph	Acetylcholinesterase	GROVER	21	Scaffold	bender	0.299196787148594	0.112449799196787	0.176
1.43717542124578	RMSE	Graph	Acetylcholinesterase	GROVER	22	Scaffold	bender	0.233433734939759	0.321285140562249	0.492
1.1416202887623	RMSE	Graph	Acetylcholinesterase	GROVER	23	Scaffold	bender	0.225401606425703	0.232931726907631	0.644
1.25921641334287	RMSE	Graph	Acetylcholinesterase	GROVER	24	Scaffold	bender	0.235441767068273	0.610441767068273	0.188
1.16987201630613	RMSE	Graph	Acetylcholinesterase	GROVER	25	Scaffold	bender	0.309236947791165	0.0963855421686747	0.112
1.29368786625793	RMSE	Graph	Acetylcholinesterase	GROVER	26	Scaffold	bender	0.270080321285141	0.140562248995984	0.38
1.17718535015152	RMSE	Graph	Acetylcholinesterase	GROVER	27	Scaffold	bender	0.270582329317269	0.132530120481928	0.384
1.12938156654649	RMSE	Graph	Acetylcholinesterase	GROVER	28	Scaffold	bender	0.262550200803213	0.112449799196787	0.468
1.35021085999641	RMSE	Graph	Acetylcholinesterase	GROVER	29	Scaffold	bender	0.26004016064257	0.373493975903614	0.228
0.952461328776077	RMSE	Graph	Acetylcholinesterase	GROVER_RDKit	0	Scaffold	bender	0.271586345381526	0.381526104417671	0.128
0.972443152870425	RMSE	Graph	Acetylcholinesterase	GROVER_RDKit	1	Scaffold	bender	0.28363453815261	0.329317269076305	0.084
1.04015135795877	RMSE	Graph	Acetylcholinesterase	GROVER_RDKit	2	Scaffold	bender	0.277610441767068	0.325301204819277	0.136
0.977654840151147	RMSE	Graph	Acetylcholinesterase	GROVER_RDKit	3	Scaffold	bender	0.237449799196787	0.349397590361446	0.432
0.94702504507179	RMSE	Graph	Acetylcholinesterase	GROVER_RDKit	4	Scaffold	bender	0.266064257028112	0.389558232931727	0.164
1.32294847430042	RMSE	Graph	Acetylcholinesterase	GROVER_RDKit	5	Scaffold	bender	0.281626506024096	0.192771084337349	0.236
0.995185817321851	RMSE	Graph	Acetylcholinesterase	GROVER_RDKit	6	Scaffold	bender	0.274598393574297	0.34136546184739	0.144
1.10711714715426	RMSE	Graph	Acetylcholinesterase	GROVER_RDKit	7	Scaffold	bender	0.265562248995984	0.369477911646586	0.188
0.998192485737642	RMSE	Graph	Acetylcholinesterase	GROVER_RDKit	8	Scaffold	bender	0.274096385542169	0.152610441767068	0.336
1.25777759761113	RMSE	Graph	Acetylcholinesterase	GROVER_RDKit	9	Scaffold	bender	0.265060240963855	0.120481927710843	0.44
1.05897814460411	RMSE	Graph	Acetylcholinesterase	GROVER_RDKit	10	Scaffold	bender	0.276104417670683	0.353413654618474	0.12
1.14215465810784	RMSE	Graph	Acetylcholinesterase	GROVER_RDKit	11	Scaffold	bender	0.254518072289157	0.265060240963855	0.38
1.07313604378089	RMSE	Graph	Acetylcholinesterase	GROVER_RDKit	12	Scaffold	bender	0.218373493975904	0.477911646586345	0.456
1.1588164912463	RMSE	Graph	Acetylcholinesterase	GROVER_RDKit	13	Scaffold	bender	0.251506024096386	0.502008032128514	0.168
1.2282583491697	RMSE	Graph	Acetylcholinesterase	GROVER_RDKit	14	Scaffold	bender	0.277610441767068	0.236947791164659	0.224
0.906421730401238	RMSE	Graph	Acetylcholinesterase	GROVER_RDKit	15	Scaffold	bender	0.294678714859438	0.144578313253012	0.18
0.982779480556852	RMSE	Graph	Acetylcholinesterase	GROVER_RDKit	16	Scaffold	bender	0.276606425702811	0.365461847389558	0.104
0.937660627399461	RMSE	Graph	Acetylcholinesterase	GROVER_RDKit	17	Scaffold	bender	0.268072289156627	0.248995983935743	0.288
1.21061749693027	RMSE	Graph	Acetylcholinesterase	GROVER_RDKit	18	Scaffold	bender	0.232931726907631	0.558232931726908	0.26
1.23501923729175	RMSE	Graph	Acetylcholinesterase	GROVER_RDKit	19	Scaffold	bender	0.281124497991968	0.353413654618474	0.08
1.11020770592952	RMSE	Graph	Acetylcholinesterase	GROVER_RDKit	20	Scaffold	bender	0.271084337349398	0.301204819277108	0.212
0.840824784788398	RMSE	Graph	Acetylcholinesterase	GROVER_RDKit	21	Scaffold	bender	0.299196787148594	0.112449799196787	0.176
1.31730367152291	RMSE	Graph	Acetylcholinesterase	GROVER_RDKit	22	Scaffold	bender	0.233433734939759	0.321285140562249	0.492
1.03288184020393	RMSE	Graph	Acetylcholinesterase	GROVER_RDKit	23	Scaffold	bender	0.225401606425703	0.232931726907631	0.644
1.36949689441904	RMSE	Graph	Acetylcholinesterase	GROVER_RDKit	24	Scaffold	bender	0.235441767068273	0.610441767068273	0.188
1.05520390764757	RMSE	Graph	Acetylcholinesterase	GROVER_RDKit	25	Scaffold	bender	0.309236947791165	0.0963855421686747	0.112
1.51288460736343	RMSE	Graph	Acetylcholinesterase	GROVER_RDKit	26	Scaffold	bender	0.270080321285141	0.140562248995984	0.38
1.12333344361233	RMSE	Graph	Acetylcholinesterase	GROVER_RDKit	27	Scaffold	bender	0.270582329317269	0.132530120481928	0.384
1.09224397031539	RMSE	Graph	Acetylcholinesterase	GROVER_RDKit	28	Scaffold	bender	0.262550200803213	0.112449799196787	0.468
1.07671655022974	RMSE	Graph	Acetylcholinesterase	GROVER_RDKit	29	Scaffold	bender	0.26004016064257	0.373493975903614	0.228
0.801038486974261	RMSE	rdkit2d	Acetylcholinesterase	RF	0	Scaffold	bender	0.271586345381526	0.381526104417671	0.128
0.806001190884488	RMSE	rdkit2d	Acetylcholinesterase	RF	1	Scaffold	bender	0.28363453815261	0.329317269076305	0.084
1.00069786338913	RMSE	rdkit2d	Acetylcholinesterase	RF	2	Scaffold	bender	0.277610441767068	0.325301204819277	0.136
0.889969931971574	RMSE	rdkit2d	Acetylcholinesterase	RF	3	Scaffold	bender	0.237449799196787	0.349397590361446	0.432
0.875250829061316	RMSE	rdkit2d	Acetylcholinesterase	RF	4	Scaffold	bender	0.266064257028112	0.389558232931727	0.164
1.19237596353944	RMSE	rdkit2d	Acetylcholinesterase	RF	5	Scaffold	bender	0.281626506024096	0.192771084337349	0.236
0.728544591410639	RMSE	rdkit2d	Acetylcholinesterase	RF	6	Scaffold	bender	0.274598393574297	0.34136546184739	0.144
0.976306347354296	RMSE	rdkit2d	Acetylcholinesterase	RF	7	Scaffold	bender	0.265562248995984	0.369477911646586	0.188
0.935912444295649	RMSE	rdkit2d	Acetylcholinesterase	RF	8	Scaffold	bender	0.274096385542169	0.152610441767068	0.336
1.16122371476346	RMSE	rdkit2d	Acetylcholinesterase	RF	9	Scaffold	bender	0.265060240963855	0.120481927710843	0.44
0.851433833350273	RMSE	rdkit2d	Acetylcholinesterase	RF	10	Scaffold	bender	0.276104417670683	0.353413654618474	0.12
0.984354535156302	RMSE	rdkit2d	Acetylcholinesterase	RF	11	Scaffold	bender	0.254518072289157	0.265060240963855	0.38
0.899567216975129	RMSE	rdkit2d	Acetylcholinesterase	RF	12	Scaffold	bender	0.218373493975904	0.477911646586345	0.456
0.904441503157519	RMSE	rdkit2d	Acetylcholinesterase	RF	13	Scaffold	bender	0.251506024096386	0.502008032128514	0.168
0.905783732583787	RMSE	rdkit2d	Acetylcholinesterase	RF	14	Scaffold	bender	0.277610441767068	0.236947791164659	0.224
0.837164361979412	RMSE	rdkit2d	Acetylcholinesterase	RF	15	Scaffold	bender	0.294678714859438	0.144578313253012	0.18
0.840399016737915	RMSE	rdkit2d	Acetylcholinesterase	RF	16	Scaffold	bender	0.276606425702811	0.365461847389558	0.104
0.831932061976547	RMSE	rdkit2d	Acetylcholinesterase	RF	17	Scaffold	bender	0.268072289156627	0.248995983935743	0.288
0.943832230299298	RMSE	rdkit2d	Acetylcholinesterase	RF	18	Scaffold	bender	0.232931726907631	0.558232931726908	0.26
1.10178228124947	RMSE	rdkit2d	Acetylcholinesterase	RF	19	Scaffold	bender	0.281124497991968	0.353413654618474	0.08
0.90887325812635	RMSE	rdkit2d	Acetylcholinesterase	RF	20	Scaffold	bender	0.271084337349398	0.301204819277108	0.212
0.744270209002311	RMSE	rdkit2d	Acetylcholinesterase	RF	21	Scaffold	bender	0.299196787148594	0.112449799196787	0.176
1.18990563751619	RMSE	rdkit2d	Acetylcholinesterase	RF	22	Scaffold	bender	0.233433734939759	0.321285140562249	0.492
0.963286391520013	RMSE	rdkit2d	Acetylcholinesterase	RF	23	Scaffold	bender	0.225401606425703	0.232931726907631	0.644
1.09626771156477	RMSE	rdkit2d	Acetylcholinesterase	RF	24	Scaffold	bender	0.235441767068273	0.610441767068273	0.188
0.92099917360843	RMSE	rdkit2d	Acetylcholinesterase	RF	25	Scaffold	bender	0.309236947791165	0.0963855421686747	0.112
1.31812398526128	RMSE	rdkit2d	Acetylcholinesterase	RF	26	Scaffold	bender	0.270080321285141	0.140562248995984	0.38
0.899865390122096	RMSE	rdkit2d	Acetylcholinesterase	RF	27	Scaffold	bender	0.270582329317269	0.132530120481928	0.384
0.881017713231493	RMSE	rdkit2d	Acetylcholinesterase	RF	28	Scaffold	bender	0.262550200803213	0.112449799196787	0.468
0.924269513364397	RMSE	rdkit2d	Acetylcholinesterase	RF	29	Scaffold	bender	0.26004016064257	0.373493975903614	0.228
1.23396128007957	RMSE	SMILES	Aurora-A	MolBERT	0	Scaffold	bender	0.312645461598138	0.0124223602484472	0.0864197530864197
1.23774710737728	RMSE	SMILES	Aurora-A	MolBERT	1	Scaffold	bender	0.314972847168348	0.0807453416149068	0
1.48159924945435	RMSE	SMILES	Aurora-A	MolBERT	2	Scaffold	bender	0.323506594259116	0.0124223602484472	0
1.25473225173529	RMSE	SMILES	Aurora-A	MolBERT	3	Scaffold	bender	0.314972847168348	0	0.0802469135802469
1.34421423870802	RMSE	SMILES	Aurora-A	MolBERT	4	Scaffold	bender	0.30566330488751	0.0807453416149068	0.074074074074074
1.48218079683327	RMSE	SMILES	Aurora-A	MolBERT	5	Scaffold	bender	0.240496508921645	0.180124223602484	0.493827160493827
1.15659873291127	RMSE	SMILES	Aurora-A	MolBERT	6	Scaffold	bender	0.30488750969744	0.161490683229814	0
1.41858217461945	RMSE	SMILES	Aurora-A	MolBERT	7	Scaffold	bender	0.249806051202483	0.447204968944099	0.154320987654321
1.13709231333206	RMSE	SMILES	Aurora-A	MolBERT	8	Scaffold	bender	0.311093871217998	0.0186335403726708	0.0925925925925925
1.22996490146065	RMSE	SMILES	Aurora-A	MolBERT	9	Scaffold	bender	0.289371605896043	0.124223602484472	0.160493827160494
1.53006646073521	RMSE	SMILES	Aurora-A	MolBERT	10	Scaffold	bender	0.231962761830877	0.192546583850932	0.549382716049383
1.30624487776766	RMSE	SMILES	Aurora-A	MolBERT	11	Scaffold	bender	0.312645461598138	0.0745341614906832	0.0246913580246913
1.1723734175644	RMSE	SMILES	Aurora-A	MolBERT	12	Scaffold	bender	0.313421256788208	0.093167701863354	0
1.19876554464175	RMSE	SMILES	Aurora-A	MolBERT	13	Scaffold	bender	0.299456943366951	0.0124223602484472	0.191358024691358
1.28745788693743	RMSE	SMILES	Aurora-A	MolBERT	14	Scaffold	bender	0.316524437548487	0.0124223602484472	0.0555555555555555
1.38759565353294	RMSE	SMILES	Aurora-A	MolBERT	15	Scaffold	bender	0.290923196276183	0.105590062111801	0.166666666666667
1.52603553166869	RMSE	SMILES	Aurora-A	MolBERT	16	Scaffold	bender	0.280837858805275	0.273291925465839	0.0802469135802469
1.33342565749749	RMSE	SMILES	Aurora-A	MolBERT	17	Scaffold	bender	0.320403413498836	0.0372670807453416	0
1.34973765712632	RMSE	SMILES	Aurora-A	MolBERT	18	Scaffold	bender	0.257564003103181	0.447204968944099	0.0925925925925925
1.37672427092159	RMSE	SMILES	Aurora-A	MolBERT	19	Scaffold	bender	0.301008533747091	0.0186335403726708	0.172839506172839
1.38877789277255	RMSE	SMILES	Aurora-A	MolBERT	20	Scaffold	bender	0.3033359193173	0.0559006211180124	0.117283950617284
1.36540850489578	RMSE	SMILES	Aurora-A	MolBERT	21	Scaffold	bender	0.30566330488751	0	0.154320987654321
1.29880902099566	RMSE	SMILES	Aurora-A	MolBERT	22	Scaffold	bender	0.315748642358417	0.0248447204968944	0.0493827160493827
1.3277324416999	RMSE	SMILES	Aurora-A	MolBERT	23	Scaffold	bender	0.323506594259116	0	0.0123456790123456
1.4943505375134	RMSE	SMILES	Aurora-A	MolBERT	24	Scaffold	bender	0.288595810705974	0.136645962732919	0.154320987654321
1.33948276940672	RMSE	SMILES	Aurora-A	MolBERT	25	Scaffold	bender	0.312645461598138	0.0993788819875776	0
1.30843031004518	RMSE	SMILES	Aurora-A	MolBERT	26	Scaffold	bender	0.30256012412723	0.111801242236025	0.0679012345679012
1.38384527524291	RMSE	SMILES	Aurora-A	MolBERT	27	Scaffold	bender	0.235065942591156	0.198757763975155	0.518518518518518
1.45110815541268	RMSE	SMILES	Aurora-A	MolBERT	28	Scaffold	bender	0.30643910007758	0.093167701863354	0.0555555555555555
1.65878023381135	RMSE	SMILES	Aurora-A	MolBERT	29	Scaffold	bender	0.316524437548487	0.0559006211180124	0.0123456790123456
0.960511914275012	RMSE	Graph	Aurora-A	GROVER	0	Scaffold	bender	0.312645461598138	0.0124223602484472	0.0864197530864197
1.81705163733842	RMSE	Graph	Aurora-A	GROVER	1	Scaffold	bender	0.314972847168348	0.0807453416149068	0
0.903982890923396	RMSE	Graph	Aurora-A	GROVER	2	Scaffold	bender	0.323506594259116	0.0124223602484472	0
0.999832348178758	RMSE	Graph	Aurora-A	GROVER	3	Scaffold	bender	0.314972847168348	0	0.0802469135802469
0.96548301851253	RMSE	Graph	Aurora-A	GROVER	4	Scaffold	bender	0.30566330488751	0.0807453416149068	0.074074074074074
1.02533926993887	RMSE	Graph	Aurora-A	GROVER	5	Scaffold	bender	0.240496508921645	0.180124223602484	0.493827160493827
1.20130162281782	RMSE	Graph	Aurora-A	GROVER	6	Scaffold	bender	0.30488750969744	0.161490683229814	0
0.962955670611044	RMSE	Graph	Aurora-A	GROVER	7	Scaffold	bender	0.249806051202483	0.447204968944099	0.154320987654321
1.50428797486828	RMSE	Graph	Aurora-A	GROVER	8	Scaffold	bender	0.311093871217998	0.0186335403726708	0.0925925925925925
1.20993056765853	RMSE	Graph	Aurora-A	GROVER	9	Scaffold	bender	0.289371605896043	0.124223602484472	0.160493827160494
1.16044692613069	RMSE	Graph	Aurora-A	GROVER	10	Scaffold	bender	0.231962761830877	0.192546583850932	0.549382716049383
1.55892631725082	RMSE	Graph	Aurora-A	GROVER	11	Scaffold	bender	0.312645461598138	0.0745341614906832	0.0246913580246913
1.16055633644776	RMSE	Graph	Aurora-A	GROVER	12	Scaffold	bender	0.313421256788208	0.093167701863354	0
1.13309665879911	RMSE	Graph	Aurora-A	GROVER	13	Scaffold	bender	0.299456943366951	0.0124223602484472	0.191358024691358
1.0516560265148	RMSE	Graph	Aurora-A	GROVER	14	Scaffold	bender	0.316524437548487	0.0124223602484472	0.0555555555555555
1.40809074529861	RMSE	Graph	Aurora-A	GROVER	15	Scaffold	bender	0.290923196276183	0.105590062111801	0.166666666666667
0.899188746777402	RMSE	Graph	Aurora-A	GROVER	16	Scaffold	bender	0.280837858805275	0.273291925465839	0.0802469135802469
1.13609516722112	RMSE	Graph	Aurora-A	GROVER	17	Scaffold	bender	0.320403413498836	0.0372670807453416	0
1.03305594425577	RMSE	Graph	Aurora-A	GROVER	18	Scaffold	bender	0.257564003103181	0.447204968944099	0.0925925925925925
1.02215115491372	RMSE	Graph	Aurora-A	GROVER	19	Scaffold	bender	0.301008533747091	0.0186335403726708	0.172839506172839
1.12808567407964	RMSE	Graph	Aurora-A	GROVER	20	Scaffold	bender	0.3033359193173	0.0559006211180124	0.117283950617284
1.41339583524933	RMSE	Graph	Aurora-A	GROVER	21	Scaffold	bender	0.30566330488751	0	0.154320987654321
1.24174682878357	RMSE	Graph	Aurora-A	GROVER	22	Scaffold	bender	0.315748642358417	0.0248447204968944	0.0493827160493827
1.33629601712301	RMSE	Graph	Aurora-A	GROVER	23	Scaffold	bender	0.323506594259116	0	0.0123456790123456
1.03557604946804	RMSE	Graph	Aurora-A	GROVER	24	Scaffold	bender	0.288595810705974	0.136645962732919	0.154320987654321
1.16998816773793	RMSE	Graph	Aurora-A	GROVER	25	Scaffold	bender	0.312645461598138	0.0993788819875776	0
1.42521190498303	RMSE	Graph	Aurora-A	GROVER	26	Scaffold	bender	0.30256012412723	0.111801242236025	0.0679012345679012
1.15999837223365	RMSE	Graph	Aurora-A	GROVER	27	Scaffold	bender	0.235065942591156	0.198757763975155	0.518518518518518
0.932286191076886	RMSE	Graph	Aurora-A	GROVER	28	Scaffold	bender	0.30643910007758	0.093167701863354	0.0555555555555555
1.38281169206894	RMSE	Graph	Aurora-A	GROVER	29	Scaffold	bender	0.316524437548487	0.0559006211180124	0.0123456790123456
1.05661124043819	RMSE	Graph	Aurora-A	GROVER_RDKit	0	Scaffold	bender	0.312645461598138	0.0124223602484472	0.0864197530864197
1.0398601919955	RMSE	Graph	Aurora-A	GROVER_RDKit	1	Scaffold	bender	0.314972847168348	0.0807453416149068	0
0.918197214369154	RMSE	Graph	Aurora-A	GROVER_RDKit	2	Scaffold	bender	0.323506594259116	0.0124223602484472	0
1.23871420197531	RMSE	Graph	Aurora-A	GROVER_RDKit	3	Scaffold	bender	0.314972847168348	0	0.0802469135802469
1.02924836366865	RMSE	Graph	Aurora-A	GROVER_RDKit	4	Scaffold	bender	0.30566330488751	0.0807453416149068	0.074074074074074
1.19386425793156	RMSE	Graph	Aurora-A	GROVER_RDKit	5	Scaffold	bender	0.240496508921645	0.180124223602484	0.493827160493827
1.04860133801992	RMSE	Graph	Aurora-A	GROVER_RDKit	6	Scaffold	bender	0.30488750969744	0.161490683229814	0
0.924386118592458	RMSE	Graph	Aurora-A	GROVER_RDKit	7	Scaffold	bender	0.249806051202483	0.447204968944099	0.154320987654321
0.951238848778793	RMSE	Graph	Aurora-A	GROVER_RDKit	8	Scaffold	bender	0.311093871217998	0.0186335403726708	0.0925925925925925
0.955175522908397	RMSE	Graph	Aurora-A	GROVER_RDKit	9	Scaffold	bender	0.289371605896043	0.124223602484472	0.160493827160494
1.09012928076929	RMSE	Graph	Aurora-A	GROVER_RDKit	10	Scaffold	bender	0.231962761830877	0.192546583850932	0.549382716049383
1.04619120189382	RMSE	Graph	Aurora-A	GROVER_RDKit	11	Scaffold	bender	0.312645461598138	0.0745341614906832	0.0246913580246913
0.892198610817092	RMSE	Graph	Aurora-A	GROVER_RDKit	12	Scaffold	bender	0.313421256788208	0.093167701863354	0
1.06140840178834	RMSE	Graph	Aurora-A	GROVER_RDKit	13	Scaffold	bender	0.299456943366951	0.0124223602484472	0.191358024691358
0.941833795322451	RMSE	Graph	Aurora-A	GROVER_RDKit	14	Scaffold	bender	0.316524437548487	0.0124223602484472	0.0555555555555555
1.00190139631451	RMSE	Graph	Aurora-A	GROVER_RDKit	15	Scaffold	bender	0.290923196276183	0.105590062111801	0.166666666666667
1.05409454750595	RMSE	Graph	Aurora-A	GROVER_RDKit	16	Scaffold	bender	0.280837858805275	0.273291925465839	0.0802469135802469
1.04341497062519	RMSE	Graph	Aurora-A	GROVER_RDKit	17	Scaffold	bender	0.320403413498836	0.0372670807453416	0
0.902704049792764	RMSE	Graph	Aurora-A	GROVER_RDKit	18	Scaffold	bender	0.257564003103181	0.447204968944099	0.0925925925925925
1.05556800876159	RMSE	Graph	Aurora-A	GROVER_RDKit	19	Scaffold	bender	0.301008533747091	0.0186335403726708	0.172839506172839
1.13131841432931	RMSE	Graph	Aurora-A	GROVER_RDKit	20	Scaffold	bender	0.3033359193173	0.0559006211180124	0.117283950617284
1.21941218677587	RMSE	Graph	Aurora-A	GROVER_RDKit	21	Scaffold	bender	0.30566330488751	0	0.154320987654321
0.854027652414474	RMSE	Graph	Aurora-A	GROVER_RDKit	22	Scaffold	bender	0.315748642358417	0.0248447204968944	0.0493827160493827
1.00973468504995	RMSE	Graph	Aurora-A	GROVER_RDKit	23	Scaffold	bender	0.323506594259116	0	0.0123456790123456
1.15442683074339	RMSE	Graph	Aurora-A	GROVER_RDKit	24	Scaffold	bender	0.288595810705974	0.136645962732919	0.154320987654321
1.12051625095484	RMSE	Graph	Aurora-A	GROVER_RDKit	25	Scaffold	bender	0.312645461598138	0.0993788819875776	0
1.12434848701634	RMSE	Graph	Aurora-A	GROVER_RDKit	26	Scaffold	bender	0.30256012412723	0.111801242236025	0.0679012345679012
1.4407837980241	RMSE	Graph	Aurora-A	GROVER_RDKit	27	Scaffold	bender	0.235065942591156	0.198757763975155	0.518518518518518
1.09999266986166	RMSE	Graph	Aurora-A	GROVER_RDKit	28	Scaffold	bender	0.30643910007758	0.093167701863354	0.0555555555555555
1.17038323650056	RMSE	Graph	Aurora-A	GROVER_RDKit	29	Scaffold	bender	0.316524437548487	0.0559006211180124	0.0123456790123456
1.02392170328728	RMSE	rdkit2d	Aurora-A	RF	0	Scaffold	bender	0.312645461598138	0.0124223602484472	0.0864197530864197
1.08203537754796	RMSE	rdkit2d	Aurora-A	RF	1	Scaffold	bender	0.314972847168348	0.0807453416149068	0
0.827604424718178	RMSE	rdkit2d	Aurora-A	RF	2	Scaffold	bender	0.323506594259116	0.0124223602484472	0
0.856880617293046	RMSE	rdkit2d	Aurora-A	RF	3	Scaffold	bender	0.314972847168348	0	0.0802469135802469
0.880684663729323	RMSE	rdkit2d	Aurora-A	RF	4	Scaffold	bender	0.30566330488751	0.0807453416149068	0.074074074074074
1.10600224929318	RMSE	rdkit2d	Aurora-A	RF	5	Scaffold	bender	0.240496508921645	0.180124223602484	0.493827160493827
1.02665108824521	RMSE	rdkit2d	Aurora-A	RF	6	Scaffold	bender	0.30488750969744	0.161490683229814	0
1.04311138698421	RMSE	rdkit2d	Aurora-A	RF	7	Scaffold	bender	0.249806051202483	0.447204968944099	0.154320987654321
0.929314455589173	RMSE	rdkit2d	Aurora-A	RF	8	Scaffold	bender	0.311093871217998	0.0186335403726708	0.0925925925925925
0.99961828196936	RMSE	rdkit2d	Aurora-A	RF	9	Scaffold	bender	0.289371605896043	0.124223602484472	0.160493827160494
1.18530732059284	RMSE	rdkit2d	Aurora-A	RF	10	Scaffold	bender	0.231962761830877	0.192546583850932	0.549382716049383
0.922734996446044	RMSE	rdkit2d	Aurora-A	RF	11	Scaffold	bender	0.312645461598138	0.0745341614906832	0.0246913580246913
0.843042779292474	RMSE	rdkit2d	Aurora-A	RF	12	Scaffold	bender	0.313421256788208	0.093167701863354	0
0.886794679344206	RMSE	rdkit2d	Aurora-A	RF	13	Scaffold	bender	0.299456943366951	0.0124223602484472	0.191358024691358
0.885829578286551	RMSE	rdkit2d	Aurora-A	RF	14	Scaffold	bender	0.316524437548487	0.0124223602484472	0.0555555555555555
0.861847706616315	RMSE	rdkit2d	Aurora-A	RF	15	Scaffold	bender	0.290923196276183	0.105590062111801	0.166666666666667
0.909124216890158	RMSE	rdkit2d	Aurora-A	RF	16	Scaffold	bender	0.280837858805275	0.273291925465839	0.0802469135802469
0.985991177946907	RMSE	rdkit2d	Aurora-A	RF	17	Scaffold	bender	0.320403413498836	0.0372670807453416	0
1.01983492616716	RMSE	rdkit2d	Aurora-A	RF	18	Scaffold	bender	0.257564003103181	0.447204968944099	0.0925925925925925
0.942757460768379	RMSE	rdkit2d	Aurora-A	RF	19	Scaffold	bender	0.301008533747091	0.0186335403726708	0.172839506172839
0.91890696946713	RMSE	rdkit2d	Aurora-A	RF	20	Scaffold	bender	0.3033359193173	0.0559006211180124	0.117283950617284
1.04576462497483	RMSE	rdkit2d	Aurora-A	RF	21	Scaffold	bender	0.30566330488751	0	0.154320987654321
0.945079017556077	RMSE	rdkit2d	Aurora-A	RF	22	Scaffold	bender	0.315748642358417	0.0248447204968944	0.0493827160493827
1.0552549596705	RMSE	rdkit2d	Aurora-A	RF	23	Scaffold	bender	0.323506594259116	0	0.0123456790123456
1.05185841401339	RMSE	rdkit2d	Aurora-A	RF	24	Scaffold	bender	0.288595810705974	0.136645962732919	0.154320987654321
1.09663728514863	RMSE	rdkit2d	Aurora-A	RF	25	Scaffold	bender	0.312645461598138	0.0993788819875776	0
1.017826936812	RMSE	rdkit2d	Aurora-A	RF	26	Scaffold	bender	0.30256012412723	0.111801242236025	0.0679012345679012
1.15736172518043	RMSE	rdkit2d	Aurora-A	RF	27	Scaffold	bender	0.235065942591156	0.198757763975155	0.518518518518518
0.92041135474021	RMSE	rdkit2d	Aurora-A	RF	28	Scaffold	bender	0.30643910007758	0.093167701863354	0.0555555555555555
1.06784852990949	RMSE	rdkit2d	Aurora-A	RF	29	Scaffold	bender	0.316524437548487	0.0559006211180124	0.0123456790123456
2.04101997051106	RMSE	SMILES	B-raf	MolBERT	0	Scaffold	bender	0.349013657056146	0.073170731707317	0.204819277108434
2.38436518845306	RMSE	SMILES	B-raf	MolBERT	1	Scaffold	bender	0.298937784522003	0.548780487804878	0.132530120481928
1.97477688469427	RMSE	SMILES	B-raf	MolBERT	2	Scaffold	bender	0.342943854324734	0.0975609756097561	0.228915662650602
2.4190437046247	RMSE	SMILES	B-raf	MolBERT	3	Scaffold	bender	0.327769347496206	0.0975609756097561	0.349397590361446
2.87161830555429	RMSE	SMILES	B-raf	MolBERT	4	Scaffold	bender	0.327769347496206	0.109756097560976	0.337349397590361
2.36962252215126	RMSE	SMILES	B-raf	MolBERT	5	Scaffold	bender	0.306525037936267	0.195121951219512	0.421686746987952
2.60518536322893	RMSE	SMILES	B-raf	MolBERT	6	Scaffold	bender	0.283763277693475	0.304878048780488	0.493975903614458
2.33156662430741	RMSE	SMILES	B-raf	MolBERT	7	Scaffold	bender	0.321699544764795	0.292682926829268	0.204819277108434
2.93681485424293	RMSE	SMILES	B-raf	MolBERT	8	Scaffold	bender	0.339908952959029	0.195121951219512	0.156626506024096
2.04621879399138	RMSE	SMILES	B-raf	MolBERT	9	Scaffold	bender	0.314112291350531	0.414634146341463	0.144578313253012
2.5441142504057	RMSE	SMILES	B-raf	MolBERT	10	Scaffold	bender	0.271623672230652	0.329268292682927	0.566265060240964
2.75676557417122	RMSE	SMILES	B-raf	MolBERT	11	Scaffold	bender	0.289833080424886	0.365853658536585	0.385542168674699
3.04216844929988	RMSE	SMILES	B-raf	MolBERT	12	Scaffold	bender	0.312594840667678	0.182926829268293	0.385542168674699
1.92794004460423	RMSE	SMILES	B-raf	MolBERT	13	Scaffold	bender	0.317147192716237	0.390243902439024	0.144578313253012
1.85529800769739	RMSE	SMILES	B-raf	MolBERT	14	Scaffold	bender	0.327769347496206	0.451219512195122	0
2.25238715019824	RMSE	SMILES	B-raf	MolBERT	15	Scaffold	bender	0.323216995447648	0.219512195121951	0.265060240963855
2.21080753968217	RMSE	SMILES	B-raf	MolBERT	16	Scaffold	bender	0.339908952959029	0.182926829268293	0.168674698795181
2.08238740765823	RMSE	SMILES	B-raf	MolBERT	17	Scaffold	bender	0.314112291350531	0.146341463414634	0.409638554216867
2.07544370126111	RMSE	SMILES	B-raf	MolBERT	18	Scaffold	bender	0.350531107738998	0.231707317073171	0.036144578313253
2.80432048146556	RMSE	SMILES	B-raf	MolBERT	19	Scaffold	bender	0.29742033383915	0.207317073170732	0.481927710843373
2.1785182698639	RMSE	SMILES	B-raf	MolBERT	20	Scaffold	bender	0.314112291350531	0.439024390243902	0.120481927710843
2.63278998121239	RMSE	SMILES	B-raf	MolBERT	21	Scaffold	bender	0.306525037936267	0.378048780487805	0.240963855421687
2.35819392597093	RMSE	SMILES	B-raf	MolBERT	22	Scaffold	bender	0.292867981790592	0.597560975609756	0.132530120481928
2.131710914692	RMSE	SMILES	B-raf	MolBERT	23	Scaffold	bender	0.379362670713202	0	0.036144578313253
2.96470229360512	RMSE	SMILES	B-raf	MolBERT	24	Scaffold	bender	0.253414264036419	0.109756097560976	0.927710843373494
1.50524805793614	RMSE	SMILES	B-raf	MolBERT	25	Scaffold	bender	0.344461305007587	0.134146341463415	0.180722891566265
1.93828737118062	RMSE	SMILES	B-raf	MolBERT	26	Scaffold	bender	0.31866464339909	0.378048780487805	0.144578313253012
1.41216437677745	RMSE	SMILES	B-raf	MolBERT	27	Scaffold	bender	0.315629742033384	0.365853658536585	0.180722891566265
2.3270448283163	RMSE	SMILES	B-raf	MolBERT	28	Scaffold	bender	0.317147192716237	0.146341463414634	0.385542168674699
1.6394631409838	RMSE	SMILES	B-raf	MolBERT	29	Scaffold	bender	0.336874051593323	0.219512195121951	0.156626506024096
1.0292176319209	RMSE	Graph	B-raf	GROVER	0	Scaffold	bender	0.349013657056146	0.073170731707317	0.204819277108434
1.04786448426324	RMSE	Graph	B-raf	GROVER	1	Scaffold	bender	0.298937784522003	0.548780487804878	0.132530120481928
0.629197689734434	RMSE	Graph	B-raf	GROVER	2	Scaffold	bender	0.342943854324734	0.0975609756097561	0.228915662650602
1.12191854079747	RMSE	Graph	B-raf	GROVER	3	Scaffold	bender	0.327769347496206	0.0975609756097561	0.349397590361446
1.22847894485748	RMSE	Graph	B-raf	GROVER	4	Scaffold	bender	0.327769347496206	0.109756097560976	0.337349397590361
0.958451096476919	RMSE	Graph	B-raf	GROVER	5	Scaffold	bender	0.306525037936267	0.195121951219512	0.421686746987952
1.16064759239319	RMSE	Graph	B-raf	GROVER	6	Scaffold	bender	0.283763277693475	0.304878048780488	0.493975903614458
1.11743411780141	RMSE	Graph	B-raf	GROVER	7	Scaffold	bender	0.321699544764795	0.292682926829268	0.204819277108434
1.3107446883177	RMSE	Graph	B-raf	GROVER	8	Scaffold	bender	0.339908952959029	0.195121951219512	0.156626506024096
1.06198727494536	RMSE	Graph	B-raf	GROVER	9	Scaffold	bender	0.314112291350531	0.414634146341463	0.144578313253012
1.1074057375717	RMSE	Graph	B-raf	GROVER	10	Scaffold	bender	0.271623672230652	0.329268292682927	0.566265060240964
1.14360172110162	RMSE	Graph	B-raf	GROVER	11	Scaffold	bender	0.289833080424886	0.365853658536585	0.385542168674699
1.20134013119737	RMSE	Graph	B-raf	GROVER	12	Scaffold	bender	0.312594840667678	0.182926829268293	0.385542168674699
1.07964324176724	RMSE	Graph	B-raf	GROVER	13	Scaffold	bender	0.317147192716237	0.390243902439024	0.144578313253012
0.965522617174236	RMSE	Graph	B-raf	GROVER	14	Scaffold	bender	0.327769347496206	0.451219512195122	0
0.779809938044824	RMSE	Graph	B-raf	GROVER	15	Scaffold	bender	0.323216995447648	0.219512195121951	0.265060240963855
1.48160190832552	RMSE	Graph	B-raf	GROVER	16	Scaffold	bender	0.339908952959029	0.182926829268293	0.168674698795181
0.924023713849131	RMSE	Graph	B-raf	GROVER	17	Scaffold	bender	0.314112291350531	0.146341463414634	0.409638554216867
0.866244175050105	RMSE	Graph	B-raf	GROVER	18	Scaffold	bender	0.350531107738998	0.231707317073171	0.036144578313253
1.40639364066834	RMSE	Graph	B-raf	GROVER	19	Scaffold	bender	0.29742033383915	0.207317073170732	0.481927710843373
0.826323477925218	RMSE	Graph	B-raf	GROVER	20	Scaffold	bender	0.314112291350531	0.439024390243902	0.120481927710843
1.44292262195109	RMSE	Graph	B-raf	GROVER	21	Scaffold	bender	0.306525037936267	0.378048780487805	0.240963855421687
1.22614526450967	RMSE	Graph	B-raf	GROVER	22	Scaffold	bender	0.292867981790592	0.597560975609756	0.132530120481928
1.12484037363339	RMSE	Graph	B-raf	GROVER	23	Scaffold	bender	0.379362670713202	0	0.036144578313253
1.01543795958268	RMSE	Graph	B-raf	GROVER	24	Scaffold	bender	0.253414264036419	0.109756097560976	0.927710843373494
0.825362772600689	RMSE	Graph	B-raf	GROVER	25	Scaffold	bender	0.344461305007587	0.134146341463415	0.180722891566265
0.811214823718792	RMSE	Graph	B-raf	GROVER	26	Scaffold	bender	0.31866464339909	0.378048780487805	0.144578313253012
0.648911830351713	RMSE	Graph	B-raf	GROVER	27	Scaffold	bender	0.315629742033384	0.365853658536585	0.180722891566265
1.06576193930439	RMSE	Graph	B-raf	GROVER	28	Scaffold	bender	0.317147192716237	0.146341463414634	0.385542168674699
0.551514289662347	RMSE	Graph	B-raf	GROVER	29	Scaffold	bender	0.336874051593323	0.219512195121951	0.156626506024096
0.937241097003699	RMSE	Graph	B-raf	GROVER_RDKit	0	Scaffold	bender	0.349013657056146	0.073170731707317	0.204819277108434
0.998218336920638	RMSE	Graph	B-raf	GROVER_RDKit	1	Scaffold	bender	0.298937784522003	0.548780487804878	0.132530120481928
0.817326720590603	RMSE	Graph	B-raf	GROVER_RDKit	2	Scaffold	bender	0.342943854324734	0.0975609756097561	0.228915662650602
1.14060508929634	RMSE	Graph	B-raf	GROVER_RDKit	3	Scaffold	bender	0.327769347496206	0.0975609756097561	0.349397590361446
1.37068125374673	RMSE	Graph	B-raf	GROVER_RDKit	4	Scaffold	bender	0.327769347496206	0.109756097560976	0.337349397590361
0.923970257638491	RMSE	Graph	B-raf	GROVER_RDKit	5	Scaffold	bender	0.306525037936267	0.195121951219512	0.421686746987952
1.00886655764476	RMSE	Graph	B-raf	GROVER_RDKit	6	Scaffold	bender	0.283763277693475	0.304878048780488	0.493975903614458
1.11306602739154	RMSE	Graph	B-raf	GROVER_RDKit	7	Scaffold	bender	0.321699544764795	0.292682926829268	0.204819277108434
1.0335342818316	RMSE	Graph	B-raf	GROVER_RDKit	8	Scaffold	bender	0.339908952959029	0.195121951219512	0.156626506024096
1.05981719426414	RMSE	Graph	B-raf	GROVER_RDKit	9	Scaffold	bender	0.314112291350531	0.414634146341463	0.144578313253012
1.11142726441721	RMSE	Graph	B-raf	GROVER_RDKit	10	Scaffold	bender	0.271623672230652	0.329268292682927	0.566265060240964
1.13199622189418	RMSE	Graph	B-raf	GROVER_RDKit	11	Scaffold	bender	0.289833080424886	0.365853658536585	0.385542168674699
1.06020479187101	RMSE	Graph	B-raf	GROVER_RDKit	12	Scaffold	bender	0.312594840667678	0.182926829268293	0.385542168674699
0.930583823649227	RMSE	Graph	B-raf	GROVER_RDKit	13	Scaffold	bender	0.317147192716237	0.390243902439024	0.144578313253012
0.793962895634718	RMSE	Graph	B-raf	GROVER_RDKit	14	Scaffold	bender	0.327769347496206	0.451219512195122	0
0.71054490962955	RMSE	Graph	B-raf	GROVER_RDKit	15	Scaffold	bender	0.323216995447648	0.219512195121951	0.265060240963855
0.867609673943636	RMSE	Graph	B-raf	GROVER_RDKit	16	Scaffold	bender	0.339908952959029	0.182926829268293	0.168674698795181
1.00764748518858	RMSE	Graph	B-raf	GROVER_RDKit	17	Scaffold	bender	0.314112291350531	0.146341463414634	0.409638554216867
0.848737981067224	RMSE	Graph	B-raf	GROVER_RDKit	18	Scaffold	bender	0.350531107738998	0.231707317073171	0.036144578313253
1.29573081812537	RMSE	Graph	B-raf	GROVER_RDKit	19	Scaffold	bender	0.29742033383915	0.207317073170732	0.481927710843373
0.807079186285627	RMSE	Graph	B-raf	GROVER_RDKit	20	Scaffold	bender	0.314112291350531	0.439024390243902	0.120481927710843
1.04705517253657	RMSE	Graph	B-raf	GROVER_RDKit	21	Scaffold	bender	0.306525037936267	0.378048780487805	0.240963855421687
1.28126883429093	RMSE	Graph	B-raf	GROVER_RDKit	22	Scaffold	bender	0.292867981790592	0.597560975609756	0.132530120481928
1.11788458360422	RMSE	Graph	B-raf	GROVER_RDKit	23	Scaffold	bender	0.379362670713202	0	0.036144578313253
1.20257421884378	RMSE	Graph	B-raf	GROVER_RDKit	24	Scaffold	bender	0.253414264036419	0.109756097560976	0.927710843373494
0.66886066154201	RMSE	Graph	B-raf	GROVER_RDKit	25	Scaffold	bender	0.344461305007587	0.134146341463415	0.180722891566265
0.930490000984811	RMSE	Graph	B-raf	GROVER_RDKit	26	Scaffold	bender	0.31866464339909	0.378048780487805	0.144578313253012
0.702749159745699	RMSE	Graph	B-raf	GROVER_RDKit	27	Scaffold	bender	0.315629742033384	0.365853658536585	0.180722891566265
0.907197071236428	RMSE	Graph	B-raf	GROVER_RDKit	28	Scaffold	bender	0.317147192716237	0.146341463414634	0.385542168674699
0.674029619629573	RMSE	Graph	B-raf	GROVER_RDKit	29	Scaffold	bender	0.336874051593323	0.219512195121951	0.156626506024096
0.860495632624789	RMSE	rdkit2d	B-raf	RF	0	Scaffold	bender	0.349013657056146	0.073170731707317	0.204819277108434
0.785217809858168	RMSE	rdkit2d	B-raf	RF	1	Scaffold	bender	0.298937784522003	0.548780487804878	0.132530120481928
0.558983296785107	RMSE	rdkit2d	B-raf	RF	2	Scaffold	bender	0.342943854324734	0.0975609756097561	0.228915662650602
1.1151324442589	RMSE	rdkit2d	B-raf	RF	3	Scaffold	bender	0.327769347496206	0.0975609756097561	0.349397590361446
1.29073895800409	RMSE	rdkit2d	B-raf	RF	4	Scaffold	bender	0.327769347496206	0.109756097560976	0.337349397590361
0.888340904794205	RMSE	rdkit2d	B-raf	RF	5	Scaffold	bender	0.306525037936267	0.195121951219512	0.421686746987952
1.17802992488005	RMSE	rdkit2d	B-raf	RF	6	Scaffold	bender	0.283763277693475	0.304878048780488	0.493975903614458
1.03467802696034	RMSE	rdkit2d	B-raf	RF	7	Scaffold	bender	0.321699544764795	0.292682926829268	0.204819277108434
1.00500597574571	RMSE	rdkit2d	B-raf	RF	8	Scaffold	bender	0.339908952959029	0.195121951219512	0.156626506024096
0.940543953150096	RMSE	rdkit2d	B-raf	RF	9	Scaffold	bender	0.314112291350531	0.414634146341463	0.144578313253012
0.967412889079919	RMSE	rdkit2d	B-raf	RF	10	Scaffold	bender	0.271623672230652	0.329268292682927	0.566265060240964
0.900363068470674	RMSE	rdkit2d	B-raf	RF	11	Scaffold	bender	0.289833080424886	0.365853658536585	0.385542168674699
0.904153304655561	RMSE	rdkit2d	B-raf	RF	12	Scaffold	bender	0.312594840667678	0.182926829268293	0.385542168674699
0.886735828584633	RMSE	rdkit2d	B-raf	RF	13	Scaffold	bender	0.317147192716237	0.390243902439024	0.144578313253012
1.03677507964906	RMSE	rdkit2d	B-raf	RF	14	Scaffold	bender	0.327769347496206	0.451219512195122	0
0.749922591505228	RMSE	rdkit2d	B-raf	RF	15	Scaffold	bender	0.323216995447648	0.219512195121951	0.265060240963855
0.83570974317542	RMSE	rdkit2d	B-raf	RF	16	Scaffold	bender	0.339908952959029	0.182926829268293	0.168674698795181
0.905363515746978	RMSE	rdkit2d	B-raf	RF	17	Scaffold	bender	0.314112291350531	0.146341463414634	0.409638554216867
0.963476952471185	RMSE	rdkit2d	B-raf	RF	18	Scaffold	bender	0.350531107738998	0.231707317073171	0.036144578313253
1.21958466000026	RMSE	rdkit2d	B-raf	RF	19	Scaffold	bender	0.29742033383915	0.207317073170732	0.481927710843373
0.810579365562228	RMSE	rdkit2d	B-raf	RF	20	Scaffold	bender	0.314112291350531	0.439024390243902	0.120481927710843
1.09321663230428	RMSE	rdkit2d	B-raf	RF	21	Scaffold	bender	0.306525037936267	0.378048780487805	0.240963855421687
1.13234909570096	RMSE	rdkit2d	B-raf	RF	22	Scaffold	bender	0.292867981790592	0.597560975609756	0.132530120481928
0.804712372925579	RMSE	rdkit2d	B-raf	RF	23	Scaffold	bender	0.379362670713202	0	0.036144578313253
0.994876991309862	RMSE	rdkit2d	B-raf	RF	24	Scaffold	bender	0.253414264036419	0.109756097560976	0.927710843373494
0.782783989119047	RMSE	rdkit2d	B-raf	RF	25	Scaffold	bender	0.344461305007587	0.134146341463415	0.180722891566265
0.775003112450598	RMSE	rdkit2d	B-raf	RF	26	Scaffold	bender	0.31866464339909	0.378048780487805	0.144578313253012
0.665852704424935	RMSE	rdkit2d	B-raf	RF	27	Scaffold	bender	0.315629742033384	0.365853658536585	0.180722891566265
0.834080036572829	RMSE	rdkit2d	B-raf	RF	28	Scaffold	bender	0.317147192716237	0.146341463414634	0.385542168674699
0.638734149491756	RMSE	rdkit2d	B-raf	RF	29	Scaffold	bender	0.336874051593323	0.219512195121951	0.156626506024096
1.20211993520978	RMSE	SMILES	COX-1	MolBERT	0	Scaffold	bender	0.327788649706458	0.559055118110236	0.488372093023256
1.01349699880533	RMSE	SMILES	COX-1	MolBERT	1	Scaffold	bender	0.289628180039139	0.503937007874016	0.844961240310077
0.914679112546484	RMSE	SMILES	COX-1	MolBERT	2	Scaffold	bender	0.36986301369863	0.102362204724409	0.604651162790698
0.848943971099503	RMSE	SMILES	COX-1	MolBERT	3	Scaffold	bender	0.342465753424658	0.425196850393701	0.503875968992248
1.38709538071888	RMSE	SMILES	COX-1	MolBERT	4	Scaffold	bender	0.36692759295499	0.0866141732283464	0.643410852713178
1.24092345688147	RMSE	SMILES	COX-1	MolBERT	5	Scaffold	bender	0.392367906066536	0.275590551181102	0.255813953488372
1.15796588904612	RMSE	SMILES	COX-1	MolBERT	6	Scaffold	bender	0.36399217221135	0.480314960629921	0.27906976744186
0.923634629560522	RMSE	SMILES	COX-1	MolBERT	7	Scaffold	bender	0.383561643835616	0.181102362204724	0.418604651162791
1.3587442636885	RMSE	SMILES	COX-1	MolBERT	8	Scaffold	bender	0.35812133072407	0.181102362204724	0.62015503875969
1.20861820455505	RMSE	SMILES	COX-1	MolBERT	9	Scaffold	bender	0.38454011741683	0.133858267716535	0.457364341085271
1.04598388010261	RMSE	SMILES	COX-1	MolBERT	10	Scaffold	bender	0.396281800391389	0.307086614173228	0.193798449612403
1.03075366711994	RMSE	SMILES	COX-1	MolBERT	11	Scaffold	bender	0.312133072407045	0.582677165354331	0.589147286821705
1.09122642967843	RMSE	SMILES	COX-1	MolBERT	12	Scaffold	bender	0.398238747553816	0.102362204724409	0.37984496124031
1.21528861548579	RMSE	SMILES	COX-1	MolBERT	13	Scaffold	bender	0.389432485322896	0.173228346456693	0.37984496124031
1.07467420853964	RMSE	SMILES	COX-1	MolBERT	14	Scaffold	bender	0.38747553816047	0.15748031496063	0.410852713178295
1.09607804396558	RMSE	SMILES	COX-1	MolBERT	15	Scaffold	bender	0.368884540117417	0.173228346456693	0.542635658914729
1.23149876478354	RMSE	SMILES	COX-1	MolBERT	16	Scaffold	bender	0.351272015655577	0.118110236220472	0.736434108527132
1.26768141738853	RMSE	SMILES	COX-1	MolBERT	17	Scaffold	bender	0.274951076320939	0.850393700787402	0.62015503875969
1.25342948531204	RMSE	SMILES	COX-1	MolBERT	18	Scaffold	bender	0.376712328767123	0.251968503937008	0.403100775193798
1.13654350171616	RMSE	SMILES	COX-1	MolBERT	19	Scaffold	bender	0.346379647749511	0.275590551181102	0.62015503875969
1.22283045692267	RMSE	SMILES	COX-1	MolBERT	20	Scaffold	bender	0.326810176125245	0.62992125984252	0.426356589147287
1.04979837782944	RMSE	SMILES	COX-1	MolBERT	21	Scaffold	bender	0.342465753424658	0.551181102362205	0.37984496124031
1.361752388326	RMSE	SMILES	COX-1	MolBERT	22	Scaffold	bender	0.336594911937378	0.448818897637795	0.527131782945736
1.30051497981434	RMSE	SMILES	COX-1	MolBERT	23	Scaffold	bender	0.370841487279843	0.173228346456693	0.527131782945736
1.18141182381253	RMSE	SMILES	COX-1	MolBERT	24	Scaffold	bender	0.456947162426614	0	0.0155038759689922
1.3555276670759	RMSE	SMILES	COX-1	MolBERT	25	Scaffold	bender	0.336594911937378	0.535433070866142	0.441860465116279
0.988403198687908	RMSE	SMILES	COX-1	MolBERT	26	Scaffold	bender	0.359099804305284	0.118110236220472	0.674418604651163
1.1981472644041	RMSE	SMILES	COX-1	MolBERT	27	Scaffold	bender	0.363013698630137	0.503937007874016	0.263565891472868
1.29092499581344	RMSE	SMILES	COX-1	MolBERT	28	Scaffold	bender	0.413894324853229	0.251968503937008	0.108527131782946
0.901663525675016	RMSE	SMILES	COX-1	MolBERT	29	Scaffold	bender	0.352250489236791	0.480314960629921	0.372093023255814
0.828302122152782	RMSE	Graph	COX-1	GROVER	0	Scaffold	bender	0.327788649706458	0.559055118110236	0.488372093023256
0.902585742600639	RMSE	Graph	COX-1	GROVER	1	Scaffold	bender	0.289628180039139	0.503937007874016	0.844961240310077
0.717247528219885	RMSE	Graph	COX-1	GROVER	2	Scaffold	bender	0.36986301369863	0.102362204724409	0.604651162790698
0.702476797324905	RMSE	Graph	COX-1	GROVER	3	Scaffold	bender	0.342465753424658	0.425196850393701	0.503875968992248
0.97151875012389	RMSE	Graph	COX-1	GROVER	4	Scaffold	bender	0.36692759295499	0.0866141732283464	0.643410852713178
0.987052501690149	RMSE	Graph	COX-1	GROVER	5	Scaffold	bender	0.392367906066536	0.275590551181102	0.255813953488372
0.843621464987089	RMSE	Graph	COX-1	GROVER	6	Scaffold	bender	0.36399217221135	0.480314960629921	0.27906976744186
0.852827275162021	RMSE	Graph	COX-1	GROVER	7	Scaffold	bender	0.383561643835616	0.181102362204724	0.418604651162791
0.838140437511121	RMSE	Graph	COX-1	GROVER	8	Scaffold	bender	0.35812133072407	0.181102362204724	0.62015503875969
0.906226538206428	RMSE	Graph	COX-1	GROVER	9	Scaffold	bender	0.38454011741683	0.133858267716535	0.457364341085271
0.977042017738397	RMSE	Graph	COX-1	GROVER	10	Scaffold	bender	0.396281800391389	0.307086614173228	0.193798449612403
0.824554564331205	RMSE	Graph	COX-1	GROVER	11	Scaffold	bender	0.312133072407045	0.582677165354331	0.589147286821705
0.726558703521291	RMSE	Graph	COX-1	GROVER	12	Scaffold	bender	0.398238747553816	0.102362204724409	0.37984496124031
1.10218764936238	RMSE	Graph	COX-1	GROVER	13	Scaffold	bender	0.389432485322896	0.173228346456693	0.37984496124031
0.731490616287605	RMSE	Graph	COX-1	GROVER	14	Scaffold	bender	0.38747553816047	0.15748031496063	0.410852713178295
0.812951695909838	RMSE	Graph	COX-1	GROVER	15	Scaffold	bender	0.368884540117417	0.173228346456693	0.542635658914729
0.978418447564471	RMSE	Graph	COX-1	GROVER	16	Scaffold	bender	0.351272015655577	0.118110236220472	0.736434108527132
0.88494813703243	RMSE	Graph	COX-1	GROVER	17	Scaffold	bender	0.274951076320939	0.850393700787402	0.62015503875969
0.61528956906657	RMSE	Graph	COX-1	GROVER	18	Scaffold	bender	0.376712328767123	0.251968503937008	0.403100775193798
0.973772898621031	RMSE	Graph	COX-1	GROVER	19	Scaffold	bender	0.346379647749511	0.275590551181102	0.62015503875969
0.987954578692464	RMSE	Graph	COX-1	GROVER	20	Scaffold	bender	0.326810176125245	0.62992125984252	0.426356589147287
1.34765151395913	RMSE	Graph	COX-1	GROVER	21	Scaffold	bender	0.342465753424658	0.551181102362205	0.37984496124031
0.77673273609601	RMSE	Graph	COX-1	GROVER	22	Scaffold	bender	0.336594911937378	0.448818897637795	0.527131782945736
0.754810388961337	RMSE	Graph	COX-1	GROVER	23	Scaffold	bender	0.370841487279843	0.173228346456693	0.527131782945736
0.842543753095528	RMSE	Graph	COX-1	GROVER	24	Scaffold	bender	0.456947162426614	0	0.0155038759689922
0.978288241081343	RMSE	Graph	COX-1	GROVER	25	Scaffold	bender	0.336594911937378	0.535433070866142	0.441860465116279
0.887073114882592	RMSE	Graph	COX-1	GROVER	26	Scaffold	bender	0.359099804305284	0.118110236220472	0.674418604651163
0.922961278867016	RMSE	Graph	COX-1	GROVER	27	Scaffold	bender	0.363013698630137	0.503937007874016	0.263565891472868
0.930378510928996	RMSE	Graph	COX-1	GROVER	28	Scaffold	bender	0.413894324853229	0.251968503937008	0.108527131782946
0.694351241369919	RMSE	Graph	COX-1	GROVER	29	Scaffold	bender	0.352250489236791	0.480314960629921	0.372093023255814
0.820740850776404	RMSE	Graph	COX-1	GROVER_RDKit	0	Scaffold	bender	0.327788649706458	0.559055118110236	0.488372093023256
0.869827446542619	RMSE	Graph	COX-1	GROVER_RDKit	1	Scaffold	bender	0.289628180039139	0.503937007874016	0.844961240310077
0.698547643585683	RMSE	Graph	COX-1	GROVER_RDKit	2	Scaffold	bender	0.36986301369863	0.102362204724409	0.604651162790698
0.659256932624649	RMSE	Graph	COX-1	GROVER_RDKit	3	Scaffold	bender	0.342465753424658	0.425196850393701	0.503875968992248
0.972054316538502	RMSE	Graph	COX-1	GROVER_RDKit	4	Scaffold	bender	0.36692759295499	0.0866141732283464	0.643410852713178
0.848426317656893	RMSE	Graph	COX-1	GROVER_RDKit	5	Scaffold	bender	0.392367906066536	0.275590551181102	0.255813953488372
0.72947955954256	RMSE	Graph	COX-1	GROVER_RDKit	6	Scaffold	bender	0.36399217221135	0.480314960629921	0.27906976744186
0.877506411271753	RMSE	Graph	COX-1	GROVER_RDKit	7	Scaffold	bender	0.383561643835616	0.181102362204724	0.418604651162791
0.820389628019685	RMSE	Graph	COX-1	GROVER_RDKit	8	Scaffold	bender	0.35812133072407	0.181102362204724	0.62015503875969
0.797507118721293	RMSE	Graph	COX-1	GROVER_RDKit	9	Scaffold	bender	0.38454011741683	0.133858267716535	0.457364341085271
0.873968878391453	RMSE	Graph	COX-1	GROVER_RDKit	10	Scaffold	bender	0.396281800391389	0.307086614173228	0.193798449612403
0.849040995665253	RMSE	Graph	COX-1	GROVER_RDKit	11	Scaffold	bender	0.312133072407045	0.582677165354331	0.589147286821705
0.637851135825889	RMSE	Graph	COX-1	GROVER_RDKit	12	Scaffold	bender	0.398238747553816	0.102362204724409	0.37984496124031
1.02588470545486	RMSE	Graph	COX-1	GROVER_RDKit	13	Scaffold	bender	0.389432485322896	0.173228346456693	0.37984496124031
0.859257680969936	RMSE	Graph	COX-1	GROVER_RDKit	14	Scaffold	bender	0.38747553816047	0.15748031496063	0.410852713178295
0.713733904686201	RMSE	Graph	COX-1	GROVER_RDKit	15	Scaffold	bender	0.368884540117417	0.173228346456693	0.542635658914729
0.998231185525324	RMSE	Graph	COX-1	GROVER_RDKit	16	Scaffold	bender	0.351272015655577	0.118110236220472	0.736434108527132
0.936648572911653	RMSE	Graph	COX-1	GROVER_RDKit	17	Scaffold	bender	0.274951076320939	0.850393700787402	0.62015503875969
0.6045939898894	RMSE	Graph	COX-1	GROVER_RDKit	18	Scaffold	bender	0.376712328767123	0.251968503937008	0.403100775193798
0.968174821253884	RMSE	Graph	COX-1	GROVER_RDKit	19	Scaffold	bender	0.346379647749511	0.275590551181102	0.62015503875969
0.993749088153778	RMSE	Graph	COX-1	GROVER_RDKit	20	Scaffold	bender	0.326810176125245	0.62992125984252	0.426356589147287
0.996763079311626	RMSE	Graph	COX-1	GROVER_RDKit	21	Scaffold	bender	0.342465753424658	0.551181102362205	0.37984496124031
0.819083844495748	RMSE	Graph	COX-1	GROVER_RDKit	22	Scaffold	bender	0.336594911937378	0.448818897637795	0.527131782945736
0.820535116260533	RMSE	Graph	COX-1	GROVER_RDKit	23	Scaffold	bender	0.370841487279843	0.173228346456693	0.527131782945736
0.83805746043675	RMSE	Graph	COX-1	GROVER_RDKit	24	Scaffold	bender	0.456947162426614	0	0.0155038759689922
1.07654123853888	RMSE	Graph	COX-1	GROVER_RDKit	25	Scaffold	bender	0.336594911937378	0.535433070866142	0.441860465116279
0.931796528468542	RMSE	Graph	COX-1	GROVER_RDKit	26	Scaffold	bender	0.359099804305284	0.118110236220472	0.674418604651163
0.92254875900576	RMSE	Graph	COX-1	GROVER_RDKit	27	Scaffold	bender	0.363013698630137	0.503937007874016	0.263565891472868
0.822110876626394	RMSE	Graph	COX-1	GROVER_RDKit	28	Scaffold	bender	0.413894324853229	0.251968503937008	0.108527131782946
0.687640010117967	RMSE	Graph	COX-1	GROVER_RDKit	29	Scaffold	bender	0.352250489236791	0.480314960629921	0.372093023255814
0.76448136403361	RMSE	rdkit2d	COX-1	RF	0	Scaffold	bender	0.327788649706458	0.559055118110236	0.488372093023256
0.832405459409278	RMSE	rdkit2d	COX-1	RF	1	Scaffold	bender	0.289628180039139	0.503937007874016	0.844961240310077
0.743529923433726	RMSE	rdkit2d	COX-1	RF	2	Scaffold	bender	0.36986301369863	0.102362204724409	0.604651162790698
0.64908555444658	RMSE	rdkit2d	COX-1	RF	3	Scaffold	bender	0.342465753424658	0.425196850393701	0.503875968992248
0.905733663146143	RMSE	rdkit2d	COX-1	RF	4	Scaffold	bender	0.36692759295499	0.0866141732283464	0.643410852713178
0.79670012736264	RMSE	rdkit2d	COX-1	RF	5	Scaffold	bender	0.392367906066536	0.275590551181102	0.255813953488372
0.722869420456593	RMSE	rdkit2d	COX-1	RF	6	Scaffold	bender	0.36399217221135	0.480314960629921	0.27906976744186
0.815230359516125	RMSE	rdkit2d	COX-1	RF	7	Scaffold	bender	0.383561643835616	0.181102362204724	0.418604651162791
0.743862038138179	RMSE	rdkit2d	COX-1	RF	8	Scaffold	bender	0.35812133072407	0.181102362204724	0.62015503875969
0.721906985381687	RMSE	rdkit2d	COX-1	RF	9	Scaffold	bender	0.38454011741683	0.133858267716535	0.457364341085271
0.793837337440229	RMSE	rdkit2d	COX-1	RF	10	Scaffold	bender	0.396281800391389	0.307086614173228	0.193798449612403
0.77668016207853	RMSE	rdkit2d	COX-1	RF	11	Scaffold	bender	0.312133072407045	0.582677165354331	0.589147286821705
0.582245454094817	RMSE	rdkit2d	COX-1	RF	12	Scaffold	bender	0.398238747553816	0.102362204724409	0.37984496124031
1.00147143853945	RMSE	rdkit2d	COX-1	RF	13	Scaffold	bender	0.389432485322896	0.173228346456693	0.37984496124031
0.803891997345766	RMSE	rdkit2d	COX-1	RF	14	Scaffold	bender	0.38747553816047	0.15748031496063	0.410852713178295
0.702361154411026	RMSE	rdkit2d	COX-1	RF	15	Scaffold	bender	0.368884540117417	0.173228346456693	0.542635658914729
0.880808898988725	RMSE	rdkit2d	COX-1	RF	16	Scaffold	bender	0.351272015655577	0.118110236220472	0.736434108527132
0.914647436928556	RMSE	rdkit2d	COX-1	RF	17	Scaffold	bender	0.274951076320939	0.850393700787402	0.62015503875969
0.55282493070919	RMSE	rdkit2d	COX-1	RF	18	Scaffold	bender	0.376712328767123	0.251968503937008	0.403100775193798
0.944129340436715	RMSE	rdkit2d	COX-1	RF	19	Scaffold	bender	0.346379647749511	0.275590551181102	0.62015503875969
0.969491016568882	RMSE	rdkit2d	COX-1	RF	20	Scaffold	bender	0.326810176125245	0.62992125984252	0.426356589147287
0.791151579177025	RMSE	rdkit2d	COX-1	RF	21	Scaffold	bender	0.342465753424658	0.551181102362205	0.37984496124031
0.85263847247118	RMSE	rdkit2d	COX-1	RF	22	Scaffold	bender	0.336594911937378	0.448818897637795	0.527131782945736
0.801385395850609	RMSE	rdkit2d	COX-1	RF	23	Scaffold	bender	0.370841487279843	0.173228346456693	0.527131782945736
0.802860609328827	RMSE	rdkit2d	COX-1	RF	24	Scaffold	bender	0.456947162426614	0	0.0155038759689922
0.972080655061445	RMSE	rdkit2d	COX-1	RF	25	Scaffold	bender	0.336594911937378	0.535433070866142	0.441860465116279
0.865756151453419	RMSE	rdkit2d	COX-1	RF	26	Scaffold	bender	0.359099804305284	0.118110236220472	0.674418604651163
0.897746417192932	RMSE	rdkit2d	COX-1	RF	27	Scaffold	bender	0.363013698630137	0.503937007874016	0.263565891472868
0.88077086082292	RMSE	rdkit2d	COX-1	RF	28	Scaffold	bender	0.413894324853229	0.251968503937008	0.108527131782946
0.716470699117118	RMSE	rdkit2d	COX-1	RF	29	Scaffold	bender	0.352250489236791	0.480314960629921	0.372093023255814
1.01883668090158	RMSE	SMILES	COX-2	MolBERT	0	Scaffold	bender	0.53166897827092	0.533333333333333	0.254612546125461
1.13639188135672	RMSE	SMILES	COX-2	MolBERT	1	Scaffold	bender	0.460009246417013	0.514814814814815	0.845018450184502
1.15071972177691	RMSE	SMILES	COX-2	MolBERT	2	Scaffold	bender	0.510864539990754	0.677777777777778	0.276752767527675
0.983480668751649	RMSE	SMILES	COX-2	MolBERT	3	Scaffold	bender	0.521960240406842	0.351851851851852	0.512915129151292
0.906478404612307	RMSE	SMILES	COX-2	MolBERT	4	Scaffold	bender	0.484512251502543	0.87037037037037	0.29520295202952
1.18007164677834	RMSE	SMILES	COX-2	MolBERT	5	Scaffold	bender	0.477577438742487	0.403703703703704	0.81549815498155
1.04777778433736	RMSE	SMILES	COX-2	MolBERT	6	Scaffold	bender	0.492834026814609	0.611111111111111	0.487084870848708
1.10930411920059	RMSE	SMILES	COX-2	MolBERT	7	Scaffold	bender	0.521497919556172	0.462962962962963	0.40590405904059
0.979447279688335	RMSE	SMILES	COX-2	MolBERT	8	Scaffold	bender	0.473416551086454	0.618518518518518	0.634686346863469
1.19944880070844	RMSE	SMILES	COX-2	MolBERT	9	Scaffold	bender	0.478502080443828	0.551851851851852	0.660516605166052
1.08346561522464	RMSE	SMILES	COX-2	MolBERT	10	Scaffold	bender	0.539528432732316	0.303703703703704	0.420664206642066
1.18936859896329	RMSE	SMILES	COX-2	MolBERT	11	Scaffold	bender	0.500693481276006	0.514814814814815	0.520295202952029
0.885289188280773	RMSE	SMILES	COX-2	MolBERT	12	Scaffold	bender	0.500693481276006	0.677777777777778	0.357933579335793
1.12321074938705	RMSE	SMILES	COX-2	MolBERT	13	Scaffold	bender	0.519648636153491	0.440740740740741	0.44280442804428
1.10560281317652	RMSE	SMILES	COX-2	MolBERT	14	Scaffold	bender	0.505316689782709	0.496296296296296	0.501845018450184
1.11621866641382	RMSE	SMILES	COX-2	MolBERT	15	Scaffold	bender	0.522884882108183	0.62962962962963	0.228782287822878
1.11678579372466	RMSE	SMILES	COX-2	MolBERT	16	Scaffold	bender	0.478502080443828	0.618518518518518	0.59409594095941
1.08434777221044	RMSE	SMILES	COX-2	MolBERT	17	Scaffold	bender	0.444752658344891	0.662962962962963	0.819188191881919
1.22361360891877	RMSE	SMILES	COX-2	MolBERT	18	Scaffold	bender	0.491447064262598	0.688888888888889	0.420664206642066
1.00463478469722	RMSE	SMILES	COX-2	MolBERT	19	Scaffold	bender	0.545538603791031	0.407407407407407	0.269372693726937
0.851187521669755	RMSE	SMILES	COX-2	MolBERT	20	Scaffold	bender	0.49422098936662	0.481481481481481	0.605166051660517
1.10171246914504	RMSE	SMILES	COX-2	MolBERT	21	Scaffold	bender	0.53120665742025	0.32962962962963	0.461254612546125
1.27280059447194	RMSE	SMILES	COX-2	MolBERT	22	Scaffold	bender	0.483587609801202	0.837037037037037	0.335793357933579
1.06146706472216	RMSE	SMILES	COX-2	MolBERT	23	Scaffold	bender	0.496994914470643	0.474074074074074	0.590405904059041
1.03630856493759	RMSE	SMILES	COX-2	MolBERT	24	Scaffold	bender	0.562644475265834	0.218518518518519	0.321033210332103
1.52594728255243	RMSE	SMILES	COX-2	MolBERT	25	Scaffold	bender	0.484049930651872	0.448148148148148	0.719557195571956
0.908927396723104	RMSE	SMILES	COX-2	MolBERT	26	Scaffold	bender	0.51872399445215	0.203703703703704	0.686346863468635
1.36264063220207	RMSE	SMILES	COX-2	MolBERT	27	Scaffold	bender	0.472954230235784	0.62962962962963	0.627306273062731
1.13062235325042	RMSE	SMILES	COX-2	MolBERT	28	Scaffold	bender	0.471567267683772	0.603703703703704	0.664206642066421
1.12016028870636	RMSE	SMILES	COX-2	MolBERT	29	Scaffold	bender	0.49375866851595	0.611111111111111	0.47970479704797
0.991806118021964	RMSE	Graph	COX-2	GROVER	0	Scaffold	bender	0.53166897827092	0.533333333333333	0.254612546125461
1.00421897672627	RMSE	Graph	COX-2	GROVER	1	Scaffold	bender	0.460009246417013	0.514814814814815	0.845018450184502
1.28633110568047	RMSE	Graph	COX-2	GROVER	2	Scaffold	bender	0.510864539990754	0.677777777777778	0.276752767527675
0.914039012155376	RMSE	Graph	COX-2	GROVER	3	Scaffold	bender	0.521960240406842	0.351851851851852	0.512915129151292
0.961797009895735	RMSE	Graph	COX-2	GROVER	4	Scaffold	bender	0.484512251502543	0.87037037037037	0.29520295202952
0.911942476098978	RMSE	Graph	COX-2	GROVER	5	Scaffold	bender	0.477577438742487	0.403703703703704	0.81549815498155
0.938995830960635	RMSE	Graph	COX-2	GROVER	6	Scaffold	bender	0.492834026814609	0.611111111111111	0.487084870848708
1.14184950427332	RMSE	Graph	COX-2	GROVER	7	Scaffold	bender	0.521497919556172	0.462962962962963	0.40590405904059
0.920839873416816	RMSE	Graph	COX-2	GROVER	8	Scaffold	bender	0.473416551086454	0.618518518518518	0.634686346863469
1.08879464329443	RMSE	Graph	COX-2	GROVER	9	Scaffold	bender	0.478502080443828	0.551851851851852	0.660516605166052
0.98941768913686	RMSE	Graph	COX-2	GROVER	10	Scaffold	bender	0.539528432732316	0.303703703703704	0.420664206642066
1.0545103480492	RMSE	Graph	COX-2	GROVER	11	Scaffold	bender	0.500693481276006	0.514814814814815	0.520295202952029
0.812679027820225	RMSE	Graph	COX-2	GROVER	12	Scaffold	bender	0.500693481276006	0.677777777777778	0.357933579335793
0.919667668803628	RMSE	Graph	COX-2	GROVER	13	Scaffold	bender	0.519648636153491	0.440740740740741	0.44280442804428
1.11784795896977	RMSE	Graph	COX-2	GROVER	14	Scaffold	bender	0.505316689782709	0.496296296296296	0.501845018450184
1.13132657259891	RMSE	Graph	COX-2	GROVER	15	Scaffold	bender	0.522884882108183	0.62962962962963	0.228782287822878
1.07957530389591	RMSE	Graph	COX-2	GROVER	16	Scaffold	bender	0.478502080443828	0.618518518518518	0.59409594095941
1.15729162655735	RMSE	Graph	COX-2	GROVER	17	Scaffold	bender	0.444752658344891	0.662962962962963	0.819188191881919
1.20125887143507	RMSE	Graph	COX-2	GROVER	18	Scaffold	bender	0.491447064262598	0.688888888888889	0.420664206642066
1.02777714087456	RMSE	Graph	COX-2	GROVER	19	Scaffold	bender	0.545538603791031	0.407407407407407	0.269372693726937
0.899832711512669	RMSE	Graph	COX-2	GROVER	20	Scaffold	bender	0.49422098936662	0.481481481481481	0.605166051660517
0.936386209130894	RMSE	Graph	COX-2	GROVER	21	Scaffold	bender	0.53120665742025	0.32962962962963	0.461254612546125
1.13929037881665	RMSE	Graph	COX-2	GROVER	22	Scaffold	bender	0.483587609801202	0.837037037037037	0.335793357933579
0.844754431994768	RMSE	Graph	COX-2	GROVER	23	Scaffold	bender	0.496994914470643	0.474074074074074	0.590405904059041
0.901746477436933	RMSE	Graph	COX-2	GROVER	24	Scaffold	bender	0.562644475265834	0.218518518518519	0.321033210332103
1.40224021916175	RMSE	Graph	COX-2	GROVER	25	Scaffold	bender	0.484049930651872	0.448148148148148	0.719557195571956
0.799186455388771	RMSE	Graph	COX-2	GROVER	26	Scaffold	bender	0.51872399445215	0.203703703703704	0.686346863468635
1.37845606512429	RMSE	Graph	COX-2	GROVER	27	Scaffold	bender	0.472954230235784	0.62962962962963	0.627306273062731
1.10740898424457	RMSE	Graph	COX-2	GROVER	28	Scaffold	bender	0.471567267683772	0.603703703703704	0.664206642066421
1.07995729311885	RMSE	Graph	COX-2	GROVER	29	Scaffold	bender	0.49375866851595	0.611111111111111	0.47970479704797
0.857245401411558	RMSE	Graph	COX-2	GROVER_RDKit	0	Scaffold	bender	0.53166897827092	0.533333333333333	0.254612546125461
1.0871217817634	RMSE	Graph	COX-2	GROVER_RDKit	1	Scaffold	bender	0.460009246417013	0.514814814814815	0.845018450184502
1.04378912745274	RMSE	Graph	COX-2	GROVER_RDKit	2	Scaffold	bender	0.510864539990754	0.677777777777778	0.276752767527675
0.994358382355072	RMSE	Graph	COX-2	GROVER_RDKit	3	Scaffold	bender	0.521960240406842	0.351851851851852	0.512915129151292
0.89613330974221	RMSE	Graph	COX-2	GROVER_RDKit	4	Scaffold	bender	0.484512251502543	0.87037037037037	0.29520295202952
1.00120224484728	RMSE	Graph	COX-2	GROVER_RDKit	5	Scaffold	bender	0.477577438742487	0.403703703703704	0.81549815498155
0.950385347447912	RMSE	Graph	COX-2	GROVER_RDKit	6	Scaffold	bender	0.492834026814609	0.611111111111111	0.487084870848708
1.16896150132409	RMSE	Graph	COX-2	GROVER_RDKit	7	Scaffold	bender	0.521497919556172	0.462962962962963	0.40590405904059
0.912439141962512	RMSE	Graph	COX-2	GROVER_RDKit	8	Scaffold	bender	0.473416551086454	0.618518518518518	0.634686346863469
1.12580853376804	RMSE	Graph	COX-2	GROVER_RDKit	9	Scaffold	bender	0.478502080443828	0.551851851851852	0.660516605166052
0.866697523208856	RMSE	Graph	COX-2	GROVER_RDKit	10	Scaffold	bender	0.539528432732316	0.303703703703704	0.420664206642066
1.01592668080746	RMSE	Graph	COX-2	GROVER_RDKit	11	Scaffold	bender	0.500693481276006	0.514814814814815	0.520295202952029
0.75774992200945	RMSE	Graph	COX-2	GROVER_RDKit	12	Scaffold	bender	0.500693481276006	0.677777777777778	0.357933579335793
0.904602122139505	RMSE	Graph	COX-2	GROVER_RDKit	13	Scaffold	bender	0.519648636153491	0.440740740740741	0.44280442804428
1.00507802141854	RMSE	Graph	COX-2	GROVER_RDKit	14	Scaffold	bender	0.505316689782709	0.496296296296296	0.501845018450184
0.987435706623839	RMSE	Graph	COX-2	GROVER_RDKit	15	Scaffold	bender	0.522884882108183	0.62962962962963	0.228782287822878
1.08138350672372	RMSE	Graph	COX-2	GROVER_RDKit	16	Scaffold	bender	0.478502080443828	0.618518518518518	0.59409594095941
0.915130719683906	RMSE	Graph	COX-2	GROVER_RDKit	17	Scaffold	bender	0.444752658344891	0.662962962962963	0.819188191881919
1.13829122848646	RMSE	Graph	COX-2	GROVER_RDKit	18	Scaffold	bender	0.491447064262598	0.688888888888889	0.420664206642066
0.932484096214316	RMSE	Graph	COX-2	GROVER_RDKit	19	Scaffold	bender	0.545538603791031	0.407407407407407	0.269372693726937
0.84837562260718	RMSE	Graph	COX-2	GROVER_RDKit	20	Scaffold	bender	0.49422098936662	0.481481481481481	0.605166051660517
0.920464846458959	RMSE	Graph	COX-2	GROVER_RDKit	21	Scaffold	bender	0.53120665742025	0.32962962962963	0.461254612546125
1.12264490301436	RMSE	Graph	COX-2	GROVER_RDKit	22	Scaffold	bender	0.483587609801202	0.837037037037037	0.335793357933579
0.853027948857649	RMSE	Graph	COX-2	GROVER_RDKit	23	Scaffold	bender	0.496994914470643	0.474074074074074	0.590405904059041
0.851112050562737	RMSE	Graph	COX-2	GROVER_RDKit	24	Scaffold	bender	0.562644475265834	0.218518518518519	0.321033210332103
1.36838849615585	RMSE	Graph	COX-2	GROVER_RDKit	25	Scaffold	bender	0.484049930651872	0.448148148148148	0.719557195571956
0.838920632252825	RMSE	Graph	COX-2	GROVER_RDKit	26	Scaffold	bender	0.51872399445215	0.203703703703704	0.686346863468635
1.35937668415563	RMSE	Graph	COX-2	GROVER_RDKit	27	Scaffold	bender	0.472954230235784	0.62962962962963	0.627306273062731
1.02346910150678	RMSE	Graph	COX-2	GROVER_RDKit	28	Scaffold	bender	0.471567267683772	0.603703703703704	0.664206642066421
1.00352785956892	RMSE	Graph	COX-2	GROVER_RDKit	29	Scaffold	bender	0.49375866851595	0.611111111111111	0.47970479704797
0.871487991589439	RMSE	rdkit2d	COX-2	RF	0	Scaffold	bender	0.53166897827092	0.533333333333333	0.254612546125461
0.96036155370064	RMSE	rdkit2d	COX-2	RF	1	Scaffold	bender	0.460009246417013	0.514814814814815	0.845018450184502
1.08641966246475	RMSE	rdkit2d	COX-2	RF	2	Scaffold	bender	0.510864539990754	0.677777777777778	0.276752767527675
0.918377185332636	RMSE	rdkit2d	COX-2	RF	3	Scaffold	bender	0.521960240406842	0.351851851851852	0.512915129151292
0.906664364735534	RMSE	rdkit2d	COX-2	RF	4	Scaffold	bender	0.484512251502543	0.87037037037037	0.29520295202952
0.918710207842996	RMSE	rdkit2d	COX-2	RF	5	Scaffold	bender	0.477577438742487	0.403703703703704	0.81549815498155
0.927142207696501	RMSE	rdkit2d	COX-2	RF	6	Scaffold	bender	0.492834026814609	0.611111111111111	0.487084870848708
1.05099764948102	RMSE	rdkit2d	COX-2	RF	7	Scaffold	bender	0.521497919556172	0.462962962962963	0.40590405904059
0.841513555261142	RMSE	rdkit2d	COX-2	RF	8	Scaffold	bender	0.473416551086454	0.618518518518518	0.634686346863469
1.02883085913251	RMSE	rdkit2d	COX-2	RF	9	Scaffold	bender	0.478502080443828	0.551851851851852	0.660516605166052
0.908711169809246	RMSE	rdkit2d	COX-2	RF	10	Scaffold	bender	0.539528432732316	0.303703703703704	0.420664206642066
0.985761937279342	RMSE	rdkit2d	COX-2	RF	11	Scaffold	bender	0.500693481276006	0.514814814814815	0.520295202952029
0.766922897443945	RMSE	rdkit2d	COX-2	RF	12	Scaffold	bender	0.500693481276006	0.677777777777778	0.357933579335793
0.909097210678484	RMSE	rdkit2d	COX-2	RF	13	Scaffold	bender	0.519648636153491	0.440740740740741	0.44280442804428
0.988192079946518	RMSE	rdkit2d	COX-2	RF	14	Scaffold	bender	0.505316689782709	0.496296296296296	0.501845018450184
0.885219623973342	RMSE	rdkit2d	COX-2	RF	15	Scaffold	bender	0.522884882108183	0.62962962962963	0.228782287822878
0.982662975559693	RMSE	rdkit2d	COX-2	RF	16	Scaffold	bender	0.478502080443828	0.618518518518518	0.59409594095941
0.94539123703999	RMSE	rdkit2d	COX-2	RF	17	Scaffold	bender	0.444752658344891	0.662962962962963	0.819188191881919
1.09008554027175	RMSE	rdkit2d	COX-2	RF	18	Scaffold	bender	0.491447064262598	0.688888888888889	0.420664206642066
0.887946961131301	RMSE	rdkit2d	COX-2	RF	19	Scaffold	bender	0.545538603791031	0.407407407407407	0.269372693726937
0.853311083463873	RMSE	rdkit2d	COX-2	RF	20	Scaffold	bender	0.49422098936662	0.481481481481481	0.605166051660517
0.949940794022949	RMSE	rdkit2d	COX-2	RF	21	Scaffold	bender	0.53120665742025	0.32962962962963	0.461254612546125
1.06944385243877	RMSE	rdkit2d	COX-2	RF	22	Scaffold	bender	0.483587609801202	0.837037037037037	0.335793357933579
0.834970107322815	RMSE	rdkit2d	COX-2	RF	23	Scaffold	bender	0.496994914470643	0.474074074074074	0.590405904059041
0.883740797024909	RMSE	rdkit2d	COX-2	RF	24	Scaffold	bender	0.562644475265834	0.218518518518519	0.321033210332103
1.35010607270022	RMSE	rdkit2d	COX-2	RF	25	Scaffold	bender	0.484049930651872	0.448148148148148	0.719557195571956
0.776266409762015	RMSE	rdkit2d	COX-2	RF	26	Scaffold	bender	0.51872399445215	0.203703703703704	0.686346863468635
1.29797831327994	RMSE	rdkit2d	COX-2	RF	27	Scaffold	bender	0.472954230235784	0.62962962962963	0.627306273062731
0.998148579512004	RMSE	rdkit2d	COX-2	RF	28	Scaffold	bender	0.471567267683772	0.603703703703704	0.664206642066421
0.941448727064938	RMSE	rdkit2d	COX-2	RF	29	Scaffold	bender	0.49375866851595	0.611111111111111	0.47970479704797
3.28736515936426	RMSE	SMILES	Cannabinoid	MolBERT	0	Scaffold	bender	0.231707317073171	0	0.268292682926829
1.92404669277909	RMSE	SMILES	Cannabinoid	MolBERT	1	Scaffold	bender	0.189024390243902	0.341463414634146	0.268292682926829
2.5707344360716	RMSE	SMILES	Cannabinoid	MolBERT	2	Scaffold	bender	0.214939024390244	0.292682926829268	0.109756097560976
2.25726173650094	RMSE	SMILES	Cannabinoid	MolBERT	3	Scaffold	bender	0.221036585365854	0.0975609756097561	0.25609756097561
2.38469673057006	RMSE	SMILES	Cannabinoid	MolBERT	4	Scaffold	bender	0.236280487804878	0	0.231707317073171
2.03325475832633	RMSE	SMILES	Cannabinoid	MolBERT	5	Scaffold	bender	0.167682926829268	0.353658536585366	0.426829268292683
2.20030795838642	RMSE	SMILES	Cannabinoid	MolBERT	6	Scaffold	bender	0.248475609756098	0.134146341463415	0
2.48671076955809	RMSE	SMILES	Cannabinoid	MolBERT	7	Scaffold	bender	0.259146341463415	0.048780487804878	0
2.69884309489345	RMSE	SMILES	Cannabinoid	MolBERT	8	Scaffold	bender	0.231707317073171	0.195121951219512	0.073170731707317
2.02111766171706	RMSE	SMILES	Cannabinoid	MolBERT	9	Scaffold	bender	0.210365853658536	0.158536585365854	0.280487804878049
2.36937274814732	RMSE	SMILES	Cannabinoid	MolBERT	10	Scaffold	bender	0.207317073170732	0.109756097560976	0.353658536585366
2.3132504227559	RMSE	SMILES	Cannabinoid	MolBERT	11	Scaffold	bender	0.224085365853659	0.048780487804878	0.280487804878049
2.48854800705859	RMSE	SMILES	Cannabinoid	MolBERT	12	Scaffold	bender	0.246951219512195	0	0.146341463414634
2.82993128012536	RMSE	SMILES	Cannabinoid	MolBERT	13	Scaffold	bender	0.216463414634146	0.109756097560976	0.280487804878049
1.99809165250097	RMSE	SMILES	Cannabinoid	MolBERT	14	Scaffold	bender	0.245426829268293	0	0.158536585365854
2.5578057863658	RMSE	SMILES	Cannabinoid	MolBERT	15	Scaffold	bender	0.23780487804878	0.0609756097560975	0.158536585365854
2.16652336253829	RMSE	SMILES	Cannabinoid	MolBERT	16	Scaffold	bender	0.246951219512195	0.146341463414634	0
3.01504898119921	RMSE	SMILES	Cannabinoid	MolBERT	17	Scaffold	bender	0.221036585365854	0.207317073170732	0.146341463414634
2.04051724928274	RMSE	SMILES	Cannabinoid	MolBERT	18	Scaffold	bender	0.265243902439024	0	0
2.53269214549057	RMSE	SMILES	Cannabinoid	MolBERT	19	Scaffold	bender	0.233231707317073	0.25609756097561	0
1.92313582029269	RMSE	SMILES	Cannabinoid	MolBERT	20	Scaffold	bender	0.207317073170732	0.292682926829268	0.170731707317073
1.86791794021144	RMSE	SMILES	Cannabinoid	MolBERT	21	Scaffold	bender	0.217987804878049	0.146341463414634	0.231707317073171
2.27740584583732	RMSE	SMILES	Cannabinoid	MolBERT	22	Scaffold	bender	0.228658536585366	0.195121951219512	0.0975609756097561
1.72415621318355	RMSE	SMILES	Cannabinoid	MolBERT	23	Scaffold	bender	0.222560975609756	0.134146341463415	0.207317073170732
2.01411785128568	RMSE	SMILES	Cannabinoid	MolBERT	24	Scaffold	bender	0.225609756097561	0	0.317073170731707
1.94194838802958	RMSE	SMILES	Cannabinoid	MolBERT	25	Scaffold	bender	0.216463414634146	0.231707317073171	0.158536585365854
2.09412050528202	RMSE	SMILES	Cannabinoid	MolBERT	26	Scaffold	bender	0.25609756097561	0.073170731707317	0
1.97362735225633	RMSE	SMILES	Cannabinoid	MolBERT	27	Scaffold	bender	0.234756097560976	0	0.24390243902439
2.08230258621992	RMSE	SMILES	Cannabinoid	MolBERT	28	Scaffold	bender	0.161585365853659	0.682926829268293	0.146341463414634
1.81099971738122	RMSE	SMILES	Cannabinoid	MolBERT	29	Scaffold	bender	0.205792682926829	0.25609756097561	0.219512195121951
0.909401891924369	RMSE	Graph	Cannabinoid	GROVER	0	Scaffold	bender	0.231707317073171	0	0.268292682926829
0.896950347920773	RMSE	Graph	Cannabinoid	GROVER	1	Scaffold	bender	0.189024390243902	0.341463414634146	0.268292682926829
1.03154588818938	RMSE	Graph	Cannabinoid	GROVER	2	Scaffold	bender	0.214939024390244	0.292682926829268	0.109756097560976
0.850014963964797	RMSE	Graph	Cannabinoid	GROVER	3	Scaffold	bender	0.221036585365854	0.0975609756097561	0.25609756097561
0.905468223460533	RMSE	Graph	Cannabinoid	GROVER	4	Scaffold	bender	0.236280487804878	0	0.231707317073171
0.923488223555508	RMSE	Graph	Cannabinoid	GROVER	5	Scaffold	bender	0.167682926829268	0.353658536585366	0.426829268292683
1.32421595322958	RMSE	Graph	Cannabinoid	GROVER	6	Scaffold	bender	0.248475609756098	0.134146341463415	0
0.901571674929419	RMSE	Graph	Cannabinoid	GROVER	7	Scaffold	bender	0.259146341463415	0.048780487804878	0
0.952253518508733	RMSE	Graph	Cannabinoid	GROVER	8	Scaffold	bender	0.231707317073171	0.195121951219512	0.073170731707317
1.24313300054963	RMSE	Graph	Cannabinoid	GROVER	9	Scaffold	bender	0.210365853658536	0.158536585365854	0.280487804878049
0.92850745497002	RMSE	Graph	Cannabinoid	GROVER	10	Scaffold	bender	0.207317073170732	0.109756097560976	0.353658536585366
0.838917409815461	RMSE	Graph	Cannabinoid	GROVER	11	Scaffold	bender	0.224085365853659	0.048780487804878	0.280487804878049
1.13469683059612	RMSE	Graph	Cannabinoid	GROVER	12	Scaffold	bender	0.246951219512195	0	0.146341463414634
0.963710817097882	RMSE	Graph	Cannabinoid	GROVER	13	Scaffold	bender	0.216463414634146	0.109756097560976	0.280487804878049
0.956967714579931	RMSE	Graph	Cannabinoid	GROVER	14	Scaffold	bender	0.245426829268293	0	0.158536585365854
1.25518014345065	RMSE	Graph	Cannabinoid	GROVER	15	Scaffold	bender	0.23780487804878	0.0609756097560975	0.158536585365854
0.983280414925031	RMSE	Graph	Cannabinoid	GROVER	16	Scaffold	bender	0.246951219512195	0.146341463414634	0
0.742302541552458	RMSE	Graph	Cannabinoid	GROVER	17	Scaffold	bender	0.221036585365854	0.207317073170732	0.146341463414634
0.844091639054768	RMSE	Graph	Cannabinoid	GROVER	18	Scaffold	bender	0.265243902439024	0	0
0.990210822616963	RMSE	Graph	Cannabinoid	GROVER	19	Scaffold	bender	0.233231707317073	0.25609756097561	0
0.964848319804929	RMSE	Graph	Cannabinoid	GROVER	20	Scaffold	bender	0.207317073170732	0.292682926829268	0.170731707317073
0.939960191156364	RMSE	Graph	Cannabinoid	GROVER	21	Scaffold	bender	0.217987804878049	0.146341463414634	0.231707317073171
1.20309479099044	RMSE	Graph	Cannabinoid	GROVER	22	Scaffold	bender	0.228658536585366	0.195121951219512	0.0975609756097561
0.919106316294776	RMSE	Graph	Cannabinoid	GROVER	23	Scaffold	bender	0.222560975609756	0.134146341463415	0.207317073170732
0.961643669629146	RMSE	Graph	Cannabinoid	GROVER	24	Scaffold	bender	0.225609756097561	0	0.317073170731707
1.09158008166562	RMSE	Graph	Cannabinoid	GROVER	25	Scaffold	bender	0.216463414634146	0.231707317073171	0.158536585365854
1.10204767590827	RMSE	Graph	Cannabinoid	GROVER	26	Scaffold	bender	0.25609756097561	0.073170731707317	0
0.976507909945128	RMSE	Graph	Cannabinoid	GROVER	27	Scaffold	bender	0.234756097560976	0	0.24390243902439
0.993420069868059	RMSE	Graph	Cannabinoid	GROVER	28	Scaffold	bender	0.161585365853659	0.682926829268293	0.146341463414634
0.977575711936354	RMSE	Graph	Cannabinoid	GROVER	29	Scaffold	bender	0.205792682926829	0.25609756097561	0.219512195121951
0.836011338302477	RMSE	Graph	Cannabinoid	GROVER_RDKit	0	Scaffold	bender	0.231707317073171	0	0.268292682926829
0.77468311312105	RMSE	Graph	Cannabinoid	GROVER_RDKit	1	Scaffold	bender	0.189024390243902	0.341463414634146	0.268292682926829
1.03366334579222	RMSE	Graph	Cannabinoid	GROVER_RDKit	2	Scaffold	bender	0.214939024390244	0.292682926829268	0.109756097560976
0.91349349178155	RMSE	Graph	Cannabinoid	GROVER_RDKit	3	Scaffold	bender	0.221036585365854	0.0975609756097561	0.25609756097561
0.793323358896001	RMSE	Graph	Cannabinoid	GROVER_RDKit	4	Scaffold	bender	0.236280487804878	0	0.231707317073171
0.906566118751587	RMSE	Graph	Cannabinoid	GROVER_RDKit	5	Scaffold	bender	0.167682926829268	0.353658536585366	0.426829268292683
0.890668400690752	RMSE	Graph	Cannabinoid	GROVER_RDKit	6	Scaffold	bender	0.248475609756098	0.134146341463415	0
0.731549665438894	RMSE	Graph	Cannabinoid	GROVER_RDKit	7	Scaffold	bender	0.259146341463415	0.048780487804878	0
0.947396875664768	RMSE	Graph	Cannabinoid	GROVER_RDKit	8	Scaffold	bender	0.231707317073171	0.195121951219512	0.073170731707317
0.906782001753187	RMSE	Graph	Cannabinoid	GROVER_RDKit	9	Scaffold	bender	0.210365853658536	0.158536585365854	0.280487804878049
0.886541171143163	RMSE	Graph	Cannabinoid	GROVER_RDKit	10	Scaffold	bender	0.207317073170732	0.109756097560976	0.353658536585366
0.936025213098234	RMSE	Graph	Cannabinoid	GROVER_RDKit	11	Scaffold	bender	0.224085365853659	0.048780487804878	0.280487804878049
1.08474833055682	RMSE	Graph	Cannabinoid	GROVER_RDKit	12	Scaffold	bender	0.246951219512195	0	0.146341463414634
0.879412033354964	RMSE	Graph	Cannabinoid	GROVER_RDKit	13	Scaffold	bender	0.216463414634146	0.109756097560976	0.280487804878049
0.773777164091964	RMSE	Graph	Cannabinoid	GROVER_RDKit	14	Scaffold	bender	0.245426829268293	0	0.158536585365854
0.993562795734732	RMSE	Graph	Cannabinoid	GROVER_RDKit	15	Scaffold	bender	0.23780487804878	0.0609756097560975	0.158536585365854
0.868777815832	RMSE	Graph	Cannabinoid	GROVER_RDKit	16	Scaffold	bender	0.246951219512195	0.146341463414634	0
0.68654959484533	RMSE	Graph	Cannabinoid	GROVER_RDKit	17	Scaffold	bender	0.221036585365854	0.207317073170732	0.146341463414634
0.734691873672696	RMSE	Graph	Cannabinoid	GROVER_RDKit	18	Scaffold	bender	0.265243902439024	0	0
0.894139119425128	RMSE	Graph	Cannabinoid	GROVER_RDKit	19	Scaffold	bender	0.233231707317073	0.25609756097561	0
0.905014764419135	RMSE	Graph	Cannabinoid	GROVER_RDKit	20	Scaffold	bender	0.207317073170732	0.292682926829268	0.170731707317073
0.85715671073253	RMSE	Graph	Cannabinoid	GROVER_RDKit	21	Scaffold	bender	0.217987804878049	0.146341463414634	0.231707317073171
1.11033040733938	RMSE	Graph	Cannabinoid	GROVER_RDKit	22	Scaffold	bender	0.228658536585366	0.195121951219512	0.0975609756097561
0.839837386949036	RMSE	Graph	Cannabinoid	GROVER_RDKit	23	Scaffold	bender	0.222560975609756	0.134146341463415	0.207317073170732
0.979708206461146	RMSE	Graph	Cannabinoid	GROVER_RDKit	24	Scaffold	bender	0.225609756097561	0	0.317073170731707
0.938168370012551	RMSE	Graph	Cannabinoid	GROVER_RDKit	25	Scaffold	bender	0.216463414634146	0.231707317073171	0.158536585365854
0.965854421866874	RMSE	Graph	Cannabinoid	GROVER_RDKit	26	Scaffold	bender	0.25609756097561	0.073170731707317	0
0.79571595939332	RMSE	Graph	Cannabinoid	GROVER_RDKit	27	Scaffold	bender	0.234756097560976	0	0.24390243902439
0.872251102592622	RMSE	Graph	Cannabinoid	GROVER_RDKit	28	Scaffold	bender	0.161585365853659	0.682926829268293	0.146341463414634
0.869110667642032	RMSE	Graph	Cannabinoid	GROVER_RDKit	29	Scaffold	bender	0.205792682926829	0.25609756097561	0.219512195121951
1.12955497933138	RMSE	rdkit2d	Cannabinoid	RF	0	Scaffold	bender	0.231707317073171	0	0.268292682926829
0.789835424797083	RMSE	rdkit2d	Cannabinoid	RF	1	Scaffold	bender	0.189024390243902	0.341463414634146	0.268292682926829
0.939164019960002	RMSE	rdkit2d	Cannabinoid	RF	2	Scaffold	bender	0.214939024390244	0.292682926829268	0.109756097560976
0.761536953625308	RMSE	rdkit2d	Cannabinoid	RF	3	Scaffold	bender	0.221036585365854	0.0975609756097561	0.25609756097561
0.823537831347935	RMSE	rdkit2d	Cannabinoid	RF	4	Scaffold	bender	0.236280487804878	0	0.231707317073171
0.975537516031836	RMSE	rdkit2d	Cannabinoid	RF	5	Scaffold	bender	0.167682926829268	0.353658536585366	0.426829268292683
0.838549657509862	RMSE	rdkit2d	Cannabinoid	RF	6	Scaffold	bender	0.248475609756098	0.134146341463415	0
0.887893518371564	RMSE	rdkit2d	Cannabinoid	RF	7	Scaffold	bender	0.259146341463415	0.048780487804878	0
0.921051280497944	RMSE	rdkit2d	Cannabinoid	RF	8	Scaffold	bender	0.231707317073171	0.195121951219512	0.073170731707317
0.86647889228804	RMSE	rdkit2d	Cannabinoid	RF	9	Scaffold	bender	0.210365853658536	0.158536585365854	0.280487804878049
0.878411716746936	RMSE	rdkit2d	Cannabinoid	RF	10	Scaffold	bender	0.207317073170732	0.109756097560976	0.353658536585366
0.792795129219221	RMSE	rdkit2d	Cannabinoid	RF	11	Scaffold	bender	0.224085365853659	0.048780487804878	0.280487804878049
0.914221015021248	RMSE	rdkit2d	Cannabinoid	RF	12	Scaffold	bender	0.246951219512195	0	0.146341463414634
1.18209417103601	RMSE	rdkit2d	Cannabinoid	RF	13	Scaffold	bender	0.216463414634146	0.109756097560976	0.280487804878049
0.714154024337583	RMSE	rdkit2d	Cannabinoid	RF	14	Scaffold	bender	0.245426829268293	0	0.158536585365854
0.883495590427171	RMSE	rdkit2d	Cannabinoid	RF	15	Scaffold	bender	0.23780487804878	0.0609756097560975	0.158536585365854
0.860223670794956	RMSE	rdkit2d	Cannabinoid	RF	16	Scaffold	bender	0.246951219512195	0.146341463414634	0
0.927542556601484	RMSE	rdkit2d	Cannabinoid	RF	17	Scaffold	bender	0.221036585365854	0.207317073170732	0.146341463414634
0.740511608266276	RMSE	rdkit2d	Cannabinoid	RF	18	Scaffold	bender	0.265243902439024	0	0
0.852932863439696	RMSE	rdkit2d	Cannabinoid	RF	19	Scaffold	bender	0.233231707317073	0.25609756097561	0
0.686157299330635	RMSE	rdkit2d	Cannabinoid	RF	20	Scaffold	bender	0.207317073170732	0.292682926829268	0.170731707317073
0.75311523145247	RMSE	rdkit2d	Cannabinoid	RF	21	Scaffold	bender	0.217987804878049	0.146341463414634	0.231707317073171
0.908563572905121	RMSE	rdkit2d	Cannabinoid	RF	22	Scaffold	bender	0.228658536585366	0.195121951219512	0.0975609756097561
0.790531124484317	RMSE	rdkit2d	Cannabinoid	RF	23	Scaffold	bender	0.222560975609756	0.134146341463415	0.207317073170732
0.890787706848251	RMSE	rdkit2d	Cannabinoid	RF	24	Scaffold	bender	0.225609756097561	0	0.317073170731707
0.854576623043326	RMSE	rdkit2d	Cannabinoid	RF	25	Scaffold	bender	0.216463414634146	0.231707317073171	0.158536585365854
0.808040278348082	RMSE	rdkit2d	Cannabinoid	RF	26	Scaffold	bender	0.25609756097561	0.073170731707317	0
0.987959679059925	RMSE	rdkit2d	Cannabinoid	RF	27	Scaffold	bender	0.234756097560976	0	0.24390243902439
0.896691361250902	RMSE	rdkit2d	Cannabinoid	RF	28	Scaffold	bender	0.161585365853659	0.682926829268293	0.146341463414634
0.891304532577823	RMSE	rdkit2d	Cannabinoid	RF	29	Scaffold	bender	0.205792682926829	0.25609756097561	0.219512195121951
3.15618434612347	RMSE	SMILES	Carbonic	MolBERT	0	Scaffold	bender	0.43018018018018	0.109090909090909	0.649122807017544
2.81990285178881	RMSE	SMILES	Carbonic	MolBERT	1	Scaffold	bender	0.463963963963964	0	0.491228070175439
2.82084686691302	RMSE	SMILES	Carbonic	MolBERT	2	Scaffold	bender	0.454954954954955	0.472727272727273	0.105263157894737
2.94381848772131	RMSE	SMILES	Carbonic	MolBERT	3	Scaffold	bender	0.427927927927928	0.636363636363636	0.157894736842105
2.45368977461755	RMSE	SMILES	Carbonic	MolBERT	4	Scaffold	bender	0.470720720720721	0	0.43859649122807
3.20432352235384	RMSE	SMILES	Carbonic	MolBERT	5	Scaffold	bender	0.522522522522523	0.0363636363636363	0
2.65237473630389	RMSE	SMILES	Carbonic	MolBERT	6	Scaffold	bender	0.466216216216216	0.0727272727272727	0.403508771929824
3.15588893442683	RMSE	SMILES	Carbonic	MolBERT	7	Scaffold	bender	0.423423423423423	0.418181818181818	0.403508771929824
3.20769784098399	RMSE	SMILES	Carbonic	MolBERT	8	Scaffold	bender	0.484234234234234	0.0909090909090909	0.245614035087719
2.75614072118614	RMSE	SMILES	Carbonic	MolBERT	9	Scaffold	bender	0.506756756756757	0.163636363636364	0
2.84450990096266	RMSE	SMILES	Carbonic	MolBERT	10	Scaffold	bender	0.454954954954955	0.581818181818182	0
3.35007558146559	RMSE	SMILES	Carbonic	MolBERT	11	Scaffold	bender	0.466216216216216	0.0363636363636363	0.43859649122807
3.36816648626652	RMSE	SMILES	Carbonic	MolBERT	12	Scaffold	bender	0.47972972972973	0.381818181818182	0
2.91488606844197	RMSE	SMILES	Carbonic	MolBERT	13	Scaffold	bender	0.459459459459459	0.254545454545455	0.280701754385965
2.75809450531755	RMSE	SMILES	Carbonic	MolBERT	14	Scaffold	bender	0.47972972972973	0	0.368421052631579
2.91720494480671	RMSE	SMILES	Carbonic	MolBERT	15	Scaffold	bender	0.434684684684685	0.381818181818182	0.350877192982456
3.10622883789647	RMSE	SMILES	Carbonic	MolBERT	16	Scaffold	bender	0.486486486486487	0.290909090909091	0.0350877192982456
2.89236081317288	RMSE	SMILES	Carbonic	MolBERT	17	Scaffold	bender	0.475225225225225	0	0.403508771929824
3.25488799471368	RMSE	SMILES	Carbonic	MolBERT	18	Scaffold	bender	0.47972972972973	0.254545454545455	0.12280701754386
3.32977068517479	RMSE	SMILES	Carbonic	MolBERT	19	Scaffold	bender	0.470720720720721	0.418181818181818	0.0350877192982456
2.83915656329836	RMSE	SMILES	Carbonic	MolBERT	20	Scaffold	bender	0.407657657657658	0.290909090909091	0.649122807017544
3.29561897821028	RMSE	SMILES	Carbonic	MolBERT	21	Scaffold	bender	0.47972972972973	0	0.368421052631579
3.21800980063318	RMSE	SMILES	Carbonic	MolBERT	22	Scaffold	bender	0.459459459459459	0.418181818181818	0.12280701754386
2.61898823343906	RMSE	SMILES	Carbonic	MolBERT	23	Scaffold	bender	0.477477477477477	0.0363636363636363	0.350877192982456
3.06349169984722	RMSE	SMILES	Carbonic	MolBERT	24	Scaffold	bender	0.502252252252252	0.163636363636364	0.0350877192982456
2.45323424659581	RMSE	SMILES	Carbonic	MolBERT	25	Scaffold	bender	0.43018018018018	0.254545454545455	0.508771929824561
3.05864910986475	RMSE	SMILES	Carbonic	MolBERT	26	Scaffold	bender	0.495495495495495	0	0.245614035087719
2.81168574077311	RMSE	SMILES	Carbonic	MolBERT	27	Scaffold	bender	0.47972972972973	0.381818181818182	0
3.00808306128587	RMSE	SMILES	Carbonic	MolBERT	28	Scaffold	bender	0.394144144144144	0.272727272727273	0.771929824561403
3.29509954052114	RMSE	SMILES	Carbonic	MolBERT	29	Scaffold	bender	0.475225225225225	0.418181818181818	0
0.746036869113396	RMSE	Graph	Carbonic	GROVER	0	Scaffold	bender	0.43018018018018	0.109090909090909	0.649122807017544
0.578322927454694	RMSE	Graph	Carbonic	GROVER	1	Scaffold	bender	0.463963963963964	0	0.491228070175439
0.888459448556676	RMSE	Graph	Carbonic	GROVER	2	Scaffold	bender	0.454954954954955	0.472727272727273	0.105263157894737
0.886678810578371	RMSE	Graph	Carbonic	GROVER	3	Scaffold	bender	0.427927927927928	0.636363636363636	0.157894736842105
1.03951715214367	RMSE	Graph	Carbonic	GROVER	4	Scaffold	bender	0.470720720720721	0	0.43859649122807
0.668649536769467	RMSE	Graph	Carbonic	GROVER	5	Scaffold	bender	0.522522522522523	0.0363636363636363	0
0.624392017305748	RMSE	Graph	Carbonic	GROVER	6	Scaffold	bender	0.466216216216216	0.0727272727272727	0.403508771929824
0.945197508380681	RMSE	Graph	Carbonic	GROVER	7	Scaffold	bender	0.423423423423423	0.418181818181818	0.403508771929824
0.724714721338889	RMSE	Graph	Carbonic	GROVER	8	Scaffold	bender	0.484234234234234	0.0909090909090909	0.245614035087719
1.00184609491606	RMSE	Graph	Carbonic	GROVER	9	Scaffold	bender	0.506756756756757	0.163636363636364	0
0.653493637696632	RMSE	Graph	Carbonic	GROVER	10	Scaffold	bender	0.454954954954955	0.581818181818182	0
1.28851180048262	RMSE	Graph	Carbonic	GROVER	11	Scaffold	bender	0.466216216216216	0.0363636363636363	0.43859649122807
0.698614841908316	RMSE	Graph	Carbonic	GROVER	12	Scaffold	bender	0.47972972972973	0.381818181818182	0
0.825619088132167	RMSE	Graph	Carbonic	GROVER	13	Scaffold	bender	0.459459459459459	0.254545454545455	0.280701754385965
0.997890111620275	RMSE	Graph	Carbonic	GROVER	14	Scaffold	bender	0.47972972972973	0	0.368421052631579
1.12011819514159	RMSE	Graph	Carbonic	GROVER	15	Scaffold	bender	0.434684684684685	0.381818181818182	0.350877192982456
1.29934193265742	RMSE	Graph	Carbonic	GROVER	16	Scaffold	bender	0.486486486486487	0.290909090909091	0.0350877192982456
0.603283787708789	RMSE	Graph	Carbonic	GROVER	17	Scaffold	bender	0.475225225225225	0	0.403508771929824
0.801649811728827	RMSE	Graph	Carbonic	GROVER	18	Scaffold	bender	0.47972972972973	0.254545454545455	0.12280701754386
0.895666396425687	RMSE	Graph	Carbonic	GROVER	19	Scaffold	bender	0.470720720720721	0.418181818181818	0.0350877192982456
0.627235291358947	RMSE	Graph	Carbonic	GROVER	20	Scaffold	bender	0.407657657657658	0.290909090909091	0.649122807017544
0.643013277772667	RMSE	Graph	Carbonic	GROVER	21	Scaffold	bender	0.47972972972973	0	0.368421052631579
0.867837462243532	RMSE	Graph	Carbonic	GROVER	22	Scaffold	bender	0.459459459459459	0.418181818181818	0.12280701754386
0.859896051282259	RMSE	Graph	Carbonic	GROVER	23	Scaffold	bender	0.477477477477477	0.0363636363636363	0.350877192982456
0.590628800442761	RMSE	Graph	Carbonic	GROVER	24	Scaffold	bender	0.502252252252252	0.163636363636364	0.0350877192982456
1.12408690537241	RMSE	Graph	Carbonic	GROVER	25	Scaffold	bender	0.43018018018018	0.254545454545455	0.508771929824561
0.652722474682839	RMSE	Graph	Carbonic	GROVER	26	Scaffold	bender	0.495495495495495	0	0.245614035087719
1.14411558983985	RMSE	Graph	Carbonic	GROVER	27	Scaffold	bender	0.47972972972973	0.381818181818182	0
0.680901232240474	RMSE	Graph	Carbonic	GROVER	28	Scaffold	bender	0.394144144144144	0.272727272727273	0.771929824561403
0.661730611776701	RMSE	Graph	Carbonic	GROVER	29	Scaffold	bender	0.475225225225225	0.418181818181818	0
0.684184534100333	RMSE	Graph	Carbonic	GROVER_RDKit	0	Scaffold	bender	0.43018018018018	0.109090909090909	0.649122807017544
0.546015552821064	RMSE	Graph	Carbonic	GROVER_RDKit	1	Scaffold	bender	0.463963963963964	0	0.491228070175439
0.728031238043042	RMSE	Graph	Carbonic	GROVER_RDKit	2	Scaffold	bender	0.454954954954955	0.472727272727273	0.105263157894737
0.685739506053765	RMSE	Graph	Carbonic	GROVER_RDKit	3	Scaffold	bender	0.427927927927928	0.636363636363636	0.157894736842105
0.894840418675313	RMSE	Graph	Carbonic	GROVER_RDKit	4	Scaffold	bender	0.470720720720721	0	0.43859649122807
0.733752426770013	RMSE	Graph	Carbonic	GROVER_RDKit	5	Scaffold	bender	0.522522522522523	0.0363636363636363	0
0.641082154040845	RMSE	Graph	Carbonic	GROVER_RDKit	6	Scaffold	bender	0.466216216216216	0.0727272727272727	0.403508771929824
0.837193760025627	RMSE	Graph	Carbonic	GROVER_RDKit	7	Scaffold	bender	0.423423423423423	0.418181818181818	0.403508771929824
0.932878323073295	RMSE	Graph	Carbonic	GROVER_RDKit	8	Scaffold	bender	0.484234234234234	0.0909090909090909	0.245614035087719
0.731275812653135	RMSE	Graph	Carbonic	GROVER_RDKit	9	Scaffold	bender	0.506756756756757	0.163636363636364	0
0.662666655173385	RMSE	Graph	Carbonic	GROVER_RDKit	10	Scaffold	bender	0.454954954954955	0.581818181818182	0
1.25814919427824	RMSE	Graph	Carbonic	GROVER_RDKit	11	Scaffold	bender	0.466216216216216	0.0363636363636363	0.43859649122807
0.683161203179139	RMSE	Graph	Carbonic	GROVER_RDKit	12	Scaffold	bender	0.47972972972973	0.381818181818182	0
0.765258447168777	RMSE	Graph	Carbonic	GROVER_RDKit	13	Scaffold	bender	0.459459459459459	0.254545454545455	0.280701754385965
1.00356997076505	RMSE	Graph	Carbonic	GROVER_RDKit	14	Scaffold	bender	0.47972972972973	0	0.368421052631579
1.41803440622102	RMSE	Graph	Carbonic	GROVER_RDKit	15	Scaffold	bender	0.434684684684685	0.381818181818182	0.350877192982456
1.2679232724452	RMSE	Graph	Carbonic	GROVER_RDKit	16	Scaffold	bender	0.486486486486487	0.290909090909091	0.0350877192982456
0.72405385789858	RMSE	Graph	Carbonic	GROVER_RDKit	17	Scaffold	bender	0.475225225225225	0	0.403508771929824
0.950381158674878	RMSE	Graph	Carbonic	GROVER_RDKit	18	Scaffold	bender	0.47972972972973	0.254545454545455	0.12280701754386
0.937190017158719	RMSE	Graph	Carbonic	GROVER_RDKit	19	Scaffold	bender	0.470720720720721	0.418181818181818	0.0350877192982456
0.715619225884653	RMSE	Graph	Carbonic	GROVER_RDKit	20	Scaffold	bender	0.407657657657658	0.290909090909091	0.649122807017544
0.560388939198915	RMSE	Graph	Carbonic	GROVER_RDKit	21	Scaffold	bender	0.47972972972973	0	0.368421052631579
0.581879566491917	RMSE	Graph	Carbonic	GROVER_RDKit	22	Scaffold	bender	0.459459459459459	0.418181818181818	0.12280701754386
0.878668548419155	RMSE	Graph	Carbonic	GROVER_RDKit	23	Scaffold	bender	0.477477477477477	0.0363636363636363	0.350877192982456
0.633617068448124	RMSE	Graph	Carbonic	GROVER_RDKit	24	Scaffold	bender	0.502252252252252	0.163636363636364	0.0350877192982456
1.19246562551942	RMSE	Graph	Carbonic	GROVER_RDKit	25	Scaffold	bender	0.43018018018018	0.254545454545455	0.508771929824561
0.846926895294617	RMSE	Graph	Carbonic	GROVER_RDKit	26	Scaffold	bender	0.495495495495495	0	0.245614035087719
0.991933333071935	RMSE	Graph	Carbonic	GROVER_RDKit	27	Scaffold	bender	0.47972972972973	0.381818181818182	0
0.679441992851735	RMSE	Graph	Carbonic	GROVER_RDKit	28	Scaffold	bender	0.394144144144144	0.272727272727273	0.771929824561403
0.638348014824423	RMSE	Graph	Carbonic	GROVER_RDKit	29	Scaffold	bender	0.475225225225225	0.418181818181818	0
0.666227492370151	RMSE	rdkit2d	Carbonic	RF	0	Scaffold	bender	0.43018018018018	0.109090909090909	0.649122807017544
0.627408945947835	RMSE	rdkit2d	Carbonic	RF	1	Scaffold	bender	0.463963963963964	0	0.491228070175439
0.779529241846006	RMSE	rdkit2d	Carbonic	RF	2	Scaffold	bender	0.454954954954955	0.472727272727273	0.105263157894737
0.609424139906513	RMSE	rdkit2d	Carbonic	RF	3	Scaffold	bender	0.427927927927928	0.636363636363636	0.157894736842105
0.762432660912032	RMSE	rdkit2d	Carbonic	RF	4	Scaffold	bender	0.470720720720721	0	0.43859649122807
0.684458924432288	RMSE	rdkit2d	Carbonic	RF	5	Scaffold	bender	0.522522522522523	0.0363636363636363	0
0.801759088571186	RMSE	rdkit2d	Carbonic	RF	6	Scaffold	bender	0.466216216216216	0.0727272727272727	0.403508771929824
0.778783848693318	RMSE	rdkit2d	Carbonic	RF	7	Scaffold	bender	0.423423423423423	0.418181818181818	0.403508771929824
0.650704092232264	RMSE	rdkit2d	Carbonic	RF	8	Scaffold	bender	0.484234234234234	0.0909090909090909	0.245614035087719
0.651959578554854	RMSE	rdkit2d	Carbonic	RF	9	Scaffold	bender	0.506756756756757	0.163636363636364	0
0.512184351572538	RMSE	rdkit2d	Carbonic	RF	10	Scaffold	bender	0.454954954954955	0.581818181818182	0
1.17615539551233	RMSE	rdkit2d	Carbonic	RF	11	Scaffold	bender	0.466216216216216	0.0363636363636363	0.43859649122807
0.644502465227287	RMSE	rdkit2d	Carbonic	RF	12	Scaffold	bender	0.47972972972973	0.381818181818182	0
0.766735312785796	RMSE	rdkit2d	Carbonic	RF	13	Scaffold	bender	0.459459459459459	0.254545454545455	0.280701754385965
0.776893143265815	RMSE	rdkit2d	Carbonic	RF	14	Scaffold	bender	0.47972972972973	0	0.368421052631579
0.692849754476491	RMSE	rdkit2d	Carbonic	RF	15	Scaffold	bender	0.434684684684685	0.381818181818182	0.350877192982456
0.66535277717756	RMSE	rdkit2d	Carbonic	RF	16	Scaffold	bender	0.486486486486487	0.290909090909091	0.0350877192982456
0.720743446489	RMSE	rdkit2d	Carbonic	RF	17	Scaffold	bender	0.475225225225225	0	0.403508771929824
0.643896309237764	RMSE	rdkit2d	Carbonic	RF	18	Scaffold	bender	0.47972972972973	0.254545454545455	0.12280701754386
0.772739554486102	RMSE	rdkit2d	Carbonic	RF	19	Scaffold	bender	0.470720720720721	0.418181818181818	0.0350877192982456
0.900012000659024	RMSE	rdkit2d	Carbonic	RF	20	Scaffold	bender	0.407657657657658	0.290909090909091	0.649122807017544
0.649551059611704	RMSE	rdkit2d	Carbonic	RF	21	Scaffold	bender	0.47972972972973	0	0.368421052631579
0.514115559688126	RMSE	rdkit2d	Carbonic	RF	22	Scaffold	bender	0.459459459459459	0.418181818181818	0.12280701754386
1.00525851785568	RMSE	rdkit2d	Carbonic	RF	23	Scaffold	bender	0.477477477477477	0.0363636363636363	0.350877192982456
0.545861056860875	RMSE	rdkit2d	Carbonic	RF	24	Scaffold	bender	0.502252252252252	0.163636363636364	0.0350877192982456
0.568404052555434	RMSE	rdkit2d	Carbonic	RF	25	Scaffold	bender	0.43018018018018	0.254545454545455	0.508771929824561
0.622771811431965	RMSE	rdkit2d	Carbonic	RF	26	Scaffold	bender	0.495495495495495	0	0.245614035087719
0.781491956673218	RMSE	rdkit2d	Carbonic	RF	27	Scaffold	bender	0.47972972972973	0.381818181818182	0
0.666318237968566	RMSE	rdkit2d	Carbonic	RF	28	Scaffold	bender	0.394144144144144	0.272727272727273	0.771929824561403
0.571391984962388	RMSE	rdkit2d	Carbonic	RF	29	Scaffold	bender	0.475225225225225	0.418181818181818	0
1.01763847997933	RMSE	SMILES	Caspase	MolBERT	0	Scaffold	bender	0.168962350780533	0.0294117647058823	0
1.52306537414191	RMSE	SMILES	Caspase	MolBERT	1	Scaffold	bender	0.112947658402204	0.110294117647059	0.364963503649635
1.05257905058847	RMSE	SMILES	Caspase	MolBERT	2	Scaffold	bender	0.112029384756657	0.389705882352941	0.0948905109489051
1.48712242883221	RMSE	SMILES	Caspase	MolBERT	3	Scaffold	bender	0.118457300275482	0.088235294117647	0.343065693430657
0.963825869196549	RMSE	SMILES	Caspase	MolBERT	4	Scaffold	bender	0.146005509641873	0.0955882352941176	0.116788321167883
1.09351685745442	RMSE	SMILES	Caspase	MolBERT	5	Scaffold	bender	0.155188246097337	0.0955882352941176	0.0437956204379562
0.978500768276741	RMSE	SMILES	Caspase	MolBERT	6	Scaffold	bender	0.172635445362718	0	0
0.974697320845413	RMSE	SMILES	Caspase	MolBERT	7	Scaffold	bender	0.15702479338843	0.0294117647058823	0.0948905109489051
1.54461674723754	RMSE	SMILES	Caspase	MolBERT	8	Scaffold	bender	0.126721763085399	0.0220588235294117	0.343065693430657
1.12750247179954	RMSE	SMILES	Caspase	MolBERT	9	Scaffold	bender	0.162534435261708	0.0220588235294117	0.0583941605839416
1.01607086988537	RMSE	SMILES	Caspase	MolBERT	10	Scaffold	bender	0.170798898071625	0.0147058823529411	0
1.15384875625255	RMSE	SMILES	Caspase	MolBERT	11	Scaffold	bender	0.157943067033976	0.0955882352941176	0.0218978102189781
1.49562196095833	RMSE	SMILES	Caspase	MolBERT	12	Scaffold	bender	0.121212121212121	0.0661764705882353	0.343065693430657
1.09942557658734	RMSE	SMILES	Caspase	MolBERT	13	Scaffold	bender	0.170798898071625	0.0147058823529411	0
0.900636205846722	RMSE	SMILES	Caspase	MolBERT	14	Scaffold	bender	0.158861340679523	0	0.109489051094891
1.01177883976288	RMSE	SMILES	Caspase	MolBERT	15	Scaffold	bender	0.109274563820018	0.507352941176471	0
1.50800351258903	RMSE	SMILES	Caspase	MolBERT	16	Scaffold	bender	0.121212121212121	0.345588235294118	0.0656934306569343
0.93280992293391	RMSE	SMILES	Caspase	MolBERT	17	Scaffold	bender	0.161616161616162	0	0.0875912408759124
1.12726769061819	RMSE	SMILES	Caspase	MolBERT	18	Scaffold	bender	0.165289256198347	0.0588235294117647	0
1.08371118596149	RMSE	SMILES	Caspase	MolBERT	19	Scaffold	bender	0.160697887970615	0.0441176470588235	0.0510948905109489
0.987486409645424	RMSE	SMILES	Caspase	MolBERT	20	Scaffold	bender	0.159779614325069	0	0.102189781021898
1.0289379817658	RMSE	SMILES	Caspase	MolBERT	21	Scaffold	bender	0.166207529843893	0.0220588235294117	0.0291970802919708
1.00474751811598	RMSE	SMILES	Caspase	MolBERT	22	Scaffold	bender	0.14692378328742	0.0955882352941176	0.109489051094891
1.14140870495928	RMSE	SMILES	Caspase	MolBERT	23	Scaffold	bender	0.15702479338843	0.0294117647058823	0.0948905109489051
1.12468769485542	RMSE	SMILES	Caspase	MolBERT	24	Scaffold	bender	0.157943067033976	0.117647058823529	0
1.45993538325717	RMSE	SMILES	Caspase	MolBERT	25	Scaffold	bender	0.172635445362718	0	0
1.50854924495979	RMSE	SMILES	Caspase	MolBERT	26	Scaffold	bender	0.108356290174472	0.169117647058824	0.343065693430657
1.06346031456813	RMSE	SMILES	Caspase	MolBERT	27	Scaffold	bender	0.11386593204775	0.375	0.0948905109489051
1.11741294876506	RMSE	SMILES	Caspase	MolBERT	28	Scaffold	bender	0.129476584022038	0.345588235294118	0
1.29079398463056	RMSE	SMILES	Caspase	MolBERT	29	Scaffold	bender	0.16712580348944	0.0441176470588235	0
0.876431206745921	RMSE	Graph	Caspase	GROVER	0	Scaffold	bender	0.168962350780533	0.0294117647058823	0
0.945221898577174	RMSE	Graph	Caspase	GROVER	1	Scaffold	bender	0.112947658402204	0.110294117647059	0.364963503649635
0.6587120132846	RMSE	Graph	Caspase	GROVER	2	Scaffold	bender	0.112029384756657	0.389705882352941	0.0948905109489051
0.619153147936448	RMSE	Graph	Caspase	GROVER	3	Scaffold	bender	0.118457300275482	0.088235294117647	0.343065693430657
0.777513271880585	RMSE	Graph	Caspase	GROVER	4	Scaffold	bender	0.146005509641873	0.0955882352941176	0.116788321167883
0.709600133392969	RMSE	Graph	Caspase	GROVER	5	Scaffold	bender	0.155188246097337	0.0955882352941176	0.0437956204379562
0.592416331064938	RMSE	Graph	Caspase	GROVER	6	Scaffold	bender	0.172635445362718	0	0
0.959456958224617	RMSE	Graph	Caspase	GROVER	7	Scaffold	bender	0.15702479338843	0.0294117647058823	0.0948905109489051
0.77373200369777	RMSE	Graph	Caspase	GROVER	8	Scaffold	bender	0.126721763085399	0.0220588235294117	0.343065693430657
0.873227651082144	RMSE	Graph	Caspase	GROVER	9	Scaffold	bender	0.162534435261708	0.0220588235294117	0.0583941605839416
0.527429162114433	RMSE	Graph	Caspase	GROVER	10	Scaffold	bender	0.170798898071625	0.0147058823529411	0
0.803345868273578	RMSE	Graph	Caspase	GROVER	11	Scaffold	bender	0.157943067033976	0.0955882352941176	0.0218978102189781
0.774265005784085	RMSE	Graph	Caspase	GROVER	12	Scaffold	bender	0.121212121212121	0.0661764705882353	0.343065693430657
0.681911833088898	RMSE	Graph	Caspase	GROVER	13	Scaffold	bender	0.170798898071625	0.0147058823529411	0
0.909688407055168	RMSE	Graph	Caspase	GROVER	14	Scaffold	bender	0.158861340679523	0	0.109489051094891
0.62754393054223	RMSE	Graph	Caspase	GROVER	15	Scaffold	bender	0.109274563820018	0.507352941176471	0
0.928033889771409	RMSE	Graph	Caspase	GROVER	16	Scaffold	bender	0.121212121212121	0.345588235294118	0.0656934306569343
0.810896827543195	RMSE	Graph	Caspase	GROVER	17	Scaffold	bender	0.161616161616162	0	0.0875912408759124
0.595244601435399	RMSE	Graph	Caspase	GROVER	18	Scaffold	bender	0.165289256198347	0.0588235294117647	0
0.515686221096341	RMSE	Graph	Caspase	GROVER	19	Scaffold	bender	0.160697887970615	0.0441176470588235	0.0510948905109489
0.761277820278505	RMSE	Graph	Caspase	GROVER	20	Scaffold	bender	0.159779614325069	0	0.102189781021898
0.717597613976478	RMSE	Graph	Caspase	GROVER	21	Scaffold	bender	0.166207529843893	0.0220588235294117	0.0291970802919708
1.00840575034152	RMSE	Graph	Caspase	GROVER	22	Scaffold	bender	0.14692378328742	0.0955882352941176	0.109489051094891
0.9618329776002	RMSE	Graph	Caspase	GROVER	23	Scaffold	bender	0.15702479338843	0.0294117647058823	0.0948905109489051
0.873899344751765	RMSE	Graph	Caspase	GROVER	24	Scaffold	bender	0.157943067033976	0.117647058823529	0
1.02118592415143	RMSE	Graph	Caspase	GROVER	25	Scaffold	bender	0.172635445362718	0	0
0.650095150113015	RMSE	Graph	Caspase	GROVER	26	Scaffold	bender	0.108356290174472	0.169117647058824	0.343065693430657
0.874082449203239	RMSE	Graph	Caspase	GROVER	27	Scaffold	bender	0.11386593204775	0.375	0.0948905109489051
0.801657920307919	RMSE	Graph	Caspase	GROVER	28	Scaffold	bender	0.129476584022038	0.345588235294118	0
0.62414131145476	RMSE	Graph	Caspase	GROVER	29	Scaffold	bender	0.16712580348944	0.0441176470588235	0
0.627879035847354	RMSE	Graph	Caspase	GROVER_RDKit	0	Scaffold	bender	0.168962350780533	0.0294117647058823	0
0.826137114772425	RMSE	Graph	Caspase	GROVER_RDKit	1	Scaffold	bender	0.112947658402204	0.110294117647059	0.364963503649635
0.66127624755066	RMSE	Graph	Caspase	GROVER_RDKit	2	Scaffold	bender	0.112029384756657	0.389705882352941	0.0948905109489051
0.918152995621302	RMSE	Graph	Caspase	GROVER_RDKit	3	Scaffold	bender	0.118457300275482	0.088235294117647	0.343065693430657
0.643618962970056	RMSE	Graph	Caspase	GROVER_RDKit	4	Scaffold	bender	0.146005509641873	0.0955882352941176	0.116788321167883
0.679969902518142	RMSE	Graph	Caspase	GROVER_RDKit	5	Scaffold	bender	0.155188246097337	0.0955882352941176	0.0437956204379562
0.681766736612334	RMSE	Graph	Caspase	GROVER_RDKit	6	Scaffold	bender	0.172635445362718	0	0
0.740865349439615	RMSE	Graph	Caspase	GROVER_RDKit	7	Scaffold	bender	0.15702479338843	0.0294117647058823	0.0948905109489051
0.743057255952695	RMSE	Graph	Caspase	GROVER_RDKit	8	Scaffold	bender	0.126721763085399	0.0220588235294117	0.343065693430657
0.674512481594626	RMSE	Graph	Caspase	GROVER_RDKit	9	Scaffold	bender	0.162534435261708	0.0220588235294117	0.0583941605839416
0.684968773484116	RMSE	Graph	Caspase	GROVER_RDKit	10	Scaffold	bender	0.170798898071625	0.0147058823529411	0
0.676861456969899	RMSE	Graph	Caspase	GROVER_RDKit	11	Scaffold	bender	0.157943067033976	0.0955882352941176	0.0218978102189781
0.810206979035822	RMSE	Graph	Caspase	GROVER_RDKit	12	Scaffold	bender	0.121212121212121	0.0661764705882353	0.343065693430657
0.593288121704975	RMSE	Graph	Caspase	GROVER_RDKit	13	Scaffold	bender	0.170798898071625	0.0147058823529411	0
0.563995784202751	RMSE	Graph	Caspase	GROVER_RDKit	14	Scaffold	bender	0.158861340679523	0	0.109489051094891
0.628856202383433	RMSE	Graph	Caspase	GROVER_RDKit	15	Scaffold	bender	0.109274563820018	0.507352941176471	0
0.730545518523537	RMSE	Graph	Caspase	GROVER_RDKit	16	Scaffold	bender	0.121212121212121	0.345588235294118	0.0656934306569343
0.613079135943927	RMSE	Graph	Caspase	GROVER_RDKit	17	Scaffold	bender	0.161616161616162	0	0.0875912408759124
0.691954567083759	RMSE	Graph	Caspase	GROVER_RDKit	18	Scaffold	bender	0.165289256198347	0.0588235294117647	0
0.515964718191237	RMSE	Graph	Caspase	GROVER_RDKit	19	Scaffold	bender	0.160697887970615	0.0441176470588235	0.0510948905109489
0.686098116813224	RMSE	Graph	Caspase	GROVER_RDKit	20	Scaffold	bender	0.159779614325069	0	0.102189781021898
0.633187810255672	RMSE	Graph	Caspase	GROVER_RDKit	21	Scaffold	bender	0.166207529843893	0.0220588235294117	0.0291970802919708
0.613756235966081	RMSE	Graph	Caspase	GROVER_RDKit	22	Scaffold	bender	0.14692378328742	0.0955882352941176	0.109489051094891
0.688107633338319	RMSE	Graph	Caspase	GROVER_RDKit	23	Scaffold	bender	0.15702479338843	0.0294117647058823	0.0948905109489051
0.710472133331982	RMSE	Graph	Caspase	GROVER_RDKit	24	Scaffold	bender	0.157943067033976	0.117647058823529	0
0.910918476820065	RMSE	Graph	Caspase	GROVER_RDKit	25	Scaffold	bender	0.172635445362718	0	0
0.829424201679067	RMSE	Graph	Caspase	GROVER_RDKit	26	Scaffold	bender	0.108356290174472	0.169117647058824	0.343065693430657
0.644566283268927	RMSE	Graph	Caspase	GROVER_RDKit	27	Scaffold	bender	0.11386593204775	0.375	0.0948905109489051
0.781237926820989	RMSE	Graph	Caspase	GROVER_RDKit	28	Scaffold	bender	0.129476584022038	0.345588235294118	0
0.608140799660646	RMSE	Graph	Caspase	GROVER_RDKit	29	Scaffold	bender	0.16712580348944	0.0441176470588235	0
0.576429553813784	RMSE	rdkit2d	Caspase	RF	0	Scaffold	bender	0.168962350780533	0.0294117647058823	0
0.680575835035093	RMSE	rdkit2d	Caspase	RF	1	Scaffold	bender	0.112947658402204	0.110294117647059	0.364963503649635
0.586112171433126	RMSE	rdkit2d	Caspase	RF	2	Scaffold	bender	0.112029384756657	0.389705882352941	0.0948905109489051
0.734256925830234	RMSE	rdkit2d	Caspase	RF	3	Scaffold	bender	0.118457300275482	0.088235294117647	0.343065693430657
0.566312221910086	RMSE	rdkit2d	Caspase	RF	4	Scaffold	bender	0.146005509641873	0.0955882352941176	0.116788321167883
0.630220630410953	RMSE	rdkit2d	Caspase	RF	5	Scaffold	bender	0.155188246097337	0.0955882352941176	0.0437956204379562
0.484518314294092	RMSE	rdkit2d	Caspase	RF	6	Scaffold	bender	0.172635445362718	0	0
0.794015717691043	RMSE	rdkit2d	Caspase	RF	7	Scaffold	bender	0.15702479338843	0.0294117647058823	0.0948905109489051
0.78037589683171	RMSE	rdkit2d	Caspase	RF	8	Scaffold	bender	0.126721763085399	0.0220588235294117	0.343065693430657
0.725484182993186	RMSE	rdkit2d	Caspase	RF	9	Scaffold	bender	0.162534435261708	0.0220588235294117	0.0583941605839416
0.565380745761487	RMSE	rdkit2d	Caspase	RF	10	Scaffold	bender	0.170798898071625	0.0147058823529411	0
0.638545116930673	RMSE	rdkit2d	Caspase	RF	11	Scaffold	bender	0.157943067033976	0.0955882352941176	0.0218978102189781
0.743135870768562	RMSE	rdkit2d	Caspase	RF	12	Scaffold	bender	0.121212121212121	0.0661764705882353	0.343065693430657
0.57911884707098	RMSE	rdkit2d	Caspase	RF	13	Scaffold	bender	0.170798898071625	0.0147058823529411	0
0.576814980472129	RMSE	rdkit2d	Caspase	RF	14	Scaffold	bender	0.158861340679523	0	0.109489051094891
0.539048265299905	RMSE	rdkit2d	Caspase	RF	15	Scaffold	bender	0.109274563820018	0.507352941176471	0
0.677480872948365	RMSE	rdkit2d	Caspase	RF	16	Scaffold	bender	0.121212121212121	0.345588235294118	0.0656934306569343
0.775162112596841	RMSE	rdkit2d	Caspase	RF	17	Scaffold	bender	0.161616161616162	0	0.0875912408759124
0.641388931614573	RMSE	rdkit2d	Caspase	RF	18	Scaffold	bender	0.165289256198347	0.0588235294117647	0
0.540332939771869	RMSE	rdkit2d	Caspase	RF	19	Scaffold	bender	0.160697887970615	0.0441176470588235	0.0510948905109489
0.610721044356486	RMSE	rdkit2d	Caspase	RF	20	Scaffold	bender	0.159779614325069	0	0.102189781021898
0.503005228284897	RMSE	rdkit2d	Caspase	RF	21	Scaffold	bender	0.166207529843893	0.0220588235294117	0.0291970802919708
0.673927282341956	RMSE	rdkit2d	Caspase	RF	22	Scaffold	bender	0.14692378328742	0.0955882352941176	0.109489051094891
0.690013422019229	RMSE	rdkit2d	Caspase	RF	23	Scaffold	bender	0.15702479338843	0.0294117647058823	0.0948905109489051
0.618374619678619	RMSE	rdkit2d	Caspase	RF	24	Scaffold	bender	0.157943067033976	0.117647058823529	0
0.861272780320524	RMSE	rdkit2d	Caspase	RF	25	Scaffold	bender	0.172635445362718	0	0
0.760697485010224	RMSE	rdkit2d	Caspase	RF	26	Scaffold	bender	0.108356290174472	0.169117647058824	0.343065693430657
0.622499994452808	RMSE	rdkit2d	Caspase	RF	27	Scaffold	bender	0.11386593204775	0.375	0.0948905109489051
0.836654183107415	RMSE	rdkit2d	Caspase	RF	28	Scaffold	bender	0.129476584022038	0.345588235294118	0
0.669428455831348	RMSE	rdkit2d	Caspase	RF	29	Scaffold	bender	0.16712580348944	0.0441176470588235	0
2.17070935223959	RMSE	SMILES	Coagulation	MolBERT	0	Scaffold	bender	0.172714078374456	0.325581395348837	0.275862068965517
1.8550750376829	RMSE	SMILES	Coagulation	MolBERT	1	Scaffold	bender	0.201741654571843	0.209302325581395	0.160919540229885
2.06429268046326	RMSE	SMILES	Coagulation	MolBERT	2	Scaffold	bender	0.222060957910015	0.0465116279069767	0.160919540229885
1.80342931308324	RMSE	SMILES	Coagulation	MolBERT	3	Scaffold	bender	0.211901306240929	0.162790697674419	0.126436781609195
1.91193726343215	RMSE	SMILES	Coagulation	MolBERT	4	Scaffold	bender	0.200290275761974	0.116279069767442	0.264367816091954
1.77608589818722	RMSE	SMILES	Coagulation	MolBERT	5	Scaffold	bender	0.197387518142235	0.36046511627907	0.0459770114942528
2.02299979834937	RMSE	SMILES	Coagulation	MolBERT	6	Scaffold	bender	0.197387518142235	0.244186046511628	0.160919540229885
1.98649916000733	RMSE	SMILES	Coagulation	MolBERT	7	Scaffold	bender	0.187227866473149	0.232558139534884	0.252873563218391
2.09490955149226	RMSE	SMILES	Coagulation	MolBERT	8	Scaffold	bender	0.188679245283019	0.325581395348837	0.149425287356322
2.02396453427357	RMSE	SMILES	Coagulation	MolBERT	9	Scaffold	bender	0.190130624092888	0.290697674418605	0.172413793103448
2.53524033791012	RMSE	SMILES	Coagulation	MolBERT	10	Scaffold	bender	0.187227866473149	0.151162790697674	0.333333333333333
1.87334789379513	RMSE	SMILES	Coagulation	MolBERT	11	Scaffold	bender	0.200290275761974	0.0813953488372093	0.298850574712644
1.97963020405884	RMSE	SMILES	Coagulation	MolBERT	12	Scaffold	bender	0.191582002902758	0.13953488372093	0.310344827586207
1.95449485598484	RMSE	SMILES	Coagulation	MolBERT	13	Scaffold	bender	0.203193033381713	0.116279069767442	0.241379310344828
2.03031129217832	RMSE	SMILES	Coagulation	MolBERT	14	Scaffold	bender	0.188679245283019	0.13953488372093	0.333333333333333
1.88144830034548	RMSE	SMILES	Coagulation	MolBERT	15	Scaffold	bender	0.203193033381713	0.13953488372093	0.218390804597701
1.87644167257728	RMSE	SMILES	Coagulation	MolBERT	16	Scaffold	bender	0.164005805515239	0.441860465116279	0.229885057471264
1.97068851046143	RMSE	SMILES	Coagulation	MolBERT	17	Scaffold	bender	0.211901306240929	0.0465116279069767	0.241379310344828
2.1355715576916	RMSE	SMILES	Coagulation	MolBERT	18	Scaffold	bender	0.200290275761974	0.0930232558139534	0.28735632183908
2.0740178441716	RMSE	SMILES	Coagulation	MolBERT	19	Scaffold	bender	0.179970972423803	0.418604651162791	0.126436781609195
2.18746043314658	RMSE	SMILES	Coagulation	MolBERT	20	Scaffold	bender	0.21044992743106	0.244186046511628	0.057471264367816
2.08274220267203	RMSE	SMILES	Coagulation	MolBERT	21	Scaffold	bender	0.187227866473149	0.151162790697674	0.333333333333333
2.107195393013	RMSE	SMILES	Coagulation	MolBERT	22	Scaffold	bender	0.148040638606676	0.418604651162791	0.379310344827586
2.09332575615938	RMSE	SMILES	Coagulation	MolBERT	23	Scaffold	bender	0.177068214804064	0.127906976744186	0.436781609195402
2.35012517944797	RMSE	SMILES	Coagulation	MolBERT	24	Scaffold	bender	0.184325108853411	0.325581395348837	0.183908045977011
2.39568252131208	RMSE	SMILES	Coagulation	MolBERT	25	Scaffold	bender	0.190130624092888	0.0465116279069767	0.413793103448276
2.04716173254989	RMSE	SMILES	Coagulation	MolBERT	26	Scaffold	bender	0.219158200290276	0.0930232558139534	0.137931034482759
2.1807296952427	RMSE	SMILES	Coagulation	MolBERT	27	Scaffold	bender	0.152394775036284	0.465116279069767	0.298850574712644
2.03062995552821	RMSE	SMILES	Coagulation	MolBERT	28	Scaffold	bender	0.217706821480406	0.197674418604651	0.0459770114942528
1.98103111698849	RMSE	SMILES	Coagulation	MolBERT	29	Scaffold	bender	0.169811320754717	0.337209302325581	0.28735632183908
1.06323036087499	RMSE	Graph	Coagulation	GROVER	0	Scaffold	bender	0.172714078374456	0.325581395348837	0.275862068965517
1.11382347073818	RMSE	Graph	Coagulation	GROVER	1	Scaffold	bender	0.201741654571843	0.209302325581395	0.160919540229885
1.11730163658433	RMSE	Graph	Coagulation	GROVER	2	Scaffold	bender	0.222060957910015	0.0465116279069767	0.160919540229885
0.92760968334775	RMSE	Graph	Coagulation	GROVER	3	Scaffold	bender	0.211901306240929	0.162790697674419	0.126436781609195
1.07913079271714	RMSE	Graph	Coagulation	GROVER	4	Scaffold	bender	0.200290275761974	0.116279069767442	0.264367816091954
0.750322305926765	RMSE	Graph	Coagulation	GROVER	5	Scaffold	bender	0.197387518142235	0.36046511627907	0.0459770114942528
0.973445551259872	RMSE	Graph	Coagulation	GROVER	6	Scaffold	bender	0.197387518142235	0.244186046511628	0.160919540229885
1.00571749719185	RMSE	Graph	Coagulation	GROVER	7	Scaffold	bender	0.187227866473149	0.232558139534884	0.252873563218391
0.865210185419282	RMSE	Graph	Coagulation	GROVER	8	Scaffold	bender	0.188679245283019	0.325581395348837	0.149425287356322
1.09587294237763	RMSE	Graph	Coagulation	GROVER	9	Scaffold	bender	0.190130624092888	0.290697674418605	0.172413793103448
1.36836863914564	RMSE	Graph	Coagulation	GROVER	10	Scaffold	bender	0.187227866473149	0.151162790697674	0.333333333333333
1.15874631424764	RMSE	Graph	Coagulation	GROVER	11	Scaffold	bender	0.200290275761974	0.0813953488372093	0.298850574712644
1.00846364834379	RMSE	Graph	Coagulation	GROVER	12	Scaffold	bender	0.191582002902758	0.13953488372093	0.310344827586207
1.27250341358292	RMSE	Graph	Coagulation	GROVER	13	Scaffold	bender	0.203193033381713	0.116279069767442	0.241379310344828
1.11048091847853	RMSE	Graph	Coagulation	GROVER	14	Scaffold	bender	0.188679245283019	0.13953488372093	0.333333333333333
1.03763218027062	RMSE	Graph	Coagulation	GROVER	15	Scaffold	bender	0.203193033381713	0.13953488372093	0.218390804597701
1.219609421555	RMSE	Graph	Coagulation	GROVER	16	Scaffold	bender	0.164005805515239	0.441860465116279	0.229885057471264
1.06450828931189	RMSE	Graph	Coagulation	GROVER	17	Scaffold	bender	0.211901306240929	0.0465116279069767	0.241379310344828
1.17892915168057	RMSE	Graph	Coagulation	GROVER	18	Scaffold	bender	0.200290275761974	0.0930232558139534	0.28735632183908
0.887692585842904	RMSE	Graph	Coagulation	GROVER	19	Scaffold	bender	0.179970972423803	0.418604651162791	0.126436781609195
1.16945960623517	RMSE	Graph	Coagulation	GROVER	20	Scaffold	bender	0.21044992743106	0.244186046511628	0.057471264367816
1.18824817834876	RMSE	Graph	Coagulation	GROVER	21	Scaffold	bender	0.187227866473149	0.151162790697674	0.333333333333333
1.08039776929482	RMSE	Graph	Coagulation	GROVER	22	Scaffold	bender	0.148040638606676	0.418604651162791	0.379310344827586
1.25279489255898	RMSE	Graph	Coagulation	GROVER	23	Scaffold	bender	0.177068214804064	0.127906976744186	0.436781609195402
1.10932293767582	RMSE	Graph	Coagulation	GROVER	24	Scaffold	bender	0.184325108853411	0.325581395348837	0.183908045977011
1.13275495156878	RMSE	Graph	Coagulation	GROVER	25	Scaffold	bender	0.190130624092888	0.0465116279069767	0.413793103448276
0.972676465426146	RMSE	Graph	Coagulation	GROVER	26	Scaffold	bender	0.219158200290276	0.0930232558139534	0.137931034482759
0.996947080124926	RMSE	Graph	Coagulation	GROVER	27	Scaffold	bender	0.152394775036284	0.465116279069767	0.298850574712644
1.07262163906295	RMSE	Graph	Coagulation	GROVER	28	Scaffold	bender	0.217706821480406	0.197674418604651	0.0459770114942528
1.05102755740412	RMSE	Graph	Coagulation	GROVER	29	Scaffold	bender	0.169811320754717	0.337209302325581	0.28735632183908
1.07259319804144	RMSE	Graph	Coagulation	GROVER_RDKit	0	Scaffold	bender	0.172714078374456	0.325581395348837	0.275862068965517
1.02447378519412	RMSE	Graph	Coagulation	GROVER_RDKit	1	Scaffold	bender	0.201741654571843	0.209302325581395	0.160919540229885
1.28959036665917	RMSE	Graph	Coagulation	GROVER_RDKit	2	Scaffold	bender	0.222060957910015	0.0465116279069767	0.160919540229885
0.97627469824092	RMSE	Graph	Coagulation	GROVER_RDKit	3	Scaffold	bender	0.211901306240929	0.162790697674419	0.126436781609195
1.07381861951103	RMSE	Graph	Coagulation	GROVER_RDKit	4	Scaffold	bender	0.200290275761974	0.116279069767442	0.264367816091954
0.82146045263321	RMSE	Graph	Coagulation	GROVER_RDKit	5	Scaffold	bender	0.197387518142235	0.36046511627907	0.0459770114942528
0.919252206115464	RMSE	Graph	Coagulation	GROVER_RDKit	6	Scaffold	bender	0.197387518142235	0.244186046511628	0.160919540229885
0.914079383100932	RMSE	Graph	Coagulation	GROVER_RDKit	7	Scaffold	bender	0.187227866473149	0.232558139534884	0.252873563218391
0.85489917471899	RMSE	Graph	Coagulation	GROVER_RDKit	8	Scaffold	bender	0.188679245283019	0.325581395348837	0.149425287356322
1.06805676683633	RMSE	Graph	Coagulation	GROVER_RDKit	9	Scaffold	bender	0.190130624092888	0.290697674418605	0.172413793103448
1.42397452971728	RMSE	Graph	Coagulation	GROVER_RDKit	10	Scaffold	bender	0.187227866473149	0.151162790697674	0.333333333333333
1.11172556474412	RMSE	Graph	Coagulation	GROVER_RDKit	11	Scaffold	bender	0.200290275761974	0.0813953488372093	0.298850574712644
1.11284270583311	RMSE	Graph	Coagulation	GROVER_RDKit	12	Scaffold	bender	0.191582002902758	0.13953488372093	0.310344827586207
1.24072108545515	RMSE	Graph	Coagulation	GROVER_RDKit	13	Scaffold	bender	0.203193033381713	0.116279069767442	0.241379310344828
1.12931641014504	RMSE	Graph	Coagulation	GROVER_RDKit	14	Scaffold	bender	0.188679245283019	0.13953488372093	0.333333333333333
0.974568143292538	RMSE	Graph	Coagulation	GROVER_RDKit	15	Scaffold	bender	0.203193033381713	0.13953488372093	0.218390804597701
1.0789733569544	RMSE	Graph	Coagulation	GROVER_RDKit	16	Scaffold	bender	0.164005805515239	0.441860465116279	0.229885057471264
1.1319159018204	RMSE	Graph	Coagulation	GROVER_RDKit	17	Scaffold	bender	0.211901306240929	0.0465116279069767	0.241379310344828
1.09566154908621	RMSE	Graph	Coagulation	GROVER_RDKit	18	Scaffold	bender	0.200290275761974	0.0930232558139534	0.28735632183908
0.905418064070399	RMSE	Graph	Coagulation	GROVER_RDKit	19	Scaffold	bender	0.179970972423803	0.418604651162791	0.126436781609195
1.00921092479596	RMSE	Graph	Coagulation	GROVER_RDKit	20	Scaffold	bender	0.21044992743106	0.244186046511628	0.057471264367816
1.18384775296349	RMSE	Graph	Coagulation	GROVER_RDKit	21	Scaffold	bender	0.187227866473149	0.151162790697674	0.333333333333333
1.12699358281557	RMSE	Graph	Coagulation	GROVER_RDKit	22	Scaffold	bender	0.148040638606676	0.418604651162791	0.379310344827586
1.11112794243461	RMSE	Graph	Coagulation	GROVER_RDKit	23	Scaffold	bender	0.177068214804064	0.127906976744186	0.436781609195402
1.12517655118267	RMSE	Graph	Coagulation	GROVER_RDKit	24	Scaffold	bender	0.184325108853411	0.325581395348837	0.183908045977011
1.10734366729363	RMSE	Graph	Coagulation	GROVER_RDKit	25	Scaffold	bender	0.190130624092888	0.0465116279069767	0.413793103448276
0.968390091213922	RMSE	Graph	Coagulation	GROVER_RDKit	26	Scaffold	bender	0.219158200290276	0.0930232558139534	0.137931034482759
0.928206770508256	RMSE	Graph	Coagulation	GROVER_RDKit	27	Scaffold	bender	0.152394775036284	0.465116279069767	0.298850574712644
1.11507114831435	RMSE	Graph	Coagulation	GROVER_RDKit	28	Scaffold	bender	0.217706821480406	0.197674418604651	0.0459770114942528
1.36587576718608	RMSE	Graph	Coagulation	GROVER_RDKit	29	Scaffold	bender	0.169811320754717	0.337209302325581	0.28735632183908
1.03998498867945	RMSE	rdkit2d	Coagulation	RF	0	Scaffold	bender	0.172714078374456	0.325581395348837	0.275862068965517
1.11623342759415	RMSE	rdkit2d	Coagulation	RF	1	Scaffold	bender	0.201741654571843	0.209302325581395	0.160919540229885
1.1747914491226	RMSE	rdkit2d	Coagulation	RF	2	Scaffold	bender	0.222060957910015	0.0465116279069767	0.160919540229885
1.03912749387138	RMSE	rdkit2d	Coagulation	RF	3	Scaffold	bender	0.211901306240929	0.162790697674419	0.126436781609195
1.24510489757242	RMSE	rdkit2d	Coagulation	RF	4	Scaffold	bender	0.200290275761974	0.116279069767442	0.264367816091954
0.820965419393913	RMSE	rdkit2d	Coagulation	RF	5	Scaffold	bender	0.197387518142235	0.36046511627907	0.0459770114942528
0.966922775417413	RMSE	rdkit2d	Coagulation	RF	6	Scaffold	bender	0.197387518142235	0.244186046511628	0.160919540229885
1.00854565846821	RMSE	rdkit2d	Coagulation	RF	7	Scaffold	bender	0.187227866473149	0.232558139534884	0.252873563218391
0.937963048149954	RMSE	rdkit2d	Coagulation	RF	8	Scaffold	bender	0.188679245283019	0.325581395348837	0.149425287356322
1.04716830998413	RMSE	rdkit2d	Coagulation	RF	9	Scaffold	bender	0.190130624092888	0.290697674418605	0.172413793103448
1.25541008129587	RMSE	rdkit2d	Coagulation	RF	10	Scaffold	bender	0.187227866473149	0.151162790697674	0.333333333333333
1.12862508004576	RMSE	rdkit2d	Coagulation	RF	11	Scaffold	bender	0.200290275761974	0.0813953488372093	0.298850574712644
1.11314813349914	RMSE	rdkit2d	Coagulation	RF	12	Scaffold	bender	0.191582002902758	0.13953488372093	0.310344827586207
1.17848870751862	RMSE	rdkit2d	Coagulation	RF	13	Scaffold	bender	0.203193033381713	0.116279069767442	0.241379310344828
1.22643487164079	RMSE	rdkit2d	Coagulation	RF	14	Scaffold	bender	0.188679245283019	0.13953488372093	0.333333333333333
1.08533716595444	RMSE	rdkit2d	Coagulation	RF	15	Scaffold	bender	0.203193033381713	0.13953488372093	0.218390804597701
1.13526965803365	RMSE	rdkit2d	Coagulation	RF	16	Scaffold	bender	0.164005805515239	0.441860465116279	0.229885057471264
1.01406736763186	RMSE	rdkit2d	Coagulation	RF	17	Scaffold	bender	0.211901306240929	0.0465116279069767	0.241379310344828
1.08563922036592	RMSE	rdkit2d	Coagulation	RF	18	Scaffold	bender	0.200290275761974	0.0930232558139534	0.28735632183908
0.862734762989831	RMSE	rdkit2d	Coagulation	RF	19	Scaffold	bender	0.179970972423803	0.418604651162791	0.126436781609195
0.984006848301485	RMSE	rdkit2d	Coagulation	RF	20	Scaffold	bender	0.21044992743106	0.244186046511628	0.057471264367816
1.1169512017222	RMSE	rdkit2d	Coagulation	RF	21	Scaffold	bender	0.187227866473149	0.151162790697674	0.333333333333333
1.07856091741144	RMSE	rdkit2d	Coagulation	RF	22	Scaffold	bender	0.148040638606676	0.418604651162791	0.379310344827586
1.00267016597727	RMSE	rdkit2d	Coagulation	RF	23	Scaffold	bender	0.177068214804064	0.127906976744186	0.436781609195402
1.09358836429356	RMSE	rdkit2d	Coagulation	RF	24	Scaffold	bender	0.184325108853411	0.325581395348837	0.183908045977011
1.09974226435462	RMSE	rdkit2d	Coagulation	RF	25	Scaffold	bender	0.190130624092888	0.0465116279069767	0.413793103448276
1.04123451886202	RMSE	rdkit2d	Coagulation	RF	26	Scaffold	bender	0.219158200290276	0.0930232558139534	0.137931034482759
0.865903157921796	RMSE	rdkit2d	Coagulation	RF	27	Scaffold	bender	0.152394775036284	0.465116279069767	0.298850574712644
1.22836122026255	RMSE	rdkit2d	Coagulation	RF	28	Scaffold	bender	0.217706821480406	0.197674418604651	0.0459770114942528
1.13075205263141	RMSE	rdkit2d	Coagulation	RF	29	Scaffold	bender	0.169811320754717	0.337209302325581	0.28735632183908
2.13526209681884	RMSE	SMILES	Dihydrofolate	MolBERT	0	Scaffold	bender	0.545662100456621	0.0555555555555555	0.660714285714286
1.83926646577536	RMSE	SMILES	Dihydrofolate	MolBERT	1	Scaffold	bender	0.442922374429224	0.851851851851852	0.696428571428571
2.14609991337551	RMSE	SMILES	Dihydrofolate	MolBERT	2	Scaffold	bender	0.570776255707763	0.481481481481481	0.0535714285714285
2.27968828324575	RMSE	SMILES	Dihydrofolate	MolBERT	3	Scaffold	bender	0.605022831050228	0.12962962962963	0.125
2.09533463973898	RMSE	SMILES	Dihydrofolate	MolBERT	4	Scaffold	bender	0.5	0.407407407407407	0.678571428571429
1.85085112601429	RMSE	SMILES	Dihydrofolate	MolBERT	5	Scaffold	bender	0.509132420091324	0.685185185185185	0.339285714285714
1.63307318438669	RMSE	SMILES	Dihydrofolate	MolBERT	6	Scaffold	bender	0.447488584474886	0.814814814814815	0.696428571428571
2.14272740720412	RMSE	SMILES	Dihydrofolate	MolBERT	7	Scaffold	bender	0.550228310502283	0.296296296296296	0.392857142857143
2.52897604435389	RMSE	SMILES	Dihydrofolate	MolBERT	8	Scaffold	bender	0.538812785388128	0.425925925925926	0.357142857142857
3.03895168398946	RMSE	SMILES	Dihydrofolate	MolBERT	9	Scaffold	bender	0.522831050228311	0.222222222222222	0.678571428571429
1.62878244355517	RMSE	SMILES	Dihydrofolate	MolBERT	10	Scaffold	bender	0.504566210045662	0.555555555555556	0.5
2.49087211354962	RMSE	SMILES	Dihydrofolate	MolBERT	11	Scaffold	bender	0.547945205479452	0.0555555555555555	0.642857142857143
2.15891094054624	RMSE	SMILES	Dihydrofolate	MolBERT	12	Scaffold	bender	0.438356164383562	0.833333333333333	0.75
2.20318795961174	RMSE	SMILES	Dihydrofolate	MolBERT	13	Scaffold	bender	0.561643835616438	0.611111111111111	0
2.37185038779784	RMSE	SMILES	Dihydrofolate	MolBERT	14	Scaffold	bender	0.513698630136986	0.351851851851852	0.625
2.01799863087454	RMSE	SMILES	Dihydrofolate	MolBERT	15	Scaffold	bender	0.54337899543379	0	0.732142857142857
2.34440587558286	RMSE	SMILES	Dihydrofolate	MolBERT	16	Scaffold	bender	0.468036529680365	0.703703703703704	0.642857142857143
2.18243355852329	RMSE	SMILES	Dihydrofolate	MolBERT	17	Scaffold	bender	0.577625570776256	0.166666666666667	0.303571428571428
2.693460706727	RMSE	SMILES	Dihydrofolate	MolBERT	18	Scaffold	bender	0.522831050228311	0.333333333333333	0.571428571428571
2.37218743345725	RMSE	SMILES	Dihydrofolate	MolBERT	19	Scaffold	bender	0.552511415525114	0.12962962962963	0.535714285714286
1.78250684153244	RMSE	SMILES	Dihydrofolate	MolBERT	20	Scaffold	bender	0.488584474885845	0.481481481481481	0.696428571428571
1.64285560155778	RMSE	SMILES	Dihydrofolate	MolBERT	21	Scaffold	bender	0.534246575342466	0.351851851851852	0.464285714285714
2.48468327863899	RMSE	SMILES	Dihydrofolate	MolBERT	22	Scaffold	bender	0.531963470319635	0.5	0.339285714285714
2.2004595724247	RMSE	SMILES	Dihydrofolate	MolBERT	23	Scaffold	bender	0.504566210045662	0.388888888888889	0.660714285714286
2.14250543117774	RMSE	SMILES	Dihydrofolate	MolBERT	24	Scaffold	bender	0.525114155251142	0.740740740740741	0.160714285714286
1.85587845394544	RMSE	SMILES	Dihydrofolate	MolBERT	25	Scaffold	bender	0.529680365296804	0.574074074074074	0.285714285714286
2.22577854868966	RMSE	SMILES	Dihydrofolate	MolBERT	26	Scaffold	bender	0.538812785388128	0.722222222222222	0.0714285714285714
2.75298274551973	RMSE	SMILES	Dihydrofolate	MolBERT	27	Scaffold	bender	0.515981735159817	0.462962962962963	0.5
2.22216614522277	RMSE	SMILES	Dihydrofolate	MolBERT	28	Scaffold	bender	0.561643835616438	0.111111111111111	0.482142857142857
1.74969865977196	RMSE	SMILES	Dihydrofolate	MolBERT	29	Scaffold	bender	0.454337899543379	0.648148148148148	0.803571428571429
1.25910135856307	RMSE	Graph	Dihydrofolate	GROVER	0	Scaffold	bender	0.545662100456621	0.0555555555555555	0.660714285714286
1.02763057097288	RMSE	Graph	Dihydrofolate	GROVER	1	Scaffold	bender	0.442922374429224	0.851851851851852	0.696428571428571
0.868753573025857	RMSE	Graph	Dihydrofolate	GROVER	2	Scaffold	bender	0.570776255707763	0.481481481481481	0.0535714285714285
0.800745367275064	RMSE	Graph	Dihydrofolate	GROVER	3	Scaffold	bender	0.605022831050228	0.12962962962963	0.125
0.975796180709966	RMSE	Graph	Dihydrofolate	GROVER	4	Scaffold	bender	0.5	0.407407407407407	0.678571428571429
0.918416661940714	RMSE	Graph	Dihydrofolate	GROVER	5	Scaffold	bender	0.509132420091324	0.685185185185185	0.339285714285714
1.02019881502375	RMSE	Graph	Dihydrofolate	GROVER	6	Scaffold	bender	0.447488584474886	0.814814814814815	0.696428571428571
1.09261209798888	RMSE	Graph	Dihydrofolate	GROVER	7	Scaffold	bender	0.550228310502283	0.296296296296296	0.392857142857143
1.08040672414359	RMSE	Graph	Dihydrofolate	GROVER	8	Scaffold	bender	0.538812785388128	0.425925925925926	0.357142857142857
1.33896048080588	RMSE	Graph	Dihydrofolate	GROVER	9	Scaffold	bender	0.522831050228311	0.222222222222222	0.678571428571429
0.787811061337717	RMSE	Graph	Dihydrofolate	GROVER	10	Scaffold	bender	0.504566210045662	0.555555555555556	0.5
0.997781302438558	RMSE	Graph	Dihydrofolate	GROVER	11	Scaffold	bender	0.547945205479452	0.0555555555555555	0.642857142857143
0.92748885590313	RMSE	Graph	Dihydrofolate	GROVER	12	Scaffold	bender	0.438356164383562	0.833333333333333	0.75
0.993347706594166	RMSE	Graph	Dihydrofolate	GROVER	13	Scaffold	bender	0.561643835616438	0.611111111111111	0
0.969233064182958	RMSE	Graph	Dihydrofolate	GROVER	14	Scaffold	bender	0.513698630136986	0.351851851851852	0.625
1.02799487114584	RMSE	Graph	Dihydrofolate	GROVER	15	Scaffold	bender	0.54337899543379	0	0.732142857142857
1.09636606091998	RMSE	Graph	Dihydrofolate	GROVER	16	Scaffold	bender	0.468036529680365	0.703703703703704	0.642857142857143
1.03226360941208	RMSE	Graph	Dihydrofolate	GROVER	17	Scaffold	bender	0.577625570776256	0.166666666666667	0.303571428571428
1.10904068754249	RMSE	Graph	Dihydrofolate	GROVER	18	Scaffold	bender	0.522831050228311	0.333333333333333	0.571428571428571
1.21430835586279	RMSE	Graph	Dihydrofolate	GROVER	19	Scaffold	bender	0.552511415525114	0.12962962962963	0.535714285714286
1.04107353286739	RMSE	Graph	Dihydrofolate	GROVER	20	Scaffold	bender	0.488584474885845	0.481481481481481	0.696428571428571
0.876349349539834	RMSE	Graph	Dihydrofolate	GROVER	21	Scaffold	bender	0.534246575342466	0.351851851851852	0.464285714285714
1.08607361090711	RMSE	Graph	Dihydrofolate	GROVER	22	Scaffold	bender	0.531963470319635	0.5	0.339285714285714
1.09579758787425	RMSE	Graph	Dihydrofolate	GROVER	23	Scaffold	bender	0.504566210045662	0.388888888888889	0.660714285714286
0.628695305383412	RMSE	Graph	Dihydrofolate	GROVER	24	Scaffold	bender	0.525114155251142	0.740740740740741	0.160714285714286
0.948354084280712	RMSE	Graph	Dihydrofolate	GROVER	25	Scaffold	bender	0.529680365296804	0.574074074074074	0.285714285714286
0.980277115575942	RMSE	Graph	Dihydrofolate	GROVER	26	Scaffold	bender	0.538812785388128	0.722222222222222	0.0714285714285714
1.12261161238927	RMSE	Graph	Dihydrofolate	GROVER	27	Scaffold	bender	0.515981735159817	0.462962962962963	0.5
0.759854803889036	RMSE	Graph	Dihydrofolate	GROVER	28	Scaffold	bender	0.561643835616438	0.111111111111111	0.482142857142857
0.959232465815249	RMSE	Graph	Dihydrofolate	GROVER	29	Scaffold	bender	0.454337899543379	0.648148148148148	0.803571428571429
0.912137355824433	RMSE	Graph	Dihydrofolate	GROVER_RDKit	0	Scaffold	bender	0.545662100456621	0.0555555555555555	0.660714285714286
0.995044055529823	RMSE	Graph	Dihydrofolate	GROVER_RDKit	1	Scaffold	bender	0.442922374429224	0.851851851851852	0.696428571428571
0.82631443132751	RMSE	Graph	Dihydrofolate	GROVER_RDKit	2	Scaffold	bender	0.570776255707763	0.481481481481481	0.0535714285714285
0.831162096559379	RMSE	Graph	Dihydrofolate	GROVER_RDKit	3	Scaffold	bender	0.605022831050228	0.12962962962963	0.125
1.03686917545942	RMSE	Graph	Dihydrofolate	GROVER_RDKit	4	Scaffold	bender	0.5	0.407407407407407	0.678571428571429
0.862834831280427	RMSE	Graph	Dihydrofolate	GROVER_RDKit	5	Scaffold	bender	0.509132420091324	0.685185185185185	0.339285714285714
1.03998158887407	RMSE	Graph	Dihydrofolate	GROVER_RDKit	6	Scaffold	bender	0.447488584474886	0.814814814814815	0.696428571428571
1.08944916227885	RMSE	Graph	Dihydrofolate	GROVER_RDKit	7	Scaffold	bender	0.550228310502283	0.296296296296296	0.392857142857143
1.0555197771114	RMSE	Graph	Dihydrofolate	GROVER_RDKit	8	Scaffold	bender	0.538812785388128	0.425925925925926	0.357142857142857
1.19803688910584	RMSE	Graph	Dihydrofolate	GROVER_RDKit	9	Scaffold	bender	0.522831050228311	0.222222222222222	0.678571428571429
0.772899356364334	RMSE	Graph	Dihydrofolate	GROVER_RDKit	10	Scaffold	bender	0.504566210045662	0.555555555555556	0.5
1.09709608075491	RMSE	Graph	Dihydrofolate	GROVER_RDKit	11	Scaffold	bender	0.547945205479452	0.0555555555555555	0.642857142857143
0.893762061747263	RMSE	Graph	Dihydrofolate	GROVER_RDKit	12	Scaffold	bender	0.438356164383562	0.833333333333333	0.75
0.950330027762494	RMSE	Graph	Dihydrofolate	GROVER_RDKit	13	Scaffold	bender	0.561643835616438	0.611111111111111	0
1.09723608269085	RMSE	Graph	Dihydrofolate	GROVER_RDKit	14	Scaffold	bender	0.513698630136986	0.351851851851852	0.625
1.07624066909786	RMSE	Graph	Dihydrofolate	GROVER_RDKit	15	Scaffold	bender	0.54337899543379	0	0.732142857142857
0.951812113812188	RMSE	Graph	Dihydrofolate	GROVER_RDKit	16	Scaffold	bender	0.468036529680365	0.703703703703704	0.642857142857143
0.870682091798533	RMSE	Graph	Dihydrofolate	GROVER_RDKit	17	Scaffold	bender	0.577625570776256	0.166666666666667	0.303571428571428
1.22111995079596	RMSE	Graph	Dihydrofolate	GROVER_RDKit	18	Scaffold	bender	0.522831050228311	0.333333333333333	0.571428571428571
1.36374396052684	RMSE	Graph	Dihydrofolate	GROVER_RDKit	19	Scaffold	bender	0.552511415525114	0.12962962962963	0.535714285714286
1.01244953105656	RMSE	Graph	Dihydrofolate	GROVER_RDKit	20	Scaffold	bender	0.488584474885845	0.481481481481481	0.696428571428571
0.96588790486785	RMSE	Graph	Dihydrofolate	GROVER_RDKit	21	Scaffold	bender	0.534246575342466	0.351851851851852	0.464285714285714
0.956919164677307	RMSE	Graph	Dihydrofolate	GROVER_RDKit	22	Scaffold	bender	0.531963470319635	0.5	0.339285714285714
1.1798346870612	RMSE	Graph	Dihydrofolate	GROVER_RDKit	23	Scaffold	bender	0.504566210045662	0.388888888888889	0.660714285714286
1.19596854043014	RMSE	Graph	Dihydrofolate	GROVER_RDKit	24	Scaffold	bender	0.525114155251142	0.740740740740741	0.160714285714286
1.11648580492358	RMSE	Graph	Dihydrofolate	GROVER_RDKit	25	Scaffold	bender	0.529680365296804	0.574074074074074	0.285714285714286
1.04556960373043	RMSE	Graph	Dihydrofolate	GROVER_RDKit	26	Scaffold	bender	0.538812785388128	0.722222222222222	0.0714285714285714
1.14914806735119	RMSE	Graph	Dihydrofolate	GROVER_RDKit	27	Scaffold	bender	0.515981735159817	0.462962962962963	0.5
0.693651849873424	RMSE	Graph	Dihydrofolate	GROVER_RDKit	28	Scaffold	bender	0.561643835616438	0.111111111111111	0.482142857142857
1.07083485828525	RMSE	Graph	Dihydrofolate	GROVER_RDKit	29	Scaffold	bender	0.454337899543379	0.648148148148148	0.803571428571429
1.23010163541633	RMSE	rdkit2d	Dihydrofolate	RF	0	Scaffold	bender	0.545662100456621	0.0555555555555555	0.660714285714286
0.890226827165549	RMSE	rdkit2d	Dihydrofolate	RF	1	Scaffold	bender	0.442922374429224	0.851851851851852	0.696428571428571
0.79525657283376	RMSE	rdkit2d	Dihydrofolate	RF	2	Scaffold	bender	0.570776255707763	0.481481481481481	0.0535714285714285
0.80524096726722	RMSE	rdkit2d	Dihydrofolate	RF	3	Scaffold	bender	0.605022831050228	0.12962962962963	0.125
0.988636399099594	RMSE	rdkit2d	Dihydrofolate	RF	4	Scaffold	bender	0.5	0.407407407407407	0.678571428571429
0.779718504272343	RMSE	rdkit2d	Dihydrofolate	RF	5	Scaffold	bender	0.509132420091324	0.685185185185185	0.339285714285714
1.05841917511372	RMSE	rdkit2d	Dihydrofolate	RF	6	Scaffold	bender	0.447488584474886	0.814814814814815	0.696428571428571
1.16248160302699	RMSE	rdkit2d	Dihydrofolate	RF	7	Scaffold	bender	0.550228310502283	0.296296296296296	0.392857142857143
1.15937461022823	RMSE	rdkit2d	Dihydrofolate	RF	8	Scaffold	bender	0.538812785388128	0.425925925925926	0.357142857142857
1.21075447637746	RMSE	rdkit2d	Dihydrofolate	RF	9	Scaffold	bender	0.522831050228311	0.222222222222222	0.678571428571429
0.795183296408148	RMSE	rdkit2d	Dihydrofolate	RF	10	Scaffold	bender	0.504566210045662	0.555555555555556	0.5
0.896456107694215	RMSE	rdkit2d	Dihydrofolate	RF	11	Scaffold	bender	0.547945205479452	0.0555555555555555	0.642857142857143
0.911251055858449	RMSE	rdkit2d	Dihydrofolate	RF	12	Scaffold	bender	0.438356164383562	0.833333333333333	0.75
0.922543857428267	RMSE	rdkit2d	Dihydrofolate	RF	13	Scaffold	bender	0.561643835616438	0.611111111111111	0
0.973251931845086	RMSE	rdkit2d	Dihydrofolate	RF	14	Scaffold	bender	0.513698630136986	0.351851851851852	0.625
1.04105119853174	RMSE	rdkit2d	Dihydrofolate	RF	15	Scaffold	bender	0.54337899543379	0	0.732142857142857
0.886734784592149	RMSE	rdkit2d	Dihydrofolate	RF	16	Scaffold	bender	0.468036529680365	0.703703703703704	0.642857142857143
0.768289157363362	RMSE	rdkit2d	Dihydrofolate	RF	17	Scaffold	bender	0.577625570776256	0.166666666666667	0.303571428571428
1.14969227453452	RMSE	rdkit2d	Dihydrofolate	RF	18	Scaffold	bender	0.522831050228311	0.333333333333333	0.571428571428571
1.18688591994905	RMSE	rdkit2d	Dihydrofolate	RF	19	Scaffold	bender	0.552511415525114	0.12962962962963	0.535714285714286
1.14493770244998	RMSE	rdkit2d	Dihydrofolate	RF	20	Scaffold	bender	0.488584474885845	0.481481481481481	0.696428571428571
0.756058890860914	RMSE	rdkit2d	Dihydrofolate	RF	21	Scaffold	bender	0.534246575342466	0.351851851851852	0.464285714285714
1.06653254000489	RMSE	rdkit2d	Dihydrofolate	RF	22	Scaffold	bender	0.531963470319635	0.5	0.339285714285714
1.1042410618763	RMSE	rdkit2d	Dihydrofolate	RF	23	Scaffold	bender	0.504566210045662	0.388888888888889	0.660714285714286
0.704036413750723	RMSE	rdkit2d	Dihydrofolate	RF	24	Scaffold	bender	0.525114155251142	0.740740740740741	0.160714285714286
1.17977375387877	RMSE	rdkit2d	Dihydrofolate	RF	25	Scaffold	bender	0.529680365296804	0.574074074074074	0.285714285714286
1.04899070884112	RMSE	rdkit2d	Dihydrofolate	RF	26	Scaffold	bender	0.538812785388128	0.722222222222222	0.0714285714285714
1.04363084913385	RMSE	rdkit2d	Dihydrofolate	RF	27	Scaffold	bender	0.515981735159817	0.462962962962963	0.5
0.65556487869497	RMSE	rdkit2d	Dihydrofolate	RF	28	Scaffold	bender	0.561643835616438	0.111111111111111	0.482142857142857
1.07024579553662	RMSE	rdkit2d	Dihydrofolate	RF	29	Scaffold	bender	0.454337899543379	0.648148148148148	0.803571428571429
3.82257725314566	RMSE	SMILES	Dopamine	MolBERT	0	Scaffold	bender	0.354938271604938	0.175	0.146341463414634
3.88834360278603	RMSE	SMILES	Dopamine	MolBERT	1	Scaffold	bender	0.324074074074074	0.45	0.121951219512195
3.78617974610064	RMSE	SMILES	Dopamine	MolBERT	2	Scaffold	bender	0.37962962962963	0	0.121951219512195
4.01690040976525	RMSE	SMILES	Dopamine	MolBERT	3	Scaffold	bender	0.348765432098765	0.15	0.219512195121951
3.95535181152661	RMSE	SMILES	Dopamine	MolBERT	4	Scaffold	bender	0.373456790123457	0	0.170731707317073
4.04988863863902	RMSE	SMILES	Dopamine	MolBERT	5	Scaffold	bender	0.37962962962963	0.125	0
4.27799970479913	RMSE	SMILES	Dopamine	MolBERT	6	Scaffold	bender	0.37962962962963	0.125	0
3.82470675206208	RMSE	SMILES	Dopamine	MolBERT	7	Scaffold	bender	0.317901234567901	0.45	0.170731707317073
3.98438193216677	RMSE	SMILES	Dopamine	MolBERT	8	Scaffold	bender	0.327160493827161	0.45	0.0975609756097561
4.05957739056754	RMSE	SMILES	Dopamine	MolBERT	9	Scaffold	bender	0.320987654320988	0.45	0.146341463414634
4.0510703062208	RMSE	SMILES	Dopamine	MolBERT	10	Scaffold	bender	0.395061728395062	0	0
3.88079431236097	RMSE	SMILES	Dopamine	MolBERT	11	Scaffold	bender	0.354938271604938	0.175	0.146341463414634
4.11876245150124	RMSE	SMILES	Dopamine	MolBERT	12	Scaffold	bender	0.361111111111111	0	0.268292682926829
3.84076335049804	RMSE	SMILES	Dopamine	MolBERT	13	Scaffold	bender	0.324074074074074	0.125	0.439024390243902
3.9193651492192	RMSE	SMILES	Dopamine	MolBERT	14	Scaffold	bender	0.395061728395062	0	0
4.34531011021671	RMSE	SMILES	Dopamine	MolBERT	15	Scaffold	bender	0.382716049382716	0	0.0975609756097561
3.92762628303292	RMSE	SMILES	Dopamine	MolBERT	16	Scaffold	bender	0.395061728395062	0	0
3.97877976760865	RMSE	SMILES	Dopamine	MolBERT	17	Scaffold	bender	0.373456790123457	0	0.170731707317073
4.01238882151861	RMSE	SMILES	Dopamine	MolBERT	18	Scaffold	bender	0.37962962962963	0.125	0
3.97503043255207	RMSE	SMILES	Dopamine	MolBERT	19	Scaffold	bender	0.324074074074074	0.125	0.439024390243902
3.74366574207614	RMSE	SMILES	Dopamine	MolBERT	20	Scaffold	bender	0.395061728395062	0	0
4.06089118999786	RMSE	SMILES	Dopamine	MolBERT	21	Scaffold	bender	0.364197530864197	0	0.24390243902439
4.13518755212986	RMSE	SMILES	Dopamine	MolBERT	22	Scaffold	bender	0.358024691358025	0.125	0.170731707317073
4.29354724561159	RMSE	SMILES	Dopamine	MolBERT	23	Scaffold	bender	0.382716049382716	0	0.0975609756097561
4.01837802880562	RMSE	SMILES	Dopamine	MolBERT	24	Scaffold	bender	0.395061728395062	0	0
4.07909727638231	RMSE	SMILES	Dopamine	MolBERT	25	Scaffold	bender	0.320987654320988	0.45	0.146341463414634
3.97974752904599	RMSE	SMILES	Dopamine	MolBERT	26	Scaffold	bender	0.354938271604938	0.175	0.146341463414634
3.95229252634545	RMSE	SMILES	Dopamine	MolBERT	27	Scaffold	bender	0.339506172839506	0	0.439024390243902
3.9761970910089	RMSE	SMILES	Dopamine	MolBERT	28	Scaffold	bender	0.324074074074074	0.45	0.121951219512195
3.84467665192384	RMSE	SMILES	Dopamine	MolBERT	29	Scaffold	bender	0.367283950617284	0.1	0.121951219512195
0.932440157016933	RMSE	Graph	Dopamine	GROVER	0	Scaffold	bender	0.354938271604938	0.175	0.146341463414634
0.923203165171287	RMSE	Graph	Dopamine	GROVER	1	Scaffold	bender	0.324074074074074	0.45	0.121951219512195
1.18427199183214	RMSE	Graph	Dopamine	GROVER	2	Scaffold	bender	0.37962962962963	0	0.121951219512195
0.83923101214494	RMSE	Graph	Dopamine	GROVER	3	Scaffold	bender	0.348765432098765	0.15	0.219512195121951
1.06762986647201	RMSE	Graph	Dopamine	GROVER	4	Scaffold	bender	0.373456790123457	0	0.170731707317073
0.991291927676238	RMSE	Graph	Dopamine	GROVER	5	Scaffold	bender	0.37962962962963	0.125	0
1.05451528591703	RMSE	Graph	Dopamine	GROVER	6	Scaffold	bender	0.37962962962963	0.125	0
0.808871389023125	RMSE	Graph	Dopamine	GROVER	7	Scaffold	bender	0.317901234567901	0.45	0.170731707317073
0.756149919845037	RMSE	Graph	Dopamine	GROVER	8	Scaffold	bender	0.327160493827161	0.45	0.0975609756097561
0.934366475155223	RMSE	Graph	Dopamine	GROVER	9	Scaffold	bender	0.320987654320988	0.45	0.146341463414634
1.15481017322257	RMSE	Graph	Dopamine	GROVER	10	Scaffold	bender	0.395061728395062	0	0
0.795921374015998	RMSE	Graph	Dopamine	GROVER	11	Scaffold	bender	0.354938271604938	0.175	0.146341463414634
1.15808281761102	RMSE	Graph	Dopamine	GROVER	12	Scaffold	bender	0.361111111111111	0	0.268292682926829
0.675047891109792	RMSE	Graph	Dopamine	GROVER	13	Scaffold	bender	0.324074074074074	0.125	0.439024390243902
0.908904745292974	RMSE	Graph	Dopamine	GROVER	14	Scaffold	bender	0.395061728395062	0	0
1.12219428145402	RMSE	Graph	Dopamine	GROVER	15	Scaffold	bender	0.382716049382716	0	0.0975609756097561
0.99928146331874	RMSE	Graph	Dopamine	GROVER	16	Scaffold	bender	0.395061728395062	0	0
1.08378803330801	RMSE	Graph	Dopamine	GROVER	17	Scaffold	bender	0.373456790123457	0	0.170731707317073
0.978138549230162	RMSE	Graph	Dopamine	GROVER	18	Scaffold	bender	0.37962962962963	0.125	0
1.03041237851204	RMSE	Graph	Dopamine	GROVER	19	Scaffold	bender	0.324074074074074	0.125	0.439024390243902
1.03165719008553	RMSE	Graph	Dopamine	GROVER	20	Scaffold	bender	0.395061728395062	0	0
0.884045835438925	RMSE	Graph	Dopamine	GROVER	21	Scaffold	bender	0.364197530864197	0	0.24390243902439
0.980886315299116	RMSE	Graph	Dopamine	GROVER	22	Scaffold	bender	0.358024691358025	0.125	0.170731707317073
1.17010429550465	RMSE	Graph	Dopamine	GROVER	23	Scaffold	bender	0.382716049382716	0	0.0975609756097561
0.790221798254366	RMSE	Graph	Dopamine	GROVER	24	Scaffold	bender	0.395061728395062	0	0
0.867750339751494	RMSE	Graph	Dopamine	GROVER	25	Scaffold	bender	0.320987654320988	0.45	0.146341463414634
1.0452339622902	RMSE	Graph	Dopamine	GROVER	26	Scaffold	bender	0.354938271604938	0.175	0.146341463414634
1.00047269271297	RMSE	Graph	Dopamine	GROVER	27	Scaffold	bender	0.339506172839506	0	0.439024390243902
0.814532137067451	RMSE	Graph	Dopamine	GROVER	28	Scaffold	bender	0.324074074074074	0.45	0.121951219512195
0.913801062188348	RMSE	Graph	Dopamine	GROVER	29	Scaffold	bender	0.367283950617284	0.1	0.121951219512195
0.84137084737991	RMSE	Graph	Dopamine	GROVER_RDKit	0	Scaffold	bender	0.354938271604938	0.175	0.146341463414634
1.0037037637006	RMSE	Graph	Dopamine	GROVER_RDKit	1	Scaffold	bender	0.324074074074074	0.45	0.121951219512195
1.02633710595344	RMSE	Graph	Dopamine	GROVER_RDKit	2	Scaffold	bender	0.37962962962963	0	0.121951219512195
0.949931175606775	RMSE	Graph	Dopamine	GROVER_RDKit	3	Scaffold	bender	0.348765432098765	0.15	0.219512195121951
1.03021078913168	RMSE	Graph	Dopamine	GROVER_RDKit	4	Scaffold	bender	0.373456790123457	0	0.170731707317073
1.05669964796434	RMSE	Graph	Dopamine	GROVER_RDKit	5	Scaffold	bender	0.37962962962963	0.125	0
1.07688952761368	RMSE	Graph	Dopamine	GROVER_RDKit	6	Scaffold	bender	0.37962962962963	0.125	0
0.850243144054747	RMSE	Graph	Dopamine	GROVER_RDKit	7	Scaffold	bender	0.317901234567901	0.45	0.170731707317073
0.758360853447617	RMSE	Graph	Dopamine	GROVER_RDKit	8	Scaffold	bender	0.327160493827161	0.45	0.0975609756097561
0.967145537556271	RMSE	Graph	Dopamine	GROVER_RDKit	9	Scaffold	bender	0.320987654320988	0.45	0.146341463414634
1.03831751611073	RMSE	Graph	Dopamine	GROVER_RDKit	10	Scaffold	bender	0.395061728395062	0	0
0.867338993688086	RMSE	Graph	Dopamine	GROVER_RDKit	11	Scaffold	bender	0.354938271604938	0.175	0.146341463414634
1.15723945584171	RMSE	Graph	Dopamine	GROVER_RDKit	12	Scaffold	bender	0.361111111111111	0	0.268292682926829
0.754369014387464	RMSE	Graph	Dopamine	GROVER_RDKit	13	Scaffold	bender	0.324074074074074	0.125	0.439024390243902
0.997208098607066	RMSE	Graph	Dopamine	GROVER_RDKit	14	Scaffold	bender	0.395061728395062	0	0
1.07224918069015	RMSE	Graph	Dopamine	GROVER_RDKit	15	Scaffold	bender	0.382716049382716	0	0.0975609756097561
0.977802223047178	RMSE	Graph	Dopamine	GROVER_RDKit	16	Scaffold	bender	0.395061728395062	0	0
1.00940212460092	RMSE	Graph	Dopamine	GROVER_RDKit	17	Scaffold	bender	0.373456790123457	0	0.170731707317073
1.00497694556811	RMSE	Graph	Dopamine	GROVER_RDKit	18	Scaffold	bender	0.37962962962963	0.125	0
1.02150228370626	RMSE	Graph	Dopamine	GROVER_RDKit	19	Scaffold	bender	0.324074074074074	0.125	0.439024390243902
0.894761266944573	RMSE	Graph	Dopamine	GROVER_RDKit	20	Scaffold	bender	0.395061728395062	0	0
0.833590327355674	RMSE	Graph	Dopamine	GROVER_RDKit	21	Scaffold	bender	0.364197530864197	0	0.24390243902439
0.904121392649078	RMSE	Graph	Dopamine	GROVER_RDKit	22	Scaffold	bender	0.358024691358025	0.125	0.170731707317073
0.893955667712893	RMSE	Graph	Dopamine	GROVER_RDKit	23	Scaffold	bender	0.382716049382716	0	0.0975609756097561
0.712204062906736	RMSE	Graph	Dopamine	GROVER_RDKit	24	Scaffold	bender	0.395061728395062	0	0
0.871046066861588	RMSE	Graph	Dopamine	GROVER_RDKit	25	Scaffold	bender	0.320987654320988	0.45	0.146341463414634
1.13327592760127	RMSE	Graph	Dopamine	GROVER_RDKit	26	Scaffold	bender	0.354938271604938	0.175	0.146341463414634
1.15738343228704	RMSE	Graph	Dopamine	GROVER_RDKit	27	Scaffold	bender	0.339506172839506	0	0.439024390243902
0.824451106370299	RMSE	Graph	Dopamine	GROVER_RDKit	28	Scaffold	bender	0.324074074074074	0.45	0.121951219512195
1.05210241967292	RMSE	Graph	Dopamine	GROVER_RDKit	29	Scaffold	bender	0.367283950617284	0.1	0.121951219512195
0.726187666887143	RMSE	rdkit2d	Dopamine	RF	0	Scaffold	bender	0.354938271604938	0.175	0.146341463414634
0.918000078243706	RMSE	rdkit2d	Dopamine	RF	1	Scaffold	bender	0.324074074074074	0.45	0.121951219512195
1.08651182090265	RMSE	rdkit2d	Dopamine	RF	2	Scaffold	bender	0.37962962962963	0	0.121951219512195
0.898087163531095	RMSE	rdkit2d	Dopamine	RF	3	Scaffold	bender	0.348765432098765	0.15	0.219512195121951
1.05874283592158	RMSE	rdkit2d	Dopamine	RF	4	Scaffold	bender	0.373456790123457	0	0.170731707317073
0.844811355264524	RMSE	rdkit2d	Dopamine	RF	5	Scaffold	bender	0.37962962962963	0.125	0
1.05484101547591	RMSE	rdkit2d	Dopamine	RF	6	Scaffold	bender	0.37962962962963	0.125	0
0.704522170491251	RMSE	rdkit2d	Dopamine	RF	7	Scaffold	bender	0.317901234567901	0.45	0.170731707317073
0.797426600816248	RMSE	rdkit2d	Dopamine	RF	8	Scaffold	bender	0.327160493827161	0.45	0.0975609756097561
0.850924778567892	RMSE	rdkit2d	Dopamine	RF	9	Scaffold	bender	0.320987654320988	0.45	0.146341463414634
1.02671916116481	RMSE	rdkit2d	Dopamine	RF	10	Scaffold	bender	0.395061728395062	0	0
0.826623000559078	RMSE	rdkit2d	Dopamine	RF	11	Scaffold	bender	0.354938271604938	0.175	0.146341463414634
1.07873517192814	RMSE	rdkit2d	Dopamine	RF	12	Scaffold	bender	0.361111111111111	0	0.268292682926829
0.69487975684471	RMSE	rdkit2d	Dopamine	RF	13	Scaffold	bender	0.324074074074074	0.125	0.439024390243902
0.957932576128383	RMSE	rdkit2d	Dopamine	RF	14	Scaffold	bender	0.395061728395062	0	0
1.02323518624643	RMSE	rdkit2d	Dopamine	RF	15	Scaffold	bender	0.382716049382716	0	0.0975609756097561
1.02358406121023	RMSE	rdkit2d	Dopamine	RF	16	Scaffold	bender	0.395061728395062	0	0
1.06151011444554	RMSE	rdkit2d	Dopamine	RF	17	Scaffold	bender	0.373456790123457	0	0.170731707317073
0.98162397447333	RMSE	rdkit2d	Dopamine	RF	18	Scaffold	bender	0.37962962962963	0.125	0
0.910270199489841	RMSE	rdkit2d	Dopamine	RF	19	Scaffold	bender	0.324074074074074	0.125	0.439024390243902
0.907122403028082	RMSE	rdkit2d	Dopamine	RF	20	Scaffold	bender	0.395061728395062	0	0
0.707782814515786	RMSE	rdkit2d	Dopamine	RF	21	Scaffold	bender	0.364197530864197	0	0.24390243902439
0.897169852070442	RMSE	rdkit2d	Dopamine	RF	22	Scaffold	bender	0.358024691358025	0.125	0.170731707317073
0.824457774929339	RMSE	rdkit2d	Dopamine	RF	23	Scaffold	bender	0.382716049382716	0	0.0975609756097561
0.695143921706865	RMSE	rdkit2d	Dopamine	RF	24	Scaffold	bender	0.395061728395062	0	0
0.745707075771563	RMSE	rdkit2d	Dopamine	RF	25	Scaffold	bender	0.320987654320988	0.45	0.146341463414634
0.926251619625398	RMSE	rdkit2d	Dopamine	RF	26	Scaffold	bender	0.354938271604938	0.175	0.146341463414634
0.826017584273832	RMSE	rdkit2d	Dopamine	RF	27	Scaffold	bender	0.339506172839506	0	0.439024390243902
0.760138827290326	RMSE	rdkit2d	Dopamine	RF	28	Scaffold	bender	0.324074074074074	0.45	0.121951219512195
0.838299803106076	RMSE	rdkit2d	Dopamine	RF	29	Scaffold	bender	0.367283950617284	0.1	0.121951219512195
1.38813740385256	RMSE	SMILES	Ephrin	MolBERT	0	Scaffold	bender	0.439504373177843	0.514619883040936	0.317919075144509
1.2709790351413	RMSE	SMILES	Ephrin	MolBERT	1	Scaffold	bender	0.426384839650146	0.315789473684211	0.61849710982659
1.04575959384163	RMSE	SMILES	Ephrin	MolBERT	2	Scaffold	bender	0.438046647230321	0.60233918128655	0.242774566473988
1.71953449001449	RMSE	SMILES	Ephrin	MolBERT	3	Scaffold	bender	0.433673469387755	0.526315789473684	0.352601156069364
1.49764163130095	RMSE	SMILES	Ephrin	MolBERT	4	Scaffold	bender	0.448250728862974	0.380116959064327	0.38150289017341
1.33389889900658	RMSE	SMILES	Ephrin	MolBERT	5	Scaffold	bender	0.415451895043732	0.52046783625731	0.502890173410405
1.14820280955012	RMSE	SMILES	Ephrin	MolBERT	6	Scaffold	bender	0.42201166180758	0.192982456140351	0.774566473988439
1.50611297631765	RMSE	SMILES	Ephrin	MolBERT	7	Scaffold	bender	0.454810495626822	0.134502923976608	0.572254335260116
1.30248896700537	RMSE	SMILES	Ephrin	MolBERT	8	Scaffold	bender	0.442419825072886	0.175438596491228	0.630057803468208
0.958379755443424	RMSE	SMILES	Ephrin	MolBERT	9	Scaffold	bender	0.395772594752187	0.567251461988304	0.61271676300578
1.12465581288741	RMSE	SMILES	Ephrin	MolBERT	10	Scaffold	bender	0.441690962099125	0.333333333333333	0.479768786127168
1.9670603335986	RMSE	SMILES	Ephrin	MolBERT	11	Scaffold	bender	0.414723032069971	0.654970760233918	0.375722543352601
1.32548006864409	RMSE	SMILES	Ephrin	MolBERT	12	Scaffold	bender	0.394314868804665	0.818713450292398	0.375722543352601
1.82653657233211	RMSE	SMILES	Ephrin	MolBERT	13	Scaffold	bender	0.451895043731778	0.608187134502924	0.127167630057803
1.107592128463	RMSE	SMILES	Ephrin	MolBERT	14	Scaffold	bender	0.438046647230321	0.461988304093567	0.38150289017341
1.26937648147341	RMSE	SMILES	Ephrin	MolBERT	15	Scaffold	bender	0.457725947521866	0.508771929824561	0.179190751445087
1.24241855587334	RMSE	SMILES	Ephrin	MolBERT	16	Scaffold	bender	0.403790087463557	0.321637426900585	0.791907514450867
1.23683109261597	RMSE	SMILES	Ephrin	MolBERT	17	Scaffold	bender	0.457725947521866	0.415204678362573	0.271676300578035
0.959924819972296	RMSE	SMILES	Ephrin	MolBERT	18	Scaffold	bender	0.415451895043732	0.666666666666667	0.358381502890173
1.16400028049593	RMSE	SMILES	Ephrin	MolBERT	19	Scaffold	bender	0.457725947521866	0.169590643274854	0.514450867052023
1.05188799321923	RMSE	SMILES	Ephrin	MolBERT	20	Scaffold	bender	0.384839650145773	0.52046783625731	0.745664739884393
1.51734425299	RMSE	SMILES	Ephrin	MolBERT	21	Scaffold	bender	0.447521865889213	0.380116959064327	0.38728323699422
1.25908742770248	RMSE	SMILES	Ephrin	MolBERT	22	Scaffold	bender	0.396501457725948	0.549707602339181	0.624277456647399
1.46477473274643	RMSE	SMILES	Ephrin	MolBERT	23	Scaffold	bender	0.379737609329446	0.678362573099415	0.630057803468208
1.35763754196118	RMSE	SMILES	Ephrin	MolBERT	24	Scaffold	bender	0.438046647230321	0.432748538011696	0.410404624277457
1.29265022529373	RMSE	SMILES	Ephrin	MolBERT	25	Scaffold	bender	0.483965014577259	0.263157894736842	0.213872832369942
1.51693702338247	RMSE	SMILES	Ephrin	MolBERT	26	Scaffold	bender	0.473032069970845	0.403508771929824	0.161849710982659
1.25145502178713	RMSE	SMILES	Ephrin	MolBERT	27	Scaffold	bender	0.449708454810496	0.625730994152047	0.127167630057803
1.26667578495453	RMSE	SMILES	Ephrin	MolBERT	28	Scaffold	bender	0.394314868804665	0.532163742690059	0.658959537572254
1.3439792677191	RMSE	SMILES	Ephrin	MolBERT	29	Scaffold	bender	0.501457725947522	0.146198830409357	0.190751445086705
0.938743660784171	RMSE	Graph	Ephrin	GROVER	0	Scaffold	bender	0.439504373177843	0.514619883040936	0.317919075144509
1.09157597056453	RMSE	Graph	Ephrin	GROVER	1	Scaffold	bender	0.426384839650146	0.315789473684211	0.61849710982659
0.77278122342186	RMSE	Graph	Ephrin	GROVER	2	Scaffold	bender	0.438046647230321	0.60233918128655	0.242774566473988
1.10599315458375	RMSE	Graph	Ephrin	GROVER	3	Scaffold	bender	0.433673469387755	0.526315789473684	0.352601156069364
0.966758725573024	RMSE	Graph	Ephrin	GROVER	4	Scaffold	bender	0.448250728862974	0.380116959064327	0.38150289017341
1.08585965339269	RMSE	Graph	Ephrin	GROVER	5	Scaffold	bender	0.415451895043732	0.52046783625731	0.502890173410405
0.874074902636448	RMSE	Graph	Ephrin	GROVER	6	Scaffold	bender	0.42201166180758	0.192982456140351	0.774566473988439
0.947869840295641	RMSE	Graph	Ephrin	GROVER	7	Scaffold	bender	0.454810495626822	0.134502923976608	0.572254335260116
1.05133463371257	RMSE	Graph	Ephrin	GROVER	8	Scaffold	bender	0.442419825072886	0.175438596491228	0.630057803468208
1.17375687539786	RMSE	Graph	Ephrin	GROVER	9	Scaffold	bender	0.395772594752187	0.567251461988304	0.61271676300578
0.886539711909469	RMSE	Graph	Ephrin	GROVER	10	Scaffold	bender	0.441690962099125	0.333333333333333	0.479768786127168
1.13300087808288	RMSE	Graph	Ephrin	GROVER	11	Scaffold	bender	0.414723032069971	0.654970760233918	0.375722543352601
1.07100331843569	RMSE	Graph	Ephrin	GROVER	12	Scaffold	bender	0.394314868804665	0.818713450292398	0.375722543352601
1.24325852010617	RMSE	Graph	Ephrin	GROVER	13	Scaffold	bender	0.451895043731778	0.608187134502924	0.127167630057803
0.816171901668217	RMSE	Graph	Ephrin	GROVER	14	Scaffold	bender	0.438046647230321	0.461988304093567	0.38150289017341
1.01694052278983	RMSE	Graph	Ephrin	GROVER	15	Scaffold	bender	0.457725947521866	0.508771929824561	0.179190751445087
0.815366201981273	RMSE	Graph	Ephrin	GROVER	16	Scaffold	bender	0.403790087463557	0.321637426900585	0.791907514450867
0.961509837419613	RMSE	Graph	Ephrin	GROVER	17	Scaffold	bender	0.457725947521866	0.415204678362573	0.271676300578035
0.692588725265958	RMSE	Graph	Ephrin	GROVER	18	Scaffold	bender	0.415451895043732	0.666666666666667	0.358381502890173
0.927791647403332	RMSE	Graph	Ephrin	GROVER	19	Scaffold	bender	0.457725947521866	0.169590643274854	0.514450867052023
1.02103373499445	RMSE	Graph	Ephrin	GROVER	20	Scaffold	bender	0.384839650145773	0.52046783625731	0.745664739884393
1.13165621367748	RMSE	Graph	Ephrin	GROVER	21	Scaffold	bender	0.447521865889213	0.380116959064327	0.38728323699422
0.969081827511733	RMSE	Graph	Ephrin	GROVER	22	Scaffold	bender	0.396501457725948	0.549707602339181	0.624277456647399
1.43855878294029	RMSE	Graph	Ephrin	GROVER	23	Scaffold	bender	0.379737609329446	0.678362573099415	0.630057803468208
1.04221718583822	RMSE	Graph	Ephrin	GROVER	24	Scaffold	bender	0.438046647230321	0.432748538011696	0.410404624277457
0.861319477912294	RMSE	Graph	Ephrin	GROVER	25	Scaffold	bender	0.483965014577259	0.263157894736842	0.213872832369942
0.824866960823408	RMSE	Graph	Ephrin	GROVER	26	Scaffold	bender	0.473032069970845	0.403508771929824	0.161849710982659
0.931444485446374	RMSE	Graph	Ephrin	GROVER	27	Scaffold	bender	0.449708454810496	0.625730994152047	0.127167630057803
1.06733794856256	RMSE	Graph	Ephrin	GROVER	28	Scaffold	bender	0.394314868804665	0.532163742690059	0.658959537572254
1.13288642008629	RMSE	Graph	Ephrin	GROVER	29	Scaffold	bender	0.501457725947522	0.146198830409357	0.190751445086705
1.03596811156698	RMSE	Graph	Ephrin	GROVER_RDKit	0	Scaffold	bender	0.439504373177843	0.514619883040936	0.317919075144509
1.0661161612346	RMSE	Graph	Ephrin	GROVER_RDKit	1	Scaffold	bender	0.426384839650146	0.315789473684211	0.61849710982659
0.849456175349267	RMSE	Graph	Ephrin	GROVER_RDKit	2	Scaffold	bender	0.438046647230321	0.60233918128655	0.242774566473988
1.04167333879917	RMSE	Graph	Ephrin	GROVER_RDKit	3	Scaffold	bender	0.433673469387755	0.526315789473684	0.352601156069364
1.04354792819512	RMSE	Graph	Ephrin	GROVER_RDKit	4	Scaffold	bender	0.448250728862974	0.380116959064327	0.38150289017341
1.13175896478719	RMSE	Graph	Ephrin	GROVER_RDKit	5	Scaffold	bender	0.415451895043732	0.52046783625731	0.502890173410405
0.910600386610773	RMSE	Graph	Ephrin	GROVER_RDKit	6	Scaffold	bender	0.42201166180758	0.192982456140351	0.774566473988439
1.01140215099861	RMSE	Graph	Ephrin	GROVER_RDKit	7	Scaffold	bender	0.454810495626822	0.134502923976608	0.572254335260116
1.13876059241335	RMSE	Graph	Ephrin	GROVER_RDKit	8	Scaffold	bender	0.442419825072886	0.175438596491228	0.630057803468208
1.17256953653527	RMSE	Graph	Ephrin	GROVER_RDKit	9	Scaffold	bender	0.395772594752187	0.567251461988304	0.61271676300578
0.955699917637965	RMSE	Graph	Ephrin	GROVER_RDKit	10	Scaffold	bender	0.441690962099125	0.333333333333333	0.479768786127168
0.991633183002577	RMSE	Graph	Ephrin	GROVER_RDKit	11	Scaffold	bender	0.414723032069971	0.654970760233918	0.375722543352601
1.06964316393053	RMSE	Graph	Ephrin	GROVER_RDKit	12	Scaffold	bender	0.394314868804665	0.818713450292398	0.375722543352601
1.09203753381569	RMSE	Graph	Ephrin	GROVER_RDKit	13	Scaffold	bender	0.451895043731778	0.608187134502924	0.127167630057803
0.806582500347913	RMSE	Graph	Ephrin	GROVER_RDKit	14	Scaffold	bender	0.438046647230321	0.461988304093567	0.38150289017341
1.0228405741348	RMSE	Graph	Ephrin	GROVER_RDKit	15	Scaffold	bender	0.457725947521866	0.508771929824561	0.179190751445087
0.921639797916455	RMSE	Graph	Ephrin	GROVER_RDKit	16	Scaffold	bender	0.403790087463557	0.321637426900585	0.791907514450867
0.822094480913257	RMSE	Graph	Ephrin	GROVER_RDKit	17	Scaffold	bender	0.457725947521866	0.415204678362573	0.271676300578035
0.858795855486161	RMSE	Graph	Ephrin	GROVER_RDKit	18	Scaffold	bender	0.415451895043732	0.666666666666667	0.358381502890173
0.935636359131075	RMSE	Graph	Ephrin	GROVER_RDKit	19	Scaffold	bender	0.457725947521866	0.169590643274854	0.514450867052023
0.857299552337202	RMSE	Graph	Ephrin	GROVER_RDKit	20	Scaffold	bender	0.384839650145773	0.52046783625731	0.745664739884393
1.05837264471201	RMSE	Graph	Ephrin	GROVER_RDKit	21	Scaffold	bender	0.447521865889213	0.380116959064327	0.38728323699422
0.992051475270788	RMSE	Graph	Ephrin	GROVER_RDKit	22	Scaffold	bender	0.396501457725948	0.549707602339181	0.624277456647399
0.964662109460192	RMSE	Graph	Ephrin	GROVER_RDKit	23	Scaffold	bender	0.379737609329446	0.678362573099415	0.630057803468208
0.853614710546922	RMSE	Graph	Ephrin	GROVER_RDKit	24	Scaffold	bender	0.438046647230321	0.432748538011696	0.410404624277457
0.933745889010708	RMSE	Graph	Ephrin	GROVER_RDKit	25	Scaffold	bender	0.483965014577259	0.263157894736842	0.213872832369942
0.776356630337618	RMSE	Graph	Ephrin	GROVER_RDKit	26	Scaffold	bender	0.473032069970845	0.403508771929824	0.161849710982659
0.788488626554121	RMSE	Graph	Ephrin	GROVER_RDKit	27	Scaffold	bender	0.449708454810496	0.625730994152047	0.127167630057803
0.951857850786915	RMSE	Graph	Ephrin	GROVER_RDKit	28	Scaffold	bender	0.394314868804665	0.532163742690059	0.658959537572254
1.12170658253573	RMSE	Graph	Ephrin	GROVER_RDKit	29	Scaffold	bender	0.501457725947522	0.146198830409357	0.190751445086705
0.966965712382378	RMSE	rdkit2d	Ephrin	RF	0	Scaffold	bender	0.439504373177843	0.514619883040936	0.317919075144509
0.962969777103335	RMSE	rdkit2d	Ephrin	RF	1	Scaffold	bender	0.426384839650146	0.315789473684211	0.61849710982659
0.78256426823132	RMSE	rdkit2d	Ephrin	RF	2	Scaffold	bender	0.438046647230321	0.60233918128655	0.242774566473988
1.02867188643209	RMSE	rdkit2d	Ephrin	RF	3	Scaffold	bender	0.433673469387755	0.526315789473684	0.352601156069364
1.00229127213159	RMSE	rdkit2d	Ephrin	RF	4	Scaffold	bender	0.448250728862974	0.380116959064327	0.38150289017341
0.873389982486921	RMSE	rdkit2d	Ephrin	RF	5	Scaffold	bender	0.415451895043732	0.52046783625731	0.502890173410405
1.00681380716735	RMSE	rdkit2d	Ephrin	RF	6	Scaffold	bender	0.42201166180758	0.192982456140351	0.774566473988439
1.02893185145603	RMSE	rdkit2d	Ephrin	RF	7	Scaffold	bender	0.454810495626822	0.134502923976608	0.572254335260116
0.982386599951628	RMSE	rdkit2d	Ephrin	RF	8	Scaffold	bender	0.442419825072886	0.175438596491228	0.630057803468208
0.863734161693504	RMSE	rdkit2d	Ephrin	RF	9	Scaffold	bender	0.395772594752187	0.567251461988304	0.61271676300578
0.820421837076511	RMSE	rdkit2d	Ephrin	RF	10	Scaffold	bender	0.441690962099125	0.333333333333333	0.479768786127168
0.906347205841415	RMSE	rdkit2d	Ephrin	RF	11	Scaffold	bender	0.414723032069971	0.654970760233918	0.375722543352601
0.905493328099116	RMSE	rdkit2d	Ephrin	RF	12	Scaffold	bender	0.394314868804665	0.818713450292398	0.375722543352601
0.942169855039508	RMSE	rdkit2d	Ephrin	RF	13	Scaffold	bender	0.451895043731778	0.608187134502924	0.127167630057803
0.774963099237874	RMSE	rdkit2d	Ephrin	RF	14	Scaffold	bender	0.438046647230321	0.461988304093567	0.38150289017341
0.859419753039411	RMSE	rdkit2d	Ephrin	RF	15	Scaffold	bender	0.457725947521866	0.508771929824561	0.179190751445087
0.800544561061649	RMSE	rdkit2d	Ephrin	RF	16	Scaffold	bender	0.403790087463557	0.321637426900585	0.791907514450867
0.790211091172756	RMSE	rdkit2d	Ephrin	RF	17	Scaffold	bender	0.457725947521866	0.415204678362573	0.271676300578035
0.711589581296518	RMSE	rdkit2d	Ephrin	RF	18	Scaffold	bender	0.415451895043732	0.666666666666667	0.358381502890173
0.788798081156234	RMSE	rdkit2d	Ephrin	RF	19	Scaffold	bender	0.457725947521866	0.169590643274854	0.514450867052023
0.753265107197755	RMSE	rdkit2d	Ephrin	RF	20	Scaffold	bender	0.384839650145773	0.52046783625731	0.745664739884393
0.927802138260605	RMSE	rdkit2d	Ephrin	RF	21	Scaffold	bender	0.447521865889213	0.380116959064327	0.38728323699422
0.853974490804791	RMSE	rdkit2d	Ephrin	RF	22	Scaffold	bender	0.396501457725948	0.549707602339181	0.624277456647399
1.02575357404371	RMSE	rdkit2d	Ephrin	RF	23	Scaffold	bender	0.379737609329446	0.678362573099415	0.630057803468208
0.8247986037282	RMSE	rdkit2d	Ephrin	RF	24	Scaffold	bender	0.438046647230321	0.432748538011696	0.410404624277457
0.851180587081007	RMSE	rdkit2d	Ephrin	RF	25	Scaffold	bender	0.483965014577259	0.263157894736842	0.213872832369942
0.824247015915504	RMSE	rdkit2d	Ephrin	RF	26	Scaffold	bender	0.473032069970845	0.403508771929824	0.161849710982659
0.690808832095066	RMSE	rdkit2d	Ephrin	RF	27	Scaffold	bender	0.449708454810496	0.625730994152047	0.127167630057803
1.05517683084381	RMSE	rdkit2d	Ephrin	RF	28	Scaffold	bender	0.394314868804665	0.532163742690059	0.658959537572254
0.968763961786009	RMSE	rdkit2d	Ephrin	RF	29	Scaffold	bender	0.501457725947522	0.146198830409357	0.190751445086705
1.19133294114453	RMSE	SMILES	Estrogen	MolBERT	0	Scaffold	bender	0.381877022653722	0.175324675324675	0.275641025641026
1.16596909110542	RMSE	SMILES	Estrogen	MolBERT	1	Scaffold	bender	0.293689320388349	0.5	0.653846153846154
1.60758060309687	RMSE	SMILES	Estrogen	MolBERT	2	Scaffold	bender	0.330097087378641	0.357142857142857	0.506410256410256
1.19921091645481	RMSE	SMILES	Estrogen	MolBERT	3	Scaffold	bender	0.379449838187702	0.376623376623377	0.0961538461538461
1.41062737206824	RMSE	SMILES	Estrogen	MolBERT	4	Scaffold	bender	0.351132686084142	0.175324675324675	0.519230769230769
1.38971672706177	RMSE	SMILES	Estrogen	MolBERT	5	Scaffold	bender	0.364077669902913	0.5	0.0961538461538461
1.18864779223948	RMSE	SMILES	Estrogen	MolBERT	6	Scaffold	bender	0.384304207119741	0.194805194805195	0.237179487179487
1.1927454097571	RMSE	SMILES	Estrogen	MolBERT	7	Scaffold	bender	0.365695792880259	0.246753246753247	0.333333333333333
1.333610753199	RMSE	SMILES	Estrogen	MolBERT	8	Scaffold	bender	0.359223300970874	0.363636363636364	0.269230769230769
1.17921765560993	RMSE	SMILES	Estrogen	MolBERT	9	Scaffold	bender	0.305825242718447	0.701298701298701	0.358974358974359
1.38549888481234	RMSE	SMILES	Estrogen	MolBERT	10	Scaffold	bender	0.309870550161812	0.844155844155844	0.185897435897436
1.20094222889261	RMSE	SMILES	Estrogen	MolBERT	11	Scaffold	bender	0.344660194174757	0.603896103896104	0.147435897435897
1.22211115595424	RMSE	SMILES	Estrogen	MolBERT	12	Scaffold	bender	0.337378640776699	0.337662337662338	0.467948717948718
1.27171236945651	RMSE	SMILES	Estrogen	MolBERT	13	Scaffold	bender	0.316343042071197	0.5	0.474358974358974
1.27033371082586	RMSE	SMILES	Estrogen	MolBERT	14	Scaffold	bender	0.363268608414239	0.123376623376623	0.474358974358974
1.21715877212909	RMSE	SMILES	Estrogen	MolBERT	15	Scaffold	bender	0.375404530744336	0.162337662337662	0.33974358974359
1.46744108071781	RMSE	SMILES	Estrogen	MolBERT	16	Scaffold	bender	0.380258899676375	0.0454545454545454	0.416666666666667
1.28026867620328	RMSE	SMILES	Estrogen	MolBERT	17	Scaffold	bender	0.350323624595469	0.512987012987013	0.192307692307692
1.43290347380625	RMSE	SMILES	Estrogen	MolBERT	18	Scaffold	bender	0.327669902912621	0.318181818181818	0.564102564102564
1.09469811561233	RMSE	SMILES	Estrogen	MolBERT	19	Scaffold	bender	0.266990291262136	0.805194805194805	0.564102564102564
1.41564363861828	RMSE	SMILES	Estrogen	MolBERT	20	Scaffold	bender	0.275080906148867	0.818181818181818	0.487179487179487
1.38372286867412	RMSE	SMILES	Estrogen	MolBERT	21	Scaffold	bender	0.283171521035599	0.603896103896104	0.634615384615385
1.01817359091009	RMSE	SMILES	Estrogen	MolBERT	22	Scaffold	bender	0.31957928802589	0.311688311688312	0.634615384615385
1.32964860894155	RMSE	SMILES	Estrogen	MolBERT	23	Scaffold	bender	0.339805825242718	0.474025974025974	0.314102564102564
1.22216881730323	RMSE	SMILES	Estrogen	MolBERT	24	Scaffold	bender	0.409385113268608	0.0779220779220779	0.153846153846154
1.09887171584937	RMSE	SMILES	Estrogen	MolBERT	25	Scaffold	bender	0.391585760517799	0.376623376623377	0
1.33449200228611	RMSE	SMILES	Estrogen	MolBERT	26	Scaffold	bender	0.385922330097087	0.194805194805195	0.224358974358974
1.43023315722663	RMSE	SMILES	Estrogen	MolBERT	27	Scaffold	bender	0.302588996763754	0.74025974025974	0.346153846153846
1.26479212707642	RMSE	SMILES	Estrogen	MolBERT	28	Scaffold	bender	0.363268608414239	0.331168831168831	0.269230769230769
1.32600043724342	RMSE	SMILES	Estrogen	MolBERT	29	Scaffold	bender	0.328478964401294	0.590909090909091	0.288461538461538
0.957341457755124	RMSE	Graph	Estrogen	GROVER	0	Scaffold	bender	0.381877022653722	0.175324675324675	0.275641025641026
0.988301155508728	RMSE	Graph	Estrogen	GROVER	1	Scaffold	bender	0.293689320388349	0.5	0.653846153846154
0.832031953168085	RMSE	Graph	Estrogen	GROVER	2	Scaffold	bender	0.330097087378641	0.357142857142857	0.506410256410256
0.76813965233527	RMSE	Graph	Estrogen	GROVER	3	Scaffold	bender	0.379449838187702	0.376623376623377	0.0961538461538461
0.922326084298506	RMSE	Graph	Estrogen	GROVER	4	Scaffold	bender	0.351132686084142	0.175324675324675	0.519230769230769
0.67140113284109	RMSE	Graph	Estrogen	GROVER	5	Scaffold	bender	0.364077669902913	0.5	0.0961538461538461
0.757951320298767	RMSE	Graph	Estrogen	GROVER	6	Scaffold	bender	0.384304207119741	0.194805194805195	0.237179487179487
0.931022526277398	RMSE	Graph	Estrogen	GROVER	7	Scaffold	bender	0.365695792880259	0.246753246753247	0.333333333333333
0.80886614435438	RMSE	Graph	Estrogen	GROVER	8	Scaffold	bender	0.359223300970874	0.363636363636364	0.269230769230769
1.02115672987082	RMSE	Graph	Estrogen	GROVER	9	Scaffold	bender	0.305825242718447	0.701298701298701	0.358974358974359
0.899116341847092	RMSE	Graph	Estrogen	GROVER	10	Scaffold	bender	0.309870550161812	0.844155844155844	0.185897435897436
0.886064757918697	RMSE	Graph	Estrogen	GROVER	11	Scaffold	bender	0.344660194174757	0.603896103896104	0.147435897435897
1.00099436289988	RMSE	Graph	Estrogen	GROVER	12	Scaffold	bender	0.337378640776699	0.337662337662338	0.467948717948718
0.69811445262103	RMSE	Graph	Estrogen	GROVER	13	Scaffold	bender	0.316343042071197	0.5	0.474358974358974
0.922799891262192	RMSE	Graph	Estrogen	GROVER	14	Scaffold	bender	0.363268608414239	0.123376623376623	0.474358974358974
0.723718143348275	RMSE	Graph	Estrogen	GROVER	15	Scaffold	bender	0.375404530744336	0.162337662337662	0.33974358974359
0.619503979146139	RMSE	Graph	Estrogen	GROVER	16	Scaffold	bender	0.380258899676375	0.0454545454545454	0.416666666666667
1.0767297834019	RMSE	Graph	Estrogen	GROVER	17	Scaffold	bender	0.350323624595469	0.512987012987013	0.192307692307692
0.901988391054178	RMSE	Graph	Estrogen	GROVER	18	Scaffold	bender	0.327669902912621	0.318181818181818	0.564102564102564
0.632104562696099	RMSE	Graph	Estrogen	GROVER	19	Scaffold	bender	0.266990291262136	0.805194805194805	0.564102564102564
0.833188289236032	RMSE	Graph	Estrogen	GROVER	20	Scaffold	bender	0.275080906148867	0.818181818181818	0.487179487179487
0.763650284129895	RMSE	Graph	Estrogen	GROVER	21	Scaffold	bender	0.283171521035599	0.603896103896104	0.634615384615385
0.684248227232164	RMSE	Graph	Estrogen	GROVER	22	Scaffold	bender	0.31957928802589	0.311688311688312	0.634615384615385
0.789626765685077	RMSE	Graph	Estrogen	GROVER	23	Scaffold	bender	0.339805825242718	0.474025974025974	0.314102564102564
0.842826107541624	RMSE	Graph	Estrogen	GROVER	24	Scaffold	bender	0.409385113268608	0.0779220779220779	0.153846153846154
0.593794555213952	RMSE	Graph	Estrogen	GROVER	25	Scaffold	bender	0.391585760517799	0.376623376623377	0
0.752183666124725	RMSE	Graph	Estrogen	GROVER	26	Scaffold	bender	0.385922330097087	0.194805194805195	0.224358974358974
0.767778793965105	RMSE	Graph	Estrogen	GROVER	27	Scaffold	bender	0.302588996763754	0.74025974025974	0.346153846153846
0.732294740276175	RMSE	Graph	Estrogen	GROVER	28	Scaffold	bender	0.363268608414239	0.331168831168831	0.269230769230769
0.888299708937978	RMSE	Graph	Estrogen	GROVER	29	Scaffold	bender	0.328478964401294	0.590909090909091	0.288461538461538
0.836684651322698	RMSE	Graph	Estrogen	GROVER_RDKit	0	Scaffold	bender	0.381877022653722	0.175324675324675	0.275641025641026
0.655135507911714	RMSE	Graph	Estrogen	GROVER_RDKit	1	Scaffold	bender	0.293689320388349	0.5	0.653846153846154
0.86302876659057	RMSE	Graph	Estrogen	GROVER_RDKit	2	Scaffold	bender	0.330097087378641	0.357142857142857	0.506410256410256
0.70513530791627	RMSE	Graph	Estrogen	GROVER_RDKit	3	Scaffold	bender	0.379449838187702	0.376623376623377	0.0961538461538461
0.707953360957377	RMSE	Graph	Estrogen	GROVER_RDKit	4	Scaffold	bender	0.351132686084142	0.175324675324675	0.519230769230769
0.633711917771076	RMSE	Graph	Estrogen	GROVER_RDKit	5	Scaffold	bender	0.364077669902913	0.5	0.0961538461538461
0.737767665896133	RMSE	Graph	Estrogen	GROVER_RDKit	6	Scaffold	bender	0.384304207119741	0.194805194805195	0.237179487179487
0.739442643350934	RMSE	Graph	Estrogen	GROVER_RDKit	7	Scaffold	bender	0.365695792880259	0.246753246753247	0.333333333333333
0.699351457002199	RMSE	Graph	Estrogen	GROVER_RDKit	8	Scaffold	bender	0.359223300970874	0.363636363636364	0.269230769230769
0.916502824124	RMSE	Graph	Estrogen	GROVER_RDKit	9	Scaffold	bender	0.305825242718447	0.701298701298701	0.358974358974359
0.632964153977412	RMSE	Graph	Estrogen	GROVER_RDKit	10	Scaffold	bender	0.309870550161812	0.844155844155844	0.185897435897436
0.622005687794749	RMSE	Graph	Estrogen	GROVER_RDKit	11	Scaffold	bender	0.344660194174757	0.603896103896104	0.147435897435897
1.07164373912845	RMSE	Graph	Estrogen	GROVER_RDKit	12	Scaffold	bender	0.337378640776699	0.337662337662338	0.467948717948718
0.80309505760846	RMSE	Graph	Estrogen	GROVER_RDKit	13	Scaffold	bender	0.316343042071197	0.5	0.474358974358974
0.818822821841876	RMSE	Graph	Estrogen	GROVER_RDKit	14	Scaffold	bender	0.363268608414239	0.123376623376623	0.474358974358974
0.672504694255734	RMSE	Graph	Estrogen	GROVER_RDKit	15	Scaffold	bender	0.375404530744336	0.162337662337662	0.33974358974359
0.570077657940966	RMSE	Graph	Estrogen	GROVER_RDKit	16	Scaffold	bender	0.380258899676375	0.0454545454545454	0.416666666666667
0.690515120301944	RMSE	Graph	Estrogen	GROVER_RDKit	17	Scaffold	bender	0.350323624595469	0.512987012987013	0.192307692307692
0.883924557970245	RMSE	Graph	Estrogen	GROVER_RDKit	18	Scaffold	bender	0.327669902912621	0.318181818181818	0.564102564102564
0.562562135205084	RMSE	Graph	Estrogen	GROVER_RDKit	19	Scaffold	bender	0.266990291262136	0.805194805194805	0.564102564102564
0.708386798596932	RMSE	Graph	Estrogen	GROVER_RDKit	20	Scaffold	bender	0.275080906148867	0.818181818181818	0.487179487179487
0.874502682647481	RMSE	Graph	Estrogen	GROVER_RDKit	21	Scaffold	bender	0.283171521035599	0.603896103896104	0.634615384615385
0.627878928959125	RMSE	Graph	Estrogen	GROVER_RDKit	22	Scaffold	bender	0.31957928802589	0.311688311688312	0.634615384615385
0.789694048800972	RMSE	Graph	Estrogen	GROVER_RDKit	23	Scaffold	bender	0.339805825242718	0.474025974025974	0.314102564102564
0.94514437474336	RMSE	Graph	Estrogen	GROVER_RDKit	24	Scaffold	bender	0.409385113268608	0.0779220779220779	0.153846153846154
0.596072455343403	RMSE	Graph	Estrogen	GROVER_RDKit	25	Scaffold	bender	0.391585760517799	0.376623376623377	0
0.737710198697963	RMSE	Graph	Estrogen	GROVER_RDKit	26	Scaffold	bender	0.385922330097087	0.194805194805195	0.224358974358974
0.733090679228452	RMSE	Graph	Estrogen	GROVER_RDKit	27	Scaffold	bender	0.302588996763754	0.74025974025974	0.346153846153846
0.846770328830455	RMSE	Graph	Estrogen	GROVER_RDKit	28	Scaffold	bender	0.363268608414239	0.331168831168831	0.269230769230769
0.737160924759083	RMSE	Graph	Estrogen	GROVER_RDKit	29	Scaffold	bender	0.328478964401294	0.590909090909091	0.288461538461538
0.746762330122914	RMSE	rdkit2d	Estrogen	RF	0	Scaffold	bender	0.381877022653722	0.175324675324675	0.275641025641026
0.691784345756983	RMSE	rdkit2d	Estrogen	RF	1	Scaffold	bender	0.293689320388349	0.5	0.653846153846154
0.948683584700829	RMSE	rdkit2d	Estrogen	RF	2	Scaffold	bender	0.330097087378641	0.357142857142857	0.506410256410256
0.687130929547204	RMSE	rdkit2d	Estrogen	RF	3	Scaffold	bender	0.379449838187702	0.376623376623377	0.0961538461538461
0.73875315024022	RMSE	rdkit2d	Estrogen	RF	4	Scaffold	bender	0.351132686084142	0.175324675324675	0.519230769230769
0.768858486987073	RMSE	rdkit2d	Estrogen	RF	5	Scaffold	bender	0.364077669902913	0.5	0.0961538461538461
0.794956997690754	RMSE	rdkit2d	Estrogen	RF	6	Scaffold	bender	0.384304207119741	0.194805194805195	0.237179487179487
0.620122164108193	RMSE	rdkit2d	Estrogen	RF	7	Scaffold	bender	0.365695792880259	0.246753246753247	0.333333333333333
0.731388744301593	RMSE	rdkit2d	Estrogen	RF	8	Scaffold	bender	0.359223300970874	0.363636363636364	0.269230769230769
0.826536027191279	RMSE	rdkit2d	Estrogen	RF	9	Scaffold	bender	0.305825242718447	0.701298701298701	0.358974358974359
0.717293014116503	RMSE	rdkit2d	Estrogen	RF	10	Scaffold	bender	0.309870550161812	0.844155844155844	0.185897435897436
0.661813076548652	RMSE	rdkit2d	Estrogen	RF	11	Scaffold	bender	0.344660194174757	0.603896103896104	0.147435897435897
0.765025766669517	RMSE	rdkit2d	Estrogen	RF	12	Scaffold	bender	0.337378640776699	0.337662337662338	0.467948717948718
0.798987900023619	RMSE	rdkit2d	Estrogen	RF	13	Scaffold	bender	0.316343042071197	0.5	0.474358974358974
0.831999805267383	RMSE	rdkit2d	Estrogen	RF	14	Scaffold	bender	0.363268608414239	0.123376623376623	0.474358974358974
0.73622200244448	RMSE	rdkit2d	Estrogen	RF	15	Scaffold	bender	0.375404530744336	0.162337662337662	0.33974358974359
0.646551679090021	RMSE	rdkit2d	Estrogen	RF	16	Scaffold	bender	0.380258899676375	0.0454545454545454	0.416666666666667
0.707066947427443	RMSE	rdkit2d	Estrogen	RF	17	Scaffold	bender	0.350323624595469	0.512987012987013	0.192307692307692
0.953043130305653	RMSE	rdkit2d	Estrogen	RF	18	Scaffold	bender	0.327669902912621	0.318181818181818	0.564102564102564
0.631549885361519	RMSE	rdkit2d	Estrogen	RF	19	Scaffold	bender	0.266990291262136	0.805194805194805	0.564102564102564
0.861664144774443	RMSE	rdkit2d	Estrogen	RF	20	Scaffold	bender	0.275080906148867	0.818181818181818	0.487179487179487
0.842662280109998	RMSE	rdkit2d	Estrogen	RF	21	Scaffold	bender	0.283171521035599	0.603896103896104	0.634615384615385
0.668045740637194	RMSE	rdkit2d	Estrogen	RF	22	Scaffold	bender	0.31957928802589	0.311688311688312	0.634615384615385
0.87002626189557	RMSE	rdkit2d	Estrogen	RF	23	Scaffold	bender	0.339805825242718	0.474025974025974	0.314102564102564
0.81329643616353	RMSE	rdkit2d	Estrogen	RF	24	Scaffold	bender	0.409385113268608	0.0779220779220779	0.153846153846154
0.620336651706535	RMSE	rdkit2d	Estrogen	RF	25	Scaffold	bender	0.391585760517799	0.376623376623377	0
0.739404879545849	RMSE	rdkit2d	Estrogen	RF	26	Scaffold	bender	0.385922330097087	0.194805194805195	0.224358974358974
0.713561073048099	RMSE	rdkit2d	Estrogen	RF	27	Scaffold	bender	0.302588996763754	0.74025974025974	0.346153846153846
0.794929935954371	RMSE	rdkit2d	Estrogen	RF	28	Scaffold	bender	0.363268608414239	0.331168831168831	0.269230769230769
0.576457951857128	RMSE	rdkit2d	Estrogen	RF	29	Scaffold	bender	0.328478964401294	0.590909090909091	0.288461538461538
1.45858314319775	RMSE	SMILES	Glucocorticoid	MolBERT	0	Scaffold	bender	0.430894308943089	0.233644859813084	0.155963302752294
1.54438852030434	RMSE	SMILES	Glucocorticoid	MolBERT	1	Scaffold	bender	0.373983739837398	0	0.834862385321101
1.81253678995812	RMSE	SMILES	Glucocorticoid	MolBERT	2	Scaffold	bender	0.387921022067364	0	0.724770642201835
2.14436078341943	RMSE	SMILES	Glucocorticoid	MolBERT	3	Scaffold	bender	0.390243902439024	0.252336448598131	0.458715596330275
1.51900717727871	RMSE	SMILES	Glucocorticoid	MolBERT	4	Scaffold	bender	0.326364692218351	0.691588785046729	0.532110091743119
1.82208183922845	RMSE	SMILES	Glucocorticoid	MolBERT	5	Scaffold	bender	0.331010452961672	0.616822429906542	0.568807339449541
1.97266930687885	RMSE	SMILES	Glucocorticoid	MolBERT	6	Scaffold	bender	0.321718931475029	0.878504672897196	0.385321100917431
1.5305750001594	RMSE	SMILES	Glucocorticoid	MolBERT	7	Scaffold	bender	0.385598141695703	0.485981308411215	0.26605504587156
1.94257987014886	RMSE	SMILES	Glucocorticoid	MolBERT	8	Scaffold	bender	0.400696864111498	0.214953271028037	0.412844036697248
1.80098882817583	RMSE	SMILES	Glucocorticoid	MolBERT	9	Scaffold	bender	0.322880371660859	0.682242990654206	0.568807339449541
1.78984839705899	RMSE	SMILES	Glucocorticoid	MolBERT	10	Scaffold	bender	0.379790940766551	0.401869158878505	0.394495412844037
2.336675579654	RMSE	SMILES	Glucocorticoid	MolBERT	11	Scaffold	bender	0.392566782810685	0.299065420560748	0.394495412844037
2.11309761068547	RMSE	SMILES	Glucocorticoid	MolBERT	12	Scaffold	bender	0.367015098722416	0.906542056074766	0
1.56969752232545	RMSE	SMILES	Glucocorticoid	MolBERT	13	Scaffold	bender	0.343786295005807	0.532710280373832	0.55045871559633
1.68269096095029	RMSE	SMILES	Glucocorticoid	MolBERT	14	Scaffold	bender	0.390243902439024	0.570093457943925	0.146788990825688
1.93772457542253	RMSE	SMILES	Glucocorticoid	MolBERT	15	Scaffold	bender	0.35075493612079	0.345794392523364	0.678899082568807
1.74885614522305	RMSE	SMILES	Glucocorticoid	MolBERT	16	Scaffold	bender	0.413472706155633	0.420560747663551	0.110091743119266
1.49955043750585	RMSE	SMILES	Glucocorticoid	MolBERT	17	Scaffold	bender	0.368176538908246	0.457943925233645	0.431192660550459
1.46856830414482	RMSE	SMILES	Glucocorticoid	MolBERT	18	Scaffold	bender	0.425087108013937	0.271028037383177	0.165137614678899
1.77437426879803	RMSE	SMILES	Glucocorticoid	MolBERT	19	Scaffold	bender	0.40418118466899	0.271028037383177	0.330275229357798
1.54074405757961	RMSE	SMILES	Glucocorticoid	MolBERT	20	Scaffold	bender	0.308943089430894	0.850467289719626	0.513761467889908
1.81224112863321	RMSE	SMILES	Glucocorticoid	MolBERT	21	Scaffold	bender	0.407665505226481	0.149532710280374	0.422018348623853
1.14518635541377	RMSE	SMILES	Glucocorticoid	MolBERT	22	Scaffold	bender	0.390243902439024	0	0.706422018348624
2.24236788544314	RMSE	SMILES	Glucocorticoid	MolBERT	23	Scaffold	bender	0.361207897793264	0.383177570093458	0.559633027522936
1.5017136133704	RMSE	SMILES	Glucocorticoid	MolBERT	24	Scaffold	bender	0.413472706155633	0.0934579439252336	0.431192660550459
1.61539287075695	RMSE	SMILES	Glucocorticoid	MolBERT	25	Scaffold	bender	0.384436701509872	0	0.752293577981651
1.4647396348469	RMSE	SMILES	Glucocorticoid	MolBERT	26	Scaffold	bender	0.393728222996516	0.420560747663551	0.26605504587156
2.06865444625325	RMSE	SMILES	Glucocorticoid	MolBERT	27	Scaffold	bender	0.416957026713124	0.308411214953271	0.192660550458716
1.18072246053576	RMSE	SMILES	Glucocorticoid	MolBERT	28	Scaffold	bender	0.344947735191638	0.635514018691589	0.440366972477064
1.91974388853261	RMSE	SMILES	Glucocorticoid	MolBERT	29	Scaffold	bender	0.421602787456446	0.317757009345794	0.146788990825688
0.906472076270387	RMSE	Graph	Glucocorticoid	GROVER	0	Scaffold	bender	0.430894308943089	0.233644859813084	0.155963302752294
0.883879950398651	RMSE	Graph	Glucocorticoid	GROVER	1	Scaffold	bender	0.373983739837398	0	0.834862385321101
0.905573411260662	RMSE	Graph	Glucocorticoid	GROVER	2	Scaffold	bender	0.387921022067364	0	0.724770642201835
0.819857626685478	RMSE	Graph	Glucocorticoid	GROVER	3	Scaffold	bender	0.390243902439024	0.252336448598131	0.458715596330275
1.10980425973649	RMSE	Graph	Glucocorticoid	GROVER	4	Scaffold	bender	0.326364692218351	0.691588785046729	0.532110091743119
1.05284613322877	RMSE	Graph	Glucocorticoid	GROVER	5	Scaffold	bender	0.331010452961672	0.616822429906542	0.568807339449541
0.749086102478817	RMSE	Graph	Glucocorticoid	GROVER	6	Scaffold	bender	0.321718931475029	0.878504672897196	0.385321100917431
0.711535803711125	RMSE	Graph	Glucocorticoid	GROVER	7	Scaffold	bender	0.385598141695703	0.485981308411215	0.26605504587156
1.06319095443616	RMSE	Graph	Glucocorticoid	GROVER	8	Scaffold	bender	0.400696864111498	0.214953271028037	0.412844036697248
0.918118306970113	RMSE	Graph	Glucocorticoid	GROVER	9	Scaffold	bender	0.322880371660859	0.682242990654206	0.568807339449541
0.807859760028401	RMSE	Graph	Glucocorticoid	GROVER	10	Scaffold	bender	0.379790940766551	0.401869158878505	0.394495412844037
1.00065957483559	RMSE	Graph	Glucocorticoid	GROVER	11	Scaffold	bender	0.392566782810685	0.299065420560748	0.394495412844037
0.794083434082046	RMSE	Graph	Glucocorticoid	GROVER	12	Scaffold	bender	0.367015098722416	0.906542056074766	0
1.01919808297148	RMSE	Graph	Glucocorticoid	GROVER	13	Scaffold	bender	0.343786295005807	0.532710280373832	0.55045871559633
0.869963414721924	RMSE	Graph	Glucocorticoid	GROVER	14	Scaffold	bender	0.390243902439024	0.570093457943925	0.146788990825688
0.790406056150894	RMSE	Graph	Glucocorticoid	GROVER	15	Scaffold	bender	0.35075493612079	0.345794392523364	0.678899082568807
0.73641617502801	RMSE	Graph	Glucocorticoid	GROVER	16	Scaffold	bender	0.413472706155633	0.420560747663551	0.110091743119266
0.839448453481996	RMSE	Graph	Glucocorticoid	GROVER	17	Scaffold	bender	0.368176538908246	0.457943925233645	0.431192660550459
0.788505793677146	RMSE	Graph	Glucocorticoid	GROVER	18	Scaffold	bender	0.425087108013937	0.271028037383177	0.165137614678899
0.957135169903242	RMSE	Graph	Glucocorticoid	GROVER	19	Scaffold	bender	0.40418118466899	0.271028037383177	0.330275229357798
0.928622489004304	RMSE	Graph	Glucocorticoid	GROVER	20	Scaffold	bender	0.308943089430894	0.850467289719626	0.513761467889908
0.818248485039874	RMSE	Graph	Glucocorticoid	GROVER	21	Scaffold	bender	0.407665505226481	0.149532710280374	0.422018348623853
0.735963251840027	RMSE	Graph	Glucocorticoid	GROVER	22	Scaffold	bender	0.390243902439024	0	0.706422018348624
0.845120905292798	RMSE	Graph	Glucocorticoid	GROVER	23	Scaffold	bender	0.361207897793264	0.383177570093458	0.559633027522936
0.570001482550998	RMSE	Graph	Glucocorticoid	GROVER	24	Scaffold	bender	0.413472706155633	0.0934579439252336	0.431192660550459
0.72607608325324	RMSE	Graph	Glucocorticoid	GROVER	25	Scaffold	bender	0.384436701509872	0	0.752293577981651
0.79669191047339	RMSE	Graph	Glucocorticoid	GROVER	26	Scaffold	bender	0.393728222996516	0.420560747663551	0.26605504587156
0.855793887460748	RMSE	Graph	Glucocorticoid	GROVER	27	Scaffold	bender	0.416957026713124	0.308411214953271	0.192660550458716
0.891495138485758	RMSE	Graph	Glucocorticoid	GROVER	28	Scaffold	bender	0.344947735191638	0.635514018691589	0.440366972477064
1.06090724489864	RMSE	Graph	Glucocorticoid	GROVER	29	Scaffold	bender	0.421602787456446	0.317757009345794	0.146788990825688
0.638361478643981	RMSE	Graph	Glucocorticoid	GROVER_RDKit	0	Scaffold	bender	0.430894308943089	0.233644859813084	0.155963302752294
0.782517178840177	RMSE	Graph	Glucocorticoid	GROVER_RDKit	1	Scaffold	bender	0.373983739837398	0	0.834862385321101
0.653650045701343	RMSE	Graph	Glucocorticoid	GROVER_RDKit	2	Scaffold	bender	0.387921022067364	0	0.724770642201835
0.733020451442767	RMSE	Graph	Glucocorticoid	GROVER_RDKit	3	Scaffold	bender	0.390243902439024	0.252336448598131	0.458715596330275
0.955696420232529	RMSE	Graph	Glucocorticoid	GROVER_RDKit	4	Scaffold	bender	0.326364692218351	0.691588785046729	0.532110091743119
1.05000802908747	RMSE	Graph	Glucocorticoid	GROVER_RDKit	5	Scaffold	bender	0.331010452961672	0.616822429906542	0.568807339449541
0.737083852108866	RMSE	Graph	Glucocorticoid	GROVER_RDKit	6	Scaffold	bender	0.321718931475029	0.878504672897196	0.385321100917431
0.700875319661746	RMSE	Graph	Glucocorticoid	GROVER_RDKit	7	Scaffold	bender	0.385598141695703	0.485981308411215	0.26605504587156
0.965668078037403	RMSE	Graph	Glucocorticoid	GROVER_RDKit	8	Scaffold	bender	0.400696864111498	0.214953271028037	0.412844036697248
0.752658456994042	RMSE	Graph	Glucocorticoid	GROVER_RDKit	9	Scaffold	bender	0.322880371660859	0.682242990654206	0.568807339449541
0.687265464399519	RMSE	Graph	Glucocorticoid	GROVER_RDKit	10	Scaffold	bender	0.379790940766551	0.401869158878505	0.394495412844037
0.752595219844584	RMSE	Graph	Glucocorticoid	GROVER_RDKit	11	Scaffold	bender	0.392566782810685	0.299065420560748	0.394495412844037
0.834037681060633	RMSE	Graph	Glucocorticoid	GROVER_RDKit	12	Scaffold	bender	0.367015098722416	0.906542056074766	0
0.877530120631127	RMSE	Graph	Glucocorticoid	GROVER_RDKit	13	Scaffold	bender	0.343786295005807	0.532710280373832	0.55045871559633
0.790240771961152	RMSE	Graph	Glucocorticoid	GROVER_RDKit	14	Scaffold	bender	0.390243902439024	0.570093457943925	0.146788990825688
0.735157674823257	RMSE	Graph	Glucocorticoid	GROVER_RDKit	15	Scaffold	bender	0.35075493612079	0.345794392523364	0.678899082568807
0.668060574012629	RMSE	Graph	Glucocorticoid	GROVER_RDKit	16	Scaffold	bender	0.413472706155633	0.420560747663551	0.110091743119266
0.75816101766653	RMSE	Graph	Glucocorticoid	GROVER_RDKit	17	Scaffold	bender	0.368176538908246	0.457943925233645	0.431192660550459
0.822028037049035	RMSE	Graph	Glucocorticoid	GROVER_RDKit	18	Scaffold	bender	0.425087108013937	0.271028037383177	0.165137614678899
0.884260828716838	RMSE	Graph	Glucocorticoid	GROVER_RDKit	19	Scaffold	bender	0.40418118466899	0.271028037383177	0.330275229357798
0.890601769454151	RMSE	Graph	Glucocorticoid	GROVER_RDKit	20	Scaffold	bender	0.308943089430894	0.850467289719626	0.513761467889908
0.730769458938163	RMSE	Graph	Glucocorticoid	GROVER_RDKit	21	Scaffold	bender	0.407665505226481	0.149532710280374	0.422018348623853
0.720788677689011	RMSE	Graph	Glucocorticoid	GROVER_RDKit	22	Scaffold	bender	0.390243902439024	0	0.706422018348624
0.824567382684709	RMSE	Graph	Glucocorticoid	GROVER_RDKit	23	Scaffold	bender	0.361207897793264	0.383177570093458	0.559633027522936
0.555033668641971	RMSE	Graph	Glucocorticoid	GROVER_RDKit	24	Scaffold	bender	0.413472706155633	0.0934579439252336	0.431192660550459
0.765340274236613	RMSE	Graph	Glucocorticoid	GROVER_RDKit	25	Scaffold	bender	0.384436701509872	0	0.752293577981651
0.651553219722269	RMSE	Graph	Glucocorticoid	GROVER_RDKit	26	Scaffold	bender	0.393728222996516	0.420560747663551	0.26605504587156
0.671845548148284	RMSE	Graph	Glucocorticoid	GROVER_RDKit	27	Scaffold	bender	0.416957026713124	0.308411214953271	0.192660550458716
0.805193653509557	RMSE	Graph	Glucocorticoid	GROVER_RDKit	28	Scaffold	bender	0.344947735191638	0.635514018691589	0.440366972477064
0.98948933150433	RMSE	Graph	Glucocorticoid	GROVER_RDKit	29	Scaffold	bender	0.421602787456446	0.317757009345794	0.146788990825688
0.658551034830288	RMSE	rdkit2d	Glucocorticoid	RF	0	Scaffold	bender	0.430894308943089	0.233644859813084	0.155963302752294
0.720544183863024	RMSE	rdkit2d	Glucocorticoid	RF	1	Scaffold	bender	0.373983739837398	0	0.834862385321101
0.677502769546438	RMSE	rdkit2d	Glucocorticoid	RF	2	Scaffold	bender	0.387921022067364	0	0.724770642201835
0.787917127355598	RMSE	rdkit2d	Glucocorticoid	RF	3	Scaffold	bender	0.390243902439024	0.252336448598131	0.458715596330275
0.763665620041327	RMSE	rdkit2d	Glucocorticoid	RF	4	Scaffold	bender	0.326364692218351	0.691588785046729	0.532110091743119
0.861192797660218	RMSE	rdkit2d	Glucocorticoid	RF	5	Scaffold	bender	0.331010452961672	0.616822429906542	0.568807339449541
0.694826927370161	RMSE	rdkit2d	Glucocorticoid	RF	6	Scaffold	bender	0.321718931475029	0.878504672897196	0.385321100917431
0.666140814403702	RMSE	rdkit2d	Glucocorticoid	RF	7	Scaffold	bender	0.385598141695703	0.485981308411215	0.26605504587156
1.00054727894674	RMSE	rdkit2d	Glucocorticoid	RF	8	Scaffold	bender	0.400696864111498	0.214953271028037	0.412844036697248
0.682935599961149	RMSE	rdkit2d	Glucocorticoid	RF	9	Scaffold	bender	0.322880371660859	0.682242990654206	0.568807339449541
0.740704230641909	RMSE	rdkit2d	Glucocorticoid	RF	10	Scaffold	bender	0.379790940766551	0.401869158878505	0.394495412844037
0.876597653478984	RMSE	rdkit2d	Glucocorticoid	RF	11	Scaffold	bender	0.392566782810685	0.299065420560748	0.394495412844037
0.632895897836199	RMSE	rdkit2d	Glucocorticoid	RF	12	Scaffold	bender	0.367015098722416	0.906542056074766	0
0.848114209810536	RMSE	rdkit2d	Glucocorticoid	RF	13	Scaffold	bender	0.343786295005807	0.532710280373832	0.55045871559633
0.688741370823069	RMSE	rdkit2d	Glucocorticoid	RF	14	Scaffold	bender	0.390243902439024	0.570093457943925	0.146788990825688
0.747047531436358	RMSE	rdkit2d	Glucocorticoid	RF	15	Scaffold	bender	0.35075493612079	0.345794392523364	0.678899082568807
0.692629194879748	RMSE	rdkit2d	Glucocorticoid	RF	16	Scaffold	bender	0.413472706155633	0.420560747663551	0.110091743119266
0.693056437886639	RMSE	rdkit2d	Glucocorticoid	RF	17	Scaffold	bender	0.368176538908246	0.457943925233645	0.431192660550459
0.782368897748748	RMSE	rdkit2d	Glucocorticoid	RF	18	Scaffold	bender	0.425087108013937	0.271028037383177	0.165137614678899
0.866159273310577	RMSE	rdkit2d	Glucocorticoid	RF	19	Scaffold	bender	0.40418118466899	0.271028037383177	0.330275229357798
0.911790520667603	RMSE	rdkit2d	Glucocorticoid	RF	20	Scaffold	bender	0.308943089430894	0.850467289719626	0.513761467889908
0.726723938842685	RMSE	rdkit2d	Glucocorticoid	RF	21	Scaffold	bender	0.407665505226481	0.149532710280374	0.422018348623853
0.708012461738877	RMSE	rdkit2d	Glucocorticoid	RF	22	Scaffold	bender	0.390243902439024	0	0.706422018348624
0.834196562497991	RMSE	rdkit2d	Glucocorticoid	RF	23	Scaffold	bender	0.361207897793264	0.383177570093458	0.559633027522936
0.640680408300676	RMSE	rdkit2d	Glucocorticoid	RF	24	Scaffold	bender	0.413472706155633	0.0934579439252336	0.431192660550459
0.766358936223661	RMSE	rdkit2d	Glucocorticoid	RF	25	Scaffold	bender	0.384436701509872	0	0.752293577981651
0.66426690527382	RMSE	rdkit2d	Glucocorticoid	RF	26	Scaffold	bender	0.393728222996516	0.420560747663551	0.26605504587156
0.654302356088327	RMSE	rdkit2d	Glucocorticoid	RF	27	Scaffold	bender	0.416957026713124	0.308411214953271	0.192660550458716
0.802531208622836	RMSE	rdkit2d	Glucocorticoid	RF	28	Scaffold	bender	0.344947735191638	0.635514018691589	0.440366972477064
0.941673002218231	RMSE	rdkit2d	Glucocorticoid	RF	29	Scaffold	bender	0.421602787456446	0.317757009345794	0.146788990825688
1.33482306249493	RMSE	SMILES	Glycogen	MolBERT	0	Scaffold	bender	0.326283987915408	0.321212121212121	0.13855421686747
1.27375571997983	RMSE	SMILES	Glycogen	MolBERT	1	Scaffold	bender	0.287009063444109	0.496969696969697	0.27710843373494
1.30122401631028	RMSE	SMILES	Glycogen	MolBERT	2	Scaffold	bender	0.295317220543807	0.36969696969697	0.337349397590361
1.37236027783037	RMSE	SMILES	Glycogen	MolBERT	3	Scaffold	bender	0.3202416918429	0.175757575757576	0.331325301204819
1.30337057904197	RMSE	SMILES	Glycogen	MolBERT	4	Scaffold	bender	0.283987915407855	0.272727272727273	0.524096385542169
1.22573403546682	RMSE	SMILES	Glycogen	MolBERT	5	Scaffold	bender	0.324773413897281	0.339393939393939	0.132530120481928
0.987632618997161	RMSE	SMILES	Glycogen	MolBERT	6	Scaffold	bender	0.275679758308157	0.254545454545455	0.608433734939759
1.29288319215269	RMSE	SMILES	Glycogen	MolBERT	7	Scaffold	bender	0.340634441087613	0.345454545454545	0
1.29071718526853	RMSE	SMILES	Glycogen	MolBERT	8	Scaffold	bender	0.264350453172205	0.115151515151515	0.837349397590361
1.12685368180711	RMSE	SMILES	Glycogen	MolBERT	9	Scaffold	bender	0.27190332326284	0.218181818181818	0.674698795180723
1.36019057092234	RMSE	SMILES	Glycogen	MolBERT	10	Scaffold	bender	0.295317220543807	0.545454545454545	0.162650602409638
1.21653004941384	RMSE	SMILES	Glycogen	MolBERT	11	Scaffold	bender	0.27416918429003	0.218181818181818	0.656626506024096
1.3537682466633	RMSE	SMILES	Glycogen	MolBERT	12	Scaffold	bender	0.299093655589124	0.412121212121212	0.265060240963855
1.27548804598786	RMSE	SMILES	Glycogen	MolBERT	13	Scaffold	bender	0.273413897280967	0.575757575757576	0.307228915662651
1.44655781339471	RMSE	SMILES	Glycogen	MolBERT	14	Scaffold	bender	0.270392749244713	0.618181818181818	0.289156626506024
1.09147812707876	RMSE	SMILES	Glycogen	MolBERT	15	Scaffold	bender	0.308912386706949	0.466666666666667	0.132530120481928
1.24544693276367	RMSE	SMILES	Glycogen	MolBERT	16	Scaffold	bender	0.270392749244713	0.472727272727273	0.433734939759036
1.10787840877569	RMSE	SMILES	Glycogen	MolBERT	17	Scaffold	bender	0.329305135951662	0.212121212121212	0.22289156626506
1.18300287250011	RMSE	SMILES	Glycogen	MolBERT	18	Scaffold	bender	0.324018126888218	0.327272727272727	0.150602409638554
1.21479279323941	RMSE	SMILES	Glycogen	MolBERT	19	Scaffold	bender	0.280966767371601	0.345454545454545	0.475903614457831
1.48970855914649	RMSE	SMILES	Glycogen	MolBERT	20	Scaffold	bender	0.307401812688822	0.175757575757576	0.433734939759036
1.33885903873924	RMSE	SMILES	Glycogen	MolBERT	21	Scaffold	bender	0.314199395770393	0.121212121212121	0.433734939759036
1.16716670623035	RMSE	SMILES	Glycogen	MolBERT	22	Scaffold	bender	0.287764350453172	0.442424242424242	0.325301204819277
1.19684380155788	RMSE	SMILES	Glycogen	MolBERT	23	Scaffold	bender	0.327794561933535	0.157575757575758	0.289156626506024
1.54980413718827	RMSE	SMILES	Glycogen	MolBERT	24	Scaffold	bender	0.317220543806646	0.248484848484848	0.283132530120482
1.43282064355263	RMSE	SMILES	Glycogen	MolBERT	25	Scaffold	bender	0.273413897280967	0.709090909090909	0.174698795180723
1.16621782602869	RMSE	SMILES	Glycogen	MolBERT	26	Scaffold	bender	0.276435045317221	0.393939393939394	0.463855421686747
1.13868840069183	RMSE	SMILES	Glycogen	MolBERT	27	Scaffold	bender	0.336102719033233	0.218181818181818	0.162650602409638
1.25305732407877	RMSE	SMILES	Glycogen	MolBERT	28	Scaffold	bender	0.332326283987915	0	0.409638554216867
1.2151813314374	RMSE	SMILES	Glycogen	MolBERT	29	Scaffold	bender	0.3202416918429	0.278787878787879	0.228915662650602
1.11618611270548	RMSE	Graph	Glycogen	GROVER	0	Scaffold	bender	0.326283987915408	0.321212121212121	0.13855421686747
1.17602025289515	RMSE	Graph	Glycogen	GROVER	1	Scaffold	bender	0.287009063444109	0.496969696969697	0.27710843373494
0.981413918183547	RMSE	Graph	Glycogen	GROVER	2	Scaffold	bender	0.295317220543807	0.36969696969697	0.337349397590361
1.07729739942197	RMSE	Graph	Glycogen	GROVER	3	Scaffold	bender	0.3202416918429	0.175757575757576	0.331325301204819
1.21206938547148	RMSE	Graph	Glycogen	GROVER	4	Scaffold	bender	0.283987915407855	0.272727272727273	0.524096385542169
1.01151606655116	RMSE	Graph	Glycogen	GROVER	5	Scaffold	bender	0.324773413897281	0.339393939393939	0.132530120481928
0.942883298726786	RMSE	Graph	Glycogen	GROVER	6	Scaffold	bender	0.275679758308157	0.254545454545455	0.608433734939759
0.770365702185152	RMSE	Graph	Glycogen	GROVER	7	Scaffold	bender	0.340634441087613	0.345454545454545	0
1.19728555830637	RMSE	Graph	Glycogen	GROVER	8	Scaffold	bender	0.264350453172205	0.115151515151515	0.837349397590361
1.0400532419712	RMSE	Graph	Glycogen	GROVER	9	Scaffold	bender	0.27190332326284	0.218181818181818	0.674698795180723
1.13370788417525	RMSE	Graph	Glycogen	GROVER	10	Scaffold	bender	0.295317220543807	0.545454545454545	0.162650602409638
1.00254941891842	RMSE	Graph	Glycogen	GROVER	11	Scaffold	bender	0.27416918429003	0.218181818181818	0.656626506024096
0.80283664673375	RMSE	Graph	Glycogen	GROVER	12	Scaffold	bender	0.299093655589124	0.412121212121212	0.265060240963855
0.86193435576364	RMSE	Graph	Glycogen	GROVER	13	Scaffold	bender	0.273413897280967	0.575757575757576	0.307228915662651
1.26707950844248	RMSE	Graph	Glycogen	GROVER	14	Scaffold	bender	0.270392749244713	0.618181818181818	0.289156626506024
1.07756493221197	RMSE	Graph	Glycogen	GROVER	15	Scaffold	bender	0.308912386706949	0.466666666666667	0.132530120481928
1.03695697195882	RMSE	Graph	Glycogen	GROVER	16	Scaffold	bender	0.270392749244713	0.472727272727273	0.433734939759036
0.733005720009796	RMSE	Graph	Glycogen	GROVER	17	Scaffold	bender	0.329305135951662	0.212121212121212	0.22289156626506
0.903281314934646	RMSE	Graph	Glycogen	GROVER	18	Scaffold	bender	0.324018126888218	0.327272727272727	0.150602409638554
1.05600037108868	RMSE	Graph	Glycogen	GROVER	19	Scaffold	bender	0.280966767371601	0.345454545454545	0.475903614457831
1.17336618021897	RMSE	Graph	Glycogen	GROVER	20	Scaffold	bender	0.307401812688822	0.175757575757576	0.433734939759036
1.17080678416951	RMSE	Graph	Glycogen	GROVER	21	Scaffold	bender	0.314199395770393	0.121212121212121	0.433734939759036
0.831227073975281	RMSE	Graph	Glycogen	GROVER	22	Scaffold	bender	0.287764350453172	0.442424242424242	0.325301204819277
1.0422068722054	RMSE	Graph	Glycogen	GROVER	23	Scaffold	bender	0.327794561933535	0.157575757575758	0.289156626506024
1.01429055325935	RMSE	Graph	Glycogen	GROVER	24	Scaffold	bender	0.317220543806646	0.248484848484848	0.283132530120482
1.11165563399555	RMSE	Graph	Glycogen	GROVER	25	Scaffold	bender	0.273413897280967	0.709090909090909	0.174698795180723
1.09796971602538	RMSE	Graph	Glycogen	GROVER	26	Scaffold	bender	0.276435045317221	0.393939393939394	0.463855421686747
1.02458882470471	RMSE	Graph	Glycogen	GROVER	27	Scaffold	bender	0.336102719033233	0.218181818181818	0.162650602409638
0.851422950555306	RMSE	Graph	Glycogen	GROVER	28	Scaffold	bender	0.332326283987915	0	0.409638554216867
0.969910125347215	RMSE	Graph	Glycogen	GROVER	29	Scaffold	bender	0.3202416918429	0.278787878787879	0.228915662650602
0.972583812407416	RMSE	Graph	Glycogen	GROVER_RDKit	0	Scaffold	bender	0.326283987915408	0.321212121212121	0.13855421686747
1.12719344088957	RMSE	Graph	Glycogen	GROVER_RDKit	1	Scaffold	bender	0.287009063444109	0.496969696969697	0.27710843373494
1.14832934923305	RMSE	Graph	Glycogen	GROVER_RDKit	2	Scaffold	bender	0.295317220543807	0.36969696969697	0.337349397590361
0.899068216828661	RMSE	Graph	Glycogen	GROVER_RDKit	3	Scaffold	bender	0.3202416918429	0.175757575757576	0.331325301204819
1.12547269102527	RMSE	Graph	Glycogen	GROVER_RDKit	4	Scaffold	bender	0.283987915407855	0.272727272727273	0.524096385542169
0.926786351801004	RMSE	Graph	Glycogen	GROVER_RDKit	5	Scaffold	bender	0.324773413897281	0.339393939393939	0.132530120481928
0.850861815062252	RMSE	Graph	Glycogen	GROVER_RDKit	6	Scaffold	bender	0.275679758308157	0.254545454545455	0.608433734939759
0.887527154221892	RMSE	Graph	Glycogen	GROVER_RDKit	7	Scaffold	bender	0.340634441087613	0.345454545454545	0
1.09341506849837	RMSE	Graph	Glycogen	GROVER_RDKit	8	Scaffold	bender	0.264350453172205	0.115151515151515	0.837349397590361
1.0025982222457	RMSE	Graph	Glycogen	GROVER_RDKit	9	Scaffold	bender	0.27190332326284	0.218181818181818	0.674698795180723
1.10201082044345	RMSE	Graph	Glycogen	GROVER_RDKit	10	Scaffold	bender	0.295317220543807	0.545454545454545	0.162650602409638
0.907919279808611	RMSE	Graph	Glycogen	GROVER_RDKit	11	Scaffold	bender	0.27416918429003	0.218181818181818	0.656626506024096
0.964067329221664	RMSE	Graph	Glycogen	GROVER_RDKit	12	Scaffold	bender	0.299093655589124	0.412121212121212	0.265060240963855
0.94908569451272	RMSE	Graph	Glycogen	GROVER_RDKit	13	Scaffold	bender	0.273413897280967	0.575757575757576	0.307228915662651
1.05399763495211	RMSE	Graph	Glycogen	GROVER_RDKit	14	Scaffold	bender	0.270392749244713	0.618181818181818	0.289156626506024
1.06344159391597	RMSE	Graph	Glycogen	GROVER_RDKit	15	Scaffold	bender	0.308912386706949	0.466666666666667	0.132530120481928
0.830608371076051	RMSE	Graph	Glycogen	GROVER_RDKit	16	Scaffold	bender	0.270392749244713	0.472727272727273	0.433734939759036
0.877090907959092	RMSE	Graph	Glycogen	GROVER_RDKit	17	Scaffold	bender	0.329305135951662	0.212121212121212	0.22289156626506
0.892160094670125	RMSE	Graph	Glycogen	GROVER_RDKit	18	Scaffold	bender	0.324018126888218	0.327272727272727	0.150602409638554
[truncated: 3,761 more rows]
