# Supplementary material for: A systematic study of key elements underlying molecular property prediction
Source: Nat Commun. 2023 Oct 13;14:6395. doi: 10.1038/s41467-023-41948-6 (PMC10575948; doi:10.1038/s41467-023-41948-6)
Supplement: Supplementary file 4 — Source Data [file 41467_2023_41948_MOESM4_ESM.zip › SourceData/SFig15/SFig15b.txt]

metric_score	metric_name	mol_rep	mol_prop	model_name	fold	split_type	task	AC_pct_train	AC_pct_valid	AC_pct_test
0.441102654931649	RMSE	1. MorganBits	A2a	RF	0	Scaffold	bender	0.106060606060606	0	0
0.987842359035747	RMSE	1. MorganBits	A2a	RF	1	Scaffold	bender	0.0757575757575757	0	0.222222222222222
0.684613883260659	RMSE	1. MorganBits	A2a	RF	2	Scaffold	bender	0.0757575757575757	0.25	0
0.912090343422895	RMSE	1. MorganBits	A2a	RF	3	Scaffold	bender	0.106060606060606	0	0
0.922611636230209	RMSE	1. MorganBits	A2a	RF	4	Scaffold	bender	0.106060606060606	0	0
1.17809175299441	RMSE	1. MorganBits	A2a	RF	5	Scaffold	bender	0.0757575757575757	0.25	0
0.460666769930684	RMSE	1. MorganBits	A2a	RF	6	Scaffold	bender	0.106060606060606	0	0
0.877324676569967	RMSE	1. MorganBits	A2a	RF	7	Scaffold	bender	0.106060606060606	0	0
1.05212754469256	RMSE	1. MorganBits	A2a	RF	8	Scaffold	bender	0.0757575757575757	0	0.222222222222222
1.01073671470032	RMSE	1. MorganBits	A2a	RF	9	Scaffold	bender	0.0757575757575757	0	0.222222222222222
0.679037202158284	RMSE	1. MorganBits	A2a	RF	10	Scaffold	bender	0.0757575757575757	0.25	0
0.740725833553062	RMSE	1. MorganBits	A2a	RF	11	Scaffold	bender	0.106060606060606	0	0
1.06148953163389	RMSE	1. MorganBits	A2a	RF	12	Scaffold	bender	0.0757575757575757	0	0.222222222222222
1.03129150347563	RMSE	1. MorganBits	A2a	RF	13	Scaffold	bender	0.106060606060606	0	0
0.697754797992155	RMSE	1. MorganBits	A2a	RF	14	Scaffold	bender	0.106060606060606	0	0
0.966326952011948	RMSE	1. MorganBits	A2a	RF	15	Scaffold	bender	0.106060606060606	0	0
0.807415131146094	RMSE	1. MorganBits	A2a	RF	16	Scaffold	bender	0.106060606060606	0	0
0.759937762706903	RMSE	1. MorganBits	A2a	RF	17	Scaffold	bender	0.106060606060606	0	0
0.577062597878046	RMSE	1. MorganBits	A2a	RF	18	Scaffold	bender	0.106060606060606	0	0
0.744214321720081	RMSE	1. MorganBits	A2a	RF	19	Scaffold	bender	0.106060606060606	0	0
0.476580176219294	RMSE	1. MorganBits	A2a	RF	20	Scaffold	bender	0.106060606060606	0	0
0.696997461622592	RMSE	1. MorganBits	A2a	RF	21	Scaffold	bender	0.106060606060606	0	0
0.745713872692683	RMSE	1. MorganBits	A2a	RF	22	Scaffold	bender	0.106060606060606	0	0
1.18366257248911	RMSE	1. MorganBits	A2a	RF	23	Scaffold	bender	0.0757575757575757	0	0.222222222222222
0.632192536626639	RMSE	1. MorganBits	A2a	RF	24	Scaffold	bender	0.106060606060606	0	0
0.486681883762686	RMSE	1. MorganBits	A2a	RF	25	Scaffold	bender	0.106060606060606	0	0
0.613929773182654	RMSE	1. MorganBits	A2a	RF	26	Scaffold	bender	0.106060606060606	0	0
0.69557709792249	RMSE	1. MorganBits	A2a	RF	27	Scaffold	bender	0.106060606060606	0	0
1.00272690637304	RMSE	1. MorganBits	A2a	RF	28	Scaffold	bender	0.106060606060606	0	0
1.16217337183785	RMSE	1. MorganBits	A2a	RF	29	Scaffold	bender	0.106060606060606	0	0
0.437642154562378	RMSE	2. MorganCounts	A2a	RF	0	Scaffold	bender	0.106060606060606	0	0
0.992959621120238	RMSE	2. MorganCounts	A2a	RF	1	Scaffold	bender	0.0757575757575757	0	0.222222222222222
0.716619982319272	RMSE	2. MorganCounts	A2a	RF	2	Scaffold	bender	0.0757575757575757	0.25	0
0.96946066665518	RMSE	2. MorganCounts	A2a	RF	3	Scaffold	bender	0.106060606060606	0	0
0.934542497461251	RMSE	2. MorganCounts	A2a	RF	4	Scaffold	bender	0.106060606060606	0	0
1.19142964956543	RMSE	2. MorganCounts	A2a	RF	5	Scaffold	bender	0.0757575757575757	0.25	0
0.498586744564219	RMSE	2. MorganCounts	A2a	RF	6	Scaffold	bender	0.106060606060606	0	0
0.891789111221941	RMSE	2. MorganCounts	A2a	RF	7	Scaffold	bender	0.106060606060606	0	0
1.06253380249648	RMSE	2. MorganCounts	A2a	RF	8	Scaffold	bender	0.0757575757575757	0	0.222222222222222
1.02532680362995	RMSE	2. MorganCounts	A2a	RF	9	Scaffold	bender	0.0757575757575757	0	0.222222222222222
0.690451224431741	RMSE	2. MorganCounts	A2a	RF	10	Scaffold	bender	0.0757575757575757	0.25	0
0.765509278115616	RMSE	2. MorganCounts	A2a	RF	11	Scaffold	bender	0.106060606060606	0	0
1.09492712815017	RMSE	2. MorganCounts	A2a	RF	12	Scaffold	bender	0.0757575757575757	0	0.222222222222222
1.01998232696393	RMSE	2. MorganCounts	A2a	RF	13	Scaffold	bender	0.106060606060606	0	0
0.70123873940014	RMSE	2. MorganCounts	A2a	RF	14	Scaffold	bender	0.106060606060606	0	0
1.00405452575379	RMSE	2. MorganCounts	A2a	RF	15	Scaffold	bender	0.106060606060606	0	0
0.842686751353583	RMSE	2. MorganCounts	A2a	RF	16	Scaffold	bender	0.106060606060606	0	0
0.801505186002492	RMSE	2. MorganCounts	A2a	RF	17	Scaffold	bender	0.106060606060606	0	0
0.602820916870572	RMSE	2. MorganCounts	A2a	RF	18	Scaffold	bender	0.106060606060606	0	0
0.827073522179608	RMSE	2. MorganCounts	A2a	RF	19	Scaffold	bender	0.106060606060606	0	0
0.497755486084319	RMSE	2. MorganCounts	A2a	RF	20	Scaffold	bender	0.106060606060606	0	0
0.736243927556546	RMSE	2. MorganCounts	A2a	RF	21	Scaffold	bender	0.106060606060606	0	0
0.825681919560366	RMSE	2. MorganCounts	A2a	RF	22	Scaffold	bender	0.106060606060606	0	0
1.16609319206377	RMSE	2. MorganCounts	A2a	RF	23	Scaffold	bender	0.0757575757575757	0	0.222222222222222
0.628209312243543	RMSE	2. MorganCounts	A2a	RF	24	Scaffold	bender	0.106060606060606	0	0
0.478437342648208	RMSE	2. MorganCounts	A2a	RF	25	Scaffold	bender	0.106060606060606	0	0
0.598671307786396	RMSE	2. MorganCounts	A2a	RF	26	Scaffold	bender	0.106060606060606	0	0
0.733901538552536	RMSE	2. MorganCounts	A2a	RF	27	Scaffold	bender	0.106060606060606	0	0
1.03947001127177	RMSE	2. MorganCounts	A2a	RF	28	Scaffold	bender	0.106060606060606	0	0
1.14733811382493	RMSE	2. MorganCounts	A2a	RF	29	Scaffold	bender	0.106060606060606	0	0
0.43845384362997	RMSE	3. MACCS	A2a	RF	0	Scaffold	bender	0.106060606060606	0	0
0.939094642042853	RMSE	3. MACCS	A2a	RF	1	Scaffold	bender	0.0757575757575757	0	0.222222222222222
0.836790633805909	RMSE	3. MACCS	A2a	RF	2	Scaffold	bender	0.0757575757575757	0.25	0
0.964839518607497	RMSE	3. MACCS	A2a	RF	3	Scaffold	bender	0.106060606060606	0	0
0.963330759335207	RMSE	3. MACCS	A2a	RF	4	Scaffold	bender	0.106060606060606	0	0
1.20078894858009	RMSE	3. MACCS	A2a	RF	5	Scaffold	bender	0.0757575757575757	0.25	0
0.565769697036407	RMSE	3. MACCS	A2a	RF	6	Scaffold	bender	0.106060606060606	0	0
0.829602288847941	RMSE	3. MACCS	A2a	RF	7	Scaffold	bender	0.106060606060606	0	0
1.13848075283504	RMSE	3. MACCS	A2a	RF	8	Scaffold	bender	0.0757575757575757	0	0.222222222222222
1.06973305862006	RMSE	3. MACCS	A2a	RF	9	Scaffold	bender	0.0757575757575757	0	0.222222222222222
0.780798506201315	RMSE	3. MACCS	A2a	RF	10	Scaffold	bender	0.0757575757575757	0.25	0
0.890712480371933	RMSE	3. MACCS	A2a	RF	11	Scaffold	bender	0.106060606060606	0	0
1.12776869424534	RMSE	3. MACCS	A2a	RF	12	Scaffold	bender	0.0757575757575757	0	0.222222222222222
1.30155455445701	RMSE	3. MACCS	A2a	RF	13	Scaffold	bender	0.106060606060606	0	0
0.753798220664851	RMSE	3. MACCS	A2a	RF	14	Scaffold	bender	0.106060606060606	0	0
0.959380856424516	RMSE	3. MACCS	A2a	RF	15	Scaffold	bender	0.106060606060606	0	0
0.861688677122881	RMSE	3. MACCS	A2a	RF	16	Scaffold	bender	0.106060606060606	0	0
1.01080713204914	RMSE	3. MACCS	A2a	RF	17	Scaffold	bender	0.106060606060606	0	0
0.648124700002654	RMSE	3. MACCS	A2a	RF	18	Scaffold	bender	0.106060606060606	0	0
0.786513705985449	RMSE	3. MACCS	A2a	RF	19	Scaffold	bender	0.106060606060606	0	0
0.575628809665935	RMSE	3. MACCS	A2a	RF	20	Scaffold	bender	0.106060606060606	0	0
0.797664268529645	RMSE	3. MACCS	A2a	RF	21	Scaffold	bender	0.106060606060606	0	0
1.18809089220818	RMSE	3. MACCS	A2a	RF	22	Scaffold	bender	0.106060606060606	0	0
1.129144262873	RMSE	3. MACCS	A2a	RF	23	Scaffold	bender	0.0757575757575757	0	0.222222222222222
0.753627469389455	RMSE	3. MACCS	A2a	RF	24	Scaffold	bender	0.106060606060606	0	0
0.764163168402923	RMSE	3. MACCS	A2a	RF	25	Scaffold	bender	0.106060606060606	0	0
0.652431333608621	RMSE	3. MACCS	A2a	RF	26	Scaffold	bender	0.106060606060606	0	0
0.642882212805484	RMSE	3. MACCS	A2a	RF	27	Scaffold	bender	0.106060606060606	0	0
1.18509358803484	RMSE	3. MACCS	A2a	RF	28	Scaffold	bender	0.106060606060606	0	0
1.37211348091851	RMSE	3. MACCS	A2a	RF	29	Scaffold	bender	0.106060606060606	0	0
0.718666283090105	RMSE	0. RDKit Descriptors	A2a	RF	0	Scaffold	bender	0.106060606060606	0	0
0.944764597228308	RMSE	0. RDKit Descriptors	A2a	RF	1	Scaffold	bender	0.0757575757575757	0	0.222222222222222
0.927401788878737	RMSE	0. RDKit Descriptors	A2a	RF	2	Scaffold	bender	0.0757575757575757	0.25	0
1.0838956480358	RMSE	0. RDKit Descriptors	A2a	RF	3	Scaffold	bender	0.106060606060606	0	0
1.06109405322997	RMSE	0. RDKit Descriptors	A2a	RF	4	Scaffold	bender	0.106060606060606	0	0
1.12668934023496	RMSE	0. RDKit Descriptors	A2a	RF	5	Scaffold	bender	0.0757575757575757	0.25	0
0.757742576514452	RMSE	0. RDKit Descriptors	A2a	RF	6	Scaffold	bender	0.106060606060606	0	0
1.22362156312455	RMSE	0. RDKit Descriptors	A2a	RF	7	Scaffold	bender	0.106060606060606	0	0
1.08602708312758	RMSE	0. RDKit Descriptors	A2a	RF	8	Scaffold	bender	0.0757575757575757	0	0.222222222222222
1.22783424655687	RMSE	0. RDKit Descriptors	A2a	RF	9	Scaffold	bender	0.0757575757575757	0	0.222222222222222
0.867978453362607	RMSE	0. RDKit Descriptors	A2a	RF	10	Scaffold	bender	0.0757575757575757	0.25	0
0.779199777009455	RMSE	0. RDKit Descriptors	A2a	RF	11	Scaffold	bender	0.106060606060606	0	0
1.05308173815995	RMSE	0. RDKit Descriptors	A2a	RF	12	Scaffold	bender	0.0757575757575757	0	0.222222222222222
1.28782935138027	RMSE	0. RDKit Descriptors	A2a	RF	13	Scaffold	bender	0.106060606060606	0	0
0.852836128526105	RMSE	0. RDKit Descriptors	A2a	RF	14	Scaffold	bender	0.106060606060606	0	0
1.09893560368556	RMSE	0. RDKit Descriptors	A2a	RF	15	Scaffold	bender	0.106060606060606	0	0
0.844513228701121	RMSE	0. RDKit Descriptors	A2a	RF	16	Scaffold	bender	0.106060606060606	0	0
0.933297309977431	RMSE	0. RDKit Descriptors	A2a	RF	17	Scaffold	bender	0.106060606060606	0	0
0.597935855004537	RMSE	0. RDKit Descriptors	A2a	RF	18	Scaffold	bender	0.106060606060606	0	0
1.0312694237157	RMSE	0. RDKit Descriptors	A2a	RF	19	Scaffold	bender	0.106060606060606	0	0
0.974131911811201	RMSE	0. RDKit Descriptors	A2a	RF	20	Scaffold	bender	0.106060606060606	0	0
0.791556404808725	RMSE	0. RDKit Descriptors	A2a	RF	21	Scaffold	bender	0.106060606060606	0	0
1.03372771559482	RMSE	0. RDKit Descriptors	A2a	RF	22	Scaffold	bender	0.106060606060606	0	0
0.951033333083873	RMSE	0. RDKit Descriptors	A2a	RF	23	Scaffold	bender	0.0757575757575757	0	0.222222222222222
0.748546454682112	RMSE	0. RDKit Descriptors	A2a	RF	24	Scaffold	bender	0.106060606060606	0	0
0.674449597437025	RMSE	0. RDKit Descriptors	A2a	RF	25	Scaffold	bender	0.106060606060606	0	0
0.571522442304551	RMSE	0. RDKit Descriptors	A2a	RF	26	Scaffold	bender	0.106060606060606	0	0
0.864538080571948	RMSE	0. RDKit Descriptors	A2a	RF	27	Scaffold	bender	0.106060606060606	0	0
1.06590412840722	RMSE	0. RDKit Descriptors	A2a	RF	28	Scaffold	bender	0.106060606060606	0	0
1.23166259925254	RMSE	0. RDKit Descriptors	A2a	RF	29	Scaffold	bender	0.106060606060606	0	0
0.499074450065299	RMSE	5. PhysChem Descriptors	A2a	RF	0	Scaffold	bender	0.106060606060606	0	0
1.19903390408248	RMSE	5. PhysChem Descriptors	A2a	RF	1	Scaffold	bender	0.0757575757575757	0	0.222222222222222
0.739945912577191	RMSE	5. PhysChem Descriptors	A2a	RF	2	Scaffold	bender	0.0757575757575757	0.25	0
0.901403557823179	RMSE	5. PhysChem Descriptors	A2a	RF	3	Scaffold	bender	0.106060606060606	0	0
1.49606863597364	RMSE	5. PhysChem Descriptors	A2a	RF	4	Scaffold	bender	0.106060606060606	0	0
0.948735167929215	RMSE	5. PhysChem Descriptors	A2a	RF	5	Scaffold	bender	0.0757575757575757	0.25	0
0.496263338060911	RMSE	5. PhysChem Descriptors	A2a	RF	6	Scaffold	bender	0.106060606060606	0	0
0.816518948879905	RMSE	5. PhysChem Descriptors	A2a	RF	7	Scaffold	bender	0.106060606060606	0	0
1.0511792884948	RMSE	5. PhysChem Descriptors	A2a	RF	8	Scaffold	bender	0.0757575757575757	0	0.222222222222222
1.2284073599501	RMSE	5. PhysChem Descriptors	A2a	RF	9	Scaffold	bender	0.0757575757575757	0	0.222222222222222
1.02832579831691	RMSE	5. PhysChem Descriptors	A2a	RF	10	Scaffold	bender	0.0757575757575757	0.25	0
0.731257762444178	RMSE	5. PhysChem Descriptors	A2a	RF	11	Scaffold	bender	0.106060606060606	0	0
1.2500445992536	RMSE	5. PhysChem Descriptors	A2a	RF	12	Scaffold	bender	0.0757575757575757	0	0.222222222222222
1.2153635654663	RMSE	5. PhysChem Descriptors	A2a	RF	13	Scaffold	bender	0.106060606060606	0	0
0.997389815958451	RMSE	5. PhysChem Descriptors	A2a	RF	14	Scaffold	bender	0.106060606060606	0	0
1.10973522638626	RMSE	5. PhysChem Descriptors	A2a	RF	15	Scaffold	bender	0.106060606060606	0	0
0.797254117534947	RMSE	5. PhysChem Descriptors	A2a	RF	16	Scaffold	bender	0.106060606060606	0	0
0.778481503724254	RMSE	5. PhysChem Descriptors	A2a	RF	17	Scaffold	bender	0.106060606060606	0	0
0.805247780644554	RMSE	5. PhysChem Descriptors	A2a	RF	18	Scaffold	bender	0.106060606060606	0	0
1.07815785909286	RMSE	5. PhysChem Descriptors	A2a	RF	19	Scaffold	bender	0.106060606060606	0	0
0.592993062246026	RMSE	5. PhysChem Descriptors	A2a	RF	20	Scaffold	bender	0.106060606060606	0	0
0.767200537583969	RMSE	5. PhysChem Descriptors	A2a	RF	21	Scaffold	bender	0.106060606060606	0	0
0.731682562829645	RMSE	5. PhysChem Descriptors	A2a	RF	22	Scaffold	bender	0.106060606060606	0	0
0.964611581274793	RMSE	5. PhysChem Descriptors	A2a	RF	23	Scaffold	bender	0.0757575757575757	0	0.222222222222222
0.797874387647031	RMSE	5. PhysChem Descriptors	A2a	RF	24	Scaffold	bender	0.106060606060606	0	0
0.729249189953824	RMSE	5. PhysChem Descriptors	A2a	RF	25	Scaffold	bender	0.106060606060606	0	0
0.644090466233048	RMSE	5. PhysChem Descriptors	A2a	RF	26	Scaffold	bender	0.106060606060606	0	0
0.677904707926628	RMSE	5. PhysChem Descriptors	A2a	RF	27	Scaffold	bender	0.106060606060606	0	0
0.834618430432961	RMSE	5. PhysChem Descriptors	A2a	RF	28	Scaffold	bender	0.106060606060606	0	0
1.42797475329408	RMSE	5. PhysChem Descriptors	A2a	RF	29	Scaffold	bender	0.106060606060606	0	0
0.410272200636505	RMSE	4. AtomPairs	A2a	RF	0	Scaffold	bender	0.106060606060606	0	0
0.877980179693	RMSE	4. AtomPairs	A2a	RF	1	Scaffold	bender	0.0757575757575757	0	0.222222222222222
0.606849861164566	RMSE	4. AtomPairs	A2a	RF	2	Scaffold	bender	0.0757575757575757	0.25	0
1.13104088372564	RMSE	4. AtomPairs	A2a	RF	3	Scaffold	bender	0.106060606060606	0	0
0.896526476946816	RMSE	4. AtomPairs	A2a	RF	4	Scaffold	bender	0.106060606060606	0	0
0.901570196878372	RMSE	4. AtomPairs	A2a	RF	5	Scaffold	bender	0.0757575757575757	0.25	0
0.358765382228245	RMSE	4. AtomPairs	A2a	RF	6	Scaffold	bender	0.106060606060606	0	0
0.888784382400718	RMSE	4. AtomPairs	A2a	RF	7	Scaffold	bender	0.106060606060606	0	0
1.02181666323871	RMSE	4. AtomPairs	A2a	RF	8	Scaffold	bender	0.0757575757575757	0	0.222222222222222
1.03895520888322	RMSE	4. AtomPairs	A2a	RF	9	Scaffold	bender	0.0757575757575757	0	0.222222222222222
0.712993577457848	RMSE	4. AtomPairs	A2a	RF	10	Scaffold	bender	0.0757575757575757	0.25	0
0.777893716086923	RMSE	4. AtomPairs	A2a	RF	11	Scaffold	bender	0.106060606060606	0	0
0.992900124975892	RMSE	4. AtomPairs	A2a	RF	12	Scaffold	bender	0.0757575757575757	0	0.222222222222222
0.945949528039801	RMSE	4. AtomPairs	A2a	RF	13	Scaffold	bender	0.106060606060606	0	0
0.656333308968467	RMSE	4. AtomPairs	A2a	RF	14	Scaffold	bender	0.106060606060606	0	0
0.608669468136675	RMSE	4. AtomPairs	A2a	RF	15	Scaffold	bender	0.106060606060606	0	0
0.701465558371559	RMSE	4. AtomPairs	A2a	RF	16	Scaffold	bender	0.106060606060606	0	0
0.906135452678017	RMSE	4. AtomPairs	A2a	RF	17	Scaffold	bender	0.106060606060606	0	0
0.567555213902387	RMSE	4. AtomPairs	A2a	RF	18	Scaffold	bender	0.106060606060606	0	0
0.657952523619092	RMSE	4. AtomPairs	A2a	RF	19	Scaffold	bender	0.106060606060606	0	0
0.49766631870589	RMSE	4. AtomPairs	A2a	RF	20	Scaffold	bender	0.106060606060606	0	0
0.730045894658995	RMSE	4. AtomPairs	A2a	RF	21	Scaffold	bender	0.106060606060606	0	0
0.989670281934565	RMSE	4. AtomPairs	A2a	RF	22	Scaffold	bender	0.106060606060606	0	0
1.02819886096445	RMSE	4. AtomPairs	A2a	RF	23	Scaffold	bender	0.0757575757575757	0	0.222222222222222
0.706995888558007	RMSE	4. AtomPairs	A2a	RF	24	Scaffold	bender	0.106060606060606	0	0
0.512627244073299	RMSE	4. AtomPairs	A2a	RF	25	Scaffold	bender	0.106060606060606	0	0
0.532736339763685	RMSE	4. AtomPairs	A2a	RF	26	Scaffold	bender	0.106060606060606	0	0
0.815082204542654	RMSE	4. AtomPairs	A2a	RF	27	Scaffold	bender	0.106060606060606	0	0
0.995880272107153	RMSE	4. AtomPairs	A2a	RF	28	Scaffold	bender	0.106060606060606	0	0
0.990970542294553	RMSE	4. AtomPairs	A2a	RF	29	Scaffold	bender	0.106060606060606	0	0
0.747247142322991	RMSE	1. MorganBits	ABL1	RF	0	Scaffold	bender	0.322429906542056	0.207547169811321	0.2
0.721962575502383	RMSE	1. MorganBits	ABL1	RF	1	Scaffold	bender	0.310747663551402	0.320754716981132	0.181818181818182
0.773359874179785	RMSE	1. MorganBits	ABL1	RF	2	Scaffold	bender	0.350467289719626	0.188679245283019	0
0.645248095478188	RMSE	1. MorganBits	ABL1	RF	3	Scaffold	bender	0.324766355140187	0	0.381818181818182
0.955331603372081	RMSE	1. MorganBits	ABL1	RF	4	Scaffold	bender	0.289719626168224	0.283018867924528	0.381818181818182
1.26783246558883	RMSE	1. MorganBits	ABL1	RF	5	Scaffold	bender	0.33411214953271	0.320754716981132	0
0.924106892500744	RMSE	1. MorganBits	ABL1	RF	6	Scaffold	bender	0.355140186915888	0.0377358490566037	0.109090909090909
0.796177756948961	RMSE	1. MorganBits	ABL1	RF	7	Scaffold	bender	0.322429906542056	0.207547169811321	0.2
0.869458218014054	RMSE	1. MorganBits	ABL1	RF	8	Scaffold	bender	0.310747663551402	0.169811320754717	0.327272727272727
1.03614022837299	RMSE	1. MorganBits	ABL1	RF	9	Scaffold	bender	0.308411214953271	0.207547169811321	0.309090909090909
0.736496257960187	RMSE	1. MorganBits	ABL1	RF	10	Scaffold	bender	0.343457943925234	0.150943396226415	0.0909090909090909
0.765203896595398	RMSE	1. MorganBits	ABL1	RF	11	Scaffold	bender	0.329439252336449	0.188679245283019	0.163636363636364
0.856505905907828	RMSE	1. MorganBits	ABL1	RF	12	Scaffold	bender	0.235981308411215	0.660377358490566	0.436363636363636
1.00382691768009	RMSE	1. MorganBits	ABL1	RF	13	Scaffold	bender	0.331775700934579	0.150943396226415	0.181818181818182
1.08237677839142	RMSE	1. MorganBits	ABL1	RF	14	Scaffold	bender	0.294392523364486	0.60377358490566	0.0363636363636363
1.3710837990187	RMSE	1. MorganBits	ABL1	RF	15	Scaffold	bender	0.308411214953271	0.415094339622641	0.109090909090909
1.06383475075239	RMSE	1. MorganBits	ABL1	RF	16	Scaffold	bender	0.310747663551402	0.377358490566038	0.127272727272727
0.784402052098452	RMSE	1. MorganBits	ABL1	RF	17	Scaffold	bender	0.301401869158879	0.415094339622641	0.163636363636364
0.823417336634273	RMSE	1. MorganBits	ABL1	RF	18	Scaffold	bender	0.329439252336449	0.358490566037736	0
0.817708622998083	RMSE	1. MorganBits	ABL1	RF	19	Scaffold	bender	0.273364485981308	0.60377358490566	0.2
0.920156968467916	RMSE	1. MorganBits	ABL1	RF	20	Scaffold	bender	0.313084112149533	0.0377358490566037	0.436363636363636
0.725304271112352	RMSE	1. MorganBits	ABL1	RF	21	Scaffold	bender	0.357476635514019	0.0943396226415094	0.0363636363636363
0.781847830933507	RMSE	1. MorganBits	ABL1	RF	22	Scaffold	bender	0.348130841121495	0.0377358490566037	0.163636363636364
0.778526558674524	RMSE	1. MorganBits	ABL1	RF	23	Scaffold	bender	0.303738317757009	0.245283018867925	0.309090909090909
1.00592192975907	RMSE	1. MorganBits	ABL1	RF	24	Scaffold	bender	0.324766355140187	0.0377358490566037	0.345454545454545
1.51932692034734	RMSE	1. MorganBits	ABL1	RF	25	Scaffold	bender	0.313084112149533	0.283018867924528	0.2
0.745648821151295	RMSE	1. MorganBits	ABL1	RF	26	Scaffold	bender	0.338785046728972	0.0377358490566037	0.236363636363636
0.661580781253166	RMSE	1. MorganBits	ABL1	RF	27	Scaffold	bender	0.308411214953271	0.528301886792453	0
1.33773242822491	RMSE	1. MorganBits	ABL1	RF	28	Scaffold	bender	0.350467289719626	0.150943396226415	0.0363636363636363
0.922106829317291	RMSE	1. MorganBits	ABL1	RF	29	Scaffold	bender	0.352803738317757	0.169811320754717	0
0.702858232922034	RMSE	2. MorganCounts	ABL1	RF	0	Scaffold	bender	0.322429906542056	0.207547169811321	0.2
0.720148427823256	RMSE	2. MorganCounts	ABL1	RF	1	Scaffold	bender	0.310747663551402	0.320754716981132	0.181818181818182
0.770612270053074	RMSE	2. MorganCounts	ABL1	RF	2	Scaffold	bender	0.350467289719626	0.188679245283019	0
0.628743281892835	RMSE	2. MorganCounts	ABL1	RF	3	Scaffold	bender	0.324766355140187	0	0.381818181818182
0.965835166439176	RMSE	2. MorganCounts	ABL1	RF	4	Scaffold	bender	0.289719626168224	0.283018867924528	0.381818181818182
1.23750132743717	RMSE	2. MorganCounts	ABL1	RF	5	Scaffold	bender	0.33411214953271	0.320754716981132	0
0.938818096141253	RMSE	2. MorganCounts	ABL1	RF	6	Scaffold	bender	0.355140186915888	0.0377358490566037	0.109090909090909
0.801398330792834	RMSE	2. MorganCounts	ABL1	RF	7	Scaffold	bender	0.322429906542056	0.207547169811321	0.2
0.852370247917783	RMSE	2. MorganCounts	ABL1	RF	8	Scaffold	bender	0.310747663551402	0.169811320754717	0.327272727272727
1.0003626262453	RMSE	2. MorganCounts	ABL1	RF	9	Scaffold	bender	0.308411214953271	0.207547169811321	0.309090909090909
0.728239046661932	RMSE	2. MorganCounts	ABL1	RF	10	Scaffold	bender	0.343457943925234	0.150943396226415	0.0909090909090909
0.770742279331072	RMSE	2. MorganCounts	ABL1	RF	11	Scaffold	bender	0.329439252336449	0.188679245283019	0.163636363636364
0.85540531611467	RMSE	2. MorganCounts	ABL1	RF	12	Scaffold	bender	0.235981308411215	0.660377358490566	0.436363636363636
0.987528763084593	RMSE	2. MorganCounts	ABL1	RF	13	Scaffold	bender	0.331775700934579	0.150943396226415	0.181818181818182
1.02644610293246	RMSE	2. MorganCounts	ABL1	RF	14	Scaffold	bender	0.294392523364486	0.60377358490566	0.0363636363636363
1.35940255357277	RMSE	2. MorganCounts	ABL1	RF	15	Scaffold	bender	0.308411214953271	0.415094339622641	0.109090909090909
1.04998360440222	RMSE	2. MorganCounts	ABL1	RF	16	Scaffold	bender	0.310747663551402	0.377358490566038	0.127272727272727
0.777235530507836	RMSE	2. MorganCounts	ABL1	RF	17	Scaffold	bender	0.301401869158879	0.415094339622641	0.163636363636364
0.81923391149798	RMSE	2. MorganCounts	ABL1	RF	18	Scaffold	bender	0.329439252336449	0.358490566037736	0
0.833903585891502	RMSE	2. MorganCounts	ABL1	RF	19	Scaffold	bender	0.273364485981308	0.60377358490566	0.2
0.92461704365939	RMSE	2. MorganCounts	ABL1	RF	20	Scaffold	bender	0.313084112149533	0.0377358490566037	0.436363636363636
0.723626493297707	RMSE	2. MorganCounts	ABL1	RF	21	Scaffold	bender	0.357476635514019	0.0943396226415094	0.0363636363636363
0.828442652615818	RMSE	2. MorganCounts	ABL1	RF	22	Scaffold	bender	0.348130841121495	0.0377358490566037	0.163636363636364
0.802640509799883	RMSE	2. MorganCounts	ABL1	RF	23	Scaffold	bender	0.303738317757009	0.245283018867925	0.309090909090909
1.00349928945803	RMSE	2. MorganCounts	ABL1	RF	24	Scaffold	bender	0.324766355140187	0.0377358490566037	0.345454545454545
1.37548679390579	RMSE	2. MorganCounts	ABL1	RF	25	Scaffold	bender	0.313084112149533	0.283018867924528	0.2
0.757023856361104	RMSE	2. MorganCounts	ABL1	RF	26	Scaffold	bender	0.338785046728972	0.0377358490566037	0.236363636363636
0.689767671476514	RMSE	2. MorganCounts	ABL1	RF	27	Scaffold	bender	0.308411214953271	0.528301886792453	0
1.31539036589376	RMSE	2. MorganCounts	ABL1	RF	28	Scaffold	bender	0.350467289719626	0.150943396226415	0.0363636363636363
0.924775298964274	RMSE	2. MorganCounts	ABL1	RF	29	Scaffold	bender	0.352803738317757	0.169811320754717	0
0.851419807253158	RMSE	3. MACCS	ABL1	RF	0	Scaffold	bender	0.322429906542056	0.207547169811321	0.2
0.754697522724382	RMSE	3. MACCS	ABL1	RF	1	Scaffold	bender	0.310747663551402	0.320754716981132	0.181818181818182
0.933528537501074	RMSE	3. MACCS	ABL1	RF	2	Scaffold	bender	0.350467289719626	0.188679245283019	0
0.727347734136844	RMSE	3. MACCS	ABL1	RF	3	Scaffold	bender	0.324766355140187	0	0.381818181818182
1.01774079267375	RMSE	3. MACCS	ABL1	RF	4	Scaffold	bender	0.289719626168224	0.283018867924528	0.381818181818182
1.31961451648769	RMSE	3. MACCS	ABL1	RF	5	Scaffold	bender	0.33411214953271	0.320754716981132	0
0.957040122960536	RMSE	3. MACCS	ABL1	RF	6	Scaffold	bender	0.355140186915888	0.0377358490566037	0.109090909090909
0.775307471348834	RMSE	3. MACCS	ABL1	RF	7	Scaffold	bender	0.322429906542056	0.207547169811321	0.2
0.97055083150441	RMSE	3. MACCS	ABL1	RF	8	Scaffold	bender	0.310747663551402	0.169811320754717	0.327272727272727
1.20874908851491	RMSE	3. MACCS	ABL1	RF	9	Scaffold	bender	0.308411214953271	0.207547169811321	0.309090909090909
0.778173624929037	RMSE	3. MACCS	ABL1	RF	10	Scaffold	bender	0.343457943925234	0.150943396226415	0.0909090909090909
0.762811406019421	RMSE	3. MACCS	ABL1	RF	11	Scaffold	bender	0.329439252336449	0.188679245283019	0.163636363636364
0.908560990164312	RMSE	3. MACCS	ABL1	RF	12	Scaffold	bender	0.235981308411215	0.660377358490566	0.436363636363636
1.01307623082807	RMSE	3. MACCS	ABL1	RF	13	Scaffold	bender	0.331775700934579	0.150943396226415	0.181818181818182
1.3245858793997	RMSE	3. MACCS	ABL1	RF	14	Scaffold	bender	0.294392523364486	0.60377358490566	0.0363636363636363
1.41749031810079	RMSE	3. MACCS	ABL1	RF	15	Scaffold	bender	0.308411214953271	0.415094339622641	0.109090909090909
1.22272297310714	RMSE	3. MACCS	ABL1	RF	16	Scaffold	bender	0.310747663551402	0.377358490566038	0.127272727272727
0.865976188036127	RMSE	3. MACCS	ABL1	RF	17	Scaffold	bender	0.301401869158879	0.415094339622641	0.163636363636364
0.875777191836931	RMSE	3. MACCS	ABL1	RF	18	Scaffold	bender	0.329439252336449	0.358490566037736	0
0.821399616654472	RMSE	3. MACCS	ABL1	RF	19	Scaffold	bender	0.273364485981308	0.60377358490566	0.2
1.04557929502675	RMSE	3. MACCS	ABL1	RF	20	Scaffold	bender	0.313084112149533	0.0377358490566037	0.436363636363636
0.714647351527927	RMSE	3. MACCS	ABL1	RF	21	Scaffold	bender	0.357476635514019	0.0943396226415094	0.0363636363636363
1.015063165513	RMSE	3. MACCS	ABL1	RF	22	Scaffold	bender	0.348130841121495	0.0377358490566037	0.163636363636364
0.813098770048112	RMSE	3. MACCS	ABL1	RF	23	Scaffold	bender	0.303738317757009	0.245283018867925	0.309090909090909
1.09484713861442	RMSE	3. MACCS	ABL1	RF	24	Scaffold	bender	0.324766355140187	0.0377358490566037	0.345454545454545
1.42559175980157	RMSE	3. MACCS	ABL1	RF	25	Scaffold	bender	0.313084112149533	0.283018867924528	0.2
0.787193945714072	RMSE	3. MACCS	ABL1	RF	26	Scaffold	bender	0.338785046728972	0.0377358490566037	0.236363636363636
0.802478907700723	RMSE	3. MACCS	ABL1	RF	27	Scaffold	bender	0.308411214953271	0.528301886792453	0
1.24152036819192	RMSE	3. MACCS	ABL1	RF	28	Scaffold	bender	0.350467289719626	0.150943396226415	0.0363636363636363
1.11159262991213	RMSE	3. MACCS	ABL1	RF	29	Scaffold	bender	0.352803738317757	0.169811320754717	0
0.739703576344345	RMSE	0. RDKit Descriptors	ABL1	RF	0	Scaffold	bender	0.322429906542056	0.207547169811321	0.2
0.728434883295157	RMSE	0. RDKit Descriptors	ABL1	RF	1	Scaffold	bender	0.310747663551402	0.320754716981132	0.181818181818182
0.843930810588091	RMSE	0. RDKit Descriptors	ABL1	RF	2	Scaffold	bender	0.350467289719626	0.188679245283019	0
0.611864824470335	RMSE	0. RDKit Descriptors	ABL1	RF	3	Scaffold	bender	0.324766355140187	0	0.381818181818182
1.12111279635979	RMSE	0. RDKit Descriptors	ABL1	RF	4	Scaffold	bender	0.289719626168224	0.283018867924528	0.381818181818182
1.43906965734825	RMSE	0. RDKit Descriptors	ABL1	RF	5	Scaffold	bender	0.33411214953271	0.320754716981132	0
1.05419487877373	RMSE	0. RDKit Descriptors	ABL1	RF	6	Scaffold	bender	0.355140186915888	0.0377358490566037	0.109090909090909
0.620056082383011	RMSE	0. RDKit Descriptors	ABL1	RF	7	Scaffold	bender	0.322429906542056	0.207547169811321	0.2
0.928057411679939	RMSE	0. RDKit Descriptors	ABL1	RF	8	Scaffold	bender	0.310747663551402	0.169811320754717	0.327272727272727
1.09266080072449	RMSE	0. RDKit Descriptors	ABL1	RF	9	Scaffold	bender	0.308411214953271	0.207547169811321	0.309090909090909
0.744816613534723	RMSE	0. RDKit Descriptors	ABL1	RF	10	Scaffold	bender	0.343457943925234	0.150943396226415	0.0909090909090909
0.854145960534907	RMSE	0. RDKit Descriptors	ABL1	RF	11	Scaffold	bender	0.329439252336449	0.188679245283019	0.163636363636364
0.970291235638745	RMSE	0. RDKit Descriptors	ABL1	RF	12	Scaffold	bender	0.235981308411215	0.660377358490566	0.436363636363636
1.01115840150017	RMSE	0. RDKit Descriptors	ABL1	RF	13	Scaffold	bender	0.331775700934579	0.150943396226415	0.181818181818182
1.300012974654	RMSE	0. RDKit Descriptors	ABL1	RF	14	Scaffold	bender	0.294392523364486	0.60377358490566	0.0363636363636363
1.54365089224985	RMSE	0. RDKit Descriptors	ABL1	RF	15	Scaffold	bender	0.308411214953271	0.415094339622641	0.109090909090909
1.08236878390672	RMSE	0. RDKit Descriptors	ABL1	RF	16	Scaffold	bender	0.310747663551402	0.377358490566038	0.127272727272727
0.800435835830266	RMSE	0. RDKit Descriptors	ABL1	RF	17	Scaffold	bender	0.301401869158879	0.415094339622641	0.163636363636364
0.869638695732278	RMSE	0. RDKit Descriptors	ABL1	RF	18	Scaffold	bender	0.329439252336449	0.358490566037736	0
0.77071270367236	RMSE	0. RDKit Descriptors	ABL1	RF	19	Scaffold	bender	0.273364485981308	0.60377358490566	0.2
1.14221510948918	RMSE	0. RDKit Descriptors	ABL1	RF	20	Scaffold	bender	0.313084112149533	0.0377358490566037	0.436363636363636
0.780800833129862	RMSE	0. RDKit Descriptors	ABL1	RF	21	Scaffold	bender	0.357476635514019	0.0943396226415094	0.0363636363636363
0.893115989978718	RMSE	0. RDKit Descriptors	ABL1	RF	22	Scaffold	bender	0.348130841121495	0.0377358490566037	0.163636363636364
0.801921865663939	RMSE	0. RDKit Descriptors	ABL1	RF	23	Scaffold	bender	0.303738317757009	0.245283018867925	0.309090909090909
1.06979110824336	RMSE	0. RDKit Descriptors	ABL1	RF	24	Scaffold	bender	0.324766355140187	0.0377358490566037	0.345454545454545
1.34439248278087	RMSE	0. RDKit Descriptors	ABL1	RF	25	Scaffold	bender	0.313084112149533	0.283018867924528	0.2
0.750810499755152	RMSE	0. RDKit Descriptors	ABL1	RF	26	Scaffold	bender	0.338785046728972	0.0377358490566037	0.236363636363636
0.859360709438406	RMSE	0. RDKit Descriptors	ABL1	RF	27	Scaffold	bender	0.308411214953271	0.528301886792453	0
1.41594871529427	RMSE	0. RDKit Descriptors	ABL1	RF	28	Scaffold	bender	0.350467289719626	0.150943396226415	0.0363636363636363
1.00663678314343	RMSE	0. RDKit Descriptors	ABL1	RF	29	Scaffold	bender	0.352803738317757	0.169811320754717	0
0.668057862877615	RMSE	5. PhysChem Descriptors	ABL1	RF	0	Scaffold	bender	0.322429906542056	0.207547169811321	0.2
0.864319877247952	RMSE	5. PhysChem Descriptors	ABL1	RF	1	Scaffold	bender	0.310747663551402	0.320754716981132	0.181818181818182
0.815630657792258	RMSE	5. PhysChem Descriptors	ABL1	RF	2	Scaffold	bender	0.350467289719626	0.188679245283019	0
0.718603859912386	RMSE	5. PhysChem Descriptors	ABL1	RF	3	Scaffold	bender	0.324766355140187	0	0.381818181818182
0.992092871750586	RMSE	5. PhysChem Descriptors	ABL1	RF	4	Scaffold	bender	0.289719626168224	0.283018867924528	0.381818181818182
1.2698271392226	RMSE	5. PhysChem Descriptors	ABL1	RF	5	Scaffold	bender	0.33411214953271	0.320754716981132	0
1.19723676701282	RMSE	5. PhysChem Descriptors	ABL1	RF	6	Scaffold	bender	0.355140186915888	0.0377358490566037	0.109090909090909
0.652040622414746	RMSE	5. PhysChem Descriptors	ABL1	RF	7	Scaffold	bender	0.322429906542056	0.207547169811321	0.2
0.890503148231174	RMSE	5. PhysChem Descriptors	ABL1	RF	8	Scaffold	bender	0.310747663551402	0.169811320754717	0.327272727272727
1.24380242438388	RMSE	5. PhysChem Descriptors	ABL1	RF	9	Scaffold	bender	0.308411214953271	0.207547169811321	0.309090909090909
0.750792727244811	RMSE	5. PhysChem Descriptors	ABL1	RF	10	Scaffold	bender	0.343457943925234	0.150943396226415	0.0909090909090909
1.01336857969262	RMSE	5. PhysChem Descriptors	ABL1	RF	11	Scaffold	bender	0.329439252336449	0.188679245283019	0.163636363636364
1.08978946532992	RMSE	5. PhysChem Descriptors	ABL1	RF	12	Scaffold	bender	0.235981308411215	0.660377358490566	0.436363636363636
1.13275458226819	RMSE	5. PhysChem Descriptors	ABL1	RF	13	Scaffold	bender	0.331775700934579	0.150943396226415	0.181818181818182
1.15359885880179	RMSE	5. PhysChem Descriptors	ABL1	RF	14	Scaffold	bender	0.294392523364486	0.60377358490566	0.0363636363636363
1.37538318354849	RMSE	5. PhysChem Descriptors	ABL1	RF	15	Scaffold	bender	0.308411214953271	0.415094339622641	0.109090909090909
1.04870523076477	RMSE	5. PhysChem Descriptors	ABL1	RF	16	Scaffold	bender	0.310747663551402	0.377358490566038	0.127272727272727
0.883915012123661	RMSE	5. PhysChem Descriptors	ABL1	RF	17	Scaffold	bender	0.301401869158879	0.415094339622641	0.163636363636364
0.771765319481166	RMSE	5. PhysChem Descriptors	ABL1	RF	18	Scaffold	bender	0.329439252336449	0.358490566037736	0
0.865579923162451	RMSE	5. PhysChem Descriptors	ABL1	RF	19	Scaffold	bender	0.273364485981308	0.60377358490566	0.2
1.12128709622669	RMSE	5. PhysChem Descriptors	ABL1	RF	20	Scaffold	bender	0.313084112149533	0.0377358490566037	0.436363636363636
0.809022173770605	RMSE	5. PhysChem Descriptors	ABL1	RF	21	Scaffold	bender	0.357476635514019	0.0943396226415094	0.0363636363636363
0.910824003250169	RMSE	5. PhysChem Descriptors	ABL1	RF	22	Scaffold	bender	0.348130841121495	0.0377358490566037	0.163636363636364
0.83486022120776	RMSE	5. PhysChem Descriptors	ABL1	RF	23	Scaffold	bender	0.303738317757009	0.245283018867925	0.309090909090909
1.01485424950379	RMSE	5. PhysChem Descriptors	ABL1	RF	24	Scaffold	bender	0.324766355140187	0.0377358490566037	0.345454545454545
1.31853728623331	RMSE	5. PhysChem Descriptors	ABL1	RF	25	Scaffold	bender	0.313084112149533	0.283018867924528	0.2
0.853344536992353	RMSE	5. PhysChem Descriptors	ABL1	RF	26	Scaffold	bender	0.338785046728972	0.0377358490566037	0.236363636363636
0.897883280424531	RMSE	5. PhysChem Descriptors	ABL1	RF	27	Scaffold	bender	0.308411214953271	0.528301886792453	0
1.31201126631841	RMSE	5. PhysChem Descriptors	ABL1	RF	28	Scaffold	bender	0.350467289719626	0.150943396226415	0.0363636363636363
0.899111550768846	RMSE	5. PhysChem Descriptors	ABL1	RF	29	Scaffold	bender	0.352803738317757	0.169811320754717	0
0.815508724318702	RMSE	4. AtomPairs	ABL1	RF	0	Scaffold	bender	0.322429906542056	0.207547169811321	0.2
0.751023583605849	RMSE	4. AtomPairs	ABL1	RF	1	Scaffold	bender	0.310747663551402	0.320754716981132	0.181818181818182
0.909514739718522	RMSE	4. AtomPairs	ABL1	RF	2	Scaffold	bender	0.350467289719626	0.188679245283019	0
0.768329327733146	RMSE	4. AtomPairs	ABL1	RF	3	Scaffold	bender	0.324766355140187	0	0.381818181818182
0.857743421569081	RMSE	4. AtomPairs	ABL1	RF	4	Scaffold	bender	0.289719626168224	0.283018867924528	0.381818181818182
1.2631836127441	RMSE	4. AtomPairs	ABL1	RF	5	Scaffold	bender	0.33411214953271	0.320754716981132	0
0.986900288645689	RMSE	4. AtomPairs	ABL1	RF	6	Scaffold	bender	0.355140186915888	0.0377358490566037	0.109090909090909
0.631346239997768	RMSE	4. AtomPairs	ABL1	RF	7	Scaffold	bender	0.322429906542056	0.207547169811321	0.2
0.908406113091029	RMSE	4. AtomPairs	ABL1	RF	8	Scaffold	bender	0.310747663551402	0.169811320754717	0.327272727272727
1.09585810016544	RMSE	4. AtomPairs	ABL1	RF	9	Scaffold	bender	0.308411214953271	0.207547169811321	0.309090909090909
0.748614568910999	RMSE	4. AtomPairs	ABL1	RF	10	Scaffold	bender	0.343457943925234	0.150943396226415	0.0909090909090909
0.744598491531529	RMSE	4. AtomPairs	ABL1	RF	11	Scaffold	bender	0.329439252336449	0.188679245283019	0.163636363636364
0.893978313305301	RMSE	4. AtomPairs	ABL1	RF	12	Scaffold	bender	0.235981308411215	0.660377358490566	0.436363636363636
0.984863239319735	RMSE	4. AtomPairs	ABL1	RF	13	Scaffold	bender	0.331775700934579	0.150943396226415	0.181818181818182
1.29378095269924	RMSE	4. AtomPairs	ABL1	RF	14	Scaffold	bender	0.294392523364486	0.60377358490566	0.0363636363636363
1.40716600940015	RMSE	4. AtomPairs	ABL1	RF	15	Scaffold	bender	0.308411214953271	0.415094339622641	0.109090909090909
1.08003596201413	RMSE	4. AtomPairs	ABL1	RF	16	Scaffold	bender	0.310747663551402	0.377358490566038	0.127272727272727
0.86684862556656	RMSE	4. AtomPairs	ABL1	RF	17	Scaffold	bender	0.301401869158879	0.415094339622641	0.163636363636364
0.933866018735577	RMSE	4. AtomPairs	ABL1	RF	18	Scaffold	bender	0.329439252336449	0.358490566037736	0
0.724788735684556	RMSE	4. AtomPairs	ABL1	RF	19	Scaffold	bender	0.273364485981308	0.60377358490566	0.2
0.88088100434829	RMSE	4. AtomPairs	ABL1	RF	20	Scaffold	bender	0.313084112149533	0.0377358490566037	0.436363636363636
0.779983919006881	RMSE	4. AtomPairs	ABL1	RF	21	Scaffold	bender	0.357476635514019	0.0943396226415094	0.0363636363636363
0.842954536733275	RMSE	4. AtomPairs	ABL1	RF	22	Scaffold	bender	0.348130841121495	0.0377358490566037	0.163636363636364
0.844962217617137	RMSE	4. AtomPairs	ABL1	RF	23	Scaffold	bender	0.303738317757009	0.245283018867925	0.309090909090909
1.04351206701449	RMSE	4. AtomPairs	ABL1	RF	24	Scaffold	bender	0.324766355140187	0.0377358490566037	0.345454545454545
1.17323672615159	RMSE	4. AtomPairs	ABL1	RF	25	Scaffold	bender	0.313084112149533	0.283018867924528	0.2
0.743797180605139	RMSE	4. AtomPairs	ABL1	RF	26	Scaffold	bender	0.338785046728972	0.0377358490566037	0.236363636363636
0.758559314530751	RMSE	4. AtomPairs	ABL1	RF	27	Scaffold	bender	0.308411214953271	0.528301886792453	0
1.25086619873287	RMSE	4. AtomPairs	ABL1	RF	28	Scaffold	bender	0.350467289719626	0.150943396226415	0.0363636363636363
1.06330877232991	RMSE	4. AtomPairs	ABL1	RF	29	Scaffold	bender	0.352803738317757	0.169811320754717	0
0.830327204236139	RMSE	1. MorganBits	Acetylcholinesterase	RF	0	Scaffold	bender	0.271586345381526	0.381526104417671	0.128
0.812914029521141	RMSE	1. MorganBits	Acetylcholinesterase	RF	1	Scaffold	bender	0.28363453815261	0.329317269076305	0.084
1.0126157230524	RMSE	1. MorganBits	Acetylcholinesterase	RF	2	Scaffold	bender	0.277610441767068	0.325301204819277	0.136
1.04301282648562	RMSE	1. MorganBits	Acetylcholinesterase	RF	3	Scaffold	bender	0.237449799196787	0.349397590361446	0.432
0.821641055630897	RMSE	1. MorganBits	Acetylcholinesterase	RF	4	Scaffold	bender	0.266064257028112	0.389558232931727	0.164
1.21187933524665	RMSE	1. MorganBits	Acetylcholinesterase	RF	5	Scaffold	bender	0.281626506024096	0.192771084337349	0.236
0.745753113060893	RMSE	1. MorganBits	Acetylcholinesterase	RF	6	Scaffold	bender	0.274598393574297	0.34136546184739	0.144
0.99161710165109	RMSE	1. MorganBits	Acetylcholinesterase	RF	7	Scaffold	bender	0.265562248995984	0.369477911646586	0.188
0.91406818937802	RMSE	1. MorganBits	Acetylcholinesterase	RF	8	Scaffold	bender	0.274096385542169	0.152610441767068	0.336
1.1659257677085	RMSE	1. MorganBits	Acetylcholinesterase	RF	9	Scaffold	bender	0.265060240963855	0.120481927710843	0.44
0.789088861296116	RMSE	1. MorganBits	Acetylcholinesterase	RF	10	Scaffold	bender	0.276104417670683	0.353413654618474	0.12
1.05327247843929	RMSE	1. MorganBits	Acetylcholinesterase	RF	11	Scaffold	bender	0.254518072289157	0.265060240963855	0.38
0.861325252410269	RMSE	1. MorganBits	Acetylcholinesterase	RF	12	Scaffold	bender	0.218373493975904	0.477911646586345	0.456
0.877130009165921	RMSE	1. MorganBits	Acetylcholinesterase	RF	13	Scaffold	bender	0.251506024096386	0.502008032128514	0.168
0.827612819628123	RMSE	1. MorganBits	Acetylcholinesterase	RF	14	Scaffold	bender	0.277610441767068	0.236947791164659	0.224
0.829855954244067	RMSE	1. MorganBits	Acetylcholinesterase	RF	15	Scaffold	bender	0.294678714859438	0.144578313253012	0.18
0.808737813590064	RMSE	1. MorganBits	Acetylcholinesterase	RF	16	Scaffold	bender	0.276606425702811	0.365461847389558	0.104
0.914310149083451	RMSE	1. MorganBits	Acetylcholinesterase	RF	17	Scaffold	bender	0.268072289156627	0.248995983935743	0.288
0.987592955257946	RMSE	1. MorganBits	Acetylcholinesterase	RF	18	Scaffold	bender	0.232931726907631	0.558232931726908	0.26
1.08569118086479	RMSE	1. MorganBits	Acetylcholinesterase	RF	19	Scaffold	bender	0.281124497991968	0.353413654618474	0.08
0.759588987590056	RMSE	1. MorganBits	Acetylcholinesterase	RF	20	Scaffold	bender	0.271084337349398	0.301204819277108	0.212
0.785012742325282	RMSE	1. MorganBits	Acetylcholinesterase	RF	21	Scaffold	bender	0.299196787148594	0.112449799196787	0.176
1.31302104625813	RMSE	1. MorganBits	Acetylcholinesterase	RF	22	Scaffold	bender	0.233433734939759	0.321285140562249	0.492
0.884811918099905	RMSE	1. MorganBits	Acetylcholinesterase	RF	23	Scaffold	bender	0.225401606425703	0.232931726907631	0.644
0.98433897504892	RMSE	1. MorganBits	Acetylcholinesterase	RF	24	Scaffold	bender	0.235441767068273	0.610441767068273	0.188
0.832337280063955	RMSE	1. MorganBits	Acetylcholinesterase	RF	25	Scaffold	bender	0.309236947791165	0.0963855421686747	0.112
1.33848642417143	RMSE	1. MorganBits	Acetylcholinesterase	RF	26	Scaffold	bender	0.270080321285141	0.140562248995984	0.38
0.981307552204416	RMSE	1. MorganBits	Acetylcholinesterase	RF	27	Scaffold	bender	0.270582329317269	0.132530120481928	0.384
0.788695758226815	RMSE	1. MorganBits	Acetylcholinesterase	RF	28	Scaffold	bender	0.262550200803213	0.112449799196787	0.468
0.89428602628627	RMSE	1. MorganBits	Acetylcholinesterase	RF	29	Scaffold	bender	0.26004016064257	0.373493975903614	0.228
0.820189324650212	RMSE	2. MorganCounts	Acetylcholinesterase	RF	0	Scaffold	bender	0.271586345381526	0.381526104417671	0.128
0.78413898783584	RMSE	2. MorganCounts	Acetylcholinesterase	RF	1	Scaffold	bender	0.28363453815261	0.329317269076305	0.084
0.999223501179432	RMSE	2. MorganCounts	Acetylcholinesterase	RF	2	Scaffold	bender	0.277610441767068	0.325301204819277	0.136
0.881586718088647	RMSE	2. MorganCounts	Acetylcholinesterase	RF	3	Scaffold	bender	0.237449799196787	0.349397590361446	0.432
0.773615556042624	RMSE	2. MorganCounts	Acetylcholinesterase	RF	4	Scaffold	bender	0.266064257028112	0.389558232931727	0.164
1.20595532033809	RMSE	2. MorganCounts	Acetylcholinesterase	RF	5	Scaffold	bender	0.281626506024096	0.192771084337349	0.236
0.721308281784112	RMSE	2. MorganCounts	Acetylcholinesterase	RF	6	Scaffold	bender	0.274598393574297	0.34136546184739	0.144
0.954849290296935	RMSE	2. MorganCounts	Acetylcholinesterase	RF	7	Scaffold	bender	0.265562248995984	0.369477911646586	0.188
0.902319245910165	RMSE	2. MorganCounts	Acetylcholinesterase	RF	8	Scaffold	bender	0.274096385542169	0.152610441767068	0.336
1.22651415183115	RMSE	2. MorganCounts	Acetylcholinesterase	RF	9	Scaffold	bender	0.265060240963855	0.120481927710843	0.44
0.816666525833331	RMSE	2. MorganCounts	Acetylcholinesterase	RF	10	Scaffold	bender	0.276104417670683	0.353413654618474	0.12
0.913084522828464	RMSE	2. MorganCounts	Acetylcholinesterase	RF	11	Scaffold	bender	0.254518072289157	0.265060240963855	0.38
0.851761139638158	RMSE	2. MorganCounts	Acetylcholinesterase	RF	12	Scaffold	bender	0.218373493975904	0.477911646586345	0.456
0.853227607461449	RMSE	2. MorganCounts	Acetylcholinesterase	RF	13	Scaffold	bender	0.251506024096386	0.502008032128514	0.168
0.815506841434523	RMSE	2. MorganCounts	Acetylcholinesterase	RF	14	Scaffold	bender	0.277610441767068	0.236947791164659	0.224
0.827239402603416	RMSE	2. MorganCounts	Acetylcholinesterase	RF	15	Scaffold	bender	0.294678714859438	0.144578313253012	0.18
0.751656903060665	RMSE	2. MorganCounts	Acetylcholinesterase	RF	16	Scaffold	bender	0.276606425702811	0.365461847389558	0.104
0.910071857388781	RMSE	2. MorganCounts	Acetylcholinesterase	RF	17	Scaffold	bender	0.268072289156627	0.248995983935743	0.288
0.919470441157562	RMSE	2. MorganCounts	Acetylcholinesterase	RF	18	Scaffold	bender	0.232931726907631	0.558232931726908	0.26
1.05475196278828	RMSE	2. MorganCounts	Acetylcholinesterase	RF	19	Scaffold	bender	0.281124497991968	0.353413654618474	0.08
0.734874248336422	RMSE	2. MorganCounts	Acetylcholinesterase	RF	20	Scaffold	bender	0.271084337349398	0.301204819277108	0.212
0.75799462609694	RMSE	2. MorganCounts	Acetylcholinesterase	RF	21	Scaffold	bender	0.299196787148594	0.112449799196787	0.176
1.29954092651561	RMSE	2. MorganCounts	Acetylcholinesterase	RF	22	Scaffold	bender	0.233433734939759	0.321285140562249	0.492
0.852363005909193	RMSE	2. MorganCounts	Acetylcholinesterase	RF	23	Scaffold	bender	0.225401606425703	0.232931726907631	0.644
0.952766979728712	RMSE	2. MorganCounts	Acetylcholinesterase	RF	24	Scaffold	bender	0.235441767068273	0.610441767068273	0.188
0.783923029326411	RMSE	2. MorganCounts	Acetylcholinesterase	RF	25	Scaffold	bender	0.309236947791165	0.0963855421686747	0.112
1.3828358291821	RMSE	2. MorganCounts	Acetylcholinesterase	RF	26	Scaffold	bender	0.270080321285141	0.140562248995984	0.38
0.990530016555301	RMSE	2. MorganCounts	Acetylcholinesterase	RF	27	Scaffold	bender	0.270582329317269	0.132530120481928	0.384
0.775233991163436	RMSE	2. MorganCounts	Acetylcholinesterase	RF	28	Scaffold	bender	0.262550200803213	0.112449799196787	0.468
0.918178683692808	RMSE	2. MorganCounts	Acetylcholinesterase	RF	29	Scaffold	bender	0.26004016064257	0.373493975903614	0.228
0.904264621364305	RMSE	3. MACCS	Acetylcholinesterase	RF	0	Scaffold	bender	0.271586345381526	0.381526104417671	0.128
0.792884202830365	RMSE	3. MACCS	Acetylcholinesterase	RF	1	Scaffold	bender	0.28363453815261	0.329317269076305	0.084
1.0789040065421	RMSE	3. MACCS	Acetylcholinesterase	RF	2	Scaffold	bender	0.277610441767068	0.325301204819277	0.136
0.887713397553123	RMSE	3. MACCS	Acetylcholinesterase	RF	3	Scaffold	bender	0.237449799196787	0.349397590361446	0.432
0.838912593038815	RMSE	3. MACCS	Acetylcholinesterase	RF	4	Scaffold	bender	0.266064257028112	0.389558232931727	0.164
1.06466303366343	RMSE	3. MACCS	Acetylcholinesterase	RF	5	Scaffold	bender	0.281626506024096	0.192771084337349	0.236
0.782554153476134	RMSE	3. MACCS	Acetylcholinesterase	RF	6	Scaffold	bender	0.274598393574297	0.34136546184739	0.144
0.99974575491852	RMSE	3. MACCS	Acetylcholinesterase	RF	7	Scaffold	bender	0.265562248995984	0.369477911646586	0.188
0.985155603504876	RMSE	3. MACCS	Acetylcholinesterase	RF	8	Scaffold	bender	0.274096385542169	0.152610441767068	0.336
1.0742022804391	RMSE	3. MACCS	Acetylcholinesterase	RF	9	Scaffold	bender	0.265060240963855	0.120481927710843	0.44
0.808635707814722	RMSE	3. MACCS	Acetylcholinesterase	RF	10	Scaffold	bender	0.276104417670683	0.353413654618474	0.12
1.03130473475403	RMSE	3. MACCS	Acetylcholinesterase	RF	11	Scaffold	bender	0.254518072289157	0.265060240963855	0.38
0.918234084864619	RMSE	3. MACCS	Acetylcholinesterase	RF	12	Scaffold	bender	0.218373493975904	0.477911646586345	0.456
0.908002552302043	RMSE	3. MACCS	Acetylcholinesterase	RF	13	Scaffold	bender	0.251506024096386	0.502008032128514	0.168
1.03121694126036	RMSE	3. MACCS	Acetylcholinesterase	RF	14	Scaffold	bender	0.277610441767068	0.236947791164659	0.224
0.90618493453552	RMSE	3. MACCS	Acetylcholinesterase	RF	15	Scaffold	bender	0.294678714859438	0.144578313253012	0.18
0.95822427391824	RMSE	3. MACCS	Acetylcholinesterase	RF	16	Scaffold	bender	0.276606425702811	0.365461847389558	0.104
0.907616552004043	RMSE	3. MACCS	Acetylcholinesterase	RF	17	Scaffold	bender	0.268072289156627	0.248995983935743	0.288
1.05864824924261	RMSE	3. MACCS	Acetylcholinesterase	RF	18	Scaffold	bender	0.232931726907631	0.558232931726908	0.26
1.12833727178062	RMSE	3. MACCS	Acetylcholinesterase	RF	19	Scaffold	bender	0.281124497991968	0.353413654618474	0.08
0.930162445214151	RMSE	3. MACCS	Acetylcholinesterase	RF	20	Scaffold	bender	0.271084337349398	0.301204819277108	0.212
0.880514110608461	RMSE	3. MACCS	Acetylcholinesterase	RF	21	Scaffold	bender	0.299196787148594	0.112449799196787	0.176
1.14056970041039	RMSE	3. MACCS	Acetylcholinesterase	RF	22	Scaffold	bender	0.233433734939759	0.321285140562249	0.492
0.913184370409916	RMSE	3. MACCS	Acetylcholinesterase	RF	23	Scaffold	bender	0.225401606425703	0.232931726907631	0.644
1.00443282268825	RMSE	3. MACCS	Acetylcholinesterase	RF	24	Scaffold	bender	0.235441767068273	0.610441767068273	0.188
0.9783260882578	RMSE	3. MACCS	Acetylcholinesterase	RF	25	Scaffold	bender	0.309236947791165	0.0963855421686747	0.112
1.40304531157657	RMSE	3. MACCS	Acetylcholinesterase	RF	26	Scaffold	bender	0.270080321285141	0.140562248995984	0.38
0.952611795189445	RMSE	3. MACCS	Acetylcholinesterase	RF	27	Scaffold	bender	0.270582329317269	0.132530120481928	0.384
0.887823457115414	RMSE	3. MACCS	Acetylcholinesterase	RF	28	Scaffold	bender	0.262550200803213	0.112449799196787	0.468
0.977470703427775	RMSE	3. MACCS	Acetylcholinesterase	RF	29	Scaffold	bender	0.26004016064257	0.373493975903614	0.228
0.801038486974261	RMSE	0. RDKit Descriptors	Acetylcholinesterase	RF	0	Scaffold	bender	0.271586345381526	0.381526104417671	0.128
0.806001190884488	RMSE	0. RDKit Descriptors	Acetylcholinesterase	RF	1	Scaffold	bender	0.28363453815261	0.329317269076305	0.084
1.00069786338913	RMSE	0. RDKit Descriptors	Acetylcholinesterase	RF	2	Scaffold	bender	0.277610441767068	0.325301204819277	0.136
0.889969931971574	RMSE	0. RDKit Descriptors	Acetylcholinesterase	RF	3	Scaffold	bender	0.237449799196787	0.349397590361446	0.432
0.875250829061316	RMSE	0. RDKit Descriptors	Acetylcholinesterase	RF	4	Scaffold	bender	0.266064257028112	0.389558232931727	0.164
1.19237596353944	RMSE	0. RDKit Descriptors	Acetylcholinesterase	RF	5	Scaffold	bender	0.281626506024096	0.192771084337349	0.236
0.728544591410639	RMSE	0. RDKit Descriptors	Acetylcholinesterase	RF	6	Scaffold	bender	0.274598393574297	0.34136546184739	0.144
0.976306347354296	RMSE	0. RDKit Descriptors	Acetylcholinesterase	RF	7	Scaffold	bender	0.265562248995984	0.369477911646586	0.188
0.935912444295649	RMSE	0. RDKit Descriptors	Acetylcholinesterase	RF	8	Scaffold	bender	0.274096385542169	0.152610441767068	0.336
1.16122371476346	RMSE	0. RDKit Descriptors	Acetylcholinesterase	RF	9	Scaffold	bender	0.265060240963855	0.120481927710843	0.44
0.851433833350273	RMSE	0. RDKit Descriptors	Acetylcholinesterase	RF	10	Scaffold	bender	0.276104417670683	0.353413654618474	0.12
0.984354535156302	RMSE	0. RDKit Descriptors	Acetylcholinesterase	RF	11	Scaffold	bender	0.254518072289157	0.265060240963855	0.38
0.899567216975129	RMSE	0. RDKit Descriptors	Acetylcholinesterase	RF	12	Scaffold	bender	0.218373493975904	0.477911646586345	0.456
0.904441503157519	RMSE	0. RDKit Descriptors	Acetylcholinesterase	RF	13	Scaffold	bender	0.251506024096386	0.502008032128514	0.168
0.905783732583787	RMSE	0. RDKit Descriptors	Acetylcholinesterase	RF	14	Scaffold	bender	0.277610441767068	0.236947791164659	0.224
0.837164361979412	RMSE	0. RDKit Descriptors	Acetylcholinesterase	RF	15	Scaffold	bender	0.294678714859438	0.144578313253012	0.18
0.840399016737915	RMSE	0. RDKit Descriptors	Acetylcholinesterase	RF	16	Scaffold	bender	0.276606425702811	0.365461847389558	0.104
0.831932061976547	RMSE	0. RDKit Descriptors	Acetylcholinesterase	RF	17	Scaffold	bender	0.268072289156627	0.248995983935743	0.288
0.943832230299298	RMSE	0. RDKit Descriptors	Acetylcholinesterase	RF	18	Scaffold	bender	0.232931726907631	0.558232931726908	0.26
1.10178228124947	RMSE	0. RDKit Descriptors	Acetylcholinesterase	RF	19	Scaffold	bender	0.281124497991968	0.353413654618474	0.08
0.90887325812635	RMSE	0. RDKit Descriptors	Acetylcholinesterase	RF	20	Scaffold	bender	0.271084337349398	0.301204819277108	0.212
0.744270209002311	RMSE	0. RDKit Descriptors	Acetylcholinesterase	RF	21	Scaffold	bender	0.299196787148594	0.112449799196787	0.176
1.18990563751619	RMSE	0. RDKit Descriptors	Acetylcholinesterase	RF	22	Scaffold	bender	0.233433734939759	0.321285140562249	0.492
0.963286391520013	RMSE	0. RDKit Descriptors	Acetylcholinesterase	RF	23	Scaffold	bender	0.225401606425703	0.232931726907631	0.644
1.09626771156477	RMSE	0. RDKit Descriptors	Acetylcholinesterase	RF	24	Scaffold	bender	0.235441767068273	0.610441767068273	0.188
0.92099917360843	RMSE	0. RDKit Descriptors	Acetylcholinesterase	RF	25	Scaffold	bender	0.309236947791165	0.0963855421686747	0.112
1.31812398526128	RMSE	0. RDKit Descriptors	Acetylcholinesterase	RF	26	Scaffold	bender	0.270080321285141	0.140562248995984	0.38
0.899865390122096	RMSE	0. RDKit Descriptors	Acetylcholinesterase	RF	27	Scaffold	bender	0.270582329317269	0.132530120481928	0.384
0.881017713231493	RMSE	0. RDKit Descriptors	Acetylcholinesterase	RF	28	Scaffold	bender	0.262550200803213	0.112449799196787	0.468
0.924269513364397	RMSE	0. RDKit Descriptors	Acetylcholinesterase	RF	29	Scaffold	bender	0.26004016064257	0.373493975903614	0.228
0.957642566440322	RMSE	5. PhysChem Descriptors	Acetylcholinesterase	RF	0	Scaffold	bender	0.271586345381526	0.381526104417671	0.128
0.975961556889853	RMSE	5. PhysChem Descriptors	Acetylcholinesterase	RF	1	Scaffold	bender	0.28363453815261	0.329317269076305	0.084
1.09312031983585	RMSE	5. PhysChem Descriptors	Acetylcholinesterase	RF	2	Scaffold	bender	0.277610441767068	0.325301204819277	0.136
1.00004269532807	RMSE	5. PhysChem Descriptors	Acetylcholinesterase	RF	3	Scaffold	bender	0.237449799196787	0.349397590361446	0.432
1.01810275532822	RMSE	5. PhysChem Descriptors	Acetylcholinesterase	RF	4	Scaffold	bender	0.266064257028112	0.389558232931727	0.164
1.41561515926966	RMSE	5. PhysChem Descriptors	Acetylcholinesterase	RF	5	Scaffold	bender	0.281626506024096	0.192771084337349	0.236
0.911442905152462	RMSE	5. PhysChem Descriptors	Acetylcholinesterase	RF	6	Scaffold	bender	0.274598393574297	0.34136546184739	0.144
1.15885668510233	RMSE	5. PhysChem Descriptors	Acetylcholinesterase	RF	7	Scaffold	bender	0.265562248995984	0.369477911646586	0.188
1.02073810802026	RMSE	5. PhysChem Descriptors	Acetylcholinesterase	RF	8	Scaffold	bender	0.274096385542169	0.152610441767068	0.336
1.2261629634246	RMSE	5. PhysChem Descriptors	Acetylcholinesterase	RF	9	Scaffold	bender	0.265060240963855	0.120481927710843	0.44
0.905313080862386	RMSE	5. PhysChem Descriptors	Acetylcholinesterase	RF	10	Scaffold	bender	0.276104417670683	0.353413654618474	0.12
1.15694725970857	RMSE	5. PhysChem Descriptors	Acetylcholinesterase	RF	11	Scaffold	bender	0.254518072289157	0.265060240963855	0.38
1.03949943020549	RMSE	5. PhysChem Descriptors	Acetylcholinesterase	RF	12	Scaffold	bender	0.218373493975904	0.477911646586345	0.456
0.959678299981522	RMSE	5. PhysChem Descriptors	Acetylcholinesterase	RF	13	Scaffold	bender	0.251506024096386	0.502008032128514	0.168
1.09382949634497	RMSE	5. PhysChem Descriptors	Acetylcholinesterase	RF	14	Scaffold	bender	0.277610441767068	0.236947791164659	0.224
0.946950655658495	RMSE	5. PhysChem Descriptors	Acetylcholinesterase	RF	15	Scaffold	bender	0.294678714859438	0.144578313253012	0.18
1.01661069554078	RMSE	5. PhysChem Descriptors	Acetylcholinesterase	RF	16	Scaffold	bender	0.276606425702811	0.365461847389558	0.104
0.989091831615755	RMSE	5. PhysChem Descriptors	Acetylcholinesterase	RF	17	Scaffold	bender	0.268072289156627	0.248995983935743	0.288
1.24815426065588	RMSE	5. PhysChem Descriptors	Acetylcholinesterase	RF	18	Scaffold	bender	0.232931726907631	0.558232931726908	0.26
1.15811970401597	RMSE	5. PhysChem Descriptors	Acetylcholinesterase	RF	19	Scaffold	bender	0.281124497991968	0.353413654618474	0.08
1.12106863247048	RMSE	5. PhysChem Descriptors	Acetylcholinesterase	RF	20	Scaffold	bender	0.271084337349398	0.301204819277108	0.212
0.895157751717296	RMSE	5. PhysChem Descriptors	Acetylcholinesterase	RF	21	Scaffold	bender	0.299196787148594	0.112449799196787	0.176
1.43210194305199	RMSE	5. PhysChem Descriptors	Acetylcholinesterase	RF	22	Scaffold	bender	0.233433734939759	0.321285140562249	0.492
1.14195202070414	RMSE	5. PhysChem Descriptors	Acetylcholinesterase	RF	23	Scaffold	bender	0.225401606425703	0.232931726907631	0.644
1.30868116495756	RMSE	5. PhysChem Descriptors	Acetylcholinesterase	RF	24	Scaffold	bender	0.235441767068273	0.610441767068273	0.188
1.04308968408621	RMSE	5. PhysChem Descriptors	Acetylcholinesterase	RF	25	Scaffold	bender	0.309236947791165	0.0963855421686747	0.112
1.31606365453079	RMSE	5. PhysChem Descriptors	Acetylcholinesterase	RF	26	Scaffold	bender	0.270080321285141	0.140562248995984	0.38
1.09742183617804	RMSE	5. PhysChem Descriptors	Acetylcholinesterase	RF	27	Scaffold	bender	0.270582329317269	0.132530120481928	0.384
1.02947186656053	RMSE	5. PhysChem Descriptors	Acetylcholinesterase	RF	28	Scaffold	bender	0.262550200803213	0.112449799196787	0.468
1.04790890279561	RMSE	5. PhysChem Descriptors	Acetylcholinesterase	RF	29	Scaffold	bender	0.26004016064257	0.373493975903614	0.228
0.794621127092136	RMSE	4. AtomPairs	Acetylcholinesterase	RF	0	Scaffold	bender	0.271586345381526	0.381526104417671	0.128
0.777957149157608	RMSE	4. AtomPairs	Acetylcholinesterase	RF	1	Scaffold	bender	0.28363453815261	0.329317269076305	0.084
0.965747576666249	RMSE	4. AtomPairs	Acetylcholinesterase	RF	2	Scaffold	bender	0.277610441767068	0.325301204819277	0.136
0.908083494129418	RMSE	4. AtomPairs	Acetylcholinesterase	RF	3	Scaffold	bender	0.237449799196787	0.349397590361446	0.432
0.829922235174047	RMSE	4. AtomPairs	Acetylcholinesterase	RF	4	Scaffold	bender	0.266064257028112	0.389558232931727	0.164
1.20884241462024	RMSE	4. AtomPairs	Acetylcholinesterase	RF	5	Scaffold	bender	0.281626506024096	0.192771084337349	0.236
0.68025380953907	RMSE	4. AtomPairs	Acetylcholinesterase	RF	6	Scaffold	bender	0.274598393574297	0.34136546184739	0.144
0.941583943616808	RMSE	4. AtomPairs	Acetylcholinesterase	RF	7	Scaffold	bender	0.265562248995984	0.369477911646586	0.188
0.889697456904242	RMSE	4. AtomPairs	Acetylcholinesterase	RF	8	Scaffold	bender	0.274096385542169	0.152610441767068	0.336
1.24646808455285	RMSE	4. AtomPairs	Acetylcholinesterase	RF	9	Scaffold	bender	0.265060240963855	0.120481927710843	0.44
0.84912800545083	RMSE	4. AtomPairs	Acetylcholinesterase	RF	10	Scaffold	bender	0.276104417670683	0.353413654618474	0.12
0.963924670019868	RMSE	4. AtomPairs	Acetylcholinesterase	RF	11	Scaffold	bender	0.254518072289157	0.265060240963855	0.38
0.872754988311755	RMSE	4. AtomPairs	Acetylcholinesterase	RF	12	Scaffold	bender	0.218373493975904	0.477911646586345	0.456
0.861103113362599	RMSE	4. AtomPairs	Acetylcholinesterase	RF	13	Scaffold	bender	0.251506024096386	0.502008032128514	0.168
0.842220712355905	RMSE	4. AtomPairs	Acetylcholinesterase	RF	14	Scaffold	bender	0.277610441767068	0.236947791164659	0.224
0.843414648233424	RMSE	4. AtomPairs	Acetylcholinesterase	RF	15	Scaffold	bender	0.294678714859438	0.144578313253012	0.18
0.796888882992248	RMSE	4. AtomPairs	Acetylcholinesterase	RF	16	Scaffold	bender	0.276606425702811	0.365461847389558	0.104
0.85165661157641	RMSE	4. AtomPairs	Acetylcholinesterase	RF	17	Scaffold	bender	0.268072289156627	0.248995983935743	0.288
0.953029732660581	RMSE	4. AtomPairs	Acetylcholinesterase	RF	18	Scaffold	bender	0.232931726907631	0.558232931726908	0.26
1.02464355713915	RMSE	4. AtomPairs	Acetylcholinesterase	RF	19	Scaffold	bender	0.281124497991968	0.353413654618474	0.08
0.792211849938494	RMSE	4. AtomPairs	Acetylcholinesterase	RF	20	Scaffold	bender	0.271084337349398	0.301204819277108	0.212
0.731098800850001	RMSE	4. AtomPairs	Acetylcholinesterase	RF	21	Scaffold	bender	0.299196787148594	0.112449799196787	0.176
1.28005912210391	RMSE	4. AtomPairs	Acetylcholinesterase	RF	22	Scaffold	bender	0.233433734939759	0.321285140562249	0.492
0.889994945673858	RMSE	4. AtomPairs	Acetylcholinesterase	RF	23	Scaffold	bender	0.225401606425703	0.232931726907631	0.644
1.07825968783688	RMSE	4. AtomPairs	Acetylcholinesterase	RF	24	Scaffold	bender	0.235441767068273	0.610441767068273	0.188
0.799019867466598	RMSE	4. AtomPairs	Acetylcholinesterase	RF	25	Scaffold	bender	0.309236947791165	0.0963855421686747	0.112
1.37580678904382	RMSE	4. AtomPairs	Acetylcholinesterase	RF	26	Scaffold	bender	0.270080321285141	0.140562248995984	0.38
0.931121165305567	RMSE	4. AtomPairs	Acetylcholinesterase	RF	27	Scaffold	bender	0.270582329317269	0.132530120481928	0.384
0.863009782427558	RMSE	4. AtomPairs	Acetylcholinesterase	RF	28	Scaffold	bender	0.262550200803213	0.112449799196787	0.468
0.895855341877152	RMSE	4. AtomPairs	Acetylcholinesterase	RF	29	Scaffold	bender	0.26004016064257	0.373493975903614	0.228
0.836324234703908	RMSE	1. MorganBits	Aurora-A	RF	0	Scaffold	bender	0.312645461598138	0.0124223602484472	0.0864197530864197
1.0011748373129	RMSE	1. MorganBits	Aurora-A	RF	1	Scaffold	bender	0.314972847168348	0.0807453416149068	0
0.741537581413682	RMSE	1. MorganBits	Aurora-A	RF	2	Scaffold	bender	0.323506594259116	0.0124223602484472	0
0.777077155259688	RMSE	1. MorganBits	Aurora-A	RF	3	Scaffold	bender	0.314972847168348	0	0.0802469135802469
0.735963059979503	RMSE	1. MorganBits	Aurora-A	RF	4	Scaffold	bender	0.30566330488751	0.0807453416149068	0.074074074074074
0.978706382930383	RMSE	1. MorganBits	Aurora-A	RF	5	Scaffold	bender	0.240496508921645	0.180124223602484	0.493827160493827
1.00121207750062	RMSE	1. MorganBits	Aurora-A	RF	6	Scaffold	bender	0.30488750969744	0.161490683229814	0
0.857258210830059	RMSE	1. MorganBits	Aurora-A	RF	7	Scaffold	bender	0.249806051202483	0.447204968944099	0.154320987654321
0.978939131558462	RMSE	1. MorganBits	Aurora-A	RF	8	Scaffold	bender	0.311093871217998	0.0186335403726708	0.0925925925925925
0.944061732811791	RMSE	1. MorganBits	Aurora-A	RF	9	Scaffold	bender	0.289371605896043	0.124223602484472	0.160493827160494
0.966625149752501	RMSE	1. MorganBits	Aurora-A	RF	10	Scaffold	bender	0.231962761830877	0.192546583850932	0.549382716049383
0.792084785442392	RMSE	1. MorganBits	Aurora-A	RF	11	Scaffold	bender	0.312645461598138	0.0745341614906832	0.0246913580246913
0.803868650706282	RMSE	1. MorganBits	Aurora-A	RF	12	Scaffold	bender	0.313421256788208	0.093167701863354	0
0.853932584130324	RMSE	1. MorganBits	Aurora-A	RF	13	Scaffold	bender	0.299456943366951	0.0124223602484472	0.191358024691358
0.804608859635009	RMSE	1. MorganBits	Aurora-A	RF	14	Scaffold	bender	0.316524437548487	0.0124223602484472	0.0555555555555555
0.978574622796879	RMSE	1. MorganBits	Aurora-A	RF	15	Scaffold	bender	0.290923196276183	0.105590062111801	0.166666666666667
0.923814559918364	RMSE	1. MorganBits	Aurora-A	RF	16	Scaffold	bender	0.280837858805275	0.273291925465839	0.0802469135802469
0.833753075921498	RMSE	1. MorganBits	Aurora-A	RF	17	Scaffold	bender	0.320403413498836	0.0372670807453416	0
1.15206644952125	RMSE	1. MorganBits	Aurora-A	RF	18	Scaffold	bender	0.257564003103181	0.447204968944099	0.0925925925925925
0.976515381201139	RMSE	1. MorganBits	Aurora-A	RF	19	Scaffold	bender	0.301008533747091	0.0186335403726708	0.172839506172839
0.89843827099798	RMSE	1. MorganBits	Aurora-A	RF	20	Scaffold	bender	0.3033359193173	0.0559006211180124	0.117283950617284
1.05558369037522	RMSE	1. MorganBits	Aurora-A	RF	21	Scaffold	bender	0.30566330488751	0	0.154320987654321
0.766078363078994	RMSE	1. MorganBits	Aurora-A	RF	22	Scaffold	bender	0.315748642358417	0.0248447204968944	0.0493827160493827
1.03583726278572	RMSE	1. MorganBits	Aurora-A	RF	23	Scaffold	bender	0.323506594259116	0	0.0123456790123456
0.947837078985644	RMSE	1. MorganBits	Aurora-A	RF	24	Scaffold	bender	0.288595810705974	0.136645962732919	0.154320987654321
0.89436597710846	RMSE	1. MorganBits	Aurora-A	RF	25	Scaffold	bender	0.312645461598138	0.0993788819875776	0
0.886800513226167	RMSE	1. MorganBits	Aurora-A	RF	26	Scaffold	bender	0.30256012412723	0.111801242236025	0.0679012345679012
1.02645848095435	RMSE	1. MorganBits	Aurora-A	RF	27	Scaffold	bender	0.235065942591156	0.198757763975155	0.518518518518518
0.889278594547764	RMSE	1. MorganBits	Aurora-A	RF	28	Scaffold	bender	0.30643910007758	0.093167701863354	0.0555555555555555
0.976583612539486	RMSE	1. MorganBits	Aurora-A	RF	29	Scaffold	bender	0.316524437548487	0.0559006211180124	0.0123456790123456
0.829823176959778	RMSE	2. MorganCounts	Aurora-A	RF	0	Scaffold	bender	0.312645461598138	0.0124223602484472	0.0864197530864197
1.01010656131899	RMSE	2. MorganCounts	Aurora-A	RF	1	Scaffold	bender	0.314972847168348	0.0807453416149068	0
0.722793965153911	RMSE	2. MorganCounts	Aurora-A	RF	2	Scaffold	bender	0.323506594259116	0.0124223602484472	0
0.798414893152176	RMSE	2. MorganCounts	Aurora-A	RF	3	Scaffold	bender	0.314972847168348	0	0.0802469135802469
0.762581686502709	RMSE	2. MorganCounts	Aurora-A	RF	4	Scaffold	bender	0.30566330488751	0.0807453416149068	0.074074074074074
0.964583134314854	RMSE	2. MorganCounts	Aurora-A	RF	5	Scaffold	bender	0.240496508921645	0.180124223602484	0.493827160493827
0.960396172026989	RMSE	2. MorganCounts	Aurora-A	RF	6	Scaffold	bender	0.30488750969744	0.161490683229814	0
0.89313203628568	RMSE	2. MorganCounts	Aurora-A	RF	7	Scaffold	bender	0.249806051202483	0.447204968944099	0.154320987654321
0.97257717103665	RMSE	2. MorganCounts	Aurora-A	RF	8	Scaffold	bender	0.311093871217998	0.0186335403726708	0.0925925925925925
0.9679805497418	RMSE	2. MorganCounts	Aurora-A	RF	9	Scaffold	bender	0.289371605896043	0.124223602484472	0.160493827160494
0.955726008661535	RMSE	2. MorganCounts	Aurora-A	RF	10	Scaffold	bender	0.231962761830877	0.192546583850932	0.549382716049383
0.778242590698173	RMSE	2. MorganCounts	Aurora-A	RF	11	Scaffold	bender	0.312645461598138	0.0745341614906832	0.0246913580246913
0.774190087973217	RMSE	2. MorganCounts	Aurora-A	RF	12	Scaffold	bender	0.313421256788208	0.093167701863354	0
0.84224456969402	RMSE	2. MorganCounts	Aurora-A	RF	13	Scaffold	bender	0.299456943366951	0.0124223602484472	0.191358024691358
0.783045767358959	RMSE	2. MorganCounts	Aurora-A	RF	14	Scaffold	bender	0.316524437548487	0.0124223602484472	0.0555555555555555
0.973906743177281	RMSE	2. MorganCounts	Aurora-A	RF	15	Scaffold	bender	0.290923196276183	0.105590062111801	0.166666666666667
0.885893592459018	RMSE	2. MorganCounts	Aurora-A	RF	16	Scaffold	bender	0.280837858805275	0.273291925465839	0.0802469135802469
0.841495254363751	RMSE	2. MorganCounts	Aurora-A	RF	17	Scaffold	bender	0.320403413498836	0.0372670807453416	0
0.929184746184887	RMSE	2. MorganCounts	Aurora-A	RF	18	Scaffold	bender	0.257564003103181	0.447204968944099	0.0925925925925925
0.971117812658788	RMSE	2. MorganCounts	Aurora-A	RF	19	Scaffold	bender	0.301008533747091	0.0186335403726708	0.172839506172839
0.833949920795588	RMSE	2. MorganCounts	Aurora-A	RF	20	Scaffold	bender	0.3033359193173	0.0559006211180124	0.117283950617284
0.975963690814739	RMSE	2. MorganCounts	Aurora-A	RF	21	Scaffold	bender	0.30566330488751	0	0.154320987654321
0.80571554911252	RMSE	2. MorganCounts	Aurora-A	RF	22	Scaffold	bender	0.315748642358417	0.0248447204968944	0.0493827160493827
1.08308348381695	RMSE	2. MorganCounts	Aurora-A	RF	23	Scaffold	bender	0.323506594259116	0	0.0123456790123456
0.967953608512628	RMSE	2. MorganCounts	Aurora-A	RF	24	Scaffold	bender	0.288595810705974	0.136645962732919	0.154320987654321
0.900865551914525	RMSE	2. MorganCounts	Aurora-A	RF	25	Scaffold	bender	0.312645461598138	0.0993788819875776	0
0.917448059149142	RMSE	2. MorganCounts	Aurora-A	RF	26	Scaffold	bender	0.30256012412723	0.111801242236025	0.0679012345679012
0.972963885635003	RMSE	2. MorganCounts	Aurora-A	RF	27	Scaffold	bender	0.235065942591156	0.198757763975155	0.518518518518518
0.873224187614055	RMSE	2. MorganCounts	Aurora-A	RF	28	Scaffold	bender	0.30643910007758	0.093167701863354	0.0555555555555555
0.981288468257901	RMSE	2. MorganCounts	Aurora-A	RF	29	Scaffold	bender	0.316524437548487	0.0559006211180124	0.0123456790123456
0.975988169188806	RMSE	3. MACCS	Aurora-A	RF	0	Scaffold	bender	0.312645461598138	0.0124223602484472	0.0864197530864197
0.978185921048932	RMSE	3. MACCS	Aurora-A	RF	1	Scaffold	bender	0.314972847168348	0.0807453416149068	0
0.964364320373822	RMSE	3. MACCS	Aurora-A	RF	2	Scaffold	bender	0.323506594259116	0.0124223602484472	0
0.968710753177437	RMSE	3. MACCS	Aurora-A	RF	3	Scaffold	bender	0.314972847168348	0	0.0802469135802469
0.909290408796036	RMSE	3. MACCS	Aurora-A	RF	4	Scaffold	bender	0.30566330488751	0.0807453416149068	0.074074074074074
0.91982006816334	RMSE	3. MACCS	Aurora-A	RF	5	Scaffold	bender	0.240496508921645	0.180124223602484	0.493827160493827
1.06354254950077	RMSE	3. MACCS	Aurora-A	RF	6	Scaffold	bender	0.30488750969744	0.161490683229814	0
1.01169298460746	RMSE	3. MACCS	Aurora-A	RF	7	Scaffold	bender	0.249806051202483	0.447204968944099	0.154320987654321
0.927772808693125	RMSE	3. MACCS	Aurora-A	RF	8	Scaffold	bender	0.311093871217998	0.0186335403726708	0.0925925925925925
1.03080834930181	RMSE	3. MACCS	Aurora-A	RF	9	Scaffold	bender	0.289371605896043	0.124223602484472	0.160493827160494
1.03822373414803	RMSE	3. MACCS	Aurora-A	RF	10	Scaffold	bender	0.231962761830877	0.192546583850932	0.549382716049383
0.977382527406415	RMSE	3. MACCS	Aurora-A	RF	11	Scaffold	bender	0.312645461598138	0.0745341614906832	0.0246913580246913
0.882862297940422	RMSE	3. MACCS	Aurora-A	RF	12	Scaffold	bender	0.313421256788208	0.093167701863354	0
0.95879718826612	RMSE	3. MACCS	Aurora-A	RF	13	Scaffold	bender	0.299456943366951	0.0124223602484472	0.191358024691358
0.841870556773214	RMSE	3. MACCS	Aurora-A	RF	14	Scaffold	bender	0.316524437548487	0.0124223602484472	0.0555555555555555
0.999168878044945	RMSE	3. MACCS	Aurora-A	RF	15	Scaffold	bender	0.290923196276183	0.105590062111801	0.166666666666667
0.928678951503684	RMSE	3. MACCS	Aurora-A	RF	16	Scaffold	bender	0.280837858805275	0.273291925465839	0.0802469135802469
1.06588444403189	RMSE	3. MACCS	Aurora-A	RF	17	Scaffold	bender	0.320403413498836	0.0372670807453416	0
1.16400615218898	RMSE	3. MACCS	Aurora-A	RF	18	Scaffold	bender	0.257564003103181	0.447204968944099	0.0925925925925925
0.978625353224463	RMSE	3. MACCS	Aurora-A	RF	19	Scaffold	bender	0.301008533747091	0.0186335403726708	0.172839506172839
0.919072758412363	RMSE	3. MACCS	Aurora-A	RF	20	Scaffold	bender	0.3033359193173	0.0559006211180124	0.117283950617284
1.17749238576442	RMSE	3. MACCS	Aurora-A	RF	21	Scaffold	bender	0.30566330488751	0	0.154320987654321
0.863768772630039	RMSE	3. MACCS	Aurora-A	RF	22	Scaffold	bender	0.315748642358417	0.0248447204968944	0.0493827160493827
1.06528321856485	RMSE	3. MACCS	Aurora-A	RF	23	Scaffold	bender	0.323506594259116	0	0.0123456790123456
0.995935122043036	RMSE	3. MACCS	Aurora-A	RF	24	Scaffold	bender	0.288595810705974	0.136645962732919	0.154320987654321
1.16853528625316	RMSE	3. MACCS	Aurora-A	RF	25	Scaffold	bender	0.312645461598138	0.0993788819875776	0
1.00622642861446	RMSE	3. MACCS	Aurora-A	RF	26	Scaffold	bender	0.30256012412723	0.111801242236025	0.0679012345679012
1.16787947720378	RMSE	3. MACCS	Aurora-A	RF	27	Scaffold	bender	0.235065942591156	0.198757763975155	0.518518518518518
0.980631440871631	RMSE	3. MACCS	Aurora-A	RF	28	Scaffold	bender	0.30643910007758	0.093167701863354	0.0555555555555555
1.06893277887165	RMSE	3. MACCS	Aurora-A	RF	29	Scaffold	bender	0.316524437548487	0.0559006211180124	0.0123456790123456
1.02392170328728	RMSE	0. RDKit Descriptors	Aurora-A	RF	0	Scaffold	bender	0.312645461598138	0.0124223602484472	0.0864197530864197
1.08203537754796	RMSE	0. RDKit Descriptors	Aurora-A	RF	1	Scaffold	bender	0.314972847168348	0.0807453416149068	0
0.827604424718178	RMSE	0. RDKit Descriptors	Aurora-A	RF	2	Scaffold	bender	0.323506594259116	0.0124223602484472	0
0.856880617293046	RMSE	0. RDKit Descriptors	Aurora-A	RF	3	Scaffold	bender	0.314972847168348	0	0.0802469135802469
0.880684663729323	RMSE	0. RDKit Descriptors	Aurora-A	RF	4	Scaffold	bender	0.30566330488751	0.0807453416149068	0.074074074074074
1.10600224929318	RMSE	0. RDKit Descriptors	Aurora-A	RF	5	Scaffold	bender	0.240496508921645	0.180124223602484	0.493827160493827
1.02665108824521	RMSE	0. RDKit Descriptors	Aurora-A	RF	6	Scaffold	bender	0.30488750969744	0.161490683229814	0
1.04311138698421	RMSE	0. RDKit Descriptors	Aurora-A	RF	7	Scaffold	bender	0.249806051202483	0.447204968944099	0.154320987654321
0.929314455589173	RMSE	0. RDKit Descriptors	Aurora-A	RF	8	Scaffold	bender	0.311093871217998	0.0186335403726708	0.0925925925925925
0.99961828196936	RMSE	0. RDKit Descriptors	Aurora-A	RF	9	Scaffold	bender	0.289371605896043	0.124223602484472	0.160493827160494
1.18530732059284	RMSE	0. RDKit Descriptors	Aurora-A	RF	10	Scaffold	bender	0.231962761830877	0.192546583850932	0.549382716049383
0.922734996446044	RMSE	0. RDKit Descriptors	Aurora-A	RF	11	Scaffold	bender	0.312645461598138	0.0745341614906832	0.0246913580246913
0.843042779292474	RMSE	0. RDKit Descriptors	Aurora-A	RF	12	Scaffold	bender	0.313421256788208	0.093167701863354	0
0.886794679344206	RMSE	0. RDKit Descriptors	Aurora-A	RF	13	Scaffold	bender	0.299456943366951	0.0124223602484472	0.191358024691358
0.885829578286551	RMSE	0. RDKit Descriptors	Aurora-A	RF	14	Scaffold	bender	0.316524437548487	0.0124223602484472	0.0555555555555555
0.861847706616315	RMSE	0. RDKit Descriptors	Aurora-A	RF	15	Scaffold	bender	0.290923196276183	0.105590062111801	0.166666666666667
0.909124216890158	RMSE	0. RDKit Descriptors	Aurora-A	RF	16	Scaffold	bender	0.280837858805275	0.273291925465839	0.0802469135802469
0.985991177946907	RMSE	0. RDKit Descriptors	Aurora-A	RF	17	Scaffold	bender	0.320403413498836	0.0372670807453416	0
1.01983492616716	RMSE	0. RDKit Descriptors	Aurora-A	RF	18	Scaffold	bender	0.257564003103181	0.447204968944099	0.0925925925925925
0.942757460768379	RMSE	0. RDKit Descriptors	Aurora-A	RF	19	Scaffold	bender	0.301008533747091	0.0186335403726708	0.172839506172839
0.91890696946713	RMSE	0. RDKit Descriptors	Aurora-A	RF	20	Scaffold	bender	0.3033359193173	0.0559006211180124	0.117283950617284
1.04576462497483	RMSE	0. RDKit Descriptors	Aurora-A	RF	21	Scaffold	bender	0.30566330488751	0	0.154320987654321
0.945079017556077	RMSE	0. RDKit Descriptors	Aurora-A	RF	22	Scaffold	bender	0.315748642358417	0.0248447204968944	0.0493827160493827
1.0552549596705	RMSE	0. RDKit Descriptors	Aurora-A	RF	23	Scaffold	bender	0.323506594259116	0	0.0123456790123456
1.05185841401339	RMSE	0. RDKit Descriptors	Aurora-A	RF	24	Scaffold	bender	0.288595810705974	0.136645962732919	0.154320987654321
1.09663728514863	RMSE	0. RDKit Descriptors	Aurora-A	RF	25	Scaffold	bender	0.312645461598138	0.0993788819875776	0
1.017826936812	RMSE	0. RDKit Descriptors	Aurora-A	RF	26	Scaffold	bender	0.30256012412723	0.111801242236025	0.0679012345679012
1.15736172518043	RMSE	0. RDKit Descriptors	Aurora-A	RF	27	Scaffold	bender	0.235065942591156	0.198757763975155	0.518518518518518
0.92041135474021	RMSE	0. RDKit Descriptors	Aurora-A	RF	28	Scaffold	bender	0.30643910007758	0.093167701863354	0.0555555555555555
1.06784852990949	RMSE	0. RDKit Descriptors	Aurora-A	RF	29	Scaffold	bender	0.316524437548487	0.0559006211180124	0.0123456790123456
1.15382043085898	RMSE	5. PhysChem Descriptors	Aurora-A	RF	0	Scaffold	bender	0.312645461598138	0.0124223602484472	0.0864197530864197
1.21020406050448	RMSE	5. PhysChem Descriptors	Aurora-A	RF	1	Scaffold	bender	0.314972847168348	0.0807453416149068	0
1.05396965451403	RMSE	5. PhysChem Descriptors	Aurora-A	RF	2	Scaffold	bender	0.323506594259116	0.0124223602484472	0
1.00417241820402	RMSE	5. PhysChem Descriptors	Aurora-A	RF	3	Scaffold	bender	0.314972847168348	0	0.0802469135802469
1.04787597064662	RMSE	5. PhysChem Descriptors	Aurora-A	RF	4	Scaffold	bender	0.30566330488751	0.0807453416149068	0.074074074074074
1.16480772278832	RMSE	5. PhysChem Descriptors	Aurora-A	RF	5	Scaffold	bender	0.240496508921645	0.180124223602484	0.493827160493827
1.09711468586145	RMSE	5. PhysChem Descriptors	Aurora-A	RF	6	Scaffold	bender	0.30488750969744	0.161490683229814	0
1.1556135947778	RMSE	5. PhysChem Descriptors	Aurora-A	RF	7	Scaffold	bender	0.249806051202483	0.447204968944099	0.154320987654321
1.03765639366222	RMSE	5. PhysChem Descriptors	Aurora-A	RF	8	Scaffold	bender	0.311093871217998	0.0186335403726708	0.0925925925925925
1.24190577751019	RMSE	5. PhysChem Descriptors	Aurora-A	RF	9	Scaffold	bender	0.289371605896043	0.124223602484472	0.160493827160494
1.29746008568421	RMSE	5. PhysChem Descriptors	Aurora-A	RF	10	Scaffold	bender	0.231962761830877	0.192546583850932	0.549382716049383
1.04956592015774	RMSE	5. PhysChem Descriptors	Aurora-A	RF	11	Scaffold	bender	0.312645461598138	0.0745341614906832	0.0246913580246913
1.03072075934281	RMSE	5. PhysChem Descriptors	Aurora-A	RF	12	Scaffold	bender	0.313421256788208	0.093167701863354	0
0.946974985353496	RMSE	5. PhysChem Descriptors	Aurora-A	RF	13	Scaffold	bender	0.299456943366951	0.0124223602484472	0.191358024691358
1.07999121505727	RMSE	5. PhysChem Descriptors	Aurora-A	RF	14	Scaffold	bender	0.316524437548487	0.0124223602484472	0.0555555555555555
1.0746653317202	RMSE	5. PhysChem Descriptors	Aurora-A	RF	15	Scaffold	bender	0.290923196276183	0.105590062111801	0.166666666666667
1.29044343786063	RMSE	5. PhysChem Descriptors	Aurora-A	RF	16	Scaffold	bender	0.280837858805275	0.273291925465839	0.0802469135802469
1.16279854882712	RMSE	5. PhysChem Descriptors	Aurora-A	RF	17	Scaffold	bender	0.320403413498836	0.0372670807453416	0
1.24748171024879	RMSE	5. PhysChem Descriptors	Aurora-A	RF	18	Scaffold	bender	0.257564003103181	0.447204968944099	0.0925925925925925
1.18035238652485	RMSE	5. PhysChem Descriptors	Aurora-A	RF	19	Scaffold	bender	0.301008533747091	0.0186335403726708	0.172839506172839
1.18169223152098	RMSE	5. PhysChem Descriptors	Aurora-A	RF	20	Scaffold	bender	0.3033359193173	0.0559006211180124	0.117283950617284
1.36535506820956	RMSE	5. PhysChem Descriptors	Aurora-A	RF	21	Scaffold	bender	0.30566330488751	0	0.154320987654321
1.14685253692469	RMSE	5. PhysChem Descriptors	Aurora-A	RF	22	Scaffold	bender	0.315748642358417	0.0248447204968944	0.0493827160493827
1.31896634806236	RMSE	5. PhysChem Descriptors	Aurora-A	RF	23	Scaffold	bender	0.323506594259116	0	0.0123456790123456
1.23669857607957	RMSE	5. PhysChem Descriptors	Aurora-A	RF	24	Scaffold	bender	0.288595810705974	0.136645962732919	0.154320987654321
1.19828942112216	RMSE	5. PhysChem Descriptors	Aurora-A	RF	25	Scaffold	bender	0.312645461598138	0.0993788819875776	0
1.1577169362486	RMSE	5. PhysChem Descriptors	Aurora-A	RF	26	Scaffold	bender	0.30256012412723	0.111801242236025	0.0679012345679012
1.33175092965733	RMSE	5. PhysChem Descriptors	Aurora-A	RF	27	Scaffold	bender	0.235065942591156	0.198757763975155	0.518518518518518
1.10235848989282	RMSE	5. PhysChem Descriptors	Aurora-A	RF	28	Scaffold	bender	0.30643910007758	0.093167701863354	0.0555555555555555
1.33193942862312	RMSE	5. PhysChem Descriptors	Aurora-A	RF	29	Scaffold	bender	0.316524437548487	0.0559006211180124	0.0123456790123456
0.840247789801233	RMSE	4. AtomPairs	Aurora-A	RF	0	Scaffold	bender	0.312645461598138	0.0124223602484472	0.0864197530864197
0.919695325180564	RMSE	4. AtomPairs	Aurora-A	RF	1	Scaffold	bender	0.314972847168348	0.0807453416149068	0
0.692735434530207	RMSE	4. AtomPairs	Aurora-A	RF	2	Scaffold	bender	0.323506594259116	0.0124223602484472	0
0.852548056668803	RMSE	4. AtomPairs	Aurora-A	RF	3	Scaffold	bender	0.314972847168348	0	0.0802469135802469
0.744302683478039	RMSE	4. AtomPairs	Aurora-A	RF	4	Scaffold	bender	0.30566330488751	0.0807453416149068	0.074074074074074
0.998017940966368	RMSE	4. AtomPairs	Aurora-A	RF	5	Scaffold	bender	0.240496508921645	0.180124223602484	0.493827160493827
0.91386080911604	RMSE	4. AtomPairs	Aurora-A	RF	6	Scaffold	bender	0.30488750969744	0.161490683229814	0
0.861259347667495	RMSE	4. AtomPairs	Aurora-A	RF	7	Scaffold	bender	0.249806051202483	0.447204968944099	0.154320987654321
0.827181122846365	RMSE	4. AtomPairs	Aurora-A	RF	8	Scaffold	bender	0.311093871217998	0.0186335403726708	0.0925925925925925
0.905772535396794	RMSE	4. AtomPairs	Aurora-A	RF	9	Scaffold	bender	0.289371605896043	0.124223602484472	0.160493827160494
0.975063818469329	RMSE	4. AtomPairs	Aurora-A	RF	10	Scaffold	bender	0.231962761830877	0.192546583850932	0.549382716049383
0.718941204612674	RMSE	4. AtomPairs	Aurora-A	RF	11	Scaffold	bender	0.312645461598138	0.0745341614906832	0.0246913580246913
0.826500004648762	RMSE	4. AtomPairs	Aurora-A	RF	12	Scaffold	bender	0.313421256788208	0.093167701863354	0
0.846062752758055	RMSE	4. AtomPairs	Aurora-A	RF	13	Scaffold	bender	0.299456943366951	0.0124223602484472	0.191358024691358
0.829887719850849	RMSE	4. AtomPairs	Aurora-A	RF	14	Scaffold	bender	0.316524437548487	0.0124223602484472	0.0555555555555555
0.845127868939636	RMSE	4. AtomPairs	Aurora-A	RF	15	Scaffold	bender	0.290923196276183	0.105590062111801	0.166666666666667
0.874983736274069	RMSE	4. AtomPairs	Aurora-A	RF	16	Scaffold	bender	0.280837858805275	0.273291925465839	0.0802469135802469
0.831990681737808	RMSE	4. AtomPairs	Aurora-A	RF	17	Scaffold	bender	0.320403413498836	0.0372670807453416	0
0.857682503203725	RMSE	4. AtomPairs	Aurora-A	RF	18	Scaffold	bender	0.257564003103181	0.447204968944099	0.0925925925925925
0.928795041987932	RMSE	4. AtomPairs	Aurora-A	RF	19	Scaffold	bender	0.301008533747091	0.0186335403726708	0.172839506172839
0.897101464946256	RMSE	4. AtomPairs	Aurora-A	RF	20	Scaffold	bender	0.3033359193173	0.0559006211180124	0.117283950617284
0.994185920841235	RMSE	4. AtomPairs	Aurora-A	RF	21	Scaffold	bender	0.30566330488751	0	0.154320987654321
0.788262612176278	RMSE	4. AtomPairs	Aurora-A	RF	22	Scaffold	bender	0.315748642358417	0.0248447204968944	0.0493827160493827
0.919742455136296	RMSE	4. AtomPairs	Aurora-A	RF	23	Scaffold	bender	0.323506594259116	0	0.0123456790123456
0.925135726222891	RMSE	4. AtomPairs	Aurora-A	RF	24	Scaffold	bender	0.288595810705974	0.136645962732919	0.154320987654321
0.89571785275562	RMSE	4. AtomPairs	Aurora-A	RF	25	Scaffold	bender	0.312645461598138	0.0993788819875776	0
0.939535588647986	RMSE	4. AtomPairs	Aurora-A	RF	26	Scaffold	bender	0.30256012412723	0.111801242236025	0.0679012345679012
1.0023412279118	RMSE	4. AtomPairs	Aurora-A	RF	27	Scaffold	bender	0.235065942591156	0.198757763975155	0.518518518518518
0.928336877393362	RMSE	4. AtomPairs	Aurora-A	RF	28	Scaffold	bender	0.30643910007758	0.093167701863354	0.0555555555555555
0.966803373264325	RMSE	4. AtomPairs	Aurora-A	RF	29	Scaffold	bender	0.316524437548487	0.0559006211180124	0.0123456790123456
0.805919455273954	RMSE	1. MorganBits	B-raf	RF	0	Scaffold	bender	0.349013657056146	0.073170731707317	0.204819277108434
0.77347111975049	RMSE	1. MorganBits	B-raf	RF	1	Scaffold	bender	0.298937784522003	0.548780487804878	0.132530120481928
0.625603332265465	RMSE	1. MorganBits	B-raf	RF	2	Scaffold	bender	0.342943854324734	0.0975609756097561	0.228915662650602
1.15011523295348	RMSE	1. MorganBits	B-raf	RF	3	Scaffold	bender	0.327769347496206	0.0975609756097561	0.349397590361446
1.12233957809969	RMSE	1. MorganBits	B-raf	RF	4	Scaffold	bender	0.327769347496206	0.109756097560976	0.337349397590361
0.808191687373187	RMSE	1. MorganBits	B-raf	RF	5	Scaffold	bender	0.306525037936267	0.195121951219512	0.421686746987952
0.983471148870831	RMSE	1. MorganBits	B-raf	RF	6	Scaffold	bender	0.283763277693475	0.304878048780488	0.493975903614458
1.09696858178597	RMSE	1. MorganBits	B-raf	RF	7	Scaffold	bender	0.321699544764795	0.292682926829268	0.204819277108434
0.988607259063006	RMSE	1. MorganBits	B-raf	RF	8	Scaffold	bender	0.339908952959029	0.195121951219512	0.156626506024096
0.873498192062636	RMSE	1. MorganBits	B-raf	RF	9	Scaffold	bender	0.314112291350531	0.414634146341463	0.144578313253012
0.971376073692881	RMSE	1. MorganBits	B-raf	RF	10	Scaffold	bender	0.271623672230652	0.329268292682927	0.566265060240964
0.863227615134335	RMSE	1. MorganBits	B-raf	RF	11	Scaffold	bender	0.289833080424886	0.365853658536585	0.385542168674699
0.79272954883799	RMSE	1. MorganBits	B-raf	RF	12	Scaffold	bender	0.312594840667678	0.182926829268293	0.385542168674699
0.879621016514988	RMSE	1. MorganBits	B-raf	RF	13	Scaffold	bender	0.317147192716237	0.390243902439024	0.144578313253012
0.724803014852457	RMSE	1. MorganBits	B-raf	RF	14	Scaffold	bender	0.327769347496206	0.451219512195122	0
0.722179412936478	RMSE	1. MorganBits	B-raf	RF	15	Scaffold	bender	0.323216995447648	0.219512195121951	0.265060240963855
0.781294278788559	RMSE	1. MorganBits	B-raf	RF	16	Scaffold	bender	0.339908952959029	0.182926829268293	0.168674698795181
0.845757040304381	RMSE	1. MorganBits	B-raf	RF	17	Scaffold	bender	0.314112291350531	0.146341463414634	0.409638554216867
0.826422324683258	RMSE	1. MorganBits	B-raf	RF	18	Scaffold	bender	0.350531107738998	0.231707317073171	0.036144578313253
1.18544536940146	RMSE	1. MorganBits	B-raf	RF	19	Scaffold	bender	0.29742033383915	0.207317073170732	0.481927710843373
0.799696165670218	RMSE	1. MorganBits	B-raf	RF	20	Scaffold	bender	0.314112291350531	0.439024390243902	0.120481927710843
0.746387446632956	RMSE	1. MorganBits	B-raf	RF	21	Scaffold	bender	0.306525037936267	0.378048780487805	0.240963855421687
0.997227211531758	RMSE	1. MorganBits	B-raf	RF	22	Scaffold	bender	0.292867981790592	0.597560975609756	0.132530120481928
0.711237766732335	RMSE	1. MorganBits	B-raf	RF	23	Scaffold	bender	0.379362670713202	0	0.036144578313253
0.965218657662593	RMSE	1. MorganBits	B-raf	RF	24	Scaffold	bender	0.253414264036419	0.109756097560976	0.927710843373494
0.611469903774648	RMSE	1. MorganBits	B-raf	RF	25	Scaffold	bender	0.344461305007587	0.134146341463415	0.180722891566265
0.94821830971131	RMSE	1. MorganBits	B-raf	RF	26	Scaffold	bender	0.31866464339909	0.378048780487805	0.144578313253012
0.589344120298674	RMSE	1. MorganBits	B-raf	RF	27	Scaffold	bender	0.315629742033384	0.365853658536585	0.180722891566265
0.776547853946278	RMSE	1. MorganBits	B-raf	RF	28	Scaffold	bender	0.317147192716237	0.146341463414634	0.385542168674699
0.451791731294474	RMSE	1. MorganBits	B-raf	RF	29	Scaffold	bender	0.336874051593323	0.219512195121951	0.156626506024096
0.779903207646723	RMSE	2. MorganCounts	B-raf	RF	0	Scaffold	bender	0.349013657056146	0.073170731707317	0.204819277108434
0.706675075475995	RMSE	2. MorganCounts	B-raf	RF	1	Scaffold	bender	0.298937784522003	0.548780487804878	0.132530120481928
0.660478312801175	RMSE	2. MorganCounts	B-raf	RF	2	Scaffold	bender	0.342943854324734	0.0975609756097561	0.228915662650602
1.09270072715836	RMSE	2. MorganCounts	B-raf	RF	3	Scaffold	bender	0.327769347496206	0.0975609756097561	0.349397590361446
1.15619392847937	RMSE	2. MorganCounts	B-raf	RF	4	Scaffold	bender	0.327769347496206	0.109756097560976	0.337349397590361
0.77375117618013	RMSE	2. MorganCounts	B-raf	RF	5	Scaffold	bender	0.306525037936267	0.195121951219512	0.421686746987952
1.02551177427221	RMSE	2. MorganCounts	B-raf	RF	6	Scaffold	bender	0.283763277693475	0.304878048780488	0.493975903614458
0.999583439732478	RMSE	2. MorganCounts	B-raf	RF	7	Scaffold	bender	0.321699544764795	0.292682926829268	0.204819277108434
0.949733724553675	RMSE	2. MorganCounts	B-raf	RF	8	Scaffold	bender	0.339908952959029	0.195121951219512	0.156626506024096
0.860318174851363	RMSE	2. MorganCounts	B-raf	RF	9	Scaffold	bender	0.314112291350531	0.414634146341463	0.144578313253012
0.921549003307937	RMSE	2. MorganCounts	B-raf	RF	10	Scaffold	bender	0.271623672230652	0.329268292682927	0.566265060240964
0.823171256974604	RMSE	2. MorganCounts	B-raf	RF	11	Scaffold	bender	0.289833080424886	0.365853658536585	0.385542168674699
0.785091507127147	RMSE	2. MorganCounts	B-raf	RF	12	Scaffold	bender	0.312594840667678	0.182926829268293	0.385542168674699
0.939123017942937	RMSE	2. MorganCounts	B-raf	RF	13	Scaffold	bender	0.317147192716237	0.390243902439024	0.144578313253012
0.697204809894157	RMSE	2. MorganCounts	B-raf	RF	14	Scaffold	bender	0.327769347496206	0.451219512195122	0
0.707922809811612	RMSE	2. MorganCounts	B-raf	RF	15	Scaffold	bender	0.323216995447648	0.219512195121951	0.265060240963855
0.726805308849881	RMSE	2. MorganCounts	B-raf	RF	16	Scaffold	bender	0.339908952959029	0.182926829268293	0.168674698795181
0.867944947598182	RMSE	2. MorganCounts	B-raf	RF	17	Scaffold	bender	0.314112291350531	0.146341463414634	0.409638554216867
0.760417804615474	RMSE	2. MorganCounts	B-raf	RF	18	Scaffold	bender	0.350531107738998	0.231707317073171	0.036144578313253
1.1554633846617	RMSE	2. MorganCounts	B-raf	RF	19	Scaffold	bender	0.29742033383915	0.207317073170732	0.481927710843373
0.740999758541999	RMSE	2. MorganCounts	B-raf	RF	20	Scaffold	bender	0.314112291350531	0.439024390243902	0.120481927710843
0.893619097793208	RMSE	2. MorganCounts	B-raf	RF	21	Scaffold	bender	0.306525037936267	0.378048780487805	0.240963855421687
1.01826548161595	RMSE	2. MorganCounts	B-raf	RF	22	Scaffold	bender	0.292867981790592	0.597560975609756	0.132530120481928
0.738645184531591	RMSE	2. MorganCounts	B-raf	RF	23	Scaffold	bender	0.379362670713202	0	0.036144578313253
0.945797138037565	RMSE	2. MorganCounts	B-raf	RF	24	Scaffold	bender	0.253414264036419	0.109756097560976	0.927710843373494
0.565668579851582	RMSE	2. MorganCounts	B-raf	RF	25	Scaffold	bender	0.344461305007587	0.134146341463415	0.180722891566265
0.994946192706248	RMSE	2. MorganCounts	B-raf	RF	26	Scaffold	bender	0.31866464339909	0.378048780487805	0.144578313253012
0.561285054478174	RMSE	2. MorganCounts	B-raf	RF	27	Scaffold	bender	0.315629742033384	0.365853658536585	0.180722891566265
0.794685144572997	RMSE	2. MorganCounts	B-raf	RF	28	Scaffold	bender	0.317147192716237	0.146341463414634	0.385542168674699
0.502866629858937	RMSE	2. MorganCounts	B-raf	RF	29	Scaffold	bender	0.336874051593323	0.219512195121951	0.156626506024096
0.904671325057396	RMSE	3. MACCS	B-raf	RF	0	Scaffold	bender	0.349013657056146	0.073170731707317	0.204819277108434
0.955811210406996	RMSE	3. MACCS	B-raf	RF	1	Scaffold	bender	0.298937784522003	0.548780487804878	0.132530120481928
0.792897409200676	RMSE	3. MACCS	B-raf	RF	2	Scaffold	bender	0.342943854324734	0.0975609756097561	0.228915662650602
1.11726707042562	RMSE	3. MACCS	B-raf	RF	3	Scaffold	bender	0.327769347496206	0.0975609756097561	0.349397590361446
1.28959166730652	RMSE	3. MACCS	B-raf	RF	4	Scaffold	bender	0.327769347496206	0.109756097560976	0.337349397590361
0.873751768419776	RMSE	3. MACCS	B-raf	RF	5	Scaffold	bender	0.306525037936267	0.195121951219512	0.421686746987952
1.03155953547964	RMSE	3. MACCS	B-raf	RF	6	Scaffold	bender	0.283763277693475	0.304878048780488	0.493975903614458
0.997102305859945	RMSE	3. MACCS	B-raf	RF	7	Scaffold	bender	0.321699544764795	0.292682926829268	0.204819277108434
1.21961670943504	RMSE	3. MACCS	B-raf	RF	8	Scaffold	bender	0.339908952959029	0.195121951219512	0.156626506024096
1.00456856134892	RMSE	3. MACCS	B-raf	RF	9	Scaffold	bender	0.314112291350531	0.414634146341463	0.144578313253012
1.12104532967582	RMSE	3. MACCS	B-raf	RF	10	Scaffold	bender	0.271623672230652	0.329268292682927	0.566265060240964
1.14135635758884	RMSE	3. MACCS	B-raf	RF	11	Scaffold	bender	0.289833080424886	0.365853658536585	0.385542168674699
1.02586075818127	RMSE	3. MACCS	B-raf	RF	12	Scaffold	bender	0.312594840667678	0.182926829268293	0.385542168674699
0.91548045656268	RMSE	3. MACCS	B-raf	RF	13	Scaffold	bender	0.317147192716237	0.390243902439024	0.144578313253012
0.810382454812462	RMSE	3. MACCS	B-raf	RF	14	Scaffold	bender	0.327769347496206	0.451219512195122	0
0.818339551393199	RMSE	3. MACCS	B-raf	RF	15	Scaffold	bender	0.323216995447648	0.219512195121951	0.265060240963855
0.931254586750462	RMSE	3. MACCS	B-raf	RF	16	Scaffold	bender	0.339908952959029	0.182926829268293	0.168674698795181
1.07030976062959	RMSE	3. MACCS	B-raf	RF	17	Scaffold	bender	0.314112291350531	0.146341463414634	0.409638554216867
0.865911383002651	RMSE	3. MACCS	B-raf	RF	18	Scaffold	bender	0.350531107738998	0.231707317073171	0.036144578313253
1.31064830498759	RMSE	3. MACCS	B-raf	RF	19	Scaffold	bender	0.29742033383915	0.207317073170732	0.481927710843373
0.847622341981859	RMSE	3. MACCS	B-raf	RF	20	Scaffold	bender	0.314112291350531	0.439024390243902	0.120481927710843
1.08334247526458	RMSE	3. MACCS	B-raf	RF	21	Scaffold	bender	0.306525037936267	0.378048780487805	0.240963855421687
1.09042220682676	RMSE	3. MACCS	B-raf	RF	22	Scaffold	bender	0.292867981790592	0.597560975609756	0.132530120481928
0.994902786562931	RMSE	3. MACCS	B-raf	RF	23	Scaffold	bender	0.379362670713202	0	0.036144578313253
1.08042764052667	RMSE	3. MACCS	B-raf	RF	24	Scaffold	bender	0.253414264036419	0.109756097560976	0.927710843373494
0.800665279040314	RMSE	3. MACCS	B-raf	RF	25	Scaffold	bender	0.344461305007587	0.134146341463415	0.180722891566265
0.951664361046501	RMSE	3. MACCS	B-raf	RF	26	Scaffold	bender	0.31866464339909	0.378048780487805	0.144578313253012
0.72952845451193	RMSE	3. MACCS	B-raf	RF	27	Scaffold	bender	0.315629742033384	0.365853658536585	0.180722891566265
0.940761909430378	RMSE	3. MACCS	B-raf	RF	28	Scaffold	bender	0.317147192716237	0.146341463414634	0.385542168674699
0.783984774660405	RMSE	3. MACCS	B-raf	RF	29	Scaffold	bender	0.336874051593323	0.219512195121951	0.156626506024096
0.860495632624789	RMSE	0. RDKit Descriptors	B-raf	RF	0	Scaffold	bender	0.349013657056146	0.073170731707317	0.204819277108434
0.785217809858168	RMSE	0. RDKit Descriptors	B-raf	RF	1	Scaffold	bender	0.298937784522003	0.548780487804878	0.132530120481928
0.558983296785107	RMSE	0. RDKit Descriptors	B-raf	RF	2	Scaffold	bender	0.342943854324734	0.0975609756097561	0.228915662650602
1.1151324442589	RMSE	0. RDKit Descriptors	B-raf	RF	3	Scaffold	bender	0.327769347496206	0.0975609756097561	0.349397590361446
1.29073895800409	RMSE	0. RDKit Descriptors	B-raf	RF	4	Scaffold	bender	0.327769347496206	0.109756097560976	0.337349397590361
0.888340904794205	RMSE	0. RDKit Descriptors	B-raf	RF	5	Scaffold	bender	0.306525037936267	0.195121951219512	0.421686746987952
1.17802992488005	RMSE	0. RDKit Descriptors	B-raf	RF	6	Scaffold	bender	0.283763277693475	0.304878048780488	0.493975903614458
1.03467802696034	RMSE	0. RDKit Descriptors	B-raf	RF	7	Scaffold	bender	0.321699544764795	0.292682926829268	0.204819277108434
1.00500597574571	RMSE	0. RDKit Descriptors	B-raf	RF	8	Scaffold	bender	0.339908952959029	0.195121951219512	0.156626506024096
0.940543953150096	RMSE	0. RDKit Descriptors	B-raf	RF	9	Scaffold	bender	0.314112291350531	0.414634146341463	0.144578313253012
0.967412889079919	RMSE	0. RDKit Descriptors	B-raf	RF	10	Scaffold	bender	0.271623672230652	0.329268292682927	0.566265060240964
0.900363068470674	RMSE	0. RDKit Descriptors	B-raf	RF	11	Scaffold	bender	0.289833080424886	0.365853658536585	0.385542168674699
0.904153304655561	RMSE	0. RDKit Descriptors	B-raf	RF	12	Scaffold	bender	0.312594840667678	0.182926829268293	0.385542168674699
0.886735828584633	RMSE	0. RDKit Descriptors	B-raf	RF	13	Scaffold	bender	0.317147192716237	0.390243902439024	0.144578313253012
1.03677507964906	RMSE	0. RDKit Descriptors	B-raf	RF	14	Scaffold	bender	0.327769347496206	0.451219512195122	0
0.749922591505228	RMSE	0. RDKit Descriptors	B-raf	RF	15	Scaffold	bender	0.323216995447648	0.219512195121951	0.265060240963855
0.83570974317542	RMSE	0. RDKit Descriptors	B-raf	RF	16	Scaffold	bender	0.339908952959029	0.182926829268293	0.168674698795181
0.905363515746978	RMSE	0. RDKit Descriptors	B-raf	RF	17	Scaffold	bender	0.314112291350531	0.146341463414634	0.409638554216867
0.963476952471185	RMSE	0. RDKit Descriptors	B-raf	RF	18	Scaffold	bender	0.350531107738998	0.231707317073171	0.036144578313253
1.21958466000026	RMSE	0. RDKit Descriptors	B-raf	RF	19	Scaffold	bender	0.29742033383915	0.207317073170732	0.481927710843373
0.810579365562228	RMSE	0. RDKit Descriptors	B-raf	RF	20	Scaffold	bender	0.314112291350531	0.439024390243902	0.120481927710843
1.09321663230428	RMSE	0. RDKit Descriptors	B-raf	RF	21	Scaffold	bender	0.306525037936267	0.378048780487805	0.240963855421687
1.13234909570096	RMSE	0. RDKit Descriptors	B-raf	RF	22	Scaffold	bender	0.292867981790592	0.597560975609756	0.132530120481928
0.804712372925579	RMSE	0. RDKit Descriptors	B-raf	RF	23	Scaffold	bender	0.379362670713202	0	0.036144578313253
0.994876991309862	RMSE	0. RDKit Descriptors	B-raf	RF	24	Scaffold	bender	0.253414264036419	0.109756097560976	0.927710843373494
0.782783989119047	RMSE	0. RDKit Descriptors	B-raf	RF	25	Scaffold	bender	0.344461305007587	0.134146341463415	0.180722891566265
0.775003112450598	RMSE	0. RDKit Descriptors	B-raf	RF	26	Scaffold	bender	0.31866464339909	0.378048780487805	0.144578313253012
0.665852704424935	RMSE	0. RDKit Descriptors	B-raf	RF	27	Scaffold	bender	0.315629742033384	0.365853658536585	0.180722891566265
0.834080036572829	RMSE	0. RDKit Descriptors	B-raf	RF	28	Scaffold	bender	0.317147192716237	0.146341463414634	0.385542168674699
0.638734149491756	RMSE	0. RDKit Descriptors	B-raf	RF	29	Scaffold	bender	0.336874051593323	0.219512195121951	0.156626506024096
1.28782516080569	RMSE	5. PhysChem Descriptors	B-raf	RF	0	Scaffold	bender	0.349013657056146	0.073170731707317	0.204819277108434
1.01427230665417	RMSE	5. PhysChem Descriptors	B-raf	RF	1	Scaffold	bender	0.298937784522003	0.548780487804878	0.132530120481928
0.964136116542457	RMSE	5. PhysChem Descriptors	B-raf	RF	2	Scaffold	bender	0.342943854324734	0.0975609756097561	0.228915662650602
1.23635974171227	RMSE	5. PhysChem Descriptors	B-raf	RF	3	Scaffold	bender	0.327769347496206	0.0975609756097561	0.349397590361446
1.75057139351039	RMSE	5. PhysChem Descriptors	B-raf	RF	4	Scaffold	bender	0.327769347496206	0.109756097560976	0.337349397590361
1.19099874941119	RMSE	5. PhysChem Descriptors	B-raf	RF	5	Scaffold	bender	0.306525037936267	0.195121951219512	0.421686746987952
1.71048284830865	RMSE	5. PhysChem Descriptors	B-raf	RF	6	Scaffold	bender	0.283763277693475	0.304878048780488	0.493975903614458
1.29206617720915	RMSE	5. PhysChem Descriptors	B-raf	RF	7	Scaffold	bender	0.321699544764795	0.292682926829268	0.204819277108434
1.49821425279733	RMSE	5. PhysChem Descriptors	B-raf	RF	8	Scaffold	bender	0.339908952959029	0.195121951219512	0.156626506024096
1.16834302818242	RMSE	5. PhysChem Descriptors	B-raf	RF	9	Scaffold	bender	0.314112291350531	0.414634146341463	0.144578313253012
1.374035475295	RMSE	5. PhysChem Descriptors	B-raf	RF	10	Scaffold	bender	0.271623672230652	0.329268292682927	0.566265060240964
1.16836977718368	RMSE	5. PhysChem Descriptors	B-raf	RF	11	Scaffold	bender	0.289833080424886	0.365853658536585	0.385542168674699
1.46342811123812	RMSE	5. PhysChem Descriptors	B-raf	RF	12	Scaffold	bender	0.312594840667678	0.182926829268293	0.385542168674699
1.18246274516093	RMSE	5. PhysChem Descriptors	B-raf	RF	13	Scaffold	bender	0.317147192716237	0.390243902439024	0.144578313253012
1.0711701502826	RMSE	5. PhysChem Descriptors	B-raf	RF	14	Scaffold	bender	0.327769347496206	0.451219512195122	0
1.07813356286596	RMSE	5. PhysChem Descriptors	B-raf	RF	15	Scaffold	bender	0.323216995447648	0.219512195121951	0.265060240963855
1.14583222932652	RMSE	5. PhysChem Descriptors	B-raf	RF	16	Scaffold	bender	0.339908952959029	0.182926829268293	0.168674698795181
1.15058182555863	RMSE	5. PhysChem Descriptors	B-raf	RF	17	Scaffold	bender	0.314112291350531	0.146341463414634	0.409638554216867
0.999766806360664	RMSE	5. PhysChem Descriptors	B-raf	RF	18	Scaffold	bender	0.350531107738998	0.231707317073171	0.036144578313253
1.37583712275362	RMSE	5. PhysChem Descriptors	B-raf	RF	19	Scaffold	bender	0.29742033383915	0.207317073170732	0.481927710843373
1.00189801797771	RMSE	5. PhysChem Descriptors	B-raf	RF	20	Scaffold	bender	0.314112291350531	0.439024390243902	0.120481927710843
1.4890546720539	RMSE	5. PhysChem Descriptors	B-raf	RF	21	Scaffold	bender	0.306525037936267	0.378048780487805	0.240963855421687
1.30672429603015	RMSE	5. PhysChem Descriptors	B-raf	RF	22	Scaffold	bender	0.292867981790592	0.597560975609756	0.132530120481928
1.19030563614027	RMSE	5. PhysChem Descriptors	B-raf	RF	23	Scaffold	bender	0.379362670713202	0	0.036144578313253
1.15420553363928	RMSE	5. PhysChem Descriptors	B-raf	RF	24	Scaffold	bender	0.253414264036419	0.109756097560976	0.927710843373494
1.04246276151184	RMSE	5. PhysChem Descriptors	B-raf	RF	25	Scaffold	bender	0.344461305007587	0.134146341463415	0.180722891566265
0.991377619946932	RMSE	5. PhysChem Descriptors	B-raf	RF	26	Scaffold	bender	0.31866464339909	0.378048780487805	0.144578313253012
0.949603016493224	RMSE	5. PhysChem Descriptors	B-raf	RF	27	Scaffold	bender	0.315629742033384	0.365853658536585	0.180722891566265
1.1795326866746	RMSE	5. PhysChem Descriptors	B-raf	RF	28	Scaffold	bender	0.317147192716237	0.146341463414634	0.385542168674699
0.706321154904268	RMSE	5. PhysChem Descriptors	B-raf	RF	29	Scaffold	bender	0.336874051593323	0.219512195121951	0.156626506024096
0.763400973401467	RMSE	4. AtomPairs	B-raf	RF	0	Scaffold	bender	0.349013657056146	0.073170731707317	0.204819277108434
0.72404685479377	RMSE	4. AtomPairs	B-raf	RF	1	Scaffold	bender	0.298937784522003	0.548780487804878	0.132530120481928
0.592043399336953	RMSE	4. AtomPairs	B-raf	RF	2	Scaffold	bender	0.342943854324734	0.0975609756097561	0.228915662650602
1.10722331908818	RMSE	4. AtomPairs	B-raf	RF	3	Scaffold	bender	0.327769347496206	0.0975609756097561	0.349397590361446
1.06503835100321	RMSE	4. AtomPairs	B-raf	RF	4	Scaffold	bender	0.327769347496206	0.109756097560976	0.337349397590361
0.85279065993968	RMSE	4. AtomPairs	B-raf	RF	5	Scaffold	bender	0.306525037936267	0.195121951219512	0.421686746987952
0.829194255608134	RMSE	4. AtomPairs	B-raf	RF	6	Scaffold	bender	0.283763277693475	0.304878048780488	0.493975903614458
0.90022321767588	RMSE	4. AtomPairs	B-raf	RF	7	Scaffold	bender	0.321699544764795	0.292682926829268	0.204819277108434
0.855274809160152	RMSE	4. AtomPairs	B-raf	RF	8	Scaffold	bender	0.339908952959029	0.195121951219512	0.156626506024096
0.838227969875918	RMSE	4. AtomPairs	B-raf	RF	9	Scaffold	bender	0.314112291350531	0.414634146341463	0.144578313253012
0.899412313597999	RMSE	4. AtomPairs	B-raf	RF	10	Scaffold	bender	0.271623672230652	0.329268292682927	0.566265060240964
0.88943623951282	RMSE	4. AtomPairs	B-raf	RF	11	Scaffold	bender	0.289833080424886	0.365853658536585	0.385542168674699
0.861934599853065	RMSE	4. AtomPairs	B-raf	RF	12	Scaffold	bender	0.312594840667678	0.182926829268293	0.385542168674699
0.957145003471892	RMSE	4. AtomPairs	B-raf	RF	13	Scaffold	bender	0.317147192716237	0.390243902439024	0.144578313253012
0.852585831462814	RMSE	4. AtomPairs	B-raf	RF	14	Scaffold	bender	0.327769347496206	0.451219512195122	0
0.69799075029953	RMSE	4. AtomPairs	B-raf	RF	15	Scaffold	bender	0.323216995447648	0.219512195121951	0.265060240963855
0.70813472491008	RMSE	4. AtomPairs	B-raf	RF	16	Scaffold	bender	0.339908952959029	0.182926829268293	0.168674698795181
0.748194191719559	RMSE	4. AtomPairs	B-raf	RF	17	Scaffold	bender	0.314112291350531	0.146341463414634	0.409638554216867
0.740885790939705	RMSE	4. AtomPairs	B-raf	RF	18	Scaffold	bender	0.350531107738998	0.231707317073171	0.036144578313253
1.06170133081324	RMSE	4. AtomPairs	B-raf	RF	19	Scaffold	bender	0.29742033383915	0.207317073170732	0.481927710843373
0.847938961571385	RMSE	4. AtomPairs	B-raf	RF	20	Scaffold	bender	0.314112291350531	0.439024390243902	0.120481927710843
0.807575759953326	RMSE	4. AtomPairs	B-raf	RF	21	Scaffold	bender	0.306525037936267	0.378048780487805	0.240963855421687
0.975027516295206	RMSE	4. AtomPairs	B-raf	RF	22	Scaffold	bender	0.292867981790592	0.597560975609756	0.132530120481928
0.772419750619682	RMSE	4. AtomPairs	B-raf	RF	23	Scaffold	bender	0.379362670713202	0	0.036144578313253
0.97193747585902	RMSE	4. AtomPairs	B-raf	RF	24	Scaffold	bender	0.253414264036419	0.109756097560976	0.927710843373494
0.711426404200254	RMSE	4. AtomPairs	B-raf	RF	25	Scaffold	bender	0.344461305007587	0.134146341463415	0.180722891566265
0.830175240924555	RMSE	4. AtomPairs	B-raf	RF	26	Scaffold	bender	0.31866464339909	0.378048780487805	0.144578313253012
0.624858777178617	RMSE	4. AtomPairs	B-raf	RF	27	Scaffold	bender	0.315629742033384	0.365853658536585	0.180722891566265
0.735754107928168	RMSE	4. AtomPairs	B-raf	RF	28	Scaffold	bender	0.317147192716237	0.146341463414634	0.385542168674699
0.68870136316064	RMSE	4. AtomPairs	B-raf	RF	29	Scaffold	bender	0.336874051593323	0.219512195121951	0.156626506024096
0.890515473743617	RMSE	1. MorganBits	COX-1	RF	0	Scaffold	bender	0.327788649706458	0.559055118110236	0.488372093023256
0.777266206327143	RMSE	1. MorganBits	COX-1	RF	1	Scaffold	bender	0.289628180039139	0.503937007874016	0.844961240310077
0.674355239615979	RMSE	1. MorganBits	COX-1	RF	2	Scaffold	bender	0.36986301369863	0.102362204724409	0.604651162790698
0.680606305901308	RMSE	1. MorganBits	COX-1	RF	3	Scaffold	bender	0.342465753424658	0.425196850393701	0.503875968992248
0.916453729048631	RMSE	1. MorganBits	COX-1	RF	4	Scaffold	bender	0.36692759295499	0.0866141732283464	0.643410852713178
0.819890898987825	RMSE	1. MorganBits	COX-1	RF	5	Scaffold	bender	0.392367906066536	0.275590551181102	0.255813953488372
0.76761075679095	RMSE	1. MorganBits	COX-1	RF	6	Scaffold	bender	0.36399217221135	0.480314960629921	0.27906976744186
0.775505402071057	RMSE	1. MorganBits	COX-1	RF	7	Scaffold	bender	0.383561643835616	0.181102362204724	0.418604651162791
0.747471870621488	RMSE	1. MorganBits	COX-1	RF	8	Scaffold	bender	0.35812133072407	0.181102362204724	0.62015503875969
0.733741769128296	RMSE	1. MorganBits	COX-1	RF	9	Scaffold	bender	0.38454011741683	0.133858267716535	0.457364341085271
0.763870157360981	RMSE	1. MorganBits	COX-1	RF	10	Scaffold	bender	0.396281800391389	0.307086614173228	0.193798449612403
0.728383330800128	RMSE	1. MorganBits	COX-1	RF	11	Scaffold	bender	0.312133072407045	0.582677165354331	0.589147286821705
0.574763706738216	RMSE	1. MorganBits	COX-1	RF	12	Scaffold	bender	0.398238747553816	0.102362204724409	0.37984496124031
0.937078344843539	RMSE	1. MorganBits	COX-1	RF	13	Scaffold	bender	0.389432485322896	0.173228346456693	0.37984496124031
0.788132325048688	RMSE	1. MorganBits	COX-1	RF	14	Scaffold	bender	0.38747553816047	0.15748031496063	0.410852713178295
0.662229543825399	RMSE	1. MorganBits	COX-1	RF	15	Scaffold	bender	0.368884540117417	0.173228346456693	0.542635658914729
0.945459204930559	RMSE	1. MorganBits	COX-1	RF	16	Scaffold	bender	0.351272015655577	0.118110236220472	0.736434108527132
0.895194190698828	RMSE	1. MorganBits	COX-1	RF	17	Scaffold	bender	0.274951076320939	0.850393700787402	0.62015503875969
0.551307797549642	RMSE	1. MorganBits	COX-1	RF	18	Scaffold	bender	0.376712328767123	0.251968503937008	0.403100775193798
0.886430664752257	RMSE	1. MorganBits	COX-1	RF	19	Scaffold	bender	0.346379647749511	0.275590551181102	0.62015503875969
0.931972304552987	RMSE	1. MorganBits	COX-1	RF	20	Scaffold	bender	0.326810176125245	0.62992125984252	0.426356589147287
0.751681516274761	RMSE	1. MorganBits	COX-1	RF	21	Scaffold	bender	0.342465753424658	0.551181102362205	0.37984496124031
0.715480175325408	RMSE	1. MorganBits	COX-1	RF	22	Scaffold	bender	0.336594911937378	0.448818897637795	0.527131782945736
0.735681885983768	RMSE	1. MorganBits	COX-1	RF	23	Scaffold	bender	0.370841487279843	0.173228346456693	0.527131782945736
0.749951817164305	RMSE	1. MorganBits	COX-1	RF	24	Scaffold	bender	0.456947162426614	0	0.0155038759689922
1.08466104343199	RMSE	1. MorganBits	COX-1	RF	25	Scaffold	bender	0.336594911937378	0.535433070866142	0.441860465116279
0.920893602336727	RMSE	1. MorganBits	COX-1	RF	26	Scaffold	bender	0.359099804305284	0.118110236220472	0.674418604651163
1.00999222772627	RMSE	1. MorganBits	COX-1	RF	27	Scaffold	bender	0.363013698630137	0.503937007874016	0.263565891472868
0.902229787819352	RMSE	1. MorganBits	COX-1	RF	28	Scaffold	bender	0.413894324853229	0.251968503937008	0.108527131782946
0.672021775690114	RMSE	1. MorganBits	COX-1	RF	29	Scaffold	bender	0.352250489236791	0.480314960629921	0.372093023255814
0.863674930305285	RMSE	2. MorganCounts	COX-1	RF	0	Scaffold	bender	0.327788649706458	0.559055118110236	0.488372093023256
0.768812712510006	RMSE	2. MorganCounts	COX-1	RF	1	Scaffold	bender	0.289628180039139	0.503937007874016	0.844961240310077
0.676735331128998	RMSE	2. MorganCounts	COX-1	RF	2	Scaffold	bender	0.36986301369863	0.102362204724409	0.604651162790698
0.706185200082257	RMSE	2. MorganCounts	COX-1	RF	3	Scaffold	bender	0.342465753424658	0.425196850393701	0.503875968992248
0.91091584106383	RMSE	2. MorganCounts	COX-1	RF	4	Scaffold	bender	0.36692759295499	0.0866141732283464	0.643410852713178
0.804134140905325	RMSE	2. MorganCounts	COX-1	RF	5	Scaffold	bender	0.392367906066536	0.275590551181102	0.255813953488372
0.726134110385648	RMSE	2. MorganCounts	COX-1	RF	6	Scaffold	bender	0.36399217221135	0.480314960629921	0.27906976744186
0.775876086340715	RMSE	2. MorganCounts	COX-1	RF	7	Scaffold	bender	0.383561643835616	0.181102362204724	0.418604651162791
0.760029961084842	RMSE	2. MorganCounts	COX-1	RF	8	Scaffold	bender	0.35812133072407	0.181102362204724	0.62015503875969
0.735442293444346	RMSE	2. MorganCounts	COX-1	RF	9	Scaffold	bender	0.38454011741683	0.133858267716535	0.457364341085271
0.800544006652539	RMSE	2. MorganCounts	COX-1	RF	10	Scaffold	bender	0.396281800391389	0.307086614173228	0.193798449612403
0.742502640476176	RMSE	2. MorganCounts	COX-1	RF	11	Scaffold	bender	0.312133072407045	0.582677165354331	0.589147286821705
0.583772626184181	RMSE	2. MorganCounts	COX-1	RF	12	Scaffold	bender	0.398238747553816	0.102362204724409	0.37984496124031
0.916168872494795	RMSE	2. MorganCounts	COX-1	RF	13	Scaffold	bender	0.389432485322896	0.173228346456693	0.37984496124031
0.749302205901913	RMSE	2. MorganCounts	COX-1	RF	14	Scaffold	bender	0.38747553816047	0.15748031496063	0.410852713178295
0.648881563349594	RMSE	2. MorganCounts	COX-1	RF	15	Scaffold	bender	0.368884540117417	0.173228346456693	0.542635658914729
0.888622306729445	RMSE	2. MorganCounts	COX-1	RF	16	Scaffold	bender	0.351272015655577	0.118110236220472	0.736434108527132
0.895330645821238	RMSE	2. MorganCounts	COX-1	RF	17	Scaffold	bender	0.274951076320939	0.850393700787402	0.62015503875969
0.553199907122066	RMSE	2. MorganCounts	COX-1	RF	18	Scaffold	bender	0.376712328767123	0.251968503937008	0.403100775193798
0.88986479849838	RMSE	2. MorganCounts	COX-1	RF	19	Scaffold	bender	0.346379647749511	0.275590551181102	0.62015503875969
0.938527704091598	RMSE	2. MorganCounts	COX-1	RF	20	Scaffold	bender	0.326810176125245	0.62992125984252	0.426356589147287
0.746808520984891	RMSE	2. MorganCounts	COX-1	RF	21	Scaffold	bender	0.342465753424658	0.551181102362205	0.37984496124031
0.73930593935536	RMSE	2. MorganCounts	COX-1	RF	22	Scaffold	bender	0.336594911937378	0.448818897637795	0.527131782945736
0.72896441639146	RMSE	2. MorganCounts	COX-1	RF	23	Scaffold	bender	0.370841487279843	0.173228346456693	0.527131782945736
0.77295822062137	RMSE	2. MorganCounts	COX-1	RF	24	Scaffold	bender	0.456947162426614	0	0.0155038759689922
1.0415027513688	RMSE	2. MorganCounts	COX-1	RF	25	Scaffold	bender	0.336594911937378	0.535433070866142	0.441860465116279
0.899336691632635	RMSE	2. MorganCounts	COX-1	RF	26	Scaffold	bender	0.359099804305284	0.118110236220472	0.674418604651163
1.0034380713952	RMSE	2. MorganCounts	COX-1	RF	27	Scaffold	bender	0.363013698630137	0.503937007874016	0.263565891472868
0.737580001683375	RMSE	2. MorganCounts	COX-1	RF	28	Scaffold	bender	0.413894324853229	0.251968503937008	0.108527131782946
0.675353337993355	RMSE	2. MorganCounts	COX-1	RF	29	Scaffold	bender	0.352250489236791	0.480314960629921	0.372093023255814
0.797945476889913	RMSE	3. MACCS	COX-1	RF	0	Scaffold	bender	0.327788649706458	0.559055118110236	0.488372093023256
0.833577415208392	RMSE	3. MACCS	COX-1	RF	1	Scaffold	bender	0.289628180039139	0.503937007874016	0.844961240310077
0.730459041482631	RMSE	3. MACCS	COX-1	RF	2	Scaffold	bender	0.36986301369863	0.102362204724409	0.604651162790698
0.733294677142828	RMSE	3. MACCS	COX-1	RF	3	Scaffold	bender	0.342465753424658	0.425196850393701	0.503875968992248
0.953243223171959	RMSE	3. MACCS	COX-1	RF	4	Scaffold	bender	0.36692759295499	0.0866141732283464	0.643410852713178
0.823702437734727	RMSE	3. MACCS	COX-1	RF	5	Scaffold	bender	0.392367906066536	0.275590551181102	0.255813953488372
0.651907947199436	RMSE	3. MACCS	COX-1	RF	6	Scaffold	bender	0.36399217221135	0.480314960629921	0.27906976744186
0.887827203747244	RMSE	3. MACCS	COX-1	RF	7	Scaffold	bender	0.383561643835616	0.181102362204724	0.418604651162791
0.80441483334056	RMSE	3. MACCS	COX-1	RF	8	Scaffold	bender	0.35812133072407	0.181102362204724	0.62015503875969
0.707053592532995	RMSE	3. MACCS	COX-1	RF	9	Scaffold	bender	0.38454011741683	0.133858267716535	0.457364341085271
0.80676512367479	RMSE	3. MACCS	COX-1	RF	10	Scaffold	bender	0.396281800391389	0.307086614173228	0.193798449612403
0.833096680175136	RMSE	3. MACCS	COX-1	RF	11	Scaffold	bender	0.312133072407045	0.582677165354331	0.589147286821705
0.626531085147547	RMSE	3. MACCS	COX-1	RF	12	Scaffold	bender	0.398238747553816	0.102362204724409	0.37984496124031
0.956787307100056	RMSE	3. MACCS	COX-1	RF	13	Scaffold	bender	0.389432485322896	0.173228346456693	0.37984496124031
0.815602103913987	RMSE	3. MACCS	COX-1	RF	14	Scaffold	bender	0.38747553816047	0.15748031496063	0.410852713178295
0.711695642298183	RMSE	3. MACCS	COX-1	RF	15	Scaffold	bender	0.368884540117417	0.173228346456693	0.542635658914729
0.909910239070486	RMSE	3. MACCS	COX-1	RF	16	Scaffold	bender	0.351272015655577	0.118110236220472	0.736434108527132
0.96692099251747	RMSE	3. MACCS	COX-1	RF	17	Scaffold	bender	0.274951076320939	0.850393700787402	0.62015503875969
0.573658760589432	RMSE	3. MACCS	COX-1	RF	18	Scaffold	bender	0.376712328767123	0.251968503937008	0.403100775193798
0.868935299644029	RMSE	3. MACCS	COX-1	RF	19	Scaffold	bender	0.346379647749511	0.275590551181102	0.62015503875969
0.995787126558496	RMSE	3. MACCS	COX-1	RF	20	Scaffold	bender	0.326810176125245	0.62992125984252	0.426356589147287
0.782605308169907	RMSE	3. MACCS	COX-1	RF	21	Scaffold	bender	0.342465753424658	0.551181102362205	0.37984496124031
0.791923748576047	RMSE	3. MACCS	COX-1	RF	22	Scaffold	bender	0.336594911937378	0.448818897637795	0.527131782945736
0.784604042119431	RMSE	3. MACCS	COX-1	RF	23	Scaffold	bender	0.370841487279843	0.173228346456693	0.527131782945736
0.770131421639025	RMSE	3. MACCS	COX-1	RF	24	Scaffold	bender	0.456947162426614	0	0.0155038759689922
1.02764114950574	RMSE	3. MACCS	COX-1	RF	25	Scaffold	bender	0.336594911937378	0.535433070866142	0.441860465116279
0.905490364174977	RMSE	3. MACCS	COX-1	RF	26	Scaffold	bender	0.359099804305284	0.118110236220472	0.674418604651163
0.945848529219164	RMSE	3. MACCS	COX-1	RF	27	Scaffold	bender	0.363013698630137	0.503937007874016	0.263565891472868
0.780955195201449	RMSE	3. MACCS	COX-1	RF	28	Scaffold	bender	0.413894324853229	0.251968503937008	0.108527131782946
0.648828605673345	RMSE	3. MACCS	COX-1	RF	29	Scaffold	bender	0.352250489236791	0.480314960629921	0.372093023255814
0.76448136403361	RMSE	0. RDKit Descriptors	COX-1	RF	0	Scaffold	bender	0.327788649706458	0.559055118110236	0.488372093023256
0.832405459409278	RMSE	0. RDKit Descriptors	COX-1	RF	1	Scaffold	bender	0.289628180039139	0.503937007874016	0.844961240310077
0.743529923433726	RMSE	0. RDKit Descriptors	COX-1	RF	2	Scaffold	bender	0.36986301369863	0.102362204724409	0.604651162790698
0.64908555444658	RMSE	0. RDKit Descriptors	COX-1	RF	3	Scaffold	bender	0.342465753424658	0.425196850393701	0.503875968992248
0.905733663146143	RMSE	0. RDKit Descriptors	COX-1	RF	4	Scaffold	bender	0.36692759295499	0.0866141732283464	0.643410852713178
0.79670012736264	RMSE	0. RDKit Descriptors	COX-1	RF	5	Scaffold	bender	0.392367906066536	0.275590551181102	0.255813953488372
0.722869420456593	RMSE	0. RDKit Descriptors	COX-1	RF	6	Scaffold	bender	0.36399217221135	0.480314960629921	0.27906976744186
0.815230359516125	RMSE	0. RDKit Descriptors	COX-1	RF	7	Scaffold	bender	0.383561643835616	0.181102362204724	0.418604651162791
0.743862038138179	RMSE	0. RDKit Descriptors	COX-1	RF	8	Scaffold	bender	0.35812133072407	0.181102362204724	0.62015503875969
0.721906985381687	RMSE	0. RDKit Descriptors	COX-1	RF	9	Scaffold	bender	0.38454011741683	0.133858267716535	0.457364341085271
0.793837337440229	RMSE	0. RDKit Descriptors	COX-1	RF	10	Scaffold	bender	0.396281800391389	0.307086614173228	0.193798449612403
0.77668016207853	RMSE	0. RDKit Descriptors	COX-1	RF	11	Scaffold	bender	0.312133072407045	0.582677165354331	0.589147286821705
0.582245454094817	RMSE	0. RDKit Descriptors	COX-1	RF	12	Scaffold	bender	0.398238747553816	0.102362204724409	0.37984496124031
1.00147143853945	RMSE	0. RDKit Descriptors	COX-1	RF	13	Scaffold	bender	0.389432485322896	0.173228346456693	0.37984496124031
0.803891997345766	RMSE	0. RDKit Descriptors	COX-1	RF	14	Scaffold	bender	0.38747553816047	0.15748031496063	0.410852713178295
0.702361154411026	RMSE	0. RDKit Descriptors	COX-1	RF	15	Scaffold	bender	0.368884540117417	0.173228346456693	0.542635658914729
0.880808898988725	RMSE	0. RDKit Descriptors	COX-1	RF	16	Scaffold	bender	0.351272015655577	0.118110236220472	0.736434108527132
0.914647436928556	RMSE	0. RDKit Descriptors	COX-1	RF	17	Scaffold	bender	0.274951076320939	0.850393700787402	0.62015503875969
0.55282493070919	RMSE	0. RDKit Descriptors	COX-1	RF	18	Scaffold	bender	0.376712328767123	0.251968503937008	0.403100775193798
0.944129340436715	RMSE	0. RDKit Descriptors	COX-1	RF	19	Scaffold	bender	0.346379647749511	0.275590551181102	0.62015503875969
0.969491016568882	RMSE	0. RDKit Descriptors	COX-1	RF	20	Scaffold	bender	0.326810176125245	0.62992125984252	0.426356589147287
0.791151579177025	RMSE	0. RDKit Descriptors	COX-1	RF	21	Scaffold	bender	0.342465753424658	0.551181102362205	0.37984496124031
0.85263847247118	RMSE	0. RDKit Descriptors	COX-1	RF	22	Scaffold	bender	0.336594911937378	0.448818897637795	0.527131782945736
0.801385395850609	RMSE	0. RDKit Descriptors	COX-1	RF	23	Scaffold	bender	0.370841487279843	0.173228346456693	0.527131782945736
0.802860609328827	RMSE	0. RDKit Descriptors	COX-1	RF	24	Scaffold	bender	0.456947162426614	0	0.0155038759689922
0.972080655061445	RMSE	0. RDKit Descriptors	COX-1	RF	25	Scaffold	bender	0.336594911937378	0.535433070866142	0.441860465116279
0.865756151453419	RMSE	0. RDKit Descriptors	COX-1	RF	26	Scaffold	bender	0.359099804305284	0.118110236220472	0.674418604651163
0.897746417192932	RMSE	0. RDKit Descriptors	COX-1	RF	27	Scaffold	bender	0.363013698630137	0.503937007874016	0.263565891472868
0.88077086082292	RMSE	0. RDKit Descriptors	COX-1	RF	28	Scaffold	bender	0.413894324853229	0.251968503937008	0.108527131782946
0.716470699117118	RMSE	0. RDKit Descriptors	COX-1	RF	29	Scaffold	bender	0.352250489236791	0.480314960629921	0.372093023255814
0.880157371054477	RMSE	5. PhysChem Descriptors	COX-1	RF	0	Scaffold	bender	0.327788649706458	0.559055118110236	0.488372093023256
0.877889027905039	RMSE	5. PhysChem Descriptors	COX-1	RF	1	Scaffold	bender	0.289628180039139	0.503937007874016	0.844961240310077
0.768601163479869	RMSE	5. PhysChem Descriptors	COX-1	RF	2	Scaffold	bender	0.36986301369863	0.102362204724409	0.604651162790698
0.705252094538587	RMSE	5. PhysChem Descriptors	COX-1	RF	3	Scaffold	bender	0.342465753424658	0.425196850393701	0.503875968992248
0.968732475908061	RMSE	5. PhysChem Descriptors	COX-1	RF	4	Scaffold	bender	0.36692759295499	0.0866141732283464	0.643410852713178
0.893792302227105	RMSE	5. PhysChem Descriptors	COX-1	RF	5	Scaffold	bender	0.392367906066536	0.275590551181102	0.255813953488372
0.793158947237464	RMSE	5. PhysChem Descriptors	COX-1	RF	6	Scaffold	bender	0.36399217221135	0.480314960629921	0.27906976744186
0.851040565295641	RMSE	5. PhysChem Descriptors	COX-1	RF	7	Scaffold	bender	0.383561643835616	0.181102362204724	0.418604651162791
0.814574014193628	RMSE	5. PhysChem Descriptors	COX-1	RF	8	Scaffold	bender	0.35812133072407	0.181102362204724	0.62015503875969
0.829499575593155	RMSE	5. PhysChem Descriptors	COX-1	RF	9	Scaffold	bender	0.38454011741683	0.133858267716535	0.457364341085271
0.87118716386914	RMSE	5. PhysChem Descriptors	COX-1	RF	10	Scaffold	bender	0.396281800391389	0.307086614173228	0.193798449612403
0.886006687188382	RMSE	5. PhysChem Descriptors	COX-1	RF	11	Scaffold	bender	0.312133072407045	0.582677165354331	0.589147286821705
0.602840635081964	RMSE	5. PhysChem Descriptors	COX-1	RF	12	Scaffold	bender	0.398238747553816	0.102362204724409	0.37984496124031
1.06255872624931	RMSE	5. PhysChem Descriptors	COX-1	RF	13	Scaffold	bender	0.389432485322896	0.173228346456693	0.37984496124031
0.896971022530028	RMSE	5. PhysChem Descriptors	COX-1	RF	14	Scaffold	bender	0.38747553816047	0.15748031496063	0.410852713178295
0.716045234890628	RMSE	5. PhysChem Descriptors	COX-1	RF	15	Scaffold	bender	0.368884540117417	0.173228346456693	0.542635658914729
0.956071200708009	RMSE	5. PhysChem Descriptors	COX-1	RF	16	Scaffold	bender	0.351272015655577	0.118110236220472	0.736434108527132
0.946589830141057	RMSE	5. PhysChem Descriptors	COX-1	RF	17	Scaffold	bender	0.274951076320939	0.850393700787402	0.62015503875969
0.638179914468047	RMSE	5. PhysChem Descriptors	COX-1	RF	18	Scaffold	bender	0.376712328767123	0.251968503937008	0.403100775193798
1.00667994166905	RMSE	5. PhysChem Descriptors	COX-1	RF	19	Scaffold	bender	0.346379647749511	0.275590551181102	0.62015503875969
1.00408581034554	RMSE	5. PhysChem Descriptors	COX-1	RF	20	Scaffold	bender	0.326810176125245	0.62992125984252	0.426356589147287
0.867859595168206	RMSE	5. PhysChem Descriptors	COX-1	RF	21	Scaffold	bender	0.342465753424658	0.551181102362205	0.37984496124031
0.896453261681278	RMSE	5. PhysChem Descriptors	COX-1	RF	22	Scaffold	bender	0.336594911937378	0.448818897637795	0.527131782945736
0.842718945159935	RMSE	5. PhysChem Descriptors	COX-1	RF	23	Scaffold	bender	0.370841487279843	0.173228346456693	0.527131782945736
0.926533883121572	RMSE	5. PhysChem Descriptors	COX-1	RF	24	Scaffold	bender	0.456947162426614	0	0.0155038759689922
1.07375766457454	RMSE	5. PhysChem Descriptors	COX-1	RF	25	Scaffold	bender	0.336594911937378	0.535433070866142	0.441860465116279
0.9320708420892	RMSE	5. PhysChem Descriptors	COX-1	RF	26	Scaffold	bender	0.359099804305284	0.118110236220472	0.674418604651163
0.954250432598266	RMSE	5. PhysChem Descriptors	COX-1	RF	27	Scaffold	bender	0.363013698630137	0.503937007874016	0.263565891472868
1.03408582400625	RMSE	5. PhysChem Descriptors	COX-1	RF	28	Scaffold	bender	0.413894324853229	0.251968503937008	0.108527131782946
0.682617412669384	RMSE	5. PhysChem Descriptors	COX-1	RF	29	Scaffold	bender	0.352250489236791	0.480314960629921	0.372093023255814
0.771901764592099	RMSE	4. AtomPairs	COX-1	RF	0	Scaffold	bender	0.327788649706458	0.559055118110236	0.488372093023256
0.795712211877683	RMSE	4. AtomPairs	COX-1	RF	1	Scaffold	bender	0.289628180039139	0.503937007874016	0.844961240310077
0.644323577933385	RMSE	4. AtomPairs	COX-1	RF	2	Scaffold	bender	0.36986301369863	0.102362204724409	0.604651162790698
0.646155928118483	RMSE	4. AtomPairs	COX-1	RF	3	Scaffold	bender	0.342465753424658	0.425196850393701	0.503875968992248
0.879391676317322	RMSE	4. AtomPairs	COX-1	RF	4	Scaffold	bender	0.36692759295499	0.0866141732283464	0.643410852713178
0.771075360417013	RMSE	4. AtomPairs	COX-1	RF	5	Scaffold	bender	0.392367906066536	0.275590551181102	0.255813953488372
0.713577914592956	RMSE	4. AtomPairs	COX-1	RF	6	Scaffold	bender	0.36399217221135	0.480314960629921	0.27906976744186
0.811369569032123	RMSE	4. AtomPairs	COX-1	RF	7	Scaffold	bender	0.383561643835616	0.181102362204724	0.418604651162791
0.783843152721907	RMSE	4. AtomPairs	COX-1	RF	8	Scaffold	bender	0.35812133072407	0.181102362204724	0.62015503875969
0.720250643943827	RMSE	4. AtomPairs	COX-1	RF	9	Scaffold	bender	0.38454011741683	0.133858267716535	0.457364341085271
0.815264902905607	RMSE	4. AtomPairs	COX-1	RF	10	Scaffold	bender	0.396281800391389	0.307086614173228	0.193798449612403
0.763503319069312	RMSE	4. AtomPairs	COX-1	RF	11	Scaffold	bender	0.312133072407045	0.582677165354331	0.589147286821705
0.559809405942105	RMSE	4. AtomPairs	COX-1	RF	12	Scaffold	bender	0.398238747553816	0.102362204724409	0.37984496124031
0.979580302067026	RMSE	4. AtomPairs	COX-1	RF	13	Scaffold	bender	0.389432485322896	0.173228346456693	0.37984496124031
0.747635861064688	RMSE	4. AtomPairs	COX-1	RF	14	Scaffold	bender	0.38747553816047	0.15748031496063	0.410852713178295
0.652630298889446	RMSE	4. AtomPairs	COX-1	RF	15	Scaffold	bender	0.368884540117417	0.173228346456693	0.542635658914729
0.904974775905019	RMSE	4. AtomPairs	COX-1	RF	16	Scaffold	bender	0.351272015655577	0.118110236220472	0.736434108527132
0.925456285412108	RMSE	4. AtomPairs	COX-1	RF	17	Scaffold	bender	0.274951076320939	0.850393700787402	0.62015503875969
0.555333015397477	RMSE	4. AtomPairs	COX-1	RF	18	Scaffold	bender	0.376712328767123	0.251968503937008	0.403100775193798
0.898822943173593	RMSE	4. AtomPairs	COX-1	RF	19	Scaffold	bender	0.346379647749511	0.275590551181102	0.62015503875969
0.940911696082649	RMSE	4. AtomPairs	COX-1	RF	20	Scaffold	bender	0.326810176125245	0.62992125984252	0.426356589147287
0.822021362250451	RMSE	4. AtomPairs	COX-1	RF	21	Scaffold	bender	0.342465753424658	0.551181102362205	0.37984496124031
0.713258633220135	RMSE	4. AtomPairs	COX-1	RF	22	Scaffold	bender	0.336594911937378	0.448818897637795	0.527131782945736
0.747309263541649	RMSE	4. AtomPairs	COX-1	RF	23	Scaffold	bender	0.370841487279843	0.173228346456693	0.527131782945736
0.736064994676054	RMSE	4. AtomPairs	COX-1	RF	24	Scaffold	bender	0.456947162426614	0	0.0155038759689922
1.00584846882626	RMSE	4. AtomPairs	COX-1	RF	25	Scaffold	bender	0.336594911937378	0.535433070866142	0.441860465116279
0.86280054554683	RMSE	4. AtomPairs	COX-1	RF	26	Scaffold	bender	0.359099804305284	0.118110236220472	0.674418604651163
0.902749755434392	RMSE	4. AtomPairs	COX-1	RF	27	Scaffold	bender	0.363013698630137	0.503937007874016	0.263565891472868
0.776141484004238	RMSE	4. AtomPairs	COX-1	RF	28	Scaffold	bender	0.413894324853229	0.251968503937008	0.108527131782946
0.617481764362521	RMSE	4. AtomPairs	COX-1	RF	29	Scaffold	bender	0.352250489236791	0.480314960629921	0.372093023255814
0.931629235260608	RMSE	1. MorganBits	COX-2	RF	0	Scaffold	bender	0.53166897827092	0.533333333333333	0.254612546125461
1.06767874088744	RMSE	1. MorganBits	COX-2	RF	1	Scaffold	bender	0.460009246417013	0.514814814814815	0.845018450184502
1.12507542219341	RMSE	1. MorganBits	COX-2	RF	2	Scaffold	bender	0.510864539990754	0.677777777777778	0.276752767527675
0.932523715818206	RMSE	1. MorganBits	COX-2	RF	3	Scaffold	bender	0.521960240406842	0.351851851851852	0.512915129151292
0.906527260595898	RMSE	1. MorganBits	COX-2	RF	4	Scaffold	bender	0.484512251502543	0.87037037037037	0.29520295202952
0.923512510118962	RMSE	1. MorganBits	COX-2	RF	5	Scaffold	bender	0.477577438742487	0.403703703703704	0.81549815498155
0.98033386310942	RMSE	1. MorganBits	COX-2	RF	6	Scaffold	bender	0.492834026814609	0.611111111111111	0.487084870848708
1.18444223800264	RMSE	1. MorganBits	COX-2	RF	7	Scaffold	bender	0.521497919556172	0.462962962962963	0.40590405904059
0.885503140218142	RMSE	1. MorganBits	COX-2	RF	8	Scaffold	bender	0.473416551086454	0.618518518518518	0.634686346863469
1.11873278404724	RMSE	1. MorganBits	COX-2	RF	9	Scaffold	bender	0.478502080443828	0.551851851851852	0.660516605166052
0.856002227028844	RMSE	1. MorganBits	COX-2	RF	10	Scaffold	bender	0.539528432732316	0.303703703703704	0.420664206642066
1.049766311225	RMSE	1. MorganBits	COX-2	RF	11	Scaffold	bender	0.500693481276006	0.514814814814815	0.520295202952029
0.926143509934489	RMSE	1. MorganBits	COX-2	RF	12	Scaffold	bender	0.500693481276006	0.677777777777778	0.357933579335793
0.934155441138898	RMSE	1. MorganBits	COX-2	RF	13	Scaffold	bender	0.519648636153491	0.440740740740741	0.44280442804428
0.958285139440909	RMSE	1. MorganBits	COX-2	RF	14	Scaffold	bender	0.505316689782709	0.496296296296296	0.501845018450184
0.893669966625424	RMSE	1. MorganBits	COX-2	RF	15	Scaffold	bender	0.522884882108183	0.62962962962963	0.228782287822878
1.00765171425485	RMSE	1. MorganBits	COX-2	RF	16	Scaffold	bender	0.478502080443828	0.618518518518518	0.59409594095941
0.9171895673677	RMSE	1. MorganBits	COX-2	RF	17	Scaffold	bender	0.444752658344891	0.662962962962963	0.819188191881919
1.10000454475863	RMSE	1. MorganBits	COX-2	RF	18	Scaffold	bender	0.491447064262598	0.688888888888889	0.420664206642066
0.96821332064148	RMSE	1. MorganBits	COX-2	RF	19	Scaffold	bender	0.545538603791031	0.407407407407407	0.269372693726937
0.796436135972475	RMSE	1. MorganBits	COX-2	RF	20	Scaffold	bender	0.49422098936662	0.481481481481481	0.605166051660517
0.994971681291021	RMSE	1. MorganBits	COX-2	RF	21	Scaffold	bender	0.53120665742025	0.32962962962963	0.461254612546125
1.23193258643759	RMSE	1. MorganBits	COX-2	RF	22	Scaffold	bender	0.483587609801202	0.837037037037037	0.335793357933579
0.836038988379238	RMSE	1. MorganBits	COX-2	RF	23	Scaffold	bender	0.496994914470643	0.474074074074074	0.590405904059041
0.982671538016898	RMSE	1. MorganBits	COX-2	RF	24	Scaffold	bender	0.562644475265834	0.218518518518519	0.321033210332103
1.27526587406454	RMSE	1. MorganBits	COX-2	RF	25	Scaffold	bender	0.484049930651872	0.448148148148148	0.719557195571956
0.914899292634553	RMSE	1. MorganBits	COX-2	RF	26	Scaffold	bender	0.51872399445215	0.203703703703704	0.686346863468635
1.25871588211193	RMSE	1. MorganBits	COX-2	RF	27	Scaffold	bender	0.472954230235784	0.62962962962963	0.627306273062731
1.23992700189615	RMSE	1. MorganBits	COX-2	RF	28	Scaffold	bender	0.471567267683772	0.603703703703704	0.664206642066421
0.876347191474721	RMSE	1. MorganBits	COX-2	RF	29	Scaffold	bender	0.49375866851595	0.611111111111111	0.47970479704797
0.822882401202805	RMSE	2. MorganCounts	COX-2	RF	0	Scaffold	bender	0.53166897827092	0.533333333333333	0.254612546125461
1.02030491570911	RMSE	2. MorganCounts	COX-2	RF	1	Scaffold	bender	0.460009246417013	0.514814814814815	0.845018450184502
1.05529414591277	RMSE	2. MorganCounts	COX-2	RF	2	Scaffold	bender	0.510864539990754	0.677777777777778	0.276752767527675
0.88186765324452	RMSE	2. MorganCounts	COX-2	RF	3	Scaffold	bender	0.521960240406842	0.351851851851852	0.512915129151292
0.90038455621778	RMSE	2. MorganCounts	COX-2	RF	4	Scaffold	bender	0.484512251502543	0.87037037037037	0.29520295202952
0.903428045725625	RMSE	2. MorganCounts	COX-2	RF	5	Scaffold	bender	0.477577438742487	0.403703703703704	0.81549815498155
0.94115980518707	RMSE	2. MorganCounts	COX-2	RF	6	Scaffold	bender	0.492834026814609	0.611111111111111	0.487084870848708
1.17231459536426	RMSE	2. MorganCounts	COX-2	RF	7	Scaffold	bender	0.521497919556172	0.462962962962963	0.40590405904059
0.842919786244736	RMSE	2. MorganCounts	COX-2	RF	8	Scaffold	bender	0.473416551086454	0.618518518518518	0.634686346863469
1.06519662201736	RMSE	2. MorganCounts	COX-2	RF	9	Scaffold	bender	0.478502080443828	0.551851851851852	0.660516605166052
0.854840097233621	RMSE	2. MorganCounts	COX-2	RF	10	Scaffold	bender	0.539528432732316	0.303703703703704	0.420664206642066
1.00772769529406	RMSE	2. MorganCounts	COX-2	RF	11	Scaffold	bender	0.500693481276006	0.514814814814815	0.520295202952029
0.805167536962798	RMSE	2. MorganCounts	COX-2	RF	12	Scaffold	bender	0.500693481276006	0.677777777777778	0.357933579335793
0.889746389512406	RMSE	2. MorganCounts	COX-2	RF	13	Scaffold	bender	0.519648636153491	0.440740740740741	0.44280442804428
0.871571508217587	RMSE	2. MorganCounts	COX-2	RF	14	Scaffold	bender	0.505316689782709	0.496296296296296	0.501845018450184
0.856964406251129	RMSE	2. MorganCounts	COX-2	RF	15	Scaffold	bender	0.522884882108183	0.62962962962963	0.228782287822878
0.952242688315737	RMSE	2. MorganCounts	COX-2	RF	16	Scaffold	bender	0.478502080443828	0.618518518518518	0.59409594095941
0.887138465163393	RMSE	2. MorganCounts	COX-2	RF	17	Scaffold	bender	0.444752658344891	0.662962962962963	0.819188191881919
1.05426973591246	RMSE	2. MorganCounts	COX-2	RF	18	Scaffold	bender	0.491447064262598	0.688888888888889	0.420664206642066
0.944094937686466	RMSE	2. MorganCounts	COX-2	RF	19	Scaffold	bender	0.545538603791031	0.407407407407407	0.269372693726937
0.80886096634283	RMSE	2. MorganCounts	COX-2	RF	20	Scaffold	bender	0.49422098936662	0.481481481481481	0.605166051660517
0.948433630243921	RMSE	2. MorganCounts	COX-2	RF	21	Scaffold	bender	0.53120665742025	0.32962962962963	0.461254612546125
1.27885766840587	RMSE	2. MorganCounts	COX-2	RF	22	Scaffold	bender	0.483587609801202	0.837037037037037	0.335793357933579
0.789713736520959	RMSE	2. MorganCounts	COX-2	RF	23	Scaffold	bender	0.496994914470643	0.474074074074074	0.590405904059041
0.936694294913116	RMSE	2. MorganCounts	COX-2	RF	24	Scaffold	bender	0.562644475265834	0.218518518518519	0.321033210332103
1.18603240119968	RMSE	2. MorganCounts	COX-2	RF	25	Scaffold	bender	0.484049930651872	0.448148148148148	0.719557195571956
0.825530867325681	RMSE	2. MorganCounts	COX-2	RF	26	Scaffold	bender	0.51872399445215	0.203703703703704	0.686346863468635
1.18775354057146	RMSE	2. MorganCounts	COX-2	RF	27	Scaffold	bender	0.472954230235784	0.62962962962963	0.627306273062731
1.15736589416392	RMSE	2. MorganCounts	COX-2	RF	28	Scaffold	bender	0.471567267683772	0.603703703703704	0.664206642066421
0.849243803450353	RMSE	2. MorganCounts	COX-2	RF	29	Scaffold	bender	0.49375866851595	0.611111111111111	0.47970479704797
0.852079704169175	RMSE	3. MACCS	COX-2	RF	0	Scaffold	bender	0.53166897827092	0.533333333333333	0.254612546125461
0.927155335391929	RMSE	3. MACCS	COX-2	RF	1	Scaffold	bender	0.460009246417013	0.514814814814815	0.845018450184502
1.08367847320624	RMSE	3. MACCS	COX-2	RF	2	Scaffold	bender	0.510864539990754	0.677777777777778	0.276752767527675
0.854738149739076	RMSE	3. MACCS	COX-2	RF	3	Scaffold	bender	0.521960240406842	0.351851851851852	0.512915129151292
0.936080401047676	RMSE	3. MACCS	COX-2	RF	4	Scaffold	bender	0.484512251502543	0.87037037037037	0.29520295202952
1.00586929279418	RMSE	3. MACCS	COX-2	RF	5	Scaffold	bender	0.477577438742487	0.403703703703704	0.81549815498155
0.951941221746926	RMSE	3. MACCS	COX-2	RF	6	Scaffold	bender	0.492834026814609	0.611111111111111	0.487084870848708
0.984353215693758	RMSE	3. MACCS	COX-2	RF	7	Scaffold	bender	0.521497919556172	0.462962962962963	0.40590405904059
0.861336562384157	RMSE	3. MACCS	COX-2	RF	8	Scaffold	bender	0.473416551086454	0.618518518518518	0.634686346863469
1.14226873970906	RMSE	3. MACCS	COX-2	RF	9	Scaffold	bender	0.478502080443828	0.551851851851852	0.660516605166052
0.851431365625406	RMSE	3. MACCS	COX-2	RF	10	Scaffold	bender	0.539528432732316	0.303703703703704	0.420664206642066
1.00446761971798	RMSE	3. MACCS	COX-2	RF	11	Scaffold	bender	0.500693481276006	0.514814814814815	0.520295202952029
0.708900507157597	RMSE	3. MACCS	COX-2	RF	12	Scaffold	bender	0.500693481276006	0.677777777777778	0.357933579335793
0.894382144558532	RMSE	3. MACCS	COX-2	RF	13	Scaffold	bender	0.519648636153491	0.440740740740741	0.44280442804428
0.935565262599108	RMSE	3. MACCS	COX-2	RF	14	Scaffold	bender	0.505316689782709	0.496296296296296	0.501845018450184
0.877943978764299	RMSE	3. MACCS	COX-2	RF	15	Scaffold	bender	0.522884882108183	0.62962962962963	0.228782287822878
1.16399601557595	RMSE	3. MACCS	COX-2	RF	16	Scaffold	bender	0.478502080443828	0.618518518518518	0.59409594095941
1.04825478834917	RMSE	3. MACCS	COX-2	RF	17	Scaffold	bender	0.444752658344891	0.662962962962963	0.819188191881919
0.96961057112472	RMSE	3. MACCS	COX-2	RF	18	Scaffold	bender	0.491447064262598	0.688888888888889	0.420664206642066
0.834466852699616	RMSE	3. MACCS	COX-2	RF	19	Scaffold	bender	0.545538603791031	0.407407407407407	0.269372693726937
0.870640900528788	RMSE	3. MACCS	COX-2	RF	20	Scaffold	bender	0.49422098936662	0.481481481481481	0.605166051660517
0.900378152505565	RMSE	3. MACCS	COX-2	RF	21	Scaffold	bender	0.53120665742025	0.32962962962963	0.461254612546125
1.05356231044851	RMSE	3. MACCS	COX-2	RF	22	Scaffold	bender	0.483587609801202	0.837037037037037	0.335793357933579
0.799222152929605	RMSE	3. MACCS	COX-2	RF	23	Scaffold	bender	0.496994914470643	0.474074074074074	0.590405904059041
0.905544251133294	RMSE	3. MACCS	COX-2	RF	24	Scaffold	bender	0.562644475265834	0.218518518518519	0.321033210332103
1.36627834310989	RMSE	3. MACCS	COX-2	RF	25	Scaffold	bender	0.484049930651872	0.448148148148148	0.719557195571956
0.873848262503079	RMSE	3. MACCS	COX-2	RF	26	Scaffold	bender	0.51872399445215	0.203703703703704	0.686346863468635
1.4628097342538	RMSE	3. MACCS	COX-2	RF	27	Scaffold	bender	0.472954230235784	0.62962962962963	0.627306273062731
1.08583441496882	RMSE	3. MACCS	COX-2	RF	28	Scaffold	bender	0.471567267683772	0.603703703703704	0.664206642066421
0.8215563897094	RMSE	3. MACCS	COX-2	RF	29	Scaffold	bender	0.49375866851595	0.611111111111111	0.47970479704797
0.871487991589439	RMSE	0. RDKit Descriptors	COX-2	RF	0	Scaffold	bender	0.53166897827092	0.533333333333333	0.254612546125461
0.96036155370064	RMSE	0. RDKit Descriptors	COX-2	RF	1	Scaffold	bender	0.460009246417013	0.514814814814815	0.845018450184502
1.08641966246475	RMSE	0. RDKit Descriptors	COX-2	RF	2	Scaffold	bender	0.510864539990754	0.677777777777778	0.276752767527675
0.918377185332636	RMSE	0. RDKit Descriptors	COX-2	RF	3	Scaffold	bender	0.521960240406842	0.351851851851852	0.512915129151292
0.906664364735534	RMSE	0. RDKit Descriptors	COX-2	RF	4	Scaffold	bender	0.484512251502543	0.87037037037037	0.29520295202952
0.918710207842996	RMSE	0. RDKit Descriptors	COX-2	RF	5	Scaffold	bender	0.477577438742487	0.403703703703704	0.81549815498155
0.927142207696501	RMSE	0. RDKit Descriptors	COX-2	RF	6	Scaffold	bender	0.492834026814609	0.611111111111111	0.487084870848708
1.05099764948102	RMSE	0. RDKit Descriptors	COX-2	RF	7	Scaffold	bender	0.521497919556172	0.462962962962963	0.40590405904059
0.841513555261142	RMSE	0. RDKit Descriptors	COX-2	RF	8	Scaffold	bender	0.473416551086454	0.618518518518518	0.634686346863469
1.02883085913251	RMSE	0. RDKit Descriptors	COX-2	RF	9	Scaffold	bender	0.478502080443828	0.551851851851852	0.660516605166052
0.908711169809246	RMSE	0. RDKit Descriptors	COX-2	RF	10	Scaffold	bender	0.539528432732316	0.303703703703704	0.420664206642066
0.985761937279342	RMSE	0. RDKit Descriptors	COX-2	RF	11	Scaffold	bender	0.500693481276006	0.514814814814815	0.520295202952029
0.766922897443945	RMSE	0. RDKit Descriptors	COX-2	RF	12	Scaffold	bender	0.500693481276006	0.677777777777778	0.357933579335793
0.909097210678484	RMSE	0. RDKit Descriptors	COX-2	RF	13	Scaffold	bender	0.519648636153491	0.440740740740741	0.44280442804428
0.988192079946518	RMSE	0. RDKit Descriptors	COX-2	RF	14	Scaffold	bender	0.505316689782709	0.496296296296296	0.501845018450184
0.885219623973342	RMSE	0. RDKit Descriptors	COX-2	RF	15	Scaffold	bender	0.522884882108183	0.62962962962963	0.228782287822878
0.982662975559693	RMSE	0. RDKit Descriptors	COX-2	RF	16	Scaffold	bender	0.478502080443828	0.618518518518518	0.59409594095941
0.94539123703999	RMSE	0. RDKit Descriptors	COX-2	RF	17	Scaffold	bender	0.444752658344891	0.662962962962963	0.819188191881919
1.09008554027175	RMSE	0. RDKit Descriptors	COX-2	RF	18	Scaffold	bender	0.491447064262598	0.688888888888889	0.420664206642066
0.887946961131301	RMSE	0. RDKit Descriptors	COX-2	RF	19	Scaffold	bender	0.545538603791031	0.407407407407407	0.269372693726937
0.853311083463873	RMSE	0. RDKit Descriptors	COX-2	RF	20	Scaffold	bender	0.49422098936662	0.481481481481481	0.605166051660517
0.949940794022949	RMSE	0. RDKit Descriptors	COX-2	RF	21	Scaffold	bender	0.53120665742025	0.32962962962963	0.461254612546125
1.06944385243877	RMSE	0. RDKit Descriptors	COX-2	RF	22	Scaffold	bender	0.483587609801202	0.837037037037037	0.335793357933579
0.834970107322815	RMSE	0. RDKit Descriptors	COX-2	RF	23	Scaffold	bender	0.496994914470643	0.474074074074074	0.590405904059041
0.883740797024909	RMSE	0. RDKit Descriptors	COX-2	RF	24	Scaffold	bender	0.562644475265834	0.218518518518519	0.321033210332103
1.35010607270022	RMSE	0. RDKit Descriptors	COX-2	RF	25	Scaffold	bender	0.484049930651872	0.448148148148148	0.719557195571956
0.776266409762015	RMSE	0. RDKit Descriptors	COX-2	RF	26	Scaffold	bender	0.51872399445215	0.203703703703704	0.686346863468635
1.29797831327994	RMSE	0. RDKit Descriptors	COX-2	RF	27	Scaffold	bender	0.472954230235784	0.62962962962963	0.627306273062731
0.998148579512004	RMSE	0. RDKit Descriptors	COX-2	RF	28	Scaffold	bender	0.471567267683772	0.603703703703704	0.664206642066421
0.941448727064938	RMSE	0. RDKit Descriptors	COX-2	RF	29	Scaffold	bender	0.49375866851595	0.611111111111111	0.47970479704797
0.944399793502865	RMSE	5. PhysChem Descriptors	COX-2	RF	0	Scaffold	bender	0.53166897827092	0.533333333333333	0.254612546125461
1.07211248206812	RMSE	5. PhysChem Descriptors	COX-2	RF	1	Scaffold	bender	0.460009246417013	0.514814814814815	0.845018450184502
1.20534191006373	RMSE	5. PhysChem Descriptors	COX-2	RF	2	Scaffold	bender	0.510864539990754	0.677777777777778	0.276752767527675
0.895107929594335	RMSE	5. PhysChem Descriptors	COX-2	RF	3	Scaffold	bender	0.521960240406842	0.351851851851852	0.512915129151292
0.880886628360335	RMSE	5. PhysChem Descriptors	COX-2	RF	4	Scaffold	bender	0.484512251502543	0.87037037037037	0.29520295202952
0.879580555807315	RMSE	5. PhysChem Descriptors	COX-2	RF	5	Scaffold	bender	0.477577438742487	0.403703703703704	0.81549815498155
1.00513838501348	RMSE	5. PhysChem Descriptors	COX-2	RF	6	Scaffold	bender	0.492834026814609	0.611111111111111	0.487084870848708
1.13507153312198	RMSE	5. PhysChem Descriptors	COX-2	RF	7	Scaffold	bender	0.521497919556172	0.462962962962963	0.40590405904059
0.91060167600967	RMSE	5. PhysChem Descriptors	COX-2	RF	8	Scaffold	bender	0.473416551086454	0.618518518518518	0.634686346863469
1.02144650307896	RMSE	5. PhysChem Descriptors	COX-2	RF	9	Scaffold	bender	0.478502080443828	0.551851851851852	0.660516605166052
0.951624036592081	RMSE	5. PhysChem Descriptors	COX-2	RF	10	Scaffold	bender	0.539528432732316	0.303703703703704	0.420664206642066
1.12659552884072	RMSE	5. PhysChem Descriptors	COX-2	RF	11	Scaffold	bender	0.500693481276006	0.514814814814815	0.520295202952029
0.913133689222322	RMSE	5. PhysChem Descriptors	COX-2	RF	12	Scaffold	bender	0.500693481276006	0.677777777777778	0.357933579335793
1.00063536730251	RMSE	5. PhysChem Descriptors	COX-2	RF	13	Scaffold	bender	0.519648636153491	0.440740740740741	0.44280442804428
1.07669183415375	RMSE	5. PhysChem Descriptors	COX-2	RF	14	Scaffold	bender	0.505316689782709	0.496296296296296	0.501845018450184
0.968161646091413	RMSE	5. PhysChem Descriptors	COX-2	RF	15	Scaffold	bender	0.522884882108183	0.62962962962963	0.228782287822878
1.02392311430172	RMSE	5. PhysChem Descriptors	COX-2	RF	16	Scaffold	bender	0.478502080443828	0.618518518518518	0.59409594095941
0.952111922109322	RMSE	5. PhysChem Descriptors	COX-2	RF	17	Scaffold	bender	0.444752658344891	0.662962962962963	0.819188191881919
1.12520840731783	RMSE	5. PhysChem Descriptors	COX-2	RF	18	Scaffold	bender	0.491447064262598	0.688888888888889	0.420664206642066
0.977554053186242	RMSE	5. PhysChem Descriptors	COX-2	RF	19	Scaffold	bender	0.545538603791031	0.407407407407407	0.269372693726937
0.898284524370936	RMSE	5. PhysChem Descriptors	COX-2	RF	20	Scaffold	bender	0.49422098936662	0.481481481481481	0.605166051660517
1.15584423192896	RMSE	5. PhysChem Descriptors	COX-2	RF	21	Scaffold	bender	0.53120665742025	0.32962962962963	0.461254612546125
1.19490086705539	RMSE	5. PhysChem Descriptors	COX-2	RF	22	Scaffold	bender	0.483587609801202	0.837037037037037	0.335793357933579
0.967974203356436	RMSE	5. PhysChem Descriptors	COX-2	RF	23	Scaffold	bender	0.496994914470643	0.474074074074074	0.590405904059041
1.02413251317776	RMSE	5. PhysChem Descriptors	COX-2	RF	24	Scaffold	bender	0.562644475265834	0.218518518518519	0.321033210332103
1.53021434411692	RMSE	5. PhysChem Descriptors	COX-2	RF	25	Scaffold	bender	0.484049930651872	0.448148148148148	0.719557195571956
0.836719371282619	RMSE	5. PhysChem Descriptors	COX-2	RF	26	Scaffold	bender	0.51872399445215	0.203703703703704	0.686346863468635
1.50170493982336	RMSE	5. PhysChem Descriptors	COX-2	RF	27	Scaffold	bender	0.472954230235784	0.62962962962963	0.627306273062731
1.05267954871994	RMSE	5. PhysChem Descriptors	COX-2	RF	28	Scaffold	bender	0.471567267683772	0.603703703703704	0.664206642066421
1.04915548429285	RMSE	5. PhysChem Descriptors	COX-2	RF	29	Scaffold	bender	0.49375866851595	0.611111111111111	0.47970479704797
0.832197990319704	RMSE	4. AtomPairs	COX-2	RF	0	Scaffold	bender	0.53166897827092	0.533333333333333	0.254612546125461
0.932462376051444	RMSE	4. AtomPairs	COX-2	RF	1	Scaffold	bender	0.460009246417013	0.514814814814815	0.845018450184502
1.03153436150488	RMSE	4. AtomPairs	COX-2	RF	2	Scaffold	bender	0.510864539990754	0.677777777777778	0.276752767527675
0.827418001142636	RMSE	4. AtomPairs	COX-2	RF	3	Scaffold	bender	0.521960240406842	0.351851851851852	0.512915129151292
0.910133736223164	RMSE	4. AtomPairs	COX-2	RF	4	Scaffold	bender	0.484512251502543	0.87037037037037	0.29520295202952
0.927667921753273	RMSE	4. AtomPairs	COX-2	RF	5	Scaffold	bender	0.477577438742487	0.403703703703704	0.81549815498155
0.976388488660618	RMSE	4. AtomPairs	COX-2	RF	6	Scaffold	bender	0.492834026814609	0.611111111111111	0.487084870848708
1.02745274025394	RMSE	4. AtomPairs	COX-2	RF	7	Scaffold	bender	0.521497919556172	0.462962962962963	0.40590405904059
0.841025858064257	RMSE	4. AtomPairs	COX-2	RF	8	Scaffold	bender	0.473416551086454	0.618518518518518	0.634686346863469
1.07701762422124	RMSE	4. AtomPairs	COX-2	RF	9	Scaffold	bender	0.478502080443828	0.551851851851852	0.660516605166052
0.880840566965306	RMSE	4. AtomPairs	COX-2	RF	10	Scaffold	bender	0.539528432732316	0.303703703703704	0.420664206642066
1.03637484710963	RMSE	4. AtomPairs	COX-2	RF	11	Scaffold	bender	0.500693481276006	0.514814814814815	0.520295202952029
0.76572205909922	RMSE	4. AtomPairs	COX-2	RF	12	Scaffold	bender	0.500693481276006	0.677777777777778	0.357933579335793
0.918616914263942	RMSE	4. AtomPairs	COX-2	RF	13	Scaffold	bender	0.519648636153491	0.440740740740741	0.44280442804428
0.882940737972233	RMSE	4. AtomPairs	COX-2	RF	14	Scaffold	bender	0.505316689782709	0.496296296296296	0.501845018450184
0.835721855404408	RMSE	4. AtomPairs	COX-2	RF	15	Scaffold	bender	0.522884882108183	0.62962962962963	0.228782287822878
0.935328328001453	RMSE	4. AtomPairs	COX-2	RF	16	Scaffold	bender	0.478502080443828	0.618518518518518	0.59409594095941
0.977799698416209	RMSE	4. AtomPairs	COX-2	RF	17	Scaffold	bender	0.444752658344891	0.662962962962963	0.819188191881919
1.03928200696095	RMSE	4. AtomPairs	COX-2	RF	18	Scaffold	bender	0.491447064262598	0.688888888888889	0.420664206642066
0.951225509184067	RMSE	4. AtomPairs	COX-2	RF	19	Scaffold	bender	0.545538603791031	0.407407407407407	0.269372693726937
0.857145053548639	RMSE	4. AtomPairs	COX-2	RF	20	Scaffold	bender	0.49422098936662	0.481481481481481	0.605166051660517
0.979841923719947	RMSE	4. AtomPairs	COX-2	RF	21	Scaffold	bender	0.53120665742025	0.32962962962963	0.461254612546125
0.949874601902064	RMSE	4. AtomPairs	COX-2	RF	22	Scaffold	bender	0.483587609801202	0.837037037037037	0.335793357933579
0.77082710735533	RMSE	4. AtomPairs	COX-2	RF	23	Scaffold	bender	0.496994914470643	0.474074074074074	0.590405904059041
0.940917752483004	RMSE	4. AtomPairs	COX-2	RF	24	Scaffold	bender	0.562644475265834	0.218518518518519	0.321033210332103
1.19501930238664	RMSE	4. AtomPairs	COX-2	RF	25	Scaffold	bender	0.484049930651872	0.448148148148148	0.719557195571956
0.786282463288409	RMSE	4. AtomPairs	COX-2	RF	26	Scaffold	bender	0.51872399445215	0.203703703703704	0.686346863468635
1.2342510444434	RMSE	4. AtomPairs	COX-2	RF	27	Scaffold	bender	0.472954230235784	0.62962962962963	0.627306273062731
0.919251105782777	RMSE	4. AtomPairs	COX-2	RF	28	Scaffold	bender	0.471567267683772	0.603703703703704	0.664206642066421
0.863470842176914	RMSE	4. AtomPairs	COX-2	RF	29	Scaffold	bender	0.49375866851595	0.611111111111111	0.47970479704797
0.957260991609602	RMSE	1. MorganBits	Cannabinoid	RF	0	Scaffold	bender	0.231707317073171	0	0.268292682926829
0.918190533626213	RMSE	1. MorganBits	Cannabinoid	RF	1	Scaffold	bender	0.189024390243902	0.341463414634146	0.268292682926829
1.02457622176835	RMSE	1. MorganBits	Cannabinoid	RF	2	Scaffold	bender	0.214939024390244	0.292682926829268	0.109756097560976
0.787025487380451	RMSE	1. MorganBits	Cannabinoid	RF	3	Scaffold	bender	0.221036585365854	0.0975609756097561	0.25609756097561
0.779489876734528	RMSE	1. MorganBits	Cannabinoid	RF	4	Scaffold	bender	0.236280487804878	0	0.231707317073171
0.913805471909516	RMSE	1. MorganBits	Cannabinoid	RF	5	Scaffold	bender	0.167682926829268	0.353658536585366	0.426829268292683
0.875306854061198	RMSE	1. MorganBits	Cannabinoid	RF	6	Scaffold	bender	0.248475609756098	0.134146341463415	0
0.96610400230518	RMSE	1. MorganBits	Cannabinoid	RF	7	Scaffold	bender	0.259146341463415	0.048780487804878	0
0.909208490182094	RMSE	1. MorganBits	Cannabinoid	RF	8	Scaffold	bender	0.231707317073171	0.195121951219512	0.073170731707317
0.810381863554151	RMSE	1. MorganBits	Cannabinoid	RF	9	Scaffold	bender	0.210365853658536	0.158536585365854	0.280487804878049
0.86471673547719	RMSE	1. MorganBits	Cannabinoid	RF	10	Scaffold	bender	0.207317073170732	0.109756097560976	0.353658536585366
0.872974324211654	RMSE	1. MorganBits	Cannabinoid	RF	11	Scaffold	bender	0.224085365853659	0.048780487804878	0.280487804878049
0.987578288988745	RMSE	1. MorganBits	Cannabinoid	RF	12	Scaffold	bender	0.246951219512195	0	0.146341463414634
0.804702173305676	RMSE	1. MorganBits	Cannabinoid	RF	13	Scaffold	bender	0.216463414634146	0.109756097560976	0.280487804878049
0.81025586185786	RMSE	1. MorganBits	Cannabinoid	RF	14	Scaffold	bender	0.245426829268293	0	0.158536585365854
1.08659405832598	RMSE	1. MorganBits	Cannabinoid	RF	15	Scaffold	bender	0.23780487804878	0.0609756097560975	0.158536585365854
0.898899435938049	RMSE	1. MorganBits	Cannabinoid	RF	16	Scaffold	bender	0.246951219512195	0.146341463414634	0
0.724917375913862	RMSE	1. MorganBits	Cannabinoid	RF	17	Scaffold	bender	0.221036585365854	0.207317073170732	0.146341463414634
0.753902713695616	RMSE	1. MorganBits	Cannabinoid	RF	18	Scaffold	bender	0.265243902439024	0	0
0.868840083178754	RMSE	1. MorganBits	Cannabinoid	RF	19	Scaffold	bender	0.233231707317073	0.25609756097561	0
0.824109323872308	RMSE	1. MorganBits	Cannabinoid	RF	20	Scaffold	bender	0.207317073170732	0.292682926829268	0.170731707317073
0.684074734494209	RMSE	1. MorganBits	Cannabinoid	RF	21	Scaffold	bender	0.217987804878049	0.146341463414634	0.231707317073171
1.03757602062338	RMSE	1. MorganBits	Cannabinoid	RF	22	Scaffold	bender	0.228658536585366	0.195121951219512	0.0975609756097561
0.753792475297346	RMSE	1. MorganBits	Cannabinoid	RF	23	Scaffold	bender	0.222560975609756	0.134146341463415	0.207317073170732
0.937778978062291	RMSE	1. MorganBits	Cannabinoid	RF	24	Scaffold	bender	0.225609756097561	0	0.317073170731707
0.961820524568437	RMSE	1. MorganBits	Cannabinoid	RF	25	Scaffold	bender	0.216463414634146	0.231707317073171	0.158536585365854
0.835474980824691	RMSE	1. MorganBits	Cannabinoid	RF	26	Scaffold	bender	0.25609756097561	0.073170731707317	0
0.979670049368626	RMSE	1. MorganBits	Cannabinoid	RF	27	Scaffold	bender	0.234756097560976	0	0.24390243902439
0.942984882605315	RMSE	1. MorganBits	Cannabinoid	RF	28	Scaffold	bender	0.161585365853659	0.682926829268293	0.146341463414634
0.761733234766207	RMSE	1. MorganBits	Cannabinoid	RF	29	Scaffold	bender	0.205792682926829	0.25609756097561	0.219512195121951
0.940385976688672	RMSE	2. MorganCounts	Cannabinoid	RF	0	Scaffold	bender	0.231707317073171	0	0.268292682926829
0.861343973701446	RMSE	2. MorganCounts	Cannabinoid	RF	1	Scaffold	bender	0.189024390243902	0.341463414634146	0.268292682926829
0.965128820257676	RMSE	2. MorganCounts	Cannabinoid	RF	2	Scaffold	bender	0.214939024390244	0.292682926829268	0.109756097560976
0.796447210438639	RMSE	2. MorganCounts	Cannabinoid	RF	3	Scaffold	bender	0.221036585365854	0.0975609756097561	0.25609756097561
0.755721855803026	RMSE	2. MorganCounts	Cannabinoid	RF	4	Scaffold	bender	0.236280487804878	0	0.231707317073171
0.922429181913655	RMSE	2. MorganCounts	Cannabinoid	RF	5	Scaffold	bender	0.167682926829268	0.353658536585366	0.426829268292683
0.908804946894051	RMSE	2. MorganCounts	Cannabinoid	RF	6	Scaffold	bender	0.248475609756098	0.134146341463415	0
0.977358519415067	RMSE	2. MorganCounts	Cannabinoid	RF	7	Scaffold	bender	0.259146341463415	0.048780487804878	0
0.895894982836519	RMSE	2. MorganCounts	Cannabinoid	RF	8	Scaffold	bender	0.231707317073171	0.195121951219512	0.073170731707317
0.799419454445271	RMSE	2. MorganCounts	Cannabinoid	RF	9	Scaffold	bender	0.210365853658536	0.158536585365854	0.280487804878049
0.849375890201082	RMSE	2. MorganCounts	Cannabinoid	RF	10	Scaffold	bender	0.207317073170732	0.109756097560976	0.353658536585366
0.817949317057889	RMSE	2. MorganCounts	Cannabinoid	RF	11	Scaffold	bender	0.224085365853659	0.048780487804878	0.280487804878049
1.0288028672471	RMSE	2. MorganCounts	Cannabinoid	RF	12	Scaffold	bender	0.246951219512195	0	0.146341463414634
0.840571969239272	RMSE	2. MorganCounts	Cannabinoid	RF	13	Scaffold	bender	0.216463414634146	0.109756097560976	0.280487804878049
0.808313941108573	RMSE	2. MorganCounts	Cannabinoid	RF	14	Scaffold	bender	0.245426829268293	0	0.158536585365854
1.01605967627025	RMSE	2. MorganCounts	Cannabinoid	RF	15	Scaffold	bender	0.23780487804878	0.0609756097560975	0.158536585365854
0.895322862728313	RMSE	2. MorganCounts	Cannabinoid	RF	16	Scaffold	bender	0.246951219512195	0.146341463414634	0
0.676667861727076	RMSE	2. MorganCounts	Cannabinoid	RF	17	Scaffold	bender	0.221036585365854	0.207317073170732	0.146341463414634
0.693058245516965	RMSE	2. MorganCounts	Cannabinoid	RF	18	Scaffold	bender	0.265243902439024	0	0
0.904911670696089	RMSE	2. MorganCounts	Cannabinoid	RF	19	Scaffold	bender	0.233231707317073	0.25609756097561	0
0.73898732007583	RMSE	2. MorganCounts	Cannabinoid	RF	20	Scaffold	bender	0.207317073170732	0.292682926829268	0.170731707317073
0.700677630925209	RMSE	2. MorganCounts	Cannabinoid	RF	21	Scaffold	bender	0.217987804878049	0.146341463414634	0.231707317073171
1.00639783592721	RMSE	2. MorganCounts	Cannabinoid	RF	22	Scaffold	bender	0.228658536585366	0.195121951219512	0.0975609756097561
0.773934596912304	RMSE	2. MorganCounts	Cannabinoid	RF	23	Scaffold	bender	0.222560975609756	0.134146341463415	0.207317073170732
0.938146175597315	RMSE	2. MorganCounts	Cannabinoid	RF	24	Scaffold	bender	0.225609756097561	0	0.317073170731707
0.986933711296372	RMSE	2. MorganCounts	Cannabinoid	RF	25	Scaffold	bender	0.216463414634146	0.231707317073171	0.158536585365854
0.789700741247679	RMSE	2. MorganCounts	Cannabinoid	RF	26	Scaffold	bender	0.25609756097561	0.073170731707317	0
0.94527258443814	RMSE	2. MorganCounts	Cannabinoid	RF	27	Scaffold	bender	0.234756097560976	0	0.24390243902439
0.921751995003179	RMSE	2. MorganCounts	Cannabinoid	RF	28	Scaffold	bender	0.161585365853659	0.682926829268293	0.146341463414634
0.748487569648147	RMSE	2. MorganCounts	Cannabinoid	RF	29	Scaffold	bender	0.205792682926829	0.25609756097561	0.219512195121951
0.970654748588287	RMSE	3. MACCS	Cannabinoid	RF	0	Scaffold	bender	0.231707317073171	0	0.268292682926829
0.907995853787631	RMSE	3. MACCS	Cannabinoid	RF	1	Scaffold	bender	0.189024390243902	0.341463414634146	0.268292682926829
1.1366792841355	RMSE	3. MACCS	Cannabinoid	RF	2	Scaffold	bender	0.214939024390244	0.292682926829268	0.109756097560976
0.94734772453086	RMSE	3. MACCS	Cannabinoid	RF	3	Scaffold	bender	0.221036585365854	0.0975609756097561	0.25609756097561
0.871779265372059	RMSE	3. MACCS	Cannabinoid	RF	4	Scaffold	bender	0.236280487804878	0	0.231707317073171
0.977899311005723	RMSE	3. MACCS	Cannabinoid	RF	5	Scaffold	bender	0.167682926829268	0.353658536585366	0.426829268292683
0.98070156129206	RMSE	3. MACCS	Cannabinoid	RF	6	Scaffold	bender	0.248475609756098	0.134146341463415	0
0.929922629517819	RMSE	3. MACCS	Cannabinoid	RF	7	Scaffold	bender	0.259146341463415	0.048780487804878	0
0.880730074890072	RMSE	3. MACCS	Cannabinoid	RF	8	Scaffold	bender	0.231707317073171	0.195121951219512	0.073170731707317
0.884044569895491	RMSE	3. MACCS	Cannabinoid	RF	9	Scaffold	bender	0.210365853658536	0.158536585365854	0.280487804878049
0.940801293928938	RMSE	3. MACCS	Cannabinoid	RF	10	Scaffold	bender	0.207317073170732	0.109756097560976	0.353658536585366
0.917331948767045	RMSE	3. MACCS	Cannabinoid	RF	11	Scaffold	bender	0.224085365853659	0.048780487804878	0.280487804878049
1.09109288981859	RMSE	3. MACCS	Cannabinoid	RF	12	Scaffold	bender	0.246951219512195	0	0.146341463414634
1.09129814396368	RMSE	3. MACCS	Cannabinoid	RF	13	Scaffold	bender	0.216463414634146	0.109756097560976	0.280487804878049
0.918932547222952	RMSE	3. MACCS	Cannabinoid	RF	14	Scaffold	bender	0.245426829268293	0	0.158536585365854
1.12205923641063	RMSE	3. MACCS	Cannabinoid	RF	15	Scaffold	bender	0.23780487804878	0.0609756097560975	0.158536585365854
0.972324982420438	RMSE	3. MACCS	Cannabinoid	RF	16	Scaffold	bender	0.246951219512195	0.146341463414634	0
0.75767508272614	RMSE	3. MACCS	Cannabinoid	RF	17	Scaffold	bender	0.221036585365854	0.207317073170732	0.146341463414634
0.902950712828214	RMSE	3. MACCS	Cannabinoid	RF	18	Scaffold	bender	0.265243902439024	0	0
0.962641060259711	RMSE	3. MACCS	Cannabinoid	RF	19	Scaffold	bender	0.233231707317073	0.25609756097561	0
1.14796993823402	RMSE	3. MACCS	Cannabinoid	RF	20	Scaffold	bender	0.207317073170732	0.292682926829268	0.170731707317073
0.887308169761189	RMSE	3. MACCS	Cannabinoid	RF	21	Scaffold	bender	0.217987804878049	0.146341463414634	0.231707317073171
1.13406470733652	RMSE	3. MACCS	Cannabinoid	RF	22	Scaffold	bender	0.228658536585366	0.195121951219512	0.0975609756097561
0.930616618334631	RMSE	3. MACCS	Cannabinoid	RF	23	Scaffold	bender	0.222560975609756	0.134146341463415	0.207317073170732
1.11617944437381	RMSE	3. MACCS	Cannabinoid	RF	24	Scaffold	bender	0.225609756097561	0	0.317073170731707
1.04323764967996	RMSE	3. MACCS	Cannabinoid	RF	25	Scaffold	bender	0.216463414634146	0.231707317073171	0.158536585365854
1.0300640486194	RMSE	3. MACCS	Cannabinoid	RF	26	Scaffold	bender	0.25609756097561	0.073170731707317	0
1.00697771917401	RMSE	3. MACCS	Cannabinoid	RF	27	Scaffold	bender	0.234756097560976	0	0.24390243902439
1.02120514138209	RMSE	3. MACCS	Cannabinoid	RF	28	Scaffold	bender	0.161585365853659	0.682926829268293	0.146341463414634
0.998290118960046	RMSE	3. MACCS	Cannabinoid	RF	29	Scaffold	bender	0.205792682926829	0.25609756097561	0.219512195121951
1.12955497933138	RMSE	0. RDKit Descriptors	Cannabinoid	RF	0	Scaffold	bender	0.231707317073171	0	0.268292682926829
0.789835424797083	RMSE	0. RDKit Descriptors	Cannabinoid	RF	1	Scaffold	bender	0.189024390243902	0.341463414634146	0.268292682926829
0.939164019960002	RMSE	0. RDKit Descriptors	Cannabinoid	RF	2	Scaffold	bender	0.214939024390244	0.292682926829268	0.109756097560976
0.761536953625308	RMSE	0. RDKit Descriptors	Cannabinoid	RF	3	Scaffold	bender	0.221036585365854	0.0975609756097561	0.25609756097561
0.823537831347935	RMSE	0. RDKit Descriptors	Cannabinoid	RF	4	Scaffold	bender	0.236280487804878	0	0.231707317073171
0.975537516031836	RMSE	0. RDKit Descriptors	Cannabinoid	RF	5	Scaffold	bender	0.167682926829268	0.353658536585366	0.426829268292683
0.838549657509862	RMSE	0. RDKit Descriptors	Cannabinoid	RF	6	Scaffold	bender	0.248475609756098	0.134146341463415	0
0.887893518371564	RMSE	0. RDKit Descriptors	Cannabinoid	RF	7	Scaffold	bender	0.259146341463415	0.048780487804878	0
0.921051280497944	RMSE	0. RDKit Descriptors	Cannabinoid	RF	8	Scaffold	bender	0.231707317073171	0.195121951219512	0.073170731707317
0.86647889228804	RMSE	0. RDKit Descriptors	Cannabinoid	RF	9	Scaffold	bender	0.210365853658536	0.158536585365854	0.280487804878049
0.878411716746936	RMSE	0. RDKit Descriptors	Cannabinoid	RF	10	Scaffold	bender	0.207317073170732	0.109756097560976	0.353658536585366
0.792795129219221	RMSE	0. RDKit Descriptors	Cannabinoid	RF	11	Scaffold	bender	0.224085365853659	0.048780487804878	0.280487804878049
0.914221015021248	RMSE	0. RDKit Descriptors	Cannabinoid	RF	12	Scaffold	bender	0.246951219512195	0	0.146341463414634
1.18209417103601	RMSE	0. RDKit Descriptors	Cannabinoid	RF	13	Scaffold	bender	0.216463414634146	0.109756097560976	0.280487804878049
0.714154024337583	RMSE	0. RDKit Descriptors	Cannabinoid	RF	14	Scaffold	bender	0.245426829268293	0	0.158536585365854
0.883495590427171	RMSE	0. RDKit Descriptors	Cannabinoid	RF	15	Scaffold	bender	0.23780487804878	0.0609756097560975	0.158536585365854
0.860223670794956	RMSE	0. RDKit Descriptors	Cannabinoid	RF	16	Scaffold	bender	0.246951219512195	0.146341463414634	0
0.927542556601484	RMSE	0. RDKit Descriptors	Cannabinoid	RF	17	Scaffold	bender	0.221036585365854	0.207317073170732	0.146341463414634
0.740511608266276	RMSE	0. RDKit Descriptors	Cannabinoid	RF	18	Scaffold	bender	0.265243902439024	0	0
0.852932863439696	RMSE	0. RDKit Descriptors	Cannabinoid	RF	19	Scaffold	bender	0.233231707317073	0.25609756097561	0
0.686157299330635	RMSE	0. RDKit Descriptors	Cannabinoid	RF	20	Scaffold	bender	0.207317073170732	0.292682926829268	0.170731707317073
0.75311523145247	RMSE	0. RDKit Descriptors	Cannabinoid	RF	21	Scaffold	bender	0.217987804878049	0.146341463414634	0.231707317073171
0.908563572905121	RMSE	0. RDKit Descriptors	Cannabinoid	RF	22	Scaffold	bender	0.228658536585366	0.195121951219512	0.0975609756097561
0.790531124484317	RMSE	0. RDKit Descriptors	Cannabinoid	RF	23	Scaffold	bender	0.222560975609756	0.134146341463415	0.207317073170732
0.890787706848251	RMSE	0. RDKit Descriptors	Cannabinoid	RF	24	Scaffold	bender	0.225609756097561	0	0.317073170731707
0.854576623043326	RMSE	0. RDKit Descriptors	Cannabinoid	RF	25	Scaffold	bender	0.216463414634146	0.231707317073171	0.158536585365854
0.808040278348082	RMSE	0. RDKit Descriptors	Cannabinoid	RF	26	Scaffold	bender	0.25609756097561	0.073170731707317	0
0.987959679059925	RMSE	0. RDKit Descriptors	Cannabinoid	RF	27	Scaffold	bender	0.234756097560976	0	0.24390243902439
0.896691361250902	RMSE	0. RDKit Descriptors	Cannabinoid	RF	28	Scaffold	bender	0.161585365853659	0.682926829268293	0.146341463414634
0.891304532577823	RMSE	0. RDKit Descriptors	Cannabinoid	RF	29	Scaffold	bender	0.205792682926829	0.25609756097561	0.219512195121951
1.0295392317029	RMSE	5. PhysChem Descriptors	Cannabinoid	RF	0	Scaffold	bender	0.231707317073171	0	0.268292682926829
0.872268111293651	RMSE	5. PhysChem Descriptors	Cannabinoid	RF	1	Scaffold	bender	0.189024390243902	0.341463414634146	0.268292682926829
1.10098893017512	RMSE	5. PhysChem Descriptors	Cannabinoid	RF	2	Scaffold	bender	0.214939024390244	0.292682926829268	0.109756097560976
0.972914059770798	RMSE	5. PhysChem Descriptors	Cannabinoid	RF	3	Scaffold	bender	0.221036585365854	0.0975609756097561	0.25609756097561
0.846116526332144	RMSE	5. PhysChem Descriptors	Cannabinoid	RF	4	Scaffold	bender	0.236280487804878	0	0.231707317073171
1.02179668817636	RMSE	5. PhysChem Descriptors	Cannabinoid	RF	5	Scaffold	bender	0.167682926829268	0.353658536585366	0.426829268292683
0.887480243256917	RMSE	5. PhysChem Descriptors	Cannabinoid	RF	6	Scaffold	bender	0.248475609756098	0.134146341463415	0
1.03101547993301	RMSE	5. PhysChem Descriptors	Cannabinoid	RF	7	Scaffold	bender	0.259146341463415	0.048780487804878	0
0.986507759109987	RMSE	5. PhysChem Descriptors	Cannabinoid	RF	8	Scaffold	bender	0.231707317073171	0.195121951219512	0.073170731707317
1.02324055024227	RMSE	5. PhysChem Descriptors	Cannabinoid	RF	9	Scaffold	bender	0.210365853658536	0.158536585365854	0.280487804878049
0.983387556048215	RMSE	5. PhysChem Descriptors	Cannabinoid	RF	10	Scaffold	bender	0.207317073170732	0.109756097560976	0.353658536585366
0.865224117586067	RMSE	5. PhysChem Descriptors	Cannabinoid	RF	11	Scaffold	bender	0.224085365853659	0.048780487804878	0.280487804878049
1.0942195854205	RMSE	5. PhysChem Descriptors	Cannabinoid	RF	12	Scaffold	bender	0.246951219512195	0	0.146341463414634
1.21224108062706	RMSE	5. PhysChem Descriptors	Cannabinoid	RF	13	Scaffold	bender	0.216463414634146	0.109756097560976	0.280487804878049
0.812090224836845	RMSE	5. PhysChem Descriptors	Cannabinoid	RF	14	Scaffold	bender	0.245426829268293	0	0.158536585365854
1.05380228838113	RMSE	5. PhysChem Descriptors	Cannabinoid	RF	15	Scaffold	bender	0.23780487804878	0.0609756097560975	0.158536585365854
0.941163518013936	RMSE	5. PhysChem Descriptors	Cannabinoid	RF	16	Scaffold	bender	0.246951219512195	0.146341463414634	0
0.99693355573692	RMSE	5. PhysChem Descriptors	Cannabinoid	RF	17	Scaffold	bender	0.221036585365854	0.207317073170732	0.146341463414634
0.879350293565418	RMSE	5. PhysChem Descriptors	Cannabinoid	RF	18	Scaffold	bender	0.265243902439024	0	0
1.04065576299172	RMSE	5. PhysChem Descriptors	Cannabinoid	RF	19	Scaffold	bender	0.233231707317073	0.25609756097561	0
0.79772272736373	RMSE	5. PhysChem Descriptors	Cannabinoid	RF	20	Scaffold	bender	0.207317073170732	0.292682926829268	0.170731707317073
0.901180781120076	RMSE	5. PhysChem Descriptors	Cannabinoid	RF	21	Scaffold	bender	0.217987804878049	0.146341463414634	0.231707317073171
1.11268898584994	RMSE	5. PhysChem Descriptors	Cannabinoid	RF	22	Scaffold	bender	0.228658536585366	0.195121951219512	0.0975609756097561
0.85791997079387	RMSE	5. PhysChem Descriptors	Cannabinoid	RF	23	Scaffold	bender	0.222560975609756	0.134146341463415	0.207317073170732
0.995670485963439	RMSE	5. PhysChem Descriptors	Cannabinoid	RF	24	Scaffold	bender	0.225609756097561	0	0.317073170731707
0.903149119820014	RMSE	5. PhysChem Descriptors	Cannabinoid	RF	25	Scaffold	bender	0.216463414634146	0.231707317073171	0.158536585365854
1.029939739246	RMSE	5. PhysChem Descriptors	Cannabinoid	RF	26	Scaffold	bender	0.25609756097561	0.073170731707317	0
1.13825429068061	RMSE	5. PhysChem Descriptors	Cannabinoid	RF	27	Scaffold	bender	0.234756097560976	0	0.24390243902439
1.00344964820908	RMSE	5. PhysChem Descriptors	Cannabinoid	RF	28	Scaffold	bender	0.161585365853659	0.682926829268293	0.146341463414634
1.0009782568372	RMSE	5. PhysChem Descriptors	Cannabinoid	RF	29	Scaffold	bender	0.205792682926829	0.25609756097561	0.219512195121951
0.98822424059618	RMSE	4. AtomPairs	Cannabinoid	RF	0	Scaffold	bender	0.231707317073171	0	0.268292682926829
0.867492976901168	RMSE	4. AtomPairs	Cannabinoid	RF	1	Scaffold	bender	0.189024390243902	0.341463414634146	0.268292682926829
0.949971260458622	RMSE	4. AtomPairs	Cannabinoid	RF	2	Scaffold	bender	0.214939024390244	0.292682926829268	0.109756097560976
0.670455903627304	RMSE	4. AtomPairs	Cannabinoid	RF	3	Scaffold	bender	0.221036585365854	0.0975609756097561	0.25609756097561
0.793017261101343	RMSE	4. AtomPairs	Cannabinoid	RF	4	Scaffold	bender	0.236280487804878	0	0.231707317073171
0.916502512363103	RMSE	4. AtomPairs	Cannabinoid	RF	5	Scaffold	bender	0.167682926829268	0.353658536585366	0.426829268292683
0.872504327154259	RMSE	4. AtomPairs	Cannabinoid	RF	6	Scaffold	bender	0.248475609756098	0.134146341463415	0
0.904310103312607	RMSE	4. AtomPairs	Cannabinoid	RF	7	Scaffold	bender	0.259146341463415	0.048780487804878	0
0.929301145456555	RMSE	4. AtomPairs	Cannabinoid	RF	8	Scaffold	bender	0.231707317073171	0.195121951219512	0.073170731707317
0.804783023989932	RMSE	4. AtomPairs	Cannabinoid	RF	9	Scaffold	bender	0.210365853658536	0.158536585365854	0.280487804878049
0.816379147405008	RMSE	4. AtomPairs	Cannabinoid	RF	10	Scaffold	bender	0.207317073170732	0.109756097560976	0.353658536585366
0.890329265420912	RMSE	4. AtomPairs	Cannabinoid	RF	11	Scaffold	bender	0.224085365853659	0.048780487804878	0.280487804878049
0.940792573917847	RMSE	4. AtomPairs	Cannabinoid	RF	12	Scaffold	bender	0.246951219512195	0	0.146341463414634
0.81485444845836	RMSE	4. AtomPairs	Cannabinoid	RF	13	Scaffold	bender	0.216463414634146	0.109756097560976	0.280487804878049
0.716294198313018	RMSE	4. AtomPairs	Cannabinoid	RF	14	Scaffold	bender	0.245426829268293	0	0.158536585365854
0.957132980611927	RMSE	4. AtomPairs	Cannabinoid	RF	15	Scaffold	bender	0.23780487804878	0.0609756097560975	0.158536585365854
0.849374583294588	RMSE	4. AtomPairs	Cannabinoid	RF	16	Scaffold	bender	0.246951219512195	0.146341463414634	0
0.704375379699042	RMSE	4. AtomPairs	Cannabinoid	RF	17	Scaffold	bender	0.221036585365854	0.207317073170732	0.146341463414634
0.787163820925559	RMSE	4. AtomPairs	Cannabinoid	RF	18	Scaffold	bender	0.265243902439024	0	0
0.822550940185431	RMSE	4. AtomPairs	Cannabinoid	RF	19	Scaffold	bender	0.233231707317073	0.25609756097561	0
0.718484257996653	RMSE	4. AtomPairs	Cannabinoid	RF	20	Scaffold	bender	0.207317073170732	0.292682926829268	0.170731707317073
0.728912233534001	RMSE	4. AtomPairs	Cannabinoid	RF	21	Scaffold	bender	0.217987804878049	0.146341463414634	0.231707317073171
0.998559900528542	RMSE	4. AtomPairs	Cannabinoid	RF	22	Scaffold	bender	0.228658536585366	0.195121951219512	0.0975609756097561
0.783997648812962	RMSE	4. AtomPairs	Cannabinoid	RF	23	Scaffold	bender	0.222560975609756	0.134146341463415	0.207317073170732
0.904936252627303	RMSE	4. AtomPairs	Cannabinoid	RF	24	Scaffold	bender	0.225609756097561	0	0.317073170731707
0.939842072557625	RMSE	4. AtomPairs	Cannabinoid	RF	25	Scaffold	bender	0.216463414634146	0.231707317073171	0.158536585365854
0.811406795121325	RMSE	4. AtomPairs	Cannabinoid	RF	26	Scaffold	bender	0.25609756097561	0.073170731707317	0
0.894091772558558	RMSE	4. AtomPairs	Cannabinoid	RF	27	Scaffold	bender	0.234756097560976	0	0.24390243902439
0.861554474332848	RMSE	4. AtomPairs	Cannabinoid	RF	28	Scaffold	bender	0.161585365853659	0.682926829268293	0.146341463414634
0.776291782108877	RMSE	4. AtomPairs	Cannabinoid	RF	29	Scaffold	bender	0.205792682926829	0.25609756097561	0.219512195121951
0.790979955493419	RMSE	1. MorganBits	Carbonic	RF	0	Scaffold	bender	0.43018018018018	0.109090909090909	0.649122807017544
0.619925476160617	RMSE	1. MorganBits	Carbonic	RF	1	Scaffold	bender	0.463963963963964	0	0.491228070175439
0.559812354306341	RMSE	1. MorganBits	Carbonic	RF	2	Scaffold	bender	0.454954954954955	0.472727272727273	0.105263157894737
0.717937301425074	RMSE	1. MorganBits	Carbonic	RF	3	Scaffold	bender	0.427927927927928	0.636363636363636	0.157894736842105
0.826234672243655	RMSE	1. MorganBits	Carbonic	RF	4	Scaffold	bender	0.470720720720721	0	0.43859649122807
0.808819695893861	RMSE	1. MorganBits	Carbonic	RF	5	Scaffold	bender	0.522522522522523	0.0363636363636363	0
0.52136402923854	RMSE	1. MorganBits	Carbonic	RF	6	Scaffold	bender	0.466216216216216	0.0727272727272727	0.403508771929824
0.876398654668087	RMSE	1. MorganBits	Carbonic	RF	7	Scaffold	bender	0.423423423423423	0.418181818181818	0.403508771929824
0.580519727314968	RMSE	1. MorganBits	Carbonic	RF	8	Scaffold	bender	0.484234234234234	0.0909090909090909	0.245614035087719
0.572879341762394	RMSE	1. MorganBits	Carbonic	RF	9	Scaffold	bender	0.506756756756757	0.163636363636364	0
0.556335598328415	RMSE	1. MorganBits	Carbonic	RF	10	Scaffold	bender	0.454954954954955	0.581818181818182	0
1.15758648599919	RMSE	1. MorganBits	Carbonic	RF	11	Scaffold	bender	0.466216216216216	0.0363636363636363	0.43859649122807
0.602812982629666	RMSE	1. MorganBits	Carbonic	RF	12	Scaffold	bender	0.47972972972973	0.381818181818182	0
0.900084144762667	RMSE	1. MorganBits	Carbonic	RF	13	Scaffold	bender	0.459459459459459	0.254545454545455	0.280701754385965
0.923571411709153	RMSE	1. MorganBits	Carbonic	RF	14	Scaffold	bender	0.47972972972973	0	0.368421052631579
0.732753003281339	RMSE	1. MorganBits	Carbonic	RF	15	Scaffold	bender	0.434684684684685	0.381818181818182	0.350877192982456
0.725071995085275	RMSE	1. MorganBits	Carbonic	RF	16	Scaffold	bender	0.486486486486487	0.290909090909091	0.0350877192982456
0.75554892390679	RMSE	1. MorganBits	Carbonic	RF	17	Scaffold	bender	0.475225225225225	0	0.403508771929824
0.710727934596928	RMSE	1. MorganBits	Carbonic	RF	18	Scaffold	bender	0.47972972972973	0.254545454545455	0.12280701754386
0.87256669138638	RMSE	1. MorganBits	Carbonic	RF	19	Scaffold	bender	0.470720720720721	0.418181818181818	0.0350877192982456
0.83446695256519	RMSE	1. MorganBits	Carbonic	RF	20	Scaffold	bender	0.407657657657658	0.290909090909091	0.649122807017544
0.610668956230703	RMSE	1. MorganBits	Carbonic	RF	21	Scaffold	bender	0.47972972972973	0	0.368421052631579
0.519382025943025	RMSE	1. MorganBits	Carbonic	RF	22	Scaffold	bender	0.459459459459459	0.418181818181818	0.12280701754386
0.683674813917637	RMSE	1. MorganBits	Carbonic	RF	23	Scaffold	bender	0.477477477477477	0.0363636363636363	0.350877192982456
0.511453900696093	RMSE	1. MorganBits	Carbonic	RF	24	Scaffold	bender	0.502252252252252	0.163636363636364	0.0350877192982456
0.518472124607071	RMSE	1. MorganBits	Carbonic	RF	25	Scaffold	bender	0.43018018018018	0.254545454545455	0.508771929824561
0.605547538480588	RMSE	1. MorganBits	Carbonic	RF	26	Scaffold	bender	0.495495495495495	0	0.245614035087719
0.923276028229438	RMSE	1. MorganBits	Carbonic	RF	27	Scaffold	bender	0.47972972972973	0.381818181818182	0
0.654747456893545	RMSE	1. MorganBits	Carbonic	RF	28	Scaffold	bender	0.394144144144144	0.272727272727273	0.771929824561403
0.585542420966606	RMSE	1. MorganBits	Carbonic	RF	29	Scaffold	bender	0.475225225225225	0.418181818181818	0
0.651196516398721	RMSE	2. MorganCounts	Carbonic	RF	0	Scaffold	bender	0.43018018018018	0.109090909090909	0.649122807017544
0.648241491741923	RMSE	2. MorganCounts	Carbonic	RF	1	Scaffold	bender	0.463963963963964	0	0.491228070175439
0.522584002297914	RMSE	2. MorganCounts	Carbonic	RF	2	Scaffold	bender	0.454954954954955	0.472727272727273	0.105263157894737
0.736968237646051	RMSE	2. MorganCounts	Carbonic	RF	3	Scaffold	bender	0.427927927927928	0.636363636363636	0.157894736842105
0.809840731004833	RMSE	2. MorganCounts	Carbonic	RF	4	Scaffold	bender	0.470720720720721	0	0.43859649122807
0.790080063590108	RMSE	2. MorganCounts	Carbonic	RF	5	Scaffold	bender	0.522522522522523	0.0363636363636363	0
0.534494974664494	RMSE	2. MorganCounts	Carbonic	RF	6	Scaffold	bender	0.466216216216216	0.0727272727272727	0.403508771929824
0.831869571268753	RMSE	2. MorganCounts	Carbonic	RF	7	Scaffold	bender	0.423423423423423	0.418181818181818	0.403508771929824
0.570691174021194	RMSE	2. MorganCounts	Carbonic	RF	8	Scaffold	bender	0.484234234234234	0.0909090909090909	0.245614035087719
0.55052212187311	RMSE	2. MorganCounts	Carbonic	RF	9	Scaffold	bender	0.506756756756757	0.163636363636364	0
0.511031540073345	RMSE	2. MorganCounts	Carbonic	RF	10	Scaffold	bender	0.454954954954955	0.581818181818182	0
1.32397816577637	RMSE	2. MorganCounts	Carbonic	RF	11	Scaffold	bender	0.466216216216216	0.0363636363636363	0.43859649122807
0.609217013492635	RMSE	2. MorganCounts	Carbonic	RF	12	Scaffold	bender	0.47972972972973	0.381818181818182	0
0.861663510781189	RMSE	2. MorganCounts	Carbonic	RF	13	Scaffold	bender	0.459459459459459	0.254545454545455	0.280701754385965
0.935869277292322	RMSE	2. MorganCounts	Carbonic	RF	14	Scaffold	bender	0.47972972972973	0	0.368421052631579
0.714096039958482	RMSE	2. MorganCounts	Carbonic	RF	15	Scaffold	bender	0.434684684684685	0.381818181818182	0.350877192982456
0.698101485709691	RMSE	2. MorganCounts	Carbonic	RF	16	Scaffold	bender	0.486486486486487	0.290909090909091	0.0350877192982456
0.74691876721383	RMSE	2. MorganCounts	Carbonic	RF	17	Scaffold	bender	0.475225225225225	0	0.403508771929824
0.779072965179321	RMSE	2. MorganCounts	Carbonic	RF	18	Scaffold	bender	0.47972972972973	0.254545454545455	0.12280701754386
0.908113198870504	RMSE	2. MorganCounts	Carbonic	RF	19	Scaffold	bender	0.470720720720721	0.418181818181818	0.0350877192982456
0.865498732727857	RMSE	2. MorganCounts	Carbonic	RF	20	Scaffold	bender	0.407657657657658	0.290909090909091	0.649122807017544
0.545685310794113	RMSE	2. MorganCounts	Carbonic	RF	21	Scaffold	bender	0.47972972972973	0	0.368421052631579
0.518788320093156	RMSE	2. MorganCounts	Carbonic	RF	22	Scaffold	bender	0.459459459459459	0.418181818181818	0.12280701754386
0.648508988148284	RMSE	2. MorganCounts	Carbonic	RF	23	Scaffold	bender	0.477477477477477	0.0363636363636363	0.350877192982456
0.46909407193947	RMSE	2. MorganCounts	Carbonic	RF	24	Scaffold	bender	0.502252252252252	0.163636363636364	0.0350877192982456
0.52964480270735	RMSE	2. MorganCounts	Carbonic	RF	25	Scaffold	bender	0.43018018018018	0.254545454545455	0.508771929824561
0.611491802686201	RMSE	2. MorganCounts	Carbonic	RF	26	Scaffold	bender	0.495495495495495	0	0.245614035087719
0.870959324004065	RMSE	2. MorganCounts	Carbonic	RF	27	Scaffold	bender	0.47972972972973	0.381818181818182	0
0.625917458419275	RMSE	2. MorganCounts	Carbonic	RF	28	Scaffold	bender	0.394144144144144	0.272727272727273	0.771929824561403
0.521041757922023	RMSE	2. MorganCounts	Carbonic	RF	29	Scaffold	bender	0.475225225225225	0.418181818181818	0
0.855959433810121	RMSE	3. MACCS	Carbonic	RF	0	Scaffold	bender	0.43018018018018	0.109090909090909	0.649122807017544
0.643006006535709	RMSE	3. MACCS	Carbonic	RF	1	Scaffold	bender	0.463963963963964	0	0.491228070175439
0.802555927585729	RMSE	3. MACCS	Carbonic	RF	2	Scaffold	bender	0.454954954954955	0.472727272727273	0.105263157894737
0.939495373400163	RMSE	3. MACCS	Carbonic	RF	3	Scaffold	bender	0.427927927927928	0.636363636363636	0.157894736842105
0.809040038464956	RMSE	3. MACCS	Carbonic	RF	4	Scaffold	bender	0.470720720720721	0	0.43859649122807
0.767119559276182	RMSE	3. MACCS	Carbonic	RF	5	Scaffold	bender	0.522522522522523	0.0363636363636363	0
0.73130205498092	RMSE	3. MACCS	Carbonic	RF	6	Scaffold	bender	0.466216216216216	0.0727272727272727	0.403508771929824
0.774458701594197	RMSE	3. MACCS	Carbonic	RF	7	Scaffold	bender	0.423423423423423	0.418181818181818	0.403508771929824
0.592715414234206	RMSE	3. MACCS	Carbonic	RF	8	Scaffold	bender	0.484234234234234	0.0909090909090909	0.245614035087719
0.68311301222662	RMSE	3. MACCS	Carbonic	RF	9	Scaffold	bender	0.506756756756757	0.163636363636364	0
0.585650135946292	RMSE	3. MACCS	Carbonic	RF	10	Scaffold	bender	0.454954954954955	0.581818181818182	0
1.41302468418408	RMSE	3. MACCS	Carbonic	RF	11	Scaffold	bender	0.466216216216216	0.0363636363636363	0.43859649122807
0.630704424283715	RMSE	3. MACCS	Carbonic	RF	12	Scaffold	bender	0.47972972972973	0.381818181818182	0
0.76915570396949	RMSE	3. MACCS	Carbonic	RF	13	Scaffold	bender	0.459459459459459	0.254545454545455	0.280701754385965
0.9591387844161	RMSE	3. MACCS	Carbonic	RF	14	Scaffold	bender	0.47972972972973	0	0.368421052631579
0.725460623346885	RMSE	3. MACCS	Carbonic	RF	15	Scaffold	bender	0.434684684684685	0.381818181818182	0.350877192982456
0.832836999084103	RMSE	3. MACCS	Carbonic	RF	16	Scaffold	bender	0.486486486486487	0.290909090909091	0.0350877192982456
0.689818595411098	RMSE	3. MACCS	Carbonic	RF	17	Scaffold	bender	0.475225225225225	0	0.403508771929824
0.78879094507694	RMSE	3. MACCS	Carbonic	RF	18	Scaffold	bender	0.47972972972973	0.254545454545455	0.12280701754386
0.858421823925159	RMSE	3. MACCS	Carbonic	RF	19	Scaffold	bender	0.470720720720721	0.418181818181818	0.0350877192982456
0.79006680782188	RMSE	3. MACCS	Carbonic	RF	20	Scaffold	bender	0.407657657657658	0.290909090909091	0.649122807017544
0.696631438074464	RMSE	3. MACCS	Carbonic	RF	21	Scaffold	bender	0.47972972972973	0	0.368421052631579
0.605529174917078	RMSE	3. MACCS	Carbonic	RF	22	Scaffold	bender	0.459459459459459	0.418181818181818	0.12280701754386
0.939929105614291	RMSE	3. MACCS	Carbonic	RF	23	Scaffold	bender	0.477477477477477	0.0363636363636363	0.350877192982456
0.641605381481476	RMSE	3. MACCS	Carbonic	RF	24	Scaffold	bender	0.502252252252252	0.163636363636364	0.0350877192982456
0.680595193901203	RMSE	3. MACCS	Carbonic	RF	25	Scaffold	bender	0.43018018018018	0.254545454545455	0.508771929824561
0.587712292624395	RMSE	3. MACCS	Carbonic	RF	26	Scaffold	bender	0.495495495495495	0	0.245614035087719
0.982733956371753	RMSE	3. MACCS	Carbonic	RF	27	Scaffold	bender	0.47972972972973	0.381818181818182	0
0.658697443530195	RMSE	3. MACCS	Carbonic	RF	28	Scaffold	bender	0.394144144144144	0.272727272727273	0.771929824561403
0.566504206861644	RMSE	3. MACCS	Carbonic	RF	29	Scaffold	bender	0.475225225225225	0.418181818181818	0
0.666227492370151	RMSE	0. RDKit Descriptors	Carbonic	RF	0	Scaffold	bender	0.43018018018018	0.109090909090909	0.649122807017544
0.627408945947835	RMSE	0. RDKit Descriptors	Carbonic	RF	1	Scaffold	bender	0.463963963963964	0	0.491228070175439
0.779529241846006	RMSE	0. RDKit Descriptors	Carbonic	RF	2	Scaffold	bender	0.454954954954955	0.472727272727273	0.105263157894737
0.609424139906513	RMSE	0. RDKit Descriptors	Carbonic	RF	3	Scaffold	bender	0.427927927927928	0.636363636363636	0.157894736842105
0.762432660912032	RMSE	0. RDKit Descriptors	Carbonic	RF	4	Scaffold	bender	0.470720720720721	0	0.43859649122807
0.684458924432288	RMSE	0. RDKit Descriptors	Carbonic	RF	5	Scaffold	bender	0.522522522522523	0.0363636363636363	0
0.801759088571186	RMSE	0. RDKit Descriptors	Carbonic	RF	6	Scaffold	bender	0.466216216216216	0.0727272727272727	0.403508771929824
0.778783848693318	RMSE	0. RDKit Descriptors	Carbonic	RF	7	Scaffold	bender	0.423423423423423	0.418181818181818	0.403508771929824
0.650704092232264	RMSE	0. RDKit Descriptors	Carbonic	RF	8	Scaffold	bender	0.484234234234234	0.0909090909090909	0.245614035087719
0.651959578554854	RMSE	0. RDKit Descriptors	Carbonic	RF	9	Scaffold	bender	0.506756756756757	0.163636363636364	0
0.512184351572538	RMSE	0. RDKit Descriptors	Carbonic	RF	10	Scaffold	bender	0.454954954954955	0.581818181818182	0
1.17615539551233	RMSE	0. RDKit Descriptors	Carbonic	RF	11	Scaffold	bender	0.466216216216216	0.0363636363636363	0.43859649122807
0.644502465227287	RMSE	0. RDKit Descriptors	Carbonic	RF	12	Scaffold	bender	0.47972972972973	0.381818181818182	0
0.766735312785796	RMSE	0. RDKit Descriptors	Carbonic	RF	13	Scaffold	bender	0.459459459459459	0.254545454545455	0.280701754385965
0.776893143265815	RMSE	0. RDKit Descriptors	Carbonic	RF	14	Scaffold	bender	0.47972972972973	0	0.368421052631579
0.692849754476491	RMSE	0. RDKit Descriptors	Carbonic	RF	15	Scaffold	bender	0.434684684684685	0.381818181818182	0.350877192982456
0.66535277717756	RMSE	0. RDKit Descriptors	Carbonic	RF	16	Scaffold	bender	0.486486486486487	0.290909090909091	0.0350877192982456
0.720743446489	RMSE	0. RDKit Descriptors	Carbonic	RF	17	Scaffold	bender	0.475225225225225	0	0.403508771929824
0.643896309237764	RMSE	0. RDKit Descriptors	Carbonic	RF	18	Scaffold	bender	0.47972972972973	0.254545454545455	0.12280701754386
0.772739554486102	RMSE	0. RDKit Descriptors	Carbonic	RF	19	Scaffold	bender	0.470720720720721	0.418181818181818	0.0350877192982456
0.900012000659024	RMSE	0. RDKit Descriptors	Carbonic	RF	20	Scaffold	bender	0.407657657657658	0.290909090909091	0.649122807017544
0.649551059611704	RMSE	0. RDKit Descriptors	Carbonic	RF	21	Scaffold	bender	0.47972972972973	0	0.368421052631579
0.514115559688126	RMSE	0. RDKit Descriptors	Carbonic	RF	22	Scaffold	bender	0.459459459459459	0.418181818181818	0.12280701754386
1.00525851785568	RMSE	0. RDKit Descriptors	Carbonic	RF	23	Scaffold	bender	0.477477477477477	0.0363636363636363	0.350877192982456
0.545861056860875	RMSE	0. RDKit Descriptors	Carbonic	RF	24	Scaffold	bender	0.502252252252252	0.163636363636364	0.0350877192982456
0.568404052555434	RMSE	0. RDKit Descriptors	Carbonic	RF	25	Scaffold	bender	0.43018018018018	0.254545454545455	0.508771929824561
0.622771811431965	RMSE	0. RDKit Descriptors	Carbonic	RF	26	Scaffold	bender	0.495495495495495	0	0.245614035087719
0.781491956673218	RMSE	0. RDKit Descriptors	Carbonic	RF	27	Scaffold	bender	0.47972972972973	0.381818181818182	0
0.666318237968566	RMSE	0. RDKit Descriptors	Carbonic	RF	28	Scaffold	bender	0.394144144144144	0.272727272727273	0.771929824561403
0.571391984962388	RMSE	0. RDKit Descriptors	Carbonic	RF	29	Scaffold	bender	0.475225225225225	0.418181818181818	0
0.791989720793085	RMSE	5. PhysChem Descriptors	Carbonic	RF	0	Scaffold	bender	0.43018018018018	0.109090909090909	0.649122807017544
0.746707285083332	RMSE	5. PhysChem Descriptors	Carbonic	RF	1	Scaffold	bender	0.463963963963964	0	0.491228070175439
1.04492063284758	RMSE	5. PhysChem Descriptors	Carbonic	RF	2	Scaffold	bender	0.454954954954955	0.472727272727273	0.105263157894737
0.958453676994567	RMSE	5. PhysChem Descriptors	Carbonic	RF	3	Scaffold	bender	0.427927927927928	0.636363636363636	0.157894736842105
1.44138246330505	RMSE	5. PhysChem Descriptors	Carbonic	RF	4	Scaffold	bender	0.470720720720721	0	0.43859649122807
1.02103060531273	RMSE	5. PhysChem Descriptors	Carbonic	RF	5	Scaffold	bender	0.522522522522523	0.0363636363636363	0
1.10885813273183	RMSE	5. PhysChem Descriptors	Carbonic	RF	6	Scaffold	bender	0.466216216216216	0.0727272727272727	0.403508771929824
0.909176534538377	RMSE	5. PhysChem Descriptors	Carbonic	RF	7	Scaffold	bender	0.423423423423423	0.418181818181818	0.403508771929824
0.970983396699604	RMSE	5. PhysChem Descriptors	Carbonic	RF	8	Scaffold	bender	0.484234234234234	0.0909090909090909	0.245614035087719
1.34052024919973	RMSE	5. PhysChem Descriptors	Carbonic	RF	9	Scaffold	bender	0.506756756756757	0.163636363636364	0
0.99812698761702	RMSE	5. PhysChem Descriptors	Carbonic	RF	10	Scaffold	bender	0.454954954954955	0.581818181818182	0
1.41161590698802	RMSE	5. PhysChem Descriptors	Carbonic	RF	11	Scaffold	bender	0.466216216216216	0.0363636363636363	0.43859649122807
0.882378931333029	RMSE	5. PhysChem Descriptors	Carbonic	RF	12	Scaffold	bender	0.47972972972973	0.381818181818182	0
1.04234850997654	RMSE	5. PhysChem Descriptors	Carbonic	RF	13	Scaffold	bender	0.459459459459459	0.254545454545455	0.280701754385965
1.12170356358757	RMSE	5. PhysChem Descriptors	Carbonic	RF	14	Scaffold	bender	0.47972972972973	0	0.368421052631579
1.43533896476217	RMSE	5. PhysChem Descriptors	Carbonic	RF	15	Scaffold	bender	0.434684684684685	0.381818181818182	0.350877192982456
1.15396689533707	RMSE	5. PhysChem Descriptors	Carbonic	RF	16	Scaffold	bender	0.486486486486487	0.290909090909091	0.0350877192982456
0.894864088713662	RMSE	5. PhysChem Descriptors	Carbonic	RF	17	Scaffold	bender	0.475225225225225	0	0.403508771929824
1.34590863791309	RMSE	5. PhysChem Descriptors	Carbonic	RF	18	Scaffold	bender	0.47972972972973	0.254545454545455	0.12280701754386
0.901479524891334	RMSE	5. PhysChem Descriptors	Carbonic	RF	19	Scaffold	bender	0.470720720720721	0.418181818181818	0.0350877192982456
0.777218370626044	RMSE	5. PhysChem Descriptors	Carbonic	RF	20	Scaffold	bender	0.407657657657658	0.290909090909091	0.649122807017544
0.768944251278281	RMSE	5. PhysChem Descriptors	Carbonic	RF	21	Scaffold	bender	0.47972972972973	0	0.368421052631579
0.823288639877162	RMSE	5. PhysChem Descriptors	Carbonic	RF	22	Scaffold	bender	0.459459459459459	0.418181818181818	0.12280701754386
1.2507663941571	RMSE	5. PhysChem Descriptors	Carbonic	RF	23	Scaffold	bender	0.477477477477477	0.0363636363636363	0.350877192982456
0.715942893673841	RMSE	5. PhysChem Descriptors	Carbonic	RF	24	Scaffold	bender	0.502252252252252	0.163636363636364	0.0350877192982456
1.05028631787979	RMSE	5. PhysChem Descriptors	Carbonic	RF	25	Scaffold	bender	0.43018018018018	0.254545454545455	0.508771929824561
0.92696913415677	RMSE	5. PhysChem Descriptors	Carbonic	RF	26	Scaffold	bender	0.495495495495495	0	0.245614035087719
1.29266261961434	RMSE	5. PhysChem Descriptors	Carbonic	RF	27	Scaffold	bender	0.47972972972973	0.381818181818182	0
0.711278201796894	RMSE	5. PhysChem Descriptors	Carbonic	RF	28	Scaffold	bender	0.394144144144144	0.272727272727273	0.771929824561403
0.732537550150351	RMSE	5. PhysChem Descriptors	Carbonic	RF	29	Scaffold	bender	0.475225225225225	0.418181818181818	0
0.616679051840323	RMSE	4. AtomPairs	Carbonic	RF	0	Scaffold	bender	0.43018018018018	0.109090909090909	0.649122807017544
0.610113084134518	RMSE	4. AtomPairs	Carbonic	RF	1	Scaffold	bender	0.463963963963964	0	0.491228070175439
0.683145732191663	RMSE	4. AtomPairs	Carbonic	RF	2	Scaffold	bender	0.454954954954955	0.472727272727273	0.105263157894737
0.653797844598893	RMSE	4. AtomPairs	Carbonic	RF	3	Scaffold	bender	0.427927927927928	0.636363636363636	0.157894736842105
0.88305077417172	RMSE	4. AtomPairs	Carbonic	RF	4	Scaffold	bender	0.470720720720721	0	0.43859649122807
0.77408834698375	RMSE	4. AtomPairs	Carbonic	RF	5	Scaffold	bender	0.522522522522523	0.0363636363636363	0
0.565011068819974	RMSE	4. AtomPairs	Carbonic	RF	6	Scaffold	bender	0.466216216216216	0.0727272727272727	0.403508771929824
0.744992154584116	RMSE	4. AtomPairs	Carbonic	RF	7	Scaffold	bender	0.423423423423423	0.418181818181818	0.403508771929824
0.578299656662019	RMSE	4. AtomPairs	Carbonic	RF	8	Scaffold	bender	0.484234234234234	0.0909090909090909	0.245614035087719
0.703473876241426	RMSE	4. AtomPairs	Carbonic	RF	9	Scaffold	bender	0.506756756756757	0.163636363636364	0
0.835082847661408	RMSE	4. AtomPairs	Carbonic	RF	10	Scaffold	bender	0.454954954954955	0.581818181818182	0
1.22069419970634	RMSE	4. AtomPairs	Carbonic	RF	11	Scaffold	bender	0.466216216216216	0.0363636363636363	0.43859649122807
0.759493181831408	RMSE	4. AtomPairs	Carbonic	RF	12	Scaffold	bender	0.47972972972973	0.381818181818182	0
0.811457853705939	RMSE	4. AtomPairs	Carbonic	RF	13	Scaffold	bender	0.459459459459459	0.254545454545455	0.280701754385965
0.87263826733082	RMSE	4. AtomPairs	Carbonic	RF	14	Scaffold	bender	0.47972972972973	0	0.368421052631579
0.846942972324337	RMSE	4. AtomPairs	Carbonic	RF	15	Scaffold	bender	0.434684684684685	0.381818181818182	0.350877192982456
0.816311187067607	RMSE	4. AtomPairs	Carbonic	RF	16	Scaffold	bender	0.486486486486487	0.290909090909091	0.0350877192982456
0.792983035363685	RMSE	4. AtomPairs	Carbonic	RF	17	Scaffold	bender	0.475225225225225	0	0.403508771929824
0.786356873097633	RMSE	4. AtomPairs	Carbonic	RF	18	Scaffold	bender	0.47972972972973	0.254545454545455	0.12280701754386
0.85963798421286	RMSE	4. AtomPairs	Carbonic	RF	19	Scaffold	bender	0.470720720720721	0.418181818181818	0.0350877192982456
0.86516205552315	RMSE	4. AtomPairs	Carbonic	RF	20	Scaffold	bender	0.407657657657658	0.290909090909091	0.649122807017544
0.664288898362509	RMSE	4. AtomPairs	Carbonic	RF	21	Scaffold	bender	0.47972972972973	0	0.368421052631579
0.497396495988806	RMSE	4. AtomPairs	Carbonic	RF	22	Scaffold	bender	0.459459459459459	0.418181818181818	0.12280701754386
0.849280337758593	RMSE	4. AtomPairs	Carbonic	RF	23	Scaffold	bender	0.477477477477477	0.0363636363636363	0.350877192982456
0.558759632354683	RMSE	4. AtomPairs	Carbonic	RF	24	Scaffold	bender	0.502252252252252	0.163636363636364	0.0350877192982456
0.535430659934339	RMSE	4. AtomPairs	Carbonic	RF	25	Scaffold	bender	0.43018018018018	0.254545454545455	0.508771929824561
0.624298201820582	RMSE	4. AtomPairs	Carbonic	RF	26	Scaffold	bender	0.495495495495495	0	0.245614035087719
0.839428681051369	RMSE	4. AtomPairs	Carbonic	RF	27	Scaffold	bender	0.47972972972973	0.381818181818182	0
0.569658767793728	RMSE	4. AtomPairs	Carbonic	RF	28	Scaffold	bender	0.394144144144144	0.272727272727273	0.771929824561403
0.540027526467111	RMSE	4. AtomPairs	Carbonic	RF	29	Scaffold	bender	0.475225225225225	0.418181818181818	0
0.444567898439512	RMSE	1. MorganBits	Caspase	RF	0	Scaffold	bender	0.168962350780533	0.0294117647058823	0
0.592897993681056	RMSE	1. MorganBits	Caspase	RF	1	Scaffold	bender	0.112947658402204	0.110294117647059	0.364963503649635
0.611795403238659	RMSE	1. MorganBits	Caspase	RF	2	Scaffold	bender	0.112029384756657	0.389705882352941	0.0948905109489051
0.603781258491942	RMSE	1. MorganBits	Caspase	RF	3	Scaffold	bender	0.118457300275482	0.088235294117647	0.343065693430657
0.570442110204244	RMSE	1. MorganBits	Caspase	RF	4	Scaffold	bender	0.146005509641873	0.0955882352941176	0.116788321167883
0.539731871556631	RMSE	1. MorganBits	Caspase	RF	5	Scaffold	bender	0.155188246097337	0.0955882352941176	0.0437956204379562
0.419813270010953	RMSE	1. MorganBits	Caspase	RF	6	Scaffold	bender	0.172635445362718	0	0
0.599092310758891	RMSE	1. MorganBits	Caspase	RF	7	Scaffold	bender	0.15702479338843	0.0294117647058823	0.0948905109489051
0.612822681507358	RMSE	1. MorganBits	Caspase	RF	8	Scaffold	bender	0.126721763085399	0.0220588235294117	0.343065693430657
0.715859064708625	RMSE	1. MorganBits	Caspase	RF	9	Scaffold	bender	0.162534435261708	0.0220588235294117	0.0583941605839416
0.522518103025142	RMSE	1. MorganBits	Caspase	RF	10	Scaffold	bender	0.170798898071625	0.0147058823529411	0
0.608811718624904	RMSE	1. MorganBits	Caspase	RF	11	Scaffold	bender	0.157943067033976	0.0955882352941176	0.0218978102189781
0.578878258891198	RMSE	1. MorganBits	Caspase	RF	12	Scaffold	bender	0.121212121212121	0.0661764705882353	0.343065693430657
0.562540048526029	RMSE	1. MorganBits	Caspase	RF	13	Scaffold	bender	0.170798898071625	0.0147058823529411	0
0.658663544133499	RMSE	1. MorganBits	Caspase	RF	14	Scaffold	bender	0.158861340679523	0	0.109489051094891
0.436038496835046	RMSE	1. MorganBits	Caspase	RF	15	Scaffold	bender	0.109274563820018	0.507352941176471	0
0.710071285462546	RMSE	1. MorganBits	Caspase	RF	16	Scaffold	bender	0.121212121212121	0.345588235294118	0.0656934306569343
0.540545074703072	RMSE	1. MorganBits	Caspase	RF	17	Scaffold	bender	0.161616161616162	0	0.0875912408759124
0.580453338255052	RMSE	1. MorganBits	Caspase	RF	18	Scaffold	bender	0.165289256198347	0.0588235294117647	0
0.500929145159212	RMSE	1. MorganBits	Caspase	RF	19	Scaffold	bender	0.160697887970615	0.0441176470588235	0.0510948905109489
0.772959281631982	RMSE	1. MorganBits	Caspase	RF	20	Scaffold	bender	0.159779614325069	0	0.102189781021898
0.490369839497351	RMSE	1. MorganBits	Caspase	RF	21	Scaffold	bender	0.166207529843893	0.0220588235294117	0.0291970802919708
0.712770809877529	RMSE	1. MorganBits	Caspase	RF	22	Scaffold	bender	0.14692378328742	0.0955882352941176	0.109489051094891
0.573987558349671	RMSE	1. MorganBits	Caspase	RF	23	Scaffold	bender	0.15702479338843	0.0294117647058823	0.0948905109489051
0.631439484352277	RMSE	1. MorganBits	Caspase	RF	24	Scaffold	bender	0.157943067033976	0.117647058823529	0
0.940666175338865	RMSE	1. MorganBits	Caspase	RF	25	Scaffold	bender	0.172635445362718	0	0
0.540606479324935	RMSE	1. MorganBits	Caspase	RF	26	Scaffold	bender	0.108356290174472	0.169117647058824	0.343065693430657
0.58044025132772	RMSE	1. MorganBits	Caspase	RF	27	Scaffold	bender	0.11386593204775	0.375	0.0948905109489051
0.607265915704144	RMSE	1. MorganBits	Caspase	RF	28	Scaffold	bender	0.129476584022038	0.345588235294118	0
0.562877887326536	RMSE	1. MorganBits	Caspase	RF	29	Scaffold	bender	0.16712580348944	0.0441176470588235	0
0.494886447791294	RMSE	2. MorganCounts	Caspase	RF	0	Scaffold	bender	0.168962350780533	0.0294117647058823	0
0.657054271983201	RMSE	2. MorganCounts	Caspase	RF	1	Scaffold	bender	0.112947658402204	0.110294117647059	0.364963503649635
0.580863503830226	RMSE	2. MorganCounts	Caspase	RF	2	Scaffold	bender	0.112029384756657	0.389705882352941	0.0948905109489051
0.544355787446779	RMSE	2. MorganCounts	Caspase	RF	3	Scaffold	bender	0.118457300275482	0.088235294117647	0.343065693430657
0.537646754416403	RMSE	2. MorganCounts	Caspase	RF	4	Scaffold	bender	0.146005509641873	0.0955882352941176	0.116788321167883
0.605253003105038	RMSE	2. MorganCounts	Caspase	RF	5	Scaffold	bender	0.155188246097337	0.0955882352941176	0.0437956204379562
0.439063830997858	RMSE	2. MorganCounts	Caspase	RF	6	Scaffold	bender	0.172635445362718	0	0
0.546640606564699	RMSE	2. MorganCounts	Caspase	RF	7	Scaffold	bender	0.15702479338843	0.0294117647058823	0.0948905109489051
0.672765275530002	RMSE	2. MorganCounts	Caspase	RF	8	Scaffold	bender	0.126721763085399	0.0220588235294117	0.343065693430657
0.637157703591089	RMSE	2. MorganCounts	Caspase	RF	9	Scaffold	bender	0.162534435261708	0.0220588235294117	0.0583941605839416
0.505851872760017	RMSE	2. MorganCounts	Caspase	RF	10	Scaffold	bender	0.170798898071625	0.0147058823529411	0
0.616575573370231	RMSE	2. MorganCounts	Caspase	RF	11	Scaffold	bender	0.157943067033976	0.0955882352941176	0.0218978102189781
0.641170790067799	RMSE	2. MorganCounts	Caspase	RF	12	Scaffold	bender	0.121212121212121	0.0661764705882353	0.343065693430657
0.563454576688367	RMSE	2. MorganCounts	Caspase	RF	13	Scaffold	bender	0.170798898071625	0.0147058823529411	0
0.668579085664597	RMSE	2. MorganCounts	Caspase	RF	14	Scaffold	bender	0.158861340679523	0	0.109489051094891
0.443726229171241	RMSE	2. MorganCounts	Caspase	RF	15	Scaffold	bender	0.109274563820018	0.507352941176471	0
0.685408948171535	RMSE	2. MorganCounts	Caspase	RF	16	Scaffold	bender	0.121212121212121	0.345588235294118	0.0656934306569343
0.533541836383854	RMSE	2. MorganCounts	Caspase	RF	17	Scaffold	bender	0.161616161616162	0	0.0875912408759124
0.571854329932894	RMSE	2. MorganCounts	Caspase	RF	18	Scaffold	bender	0.165289256198347	0.0588235294117647	0
0.479600582931403	RMSE	2. MorganCounts	Caspase	RF	19	Scaffold	bender	0.160697887970615	0.0441176470588235	0.0510948905109489
0.640603224848338	RMSE	2. MorganCounts	Caspase	RF	20	Scaffold	bender	0.159779614325069	0	0.102189781021898
0.51234926053741	RMSE	2. MorganCounts	Caspase	RF	21	Scaffold	bender	0.166207529843893	0.0220588235294117	0.0291970802919708
0.697061063417139	RMSE	2. MorganCounts	Caspase	RF	22	Scaffold	bender	0.14692378328742	0.0955882352941176	0.109489051094891
0.586742608722914	RMSE	2. MorganCounts	Caspase	RF	23	Scaffold	bender	0.15702479338843	0.0294117647058823	0.0948905109489051
0.638163323905066	RMSE	2. MorganCounts	Caspase	RF	24	Scaffold	bender	0.157943067033976	0.117647058823529	0
0.927261795100009	RMSE	2. MorganCounts	Caspase	RF	25	Scaffold	bender	0.172635445362718	0	0
0.591807297012318	RMSE	2. MorganCounts	Caspase	RF	26	Scaffold	bender	0.108356290174472	0.169117647058824	0.343065693430657
0.540512741355855	RMSE	2. MorganCounts	Caspase	RF	27	Scaffold	bender	0.11386593204775	0.375	0.0948905109489051
0.6171954332746	RMSE	2. MorganCounts	Caspase	RF	28	Scaffold	bender	0.129476584022038	0.345588235294118	0
0.517920208454429	RMSE	2. MorganCounts	Caspase	RF	29	Scaffold	bender	0.16712580348944	0.0441176470588235	0
0.580236140348475	RMSE	3. MACCS	Caspase	RF	0	Scaffold	bender	0.168962350780533	0.0294117647058823	0
0.741397621827048	RMSE	3. MACCS	Caspase	RF	1	Scaffold	bender	0.112947658402204	0.110294117647059	0.364963503649635
0.576940724821665	RMSE	3. MACCS	Caspase	RF	2	Scaffold	bender	0.112029384756657	0.389705882352941	0.0948905109489051
0.672027841249808	RMSE	3. MACCS	Caspase	RF	3	Scaffold	bender	0.118457300275482	0.088235294117647	0.343065693430657
0.602750109982016	RMSE	3. MACCS	Caspase	RF	4	Scaffold	bender	0.146005509641873	0.0955882352941176	0.116788321167883
0.601206314637111	RMSE	3. MACCS	Caspase	RF	5	Scaffold	bender	0.155188246097337	0.0955882352941176	0.0437956204379562
0.629447785947143	RMSE	3. MACCS	Caspase	RF	6	Scaffold	bender	0.172635445362718	0	0
0.694571434984972	RMSE	3. MACCS	Caspase	RF	7	Scaffold	bender	0.15702479338843	0.0294117647058823	0.0948905109489051
0.832206216275615	RMSE	3. MACCS	Caspase	RF	8	Scaffold	bender	0.126721763085399	0.0220588235294117	0.343065693430657
0.730409300695584	RMSE	3. MACCS	Caspase	RF	9	Scaffold	bender	0.162534435261708	0.0220588235294117	0.0583941605839416
0.591155365958329	RMSE	3. MACCS	Caspase	RF	10	Scaffold	bender	0.170798898071625	0.0147058823529411	0
0.654532867072509	RMSE	3. MACCS	Caspase	RF	11	Scaffold	bender	0.157943067033976	0.0955882352941176	0.0218978102189781
0.648182512658748	RMSE	3. MACCS	Caspase	RF	12	Scaffold	bender	0.121212121212121	0.0661764705882353	0.343065693430657
0.571174441677523	RMSE	3. MACCS	Caspase	RF	13	Scaffold	bender	0.170798898071625	0.0147058823529411	0
0.567341037766997	RMSE	3. MACCS	Caspase	RF	14	Scaffold	bender	0.158861340679523	0	0.109489051094891
0.467157824882604	RMSE	3. MACCS	Caspase	RF	15	Scaffold	bender	0.109274563820018	0.507352941176471	0
0.745750619977281	RMSE	3. MACCS	Caspase	RF	16	Scaffold	bender	0.121212121212121	0.345588235294118	0.0656934306569343
0.718963014171206	RMSE	3. MACCS	Caspase	RF	17	Scaffold	bender	0.161616161616162	0	0.0875912408759124
0.645647914941712	RMSE	3. MACCS	Caspase	RF	18	Scaffold	bender	0.165289256198347	0.0588235294117647	0
0.572832660490545	RMSE	3. MACCS	Caspase	RF	19	Scaffold	bender	0.160697887970615	0.0441176470588235	0.0510948905109489
0.624558975655648	RMSE	3. MACCS	Caspase	RF	20	Scaffold	bender	0.159779614325069	0	0.102189781021898
0.630463490878595	RMSE	3. MACCS	Caspase	RF	21	Scaffold	bender	0.166207529843893	0.0220588235294117	0.0291970802919708
0.709338871054828	RMSE	3. MACCS	Caspase	RF	22	Scaffold	bender	0.14692378328742	0.0955882352941176	0.109489051094891
0.764208281176261	RMSE	3. MACCS	Caspase	RF	23	Scaffold	bender	0.15702479338843	0.0294117647058823	0.0948905109489051
0.716346697867138	RMSE	3. MACCS	Caspase	RF	24	Scaffold	bender	0.157943067033976	0.117647058823529	0
1.00442706929956	RMSE	3. MACCS	Caspase	RF	25	Scaffold	bender	0.172635445362718	0	0
0.72132465674073	RMSE	3. MACCS	Caspase	RF	26	Scaffold	bender	0.108356290174472	0.169117647058824	0.343065693430657
0.60078891218205	RMSE	3. MACCS	Caspase	RF	27	Scaffold	bender	0.11386593204775	0.375	0.0948905109489051
0.668930949432208	RMSE	3. MACCS	Caspase	RF	28	Scaffold	bender	0.129476584022038	0.345588235294118	0
0.714596190073326	RMSE	3. MACCS	Caspase	RF	29	Scaffold	bender	0.16712580348944	0.0441176470588235	0
0.576429553813784	RMSE	0. RDKit Descriptors	Caspase	RF	0	Scaffold	bender	0.168962350780533	0.0294117647058823	0
0.680575835035093	RMSE	0. RDKit Descriptors	Caspase	RF	1	Scaffold	bender	0.112947658402204	0.110294117647059	0.364963503649635
0.586112171433126	RMSE	0. RDKit Descriptors	Caspase	RF	2	Scaffold	bender	0.112029384756657	0.389705882352941	0.0948905109489051
0.734256925830234	RMSE	0. RDKit Descriptors	Caspase	RF	3	Scaffold	bender	0.118457300275482	0.088235294117647	0.343065693430657
0.566312221910086	RMSE	0. RDKit Descriptors	Caspase	RF	4	Scaffold	bender	0.146005509641873	0.0955882352941176	0.116788321167883
0.630220630410953	RMSE	0. RDKit Descriptors	Caspase	RF	5	Scaffold	bender	0.155188246097337	0.0955882352941176	0.0437956204379562
0.484518314294092	RMSE	0. RDKit Descriptors	Caspase	RF	6	Scaffold	bender	0.172635445362718	0	0
0.794015717691043	RMSE	0. RDKit Descriptors	Caspase	RF	7	Scaffold	bender	0.15702479338843	0.0294117647058823	0.0948905109489051
0.78037589683171	RMSE	0. RDKit Descriptors	Caspase	RF	8	Scaffold	bender	0.126721763085399	0.0220588235294117	0.343065693430657
0.725484182993186	RMSE	0. RDKit Descriptors	Caspase	RF	9	Scaffold	bender	0.162534435261708	0.0220588235294117	0.0583941605839416
0.565380745761487	RMSE	0. RDKit Descriptors	Caspase	RF	10	Scaffold	bender	0.170798898071625	0.0147058823529411	0
0.638545116930673	RMSE	0. RDKit Descriptors	Caspase	RF	11	Scaffold	bender	0.157943067033976	0.0955882352941176	0.0218978102189781
0.743135870768562	RMSE	0. RDKit Descriptors	Caspase	RF	12	Scaffold	bender	0.121212121212121	0.0661764705882353	0.343065693430657
0.57911884707098	RMSE	0. RDKit Descriptors	Caspase	RF	13	Scaffold	bender	0.170798898071625	0.0147058823529411	0
0.576814980472129	RMSE	0. RDKit Descriptors	Caspase	RF	14	Scaffold	bender	0.158861340679523	0	0.109489051094891
0.539048265299905	RMSE	0. RDKit Descriptors	Caspase	RF	15	Scaffold	bender	0.109274563820018	0.507352941176471	0
0.677480872948365	RMSE	0. RDKit Descriptors	Caspase	RF	16	Scaffold	bender	0.121212121212121	0.345588235294118	0.0656934306569343
0.775162112596841	RMSE	0. RDKit Descriptors	Caspase	RF	17	Scaffold	bender	0.161616161616162	0	0.0875912408759124
0.641388931614573	RMSE	0. RDKit Descriptors	Caspase	RF	18	Scaffold	bender	0.165289256198347	0.0588235294117647	0
0.540332939771869	RMSE	0. RDKit Descriptors	Caspase	RF	19	Scaffold	bender	0.160697887970615	0.0441176470588235	0.0510948905109489
0.610721044356486	RMSE	0. RDKit Descriptors	Caspase	RF	20	Scaffold	bender	0.159779614325069	0	0.102189781021898
0.503005228284897	RMSE	0. RDKit Descriptors	Caspase	RF	21	Scaffold	bender	0.166207529843893	0.0220588235294117	0.0291970802919708
0.673927282341956	RMSE	0. RDKit Descriptors	Caspase	RF	22	Scaffold	bender	0.14692378328742	0.0955882352941176	0.109489051094891
0.690013422019229	RMSE	0. RDKit Descriptors	Caspase	RF	23	Scaffold	bender	0.15702479338843	0.0294117647058823	0.0948905109489051
0.618374619678619	RMSE	0. RDKit Descriptors	Caspase	RF	24	Scaffold	bender	0.157943067033976	0.117647058823529	0
0.861272780320524	RMSE	0. RDKit Descriptors	Caspase	RF	25	Scaffold	bender	0.172635445362718	0	0
0.760697485010224	RMSE	0. RDKit Descriptors	Caspase	RF	26	Scaffold	bender	0.108356290174472	0.169117647058824	0.343065693430657
0.622499994452808	RMSE	0. RDKit Descriptors	Caspase	RF	27	Scaffold	bender	0.11386593204775	0.375	0.0948905109489051
0.836654183107415	RMSE	0. RDKit Descriptors	Caspase	RF	28	Scaffold	bender	0.129476584022038	0.345588235294118	0
0.669428455831348	RMSE	0. RDKit Descriptors	Caspase	RF	29	Scaffold	bender	0.16712580348944	0.0441176470588235	0
0.789422331594213	RMSE	5. PhysChem Descriptors	Caspase	RF	0	Scaffold	bender	0.168962350780533	0.0294117647058823	0
0.833238186358554	RMSE	5. PhysChem Descriptors	Caspase	RF	1	Scaffold	bender	0.112947658402204	0.110294117647059	0.364963503649635
0.707221367021447	RMSE	5. PhysChem Descriptors	Caspase	RF	2	Scaffold	bender	0.112029384756657	0.389705882352941	0.0948905109489051
0.924059225206773	RMSE	5. PhysChem Descriptors	Caspase	RF	3	Scaffold	bender	0.118457300275482	0.088235294117647	0.343065693430657
0.645160851262658	RMSE	5. PhysChem Descriptors	Caspase	RF	4	Scaffold	bender	0.146005509641873	0.0955882352941176	0.116788321167883
0.707966847659004	RMSE	5. PhysChem Descriptors	Caspase	RF	5	Scaffold	bender	0.155188246097337	0.0955882352941176	0.0437956204379562
0.648419893679881	RMSE	5. PhysChem Descriptors	Caspase	RF	6	Scaffold	bender	0.172635445362718	0	0
1.00962021165494	RMSE	5. PhysChem Descriptors	Caspase	RF	7	Scaffold	bender	0.15702479338843	0.0294117647058823	0.0948905109489051
0.912252957136221	RMSE	5. PhysChem Descriptors	Caspase	RF	8	Scaffold	bender	0.126721763085399	0.0220588235294117	0.343065693430657
0.883959068925639	RMSE	5. PhysChem Descriptors	Caspase	RF	9	Scaffold	bender	0.162534435261708	0.0220588235294117	0.0583941605839416
0.78368228561056	RMSE	5. PhysChem Descriptors	Caspase	RF	10	Scaffold	bender	0.170798898071625	0.0147058823529411	0
0.717212158434344	RMSE	5. PhysChem Descriptors	Caspase	RF	11	Scaffold	bender	0.157943067033976	0.0955882352941176	0.0218978102189781
0.819903159061094	RMSE	5. PhysChem Descriptors	Caspase	RF	12	Scaffold	bender	0.121212121212121	0.0661764705882353	0.343065693430657
0.645126247456633	RMSE	5. PhysChem Descriptors	Caspase	RF	13	Scaffold	bender	0.170798898071625	0.0147058823529411	0
0.69628452915092	RMSE	5. PhysChem Descriptors	Caspase	RF	14	Scaffold	bender	0.158861340679523	0	0.109489051094891
0.605894900149757	RMSE	5. PhysChem Descriptors	Caspase	RF	15	Scaffold	bender	0.109274563820018	0.507352941176471	0
0.780138636933026	RMSE	5. PhysChem Descriptors	Caspase	RF	16	Scaffold	bender	0.121212121212121	0.345588235294118	0.0656934306569343
0.972841518920253	RMSE	5. PhysChem Descriptors	Caspase	RF	17	Scaffold	bender	0.161616161616162	0	0.0875912408759124
0.791288518804333	RMSE	5. PhysChem Descriptors	Caspase	RF	18	Scaffold	bender	0.165289256198347	0.0588235294117647	0
0.67724503762394	RMSE	5. PhysChem Descriptors	Caspase	RF	19	Scaffold	bender	0.160697887970615	0.0441176470588235	0.0510948905109489
0.655783513626044	RMSE	5. PhysChem Descriptors	Caspase	RF	20	Scaffold	bender	0.159779614325069	0	0.102189781021898
0.633014975815242	RMSE	5. PhysChem Descriptors	Caspase	RF	21	Scaffold	bender	0.166207529843893	0.0220588235294117	0.0291970802919708
0.822720685585817	RMSE	5. PhysChem Descriptors	Caspase	RF	22	Scaffold	bender	0.14692378328742	0.0955882352941176	0.109489051094891
0.820767406839032	RMSE	5. PhysChem Descriptors	Caspase	RF	23	Scaffold	bender	0.15702479338843	0.0294117647058823	0.0948905109489051
0.774673442117585	RMSE	5. PhysChem Descriptors	Caspase	RF	24	Scaffold	bender	0.157943067033976	0.117647058823529	0
0.978464642104107	RMSE	5. PhysChem Descriptors	Caspase	RF	25	Scaffold	bender	0.172635445362718	0	0
0.829719696789731	RMSE	5. PhysChem Descriptors	Caspase	RF	26	Scaffold	bender	0.108356290174472	0.169117647058824	0.343065693430657
0.751650226320446	RMSE	5. PhysChem Descriptors	Caspase	RF	27	Scaffold	bender	0.11386593204775	0.375	0.0948905109489051
1.02055389708586	RMSE	5. PhysChem Descriptors	Caspase	RF	28	Scaffold	bender	0.129476584022038	0.345588235294118	0
0.793154249796452	RMSE	5. PhysChem Descriptors	Caspase	RF	29	Scaffold	bender	0.16712580348944	0.0441176470588235	0
0.549728117847882	RMSE	4. AtomPairs	Caspase	RF	0	Scaffold	bender	0.168962350780533	0.0294117647058823	0
0.649853405499916	RMSE	4. AtomPairs	Caspase	RF	1	Scaffold	bender	0.112947658402204	0.110294117647059	0.364963503649635
0.599558200488113	RMSE	4. AtomPairs	Caspase	RF	2	Scaffold	bender	0.112029384756657	0.389705882352941	0.0948905109489051
0.629478020641727	RMSE	4. AtomPairs	Caspase	RF	3	Scaffold	bender	0.118457300275482	0.088235294117647	0.343065693430657
0.632540596971064	RMSE	4. AtomPairs	Caspase	RF	4	Scaffold	bender	0.146005509641873	0.0955882352941176	0.116788321167883
0.610461089418887	RMSE	4. AtomPairs	Caspase	RF	5	Scaffold	bender	0.155188246097337	0.0955882352941176	0.0437956204379562
0.566725877021477	RMSE	4. AtomPairs	Caspase	RF	6	Scaffold	bender	0.172635445362718	0	0
0.603362120681535	RMSE	4. AtomPairs	Caspase	RF	7	Scaffold	bender	0.15702479338843	0.0294117647058823	0.0948905109489051
0.722396751409933	RMSE	4. AtomPairs	Caspase	RF	8	Scaffold	bender	0.126721763085399	0.0220588235294117	0.343065693430657
0.628891084397044	RMSE	4. AtomPairs	Caspase	RF	9	Scaffold	bender	0.162534435261708	0.0220588235294117	0.0583941605839416
0.51410110099409	RMSE	4. AtomPairs	Caspase	RF	10	Scaffold	bender	0.170798898071625	0.0147058823529411	0
0.61986027849554	RMSE	4. AtomPairs	Caspase	RF	11	Scaffold	bender	0.157943067033976	0.0955882352941176	0.0218978102189781
0.688220090872616	RMSE	4. AtomPairs	Caspase	RF	12	Scaffold	bender	0.121212121212121	0.0661764705882353	0.343065693430657
0.55561502756017	RMSE	4. AtomPairs	Caspase	RF	13	Scaffold	bender	0.170798898071625	0.0147058823529411	0
0.699549311217628	RMSE	4. AtomPairs	Caspase	RF	14	Scaffold	bender	0.158861340679523	0	0.109489051094891
0.553013749754449	RMSE	4. AtomPairs	Caspase	RF	15	Scaffold	bender	0.109274563820018	0.507352941176471	0
0.725266297613147	RMSE	4. AtomPairs	Caspase	RF	16	Scaffold	bender	0.121212121212121	0.345588235294118	0.0656934306569343
0.659886501078979	RMSE	4. AtomPairs	Caspase	RF	17	Scaffold	bender	0.161616161616162	0	0.0875912408759124
0.603643517700923	RMSE	4. AtomPairs	Caspase	RF	18	Scaffold	bender	0.165289256198347	0.0588235294117647	0
0.511210461106032	RMSE	4. AtomPairs	Caspase	RF	19	Scaffold	bender	0.160697887970615	0.0441176470588235	0.0510948905109489
0.557012473776425	RMSE	4. AtomPairs	Caspase	RF	20	Scaffold	bender	0.159779614325069	0	0.102189781021898
0.551958084575227	RMSE	4. AtomPairs	Caspase	RF	21	Scaffold	bender	0.166207529843893	0.0220588235294117	0.0291970802919708
0.721257951413846	RMSE	4. AtomPairs	Caspase	RF	22	Scaffold	bender	0.14692378328742	0.0955882352941176	0.109489051094891
0.640171438183584	RMSE	4. AtomPairs	Caspase	RF	23	Scaffold	bender	0.15702479338843	0.0294117647058823	0.0948905109489051
0.591420362284495	RMSE	4. AtomPairs	Caspase	RF	24	Scaffold	bender	0.157943067033976	0.117647058823529	0
0.862899842043249	RMSE	4. AtomPairs	Caspase	RF	25	Scaffold	bender	0.172635445362718	0	0
0.696013821523254	RMSE	4. AtomPairs	Caspase	RF	26	Scaffold	bender	0.108356290174472	0.169117647058824	0.343065693430657
0.632372885021572	RMSE	4. AtomPairs	Caspase	RF	27	Scaffold	bender	0.11386593204775	0.375	0.0948905109489051
0.766968145264094	RMSE	4. AtomPairs	Caspase	RF	28	Scaffold	bender	0.129476584022038	0.345588235294118	0
0.631517166405598	RMSE	4. AtomPairs	Caspase	RF	29	Scaffold	bender	0.16712580348944	0.0441176470588235	0
0.957323242315548	RMSE	1. MorganBits	Coagulation	RF	0	Scaffold	bender	0.172714078374456	0.325581395348837	0.275862068965517
0.885169971747591	RMSE	1. MorganBits	Coagulation	RF	1	Scaffold	bender	0.201741654571843	0.209302325581395	0.160919540229885
1.07094488126141	RMSE	1. MorganBits	Coagulation	RF	2	Scaffold	bender	0.222060957910015	0.0465116279069767	0.160919540229885
0.968079116583456	RMSE	1. MorganBits	Coagulation	RF	3	Scaffold	bender	0.211901306240929	0.162790697674419	0.126436781609195
1.17622820725863	RMSE	1. MorganBits	Coagulation	RF	4	Scaffold	bender	0.200290275761974	0.116279069767442	0.264367816091954
0.669685595065932	RMSE	1. MorganBits	Coagulation	RF	5	Scaffold	bender	0.197387518142235	0.36046511627907	0.0459770114942528
0.83755060099974	RMSE	1. MorganBits	Coagulation	RF	6	Scaffold	bender	0.197387518142235	0.244186046511628	0.160919540229885
0.988209380848831	RMSE	1. MorganBits	Coagulation	RF	7	Scaffold	bender	0.187227866473149	0.232558139534884	0.252873563218391
0.877197682402871	RMSE	1. MorganBits	Coagulation	RF	8	Scaffold	bender	0.188679245283019	0.325581395348837	0.149425287356322
0.987689591269694	RMSE	1. MorganBits	Coagulation	RF	9	Scaffold	bender	0.190130624092888	0.290697674418605	0.172413793103448
1.1259513697633	RMSE	1. MorganBits	Coagulation	RF	10	Scaffold	bender	0.187227866473149	0.151162790697674	0.333333333333333
1.09346638265803	RMSE	1. MorganBits	Coagulation	RF	11	Scaffold	bender	0.200290275761974	0.0813953488372093	0.298850574712644
1.09933187715441	RMSE	1. MorganBits	Coagulation	RF	12	Scaffold	bender	0.191582002902758	0.13953488372093	0.310344827586207
1.15459306535487	RMSE	1. MorganBits	Coagulation	RF	13	Scaffold	bender	0.203193033381713	0.116279069767442	0.241379310344828
0.951831524698171	RMSE	1. MorganBits	Coagulation	RF	14	Scaffold	bender	0.188679245283019	0.13953488372093	0.333333333333333
0.933568949540659	RMSE	1. MorganBits	Coagulation	RF	15	Scaffold	bender	0.203193033381713	0.13953488372093	0.218390804597701
1.08988227498549	RMSE	1. MorganBits	Coagulation	RF	16	Scaffold	bender	0.164005805515239	0.441860465116279	0.229885057471264
0.89199820187723	RMSE	1. MorganBits	Coagulation	RF	17	Scaffold	bender	0.211901306240929	0.0465116279069767	0.241379310344828
0.960219619417641	RMSE	1. MorganBits	Coagulation	RF	18	Scaffold	bender	0.200290275761974	0.0930232558139534	0.28735632183908
0.846030918293258	RMSE	1. MorganBits	Coagulation	RF	19	Scaffold	bender	0.179970972423803	0.418604651162791	0.126436781609195
0.887121512168258	RMSE	1. MorganBits	Coagulation	RF	20	Scaffold	bender	0.21044992743106	0.244186046511628	0.057471264367816
1.22904856162554	RMSE	1. MorganBits	Coagulation	RF	21	Scaffold	bender	0.187227866473149	0.151162790697674	0.333333333333333
1.10276734970043	RMSE	1. MorganBits	Coagulation	RF	22	Scaffold	bender	0.148040638606676	0.418604651162791	0.379310344827586
0.947546222780888	RMSE	1. MorganBits	Coagulation	RF	23	Scaffold	bender	0.177068214804064	0.127906976744186	0.436781609195402
0.920800602075164	RMSE	1. MorganBits	Coagulation	RF	24	Scaffold	bender	0.184325108853411	0.325581395348837	0.183908045977011
1.03601533394997	RMSE	1. MorganBits	Coagulation	RF	25	Scaffold	bender	0.190130624092888	0.0465116279069767	0.413793103448276
0.94899817194596	RMSE	1. MorganBits	Coagulation	RF	26	Scaffold	bender	0.219158200290276	0.0930232558139534	0.137931034482759
0.928189124679813	RMSE	1. MorganBits	Coagulation	RF	27	Scaffold	bender	0.152394775036284	0.465116279069767	0.298850574712644
0.980562334104116	RMSE	1. MorganBits	Coagulation	RF	28	Scaffold	bender	0.217706821480406	0.197674418604651	0.0459770114942528
1.02722133644901	RMSE	1. MorganBits	Coagulation	RF	29	Scaffold	bender	0.169811320754717	0.337209302325581	0.28735632183908
0.915313061038449	RMSE	2. MorganCounts	Coagulation	RF	0	Scaffold	bender	0.172714078374456	0.325581395348837	0.275862068965517
0.856230780062277	RMSE	2. MorganCounts	Coagulation	RF	1	Scaffold	bender	0.201741654571843	0.209302325581395	0.160919540229885
1.08500060533089	RMSE	2. MorganCounts	Coagulation	RF	2	Scaffold	bender	0.222060957910015	0.0465116279069767	0.160919540229885
0.970818949868263	RMSE	2. MorganCounts	Coagulation	RF	3	Scaffold	bender	0.211901306240929	0.162790697674419	0.126436781609195
1.16073258800747	RMSE	2. MorganCounts	Coagulation	RF	4	Scaffold	bender	0.200290275761974	0.116279069767442	0.264367816091954
0.67607585344246	RMSE	2. MorganCounts	Coagulation	RF	5	Scaffold	bender	0.197387518142235	0.36046511627907	0.0459770114942528
0.816919006013566	RMSE	2. MorganCounts	Coagulation	RF	6	Scaffold	bender	0.197387518142235	0.244186046511628	0.160919540229885
0.983708114910547	RMSE	2. MorganCounts	Coagulation	RF	7	Scaffold	bender	0.187227866473149	0.232558139534884	0.252873563218391
0.859663417171252	RMSE	2. MorganCounts	Coagulation	RF	8	Scaffold	bender	0.188679245283019	0.325581395348837	0.149425287356322
0.964908647953643	RMSE	2. MorganCounts	Coagulation	RF	9	Scaffold	bender	0.190130624092888	0.290697674418605	0.172413793103448
1.15908928349956	RMSE	2. MorganCounts	Coagulation	RF	10	Scaffold	bender	0.187227866473149	0.151162790697674	0.333333333333333
1.03325431998524	RMSE	2. MorganCounts	Coagulation	RF	11	Scaffold	bender	0.200290275761974	0.0813953488372093	0.298850574712644
1.14280542355129	RMSE	2. MorganCounts	Coagulation	RF	12	Scaffold	bender	0.191582002902758	0.13953488372093	0.310344827586207
1.17567670294193	RMSE	2. MorganCounts	Coagulation	RF	13	Scaffold	bender	0.203193033381713	0.116279069767442	0.241379310344828
1.03045711683323	RMSE	2. MorganCounts	Coagulation	RF	14	Scaffold	bender	0.188679245283019	0.13953488372093	0.333333333333333
0.958401084537362	RMSE	2. MorganCounts	Coagulation	RF	15	Scaffold	bender	0.203193033381713	0.13953488372093	0.218390804597701
1.10277514320325	RMSE	2. MorganCounts	Coagulation	RF	16	Scaffold	bender	0.164005805515239	0.441860465116279	0.229885057471264
0.894242334984825	RMSE	2. MorganCounts	Coagulation	RF	17	Scaffold	bender	0.211901306240929	0.0465116279069767	0.241379310344828
0.976542144138228	RMSE	2. MorganCounts	Coagulation	RF	18	Scaffold	bender	0.200290275761974	0.0930232558139534	0.28735632183908
0.881520467914019	RMSE	2. MorganCounts	Coagulation	RF	19	Scaffold	bender	0.179970972423803	0.418604651162791	0.126436781609195
0.896786017064758	RMSE	2. MorganCounts	Coagulation	RF	20	Scaffold	bender	0.21044992743106	0.244186046511628	0.057471264367816
1.04899943504821	RMSE	2. MorganCounts	Coagulation	RF	21	Scaffold	bender	0.187227866473149	0.151162790697674	0.333333333333333
1.11424161869545	RMSE	2. MorganCounts	Coagulation	RF	22	Scaffold	bender	0.148040638606676	0.418604651162791	0.379310344827586
0.937530646612539	RMSE	2. MorganCounts	Coagulation	RF	23	Scaffold	bender	0.177068214804064	0.127906976744186	0.436781609195402
0.897926893157355	RMSE	2. MorganCounts	Coagulation	RF	24	Scaffold	bender	0.184325108853411	0.325581395348837	0.183908045977011
1.02561649347693	RMSE	2. MorganCounts	Coagulation	RF	25	Scaffold	bender	0.190130624092888	0.0465116279069767	0.413793103448276
0.950554377662083	RMSE	2. MorganCounts	Coagulation	RF	26	Scaffold	bender	0.219158200290276	0.0930232558139534	0.137931034482759
0.950634544411925	RMSE	2. MorganCounts	Coagulation	RF	27	Scaffold	bender	0.152394775036284	0.465116279069767	0.298850574712644
0.988388971602998	RMSE	2. MorganCounts	Coagulation	RF	28	Scaffold	bender	0.217706821480406	0.197674418604651	0.0459770114942528
1.02648185208738	RMSE	2. MorganCounts	Coagulation	RF	29	Scaffold	bender	0.169811320754717	0.337209302325581	0.28735632183908
0.98126344539039	RMSE	3. MACCS	Coagulation	RF	0	Scaffold	bender	0.172714078374456	0.325581395348837	0.275862068965517
0.982300855014709	RMSE	3. MACCS	Coagulation	RF	1	Scaffold	bender	0.201741654571843	0.209302325581395	0.160919540229885
0.981715436694591	RMSE	3. MACCS	Coagulation	RF	2	Scaffold	bender	0.222060957910015	0.0465116279069767	0.160919540229885
1.09066854392767	RMSE	3. MACCS	Coagulation	RF	3	Scaffold	bender	0.211901306240929	0.162790697674419	0.126436781609195
1.26828290695763	RMSE	3. MACCS	Coagulation	RF	4	Scaffold	bender	0.200290275761974	0.116279069767442	0.264367816091954
0.853042165897189	RMSE	3. MACCS	Coagulation	RF	5	Scaffold	bender	0.197387518142235	0.36046511627907	0.0459770114942528
0.922514481022927	RMSE	3. MACCS	Coagulation	RF	6	Scaffold	bender	0.197387518142235	0.244186046511628	0.160919540229885
1.05450449668212	RMSE	3. MACCS	Coagulation	RF	7	Scaffold	bender	0.187227866473149	0.232558139534884	0.252873563218391
0.92701954676581	RMSE	3. MACCS	Coagulation	RF	8	Scaffold	bender	0.188679245283019	0.325581395348837	0.149425287356322
1.01142626017856	RMSE	3. MACCS	Coagulation	RF	9	Scaffold	bender	0.190130624092888	0.290697674418605	0.172413793103448
1.25736827383165	RMSE	3. MACCS	Coagulation	RF	10	Scaffold	bender	0.187227866473149	0.151162790697674	0.333333333333333
1.19629050997262	RMSE	3. MACCS	Coagulation	RF	11	Scaffold	bender	0.200290275761974	0.0813953488372093	0.298850574712644
1.20161124534525	RMSE	3. MACCS	Coagulation	RF	12	Scaffold	bender	0.191582002902758	0.13953488372093	0.310344827586207
1.26472835458779	RMSE	3. MACCS	Coagulation	RF	13	Scaffold	bender	0.203193033381713	0.116279069767442	0.241379310344828
1.14861592504631	RMSE	3. MACCS	Coagulation	RF	14	Scaffold	bender	0.188679245283019	0.13953488372093	0.333333333333333
1.065069600911	RMSE	3. MACCS	Coagulation	RF	15	Scaffold	bender	0.203193033381713	0.13953488372093	0.218390804597701
1.10740517530334	RMSE	3. MACCS	Coagulation	RF	16	Scaffold	bender	0.164005805515239	0.441860465116279	0.229885057471264
0.964953128614457	RMSE	3. MACCS	Coagulation	RF	17	Scaffold	bender	0.211901306240929	0.0465116279069767	0.241379310344828
1.02289964668754	RMSE	3. MACCS	Coagulation	RF	18	Scaffold	bender	0.200290275761974	0.0930232558139534	0.28735632183908
0.921622565270994	RMSE	3. MACCS	Coagulation	RF	19	Scaffold	bender	0.179970972423803	0.418604651162791	0.126436781609195
0.931916048514105	RMSE	3. MACCS	Coagulation	RF	20	Scaffold	bender	0.21044992743106	0.244186046511628	0.057471264367816
1.01811093008532	RMSE	3. MACCS	Coagulation	RF	21	Scaffold	bender	0.187227866473149	0.151162790697674	0.333333333333333
1.10683876119325	RMSE	3. MACCS	Coagulation	RF	22	Scaffold	bender	0.148040638606676	0.418604651162791	0.379310344827586
1.05736033407623	RMSE	3. MACCS	Coagulation	RF	23	Scaffold	bender	0.177068214804064	0.127906976744186	0.436781609195402
1.06751786369082	RMSE	3. MACCS	Coagulation	RF	24	Scaffold	bender	0.184325108853411	0.325581395348837	0.183908045977011
1.11747870753975	RMSE	3. MACCS	Coagulation	RF	25	Scaffold	bender	0.190130624092888	0.0465116279069767	0.413793103448276
1.00854436857818	RMSE	3. MACCS	Coagulation	RF	26	Scaffold	bender	0.219158200290276	0.0930232558139534	0.137931034482759
0.908437071311894	RMSE	3. MACCS	Coagulation	RF	27	Scaffold	bender	0.152394775036284	0.465116279069767	0.298850574712644
1.09026488095175	RMSE	3. MACCS	Coagulation	RF	28	Scaffold	bender	0.217706821480406	0.197674418604651	0.0459770114942528
1.10177278082745	RMSE	3. MACCS	Coagulation	RF	29	Scaffold	bender	0.169811320754717	0.337209302325581	0.28735632183908
1.03998498867945	RMSE	0. RDKit Descriptors	Coagulation	RF	0	Scaffold	bender	0.172714078374456	0.325581395348837	0.275862068965517
1.11623342759415	RMSE	0. RDKit Descriptors	Coagulation	RF	1	Scaffold	bender	0.201741654571843	0.209302325581395	0.160919540229885
1.1747914491226	RMSE	0. RDKit Descriptors	Coagulation	RF	2	Scaffold	bender	0.222060957910015	0.0465116279069767	0.160919540229885
1.03912749387138	RMSE	0. RDKit Descriptors	Coagulation	RF	3	Scaffold	bender	0.211901306240929	0.162790697674419	0.126436781609195
1.24510489757242	RMSE	0. RDKit Descriptors	Coagulation	RF	4	Scaffold	bender	0.200290275761974	0.116279069767442	0.264367816091954
0.820965419393913	RMSE	0. RDKit Descriptors	Coagulation	RF	5	Scaffold	bender	0.197387518142235	0.36046511627907	0.0459770114942528
0.966922775417413	RMSE	0. RDKit Descriptors	Coagulation	RF	6	Scaffold	bender	0.197387518142235	0.244186046511628	0.160919540229885
1.00854565846821	RMSE	0. RDKit Descriptors	Coagulation	RF	7	Scaffold	bender	0.187227866473149	0.232558139534884	0.252873563218391
0.937963048149954	RMSE	0. RDKit Descriptors	Coagulation	RF	8	Scaffold	bender	0.188679245283019	0.325581395348837	0.149425287356322
1.04716830998413	RMSE	0. RDKit Descriptors	Coagulation	RF	9	Scaffold	bender	0.190130624092888	0.290697674418605	0.172413793103448
1.25541008129587	RMSE	0. RDKit Descriptors	Coagulation	RF	10	Scaffold	bender	0.187227866473149	0.151162790697674	0.333333333333333
1.12862508004576	RMSE	0. RDKit Descriptors	Coagulation	RF	11	Scaffold	bender	0.200290275761974	0.0813953488372093	0.298850574712644
1.11314813349914	RMSE	0. RDKit Descriptors	Coagulation	RF	12	Scaffold	bender	0.191582002902758	0.13953488372093	0.310344827586207
1.17848870751862	RMSE	0. RDKit Descriptors	Coagulation	RF	13	Scaffold	bender	0.203193033381713	0.116279069767442	0.241379310344828
1.22643487164079	RMSE	0. RDKit Descriptors	Coagulation	RF	14	Scaffold	bender	0.188679245283019	0.13953488372093	0.333333333333333
1.08533716595444	RMSE	0. RDKit Descriptors	Coagulation	RF	15	Scaffold	bender	0.203193033381713	0.13953488372093	0.218390804597701
1.13526965803365	RMSE	0. RDKit Descriptors	Coagulation	RF	16	Scaffold	bender	0.164005805515239	0.441860465116279	0.229885057471264
1.01406736763186	RMSE	0. RDKit Descriptors	Coagulation	RF	17	Scaffold	bender	0.211901306240929	0.0465116279069767	0.241379310344828
1.08563922036592	RMSE	0. RDKit Descriptors	Coagulation	RF	18	Scaffold	bender	0.200290275761974	0.0930232558139534	0.28735632183908
0.862734762989831	RMSE	0. RDKit Descriptors	Coagulation	RF	19	Scaffold	bender	0.179970972423803	0.418604651162791	0.126436781609195
0.984006848301485	RMSE	0. RDKit Descriptors	Coagulation	RF	20	Scaffold	bender	0.21044992743106	0.244186046511628	0.057471264367816
1.1169512017222	RMSE	0. RDKit Descriptors	Coagulation	RF	21	Scaffold	bender	0.187227866473149	0.151162790697674	0.333333333333333
1.07856091741144	RMSE	0. RDKit Descriptors	Coagulation	RF	22	Scaffold	bender	0.148040638606676	0.418604651162791	0.379310344827586
1.00267016597727	RMSE	0. RDKit Descriptors	Coagulation	RF	23	Scaffold	bender	0.177068214804064	0.127906976744186	0.436781609195402
1.09358836429356	RMSE	0. RDKit Descriptors	Coagulation	RF	24	Scaffold	bender	0.184325108853411	0.325581395348837	0.183908045977011
1.09974226435462	RMSE	0. RDKit Descriptors	Coagulation	RF	25	Scaffold	bender	0.190130624092888	0.0465116279069767	0.413793103448276
1.04123451886202	RMSE	0. RDKit Descriptors	Coagulation	RF	26	Scaffold	bender	0.219158200290276	0.0930232558139534	0.137931034482759
0.865903157921796	RMSE	0. RDKit Descriptors	Coagulation	RF	27	Scaffold	bender	0.152394775036284	0.465116279069767	0.298850574712644
1.22836122026255	RMSE	0. RDKit Descriptors	Coagulation	RF	28	Scaffold	bender	0.217706821480406	0.197674418604651	0.0459770114942528
1.13075205263141	RMSE	0. RDKit Descriptors	Coagulation	RF	29	Scaffold	bender	0.169811320754717	0.337209302325581	0.28735632183908
1.21916561749263	RMSE	5. PhysChem Descriptors	Coagulation	RF	0	Scaffold	bender	0.172714078374456	0.325581395348837	0.275862068965517
1.13912464324244	RMSE	5. PhysChem Descriptors	Coagulation	RF	1	Scaffold	bender	0.201741654571843	0.209302325581395	0.160919540229885
1.34634076607727	RMSE	5. PhysChem Descriptors	Coagulation	RF	2	Scaffold	bender	0.222060957910015	0.0465116279069767	0.160919540229885
1.10801975578994	RMSE	5. PhysChem Descriptors	Coagulation	RF	3	Scaffold	bender	0.211901306240929	0.162790697674419	0.126436781609195
1.31504339548067	RMSE	5. PhysChem Descriptors	Coagulation	RF	4	Scaffold	bender	0.200290275761974	0.116279069767442	0.264367816091954
1.02634361943887	RMSE	5. PhysChem Descriptors	Coagulation	RF	5	Scaffold	bender	0.197387518142235	0.36046511627907	0.0459770114942528
1.01322407217177	RMSE	5. PhysChem Descriptors	Coagulation	RF	6	Scaffold	bender	0.197387518142235	0.244186046511628	0.160919540229885
1.30858433762788	RMSE	5. PhysChem Descriptors	Coagulation	RF	7	Scaffold	bender	0.187227866473149	0.232558139534884	0.252873563218391
1.13588454492065	RMSE	5. PhysChem Descriptors	Coagulation	RF	8	Scaffold	bender	0.188679245283019	0.325581395348837	0.149425287356322
1.14720739870819	RMSE	5. PhysChem Descriptors	Coagulation	RF	9	Scaffold	bender	0.190130624092888	0.290697674418605	0.172413793103448
1.52549344199714	RMSE	5. PhysChem Descriptors	Coagulation	RF	10	Scaffold	bender	0.187227866473149	0.151162790697674	0.333333333333333
1.2483671015699	RMSE	5. PhysChem Descriptors	Coagulation	RF	11	Scaffold	bender	0.200290275761974	0.0813953488372093	0.298850574712644
1.20797988216022	RMSE	5. PhysChem Descriptors	Coagulation	RF	12	Scaffold	bender	0.191582002902758	0.13953488372093	0.310344827586207
1.27432369458448	RMSE	5. PhysChem Descriptors	Coagulation	RF	13	Scaffold	bender	0.203193033381713	0.116279069767442	0.241379310344828
1.30796495420919	RMSE	5. PhysChem Descriptors	Coagulation	RF	14	Scaffold	bender	0.188679245283019	0.13953488372093	0.333333333333333
1.19487208942472	RMSE	5. PhysChem Descriptors	Coagulation	RF	15	Scaffold	bender	0.203193033381713	0.13953488372093	0.218390804597701
1.27953218763767	RMSE	5. PhysChem Descriptors	Coagulation	RF	16	Scaffold	bender	0.164005805515239	0.441860465116279	0.229885057471264
1.1912689982626	RMSE	5. PhysChem Descriptors	Coagulation	RF	17	Scaffold	bender	0.211901306240929	0.0465116279069767	0.241379310344828
1.14544709162194	RMSE	5. PhysChem Descriptors	Coagulation	RF	18	Scaffold	bender	0.200290275761974	0.0930232558139534	0.28735632183908
1.02078594425682	RMSE	5. PhysChem Descriptors	Coagulation	RF	19	Scaffold	bender	0.179970972423803	0.418604651162791	0.126436781609195
1.16615226341863	RMSE	5. PhysChem Descriptors	Coagulation	RF	20	Scaffold	bender	0.21044992743106	0.244186046511628	0.057471264367816
1.18630062064925	RMSE	5. PhysChem Descriptors	Coagulation	RF	21	Scaffold	bender	0.187227866473149	0.151162790697674	0.333333333333333
1.22922266731242	RMSE	5. PhysChem Descriptors	Coagulation	RF	22	Scaffold	bender	0.148040638606676	0.418604651162791	0.379310344827586
1.03709451435273	RMSE	5. PhysChem Descriptors	Coagulation	RF	23	Scaffold	bender	0.177068214804064	0.127906976744186	0.436781609195402
1.19877067426604	RMSE	5. PhysChem Descriptors	Coagulation	RF	24	Scaffold	bender	0.184325108853411	0.325581395348837	0.183908045977011
1.26272397961119	RMSE	5. PhysChem Descriptors	Coagulation	RF	25	Scaffold	bender	0.190130624092888	0.0465116279069767	0.413793103448276
1.09194814733942	RMSE	5. PhysChem Descriptors	Coagulation	RF	26	Scaffold	bender	0.219158200290276	0.0930232558139534	0.137931034482759
1.03966046421276	RMSE	5. PhysChem Descriptors	Coagulation	RF	27	Scaffold	bender	0.152394775036284	0.465116279069767	0.298850574712644
1.31473580088374	RMSE	5. PhysChem Descriptors	Coagulation	RF	28	Scaffold	bender	0.217706821480406	0.197674418604651	0.0459770114942528
1.22762938999551	RMSE	5. PhysChem Descriptors	Coagulation	RF	29	Scaffold	bender	0.169811320754717	0.337209302325581	0.28735632183908
0.929823703435958	RMSE	4. AtomPairs	Coagulation	RF	0	Scaffold	bender	0.172714078374456	0.325581395348837	0.275862068965517
1.1098593783644	RMSE	4. AtomPairs	Coagulation	RF	1	Scaffold	bender	0.201741654571843	0.209302325581395	0.160919540229885
1.00630606759636	RMSE	4. AtomPairs	Coagulation	RF	2	Scaffold	bender	0.222060957910015	0.0465116279069767	0.160919540229885
1.00818742494907	RMSE	4. AtomPairs	Coagulation	RF	3	Scaffold	bender	0.211901306240929	0.162790697674419	0.126436781609195
1.03648814014236	RMSE	4. AtomPairs	Coagulation	RF	4	Scaffold	bender	0.200290275761974	0.116279069767442	0.264367816091954
0.764921720438155	RMSE	4. AtomPairs	Coagulation	RF	5	Scaffold	bender	0.197387518142235	0.36046511627907	0.0459770114942528
0.899010816867613	RMSE	4. AtomPairs	Coagulation	RF	6	Scaffold	bender	0.197387518142235	0.244186046511628	0.160919540229885
0.889376015527705	RMSE	4. AtomPairs	Coagulation	RF	7	Scaffold	bender	0.187227866473149	0.232558139534884	0.252873563218391
0.807922113734521	RMSE	4. AtomPairs	Coagulation	RF	8	Scaffold	bender	0.188679245283019	0.325581395348837	0.149425287356322
1.06033108253158	RMSE	4. AtomPairs	Coagulation	RF	9	Scaffold	bender	0.190130624092888	0.290697674418605	0.172413793103448
1.23649955527933	RMSE	4. AtomPairs	Coagulation	RF	10	Scaffold	bender	0.187227866473149	0.151162790697674	0.333333333333333
1.06361278616134	RMSE	4. AtomPairs	Coagulation	RF	11	Scaffold	bender	0.200290275761974	0.0813953488372093	0.298850574712644
1.08590450098999	RMSE	4. AtomPairs	Coagulation	RF	12	Scaffold	bender	0.191582002902758	0.13953488372093	0.310344827586207
1.14537092284341	RMSE	4. AtomPairs	Coagulation	RF	13	Scaffold	bender	0.203193033381713	0.116279069767442	0.241379310344828
0.978686452749766	RMSE	4. AtomPairs	Coagulation	RF	14	Scaffold	bender	0.188679245283019	0.13953488372093	0.333333333333333
1.00983259073334	RMSE	4. AtomPairs	Coagulation	RF	15	Scaffold	bender	0.203193033381713	0.13953488372093	0.218390804597701
1.0473952629293	RMSE	4. AtomPairs	Coagulation	RF	16	Scaffold	bender	0.164005805515239	0.441860465116279	0.229885057471264
0.968051696126045	RMSE	4. AtomPairs	Coagulation	RF	17	Scaffold	bender	0.211901306240929	0.0465116279069767	0.241379310344828
0.991997070144334	RMSE	4. AtomPairs	Coagulation	RF	18	Scaffold	bender	0.200290275761974	0.0930232558139534	0.28735632183908
0.833018078789605	RMSE	4. AtomPairs	Coagulation	RF	19	Scaffold	bender	0.179970972423803	0.418604651162791	0.126436781609195
0.975475198241668	RMSE	4. AtomPairs	Coagulation	RF	20	Scaffold	bender	0.21044992743106	0.244186046511628	0.057471264367816
1.0898379917351	RMSE	4. AtomPairs	Coagulation	RF	21	Scaffold	bender	0.187227866473149	0.151162790697674	0.333333333333333
1.00312601105979	RMSE	4. AtomPairs	Coagulation	RF	22	Scaffold	bender	0.148040638606676	0.418604651162791	0.379310344827586
0.923578433936538	RMSE	4. AtomPairs	Coagulation	RF	23	Scaffold	bender	0.177068214804064	0.127906976744186	0.436781609195402
1.01817861368389	RMSE	4. AtomPairs	Coagulation	RF	24	Scaffold	bender	0.184325108853411	0.325581395348837	0.183908045977011
1.09700153220059	RMSE	4. AtomPairs	Coagulation	RF	25	Scaffold	bender	0.190130624092888	0.0465116279069767	0.413793103448276
0.99035835858398	RMSE	4. AtomPairs	Coagulation	RF	26	Scaffold	bender	0.219158200290276	0.0930232558139534	0.137931034482759
0.89517016450305	RMSE	4. AtomPairs	Coagulation	RF	27	Scaffold	bender	0.152394775036284	0.465116279069767	0.298850574712644
1.09219698114567	RMSE	4. AtomPairs	Coagulation	RF	28	Scaffold	bender	0.217706821480406	0.197674418604651	0.0459770114942528
1.05475678731837	RMSE	4. AtomPairs	Coagulation	RF	29	Scaffold	bender	0.169811320754717	0.337209302325581	0.28735632183908
0.892372616648428	RMSE	1. MorganBits	Dihydrofolate	RF	0	Scaffold	bender	0.545662100456621	0.0555555555555555	0.660714285714286
0.7432249735769	RMSE	1. MorganBits	Dihydrofolate	RF	1	Scaffold	bender	0.442922374429224	0.851851851851852	0.696428571428571
0.712795915642526	RMSE	1. MorganBits	Dihydrofolate	RF	2	Scaffold	bender	0.570776255707763	0.481481481481481	0.0535714285714285
0.69722861962808	RMSE	1. MorganBits	Dihydrofolate	RF	3	Scaffold	bender	0.605022831050228	0.12962962962963	0.125
0.990823053341066	RMSE	1. MorganBits	Dihydrofolate	RF	4	Scaffold	bender	0.5	0.407407407407407	0.678571428571429
0.875153106947716	RMSE	1. MorganBits	Dihydrofolate	RF	5	Scaffold	bender	0.509132420091324	0.685185185185185	0.339285714285714
1.01885745834813	RMSE	1. MorganBits	Dihydrofolate	RF	6	Scaffold	bender	0.447488584474886	0.814814814814815	0.696428571428571
0.99780902580963	RMSE	1. MorganBits	Dihydrofolate	RF	7	Scaffold	bender	0.550228310502283	0.296296296296296	0.392857142857143
0.979879951535729	RMSE	1. MorganBits	Dihydrofolate	RF	8	Scaffold	bender	0.538812785388128	0.425925925925926	0.357142857142857
1.32056099275649	RMSE	1. MorganBits	Dihydrofolate	RF	9	Scaffold	bender	0.522831050228311	0.222222222222222	0.678571428571429
0.683980935604248	RMSE	1. MorganBits	Dihydrofolate	RF	10	Scaffold	bender	0.504566210045662	0.555555555555556	0.5
1.17281989265387	RMSE	1. MorganBits	Dihydrofolate	RF	11	Scaffold	bender	0.547945205479452	0.0555555555555555	0.642857142857143
0.995293239004006	RMSE	1. MorganBits	Dihydrofolate	RF	12	Scaffold	bender	0.438356164383562	0.833333333333333	0.75
0.790788375470356	RMSE	1. MorganBits	Dihydrofolate	RF	13	Scaffold	bender	0.561643835616438	0.611111111111111	0
0.984100544706546	RMSE	1. MorganBits	Dihydrofolate	RF	14	Scaffold	bender	0.513698630136986	0.351851851851852	0.625
0.996916377544739	RMSE	1. MorganBits	Dihydrofolate	RF	15	Scaffold	bender	0.54337899543379	0	0.732142857142857
0.87980279426455	RMSE	1. MorganBits	Dihydrofolate	RF	16	Scaffold	bender	0.468036529680365	0.703703703703704	0.642857142857143
0.804698489979029	RMSE	1. MorganBits	Dihydrofolate	RF	17	Scaffold	bender	0.577625570776256	0.166666666666667	0.303571428571428
1.12161340953255	RMSE	1. MorganBits	Dihydrofolate	RF	18	Scaffold	bender	0.522831050228311	0.333333333333333	0.571428571428571
[truncated: 6,641 more rows]
