# Supplementary material for: A systematic study of key elements underlying molecular property prediction
Source: Nat Commun. 2023 Oct 13;14:6395. doi: 10.1038/s41467-023-41948-6 (PMC10575948; doi:10.1038/s41467-023-41948-6)
Supplement: Supplementary file 4 — Source Data [file 41467_2023_41948_MOESM4_ESM.zip › SourceData/Fig5/Fig5a.txt]

mean_metric_score	std_metric_score	split_type	mol_rep	mol_prop	model_name	metric_name
2.46971711162759	0.410384876790987	Scaffold	SMILES	MDR1	MolBERT	RMSE
3.1886162545549	0.886468393436294	Scaffold	Graph	MDR1	GROVER	RMSE
2.02194431840907	0.289028213341598	Scaffold	Graph	MDR1	GROVER_RDKit	RMSE
1.78494449242913	0.279067091148148	Scaffold	rdkit2d	MDR1	RF	RMSE
1.83455752844542	0.178182500660104	Scaffold	SMILES	CYP2D6	MolBERT	RMSE
1.90643237663584	0.145365577825621	Scaffold	Graph	CYP2D6	GROVER	RMSE
1.81952223803115	0.170712596710583	Scaffold	Graph	CYP2D6	GROVER_RDKit	RMSE
1.66788029097495	0.128534934618313	Scaffold	rdkit2d	CYP2D6	RF	RMSE
1.81562370265881	0.177947876942814	Scaffold	SMILES	CYP3A4	MolBERT	RMSE
2.00064096029372	0.197176790433682	Scaffold	Graph	CYP3A4	GROVER	RMSE
1.77982321924527	0.183098933251943	Scaffold	Graph	CYP3A4	GROVER_RDKit	RMSE
1.64970329767987	0.183745291956488	Scaffold	rdkit2d	CYP3A4	RF	RMSE
2.40699531250185	0.200643073136898	Scaffold	SMILES	MOR	MolBERT	RMSE
2.62887233903884	0.324243669400058	Scaffold	Graph	MOR	GROVER	RMSE
2.29375021903055	0.228221922893093	Scaffold	Graph	MOR	GROVER_RDKit	RMSE
2.05329324817493	0.198471392556142	Scaffold	rdkit2d	MOR	RF	RMSE
2.42311200703632	0.175261404747963	Scaffold	SMILES	DOR	MolBERT	RMSE
2.56476215369989	0.339115046502263	Scaffold	Graph	DOR	GROVER	RMSE
2.20863785013539	0.238181465470226	Scaffold	Graph	DOR	GROVER_RDKit	RMSE
2.12459316148105	0.24874915588344	Scaffold	rdkit2d	DOR	RF	RMSE
2.61490451833836	0.220143264891417	Scaffold	SMILES	KOR	MolBERT	RMSE
2.6903760003694	0.33772002923448	Scaffold	Graph	KOR	GROVER	RMSE
2.4572234749166	0.275662053633176	Scaffold	Graph	KOR	GROVER_RDKit	RMSE
2.18638156247588	0.213711665461658	Scaffold	rdkit2d	KOR	RF	RMSE
2.27968984792123	0.123143347846165	Random	SMILES	MDR1	MolBERT	RMSE
2.89834297205851	0.435374394954564	Random	Graph	MDR1	GROVER	RMSE
1.83251024507142	0.145358192578727	Random	Graph	MDR1	GROVER_RDKit	RMSE
1.4503399495493	0.112311932588935	Random	rdkit2d	MDR1	RF	RMSE
1.81113867539472	0.0925686565331025	Random	SMILES	CYP2D6	MolBERT	RMSE
1.90462479460645	0.137418522717205	Random	Graph	CYP2D6	GROVER	RMSE
1.73997396099258	0.121842665084821	Random	Graph	CYP2D6	GROVER_RDKit	RMSE
1.57284446254524	0.0788233234036672	Random	rdkit2d	CYP2D6	RF	RMSE
1.79714227132542	0.085177918390264	Random	SMILES	CYP3A4	MolBERT	RMSE
1.96402080099894	0.123765356938666	Random	Graph	CYP3A4	GROVER	RMSE
1.73034887833228	0.105330693535921	Random	Graph	CYP3A4	GROVER_RDKit	RMSE
1.48079817018543	0.0945946148366626	Random	rdkit2d	CYP3A4	RF	RMSE
2.41054285308063	0.102436809271934	Random	SMILES	MOR	MolBERT	RMSE
2.49768006595411	0.374030322101601	Random	Graph	MOR	GROVER	RMSE
2.26249433510795	0.186717504083046	Random	Graph	MOR	GROVER_RDKit	RMSE
1.84252538587288	0.0989160764465112	Random	rdkit2d	MOR	RF	RMSE
2.36557690095548	0.0630074851752233	Random	SMILES	DOR	MolBERT	RMSE
2.48556012872052	0.292363388909449	Random	Graph	DOR	GROVER	RMSE
2.00507079996271	0.215102649148474	Random	Graph	DOR	GROVER_RDKit	RMSE
1.71464588143724	0.0821905010424318	Random	rdkit2d	DOR	RF	RMSE
2.5270935312674	0.0983538663256189	Random	SMILES	KOR	MolBERT	RMSE
2.47378019652809	0.270908454775087	Random	Graph	KOR	GROVER	RMSE
2.20631475644905	0.201435460394497	Random	Graph	KOR	GROVER_RDKit	RMSE
1.81297833398806	0.0847490305088586	Random	rdkit2d	KOR	RF	RMSE
