# Supplementary material for: A systematic study of key elements underlying molecular property prediction
Source: Nat Commun. 2023 Oct 13;14:6395. doi: 10.1038/s41467-023-41948-6 (PMC10575948; doi:10.1038/s41467-023-41948-6)
Supplement: Supplementary file 4 — Source Data [file 41467_2023_41948_MOESM4_ESM.zip › SourceData/Fig5/Fig5b.txt]

mean_metric_score	std_metric_score	split_type	mol_rep	mol_prop	model_name	metric_name
2.46971711162759	0.410384876790987	scaffold	SMILES	MDR1	MolBERT	RMSE
1.90892213594338	0.240593855633549	scaffold	SMILES	MDR1	MolBERT	MAE
0.444353895527764	0.198813739208144	scaffold	SMILES	MDR1	MolBERT	R2
0.726060574137471	0.136578355146712	scaffold	SMILES	MDR1	MolBERT	Pearson_R
3.1886162545549	0.886468393436294	scaffold	Graph	MDR1	GROVER	RMSE
2.36623395743382	0.63467315845813	scaffold	Graph	MDR1	GROVER	MAE
0.0912539177085732	0.431051142697173	scaffold	Graph	MDR1	GROVER	R2
0.429858066380594	0.35394464978152	scaffold	Graph	MDR1	GROVER	Pearson_R
2.02194431840907	0.289028213341598	scaffold	Graph	MDR1	GROVER_RDKit	RMSE
1.53359832500197	0.218606943431455	scaffold	Graph	MDR1	GROVER_RDKit	MAE
0.604864531696264	0.190785497740011	scaffold	Graph	MDR1	GROVER_RDKit	R2
0.790793620721258	0.121422450515002	scaffold	Graph	MDR1	GROVER_RDKit	Pearson_R
1.78494449242913	0.279067091148148	scaffold	rdkit2d	MDR1	RF	RMSE
1.30100190842213	0.217992756758337	scaffold	rdkit2d	MDR1	RF	MAE
0.696029108893543	0.139687164953142	scaffold	rdkit2d	MDR1	RF	R2
0.840175192710548	0.0827351194618284	scaffold	rdkit2d	MDR1	RF	Pearson_R
1.83455752844542	0.178182500660104	scaffold	SMILES	CYP2D6	MolBERT	RMSE
1.41195031256016	0.108246202471199	scaffold	SMILES	CYP2D6	MolBERT	MAE
0.134878600064867	0.0978791510884451	scaffold	SMILES	CYP2D6	MolBERT	R2
0.37964846886512	0.125883333084586	scaffold	SMILES	CYP2D6	MolBERT	Pearson_R
1.90643237663584	0.145365577825621	scaffold	Graph	CYP2D6	GROVER	RMSE
1.4809430041257	0.105179135497531	scaffold	Graph	CYP2D6	GROVER	MAE
0.0633154137483121	0.097596971050328	scaffold	Graph	CYP2D6	GROVER	R2
0.31309477492387	0.148432555094444	scaffold	Graph	CYP2D6	GROVER	Pearson_R
1.81952223803115	0.170712596710583	scaffold	Graph	CYP2D6	GROVER_RDKit	RMSE
1.38630795031922	0.111234971592197	scaffold	Graph	CYP2D6	GROVER_RDKit	MAE
0.150441482577424	0.0737186133274074	scaffold	Graph	CYP2D6	GROVER_RDKit	R2
0.415700908827468	0.0773641722936807	scaffold	Graph	CYP2D6	GROVER_RDKit	Pearson_R
1.66788029097495	0.128534934618313	scaffold	rdkit2d	CYP2D6	RF	RMSE
1.26909065600986	0.0757643604218667	scaffold	rdkit2d	CYP2D6	RF	MAE
0.284872586809544	0.0549382682842398	scaffold	rdkit2d	CYP2D6	RF	R2
0.544260547496918	0.0525111929650119	scaffold	rdkit2d	CYP2D6	RF	Pearson_R
1.81562370265881	0.177947876942814	scaffold	SMILES	CYP3A4	MolBERT	RMSE
1.39013486648377	0.127559546802737	scaffold	SMILES	CYP3A4	MolBERT	MAE
0.221274844813959	0.101029731225272	scaffold	SMILES	CYP3A4	MolBERT	R2
0.482368078516133	0.0982178441119981	scaffold	SMILES	CYP3A4	MolBERT	Pearson_R
2.00064096029372	0.197176790433682	scaffold	Graph	CYP3A4	GROVER	RMSE
1.54775805017838	0.12822873105796	scaffold	Graph	CYP3A4	GROVER	MAE
0.0599775929747844	0.0808858962137767	scaffold	Graph	CYP3A4	GROVER	R2
0.333875238317515	0.150398937347148	scaffold	Graph	CYP3A4	GROVER	Pearson_R
1.77982321924527	0.183098933251943	scaffold	Graph	CYP3A4	GROVER_RDKit	RMSE
1.33743978013718	0.11804632032809	scaffold	Graph	CYP3A4	GROVER_RDKit	MAE
0.251038590365855	0.112584740014034	scaffold	Graph	CYP3A4	GROVER_RDKit	R2
0.515277933280609	0.100138969820117	scaffold	Graph	CYP3A4	GROVER_RDKit	Pearson_R
1.64970329767987	0.183745291956488	scaffold	rdkit2d	CYP3A4	RF	RMSE
1.2165079726363	0.133729795114257	scaffold	rdkit2d	CYP3A4	RF	MAE
0.357206347719489	0.099922219312151	scaffold	rdkit2d	CYP3A4	RF	R2
0.604127431321296	0.0794156591931847	scaffold	rdkit2d	CYP3A4	RF	Pearson_R
2.40699531250185	0.200643073136898	scaffold	SMILES	MOR	MolBERT	RMSE
1.89634948468312	0.158307413216591	scaffold	SMILES	MOR	MolBERT	MAE
0.336334138692261	0.0702722646031211	scaffold	SMILES	MOR	MolBERT	R2
0.593323638998837	0.0657958641503697	scaffold	SMILES	MOR	MolBERT	Pearson_R
2.62887233903884	0.324243669400058	scaffold	Graph	MOR	GROVER	RMSE
2.14367705011601	0.308990771193841	scaffold	Graph	MOR	GROVER	MAE
0.202142307131624	0.16003915120247	scaffold	Graph	MOR	GROVER	R2
0.495812770207465	0.213487513598059	scaffold	Graph	MOR	GROVER	Pearson_R
2.29375021903055	0.228221922893093	scaffold	Graph	MOR	GROVER_RDKit	RMSE
1.76882555122844	0.178067784437613	scaffold	Graph	MOR	GROVER_RDKit	MAE
0.396226381900389	0.087350876432739	scaffold	Graph	MOR	GROVER_RDKit	R2
0.642287107508377	0.0680039548436225	scaffold	Graph	MOR	GROVER_RDKit	Pearson_R
2.05329324817493	0.198471392556142	scaffold	rdkit2d	MOR	RF	RMSE
1.53859135999268	0.133780959734384	scaffold	rdkit2d	MOR	RF	MAE
0.514000780856736	0.0815612255776413	scaffold	rdkit2d	MOR	RF	R2
0.723447516851468	0.0585256758655379	scaffold	rdkit2d	MOR	RF	Pearson_R
2.42311200703632	0.175261404747963	scaffold	SMILES	DOR	MolBERT	RMSE
1.91961108429262	0.153469122595176	scaffold	SMILES	DOR	MolBERT	MAE
0.357371009202896	0.10885385688434	scaffold	SMILES	DOR	MolBERT	R2
0.612080604915308	0.0865760833972601	scaffold	SMILES	DOR	MolBERT	Pearson_R
2.56476215369989	0.339115046502263	scaffold	Graph	DOR	GROVER	RMSE
2.0661115270009	0.306426384006718	scaffold	Graph	DOR	GROVER	MAE
0.280064746837964	0.168650332705108	scaffold	Graph	DOR	GROVER	R2
0.593393927662081	0.184343785146725	scaffold	Graph	DOR	GROVER	Pearson_R
2.20863785013539	0.238181465470226	scaffold	Graph	DOR	GROVER_RDKit	RMSE
1.72042512450527	0.20505981397835	scaffold	Graph	DOR	GROVER_RDKit	MAE
0.464982755222255	0.113407596561375	scaffold	Graph	DOR	GROVER_RDKit	R2
0.688041435303988	0.0859853364723236	scaffold	Graph	DOR	GROVER_RDKit	Pearson_R
2.12459316148105	0.24874915588344	scaffold	rdkit2d	DOR	RF	RMSE
1.60829694696299	0.189548888095941	scaffold	rdkit2d	DOR	RF	MAE
0.502377562062655	0.123360089996027	scaffold	rdkit2d	DOR	RF	R2
0.714865421012449	0.0844235382835924	scaffold	rdkit2d	DOR	RF	Pearson_R
2.61490451833836	0.220143264891417	scaffold	SMILES	KOR	MolBERT	RMSE
2.05586579017596	0.169578147303689	scaffold	SMILES	KOR	MolBERT	MAE
0.328893967473371	0.102429131322422	scaffold	SMILES	KOR	MolBERT	R2
0.587066162011112	0.0861810462657839	scaffold	SMILES	KOR	MolBERT	Pearson_R
2.6903760003694	0.33772002923448	scaffold	Graph	KOR	GROVER	RMSE
2.13634346795045	0.306210539752614	scaffold	Graph	KOR	GROVER	MAE
0.291319228005192	0.151090247745744	scaffold	Graph	KOR	GROVER	R2
0.608391599923295	0.0912293861395281	scaffold	Graph	KOR	GROVER	Pearson_R
2.4572234749166	0.275662053633176	scaffold	Graph	KOR	GROVER_RDKit	RMSE
1.91811143321963	0.224014825848937	scaffold	Graph	KOR	GROVER_RDKit	MAE
0.406995064520887	0.126934605977255	scaffold	Graph	KOR	GROVER_RDKit	R2
0.652532957318489	0.0933621002949062	scaffold	Graph	KOR	GROVER_RDKit	Pearson_R
2.18638156247588	0.213711665461658	scaffold	rdkit2d	KOR	RF	RMSE
1.66535394129865	0.152090649035209	scaffold	rdkit2d	KOR	RF	MAE
0.529805256038166	0.098233167628991	scaffold	rdkit2d	KOR	RF	R2
0.73563108376221	0.0683053332703888	scaffold	rdkit2d	KOR	RF	Pearson_R
