# Supplementary material for: A systematic study of key elements underlying molecular property prediction
Source: Nat Commun. 2023 Oct 13;14:6395. doi: 10.1038/s41467-023-41948-6 (PMC10575948; doi:10.1038/s41467-023-41948-6)
Supplement: Supplementary file 4 — Source Data [file 41467_2023_41948_MOESM4_ESM.zip › SourceData/Fig5/Fig5c.txt]

model_1	model_2	metric_name	mol_prop	split_type	p_value	stats_method	p_value_group
RF	RF	RMSE	MDR1	scaffold	1	ranksums	>=0.05
RF	MolBERT	RMSE	MDR1	scaffold	2.79274007892698e-09	ranksums	<0.05
RF	GROVER	RMSE	MDR1	scaffold	8.56299390490084e-11	ranksums	<0.05
RF	GROVER_RDKit	RMSE	MDR1	scaffold	0.00256114013221376	ranksums	<0.05
MolBERT	RF	RMSE	MDR1	scaffold	2.79274007892698e-09	ranksums	<0.05
MolBERT	MolBERT	RMSE	MDR1	scaffold	1	ranksums	>=0.05
MolBERT	GROVER	RMSE	MDR1	scaffold	4.49386556005608e-05	ranksums	<0.05
MolBERT	GROVER_RDKit	RMSE	MDR1	scaffold	7.47547107834127e-06	ranksums	<0.05
GROVER	RF	RMSE	MDR1	scaffold	8.56299390490084e-11	ranksums	<0.05
GROVER	MolBERT	RMSE	MDR1	scaffold	4.49386556005608e-05	ranksums	<0.05
GROVER	GROVER	RMSE	MDR1	scaffold	1	ranksums	>=0.05
GROVER	GROVER_RDKit	RMSE	MDR1	scaffold	8.48722495644837e-10	ranksums	<0.05
GROVER_RDKit	RF	RMSE	MDR1	scaffold	0.00256114013221376	ranksums	<0.05
GROVER_RDKit	MolBERT	RMSE	MDR1	scaffold	7.47547107834127e-06	ranksums	<0.05
GROVER_RDKit	GROVER	RMSE	MDR1	scaffold	8.48722495644837e-10	ranksums	<0.05
GROVER_RDKit	GROVER_RDKit	RMSE	MDR1	scaffold	1	ranksums	>=0.05
RF	RF	R2	MDR1	scaffold	1	ranksums	>=0.05
RF	MolBERT	R2	MDR1	scaffold	7.89286156048025e-07	ranksums	<0.05
RF	GROVER	R2	MDR1	scaffold	2.05326829901647e-10	ranksums	<0.05
RF	GROVER_RDKit	R2	MDR1	scaffold	0.0604328900798604	ranksums	>=0.05
MolBERT	RF	R2	MDR1	scaffold	7.89286156048025e-07	ranksums	<0.05
MolBERT	MolBERT	R2	MDR1	scaffold	1	ranksums	>=0.05
MolBERT	GROVER	R2	MDR1	scaffold	7.89907821375286e-05	ranksums	<0.05
MolBERT	GROVER_RDKit	R2	MDR1	scaffold	0.00172265702865928	ranksums	<0.05
GROVER	RF	R2	MDR1	scaffold	2.05326829901647e-10	ranksums	<0.05
GROVER	MolBERT	R2	MDR1	scaffold	7.89907821375286e-05	ranksums	<0.05
GROVER	GROVER	R2	MDR1	scaffold	1	ranksums	>=0.05
GROVER	GROVER_RDKit	R2	MDR1	scaffold	2.1031211365264e-08	ranksums	<0.05
GROVER_RDKit	RF	R2	MDR1	scaffold	0.0604328900798604	ranksums	>=0.05
GROVER_RDKit	MolBERT	R2	MDR1	scaffold	0.00172265702865928	ranksums	<0.05
GROVER_RDKit	GROVER	R2	MDR1	scaffold	2.1031211365264e-08	ranksums	<0.05
GROVER_RDKit	GROVER_RDKit	R2	MDR1	scaffold	1	ranksums	>=0.05
RF	RF	Pearson_R	MDR1	scaffold	1	ranksums	>=0.05
RF	MolBERT	Pearson_R	MDR1	scaffold	0.00103021548837094	ranksums	<0.05
RF	GROVER	Pearson_R	MDR1	scaffold	1.66653495948469e-06	ranksums	<0.05
RF	GROVER_RDKit	Pearson_R	MDR1	scaffold	0.127809796539373	ranksums	>=0.05
MolBERT	RF	Pearson_R	MDR1	scaffold	0.00103021548837094	ranksums	<0.05
MolBERT	MolBERT	Pearson_R	MDR1	scaffold	1	ranksums	>=0.05
MolBERT	GROVER	Pearson_R	MDR1	scaffold	0.000927271862209823	ranksums	<0.05
MolBERT	GROVER_RDKit	Pearson_R	MDR1	scaffold	0.0667626139707639	ranksums	>=0.05
GROVER	RF	Pearson_R	MDR1	scaffold	1.66653495948469e-06	ranksums	<0.05
GROVER	MolBERT	Pearson_R	MDR1	scaffold	0.000927271862209823	ranksums	<0.05
GROVER	GROVER	Pearson_R	MDR1	scaffold	1	ranksums	>=0.05
GROVER	GROVER_RDKit	Pearson_R	MDR1	scaffold	3.26108634521542e-05	ranksums	<0.05
GROVER_RDKit	RF	Pearson_R	MDR1	scaffold	0.127809796539373	ranksums	>=0.05
GROVER_RDKit	MolBERT	Pearson_R	MDR1	scaffold	0.0667626139707639	ranksums	>=0.05
GROVER_RDKit	GROVER	Pearson_R	MDR1	scaffold	3.26108634521542e-05	ranksums	<0.05
GROVER_RDKit	GROVER_RDKit	Pearson_R	MDR1	scaffold	1	ranksums	>=0.05
RF	RF	MAE	MDR1	scaffold	1	ranksums	>=0.05
RF	MolBERT	MAE	MDR1	scaffold	8.48722495644837e-10	ranksums	<0.05
RF	GROVER	MAE	MDR1	scaffold	8.56299390490084e-11	ranksums	<0.05
RF	GROVER_RDKit	MAE	MDR1	scaffold	0.000100947188812739	ranksums	<0.05
MolBERT	RF	MAE	MDR1	scaffold	8.48722495644837e-10	ranksums	<0.05
MolBERT	MolBERT	MAE	MDR1	scaffold	1	ranksums	>=0.05
MolBERT	GROVER	MAE	MDR1	scaffold	0.000458482304215621	ranksums	<0.05
MolBERT	GROVER_RDKit	MAE	MDR1	scaffold	3.95610339636122e-07	ranksums	<0.05
GROVER	RF	MAE	MDR1	scaffold	8.56299390490084e-11	ranksums	<0.05
GROVER	MolBERT	MAE	MDR1	scaffold	0.000458482304215621	ranksums	<0.05
GROVER	GROVER	MAE	MDR1	scaffold	1	ranksums	>=0.05
GROVER	GROVER_RDKit	MAE	MDR1	scaffold	1.02179673458755e-09	ranksums	<0.05
GROVER_RDKit	RF	MAE	MDR1	scaffold	0.000100947188812739	ranksums	<0.05
GROVER_RDKit	MolBERT	MAE	MDR1	scaffold	3.95610339636122e-07	ranksums	<0.05
GROVER_RDKit	GROVER	MAE	MDR1	scaffold	1.02179673458755e-09	ranksums	<0.05
GROVER_RDKit	GROVER_RDKit	MAE	MDR1	scaffold	1	ranksums	>=0.05
RF	RF	RMSE	CYP2D6	scaffold	1	ranksums	>=0.05
RF	MolBERT	RMSE	CYP2D6	scaffold	6.97871029076066e-05	ranksums	<0.05
RF	GROVER	RMSE	CYP2D6	scaffold	2.11048317634244e-07	ranksums	<0.05
RF	GROVER_RDKit	RMSE	CYP2D6	scaffold	0.000144931382771462	ranksums	<0.05
MolBERT	RF	RMSE	CYP2D6	scaffold	6.97871029076066e-05	ranksums	<0.05
MolBERT	MolBERT	RMSE	CYP2D6	scaffold	1	ranksums	>=0.05
MolBERT	GROVER	RMSE	CYP2D6	scaffold	0.0492606674136038	ranksums	<0.05
MolBERT	GROVER_RDKit	RMSE	CYP2D6	scaffold	0.72271979157106	ranksums	>=0.05
GROVER	RF	RMSE	CYP2D6	scaffold	2.11048317634244e-07	ranksums	<0.05
GROVER	MolBERT	RMSE	CYP2D6	scaffold	0.0492606674136038	ranksums	<0.05
GROVER	GROVER	RMSE	CYP2D6	scaffold	1	ranksums	>=0.05
GROVER	GROVER_RDKit	RMSE	CYP2D6	scaffold	0.0159585842612662	ranksums	<0.05
GROVER_RDKit	RF	RMSE	CYP2D6	scaffold	0.000144931382771462	ranksums	<0.05
GROVER_RDKit	MolBERT	RMSE	CYP2D6	scaffold	0.72271979157106	ranksums	>=0.05
GROVER_RDKit	GROVER	RMSE	CYP2D6	scaffold	0.0159585842612662	ranksums	<0.05
GROVER_RDKit	GROVER_RDKit	RMSE	CYP2D6	scaffold	1	ranksums	>=0.05
RF	RF	R2	CYP2D6	scaffold	1	ranksums	>=0.05
RF	MolBERT	R2	CYP2D6	scaffold	2.49344397766472e-08	ranksums	<0.05
RF	GROVER	R2	CYP2D6	scaffold	4.00553278177826e-10	ranksums	<0.05
RF	GROVER_RDKit	R2	CYP2D6	scaffold	3.99980746743526e-09	ranksums	<0.05
MolBERT	RF	R2	CYP2D6	scaffold	2.49344397766472e-08	ranksums	<0.05
MolBERT	MolBERT	R2	CYP2D6	scaffold	1	ranksums	>=0.05
MolBERT	GROVER	R2	CYP2D6	scaffold	0.00681914122420463	ranksums	<0.05
MolBERT	GROVER_RDKit	R2	CYP2D6	scaffold	0.574246727831523	ranksums	>=0.05
GROVER	RF	R2	CYP2D6	scaffold	4.00553278177826e-10	ranksums	<0.05
GROVER	MolBERT	R2	CYP2D6	scaffold	0.00681914122420463	ranksums	<0.05
GROVER	GROVER	R2	CYP2D6	scaffold	1	ranksums	>=0.05
GROVER	GROVER_RDKit	R2	CYP2D6	scaffold	0.000292125950333414	ranksums	<0.05
GROVER_RDKit	RF	R2	CYP2D6	scaffold	3.99980746743526e-09	ranksums	<0.05
GROVER_RDKit	MolBERT	R2	CYP2D6	scaffold	0.574246727831523	ranksums	>=0.05
GROVER_RDKit	GROVER	R2	CYP2D6	scaffold	0.000292125950333414	ranksums	<0.05
GROVER_RDKit	GROVER_RDKit	R2	CYP2D6	scaffold	1	ranksums	>=0.05
RF	RF	Pearson_R	CYP2D6	scaffold	1	ranksums	>=0.05
RF	MolBERT	Pearson_R	CYP2D6	scaffold	1.9308924400541e-08	ranksums	<0.05
RF	GROVER	Pearson_R	CYP2D6	scaffold	9.31346905990068e-10	ranksums	<0.05
RF	GROVER_RDKit	Pearson_R	CYP2D6	scaffold	1.15127886155174e-08	ranksums	<0.05
MolBERT	RF	Pearson_R	CYP2D6	scaffold	1.9308924400541e-08	ranksums	<0.05
MolBERT	MolBERT	Pearson_R	CYP2D6	scaffold	1	ranksums	>=0.05
MolBERT	GROVER	Pearson_R	CYP2D6	scaffold	0.0492606674136038	ranksums	<0.05
MolBERT	GROVER_RDKit	Pearson_R	CYP2D6	scaffold	0.287111930123287	ranksums	>=0.05
GROVER	RF	Pearson_R	CYP2D6	scaffold	9.31346905990068e-10	ranksums	<0.05
GROVER	MolBERT	Pearson_R	CYP2D6	scaffold	0.0492606674136038	ranksums	<0.05
GROVER	GROVER	Pearson_R	CYP2D6	scaffold	1	ranksums	>=0.05
GROVER	GROVER_RDKit	Pearson_R	CYP2D6	scaffold	0.00453105443653246	ranksums	<0.05
GROVER_RDKit	RF	Pearson_R	CYP2D6	scaffold	1.15127886155174e-08	ranksums	<0.05
GROVER_RDKit	MolBERT	Pearson_R	CYP2D6	scaffold	0.287111930123287	ranksums	>=0.05
GROVER_RDKit	GROVER	Pearson_R	CYP2D6	scaffold	0.00453105443653246	ranksums	<0.05
GROVER_RDKit	GROVER_RDKit	Pearson_R	CYP2D6	scaffold	1	ranksums	>=0.05
RF	RF	MAE	CYP2D6	scaffold	1	ranksums	>=0.05
RF	MolBERT	MAE	CYP2D6	scaffold	4.98979964983489e-07	ranksums	<0.05
RF	GROVER	MAE	CYP2D6	scaffold	1.61897105367219e-09	ranksums	<0.05
RF	GROVER_RDKit	MAE	CYP2D6	scaffold	3.95538737788224e-05	ranksums	<0.05
MolBERT	RF	MAE	CYP2D6	scaffold	4.98979964983489e-07	ranksums	<0.05
MolBERT	MolBERT	MAE	CYP2D6	scaffold	1	ranksums	>=0.05
MolBERT	GROVER	MAE	CYP2D6	scaffold	0.0153233302434195	ranksums	<0.05
MolBERT	GROVER_RDKit	MAE	CYP2D6	scaffold	0.359334264539344	ranksums	>=0.05
GROVER	RF	MAE	CYP2D6	scaffold	1.61897105367219e-09	ranksums	<0.05
GROVER	MolBERT	MAE	CYP2D6	scaffold	0.0153233302434195	ranksums	<0.05
GROVER	GROVER	MAE	CYP2D6	scaffold	1	ranksums	>=0.05
GROVER	GROVER_RDKit	MAE	CYP2D6	scaffold	0.00140590551147289	ranksums	<0.05
GROVER_RDKit	RF	MAE	CYP2D6	scaffold	3.95538737788224e-05	ranksums	<0.05
GROVER_RDKit	MolBERT	MAE	CYP2D6	scaffold	0.359334264539344	ranksums	>=0.05
GROVER_RDKit	GROVER	MAE	CYP2D6	scaffold	0.00140590551147289	ranksums	<0.05
GROVER_RDKit	GROVER_RDKit	MAE	CYP2D6	scaffold	1	ranksums	>=0.05
RF	RF	RMSE	CYP3A4	scaffold	1	ranksums	>=0.05
RF	MolBERT	RMSE	CYP3A4	scaffold	0.00147961889644207	ranksums	<0.05
RF	GROVER	RMSE	CYP3A4	scaffold	9.44045721202458e-08	ranksums	<0.05
RF	GROVER_RDKit	RMSE	CYP3A4	scaffold	0.0172989009603632	ranksums	<0.05
MolBERT	RF	RMSE	CYP3A4	scaffold	0.00147961889644207	ranksums	<0.05
MolBERT	MolBERT	RMSE	CYP3A4	scaffold	1	ranksums	>=0.05
MolBERT	GROVER	RMSE	CYP3A4	scaffold	0.00126853453938113	ranksums	<0.05
MolBERT	GROVER_RDKit	RMSE	CYP3A4	scaffold	0.416135847078279	ranksums	>=0.05
GROVER	RF	RMSE	CYP3A4	scaffold	9.44045721202458e-08	ranksums	<0.05
GROVER	MolBERT	RMSE	CYP3A4	scaffold	0.00126853453938113	ranksums	<0.05
GROVER	GROVER	RMSE	CYP3A4	scaffold	1	ranksums	>=0.05
GROVER	GROVER_RDKit	RMSE	CYP3A4	scaffold	0.000153824256411889	ranksums	<0.05
GROVER_RDKit	RF	RMSE	CYP3A4	scaffold	0.0172989009603632	ranksums	<0.05
GROVER_RDKit	MolBERT	RMSE	CYP3A4	scaffold	0.416135847078279	ranksums	>=0.05
GROVER_RDKit	GROVER	RMSE	CYP3A4	scaffold	0.000153824256411889	ranksums	<0.05
GROVER_RDKit	GROVER_RDKit	RMSE	CYP3A4	scaffold	1	ranksums	>=0.05
RF	RF	R2	CYP3A4	scaffold	1	ranksums	>=0.05
RF	MolBERT	R2	CYP3A4	scaffold	9.8453100033373e-06	ranksums	<0.05
RF	GROVER	R2	CYP3A4	scaffold	5.22831602652652e-11	ranksums	<0.05
RF	GROVER_RDKit	R2	CYP3A4	scaffold	0.00172265702865928	ranksums	<0.05
MolBERT	RF	R2	CYP3A4	scaffold	9.8453100033373e-06	ranksums	<0.05
MolBERT	MolBERT	R2	CYP3A4	scaffold	1	ranksums	>=0.05
MolBERT	GROVER	R2	CYP3A4	scaffold	1.66162096588343e-07	ranksums	<0.05
MolBERT	GROVER_RDKit	R2	CYP3A4	scaffold	0.300711047148313	ranksums	>=0.05
GROVER	RF	R2	CYP3A4	scaffold	5.22831602652652e-11	ranksums	<0.05
GROVER	MolBERT	R2	CYP3A4	scaffold	1.66162096588343e-07	ranksums	<0.05
GROVER	GROVER	R2	CYP3A4	scaffold	1	ranksums	>=0.05
GROVER	GROVER_RDKit	R2	CYP3A4	scaffold	3.21373504044581e-08	ranksums	<0.05
GROVER_RDKit	RF	R2	CYP3A4	scaffold	0.00172265702865928	ranksums	<0.05
GROVER_RDKit	MolBERT	R2	CYP3A4	scaffold	0.300711047148313	ranksums	>=0.05
GROVER_RDKit	GROVER	R2	CYP3A4	scaffold	3.21373504044581e-08	ranksums	<0.05
GROVER_RDKit	GROVER_RDKit	R2	CYP3A4	scaffold	1	ranksums	>=0.05
RF	RF	Pearson_R	CYP3A4	scaffold	1	ranksums	>=0.05
RF	MolBERT	Pearson_R	CYP3A4	scaffold	1.80708780270684e-05	ranksums	<0.05
RF	GROVER	Pearson_R	CYP3A4	scaffold	1.7739278225827e-09	ranksums	<0.05
RF	GROVER_RDKit	Pearson_R	CYP3A4	scaffold	0.00200193621976434	ranksums	<0.05
MolBERT	RF	Pearson_R	CYP3A4	scaffold	1.80708780270684e-05	ranksums	<0.05
MolBERT	MolBERT	Pearson_R	CYP3A4	scaffold	1	ranksums	>=0.05
MolBERT	GROVER	Pearson_R	CYP3A4	scaffold	0.000153824256411889	ranksums	<0.05
MolBERT	GROVER_RDKit	Pearson_R	CYP3A4	scaffold	0.188236525377403	ranksums	>=0.05
GROVER	RF	Pearson_R	CYP3A4	scaffold	1.7739278225827e-09	ranksums	<0.05
GROVER	MolBERT	Pearson_R	CYP3A4	scaffold	0.000153824256411889	ranksums	<0.05
GROVER	GROVER	Pearson_R	CYP3A4	scaffold	1	ranksums	>=0.05
GROVER	GROVER_RDKit	Pearson_R	CYP3A4	scaffold	6.97449658924728e-06	ranksums	<0.05
GROVER_RDKit	RF	Pearson_R	CYP3A4	scaffold	0.00200193621976434	ranksums	<0.05
GROVER_RDKit	MolBERT	Pearson_R	CYP3A4	scaffold	0.188236525377403	ranksums	>=0.05
GROVER_RDKit	GROVER	Pearson_R	CYP3A4	scaffold	6.97449658924728e-06	ranksums	<0.05
GROVER_RDKit	GROVER_RDKit	Pearson_R	CYP3A4	scaffold	1	ranksums	>=0.05
RF	RF	MAE	CYP3A4	scaffold	1	ranksums	>=0.05
RF	MolBERT	MAE	CYP3A4	scaffold	9.19323673132505e-06	ranksums	<0.05
RF	GROVER	MAE	CYP3A4	scaffold	2.2603904862877e-10	ranksums	<0.05
RF	GROVER_RDKit	MAE	CYP3A4	scaffold	0.00147961889644207	ranksums	<0.05
MolBERT	RF	MAE	CYP3A4	scaffold	9.19323673132505e-06	ranksums	<0.05
MolBERT	MolBERT	MAE	CYP3A4	scaffold	1	ranksums	>=0.05
MolBERT	GROVER	MAE	CYP3A4	scaffold	4.78850167745837e-05	ranksums	<0.05
MolBERT	GROVER_RDKit	MAE	CYP3A4	scaffold	0.083669986917125	ranksums	>=0.05
GROVER	RF	MAE	CYP3A4	scaffold	2.2603904862877e-10	ranksums	<0.05
GROVER	MolBERT	MAE	CYP3A4	scaffold	4.78850167745837e-05	ranksums	<0.05
GROVER	GROVER	MAE	CYP3A4	scaffold	1	ranksums	>=0.05
GROVER	GROVER_RDKit	MAE	CYP3A4	scaffold	2.67549248023743e-07	ranksums	<0.05
GROVER_RDKit	RF	MAE	CYP3A4	scaffold	0.00147961889644207	ranksums	<0.05
GROVER_RDKit	MolBERT	MAE	CYP3A4	scaffold	0.083669986917125	ranksums	>=0.05
GROVER_RDKit	GROVER	MAE	CYP3A4	scaffold	2.67549248023743e-07	ranksums	<0.05
GROVER_RDKit	GROVER_RDKit	MAE	CYP3A4	scaffold	1	ranksums	>=0.05
RF	RF	RMSE	MOR	scaffold	1	ranksums	>=0.05
RF	MolBERT	RMSE	MOR	scaffold	6.26388824951319e-08	ranksums	<0.05
RF	GROVER	RMSE	MOR	scaffold	4.49433148126392e-08	ranksums	<0.05
RF	GROVER_RDKit	RMSE	MOR	scaffold	0.000107274836611068	ranksums	<0.05
MolBERT	RF	RMSE	MOR	scaffold	6.26388824951319e-08	ranksums	<0.05
MolBERT	MolBERT	RMSE	MOR	scaffold	1	ranksums	>=0.05
MolBERT	GROVER	RMSE	MOR	scaffold	0.00155687902927202	ranksums	<0.05
MolBERT	GROVER_RDKit	RMSE	MOR	scaffold	0.178501674863836	ranksums	>=0.05
GROVER	RF	RMSE	MOR	scaffold	4.49433148126392e-08	ranksums	<0.05
GROVER	MolBERT	RMSE	MOR	scaffold	0.00155687902927202	ranksums	<0.05
GROVER	GROVER	RMSE	MOR	scaffold	1	ranksums	>=0.05
GROVER	GROVER_RDKit	RMSE	MOR	scaffold	3.7096889063393e-05	ranksums	<0.05
GROVER_RDKit	RF	RMSE	MOR	scaffold	0.000107274836611068	ranksums	<0.05
GROVER_RDKit	MolBERT	RMSE	MOR	scaffold	0.178501674863836	ranksums	>=0.05
GROVER_RDKit	GROVER	RMSE	MOR	scaffold	3.7096889063393e-05	ranksums	<0.05
GROVER_RDKit	GROVER_RDKit	RMSE	MOR	scaffold	1	ranksums	>=0.05
RF	RF	R2	MOR	scaffold	1	ranksums	>=0.05
RF	MolBERT	R2	MOR	scaffold	2.12839236281228e-09	ranksums	<0.05
RF	GROVER	R2	MOR	scaffold	5.70908488004922e-09	ranksums	<0.05
RF	GROVER_RDKit	R2	MOR	scaffold	1.12843853479619e-05	ranksums	<0.05
MolBERT	RF	R2	MOR	scaffold	2.12839236281228e-09	ranksums	<0.05
MolBERT	MolBERT	R2	MOR	scaffold	1	ranksums	>=0.05
MolBERT	GROVER	R2	MOR	scaffold	6.5575086672954e-05	ranksums	<0.05
MolBERT	GROVER_RDKit	R2	MOR	scaffold	0.0153233302434195	ranksums	<0.05
GROVER	RF	R2	MOR	scaffold	5.70908488004922e-09	ranksums	<0.05
GROVER	MolBERT	R2	MOR	scaffold	6.5575086672954e-05	ranksums	<0.05
GROVER	GROVER	R2	MOR	scaffold	1	ranksums	>=0.05
GROVER	GROVER_RDKit	R2	MOR	scaffold	2.23398763166654e-06	ranksums	<0.05
GROVER_RDKit	RF	R2	MOR	scaffold	1.12843853479619e-05	ranksums	<0.05
GROVER_RDKit	MolBERT	R2	MOR	scaffold	0.0153233302434195	ranksums	<0.05
GROVER_RDKit	GROVER	R2	MOR	scaffold	2.23398763166654e-06	ranksums	<0.05
GROVER_RDKit	GROVER_RDKit	R2	MOR	scaffold	1	ranksums	>=0.05
RF	RF	Pearson_R	MOR	scaffold	1	ranksums	>=0.05
RF	MolBERT	Pearson_R	MOR	scaffold	5.70908488004922e-09	ranksums	<0.05
RF	GROVER	Pearson_R	MOR	scaffold	6.7798158073902e-07	ranksums	<0.05
RF	GROVER_RDKit	Pearson_R	MOR	scaffold	2.35415912841053e-05	ranksums	<0.05
MolBERT	RF	Pearson_R	MOR	scaffold	5.70908488004922e-09	ranksums	<0.05
MolBERT	MolBERT	Pearson_R	MOR	scaffold	1	ranksums	>=0.05
MolBERT	GROVER	Pearson_R	MOR	scaffold	0.0147104444533948	ranksums	<0.05
MolBERT	GROVER_RDKit	Pearson_R	MOR	scaffold	0.0105365252586533	ranksums	<0.05
GROVER	RF	Pearson_R	MOR	scaffold	6.7798158073902e-07	ranksums	<0.05
GROVER	MolBERT	Pearson_R	MOR	scaffold	0.0147104444533948	ranksums	<0.05
GROVER	GROVER	Pearson_R	MOR	scaffold	1	ranksums	>=0.05
GROVER	GROVER_RDKit	Pearson_R	MOR	scaffold	0.000541067663305024	ranksums	<0.05
GROVER_RDKit	RF	Pearson_R	MOR	scaffold	2.35415912841053e-05	ranksums	<0.05
GROVER_RDKit	MolBERT	Pearson_R	MOR	scaffold	0.0105365252586533	ranksums	<0.05
GROVER_RDKit	GROVER	Pearson_R	MOR	scaffold	0.000541067663305024	ranksums	<0.05
GROVER_RDKit	GROVER_RDKit	Pearson_R	MOR	scaffold	1	ranksums	>=0.05
RF	RF	MAE	MOR	scaffold	1	ranksums	>=0.05
RF	MolBERT	MAE	MOR	scaffold	5.84056947498936e-10	ranksums	<0.05
RF	GROVER	MAE	MOR	scaffold	4.3733050624673e-09	ranksums	<0.05
RF	GROVER_RDKit	MAE	MOR	scaffold	3.44536113152082e-06	ranksums	<0.05
MolBERT	RF	MAE	MOR	scaffold	5.84056947498936e-10	ranksums	<0.05
MolBERT	MolBERT	MAE	MOR	scaffold	1	ranksums	>=0.05
MolBERT	GROVER	MAE	MOR	scaffold	0.000245856875452165	ranksums	<0.05
MolBERT	GROVER_RDKit	MAE	MOR	scaffold	0.0172989009603632	ranksums	<0.05
GROVER	RF	MAE	MOR	scaffold	4.3733050624673e-09	ranksums	<0.05
GROVER	MolBERT	MAE	MOR	scaffold	0.000245856875452165	ranksums	<0.05
GROVER	GROVER	MAE	MOR	scaffold	1	ranksums	>=0.05
GROVER	GROVER_RDKit	MAE	MOR	scaffold	4.26655443220908e-06	ranksums	<0.05
GROVER_RDKit	RF	MAE	MOR	scaffold	3.44536113152082e-06	ranksums	<0.05
GROVER_RDKit	MolBERT	MAE	MOR	scaffold	0.0172989009603632	ranksums	<0.05
GROVER_RDKit	GROVER	MAE	MOR	scaffold	4.26655443220908e-06	ranksums	<0.05
GROVER_RDKit	GROVER_RDKit	MAE	MOR	scaffold	1	ranksums	>=0.05
RF	RF	RMSE	DOR	scaffold	1	ranksums	>=0.05
RF	MolBERT	RMSE	DOR	scaffold	6.97449658924728e-06	ranksums	<0.05
RF	GROVER	RMSE	DOR	scaffold	7.31597272595403e-07	ranksums	<0.05
RF	GROVER_RDKit	RMSE	DOR	scaffold	0.160163936901791	ranksums	>=0.05
MolBERT	RF	RMSE	DOR	scaffold	6.97449658924728e-06	ranksums	<0.05
MolBERT	MolBERT	RMSE	DOR	scaffold	1	ranksums	>=0.05
MolBERT	GROVER	RMSE	DOR	scaffold	0.336558376394651	ranksums	>=0.05
MolBERT	GROVER_RDKit	RMSE	DOR	scaffold	0.00018368404743658	ranksums	<0.05
GROVER	RF	RMSE	DOR	scaffold	7.31597272595403e-07	ranksums	<0.05
GROVER	MolBERT	RMSE	DOR	scaffold	0.336558376394651	ranksums	>=0.05
GROVER	GROVER	RMSE	DOR	scaffold	1	ranksums	>=0.05
GROVER	GROVER_RDKit	RMSE	DOR	scaffold	1.93121116964054e-05	ranksums	<0.05
GROVER_RDKit	RF	RMSE	DOR	scaffold	0.160163936901791	ranksums	>=0.05
GROVER_RDKit	MolBERT	RMSE	DOR	scaffold	0.00018368404743658	ranksums	<0.05
GROVER_RDKit	GROVER	RMSE	DOR	scaffold	1.93121116964054e-05	ranksums	<0.05
GROVER_RDKit	GROVER_RDKit	RMSE	DOR	scaffold	1	ranksums	>=0.05
RF	RF	R2	DOR	scaffold	1	ranksums	>=0.05
RF	MolBERT	R2	DOR	scaffold	2.86433698420119e-05	ranksums	<0.05
RF	GROVER	R2	DOR	scaffold	9.89854166780288e-07	ranksums	<0.05
RF	GROVER_RDKit	R2	DOR	scaffold	0.219782260816141	ranksums	>=0.05
MolBERT	RF	R2	DOR	scaffold	2.86433698420119e-05	ranksums	<0.05
MolBERT	MolBERT	R2	DOR	scaffold	1	ranksums	>=0.05
MolBERT	GROVER	R2	DOR	scaffold	0.151546790758263	ranksums	>=0.05
MolBERT	GROVER_RDKit	R2	DOR	scaffold	0.000710141785345457	ranksums	<0.05
GROVER	RF	R2	DOR	scaffold	9.89854166780288e-07	ranksums	<0.05
GROVER	MolBERT	R2	DOR	scaffold	0.151546790758263	ranksums	>=0.05
GROVER	GROVER	R2	DOR	scaffold	1	ranksums	>=0.05
GROVER	GROVER_RDKit	R2	DOR	scaffold	1.69058805096499e-05	ranksums	<0.05
GROVER_RDKit	RF	R2	DOR	scaffold	0.219782260816141	ranksums	>=0.05
GROVER_RDKit	MolBERT	R2	DOR	scaffold	0.000710141785345457	ranksums	<0.05
GROVER_RDKit	GROVER	R2	DOR	scaffold	1.69058805096499e-05	ranksums	<0.05
GROVER_RDKit	GROVER_RDKit	R2	DOR	scaffold	1	ranksums	>=0.05
RF	RF	Pearson_R	DOR	scaffold	1	ranksums	>=0.05
RF	MolBERT	Pearson_R	DOR	scaffold	6.5575086672954e-05	ranksums	<0.05
RF	GROVER	Pearson_R	DOR	scaffold	0.00108556302978548	ranksums	<0.05
RF	GROVER_RDKit	Pearson_R	DOR	scaffold	0.203564840611187	ranksums	>=0.05
MolBERT	RF	Pearson_R	DOR	scaffold	6.5575086672954e-05	ranksums	<0.05
MolBERT	MolBERT	Pearson_R	DOR	scaffold	1	ranksums	>=0.05
MolBERT	GROVER	Pearson_R	DOR	scaffold	0.636140685770246	ranksums	>=0.05
MolBERT	GROVER_RDKit	Pearson_R	DOR	scaffold	0.00172265702865928	ranksums	<0.05
GROVER	RF	Pearson_R	DOR	scaffold	0.00108556302978548	ranksums	<0.05
GROVER	MolBERT	Pearson_R	DOR	scaffold	0.636140685770246	ranksums	>=0.05
GROVER	GROVER	Pearson_R	DOR	scaffold	1	ranksums	>=0.05
GROVER	GROVER_RDKit	Pearson_R	DOR	scaffold	0.0255853526590097	ranksums	<0.05
GROVER_RDKit	RF	Pearson_R	DOR	scaffold	0.203564840611187	ranksums	>=0.05
GROVER_RDKit	MolBERT	Pearson_R	DOR	scaffold	0.00172265702865928	ranksums	<0.05
GROVER_RDKit	GROVER	Pearson_R	DOR	scaffold	0.0255853526590097	ranksums	<0.05
GROVER_RDKit	GROVER_RDKit	Pearson_R	DOR	scaffold	1	ranksums	>=0.05
RF	RF	MAE	DOR	scaffold	1	ranksums	>=0.05
RF	MolBERT	MAE	DOR	scaffold	3.80208787227251e-08	ranksums	<0.05
RF	GROVER	MAE	DOR	scaffold	3.65742836341826e-09	ranksums	<0.05
RF	GROVER_RDKit	MAE	DOR	scaffold	0.0320535901106827	ranksums	<0.05
MolBERT	RF	MAE	DOR	scaffold	3.80208787227251e-08	ranksums	<0.05
MolBERT	MolBERT	MAE	DOR	scaffold	1	ranksums	>=0.05
MolBERT	GROVER	MAE	DOR	scaffold	0.173777038979135	ranksums	>=0.05
MolBERT	GROVER_RDKit	MAE	DOR	scaffold	0.000100947188812739	ranksums	<0.05
GROVER	RF	MAE	DOR	scaffold	3.65742836341826e-09	ranksums	<0.05
GROVER	MolBERT	MAE	DOR	scaffold	0.173777038979135	ranksums	>=0.05
GROVER	GROVER	MAE	DOR	scaffold	1	ranksums	>=0.05
GROVER	GROVER_RDKit	MAE	DOR	scaffold	2.77695857861341e-06	ranksums	<0.05
GROVER_RDKit	RF	MAE	DOR	scaffold	0.0320535901106827	ranksums	<0.05
GROVER_RDKit	MolBERT	MAE	DOR	scaffold	0.000100947188812739	ranksums	<0.05
GROVER_RDKit	GROVER	MAE	DOR	scaffold	2.77695857861341e-06	ranksums	<0.05
GROVER_RDKit	GROVER_RDKit	MAE	DOR	scaffold	1	ranksums	>=0.05
RF	RF	RMSE	KOR	scaffold	1	ranksums	>=0.05
RF	MolBERT	RMSE	KOR	scaffold	3.80208787227251e-08	ranksums	<0.05
RF	GROVER	RMSE	KOR	scaffold	4.49433148126392e-08	ranksums	<0.05
RF	GROVER_RDKit	RMSE	KOR	scaffold	9.49730301429274e-05	ranksums	<0.05
MolBERT	RF	RMSE	KOR	scaffold	3.80208787227251e-08	ranksums	<0.05
MolBERT	MolBERT	RMSE	KOR	scaffold	1	ranksums	>=0.05
MolBERT	GROVER	RMSE	KOR	scaffold	0.344044940644476	ranksums	>=0.05
MolBERT	GROVER_RDKit	RMSE	KOR	scaffold	0.0141192685035642	ranksums	<0.05
GROVER	RF	RMSE	KOR	scaffold	4.49433148126392e-08	ranksums	<0.05
GROVER	MolBERT	RMSE	KOR	scaffold	0.344044940644476	ranksums	>=0.05
GROVER	GROVER	RMSE	KOR	scaffold	1	ranksums	>=0.05
GROVER	GROVER_RDKit	RMSE	KOR	scaffold	0.00453105443653246	ranksums	<0.05
GROVER_RDKit	RF	RMSE	KOR	scaffold	9.49730301429274e-05	ranksums	<0.05
GROVER_RDKit	MolBERT	RMSE	KOR	scaffold	0.0141192685035642	ranksums	<0.05
GROVER_RDKit	GROVER	RMSE	KOR	scaffold	0.00453105443653246	ranksums	<0.05
GROVER_RDKit	GROVER_RDKit	RMSE	KOR	scaffold	1	ranksums	>=0.05
RF	RF	R2	KOR	scaffold	1	ranksums	>=0.05
RF	MolBERT	R2	KOR	scaffold	4.49433148126392e-08	ranksums	<0.05
RF	GROVER	R2	KOR	scaffold	1.15127886155174e-08	ranksums	<0.05
RF	GROVER_RDKit	R2	KOR	scaffold	0.00018368404743658	ranksums	<0.05
MolBERT	RF	R2	KOR	scaffold	4.49433148126392e-08	ranksums	<0.05
MolBERT	MolBERT	R2	KOR	scaffold	1	ranksums	>=0.05
MolBERT	GROVER	R2	KOR	scaffold	0.336558376394651	ranksums	>=0.05
MolBERT	GROVER_RDKit	R2	KOR	scaffold	0.0109930026457564	ranksums	<0.05
GROVER	RF	R2	KOR	scaffold	1.15127886155174e-08	ranksums	<0.05
GROVER	MolBERT	R2	KOR	scaffold	0.336558376394651	ranksums	>=0.05
GROVER	GROVER	R2	KOR	scaffold	1	ranksums	>=0.05
GROVER	GROVER_RDKit	R2	KOR	scaffold	0.00190453216444955	ranksums	<0.05
GROVER_RDKit	RF	R2	KOR	scaffold	0.00018368404743658	ranksums	<0.05
GROVER_RDKit	MolBERT	R2	KOR	scaffold	0.0109930026457564	ranksums	<0.05
GROVER_RDKit	GROVER	R2	KOR	scaffold	0.00190453216444955	ranksums	<0.05
GROVER_RDKit	GROVER_RDKit	R2	KOR	scaffold	1	ranksums	>=0.05
RF	RF	Pearson_R	KOR	scaffold	1	ranksums	>=0.05
RF	MolBERT	Pearson_R	KOR	scaffold	6.26388824951319e-08	ranksums	<0.05
RF	GROVER	Pearson_R	KOR	scaffold	5.38895483794356e-07	ranksums	<0.05
RF	GROVER_RDKit	Pearson_R	KOR	scaffold	0.0002189312882073	ranksums	<0.05
MolBERT	RF	Pearson_R	KOR	scaffold	6.26388824951319e-08	ranksums	<0.05
MolBERT	MolBERT	Pearson_R	KOR	scaffold	1	ranksums	>=0.05
MolBERT	GROVER	Pearson_R	KOR	scaffold	0.336558376394651	ranksums	>=0.05
MolBERT	GROVER_RDKit	Pearson_R	KOR	scaffold	0.00474542496004799	ranksums	<0.05
GROVER	RF	Pearson_R	KOR	scaffold	5.38895483794356e-07	ranksums	<0.05
GROVER	MolBERT	Pearson_R	KOR	scaffold	0.336558376394651	ranksums	>=0.05
GROVER	GROVER	Pearson_R	KOR	scaffold	1	ranksums	>=0.05
GROVER	GROVER_RDKit	Pearson_R	KOR	scaffold	0.0475786020471988	ranksums	<0.05
GROVER_RDKit	RF	Pearson_R	KOR	scaffold	0.0002189312882073	ranksums	<0.05
GROVER_RDKit	MolBERT	Pearson_R	KOR	scaffold	0.00474542496004799	ranksums	<0.05
GROVER_RDKit	GROVER	Pearson_R	KOR	scaffold	0.0475786020471988	ranksums	<0.05
GROVER_RDKit	GROVER_RDKit	Pearson_R	KOR	scaffold	1	ranksums	>=0.05
RF	RF	MAE	KOR	scaffold	1	ranksums	>=0.05
RF	MolBERT	MAE	KOR	scaffold	9.31346905990068e-10	ranksums	<0.05
RF	GROVER	MAE	KOR	scaffold	8.86428893651676e-09	ranksums	<0.05
RF	GROVER_RDKit	MAE	KOR	scaffold	8.58254984926067e-06	ranksums	<0.05
MolBERT	RF	MAE	KOR	scaffold	9.31346905990068e-10	ranksums	<0.05
MolBERT	MolBERT	MAE	KOR	scaffold	1	ranksums	>=0.05
MolBERT	GROVER	MAE	KOR	scaffold	0.351636969005001	ranksums	>=0.05
MolBERT	GROVER_RDKit	MAE	KOR	scaffold	0.00652159522961408	ranksums	<0.05
GROVER	RF	MAE	KOR	scaffold	8.86428893651676e-09	ranksums	<0.05
GROVER	MolBERT	MAE	KOR	scaffold	0.351636969005001	ranksums	>=0.05
GROVER	GROVER	MAE	KOR	scaffold	1	ranksums	>=0.05
GROVER	GROVER_RDKit	MAE	KOR	scaffold	0.00393953765505759	ranksums	<0.05
GROVER_RDKit	RF	MAE	KOR	scaffold	8.58254984926067e-06	ranksums	<0.05
GROVER_RDKit	MolBERT	MAE	KOR	scaffold	0.00652159522961408	ranksums	<0.05
GROVER_RDKit	GROVER	MAE	KOR	scaffold	0.00393953765505759	ranksums	<0.05
GROVER_RDKit	GROVER_RDKit	MAE	KOR	scaffold	1	ranksums	>=0.05
