# Supplementary material for: A systematic study of key elements underlying molecular property prediction
Source: Nat Commun. 2023 Oct 13;14:6395. doi: 10.1038/s41467-023-41948-6 (PMC10575948; doi:10.1038/s41467-023-41948-6)
Supplement: Supplementary file 4 — Source Data [file 41467_2023_41948_MOESM4_ESM.zip › SourceData/Fig5/Fig5g.txt]

rep_1	rep_2	metric_name	mol_prop	split_type	p_value	stats_method	p_value_group
1. MorganBits	1. MorganBits	RMSE	MDR1	Scaffold	1	ranksums	>=0.05
1. MorganBits	2. MorganCounts	RMSE	MDR1	Scaffold	0.280470477277229	ranksums	>=0.05
1. MorganBits	3. MACCS	RMSE	MDR1	Scaffold	0.280470477277229	ranksums	>=0.05
1. MorganBits	0. RDKit Descriptors	RMSE	MDR1	Scaffold	0.790147056174559	ranksums	>=0.05
1. MorganBits	5. PhysChem Descriptors	RMSE	MDR1	Scaffold	0.00147961889644207	ranksums	<0.05
1. MorganBits	4. AtomPairs	RMSE	MDR1	Scaffold	0.367136581248436	ranksums	>=0.05
2. MorganCounts	1. MorganBits	RMSE	MDR1	Scaffold	0.280470477277229	ranksums	>=0.05
2. MorganCounts	2. MorganCounts	RMSE	MDR1	Scaffold	1	ranksums	>=0.05
2. MorganCounts	3. MACCS	RMSE	MDR1	Scaffold	0.0357826755837011	ranksums	<0.05
2. MorganCounts	0. RDKit Descriptors	RMSE	MDR1	Scaffold	0.399389395013695	ranksums	>=0.05
2. MorganCounts	5. PhysChem Descriptors	RMSE	MDR1	Scaffold	0.000260456253335063	ranksums	<0.05
2. MorganCounts	4. AtomPairs	RMSE	MDR1	Scaffold	0.836023950489311	ranksums	>=0.05
3. MACCS	1. MorganBits	RMSE	MDR1	Scaffold	0.280470477277229	ranksums	>=0.05
3. MACCS	2. MorganCounts	RMSE	MDR1	Scaffold	0.0357826755837011	ranksums	<0.05
3. MACCS	3. MACCS	RMSE	MDR1	Scaffold	1	ranksums	>=0.05
3. MACCS	0. RDKit Descriptors	RMSE	MDR1	Scaffold	0.117079846005044	ranksums	>=0.05
3. MACCS	5. PhysChem Descriptors	RMSE	MDR1	Scaffold	0.0219295475688353	ranksums	<0.05
3. MACCS	4. AtomPairs	RMSE	MDR1	Scaffold	0.0357826755837011	ranksums	<0.05
0. RDKit Descriptors	1. MorganBits	RMSE	MDR1	Scaffold	0.790147056174559	ranksums	>=0.05
0. RDKit Descriptors	2. MorganCounts	RMSE	MDR1	Scaffold	0.399389395013695	ranksums	>=0.05
0. RDKit Descriptors	3. MACCS	RMSE	MDR1	Scaffold	0.117079846005044	ranksums	>=0.05
0. RDKit Descriptors	0. RDKit Descriptors	RMSE	MDR1	Scaffold	1	ranksums	>=0.05
0. RDKit Descriptors	5. PhysChem Descriptors	RMSE	MDR1	Scaffold	0.000245856875452165	ranksums	<0.05
0. RDKit Descriptors	4. AtomPairs	RMSE	MDR1	Scaffold	0.524952228275667	ranksums	>=0.05
5. PhysChem Descriptors	1. MorganBits	RMSE	MDR1	Scaffold	0.00147961889644207	ranksums	<0.05
5. PhysChem Descriptors	2. MorganCounts	RMSE	MDR1	Scaffold	0.000260456253335063	ranksums	<0.05
5. PhysChem Descriptors	3. MACCS	RMSE	MDR1	Scaffold	0.0219295475688353	ranksums	<0.05
5. PhysChem Descriptors	0. RDKit Descriptors	RMSE	MDR1	Scaffold	0.000245856875452165	ranksums	<0.05
5. PhysChem Descriptors	5. PhysChem Descriptors	RMSE	MDR1	Scaffold	1	ranksums	>=0.05
5. PhysChem Descriptors	4. AtomPairs	RMSE	MDR1	Scaffold	0.000260456253335063	ranksums	<0.05
4. AtomPairs	1. MorganBits	RMSE	MDR1	Scaffold	0.367136581248436	ranksums	>=0.05
4. AtomPairs	2. MorganCounts	RMSE	MDR1	Scaffold	0.836023950489311	ranksums	>=0.05
4. AtomPairs	3. MACCS	RMSE	MDR1	Scaffold	0.0357826755837011	ranksums	<0.05
4. AtomPairs	0. RDKit Descriptors	RMSE	MDR1	Scaffold	0.524952228275667	ranksums	>=0.05
4. AtomPairs	5. PhysChem Descriptors	RMSE	MDR1	Scaffold	0.000260456253335063	ranksums	<0.05
4. AtomPairs	4. AtomPairs	RMSE	MDR1	Scaffold	1	ranksums	>=0.05
1. MorganBits	1. MorganBits	RMSE	CYP2D6	Scaffold	1	ranksums	>=0.05
1. MorganBits	2. MorganCounts	RMSE	CYP2D6	Scaffold	0.813005287611997	ranksums	>=0.05
1. MorganBits	3. MACCS	RMSE	CYP2D6	Scaffold	0.0210899464078764	ranksums	<0.05
1. MorganBits	0. RDKit Descriptors	RMSE	CYP2D6	Scaffold	0.604838651327524	ranksums	>=0.05
1. MorganBits	5. PhysChem Descriptors	RMSE	CYP2D6	Scaffold	0.00120459794325649	ranksums	<0.05
1. MorganBits	4. AtomPairs	RMSE	CYP2D6	Scaffold	0.836023950489311	ranksums	>=0.05
2. MorganCounts	1. MorganBits	RMSE	CYP2D6	Scaffold	0.813005287611997	ranksums	>=0.05
2. MorganCounts	2. MorganCounts	RMSE	CYP2D6	Scaffold	1	ranksums	>=0.05
2. MorganCounts	3. MACCS	RMSE	CYP2D6	Scaffold	0.0286626858183454	ranksums	<0.05
2. MorganCounts	0. RDKit Descriptors	RMSE	CYP2D6	Scaffold	0.416135847078279	ranksums	>=0.05
2. MorganCounts	5. PhysChem Descriptors	RMSE	CYP2D6	Scaffold	0.00140590551147289	ranksums	<0.05
2. MorganCounts	4. AtomPairs	RMSE	CYP2D6	Scaffold	0.964622805113689	ranksums	>=0.05
3. MACCS	1. MorganBits	RMSE	CYP2D6	Scaffold	0.0210899464078764	ranksums	<0.05
3. MACCS	2. MorganCounts	RMSE	CYP2D6	Scaffold	0.0286626858183454	ranksums	<0.05
3. MACCS	3. MACCS	RMSE	CYP2D6	Scaffold	1	ranksums	>=0.05
3. MACCS	0. RDKit Descriptors	RMSE	CYP2D6	Scaffold	0.00652159522961408	ranksums	<0.05
3. MACCS	5. PhysChem Descriptors	RMSE	CYP2D6	Scaffold	0.214276509861477	ranksums	>=0.05
3. MACCS	4. AtomPairs	RMSE	CYP2D6	Scaffold	0.0428195073176977	ranksums	<0.05
0. RDKit Descriptors	1. MorganBits	RMSE	CYP2D6	Scaffold	0.604838651327524	ranksums	>=0.05
0. RDKit Descriptors	2. MorganCounts	RMSE	CYP2D6	Scaffold	0.416135847078279	ranksums	>=0.05
0. RDKit Descriptors	3. MACCS	RMSE	CYP2D6	Scaffold	0.00652159522961408	ranksums	<0.05
0. RDKit Descriptors	0. RDKit Descriptors	RMSE	CYP2D6	Scaffold	1	ranksums	>=0.05
0. RDKit Descriptors	5. PhysChem Descriptors	RMSE	CYP2D6	Scaffold	0.000433677833506189	ranksums	<0.05
0. RDKit Descriptors	4. AtomPairs	RMSE	CYP2D6	Scaffold	0.468797586246096	ranksums	>=0.05
5. PhysChem Descriptors	1. MorganBits	RMSE	CYP2D6	Scaffold	0.00120459794325649	ranksums	<0.05
5. PhysChem Descriptors	2. MorganCounts	RMSE	CYP2D6	Scaffold	0.00140590551147289	ranksums	<0.05
5. PhysChem Descriptors	3. MACCS	RMSE	CYP2D6	Scaffold	0.214276509861477	ranksums	>=0.05
5. PhysChem Descriptors	0. RDKit Descriptors	RMSE	CYP2D6	Scaffold	0.000433677833506189	ranksums	<0.05
5. PhysChem Descriptors	5. PhysChem Descriptors	RMSE	CYP2D6	Scaffold	1	ranksums	>=0.05
5. PhysChem Descriptors	4. AtomPairs	RMSE	CYP2D6	Scaffold	0.00341901044855435	ranksums	<0.05
4. AtomPairs	1. MorganBits	RMSE	CYP2D6	Scaffold	0.836023950489311	ranksums	>=0.05
4. AtomPairs	2. MorganCounts	RMSE	CYP2D6	Scaffold	0.964622805113689	ranksums	>=0.05
4. AtomPairs	3. MACCS	RMSE	CYP2D6	Scaffold	0.0428195073176977	ranksums	<0.05
4. AtomPairs	0. RDKit Descriptors	RMSE	CYP2D6	Scaffold	0.468797586246096	ranksums	>=0.05
4. AtomPairs	5. PhysChem Descriptors	RMSE	CYP2D6	Scaffold	0.00341901044855435	ranksums	<0.05
4. AtomPairs	4. AtomPairs	RMSE	CYP2D6	Scaffold	1	ranksums	>=0.05
1. MorganBits	1. MorganBits	RMSE	CYP3A4	Scaffold	1	ranksums	>=0.05
1. MorganBits	2. MorganCounts	RMSE	CYP3A4	Scaffold	0.459772646548566	ranksums	>=0.05
1. MorganBits	3. MACCS	RMSE	CYP3A4	Scaffold	0.214276509861477	ranksums	>=0.05
1. MorganBits	0. RDKit Descriptors	RMSE	CYP3A4	Scaffold	0.160163936901791	ranksums	>=0.05
1. MorganBits	5. PhysChem Descriptors	RMSE	CYP3A4	Scaffold	0.000128578162532981	ranksums	<0.05
1. MorganBits	4. AtomPairs	RMSE	CYP3A4	Scaffold	0.711672625487313	ranksums	>=0.05
2. MorganCounts	1. MorganBits	RMSE	CYP3A4	Scaffold	0.459772646548566	ranksums	>=0.05
2. MorganCounts	2. MorganCounts	RMSE	CYP3A4	Scaffold	1	ranksums	>=0.05
2. MorganCounts	3. MACCS	RMSE	CYP3A4	Scaffold	0.0527747206160589	ranksums	>=0.05
2. MorganCounts	0. RDKit Descriptors	RMSE	CYP3A4	Scaffold	0.0320535901106827	ranksums	<0.05
2. MorganCounts	5. PhysChem Descriptors	RMSE	CYP3A4	Scaffold	5.65702730771461e-06	ranksums	<0.05
2. MorganCounts	4. AtomPairs	RMSE	CYP3A4	Scaffold	0.72271979157106	ranksums	>=0.05
3. MACCS	1. MorganBits	RMSE	CYP3A4	Scaffold	0.214276509861477	ranksums	>=0.05
3. MACCS	2. MorganCounts	RMSE	CYP3A4	Scaffold	0.0527747206160589	ranksums	>=0.05
3. MACCS	3. MACCS	RMSE	CYP3A4	Scaffold	1	ranksums	>=0.05
3. MACCS	0. RDKit Descriptors	RMSE	CYP3A4	Scaffold	0.700685660700552	ranksums	>=0.05
3. MACCS	5. PhysChem Descriptors	RMSE	CYP3A4	Scaffold	0.000410130725819514	ranksums	<0.05
3. MACCS	4. AtomPairs	RMSE	CYP3A4	Scaffold	0.113664747815963	ranksums	>=0.05
0. RDKit Descriptors	1. MorganBits	RMSE	CYP3A4	Scaffold	0.160163936901791	ranksums	>=0.05
0. RDKit Descriptors	2. MorganCounts	RMSE	CYP3A4	Scaffold	0.0320535901106827	ranksums	<0.05
0. RDKit Descriptors	3. MACCS	RMSE	CYP3A4	Scaffold	0.700685660700552	ranksums	>=0.05
0. RDKit Descriptors	0. RDKit Descriptors	RMSE	CYP3A4	Scaffold	1	ranksums	>=0.05
0. RDKit Descriptors	5. PhysChem Descriptors	RMSE	CYP3A4	Scaffold	0.00120459794325649	ranksums	<0.05
0. RDKit Descriptors	4. AtomPairs	RMSE	CYP3A4	Scaffold	0.0546088652321406	ranksums	>=0.05
5. PhysChem Descriptors	1. MorganBits	RMSE	CYP3A4	Scaffold	0.000128578162532981	ranksums	<0.05
5. PhysChem Descriptors	2. MorganCounts	RMSE	CYP3A4	Scaffold	5.65702730771461e-06	ranksums	<0.05
5. PhysChem Descriptors	3. MACCS	RMSE	CYP3A4	Scaffold	0.000410130725819514	ranksums	<0.05
5. PhysChem Descriptors	0. RDKit Descriptors	RMSE	CYP3A4	Scaffold	0.00120459794325649	ranksums	<0.05
5. PhysChem Descriptors	5. PhysChem Descriptors	RMSE	CYP3A4	Scaffold	1	ranksums	>=0.05
5. PhysChem Descriptors	4. AtomPairs	RMSE	CYP3A4	Scaffold	1.29229610567306e-05	ranksums	<0.05
4. AtomPairs	1. MorganBits	RMSE	CYP3A4	Scaffold	0.711672625487313	ranksums	>=0.05
4. AtomPairs	2. MorganCounts	RMSE	CYP3A4	Scaffold	0.72271979157106	ranksums	>=0.05
4. AtomPairs	3. MACCS	RMSE	CYP3A4	Scaffold	0.113664747815963	ranksums	>=0.05
4. AtomPairs	0. RDKit Descriptors	RMSE	CYP3A4	Scaffold	0.0546088652321406	ranksums	>=0.05
4. AtomPairs	5. PhysChem Descriptors	RMSE	CYP3A4	Scaffold	1.29229610567306e-05	ranksums	<0.05
4. AtomPairs	4. AtomPairs	RMSE	CYP3A4	Scaffold	1	ranksums	>=0.05
1. MorganBits	1. MorganBits	RMSE	MOR	Scaffold	1	ranksums	>=0.05
1. MorganBits	2. MorganCounts	RMSE	MOR	Scaffold	0.836023950489311	ranksums	>=0.05
1. MorganBits	3. MACCS	RMSE	MOR	Scaffold	0.0059612885288648	ranksums	<0.05
1. MorganBits	0. RDKit Descriptors	RMSE	MOR	Scaffold	0.0357826755837011	ranksums	<0.05
1. MorganBits	5. PhysChem Descriptors	RMSE	MOR	Scaffold	5.22484569559294e-09	ranksums	<0.05
1. MorganBits	4. AtomPairs	RMSE	MOR	Scaffold	0.894146064578262	ranksums	>=0.05
2. MorganCounts	1. MorganBits	RMSE	MOR	Scaffold	0.836023950489311	ranksums	>=0.05
2. MorganCounts	2. MorganCounts	RMSE	MOR	Scaffold	1	ranksums	>=0.05
2. MorganCounts	3. MACCS	RMSE	MOR	Scaffold	0.00745108688879847	ranksums	<0.05
2. MorganCounts	0. RDKit Descriptors	RMSE	MOR	Scaffold	0.0475786020471988	ranksums	<0.05
2. MorganCounts	5. PhysChem Descriptors	RMSE	MOR	Scaffold	1.02179673458755e-09	ranksums	<0.05
2. MorganCounts	4. AtomPairs	RMSE	MOR	Scaffold	0.941072349139827	ranksums	>=0.05
3. MACCS	1. MorganBits	RMSE	MOR	Scaffold	0.0059612885288648	ranksums	<0.05
3. MACCS	2. MorganCounts	RMSE	MOR	Scaffold	0.00745108688879847	ranksums	<0.05
3. MACCS	3. MACCS	RMSE	MOR	Scaffold	1	ranksums	>=0.05
3. MACCS	0. RDKit Descriptors	RMSE	MOR	Scaffold	0.351636969005001	ranksums	>=0.05
3. MACCS	5. PhysChem Descriptors	RMSE	MOR	Scaffold	1.36901867984278e-08	ranksums	<0.05
3. MACCS	4. AtomPairs	RMSE	MOR	Scaffold	0.0062357784513685	ranksums	<0.05
0. RDKit Descriptors	1. MorganBits	RMSE	MOR	Scaffold	0.0357826755837011	ranksums	<0.05
0. RDKit Descriptors	2. MorganCounts	RMSE	MOR	Scaffold	0.0475786020471988	ranksums	<0.05
0. RDKit Descriptors	3. MACCS	RMSE	MOR	Scaffold	0.351636969005001	ranksums	>=0.05
0. RDKit Descriptors	0. RDKit Descriptors	RMSE	MOR	Scaffold	1	ranksums	>=0.05
0. RDKit Descriptors	5. PhysChem Descriptors	RMSE	MOR	Scaffold	4.78066042920329e-09	ranksums	<0.05
0. RDKit Descriptors	4. AtomPairs	RMSE	MOR	Scaffold	0.0345005081441225	ranksums	<0.05
5. PhysChem Descriptors	1. MorganBits	RMSE	MOR	Scaffold	5.22484569559294e-09	ranksums	<0.05
5. PhysChem Descriptors	2. MorganCounts	RMSE	MOR	Scaffold	1.02179673458755e-09	ranksums	<0.05
5. PhysChem Descriptors	3. MACCS	RMSE	MOR	Scaffold	1.36901867984278e-08	ranksums	<0.05
5. PhysChem Descriptors	0. RDKit Descriptors	RMSE	MOR	Scaffold	4.78066042920329e-09	ranksums	<0.05
5. PhysChem Descriptors	5. PhysChem Descriptors	RMSE	MOR	Scaffold	1	ranksums	>=0.05
5. PhysChem Descriptors	4. AtomPairs	RMSE	MOR	Scaffold	4.40299516798753e-10	ranksums	<0.05
4. AtomPairs	1. MorganBits	RMSE	MOR	Scaffold	0.894146064578262	ranksums	>=0.05
4. AtomPairs	2. MorganCounts	RMSE	MOR	Scaffold	0.941072349139827	ranksums	>=0.05
4. AtomPairs	3. MACCS	RMSE	MOR	Scaffold	0.0062357784513685	ranksums	<0.05
4. AtomPairs	0. RDKit Descriptors	RMSE	MOR	Scaffold	0.0345005081441225	ranksums	<0.05
4. AtomPairs	5. PhysChem Descriptors	RMSE	MOR	Scaffold	4.40299516798753e-10	ranksums	<0.05
4. AtomPairs	4. AtomPairs	RMSE	MOR	Scaffold	1	ranksums	>=0.05
1. MorganBits	1. MorganBits	RMSE	DOR	Scaffold	1	ranksums	>=0.05
1. MorganBits	2. MorganCounts	RMSE	DOR	Scaffold	0.929315124914634	ranksums	>=0.05
1. MorganBits	3. MACCS	RMSE	DOR	Scaffold	0.000113975424637973	ranksums	<0.05
1. MorganBits	0. RDKit Descriptors	RMSE	DOR	Scaffold	0.00520192154044832	ranksums	<0.05
1. MorganBits	5. PhysChem Descriptors	RMSE	DOR	Scaffold	1.69313483916145e-10	ranksums	<0.05
1. MorganBits	4. AtomPairs	RMSE	DOR	Scaffold	0.700685660700552	ranksums	>=0.05
2. MorganCounts	1. MorganBits	RMSE	DOR	Scaffold	0.929315124914634	ranksums	>=0.05
2. MorganCounts	2. MorganCounts	RMSE	DOR	Scaffold	1	ranksums	>=0.05
2. MorganCounts	3. MACCS	RMSE	DOR	Scaffold	8.93338459269216e-05	ranksums	<0.05
2. MorganCounts	0. RDKit Descriptors	RMSE	DOR	Scaffold	0.00652159522961408	ranksums	<0.05
2. MorganCounts	5. PhysChem Descriptors	RMSE	DOR	Scaffold	2.05326829901647e-10	ranksums	<0.05
2. MorganCounts	4. AtomPairs	RMSE	DOR	Scaffold	0.689760957275894	ranksums	>=0.05
3. MACCS	1. MorganBits	RMSE	DOR	Scaffold	0.000113975424637973	ranksums	<0.05
3. MACCS	2. MorganCounts	RMSE	DOR	Scaffold	8.93338459269216e-05	ranksums	<0.05
3. MACCS	3. MACCS	RMSE	DOR	Scaffold	1	ranksums	>=0.05
3. MACCS	0. RDKit Descriptors	RMSE	DOR	Scaffold	0.399389395013695	ranksums	>=0.05
3. MACCS	5. PhysChem Descriptors	RMSE	DOR	Scaffold	5.76683625810191e-08	ranksums	<0.05
3. MACCS	4. AtomPairs	RMSE	DOR	Scaffold	5.65702730771461e-06	ranksums	<0.05
0. RDKit Descriptors	1. MorganBits	RMSE	DOR	Scaffold	0.00520192154044832	ranksums	<0.05
0. RDKit Descriptors	2. MorganCounts	RMSE	DOR	Scaffold	0.00652159522961408	ranksums	<0.05
0. RDKit Descriptors	3. MACCS	RMSE	DOR	Scaffold	0.399389395013695	ranksums	>=0.05
0. RDKit Descriptors	0. RDKit Descriptors	RMSE	DOR	Scaffold	1	ranksums	>=0.05
0. RDKit Descriptors	5. PhysChem Descriptors	RMSE	DOR	Scaffold	1.25557069040687e-08	ranksums	<0.05
0. RDKit Descriptors	4. AtomPairs	RMSE	DOR	Scaffold	0.00067282950584858	ranksums	<0.05
5. PhysChem Descriptors	1. MorganBits	RMSE	DOR	Scaffold	1.69313483916145e-10	ranksums	<0.05
5. PhysChem Descriptors	2. MorganCounts	RMSE	DOR	Scaffold	2.05326829901647e-10	ranksums	<0.05
5. PhysChem Descriptors	3. MACCS	RMSE	DOR	Scaffold	5.76683625810191e-08	ranksums	<0.05
5. PhysChem Descriptors	0. RDKit Descriptors	RMSE	DOR	Scaffold	1.25557069040687e-08	ranksums	<0.05
5. PhysChem Descriptors	5. PhysChem Descriptors	RMSE	DOR	Scaffold	1	ranksums	>=0.05
5. PhysChem Descriptors	4. AtomPairs	RMSE	DOR	Scaffold	1.1483348024864e-10	ranksums	<0.05
4. AtomPairs	1. MorganBits	RMSE	DOR	Scaffold	0.700685660700552	ranksums	>=0.05
4. AtomPairs	2. MorganCounts	RMSE	DOR	Scaffold	0.689760957275894	ranksums	>=0.05
4. AtomPairs	3. MACCS	RMSE	DOR	Scaffold	5.65702730771461e-06	ranksums	<0.05
4. AtomPairs	0. RDKit Descriptors	RMSE	DOR	Scaffold	0.00067282950584858	ranksums	<0.05
4. AtomPairs	5. PhysChem Descriptors	RMSE	DOR	Scaffold	1.1483348024864e-10	ranksums	<0.05
4. AtomPairs	4. AtomPairs	RMSE	DOR	Scaffold	1	ranksums	>=0.05
1. MorganBits	1. MorganBits	RMSE	KOR	Scaffold	1	ranksums	>=0.05
1. MorganBits	2. MorganCounts	RMSE	KOR	Scaffold	0.689760957275894	ranksums	>=0.05
1. MorganBits	3. MACCS	RMSE	KOR	Scaffold	1.80708780270684e-05	ranksums	<0.05
1. MorganBits	0. RDKit Descriptors	RMSE	KOR	Scaffold	0.00712883007556135	ranksums	<0.05
1. MorganBits	5. PhysChem Descriptors	RMSE	KOR	Scaffold	6.41463519308275e-10	ranksums	<0.05
1. MorganBits	4. AtomPairs	RMSE	KOR	Scaffold	0.952842429580199	ranksums	>=0.05
2. MorganCounts	1. MorganBits	RMSE	KOR	Scaffold	0.689760957275894	ranksums	>=0.05
2. MorganCounts	2. MorganCounts	RMSE	KOR	Scaffold	1	ranksums	>=0.05
2. MorganCounts	3. MACCS	RMSE	KOR	Scaffold	1.20771791878894e-05	ranksums	<0.05
2. MorganCounts	0. RDKit Descriptors	RMSE	KOR	Scaffold	0.00341901044855435	ranksums	<0.05
2. MorganCounts	5. PhysChem Descriptors	RMSE	KOR	Scaffold	1.02179673458755e-09	ranksums	<0.05
2. MorganCounts	4. AtomPairs	RMSE	KOR	Scaffold	0.657380427110081	ranksums	>=0.05
3. MACCS	1. MorganBits	RMSE	KOR	Scaffold	1.80708780270684e-05	ranksums	<0.05
3. MACCS	2. MorganCounts	RMSE	KOR	Scaffold	1.20771791878894e-05	ranksums	<0.05
3. MACCS	3. MACCS	RMSE	KOR	Scaffold	1	ranksums	>=0.05
3. MACCS	0. RDKit Descriptors	RMSE	KOR	Scaffold	0.0413253615725104	ranksums	<0.05
3. MACCS	5. PhysChem Descriptors	RMSE	KOR	Scaffold	8.40120173049148e-05	ranksums	<0.05
3. MACCS	4. AtomPairs	RMSE	KOR	Scaffold	5.43359149466734e-05	ranksums	<0.05
0. RDKit Descriptors	1. MorganBits	RMSE	KOR	Scaffold	0.00712883007556135	ranksums	<0.05
0. RDKit Descriptors	2. MorganCounts	RMSE	KOR	Scaffold	0.00341901044855435	ranksums	<0.05
0. RDKit Descriptors	3. MACCS	RMSE	KOR	Scaffold	0.0413253615725104	ranksums	<0.05
0. RDKit Descriptors	0. RDKit Descriptors	RMSE	KOR	Scaffold	1	ranksums	>=0.05
0. RDKit Descriptors	5. PhysChem Descriptors	RMSE	KOR	Scaffold	1.11072752878266e-07	ranksums	<0.05
0. RDKit Descriptors	4. AtomPairs	RMSE	KOR	Scaffold	0.0180053510254157	ranksums	<0.05
5. PhysChem Descriptors	1. MorganBits	RMSE	KOR	Scaffold	6.41463519308275e-10	ranksums	<0.05
5. PhysChem Descriptors	2. MorganCounts	RMSE	KOR	Scaffold	1.02179673458755e-09	ranksums	<0.05
5. PhysChem Descriptors	3. MACCS	RMSE	KOR	Scaffold	8.40120173049148e-05	ranksums	<0.05
5. PhysChem Descriptors	0. RDKit Descriptors	RMSE	KOR	Scaffold	1.11072752878266e-07	ranksums	<0.05
5. PhysChem Descriptors	5. PhysChem Descriptors	RMSE	KOR	Scaffold	1	ranksums	>=0.05
5. PhysChem Descriptors	4. AtomPairs	RMSE	KOR	Scaffold	4.83886300051272e-10	ranksums	<0.05
4. AtomPairs	1. MorganBits	RMSE	KOR	Scaffold	0.952842429580199	ranksums	>=0.05
4. AtomPairs	2. MorganCounts	RMSE	KOR	Scaffold	0.657380427110081	ranksums	>=0.05
4. AtomPairs	3. MACCS	RMSE	KOR	Scaffold	5.43359149466734e-05	ranksums	<0.05
4. AtomPairs	0. RDKit Descriptors	RMSE	KOR	Scaffold	0.0180053510254157	ranksums	<0.05
4. AtomPairs	5. PhysChem Descriptors	RMSE	KOR	Scaffold	4.83886300051272e-10	ranksums	<0.05
4. AtomPairs	4. AtomPairs	RMSE	KOR	Scaffold	1	ranksums	>=0.05
1. MorganBits	1. MorganBits	RMSE	MDR1	Random	1	ranksums	>=0.05
1. MorganBits	2. MorganCounts	RMSE	MDR1	Random	0.424662204650892	ranksums	>=0.05
1. MorganBits	3. MACCS	RMSE	MDR1	Random	0.0320535901106827	ranksums	<0.05
1. MorganBits	0. RDKit Descriptors	RMSE	MDR1	Random	0.733825061212641	ranksums	>=0.05
1. MorganBits	5. PhysChem Descriptors	RMSE	MDR1	Random	2.95369449102501e-08	ranksums	<0.05
1. MorganBits	4. AtomPairs	RMSE	MDR1	Random	0.351636969005001	ranksums	>=0.05
2. MorganCounts	1. MorganBits	RMSE	MDR1	Random	0.424662204650892	ranksums	>=0.05
2. MorganCounts	2. MorganCounts	RMSE	MDR1	Random	1	ranksums	>=0.05
2. MorganCounts	3. MACCS	RMSE	MDR1	Random	0.00232223001611648	ranksums	<0.05
2. MorganCounts	0. RDKit Descriptors	RMSE	MDR1	Random	0.151546790758263	ranksums	>=0.05
2. MorganCounts	5. PhysChem Descriptors	RMSE	MDR1	Random	4.78066042920329e-09	ranksums	<0.05
2. MorganCounts	4. AtomPairs	RMSE	MDR1	Random	0.917573309612805	ranksums	>=0.05
3. MACCS	1. MorganBits	RMSE	MDR1	Random	0.0320535901106827	ranksums	<0.05
3. MACCS	2. MorganCounts	RMSE	MDR1	Random	0.00232223001611648	ranksums	<0.05
3. MACCS	3. MACCS	RMSE	MDR1	Random	1	ranksums	>=0.05
3. MACCS	0. RDKit Descriptors	RMSE	MDR1	Random	0.00967385065092029	ranksums	<0.05
3. MACCS	5. PhysChem Descriptors	RMSE	MDR1	Random	6.7798158073902e-07	ranksums	<0.05
3. MACCS	4. AtomPairs	RMSE	MDR1	Random	0.000927271862209823	ranksums	<0.05
0. RDKit Descriptors	1. MorganBits	RMSE	MDR1	Random	0.733825061212641	ranksums	>=0.05
0. RDKit Descriptors	2. MorganCounts	RMSE	MDR1	Random	0.151546790758263	ranksums	>=0.05
0. RDKit Descriptors	3. MACCS	RMSE	MDR1	Random	0.00967385065092029	ranksums	<0.05
0. RDKit Descriptors	0. RDKit Descriptors	RMSE	MDR1	Random	1	ranksums	>=0.05
0. RDKit Descriptors	5. PhysChem Descriptors	RMSE	MDR1	Random	1.02179673458755e-09	ranksums	<0.05
0. RDKit Descriptors	4. AtomPairs	RMSE	MDR1	Random	0.139289365686848	ranksums	>=0.05
5. PhysChem Descriptors	1. MorganBits	RMSE	MDR1	Random	2.95369449102501e-08	ranksums	<0.05
5. PhysChem Descriptors	2. MorganCounts	RMSE	MDR1	Random	4.78066042920329e-09	ranksums	<0.05
5. PhysChem Descriptors	3. MACCS	RMSE	MDR1	Random	6.7798158073902e-07	ranksums	<0.05
5. PhysChem Descriptors	0. RDKit Descriptors	RMSE	MDR1	Random	1.02179673458755e-09	ranksums	<0.05
5. PhysChem Descriptors	5. PhysChem Descriptors	RMSE	MDR1	Random	1	ranksums	>=0.05
5. PhysChem Descriptors	4. AtomPairs	RMSE	MDR1	Random	3.34364366150672e-09	ranksums	<0.05
4. AtomPairs	1. MorganBits	RMSE	MDR1	Random	0.351636969005001	ranksums	>=0.05
4. AtomPairs	2. MorganCounts	RMSE	MDR1	Random	0.917573309612805	ranksums	>=0.05
4. AtomPairs	3. MACCS	RMSE	MDR1	Random	0.000927271862209823	ranksums	<0.05
4. AtomPairs	0. RDKit Descriptors	RMSE	MDR1	Random	0.139289365686848	ranksums	>=0.05
4. AtomPairs	5. PhysChem Descriptors	RMSE	MDR1	Random	3.34364366150672e-09	ranksums	<0.05
4. AtomPairs	4. AtomPairs	RMSE	MDR1	Random	1	ranksums	>=0.05
1. MorganBits	1. MorganBits	RMSE	CYP2D6	Random	1	ranksums	>=0.05
1. MorganBits	2. MorganCounts	RMSE	CYP2D6	Random	0.767467973960724	ranksums	>=0.05
1. MorganBits	3. MACCS	RMSE	CYP2D6	Random	0.450845801273515	ranksums	>=0.05
1. MorganBits	0. RDKit Descriptors	RMSE	CYP2D6	Random	0.155810161610851	ranksums	>=0.05
1. MorganBits	5. PhysChem Descriptors	RMSE	CYP2D6	Random	3.80208787227251e-08	ranksums	<0.05
1. MorganBits	4. AtomPairs	RMSE	CYP2D6	Random	0.882465683286275	ranksums	>=0.05
2. MorganCounts	1. MorganBits	RMSE	CYP2D6	Random	0.767467973960724	ranksums	>=0.05
2. MorganCounts	2. MorganCounts	RMSE	CYP2D6	Random	1	ranksums	>=0.05
2. MorganCounts	3. MACCS	RMSE	CYP2D6	Random	0.280470477277229	ranksums	>=0.05
2. MorganCounts	0. RDKit Descriptors	RMSE	CYP2D6	Random	0.113664747815963	ranksums	>=0.05
2. MorganCounts	5. PhysChem Descriptors	RMSE	CYP2D6	Random	1.62655415638769e-08	ranksums	<0.05
2. MorganCounts	4. AtomPairs	RMSE	CYP2D6	Random	0.836023950489311	ranksums	>=0.05
3. MACCS	1. MorganBits	RMSE	CYP2D6	Random	0.450845801273515	ranksums	>=0.05
3. MACCS	2. MorganCounts	RMSE	CYP2D6	Random	0.280470477277229	ranksums	>=0.05
3. MACCS	3. MACCS	RMSE	CYP2D6	Random	1	ranksums	>=0.05
3. MACCS	0. RDKit Descriptors	RMSE	CYP2D6	Random	0.477919704209092	ranksums	>=0.05
3. MACCS	5. PhysChem Descriptors	RMSE	CYP2D6	Random	6.7798158073902e-07	ranksums	<0.05
3. MACCS	4. AtomPairs	RMSE	CYP2D6	Random	0.375043623558613	ranksums	>=0.05
0. RDKit Descriptors	1. MorganBits	RMSE	CYP2D6	Random	0.155810161610851	ranksums	>=0.05
0. RDKit Descriptors	2. MorganCounts	RMSE	CYP2D6	Random	0.113664747815963	ranksums	>=0.05
0. RDKit Descriptors	3. MACCS	RMSE	CYP2D6	Random	0.477919704209092	ranksums	>=0.05
0. RDKit Descriptors	0. RDKit Descriptors	RMSE	CYP2D6	Random	1	ranksums	>=0.05
0. RDKit Descriptors	5. PhysChem Descriptors	RMSE	CYP2D6	Random	1.33475933195642e-06	ranksums	<0.05
0. RDKit Descriptors	4. AtomPairs	RMSE	CYP2D6	Random	0.183321226222508	ranksums	>=0.05
5. PhysChem Descriptors	1. MorganBits	RMSE	CYP2D6	Random	3.80208787227251e-08	ranksums	<0.05
5. PhysChem Descriptors	2. MorganCounts	RMSE	CYP2D6	Random	1.62655415638769e-08	ranksums	<0.05
5. PhysChem Descriptors	3. MACCS	RMSE	CYP2D6	Random	6.7798158073902e-07	ranksums	<0.05
5. PhysChem Descriptors	0. RDKit Descriptors	RMSE	CYP2D6	Random	1.33475933195642e-06	ranksums	<0.05
5. PhysChem Descriptors	5. PhysChem Descriptors	RMSE	CYP2D6	Random	1	ranksums	>=0.05
5. PhysChem Descriptors	4. AtomPairs	RMSE	CYP2D6	Random	9.44045721202458e-08	ranksums	<0.05
4. AtomPairs	1. MorganBits	RMSE	CYP2D6	Random	0.882465683286275	ranksums	>=0.05
4. AtomPairs	2. MorganCounts	RMSE	CYP2D6	Random	0.836023950489311	ranksums	>=0.05
4. AtomPairs	3. MACCS	RMSE	CYP2D6	Random	0.375043623558613	ranksums	>=0.05
4. AtomPairs	0. RDKit Descriptors	RMSE	CYP2D6	Random	0.183321226222508	ranksums	>=0.05
4. AtomPairs	5. PhysChem Descriptors	RMSE	CYP2D6	Random	9.44045721202458e-08	ranksums	<0.05
4. AtomPairs	4. AtomPairs	RMSE	CYP2D6	Random	1	ranksums	>=0.05
1. MorganBits	1. MorganBits	RMSE	CYP3A4	Random	1	ranksums	>=0.05
1. MorganBits	2. MorganCounts	RMSE	CYP3A4	Random	0.254953177998253	ranksums	>=0.05
1. MorganBits	3. MACCS	RMSE	CYP3A4	Random	1.43757908298965e-06	ranksums	<0.05
1. MorganBits	0. RDKit Descriptors	RMSE	CYP3A4	Random	5.43359149466734e-05	ranksums	<0.05
1. MorganBits	5. PhysChem Descriptors	RMSE	CYP3A4	Random	7.03394552480196e-11	ranksums	<0.05
1. MorganBits	4. AtomPairs	RMSE	CYP3A4	Random	0.952842429580199	ranksums	>=0.05
2. MorganCounts	1. MorganBits	RMSE	CYP3A4	Random	0.254953177998253	ranksums	>=0.05
2. MorganCounts	2. MorganCounts	RMSE	CYP3A4	Random	1	ranksums	>=0.05
2. MorganCounts	3. MACCS	RMSE	CYP3A4	Random	4.8848156981151e-08	ranksums	<0.05
2. MorganCounts	0. RDKit Descriptors	RMSE	CYP3A4	Random	7.89286156048025e-07	ranksums	<0.05
2. MorganCounts	5. PhysChem Descriptors	RMSE	CYP3A4	Random	3.87871447590138e-11	ranksums	<0.05
2. MorganCounts	4. AtomPairs	RMSE	CYP3A4	Random	0.359334264539344	ranksums	>=0.05
3. MACCS	1. MorganBits	RMSE	CYP3A4	Random	1.43757908298965e-06	ranksums	<0.05
3. MACCS	2. MorganCounts	RMSE	CYP3A4	Random	4.8848156981151e-08	ranksums	<0.05
3. MACCS	3. MACCS	RMSE	CYP3A4	Random	1	ranksums	>=0.05
3. MACCS	0. RDKit Descriptors	RMSE	CYP3A4	Random	0.0413253615725104	ranksums	<0.05
3. MACCS	5. PhysChem Descriptors	RMSE	CYP3A4	Random	8.12107312260547e-09	ranksums	<0.05
3. MACCS	4. AtomPairs	RMSE	CYP3A4	Random	8.51344106216369e-07	ranksums	<0.05
0. RDKit Descriptors	1. MorganBits	RMSE	CYP3A4	Random	5.43359149466734e-05	ranksums	<0.05
0. RDKit Descriptors	2. MorganCounts	RMSE	CYP3A4	Random	7.89286156048025e-07	ranksums	<0.05
0. RDKit Descriptors	3. MACCS	RMSE	CYP3A4	Random	0.0413253615725104	ranksums	<0.05
0. RDKit Descriptors	0. RDKit Descriptors	RMSE	CYP3A4	Random	1	ranksums	>=0.05
0. RDKit Descriptors	5. PhysChem Descriptors	RMSE	CYP3A4	Random	8.86428893651676e-09	ranksums	<0.05
0. RDKit Descriptors	4. AtomPairs	RMSE	CYP3A4	Random	7.42541973836634e-05	ranksums	<0.05
5. PhysChem Descriptors	1. MorganBits	RMSE	CYP3A4	Random	7.03394552480196e-11	ranksums	<0.05
5. PhysChem Descriptors	2. MorganCounts	RMSE	CYP3A4	Random	3.87871447590138e-11	ranksums	<0.05
5. PhysChem Descriptors	3. MACCS	RMSE	CYP3A4	Random	8.12107312260547e-09	ranksums	<0.05
5. PhysChem Descriptors	0. RDKit Descriptors	RMSE	CYP3A4	Random	8.86428893651676e-09	ranksums	<0.05
5. PhysChem Descriptors	5. PhysChem Descriptors	RMSE	CYP3A4	Random	1	ranksums	>=0.05
5. PhysChem Descriptors	4. AtomPairs	RMSE	CYP3A4	Random	7.76173468960547e-11	ranksums	<0.05
4. AtomPairs	1. MorganBits	RMSE	CYP3A4	Random	0.952842429580199	ranksums	>=0.05
4. AtomPairs	2. MorganCounts	RMSE	CYP3A4	Random	0.359334264539344	ranksums	>=0.05
4. AtomPairs	3. MACCS	RMSE	CYP3A4	Random	8.51344106216369e-07	ranksums	<0.05
4. AtomPairs	0. RDKit Descriptors	RMSE	CYP3A4	Random	7.42541973836634e-05	ranksums	<0.05
4. AtomPairs	5. PhysChem Descriptors	RMSE	CYP3A4	Random	7.76173468960547e-11	ranksums	<0.05
4. AtomPairs	4. AtomPairs	RMSE	CYP3A4	Random	1	ranksums	>=0.05
1. MorganBits	1. MorganBits	RMSE	MOR	Random	1	ranksums	>=0.05
1. MorganBits	2. MorganCounts	RMSE	MOR	Random	0.424662204650892	ranksums	>=0.05
1. MorganBits	3. MACCS	RMSE	MOR	Random	3.38530547307274e-07	ranksums	<0.05
1. MorganBits	0. RDKit Descriptors	RMSE	MOR	Random	1.05414222608851e-05	ranksums	<0.05
1. MorganBits	5. PhysChem Descriptors	RMSE	MOR	Random	3.17521724866798e-11	ranksums	<0.05
1. MorganBits	4. AtomPairs	RMSE	MOR	Random	0.534635240703929	ranksums	>=0.05
2. MorganCounts	1. MorganBits	RMSE	MOR	Random	0.424662204650892	ranksums	>=0.05
2. MorganCounts	2. MorganCounts	RMSE	MOR	Random	1	ranksums	>=0.05
2. MorganCounts	3. MACCS	RMSE	MOR	Random	2.1031211365264e-08	ranksums	<0.05
2. MorganCounts	0. RDKit Descriptors	RMSE	MOR	Random	1.33475933195642e-06	ranksums	<0.05
2. MorganCounts	5. PhysChem Descriptors	RMSE	MOR	Random	2.87194906632032e-11	ranksums	<0.05
2. MorganCounts	4. AtomPairs	RMSE	MOR	Random	0.219782260816141	ranksums	>=0.05
3. MACCS	1. MorganBits	RMSE	MOR	Random	3.38530547307274e-07	ranksums	<0.05
3. MACCS	2. MorganCounts	RMSE	MOR	Random	2.1031211365264e-08	ranksums	<0.05
3. MACCS	3. MACCS	RMSE	MOR	Random	1	ranksums	>=0.05
3. MACCS	0. RDKit Descriptors	RMSE	MOR	Random	0.135377785323226	ranksums	>=0.05
3. MACCS	5. PhysChem Descriptors	RMSE	MOR	Random	8.56299390490084e-11	ranksums	<0.05
3. MACCS	4. AtomPairs	RMSE	MOR	Random	6.28162378421386e-07	ranksums	<0.05
0. RDKit Descriptors	1. MorganBits	RMSE	MOR	Random	1.05414222608851e-05	ranksums	<0.05
0. RDKit Descriptors	2. MorganCounts	RMSE	MOR	Random	1.33475933195642e-06	ranksums	<0.05
0. RDKit Descriptors	3. MACCS	RMSE	MOR	Random	0.135377785323226	ranksums	>=0.05
0. RDKit Descriptors	0. RDKit Descriptors	RMSE	MOR	Random	1	ranksums	>=0.05
0. RDKit Descriptors	5. PhysChem Descriptors	RMSE	MOR	Random	8.56299390490084e-11	ranksums	<0.05
0. RDKit Descriptors	4. AtomPairs	RMSE	MOR	Random	7.89907821375286e-05	ranksums	<0.05
5. PhysChem Descriptors	1. MorganBits	RMSE	MOR	Random	3.17521724866798e-11	ranksums	<0.05
5. PhysChem Descriptors	2. MorganCounts	RMSE	MOR	Random	2.87194906632032e-11	ranksums	<0.05
5. PhysChem Descriptors	3. MACCS	RMSE	MOR	Random	8.56299390490084e-11	ranksums	<0.05
5. PhysChem Descriptors	0. RDKit Descriptors	RMSE	MOR	Random	8.56299390490084e-11	ranksums	<0.05
5. PhysChem Descriptors	5. PhysChem Descriptors	RMSE	MOR	Random	1	ranksums	>=0.05
5. PhysChem Descriptors	4. AtomPairs	RMSE	MOR	Random	3.17521724866798e-11	ranksums	<0.05
4. AtomPairs	1. MorganBits	RMSE	MOR	Random	0.534635240703929	ranksums	>=0.05
4. AtomPairs	2. MorganCounts	RMSE	MOR	Random	0.219782260816141	ranksums	>=0.05
4. AtomPairs	3. MACCS	RMSE	MOR	Random	6.28162378421386e-07	ranksums	<0.05
4. AtomPairs	0. RDKit Descriptors	RMSE	MOR	Random	7.89907821375286e-05	ranksums	<0.05
4. AtomPairs	5. PhysChem Descriptors	RMSE	MOR	Random	3.17521724866798e-11	ranksums	<0.05
4. AtomPairs	4. AtomPairs	RMSE	MOR	Random	1	ranksums	>=0.05
1. MorganBits	1. MorganBits	RMSE	DOR	Random	1	ranksums	>=0.05
1. MorganBits	2. MorganCounts	RMSE	DOR	Random	0.574246727831523	ranksums	>=0.05
1. MorganBits	3. MACCS	RMSE	DOR	Random	9.31346905990068e-10	ranksums	<0.05
1. MorganBits	0. RDKit Descriptors	RMSE	DOR	Random	1.47870636417397e-05	ranksums	<0.05
1. MorganBits	5. PhysChem Descriptors	RMSE	DOR	Random	2.87194906632032e-11	ranksums	<0.05
1. MorganBits	4. AtomPairs	RMSE	DOR	Random	0.0947927923554053	ranksums	>=0.05
2. MorganCounts	1. MorganBits	RMSE	DOR	Random	0.574246727831523	ranksums	>=0.05
2. MorganCounts	2. MorganCounts	RMSE	DOR	Random	1	ranksums	>=0.05
2. MorganCounts	3. MACCS	RMSE	DOR	Random	7.04362077704064e-10	ranksums	<0.05
2. MorganCounts	0. RDKit Descriptors	RMSE	DOR	Random	5.27348258948524e-06	ranksums	<0.05
2. MorganCounts	5. PhysChem Descriptors	RMSE	DOR	Random	2.87194906632032e-11	ranksums	<0.05
2. MorganCounts	4. AtomPairs	RMSE	DOR	Random	0.0210899464078764	ranksums	<0.05
3. MACCS	1. MorganBits	RMSE	DOR	Random	9.31346905990068e-10	ranksums	<0.05
3. MACCS	2. MorganCounts	RMSE	DOR	Random	7.04362077704064e-10	ranksums	<0.05
3. MACCS	3. MACCS	RMSE	DOR	Random	1	ranksums	>=0.05
3. MACCS	0. RDKit Descriptors	RMSE	DOR	Random	6.16044512815228e-05	ranksums	<0.05
3. MACCS	5. PhysChem Descriptors	RMSE	DOR	Random	2.87194906632032e-11	ranksums	<0.05
3. MACCS	4. AtomPairs	RMSE	DOR	Random	1.61897105367219e-09	ranksums	<0.05
0. RDKit Descriptors	1. MorganBits	RMSE	DOR	Random	1.47870636417397e-05	ranksums	<0.05
0. RDKit Descriptors	2. MorganCounts	RMSE	DOR	Random	5.27348258948524e-06	ranksums	<0.05
0. RDKit Descriptors	3. MACCS	RMSE	DOR	Random	6.16044512815228e-05	ranksums	<0.05
0. RDKit Descriptors	0. RDKit Descriptors	RMSE	DOR	Random	1	ranksums	>=0.05
0. RDKit Descriptors	5. PhysChem Descriptors	RMSE	DOR	Random	2.87194906632032e-11	ranksums	<0.05
0. RDKit Descriptors	4. AtomPairs	RMSE	DOR	Random	0.000194793094752191	ranksums	<0.05
5. PhysChem Descriptors	1. MorganBits	RMSE	DOR	Random	2.87194906632032e-11	ranksums	<0.05
5. PhysChem Descriptors	2. MorganCounts	RMSE	DOR	Random	2.87194906632032e-11	ranksums	<0.05
5. PhysChem Descriptors	3. MACCS	RMSE	DOR	Random	2.87194906632032e-11	ranksums	<0.05
5. PhysChem Descriptors	0. RDKit Descriptors	RMSE	DOR	Random	2.87194906632032e-11	ranksums	<0.05
5. PhysChem Descriptors	5. PhysChem Descriptors	RMSE	DOR	Random	1	ranksums	>=0.05
5. PhysChem Descriptors	4. AtomPairs	RMSE	DOR	Random	2.87194906632032e-11	ranksums	<0.05
4. AtomPairs	1. MorganBits	RMSE	DOR	Random	0.0947927923554053	ranksums	>=0.05
4. AtomPairs	2. MorganCounts	RMSE	DOR	Random	0.0210899464078764	ranksums	<0.05
4. AtomPairs	3. MACCS	RMSE	DOR	Random	1.61897105367219e-09	ranksums	<0.05
4. AtomPairs	0. RDKit Descriptors	RMSE	DOR	Random	0.000194793094752191	ranksums	<0.05
4. AtomPairs	5. PhysChem Descriptors	RMSE	DOR	Random	2.87194906632032e-11	ranksums	<0.05
4. AtomPairs	4. AtomPairs	RMSE	DOR	Random	1	ranksums	>=0.05
1. MorganBits	1. MorganBits	RMSE	KOR	Random	1	ranksums	>=0.05
1. MorganBits	2. MorganCounts	RMSE	KOR	Random	0.307669013707975	ranksums	>=0.05
1. MorganBits	3. MACCS	RMSE	KOR	Random	8.12107312260547e-09	ranksums	<0.05
1. MorganBits	0. RDKit Descriptors	RMSE	KOR	Random	9.49730301429274e-05	ranksums	<0.05
1. MorganBits	5. PhysChem Descriptors	RMSE	KOR	Random	2.87194906632032e-11	ranksums	<0.05
1. MorganBits	4. AtomPairs	RMSE	KOR	Random	0.544407554012933	ranksums	>=0.05
2. MorganCounts	1. MorganBits	RMSE	KOR	Random	0.307669013707975	ranksums	>=0.05
2. MorganCounts	2. MorganCounts	RMSE	KOR	Random	1	ranksums	>=0.05
2. MorganCounts	3. MACCS	RMSE	KOR	Random	1.61897105367219e-09	ranksums	<0.05
2. MorganCounts	0. RDKit Descriptors	RMSE	KOR	Random	9.19323673132505e-06	ranksums	<0.05
2. MorganCounts	5. PhysChem Descriptors	RMSE	KOR	Random	2.87194906632032e-11	ranksums	<0.05
2. MorganCounts	4. AtomPairs	RMSE	KOR	Random	0.120574992260229	ranksums	>=0.05
3. MACCS	1. MorganBits	RMSE	KOR	Random	8.12107312260547e-09	ranksums	<0.05
3. MACCS	2. MorganCounts	RMSE	KOR	Random	1.61897105367219e-09	ranksums	<0.05
3. MACCS	3. MACCS	RMSE	KOR	Random	1	ranksums	>=0.05
3. MACCS	0. RDKit Descriptors	RMSE	KOR	Random	0.000292125950333414	ranksums	<0.05
3. MACCS	5. PhysChem Descriptors	RMSE	KOR	Random	3.50975769680847e-11	ranksums	<0.05
3. MACCS	4. AtomPairs	RMSE	KOR	Random	1.36901867984278e-08	ranksums	<0.05
0. RDKit Descriptors	1. MorganBits	RMSE	KOR	Random	9.49730301429274e-05	ranksums	<0.05
0. RDKit Descriptors	2. MorganCounts	RMSE	KOR	Random	9.19323673132505e-06	ranksums	<0.05
0. RDKit Descriptors	3. MACCS	RMSE	KOR	Random	0.000292125950333414	ranksums	<0.05
0. RDKit Descriptors	0. RDKit Descriptors	RMSE	KOR	Random	1	ranksums	>=0.05
0. RDKit Descriptors	5. PhysChem Descriptors	RMSE	KOR	Random	2.87194906632032e-11	ranksums	<0.05
0. RDKit Descriptors	4. AtomPairs	RMSE	KOR	Random	0.000327375625579428	ranksums	<0.05
5. PhysChem Descriptors	1. MorganBits	RMSE	KOR	Random	2.87194906632032e-11	ranksums	<0.05
5. PhysChem Descriptors	2. MorganCounts	RMSE	KOR	Random	2.87194906632032e-11	ranksums	<0.05
5. PhysChem Descriptors	3. MACCS	RMSE	KOR	Random	3.50975769680847e-11	ranksums	<0.05
5. PhysChem Descriptors	0. RDKit Descriptors	RMSE	KOR	Random	2.87194906632032e-11	ranksums	<0.05
5. PhysChem Descriptors	5. PhysChem Descriptors	RMSE	KOR	Random	1	ranksums	>=0.05
5. PhysChem Descriptors	4. AtomPairs	RMSE	KOR	Random	2.87194906632032e-11	ranksums	<0.05
4. AtomPairs	1. MorganBits	RMSE	KOR	Random	0.544407554012933	ranksums	>=0.05
4. AtomPairs	2. MorganCounts	RMSE	KOR	Random	0.120574992260229	ranksums	>=0.05
4. AtomPairs	3. MACCS	RMSE	KOR	Random	1.36901867984278e-08	ranksums	<0.05
4. AtomPairs	0. RDKit Descriptors	RMSE	KOR	Random	0.000327375625579428	ranksums	<0.05
4. AtomPairs	5. PhysChem Descriptors	RMSE	KOR	Random	2.87194906632032e-11	ranksums	<0.05
4. AtomPairs	4. AtomPairs	RMSE	KOR	Random	1	ranksums	>=0.05
