# Supplementary material for: A systematic study of key elements underlying molecular property prediction
Source: Nat Commun. 2023 Oct 13;14:6395. doi: 10.1038/s41467-023-41948-6 (PMC10575948; doi:10.1038/s41467-023-41948-6)
Supplement: Supplementary file 4 — Source Data [file 41467_2023_41948_MOESM4_ESM.zip › SourceData/Fig5/Fig5f.txt]

model_1	model_2	metric_name	mol_prop	split_type	p_value	stats_method	p_value_group
RF	RF	RMSE	MDR1	scaffold	1	ranksums	>=0.05
RF	SVM	RMSE	MDR1	scaffold	0.00432549412299047	ranksums	<0.05
RF	XGBoost	RMSE	MDR1	scaffold	0.836023950489311	ranksums	>=0.05
RF	RNN	RMSE	MDR1	scaffold	8.48722495644837e-10	ranksums	<0.05
RF	GCN	RMSE	MDR1	scaffold	6.80233745923454e-08	ranksums	<0.05
RF	GIN	RMSE	MDR1	scaffold	1.93121116964054e-05	ranksums	<0.05
RF	MolBERT	RMSE	MDR1	scaffold	2.79274007892698e-09	ranksums	<0.05
RF	GROVER	RMSE	MDR1	scaffold	8.56299390490084e-11	ranksums	<0.05
SVM	RF	RMSE	MDR1	scaffold	0.00432549412299047	ranksums	<0.05
SVM	SVM	RMSE	MDR1	scaffold	1	ranksums	>=0.05
SVM	XGBoost	RMSE	MDR1	scaffold	0.00652159522961408	ranksums	<0.05
SVM	RNN	RMSE	MDR1	scaffold	1.14992747348483e-06	ranksums	<0.05
SVM	GCN	RMSE	MDR1	scaffold	0.000206531204756844	ranksums	<0.05
SVM	GIN	RMSE	MDR1	scaffold	0.0384692450879587	ranksums	<0.05
SVM	MolBERT	RMSE	MDR1	scaffold	2.07683271752998e-06	ranksums	<0.05
SVM	GROVER	RMSE	MDR1	scaffold	1.12079149234622e-09	ranksums	<0.05
XGBoost	RF	RMSE	MDR1	scaffold	0.836023950489311	ranksums	>=0.05
XGBoost	SVM	RMSE	MDR1	scaffold	0.00652159522961408	ranksums	<0.05
XGBoost	XGBoost	RMSE	MDR1	scaffold	1	ranksums	>=0.05
XGBoost	RNN	RMSE	MDR1	scaffold	5.31674280364279e-10	ranksums	<0.05
XGBoost	GCN	RMSE	MDR1	scaffold	8.70056716251292e-08	ranksums	<0.05
XGBoost	GIN	RMSE	MDR1	scaffold	3.05659986835938e-05	ranksums	<0.05
XGBoost	MolBERT	RMSE	MDR1	scaffold	2.55150761303332e-09	ranksums	<0.05
XGBoost	GROVER	RMSE	MDR1	scaffold	7.03394552480196e-11	ranksums	<0.05
RNN	RF	RMSE	MDR1	scaffold	8.48722495644837e-10	ranksums	<0.05
RNN	SVM	RMSE	MDR1	scaffold	1.14992747348483e-06	ranksums	<0.05
RNN	XGBoost	RMSE	MDR1	scaffold	5.31674280364279e-10	ranksums	<0.05
RNN	RNN	RMSE	MDR1	scaffold	1	ranksums	>=0.05
RNN	GCN	RMSE	MDR1	scaffold	0.124151281091493	ranksums	>=0.05
RNN	GIN	RMSE	MDR1	scaffold	0.0105365252586533	ranksums	<0.05
RNN	MolBERT	RMSE	MDR1	scaffold	0.72271979157106	ranksums	>=0.05
RNN	GROVER	RMSE	MDR1	scaffold	0.000309280912215564	ranksums	<0.05
GCN	RF	RMSE	MDR1	scaffold	6.80233745923454e-08	ranksums	<0.05
GCN	SVM	RMSE	MDR1	scaffold	0.000206531204756844	ranksums	<0.05
GCN	XGBoost	RMSE	MDR1	scaffold	8.70056716251292e-08	ranksums	<0.05
GCN	RNN	RMSE	MDR1	scaffold	0.124151281091493	ranksums	>=0.05
GCN	GCN	RMSE	MDR1	scaffold	1	ranksums	>=0.05
GCN	GIN	RMSE	MDR1	scaffold	0.203564840611187	ranksums	>=0.05
GCN	MolBERT	RMSE	MDR1	scaffold	0.219782260816141	ranksums	>=0.05
GCN	GROVER	RMSE	MDR1	scaffold	1.80708780270684e-05	ranksums	<0.05
GIN	RF	RMSE	MDR1	scaffold	1.93121116964054e-05	ranksums	<0.05
GIN	SVM	RMSE	MDR1	scaffold	0.0384692450879587	ranksums	<0.05
GIN	XGBoost	RMSE	MDR1	scaffold	3.05659986835938e-05	ranksums	<0.05
GIN	RNN	RMSE	MDR1	scaffold	0.0105365252586533	ranksums	<0.05
GIN	GCN	RMSE	MDR1	scaffold	0.203564840611187	ranksums	>=0.05
GIN	GIN	RMSE	MDR1	scaffold	1	ranksums	>=0.05
GIN	MolBERT	RMSE	MDR1	scaffold	0.0187369441808665	ranksums	<0.05
GIN	GROVER	RMSE	MDR1	scaffold	4.91490859414578e-06	ranksums	<0.05
MolBERT	RF	RMSE	MDR1	scaffold	2.79274007892698e-09	ranksums	<0.05
MolBERT	SVM	RMSE	MDR1	scaffold	2.07683271752998e-06	ranksums	<0.05
MolBERT	XGBoost	RMSE	MDR1	scaffold	2.55150761303332e-09	ranksums	<0.05
MolBERT	RNN	RMSE	MDR1	scaffold	0.72271979157106	ranksums	>=0.05
MolBERT	GCN	RMSE	MDR1	scaffold	0.219782260816141	ranksums	>=0.05
MolBERT	GIN	RMSE	MDR1	scaffold	0.0187369441808665	ranksums	<0.05
MolBERT	MolBERT	RMSE	MDR1	scaffold	1	ranksums	>=0.05
MolBERT	GROVER	RMSE	MDR1	scaffold	4.49386556005608e-05	ranksums	<0.05
GROVER	RF	RMSE	MDR1	scaffold	8.56299390490084e-11	ranksums	<0.05
GROVER	SVM	RMSE	MDR1	scaffold	1.12079149234622e-09	ranksums	<0.05
GROVER	XGBoost	RMSE	MDR1	scaffold	7.03394552480196e-11	ranksums	<0.05
GROVER	RNN	RMSE	MDR1	scaffold	0.000309280912215564	ranksums	<0.05
GROVER	GCN	RMSE	MDR1	scaffold	1.80708780270684e-05	ranksums	<0.05
GROVER	GIN	RMSE	MDR1	scaffold	4.91490859414578e-06	ranksums	<0.05
GROVER	MolBERT	RMSE	MDR1	scaffold	4.49386556005608e-05	ranksums	<0.05
GROVER	GROVER	RMSE	MDR1	scaffold	1	ranksums	>=0.05
RF	RF	RMSE	CYP2D6	scaffold	1	ranksums	>=0.05
RF	SVM	RMSE	CYP2D6	scaffold	1.05414222608851e-05	ranksums	<0.05
RF	XGBoost	RMSE	CYP2D6	scaffold	0.117079846005044	ranksums	>=0.05
RF	RNN	RMSE	CYP2D6	scaffold	2.05326829901647e-10	ranksums	<0.05
RF	GCN	RMSE	CYP2D6	scaffold	0.964622805113689	ranksums	>=0.05
RF	GIN	RMSE	CYP2D6	scaffold	0.0265777633650162	ranksums	<0.05
RF	MolBERT	RMSE	CYP2D6	scaffold	6.97871029076066e-05	ranksums	<0.05
RF	GROVER	RMSE	CYP2D6	scaffold	2.11048317634244e-07	ranksums	<0.05
SVM	RF	RMSE	CYP2D6	scaffold	1.05414222608851e-05	ranksums	<0.05
SVM	SVM	RMSE	CYP2D6	scaffold	1	ranksums	>=0.05
SVM	XGBoost	RMSE	CYP2D6	scaffold	0.000309280912215564	ranksums	<0.05
SVM	RNN	RMSE	CYP2D6	scaffold	1.69058805096499e-05	ranksums	<0.05
SVM	GCN	RMSE	CYP2D6	scaffold	1.38250753184492e-05	ranksums	<0.05
SVM	GIN	RMSE	CYP2D6	scaffold	0.00325993943719837	ranksums	<0.05
SVM	MolBERT	RMSE	CYP2D6	scaffold	0.383055045845856	ranksums	>=0.05
SVM	GROVER	RMSE	CYP2D6	scaffold	0.242819024256211	ranksums	>=0.05
XGBoost	RF	RMSE	CYP2D6	scaffold	0.117079846005044	ranksums	>=0.05
XGBoost	SVM	RMSE	CYP2D6	scaffold	0.000309280912215564	ranksums	<0.05
XGBoost	XGBoost	RMSE	CYP2D6	scaffold	1	ranksums	>=0.05
XGBoost	RNN	RMSE	CYP2D6	scaffold	1.47723487058011e-09	ranksums	<0.05
XGBoost	GCN	RMSE	CYP2D6	scaffold	0.198357566662579	ranksums	>=0.05
XGBoost	GIN	RMSE	CYP2D6	scaffold	0.329177424678208	ranksums	>=0.05
XGBoost	MolBERT	RMSE	CYP2D6	scaffold	0.00474542496004799	ranksums	<0.05
XGBoost	GROVER	RMSE	CYP2D6	scaffold	6.97449658924728e-06	ranksums	<0.05
RNN	RF	RMSE	CYP2D6	scaffold	2.05326829901647e-10	ranksums	<0.05
RNN	SVM	RMSE	CYP2D6	scaffold	1.69058805096499e-05	ranksums	<0.05
RNN	XGBoost	RMSE	CYP2D6	scaffold	1.47723487058011e-09	ranksums	<0.05
RNN	RNN	RMSE	CYP2D6	scaffold	1	ranksums	>=0.05
RNN	GCN	RMSE	CYP2D6	scaffold	1.69313483916145e-10	ranksums	<0.05
RNN	GIN	RMSE	CYP2D6	scaffold	6.41463519308275e-10	ranksums	<0.05
RNN	MolBERT	RMSE	CYP2D6	scaffold	1.93032627898519e-06	ranksums	<0.05
RNN	GROVER	RMSE	CYP2D6	scaffold	0.000433677833506189	ranksums	<0.05
GCN	RF	RMSE	CYP2D6	scaffold	0.964622805113689	ranksums	>=0.05
GCN	SVM	RMSE	CYP2D6	scaffold	1.38250753184492e-05	ranksums	<0.05
GCN	XGBoost	RMSE	CYP2D6	scaffold	0.198357566662579	ranksums	>=0.05
GCN	RNN	RMSE	CYP2D6	scaffold	1.69313483916145e-10	ranksums	<0.05
GCN	GCN	RMSE	CYP2D6	scaffold	1	ranksums	>=0.05
GCN	GIN	RMSE	CYP2D6	scaffold	0.0371052625532809	ranksums	<0.05
GCN	MolBERT	RMSE	CYP2D6	scaffold	0.00018368404743658	ranksums	<0.05
GCN	GROVER	RMSE	CYP2D6	scaffold	3.13058210199886e-07	ranksums	<0.05
GIN	RF	RMSE	CYP2D6	scaffold	0.0265777633650162	ranksums	<0.05
GIN	SVM	RMSE	CYP2D6	scaffold	0.00325993943719837	ranksums	<0.05
GIN	XGBoost	RMSE	CYP2D6	scaffold	0.329177424678208	ranksums	>=0.05
GIN	RNN	RMSE	CYP2D6	scaffold	6.41463519308275e-10	ranksums	<0.05
GIN	GCN	RMSE	CYP2D6	scaffold	0.0371052625532809	ranksums	<0.05
GIN	GIN	RMSE	CYP2D6	scaffold	1	ranksums	>=0.05
GIN	MolBERT	RMSE	CYP2D6	scaffold	0.0357826755837011	ranksums	<0.05
GIN	GROVER	RMSE	CYP2D6	scaffold	5.43359149466734e-05	ranksums	<0.05
MolBERT	RF	RMSE	CYP2D6	scaffold	6.97871029076066e-05	ranksums	<0.05
MolBERT	SVM	RMSE	CYP2D6	scaffold	0.383055045845856	ranksums	>=0.05
MolBERT	XGBoost	RMSE	CYP2D6	scaffold	0.00474542496004799	ranksums	<0.05
MolBERT	RNN	RMSE	CYP2D6	scaffold	1.93032627898519e-06	ranksums	<0.05
MolBERT	GCN	RMSE	CYP2D6	scaffold	0.00018368404743658	ranksums	<0.05
MolBERT	GIN	RMSE	CYP2D6	scaffold	0.0357826755837011	ranksums	<0.05
MolBERT	MolBERT	RMSE	CYP2D6	scaffold	1	ranksums	>=0.05
MolBERT	GROVER	RMSE	CYP2D6	scaffold	0.0492606674136038	ranksums	<0.05
GROVER	RF	RMSE	CYP2D6	scaffold	2.11048317634244e-07	ranksums	<0.05
GROVER	SVM	RMSE	CYP2D6	scaffold	0.242819024256211	ranksums	>=0.05
GROVER	XGBoost	RMSE	CYP2D6	scaffold	6.97449658924728e-06	ranksums	<0.05
GROVER	RNN	RMSE	CYP2D6	scaffold	0.000433677833506189	ranksums	<0.05
GROVER	GCN	RMSE	CYP2D6	scaffold	3.13058210199886e-07	ranksums	<0.05
GROVER	GIN	RMSE	CYP2D6	scaffold	5.43359149466734e-05	ranksums	<0.05
GROVER	MolBERT	RMSE	CYP2D6	scaffold	0.0492606674136038	ranksums	<0.05
GROVER	GROVER	RMSE	CYP2D6	scaffold	1	ranksums	>=0.05
RF	RF	RMSE	CYP3A4	scaffold	1	ranksums	>=0.05
RF	SVM	RMSE	CYP3A4	scaffold	0.00133559142592683	ranksums	<0.05
RF	XGBoost	RMSE	CYP3A4	scaffold	0.0890916344277198	ranksums	>=0.05
RF	RNN	RMSE	CYP3A4	scaffold	9.67346153257431e-09	ranksums	<0.05
RF	GCN	RMSE	CYP3A4	scaffold	0.487138031710019	ranksums	>=0.05
RF	GIN	RMSE	CYP3A4	scaffold	0.790147056174559	ranksums	>=0.05
RF	MolBERT	RMSE	CYP3A4	scaffold	0.00147961889644207	ranksums	<0.05
RF	GROVER	RMSE	CYP3A4	scaffold	9.44045721202458e-08	ranksums	<0.05
SVM	RF	RMSE	CYP3A4	scaffold	0.00133559142592683	ranksums	<0.05
SVM	SVM	RMSE	CYP3A4	scaffold	1	ranksums	>=0.05
SVM	XGBoost	RMSE	CYP3A4	scaffold	0.0443590716039318	ranksums	<0.05
SVM	RNN	RMSE	CYP3A4	scaffold	0.000346457398898125	ranksums	<0.05
SVM	GCN	RMSE	CYP3A4	scaffold	0.00745108688879847	ranksums	<0.05
SVM	GIN	RMSE	CYP3A4	scaffold	0.00432549412299047	ranksums	<0.05
SVM	MolBERT	RMSE	CYP3A4	scaffold	0.678900536466896	ranksums	>=0.05
SVM	GROVER	RMSE	CYP3A4	scaffold	0.0059612885288648	ranksums	<0.05
XGBoost	RF	RMSE	CYP3A4	scaffold	0.0890916344277198	ranksums	>=0.05
XGBoost	SVM	RMSE	CYP3A4	scaffold	0.0443590716039318	ranksums	<0.05
XGBoost	XGBoost	RMSE	CYP3A4	scaffold	1	ranksums	>=0.05
XGBoost	RNN	RMSE	CYP3A4	scaffold	5.81880955960144e-07	ranksums	<0.05
XGBoost	GCN	RMSE	CYP3A4	scaffold	0.43328979562189	ranksums	>=0.05
XGBoost	GIN	RMSE	CYP3A4	scaffold	0.236906642783316	ranksums	>=0.05
XGBoost	MolBERT	RMSE	CYP3A4	scaffold	0.0760414758302434	ranksums	>=0.05
XGBoost	GROVER	RMSE	CYP3A4	scaffold	1.05414222608851e-05	ranksums	<0.05
RNN	RF	RMSE	CYP3A4	scaffold	9.67346153257431e-09	ranksums	<0.05
RNN	SVM	RMSE	CYP3A4	scaffold	0.000346457398898125	ranksums	<0.05
RNN	XGBoost	RMSE	CYP3A4	scaffold	5.81880955960144e-07	ranksums	<0.05
RNN	RNN	RMSE	CYP3A4	scaffold	1	ranksums	>=0.05
RNN	GCN	RMSE	CYP3A4	scaffold	5.76683625810191e-08	ranksums	<0.05
RNN	GIN	RMSE	CYP3A4	scaffold	7.38550419509896e-08	ranksums	<0.05
RNN	MolBERT	RMSE	CYP3A4	scaffold	5.78621818161149e-05	ranksums	<0.05
RNN	GROVER	RMSE	CYP3A4	scaffold	0.178501674863836	ranksums	>=0.05
GCN	RF	RMSE	CYP3A4	scaffold	0.487138031710019	ranksums	>=0.05
GCN	SVM	RMSE	CYP3A4	scaffold	0.00745108688879847	ranksums	<0.05
GCN	XGBoost	RMSE	CYP3A4	scaffold	0.43328979562189	ranksums	>=0.05
GCN	RNN	RMSE	CYP3A4	scaffold	5.76683625810191e-08	ranksums	<0.05
GCN	GCN	RMSE	CYP3A4	scaffold	1	ranksums	>=0.05
GCN	GIN	RMSE	CYP3A4	scaffold	0.744986300175643	ranksums	>=0.05
GCN	MolBERT	RMSE	CYP3A4	scaffold	0.0166168789678207	ranksums	<0.05
GCN	GROVER	RMSE	CYP3A4	scaffold	1.06700555570554e-06	ranksums	<0.05
GIN	RF	RMSE	CYP3A4	scaffold	0.790147056174559	ranksums	>=0.05
GIN	SVM	RMSE	CYP3A4	scaffold	0.00432549412299047	ranksums	<0.05
GIN	XGBoost	RMSE	CYP3A4	scaffold	0.236906642783316	ranksums	>=0.05
GIN	RNN	RMSE	CYP3A4	scaffold	7.38550419509896e-08	ranksums	<0.05
GIN	GCN	RMSE	CYP3A4	scaffold	0.744986300175643	ranksums	>=0.05
GIN	GIN	RMSE	CYP3A4	scaffold	1	ranksums	>=0.05
GIN	MolBERT	RMSE	CYP3A4	scaffold	0.00745108688879847	ranksums	<0.05
GIN	GROVER	RMSE	CYP3A4	scaffold	5.38895483794356e-07	ranksums	<0.05
MolBERT	RF	RMSE	CYP3A4	scaffold	0.00147961889644207	ranksums	<0.05
MolBERT	SVM	RMSE	CYP3A4	scaffold	0.678900536466896	ranksums	>=0.05
MolBERT	XGBoost	RMSE	CYP3A4	scaffold	0.0760414758302434	ranksums	>=0.05
MolBERT	RNN	RMSE	CYP3A4	scaffold	5.78621818161149e-05	ranksums	<0.05
MolBERT	GCN	RMSE	CYP3A4	scaffold	0.0166168789678207	ranksums	<0.05
MolBERT	GIN	RMSE	CYP3A4	scaffold	0.00745108688879847	ranksums	<0.05
MolBERT	MolBERT	RMSE	CYP3A4	scaffold	1	ranksums	>=0.05
MolBERT	GROVER	RMSE	CYP3A4	scaffold	0.00126853453938113	ranksums	<0.05
GROVER	RF	RMSE	CYP3A4	scaffold	9.44045721202458e-08	ranksums	<0.05
GROVER	SVM	RMSE	CYP3A4	scaffold	0.0059612885288648	ranksums	<0.05
GROVER	XGBoost	RMSE	CYP3A4	scaffold	1.05414222608851e-05	ranksums	<0.05
GROVER	RNN	RMSE	CYP3A4	scaffold	0.178501674863836	ranksums	>=0.05
GROVER	GCN	RMSE	CYP3A4	scaffold	1.06700555570554e-06	ranksums	<0.05
GROVER	GIN	RMSE	CYP3A4	scaffold	5.38895483794356e-07	ranksums	<0.05
GROVER	MolBERT	RMSE	CYP3A4	scaffold	0.00126853453938113	ranksums	<0.05
GROVER	GROVER	RMSE	CYP3A4	scaffold	1	ranksums	>=0.05
RF	RF	RMSE	MOR	scaffold	1	ranksums	>=0.05
RF	SVM	RMSE	MOR	scaffold	4.13418360782015e-08	ranksums	<0.05
RF	XGBoost	RMSE	MOR	scaffold	0.00126853453938113	ranksums	<0.05
RF	RNN	RMSE	MOR	scaffold	1.39497313321881e-10	ranksums	<0.05
RF	GCN	RMSE	MOR	scaffold	8.48722495644837e-10	ranksums	<0.05
RF	GIN	RMSE	MOR	scaffold	9.44045721202458e-08	ranksums	<0.05
RF	MolBERT	RMSE	MOR	scaffold	6.26388824951319e-08	ranksums	<0.05
RF	GROVER	RMSE	MOR	scaffold	4.49433148126392e-08	ranksums	<0.05
SVM	RF	RMSE	MOR	scaffold	4.13418360782015e-08	ranksums	<0.05
SVM	SVM	RMSE	MOR	scaffold	1	ranksums	>=0.05
SVM	XGBoost	RMSE	MOR	scaffold	0.000292125950333414	ranksums	<0.05
SVM	RNN	RMSE	MOR	scaffold	3.47852602805345e-05	ranksums	<0.05
SVM	GCN	RMSE	MOR	scaffold	0.0527747206160589	ranksums	>=0.05
SVM	GIN	RMSE	MOR	scaffold	0.407711376645686	ranksums	>=0.05
SVM	MolBERT	RMSE	MOR	scaffold	0.524952228275667	ranksums	>=0.05
SVM	GROVER	RMSE	MOR	scaffold	0.00569773419406551	ranksums	<0.05
XGBoost	RF	RMSE	MOR	scaffold	0.00126853453938113	ranksums	<0.05
XGBoost	SVM	RMSE	MOR	scaffold	0.000292125950333414	ranksums	<0.05
XGBoost	XGBoost	RMSE	MOR	scaffold	1	ranksums	>=0.05
XGBoost	RNN	RMSE	MOR	scaffold	3.05612809981639e-09	ranksums	<0.05
XGBoost	GCN	RMSE	MOR	scaffold	2.4726070782097e-07	ranksums	<0.05
XGBoost	GIN	RMSE	MOR	scaffold	0.000433677833506189	ranksums	<0.05
XGBoost	MolBERT	RMSE	MOR	scaffold	0.000749369214075594	ranksums	<0.05
XGBoost	GROVER	RMSE	MOR	scaffold	4.26655443220908e-06	ranksums	<0.05
RNN	RF	RMSE	MOR	scaffold	1.39497313321881e-10	ranksums	<0.05
RNN	SVM	RMSE	MOR	scaffold	3.47852602805345e-05	ranksums	<0.05
RNN	XGBoost	RMSE	MOR	scaffold	3.05612809981639e-09	ranksums	<0.05
RNN	RNN	RMSE	MOR	scaffold	1	ranksums	>=0.05
RNN	GCN	RMSE	MOR	scaffold	0.00147961889644207	ranksums	<0.05
RNN	GIN	RMSE	MOR	scaffold	1.54799264802828e-06	ranksums	<0.05
RNN	MolBERT	RMSE	MOR	scaffold	9.18087424269878e-07	ranksums	<0.05
RNN	GROVER	RMSE	MOR	scaffold	0.544407554012933	ranksums	>=0.05
GCN	RF	RMSE	MOR	scaffold	8.48722495644837e-10	ranksums	<0.05
GCN	SVM	RMSE	MOR	scaffold	0.0527747206160589	ranksums	>=0.05
GCN	XGBoost	RMSE	MOR	scaffold	2.4726070782097e-07	ranksums	<0.05
GCN	RNN	RMSE	MOR	scaffold	0.00147961889644207	ranksums	<0.05
GCN	GCN	RMSE	MOR	scaffold	1	ranksums	>=0.05
GCN	GIN	RMSE	MOR	scaffold	0.00375853192477805	ranksums	<0.05
GCN	MolBERT	RMSE	MOR	scaffold	0.00190453216444955	ranksums	<0.05
GCN	GROVER	RMSE	MOR	scaffold	0.0919067004658575	ranksums	>=0.05
GIN	RF	RMSE	MOR	scaffold	9.44045721202458e-08	ranksums	<0.05
GIN	SVM	RMSE	MOR	scaffold	0.407711376645686	ranksums	>=0.05
GIN	XGBoost	RMSE	MOR	scaffold	0.000433677833506189	ranksums	<0.05
GIN	RNN	RMSE	MOR	scaffold	1.54799264802828e-06	ranksums	<0.05
GIN	GCN	RMSE	MOR	scaffold	0.00375853192477805	ranksums	<0.05
GIN	GIN	RMSE	MOR	scaffold	1	ranksums	>=0.05
GIN	MolBERT	RMSE	MOR	scaffold	0.870810804536042	ranksums	>=0.05
GIN	GROVER	RMSE	MOR	scaffold	0.00140590551147289	ranksums	<0.05
MolBERT	RF	RMSE	MOR	scaffold	6.26388824951319e-08	ranksums	<0.05
MolBERT	SVM	RMSE	MOR	scaffold	0.524952228275667	ranksums	>=0.05
MolBERT	XGBoost	RMSE	MOR	scaffold	0.000749369214075594	ranksums	<0.05
MolBERT	RNN	RMSE	MOR	scaffold	9.18087424269878e-07	ranksums	<0.05
MolBERT	GCN	RMSE	MOR	scaffold	0.00190453216444955	ranksums	<0.05
MolBERT	GIN	RMSE	MOR	scaffold	0.870810804536042	ranksums	>=0.05
MolBERT	MolBERT	RMSE	MOR	scaffold	1	ranksums	>=0.05
MolBERT	GROVER	RMSE	MOR	scaffold	0.00155687902927202	ranksums	<0.05
GROVER	RF	RMSE	MOR	scaffold	4.49433148126392e-08	ranksums	<0.05
GROVER	SVM	RMSE	MOR	scaffold	0.00569773419406551	ranksums	<0.05
GROVER	XGBoost	RMSE	MOR	scaffold	4.26655443220908e-06	ranksums	<0.05
GROVER	RNN	RMSE	MOR	scaffold	0.544407554012933	ranksums	>=0.05
GROVER	GCN	RMSE	MOR	scaffold	0.0919067004658575	ranksums	>=0.05
GROVER	GIN	RMSE	MOR	scaffold	0.00140590551147289	ranksums	<0.05
GROVER	MolBERT	RMSE	MOR	scaffold	0.00155687902927202	ranksums	<0.05
GROVER	GROVER	RMSE	MOR	scaffold	1	ranksums	>=0.05
RF	RF	RMSE	DOR	scaffold	1	ranksums	>=0.05
RF	SVM	RMSE	DOR	scaffold	0.00358511685987855	ranksums	<0.05
RF	XGBoost	RMSE	DOR	scaffold	0.178501674863836	ranksums	>=0.05
RF	RNN	RMSE	DOR	scaffold	1.04155088815095e-10	ranksums	<0.05
RF	GCN	RMSE	DOR	scaffold	8.86428893651676e-09	ranksums	<0.05
RF	GIN	RMSE	DOR	scaffold	1.33475933195642e-06	ranksums	<0.05
RF	MolBERT	RMSE	DOR	scaffold	6.97449658924728e-06	ranksums	<0.05
RF	GROVER	RMSE	DOR	scaffold	7.31597272595403e-07	ranksums	<0.05
SVM	RF	RMSE	DOR	scaffold	0.00358511685987855	ranksums	<0.05
SVM	SVM	RMSE	DOR	scaffold	1	ranksums	>=0.05
SVM	XGBoost	RMSE	DOR	scaffold	0.0345005081441225	ranksums	<0.05
SVM	RNN	RMSE	DOR	scaffold	2.79274007892698e-09	ranksums	<0.05
SVM	GCN	RMSE	DOR	scaffold	1.12843853479619e-05	ranksums	<0.05
SVM	GIN	RMSE	DOR	scaffold	0.00126853453938113	ranksums	<0.05
SVM	MolBERT	RMSE	DOR	scaffold	0.0180053510254157	ranksums	<0.05
SVM	GROVER	RMSE	DOR	scaffold	0.00221059231642181	ranksums	<0.05
XGBoost	RF	RMSE	DOR	scaffold	0.178501674863836	ranksums	>=0.05
XGBoost	SVM	RMSE	DOR	scaffold	0.0345005081441225	ranksums	<0.05
XGBoost	XGBoost	RMSE	DOR	scaffold	1	ranksums	>=0.05
XGBoost	RNN	RMSE	DOR	scaffold	1.39497313321881e-10	ranksums	<0.05
XGBoost	GCN	RMSE	DOR	scaffold	1.7723908495885e-08	ranksums	<0.05
XGBoost	GIN	RMSE	DOR	scaffold	2.07683271752998e-06	ranksums	<0.05
XGBoost	MolBERT	RMSE	DOR	scaffold	1.05414222608851e-05	ranksums	<0.05
XGBoost	GROVER	RMSE	DOR	scaffold	3.70061293474096e-06	ranksums	<0.05
RNN	RF	RMSE	DOR	scaffold	1.04155088815095e-10	ranksums	<0.05
RNN	SVM	RMSE	DOR	scaffold	2.79274007892698e-09	ranksums	<0.05
RNN	XGBoost	RMSE	DOR	scaffold	1.39497313321881e-10	ranksums	<0.05
RNN	RNN	RMSE	DOR	scaffold	1	ranksums	>=0.05
RNN	GCN	RMSE	DOR	scaffold	0.000879453706472618	ranksums	<0.05
RNN	GIN	RMSE	DOR	scaffold	3.97393875818763e-06	ranksums	<0.05
RNN	MolBERT	RMSE	DOR	scaffold	2.1031211365264e-08	ranksums	<0.05
RNN	GROVER	RMSE	DOR	scaffold	0.00310763913573104	ranksums	<0.05
GCN	RF	RMSE	DOR	scaffold	8.86428893651676e-09	ranksums	<0.05
GCN	SVM	RMSE	DOR	scaffold	1.12843853479619e-05	ranksums	<0.05
GCN	XGBoost	RMSE	DOR	scaffold	1.7723908495885e-08	ranksums	<0.05
GCN	RNN	RMSE	DOR	scaffold	0.000879453706472618	ranksums	<0.05
GCN	GCN	RMSE	DOR	scaffold	1	ranksums	>=0.05
GCN	GIN	RMSE	DOR	scaffold	0.0736284290652897	ranksums	>=0.05
GCN	MolBERT	RMSE	DOR	scaffold	0.00190453216444955	ranksums	<0.05
GCN	GROVER	RMSE	DOR	scaffold	0.208870923918662	ranksums	>=0.05
GIN	RF	RMSE	DOR	scaffold	1.33475933195642e-06	ranksums	<0.05
GIN	SVM	RMSE	DOR	scaffold	0.00126853453938113	ranksums	<0.05
GIN	XGBoost	RMSE	DOR	scaffold	2.07683271752998e-06	ranksums	<0.05
GIN	RNN	RMSE	DOR	scaffold	3.97393875818763e-06	ranksums	<0.05
GIN	GCN	RMSE	DOR	scaffold	0.0736284290652897	ranksums	>=0.05
GIN	GIN	RMSE	DOR	scaffold	1	ranksums	>=0.05
GIN	MolBERT	RMSE	DOR	scaffold	0.151546790758263	ranksums	>=0.05
GIN	GROVER	RMSE	DOR	scaffold	0.801554937881844	ranksums	>=0.05
MolBERT	RF	RMSE	DOR	scaffold	6.97449658924728e-06	ranksums	<0.05
MolBERT	SVM	RMSE	DOR	scaffold	0.0180053510254157	ranksums	<0.05
MolBERT	XGBoost	RMSE	DOR	scaffold	1.05414222608851e-05	ranksums	<0.05
MolBERT	RNN	RMSE	DOR	scaffold	2.1031211365264e-08	ranksums	<0.05
MolBERT	GCN	RMSE	DOR	scaffold	0.00190453216444955	ranksums	<0.05
MolBERT	GIN	RMSE	DOR	scaffold	0.151546790758263	ranksums	>=0.05
MolBERT	MolBERT	RMSE	DOR	scaffold	1	ranksums	>=0.05
MolBERT	GROVER	RMSE	DOR	scaffold	0.336558376394651	ranksums	>=0.05
GROVER	RF	RMSE	DOR	scaffold	7.31597272595403e-07	ranksums	<0.05
GROVER	SVM	RMSE	DOR	scaffold	0.00221059231642181	ranksums	<0.05
GROVER	XGBoost	RMSE	DOR	scaffold	3.70061293474096e-06	ranksums	<0.05
GROVER	RNN	RMSE	DOR	scaffold	0.00310763913573104	ranksums	<0.05
GROVER	GCN	RMSE	DOR	scaffold	0.208870923918662	ranksums	>=0.05
GROVER	GIN	RMSE	DOR	scaffold	0.801554937881844	ranksums	>=0.05
GROVER	MolBERT	RMSE	DOR	scaffold	0.336558376394651	ranksums	>=0.05
GROVER	GROVER	RMSE	DOR	scaffold	1	ranksums	>=0.05
RF	RF	RMSE	KOR	scaffold	1	ranksums	>=0.05
RF	SVM	RMSE	KOR	scaffold	8.70056716251292e-08	ranksums	<0.05
RF	XGBoost	RMSE	KOR	scaffold	0.0398756113944135	ranksums	<0.05
RF	RNN	RMSE	KOR	scaffold	1.25557069040687e-08	ranksums	<0.05
RF	GCN	RMSE	KOR	scaffold	4.40299516798753e-10	ranksums	<0.05
RF	GIN	RMSE	KOR	scaffold	1.7739278225827e-09	ranksums	<0.05
RF	MolBERT	RMSE	KOR	scaffold	3.80208787227251e-08	ranksums	<0.05
RF	GROVER	RMSE	KOR	scaffold	4.49433148126392e-08	ranksums	<0.05
SVM	RF	RMSE	KOR	scaffold	8.70056716251292e-08	ranksums	<0.05
SVM	SVM	RMSE	KOR	scaffold	1	ranksums	>=0.05
SVM	XGBoost	RMSE	KOR	scaffold	1.80708780270684e-05	ranksums	<0.05
SVM	RNN	RMSE	KOR	scaffold	0.424662204650892	ranksums	>=0.05
SVM	GCN	RMSE	KOR	scaffold	0.00474542496004799	ranksums	<0.05
SVM	GIN	RMSE	KOR	scaffold	0.120574992260229	ranksums	>=0.05
SVM	MolBERT	RMSE	KOR	scaffold	0.894146064578262	ranksums	>=0.05
SVM	GROVER	RMSE	KOR	scaffold	0.329177424678208	ranksums	>=0.05
XGBoost	RF	RMSE	KOR	scaffold	0.0398756113944135	ranksums	<0.05
XGBoost	SVM	RMSE	KOR	scaffold	1.80708780270684e-05	ranksums	<0.05
XGBoost	XGBoost	RMSE	KOR	scaffold	1	ranksums	>=0.05
XGBoost	RNN	RMSE	KOR	scaffold	3.70061293474096e-06	ranksums	<0.05
XGBoost	GCN	RMSE	KOR	scaffold	2.71411821224912e-08	ranksums	<0.05
XGBoost	GIN	RMSE	KOR	scaffold	3.65997992895071e-07	ranksums	<0.05
XGBoost	MolBERT	RMSE	KOR	scaffold	9.19323673132505e-06	ranksums	<0.05
XGBoost	GROVER	RMSE	KOR	scaffold	1.47870636417397e-05	ranksums	<0.05
RNN	RF	RMSE	KOR	scaffold	1.25557069040687e-08	ranksums	<0.05
RNN	SVM	RMSE	KOR	scaffold	0.424662204650892	ranksums	>=0.05
RNN	XGBoost	RMSE	KOR	scaffold	3.70061293474096e-06	ranksums	<0.05
RNN	RNN	RMSE	KOR	scaffold	1	ranksums	>=0.05
RNN	GCN	RMSE	KOR	scaffold	0.0332577966305004	ranksums	<0.05
RNN	GIN	RMSE	KOR	scaffold	0.534635240703929	ranksums	>=0.05
RNN	MolBERT	RMSE	KOR	scaffold	0.477919704209092	ranksums	>=0.05
RNN	GROVER	RMSE	KOR	scaffold	0.733825061212641	ranksums	>=0.05
GCN	RF	RMSE	KOR	scaffold	4.40299516798753e-10	ranksums	<0.05
GCN	SVM	RMSE	KOR	scaffold	0.00474542496004799	ranksums	<0.05
GCN	XGBoost	RMSE	KOR	scaffold	2.71411821224912e-08	ranksums	<0.05
GCN	RNN	RMSE	KOR	scaffold	0.0332577966305004	ranksums	<0.05
GCN	GCN	RMSE	KOR	scaffold	1	ranksums	>=0.05
GCN	GIN	RMSE	KOR	scaffold	0.0977510554485991	ranksums	>=0.05
GCN	MolBERT	RMSE	KOR	scaffold	0.00453105443653246	ranksums	<0.05
GCN	GROVER	RMSE	KOR	scaffold	0.117079846005044	ranksums	>=0.05
GIN	RF	RMSE	KOR	scaffold	1.7739278225827e-09	ranksums	<0.05
GIN	SVM	RMSE	KOR	scaffold	0.120574992260229	ranksums	>=0.05
GIN	XGBoost	RMSE	KOR	scaffold	3.65997992895071e-07	ranksums	<0.05
GIN	RNN	RMSE	KOR	scaffold	0.534635240703929	ranksums	>=0.05
GIN	GCN	RMSE	KOR	scaffold	0.0977510554485991	ranksums	>=0.05
GIN	GIN	RMSE	KOR	scaffold	1	ranksums	>=0.05
GIN	MolBERT	RMSE	KOR	scaffold	0.169146461558491	ranksums	>=0.05
GIN	GROVER	RMSE	KOR	scaffold	0.778783968942289	ranksums	>=0.05
MolBERT	RF	RMSE	KOR	scaffold	3.80208787227251e-08	ranksums	<0.05
MolBERT	SVM	RMSE	KOR	scaffold	0.894146064578262	ranksums	>=0.05
MolBERT	XGBoost	RMSE	KOR	scaffold	9.19323673132505e-06	ranksums	<0.05
MolBERT	RNN	RMSE	KOR	scaffold	0.477919704209092	ranksums	>=0.05
MolBERT	GCN	RMSE	KOR	scaffold	0.00453105443653246	ranksums	<0.05
MolBERT	GIN	RMSE	KOR	scaffold	0.169146461558491	ranksums	>=0.05
MolBERT	MolBERT	RMSE	KOR	scaffold	1	ranksums	>=0.05
MolBERT	GROVER	RMSE	KOR	scaffold	0.344044940644476	ranksums	>=0.05
GROVER	RF	RMSE	KOR	scaffold	4.49433148126392e-08	ranksums	<0.05
GROVER	SVM	RMSE	KOR	scaffold	0.329177424678208	ranksums	>=0.05
GROVER	XGBoost	RMSE	KOR	scaffold	1.47870636417397e-05	ranksums	<0.05
GROVER	RNN	RMSE	KOR	scaffold	0.733825061212641	ranksums	>=0.05
GROVER	GCN	RMSE	KOR	scaffold	0.117079846005044	ranksums	>=0.05
GROVER	GIN	RMSE	KOR	scaffold	0.778783968942289	ranksums	>=0.05
GROVER	MolBERT	RMSE	KOR	scaffold	0.344044940644476	ranksums	>=0.05
GROVER	GROVER	RMSE	KOR	scaffold	1	ranksums	>=0.05
