# Supplementary material for: A systematic study of key elements underlying molecular property prediction
Source: Nat Commun. 2023 Oct 13;14:6395. doi: 10.1038/s41467-023-41948-6 (PMC10575948; doi:10.1038/s41467-023-41948-6)
Supplement: Supplementary file 4 — Source Data [file 41467_2023_41948_MOESM4_ESM.zip › SourceData/Fig5/Fig5d.txt]

mean_metric_score	std_metric_score	split_type	mol_rep	mol_prop	model_name	metric_name
2.46971711162759	0.410384876790987	scaffold	SMILES	MDR1	MolBERT	RMSE
3.1886162545549	0.886468393436294	scaffold	Graph	MDR1	GROVER	RMSE
1.78494449242913	0.279067091148148	scaffold	RDKit2D	MDR1	RF	RMSE
2.00918461675375	0.28841943333331	scaffold	RDKit2D	MDR1	SVM	RMSE
1.79337740619157	0.284947456148097	scaffold	RDKit2D	MDR1	XGBoost	RMSE
2.51776932839024	0.469273073856084	scaffold	SMILES	MDR1	RNN	RMSE
2.40024404189033	0.513216260956558	scaffold	Graph	MDR1	GCN	RMSE
2.29511835415347	0.561079331830019	scaffold	Graph	MDR1	GIN	RMSE
1.83455752844542	0.178182500660104	scaffold	SMILES	CYP2D6	MolBERT	RMSE
1.90643237663584	0.145365577825621	scaffold	Graph	CYP2D6	GROVER	RMSE
1.66788029097495	0.128534934618313	scaffold	RDKit2D	CYP2D6	RF	RMSE
1.86930476870754	0.178846932310086	scaffold	RDKit2D	CYP2D6	SVM	RMSE
1.71437064424062	0.135882240725059	scaffold	RDKit2D	CYP2D6	XGBoost	RMSE
2.0799248141689	0.179330218378175	scaffold	SMILES	CYP2D6	RNN	RMSE
1.65783983857511	0.144424068580028	scaffold	Graph	CYP2D6	GCN	RMSE
1.73676139880563	0.127005767038691	scaffold	Graph	CYP2D6	GIN	RMSE
1.81562370265881	0.177947876942814	scaffold	SMILES	CYP3A4	MolBERT	RMSE
2.00064096029372	0.197176790433682	scaffold	Graph	CYP3A4	GROVER	RMSE
1.64970329767987	0.183745291956488	scaffold	RDKit2D	CYP3A4	RF	RMSE
1.83877941840494	0.201473917679756	scaffold	RDKit2D	CYP3A4	SVM	RMSE
1.73089246607561	0.175936487927314	scaffold	RDKit2D	CYP3A4	XGBoost	RMSE
2.07570312298035	0.229393684443317	scaffold	SMILES	CYP3A4	RNN	RMSE
1.69575006359565	0.177967197517	scaffold	Graph	CYP3A4	GCN	RMSE
1.68165302279156	0.183741285035215	scaffold	Graph	CYP3A4	GIN	RMSE
2.40699531250185	0.200643073136898	scaffold	SMILES	MOR	MolBERT	RMSE
2.62887233903884	0.324243669400058	scaffold	Graph	MOR	GROVER	RMSE
2.05329324817493	0.198471392556142	scaffold	RDKit2D	MOR	RF	RMSE
2.44578705346522	0.225748177708605	scaffold	RDKit2D	MOR	SVM	RMSE
2.22425267215526	0.207815783970734	scaffold	RDKit2D	MOR	XGBoost	RMSE
2.70138512209803	0.186143129622792	scaffold	SMILES	MOR	RNN	RMSE
2.55559072105795	0.186133838654129	scaffold	Graph	MOR	GCN	RMSE
2.40461343703897	0.19043065132712	scaffold	Graph	MOR	GIN	RMSE
2.42311200703632	0.175261404747963	scaffold	SMILES	DOR	MolBERT	RMSE
2.56476215369989	0.339115046502263	scaffold	Graph	DOR	GROVER	RMSE
2.12459316148105	0.24874915588344	scaffold	RDKit2D	DOR	RF	RMSE
2.31076472653531	0.210663862933401	scaffold	RDKit2D	DOR	SVM	RMSE
2.18879241824933	0.204301851346767	scaffold	RDKit2D	DOR	XGBoost	RMSE
2.75645660812209	0.189095839921348	scaffold	SMILES	DOR	RNN	RMSE
2.57737987614909	0.188183728830164	scaffold	Graph	DOR	GCN	RMSE
2.48695605744805	0.203893449782394	scaffold	Graph	DOR	GIN	RMSE
2.61490451833836	0.220143264891417	scaffold	SMILES	KOR	MolBERT	RMSE
2.6903760003694	0.33772002923448	scaffold	Graph	KOR	GROVER	RMSE
2.18638156247588	0.213711665461658	scaffold	RDKit2D	KOR	RF	RMSE
2.62147086789803	0.268345004290558	scaffold	RDKit2D	KOR	SVM	RMSE
2.30669806437954	0.236661580497497	scaffold	RDKit2D	KOR	XGBoost	RMSE
2.65746569070014	0.237295723310283	scaffold	SMILES	KOR	RNN	RMSE
2.77318326480028	0.206736304417692	scaffold	Graph	KOR	GCN	RMSE
2.69042247946668	0.200568816534019	scaffold	Graph	KOR	GIN	RMSE
