# Supplementary material for: A systematic study of key elements underlying molecular property prediction
Source: Nat Commun. 2023 Oct 13;14:6395. doi: 10.1038/s41467-023-41948-6 (PMC10575948; doi:10.1038/s41467-023-41948-6)
Supplement: Supplementary file 4 — Source Data [file 41467_2023_41948_MOESM4_ESM.zip › SourceData/Fig5/Fig5e.txt]

mean_metric_score	std_metric_score	split_type	mol_rep	mol_prop	model_name	metric_name
1.81757606166105	0.322142077336772	Scaffold	1. MorganBits	MDR1	RF	RMSE
1.74590356075038	0.353157966942646	Scaffold	2. MorganCounts	MDR1	RF	RMSE
1.90717011172361	0.267825073304492	Scaffold	3. MACCS	MDR1	RF	RMSE
1.78494449242913	0.279067091148148	Scaffold	0. RDKit Descriptors	MDR1	RF	RMSE
2.12087384751833	0.364497060282102	Scaffold	5. PhysChem Descriptors	MDR1	RF	RMSE
1.75207398529265	0.2982099660934	Scaffold	4. AtomPairs	MDR1	RF	RMSE
1.67634816887714	0.131635417111518	Scaffold	1. MorganBits	CYP2D6	RF	RMSE
1.68101219131876	0.131685154499946	Scaffold	2. MorganCounts	CYP2D6	RF	RMSE
1.75232611473807	0.124201019013825	Scaffold	3. MACCS	CYP2D6	RF	RMSE
1.66788029097495	0.128534934618313	Scaffold	0. RDKit Descriptors	CYP2D6	RF	RMSE
1.80233401014793	0.146446299187848	Scaffold	5. PhysChem Descriptors	CYP2D6	RF	RMSE
1.68422157134235	0.139728214796736	Scaffold	4. AtomPairs	CYP2D6	RF	RMSE
1.59417603782484	0.213224870804254	Scaffold	1. MorganBits	CYP3A4	RF	RMSE
1.5497896360074	0.188871723579944	Scaffold	2. MorganCounts	CYP3A4	RF	RMSE
1.6452644233114	0.172120559696128	Scaffold	3. MACCS	CYP3A4	RF	RMSE
1.64970329767987	0.183745291956488	Scaffold	0. RDKit Descriptors	CYP3A4	RF	RMSE
1.83326066496067	0.190975609070541	Scaffold	5. PhysChem Descriptors	CYP3A4	RF	RMSE
1.56307495956267	0.176441205258788	Scaffold	4. AtomPairs	CYP3A4	RF	RMSE
1.95384741690146	0.272247944582247	Scaffold	1. MorganBits	MOR	RF	RMSE
1.94692690012289	0.234954334596251	Scaffold	2. MorganCounts	MOR	RF	RMSE
2.0960754781356	0.206652728634306	Scaffold	3. MACCS	MOR	RF	RMSE
2.05329324817493	0.198471392556142	Scaffold	0. RDKit Descriptors	MOR	RF	RMSE
2.48739998826924	0.201085926669433	Scaffold	5. PhysChem Descriptors	MOR	RF	RMSE
1.94341629907485	0.206311321237271	Scaffold	4. AtomPairs	MOR	RF	RMSE
1.94192681882938	0.221099455444656	Scaffold	1. MorganBits	DOR	RF	RMSE
1.94784349357692	0.224365776608633	Scaffold	2. MorganCounts	DOR	RF	RMSE
2.18042881814174	0.200343208104059	Scaffold	3. MACCS	DOR	RF	RMSE
2.12459316148105	0.24874915588344	Scaffold	0. RDKit Descriptors	DOR	RF	RMSE
2.59485028018038	0.210092068408932	Scaffold	5. PhysChem Descriptors	DOR	RF	RMSE
1.9336736075734	0.162414189073811	Scaffold	4. AtomPairs	DOR	RF	RMSE
2.04224868408089	0.188397707581078	Scaffold	1. MorganBits	KOR	RF	RMSE
2.03015300969903	0.204275239637707	Scaffold	2. MorganCounts	KOR	RF	RMSE
2.29729918681577	0.203868835908055	Scaffold	3. MACCS	KOR	RF	RMSE
2.18638156247588	0.213711665461658	Scaffold	0. RDKit Descriptors	KOR	RF	RMSE
2.53810379466253	0.167399205374471	Scaffold	5. PhysChem Descriptors	KOR	RF	RMSE
2.06203415062513	0.198957441795733	Scaffold	4. AtomPairs	KOR	RF	RMSE
1.45398805657816	0.189874511803638	Random	1. MorganBits	MDR1	RF	RMSE
1.41479880252536	0.18436054355615	Random	2. MorganCounts	MDR1	RF	RMSE
1.55463661460094	0.15233100025168	Random	3. MACCS	MDR1	RF	RMSE
1.4503399495493	0.112311932588935	Random	0. RDKit Descriptors	MDR1	RF	RMSE
1.84246064829744	0.204278168603197	Random	5. PhysChem Descriptors	MDR1	RF	RMSE
1.40781418396564	0.178642338240607	Random	4. AtomPairs	MDR1	RF	RMSE
1.54854119766039	0.075056921551574	Random	1. MorganBits	CYP2D6	RF	RMSE
1.54127383834457	0.0789358447078478	Random	2. MorganCounts	CYP2D6	RF	RMSE
1.56410224672715	0.0835102224724947	Random	3. MACCS	CYP2D6	RF	RMSE
1.57284446254524	0.0788233234036672	Random	0. RDKit Descriptors	CYP2D6	RF	RMSE
1.6969619577521	0.0783225652415921	Random	5. PhysChem Descriptors	CYP2D6	RF	RMSE
1.54562645852993	0.0831253168565081	Random	4. AtomPairs	CYP2D6	RF	RMSE
1.37820104829707	0.0954744737150874	Random	1. MorganBits	CYP3A4	RF	RMSE
1.35409107145153	0.087761016605845	Random	2. MorganCounts	CYP3A4	RF	RMSE
1.51491618753558	0.0846440994370652	Random	3. MACCS	CYP3A4	RF	RMSE
1.48079817018543	0.0945946148366626	Random	0. RDKit Descriptors	CYP3A4	RF	RMSE
1.69310791762758	0.0926747014549427	Random	5. PhysChem Descriptors	CYP3A4	RF	RMSE
1.37785757728156	0.091953056999644	Random	4. AtomPairs	CYP3A4	RF	RMSE
1.71786518256813	0.0905678799486066	Random	1. MorganBits	MOR	RF	RMSE
1.70189379410835	0.0859281777635891	Random	2. MorganCounts	MOR	RF	RMSE
1.87798657787066	0.0910410925518732	Random	3. MACCS	MOR	RF	RMSE
1.84252538587288	0.0989160764465112	Random	0. RDKit Descriptors	MOR	RF	RMSE
2.20286826058816	0.110568653544441	Random	5. PhysChem Descriptors	MOR	RF	RMSE
1.7321867775546	0.0911698198836896	Random	4. AtomPairs	MOR	RF	RMSE
1.59633951003975	0.103636166528176	Random	1. MorganBits	DOR	RF	RMSE
1.57999953318727	0.103726422787664	Random	2. MorganCounts	DOR	RF	RMSE
1.82060080360367	0.0873365248611708	Random	3. MACCS	DOR	RF	RMSE
1.71464588143724	0.0821905010424318	Random	0. RDKit Descriptors	DOR	RF	RMSE
2.23974871929703	0.103821982789594	Random	5. PhysChem Descriptors	DOR	RF	RMSE
1.63405096560808	0.074970109760105	Random	4. AtomPairs	DOR	RF	RMSE
1.71759594134521	0.0849591769727887	Random	1. MorganBits	KOR	RF	RMSE
1.69694447287902	0.0800125674195614	Random	2. MorganCounts	KOR	RF	RMSE
1.90626449021943	0.0889514725366152	Random	3. MACCS	KOR	RF	RMSE
1.81297833398806	0.0847490305088586	Random	0. RDKit Descriptors	KOR	RF	RMSE
2.21886031596418	0.106034734893035	Random	5. PhysChem Descriptors	KOR	RF	RMSE
1.72820843683939	0.0857039115855493	Random	4. AtomPairs	KOR	RF	RMSE
