# Supplementary material for: A systematic study of key elements underlying molecular property prediction
Source: Nat Commun. 2023 Oct 13;14:6395. doi: 10.1038/s41467-023-41948-6 (PMC10575948; doi:10.1038/s41467-023-41948-6)
Supplement: Supplementary file 4 — Source Data [file 41467_2023_41948_MOESM4_ESM.zip › SourceData/Fig2/Fig2a-1.txt]

label	value	mol_prop
1	45.6708526107072	BACE
0	54.3291473892928	BACE
1	76.5080922020598	BBBP
0	23.4919077979402	BBBP
1	3.50889991245988	HIV
0	96.4911000875401	HIV
