# Supplementary material for: A systematic study of key elements underlying molecular property prediction
Source: Nat Commun. 2023 Oct 13;14:6395. doi: 10.1038/s41467-023-41948-6 (PMC10575948; doi:10.1038/s41467-023-41948-6)
Supplement: Supplementary file 4 — Source Data [file 41467_2023_41948_MOESM4_ESM.zip › SourceData/Fig2/Fig2a-2.txt]

SMILES	label	mw	logp	nhbd	nhba	nrbonds	natoms	nhatoms	mr	tpsa	fcharge	mol_prop
OCC3OC(OCC2OC(OC(C#N)c1ccccc1)C(O)C(O)C2O)C(O)C(O)C3O	-0.77	457.158410684	-3.10802	7	12	7	32	32	102.2816	202.32	0	ESOL
Cc1occc1C(=O)Nc2ccccc2	-3.3	201.078978592	2.84032	1	2	2	15	15	57.8402	42.24	0	ESOL
CC(C)=CCCC(C)=CC(=O)	-2.06	152.120115132	2.878	0	1	4	11	11	48.486	17.07	0	ESOL
c1ccc2c(c1)ccc3c2ccc4c5ccccc5ccc43	-7.87	278.109550448	6.2994	0	0	0	22	22	96.4660000000001	0	0	ESOL
c1ccsc1	-1.33	84.003371128	1.7481	0	1	0	5	5	24.319	0	0	ESOL
c2ccc1scnc1c2	-1.5	135.01427016	2.2963	0	2	0	9	9	39.62	12.89	0	ESOL
Clc1cc(Cl)c(c(Cl)c1)c2c(Cl)cccc2Cl	-7.32	323.88338856	6.6206	0	0	1	17	17	76.928	0	0	ESOL
CC12CCC3C(CCc4cc(O)ccc34)C2CCC1O	-5.03	272.177630008	3.6092	2	2	0	20	20	78.7306	40.46	0	ESOL
ClC4=C(Cl)C5(Cl)C3C1CC(C2OC12)C3C4(Cl)C5(Cl)Cl	-6.29	377.870630956	4.4814	0	1	0	19	19	77.575	12.53	0	ESOL
COc5cc4OCC3Oc2c1CC(Oc1ccc2C(=O)C3c4cc5OC)C(C)=C	-4.42	394.141638424	3.7033	0	6	3	29	29	105.9045	63.22	0	ESOL
O=C1CCCN1	1.07	85.052763844	-0.1036	1	1	0	6	6	22.2437	29.1	0	ESOL
Clc1ccc2ccccc2c1	-4.14	162.023627904	3.4932	0	0	0	11	11	48.958	0	0	ESOL
CCCC=C	-2.68	70.07825032	1.9725	0	0	2	5	5	25.105	0	0	ESOL
CCC1(C(=O)NCNC1=O)c2ccccc2	-2.64	218.105527688	0.537899999999999	2	2	2	16	16	59.5634	58.2	0	ESOL
CCCCCCCCCCCCCC	-7.96	198.23475096	5.70740000000001	0	0	11	14	14	66.7520000000001	0	0	ESOL
CC(C)Cl	-1.41	78.023627904	1.6336	0	0	0	4	4	20.989	0	0	ESOL
CCC(C)CO	-0.47	88.088815004	1.0248	1	1	2	6	6	26.5408	20.23	0	ESOL
N#Cc1ccccc1	-1	103.04219916	1.55828	0	1	0	8	8	31.157	23.79	0	ESOL
CCOP(=S)(OCC)Oc1cc(C)nc(n1)C(C)C	-3.64	304.101050162	3.58472	0	6	7	19	19	79.023	53.47	0	ESOL
CCCCCCCCCC(C)O	-2.94	172.182715388	3.5079	1	1	8	12	12	54.2908	20.23	0	ESOL
Clc1ccc(c(Cl)c1)c2c(Cl)ccc(Cl)c2Cl	-7.43	323.88338856	6.6206	0	0	1	17	17	76.928	0	0	ESOL
O=c2[nH]c1CCCc1c(=O)n2C3CCCCC3	-4.594	234.136827816	1.5305	1	3	1	17	17	65.4697	54.86	0	ESOL
CCOP(=S)(OCC)SCSCC	-4.11	260.012829414	3.7277	0	5	8	13	13	68.127	18.46	0	ESOL
CCOc1ccc(NC(=O)C)cc1	-2.35	179.094628656	2.0437	1	2	3	13	13	51.9147	38.33	0	ESOL
CCN(CC)c1c(cc(c(N)c1N(=O)=O)C(F)(F)F)N(=O)=O	-5.47	322.088889556	2.9502	1	6	5	22	22	72.7262	115.54	0	ESOL
CCCCCCCO	-1.81	116.120115132	1.9491	1	1	5	8	8	35.8448	20.23	0	ESOL
Cn1c(=O)n(C)c2nc[nH]c2c1=O	-1.39	180.064725496	-1.0397	1	5	0	13	13	46.5757	72.68	0	ESOL
CCCCC1(CC)C(=O)NC(=O)NC1=O	-1.661	212.116092372	0.939	2	3	4	15	15	53.9304	75.27	0	ESOL
ClC(Cl)=C(c1ccc(Cl)cc1)c2ccc(Cl)cc2	-6.9	315.938010976	6.1879	0	0	2	18	18	80.632	0	0	ESOL
CCCCCCCC(=O)OC	-3.17	158.130679816	2.5199	0	2	6	11	11	45.392	26.3	0	ESOL
CCc1ccc(CC)cc1	-3.75	134.109550448	2.8114	0	0	2	10	10	45.198	0	0	ESOL
CCOP(=S)(OCC)SCSC(C)(C)C	-4.755	288.044129542	4.5063	0	5	7	15	15	77.339	18.46	0	ESOL
COC(=O)Nc1cccc(OC(=O)Nc2cccc(C)c2)c1	-4.805	300.111006992	3.78422	2	4	3	22	22	83.2954	76.66	0	ESOL
ClC(=C)Cl	-1.64	95.953355424	1.9352	0	0	0	4	4	20.846	0	0	ESOL
Cc1cccc2c1Cc3ccccc32	-5.22	180.093900384	3.56622	0	0	0	14	14	59.421	0	0	ESOL
CCCCC=O	-0.85	86.07316494	1.3755	0	1	3	6	6	25.589	17.07	0	ESOL
N(c1ccccc1)c2ccccc2	-3.504	169.089149352	3.4302	1	1	2	13	13	56.1667	12.03	0	ESOL
CN(C)C(=O)SCCCCOc1ccccc1	-3.927	253.113649848	3.2604	0	3	6	17	17	72.712	29.54	0	ESOL
CCCOP(=S)(OCCC)SCC(=O)N1CCCCC1C	-4.15	353.124822386	4.1983	0	5	9	21	21	94.2550000000001	38.77	0	ESOL
CCCCCCCI	-4.81	226.02184848	3.3918	0	0	5	8	8	47.646	0	0	ESOL
c1c(Cl)cccc1c2ccccc2	-4.88	188.039277968	4.007	0	0	1	13	13	56.888	0	0	ESOL
OCCCC=C	-0.15	86.07316494	0.9449	1	1	3	6	6	26.5168	20.23	0	ESOL
O=C2NC(=O)C1(CCC1)C(=O)N2	-1.655	168.053492116	-0.4773	2	3	0	12	12	37.9654	75.27	0	ESOL
CC(C)C1CCC(C)CC1O	-2.53	156.15141526	2.4395	1	1	1	11	11	47.3498	20.23	0	ESOL
CC(C)OC=O	-0.63	88.052429496	0.5678	0	2	2	6	6	22.285	26.3	0	ESOL
CCCCCC(C)O	-1.55	116.120115132	1.9475	1	1	4	8	8	35.8228	20.23	0	ESOL
CC(=O)Nc1ccc(Br)cc1	-3.083	212.978925976	2.4075	1	1	1	11	11	48.4457	29.1	0	ESOL
c1ccccc1n2ncc(N)c(Br)c2(=O)	-3.127	264.985073976	1.5772	1	4	1	15	15	61.9464	60.91	0	ESOL
COC(=O)C1=C(C)NC(=C(C1c2ccccc2N(=O)=O)C(=O)OC)C	-4.76	346.116486296	2.1756	1	7	4	25	25	88.4051	107.77	0	ESOL
c2c(C)cc1nc(C)ccc1c2	-1.94	157.089149352	2.85164	0	1	0	12	12	51.217	12.89	0	ESOL
CCCCCCC#C	-3.66	110.109550448	2.59	0	0	4	8	8	37.592	0	0	ESOL
CCC1(C(=O)NC(=O)NC1=O)C2=CCCCC2	-2.17	236.116092372	1.2492	2	3	2	17	17	60.9564	75.27	0	ESOL
c1ccc2c(c1)ccc3c4ccccc4ccc23	-8.057	228.093900384	5.1462	0	0	0	18	18	78.9600000000001	0	0	ESOL
CCC(C)n1c(=O)[nH]c(C)c(Br)c1=O	-2.523	260.016039756	1.57852	1	3	2	14	14	58.7617	54.86	0	ESOL
Clc1cccc(c1Cl)c2c(Cl)c(Cl)cc(Cl)c2Cl	-8.6	357.844416208	7.274	0	0	1	18	18	81.938	0	0	ESOL
Cc1ccccc1O	-0.62	108.057514876	1.70062	1	1	0	8	8	32.8438	20.23	0	ESOL
CC(C)CCC(C)(C)C	-5.05	128.15650064	3.4687	0	0	2	9	9	43.527	0	0	ESOL
Cc1ccc(C)c2ccccc12	-4.14	156.093900384	3.45664	0	0	0	12	12	53.422	0	0	ESOL
Cc1cc2c3ccccc3ccc2c4ccccc14	-6.57	242.109550448	5.45462	0	0	0	19	19	83.6970000000001	0	0	ESOL
CCCC(=O)C	-0.19	86.07316494	1.3755	0	1	2	6	6	25.589	17.07	0	ESOL
Clc1cc(Cl)c(Cl)c(c1Cl)c2c(Cl)c(Cl)cc(Cl)c2Cl	-9.15	425.766471504	8.5808	0	0	1	20	20	91.958	0	0	ESOL
CCCOC(=O)CC	-0.82	116.083729624	1.3496	0	2	3	8	8	31.541	26.3	0	ESOL
CC34CC(O)C1(F)C(CCC2=CC(=O)C=CC12C)C3CC(O)C4(O)C(=O)CO	-3.68	394.179166804	0.6205	4	6	2	28	28	96.7872	115.06	0	ESOL
Nc1ccc(O)cc1	-0.8	109.052763844	0.9744	2	2	0	8	8	32.5192	46.25	0	ESOL
O=C(Cn1ccnc1N(=O)=O)NCc2ccccc2	-2.81	260.090940244	1.1077	1	5	5	19	19	67.1701	90.06	0	ESOL
OC4=C(C1CCC(CC1)c2ccc(Cl)cc2)C(=O)c3ccccc3C4=O	-5.931	366.102272148	5.5051	1	3	2	26	26	100.9088	54.37	0	ESOL
CCNc1nc(Cl)nc(n1)N(CC)CC	-4.06	229.109423192	1.803	1	5	5	15	15	62.5617	53.94	0	ESOL
NC(=O)c1cnccn1	-0.667	123.04326178	-0.4245	1	3	1	9	9	30.5499	68.87	0	ESOL
CCC(Br)(CC)C(=O)NC(N)=O	-2.68	236.016039756	1.135	2	2	3	12	12	49.9661	72.19	0	ESOL
Clc1ccccc1c2ccccc2Cl	-5.27	222.000305616	4.6604	0	0	1	14	14	61.898	0	0	ESOL
O=C2CN(N=Cc1ccc(o1)N(=O)=O)C(=O)N2	-3.38	238.033819292	0.0735	1	6	3	17	17	53.2011	118.05	0	ESOL
Clc2ccc(Oc1ccc(cc1)N(=O)=O)c(Cl)c2	-5.46	282.980298444	4.6939	0	3	3	18	18	69.6324	52.37	0	ESOL
CC1(C)C2CCC1(C)C(=O)C2	-1.96	152.120115132	2.4017	0	1	0	11	11	44.236	17.07	0	ESOL
O=C1NC(=O)NC(=O)C1(CC=C)c1ccccc1	-2.369	244.084792244	0.8665	2	3	3	18	18	64.6154	75.27	0	ESOL
CCCCC(=O)OCC	-2.25	130.099379688	1.7397	0	2	4	9	9	36.158	26.3	0	ESOL
CC(C)CCOC(=O)C	-1.92	130.099379688	1.5956	0	2	3	9	9	36.088	26.3	0	ESOL
O=C1N(COC(=O)CCCCC)C(=O)C(N1)(c2ccccc2)c3ccccc3	-5.886	380.173607248	3.563	1	4	8	28	28	104.1427	75.71	0	ESOL
Clc1cccc(c1)c2cc(Cl)ccc2Cl	-6.01	255.961333264	5.3138	0	0	1	15	15	66.908	0	0	ESOL
CCCBr	-1.73	121.973112324	1.7913	0	0	1	4	4	24.085	0	0	ESOL
CCCC1COC(Cn2cncn2)(O1)c3ccc(Cl)cc3Cl	-3.493	341.069782144	3.6534	0	5	5	22	22	83.895	49.17	0	ESOL
COP(=S)(OC)SCC(=O)N(C)C=O	-1.995	256.994536494	0.8517	0	6	6	14	14	59.595	55.84	0	ESOL
Cc1ncnc2nccnc12	-0.466	146.059246192	0.72822	0	4	0	11	11	39.865	51.56	0	ESOL
NC(=S)N	0.32	76.009519128	-0.8113	2	1	0	4	4	20.9728	52.04	0	ESOL
Cc1ccc(C)cc1	-2.77	106.07825032	2.30344	0	0	0	8	8	35.916	0	0	ESOL
CCc1ccccc1CC	-3.28	134.109550448	2.8114	0	0	2	10	10	45.198	0	0	ESOL
ClC(Cl)(Cl)C(Cl)(Cl)Cl	-3.67	233.81311608	3.7268	0	0	0	8	8	40.58	0	0	ESOL
CC(C)C(C(=O)OC(C#N)c1cccc(Oc2ccccc2)c1)c3ccc(OC(F)F)cc3	-6.876	451.159514656	6.62798000000001	0	5	9	33	33	118.057	68.55	0	ESOL
CCCN(=O)=O	-0.8	89.047678464	0.6731	0	2	2	6	6	22.1524	43.14	0	ESOL
CC(C)C1CCC(C)CC1=O	-2.35	154.135765196	2.6477	0	1	1	11	11	46.35	17.07	0	ESOL
CCN2c1cc(Cl)ccc1NC(=O)c3cccnc23	-5.36	273.066889684	3.4587	1	3	1	19	19	76.3222	45.23	0	ESOL
O=N(=O)c1c(Cl)c(Cl)ccc1	-3.48	190.954083696	2.9016	0	2	1	11	11	43.1164	43.14	0	ESOL
CCCC(C)C1(CC=C)C(=O)NC(=S)NC1=O	-3.46	254.108898816	1.516	2	3	5	17	17	70.2024	58.2	0	ESOL
c1ccc2c(c1)c3cccc4cccc2c34	-6	202.07825032	4.4872	0	0	0	16	16	68.378	0	0	ESOL
CCCOC(C)C	-1.34	102.104465068	1.8214	0	1	3	7	7	31.379	9.23	0	ESOL
Cc1cc(C)c2ccccc2c1	-4.29	156.093900384	3.45664	0	0	0	12	12	53.422	0	0	ESOL
CCC(=C(CC)c1ccc(O)cc1)c2ccc(O)cc2	-4.07	268.14632988	4.82860000000001	2	2	4	20	20	83.6096	40.46	0	ESOL
c1(C#N)c(Cl)c(C#N)c(Cl)c(Cl)c(Cl)1	-5.64	263.88155872	4.04356	0	2	0	14	14	55.912	47.58	0	ESOL
Clc1ccc(Cl)c(c1)c2ccc(Cl)c(Cl)c2	-7.25	289.922360912	5.9672	0	0	1	16	16	71.918	0	0	ESOL
C1OC1c2ccccc2	-1.6	120.057514876	1.7579	0	1	1	9	9	35.135	12.53	0	ESOL
CC(C)c1ccccc1	-3.27	120.093900384	2.81	0	0	1	9	9	40.531	0	0	ESOL
CC12CCC3C(CCC4=CC(=O)CCC34C)C2CCC1C(=O)CO	-3.45	330.21949482	3.6959	1	3	2	24	24	92.2928	54.37	0	ESOL
c2(Cl)c(Cl)c(Cl)c1nccnc1c2(Cl)	-5.43	265.897208784	4.2434	0	2	0	14	14	59.578	25.78	0	ESOL
C1OC(O)C(O)C(O)C1O	0.39	150.05282342	-2.5823	4	5	0	10	10	29.9792	90.15	0	ESOL
ClCCl	-0.63	83.953355424	1.4215	0	0	0	3	3	16.573	0	0	ESOL
CCc1cccc2ccccc12	-4.17	156.093900384	3.4022	0	0	1	12	12	53.326	0	0	ESOL
COC=O	0.58	60.021129368	-0.2108	0	2	1	4	4	13.073	26.3	0	ESOL
Oc1ccccc1N(=O)=O	-1.74	139.02694302	1.3004	1	3	1	10	10	34.7612	63.37	0	ESOL
Cc1c[nH]c(=O)[nH]c1=O	-1.506	126.042927432	-0.62838	2	2	0	9	9	32.4204	65.72	0	ESOL
CC(C)C	-2.55	58.07825032	1.6623	0	0	0	4	4	20.512	0	0	ESOL
OCC1OC(C(O)C1O)n2cnc3c(O)ncnc23	-1.23	268.080769484	-1.8566	4	9	2	19	19	59.9972	133.75	0	ESOL
Oc1c(I)cc(C#N)cc1I	-3.61	370.830409716	2.47308	1	2	0	11	11	58.2558	44.02	0	ESOL
Oc1ccc(Cl)cc1C(=O)Nc2ccc(cc2Cl)N(=O)=O	-4.7	325.986112096	3.8595	2	4	3	21	21	79.1764	92.47	0	ESOL
CCCCC	-3.18	72.093900384	2.1965	0	0	2	5	5	25.199	0	0	ESOL
c1ccccc1O	0	94.041864812	1.3922	1	1	0	7	7	28.1068	20.23	0	ESOL
Nc3ccc2cc1ccccc1cc2c3	-5.17	193.089149352	3.5752	1	1	0	15	15	65.8664	26.02	0	ESOL
Cn1cnc2n(C)c(=O)[nH]c(=O)c12	-2.523	180.064725496	-1.0397	1	5	0	13	13	46.5757	72.68	0	ESOL
c1ccc2cnccc2c1	-1.45	129.057849224	2.2348	0	1	0	10	10	41.743	12.89	0	ESOL
COP(=S)(OC)SCC(=O)N(C(C)C)c1ccc(Cl)cc1	-4.432	367.023249778	4.3319	0	5	7	21	21	94.835	38.77	0	ESOL
CCCCCCc1ccccc1	-5.21	162.140850576	3.8094	0	0	5	12	12	54.288	0	0	ESOL
Clc1ccccc1c2ccccc2	-4.54	188.039277968	4.007	0	0	1	13	13	56.888	0	0	ESOL
CCCC(=C)C	-3.03	84.093900384	2.3626	0	0	2	6	6	29.722	0	0	ESOL
CC(C)C(C)C(C)C	-4.8	114.140850576	2.9345	0	0	2	8	8	38.84	0	0	ESOL
Clc1cc(Cl)c(Cl)c(Cl)c1Cl	-5.65	247.852088432	4.9536	0	0	0	11	11	51.492	0	0	ESOL
Oc1cccc(c1)N(=O)=O	-1.01	139.02694302	1.3004	1	3	1	10	10	34.7612	63.37	0	ESOL
CCCCCCCCC=C	-5.51	140.15650064	3.923	0	0	7	10	10	48.19	0	0	ESOL
CC(=O)OCC(COC(=O)C)OC(=O)C	-0.6	218.079038168	0.0442999999999998	0	6	5	15	15	48.82	78.9	0	ESOL
CCCCc1c(C)nc(nc1O)N(C)C	-2.24	209.152812228	1.89922	1	4	4	15	15	61.3728	49.25	0	ESOL
CC1(C)C(C=C(Cl)Cl)C1C(=O)OC(C#N)c2ccc(F)c(Oc3ccccc3)c2	-7.337	433.064777016	6.31708	0	4	6	29	29	107.912	59.32	0	ESOL
c1ccncc1	0.76	79.04219916	1.0816	0	1	0	6	6	24.237	12.89	0	ESOL
CCCCCCCBr	-4.43	178.03571258	3.3517	0	0	5	8	8	42.553	0	0	ESOL
Cc1ccncc1C	0.36	107.073499288	1.69844	0	1	0	8	8	33.711	12.89	0	ESOL
CC34CC(O)C1(F)C(CCC2=CC(=O)CCC12C)C3CCC4(O)C(=O)CO	-3.43	380.199902248	1.8737	3	5	2	27	27	95.4914	94.83	0	ESOL
CCSCc1ccccc1OC(=O)NC	-2.09	225.08234972	2.6579	1	3	4	15	15	63.3617	38.33	0	ESOL
CCOC(=O)CC(=O)OCC	-0.82	160.073558864	0.5027	0	4	4	11	11	37.883	52.6	0	ESOL
CC1=CCC(CC1)C(C)=C	-4.26	136.125200512	3.3089	0	0	1	10	10	45.912	0	0	ESOL
C1Cc2ccccc2C1	-3.04	118.07825032	2.1753	0	0	0	9	9	38.467	0	0	ESOL
CC(C)(C)c1ccc(O)cc1	-2.41	150.104465068	2.6897	1	1	0	11	11	46.8068	20.23	0	ESOL
O=C2NC(=O)C1(CC1)C(=O)N2	-1.886	154.037842052	-0.8674	2	3	0	11	11	33.3484	75.27	0	ESOL
Clc1cccc(I)c1	-3.55	237.904625808	2.9446	0	0	0	8	8	44.169	0	0	ESOL
Brc1cccc2ccccc12	-4.35	205.973112324	3.6023	0	0	0	11	11	51.648	0	0	ESOL
CC/C=C/C	-2.54	70.07825032	1.9725	0	0	1	5	5	25.105	0	0	ESOL
Cc1cccc(C)n1	0.45	107.073499288	1.69844	0	1	0	8	8	33.711	12.89	0	ESOL
ClC=C(Cl)Cl	-1.96	129.914383072	2.5017	0	0	0	5	5	25.642	0	0	ESOL
Nc1cccc2ccccc12	-1.92	143.073499288	2.422	1	1	0	11	11	48.3604	26.02	0	ESOL
Cc1cccc(C)c1	-2.82	106.07825032	2.30344	0	0	0	8	8	35.916	0	0	ESOL
Oc2ncc1nccnc1n2	-1.947	148.038510748	0.1254	1	5	0	11	11	36.7928	71.79	0	ESOL
CO	1.57	32.026214748	-0.3915	1	1	0	2	2	8.1428	20.23	0	ESOL
CCC1(CCC(C)C)C(=O)NC(=O)NC1=O	-2.468	226.131742436	1.185	2	3	4	16	16	58.4774	75.27	0	ESOL
CCC(=O)C	0.52	72.057514876	0.9854	0	1	1	5	5	20.972	17.07	0	ESOL
Fc1c[nH]c(=O)[nH]c1=O	-1.077	130.017855556	-0.7977	2	2	0	9	9	27.6414	65.72	0	ESOL
Nc1ncnc2n(ccc12)C3OC(CO)C(O)C3O	-1.95	266.101504928	-1.375	4	8	2	19	19	64.9498	126.65	0	ESOL
Oc1cccc(O)c1	0.81	110.036779432	1.0978	2	2	0	8	8	29.7716	40.46	0	ESOL
CCCCCCO	-1.24	102.104465068	1.559	1	1	4	7	7	31.2278	20.23	0	ESOL
CCCCCCl	-2.73	106.054928032	2.4154	0	0	3	6	6	30.245	0	0	ESOL
C=CC=C	-1.87	54.046950192	1.3584	0	0	1	4	4	20.394	0	0	ESOL
CCCOC(=O)C	-0.72	102.06807956	0.9595	0	2	2	7	7	26.924	26.3	0	ESOL
Oc2ccc1CCCCc1c2	-1.99	148.088815004	2.271	1	1	0	11	11	44.7488	20.23	0	ESOL
NC(=O)CCl	-0.02	92.998141428	-0.2895	1	1	1	5	5	19.9144	43.09	0	ESOL
COP(=S)(OC)Oc1cc(Cl)c(I)cc1Cl	-6.62	411.835355106	4.4941	0	4	4	16	16	78.11	27.69	0	ESOL
Cc1ccc(Cl)cc1	-3.08	126.023627904	2.64842	0	0	0	8	8	36.189	0	0	ESOL
CSc1nnc(c(=O)n1N)C(C)(C)C	-2.253	214.088832068	0.3715	1	6	1	14	14	56.9234	73.8	0	ESOL
Cc1ccc(OP(=O)(Oc2cccc(C)c2)Oc3ccccc3C)cc1	-6.01	368.117745782	6.25676000000001	0	4	6	26	26	103.0275	44.76	0	ESOL
CCCCCC=O	-1.3	100.088815004	1.7656	0	1	4	7	7	30.206	17.07	0	ESOL
CCCCOC(=O)c1ccc(N)cc1	-3.082	193.11027872	2.2257	1	3	4	14	14	56.0449	52.32	0	ESOL
O2c1cc(C)ccc1N(C)C(=O)c3cc(N)cnc23	-3.043	255.100776656	2.35452	1	4	0	19	19	72.6359	68.45	0	ESOL
CC(C)=CCC/C(C)=C\CO	-2.46	154.135765196	2.6714	1	1	4	11	11	49.5078	20.23	0	ESOL
Clc1ccc(cc1)c2ccccc2Cl	-5.28	222.000305616	4.6604	0	0	1	14	14	61.898	0	0	ESOL
O=C1N(COC(=O)CCCCCCC)C(=O)C(N1)(c2ccccc2)c3ccccc3	-6.523	408.204907376	4.3432	1	4	10	30	30	113.3767	75.71	0	ESOL
CCN(=O)=O	-0.22	75.0320284	0.283	0	2	1	5	5	17.5354	43.14	0	ESOL
CCN(CC(C)=C)c1c(cc(cc1N(=O)=O)C(F)(F)F)N(=O)=O	-6.124	333.093640588	3.9242	0	5	6	23	23	77.4538	89.52	0	ESOL
Clc1ccc(Cl)c(Cl)c1Cl	-4.57	213.891060784	4.3002	0	0	0	10	10	46.482	0	0	ESOL
CCCC(C)(COC(N)=O)COC(N)=O	-1.807	218.126657056	0.9834	2	4	6	15	15	54.0858	104.64	0	ESOL
CC(=O)C3CCC4C2CC=C1CC(O)CCC1(C)C2CCC34C	-4.65	316.240230264	4.5153	1	2	1	23	23	91.8808000000001	37.3	0	ESOL
CI	-1	141.927948096	1.0512	0	0	0	2	2	19.944	0	0	ESOL
CC1CC(C)C(=O)C(C1)C(O)CC2CC(=O)NC(=O)C2	-1.13	281.162708216	1.0415	2	4	3	20	20	72.5565	83.47	0	ESOL
O=C1N(COC(=O)CCCCCC)C(=O)C(N1)(c2ccccc2)c3ccccc3	-6.301	394.189257312	3.9531	1	4	9	29	29	108.7597	75.71	0	ESOL
CC1=CC(=O)CC(C)(C)C1	-1.06	138.104465068	2.3218	0	1	0	10	10	41.779	17.07	0	ESOL
O=C1NC(=O)NC(=O)C1(CC)C(C)CC	-2.39	212.116092372	0.794899999999999	2	3	3	15	15	53.8604	75.27	0	ESOL
CCCCC(=O)CCCC	-2.58	142.135765196	2.9359	0	1	6	10	10	44.057	17.07	0	ESOL
CCC1(CCC(=O)NC1=O)c2ccccc2	-2.337	217.11027872	1.771	1	2	2	16	16	60.7947	46.17	0	ESOL
CCC(C)CC	-3.68	86.109550448	2.4425	0	0	2	6	6	29.746	0	0	ESOL
CCOc1ccc(cc1)C(C)(C)COCc3cccc(Oc2ccccc2)c3	-8.6	376.203844756	6.37200000000001	0	3	9	28	28	113.251	27.69	0	ESOL
Cc1ccccc1n3c(C)nc2ccccc2c3=O	-2.925	250.110613068	3.00254	0	3	1	19	19	76.814	34.89	0	ESOL
ClCC#N	-0.092	74.987576744	0.74878	0	1	0	4	4	16.333	23.79	0	ESOL
CCOP(=S)(CC)Oc1cc(Cl)c(Cl)cc1Cl	-5.752	331.936120294	5.3915	0	3	5	17	17	78.552	18.46	0	ESOL
CC12CCC(=O)C=C1CCC3C2CCC4(C)C3CCC4(O)C#C	-5.66	312.208930136	3.8826	1	2	0	23	23	90.4928	37.3	0	ESOL
c1ccnnc1	1.1	80.037448128	0.4766	0	2	0	6	6	22.032	25.78	0	ESOL
Clc1cc(Cl)c(Cl)c(Cl)c1	-4.63	213.891060784	4.3002	0	0	0	10	10	46.482	0	0	ESOL
C1C(O)CCC2(C)CC3CCC4(C)C5(C)CC6OCC(C)CC6OC5CC4C3C=C21	-7.32	414.313395204	5.50880000000001	1	3	0	30	30	117.9988	38.69	0	ESOL
Nc1ccccc1O	-0.72	109.052763844	0.9744	2	2	0	8	8	32.5192	46.25	0	ESOL
CCCCCCCCC(=O)OCC	-3.8	186.161979944	3.3001	0	2	8	13	13	54.626	26.3	0	ESOL
COCC(=O)N(C(C)C(=O)OC)c1c(C)cccc1C	-1.601	279.147058152	1.84434	0	4	5	20	20	76.756	55.84	0	ESOL
CNC(=O)Oc1ccccc1OC(C)C	-2.05	209.10519334	2.192	1	3	3	15	15	57.2897	47.56	0	ESOL
CCC(C)Cl	-1.96	92.039277968	2.0237	0	0	1	5	5	25.606	0	0	ESOL
Oc1ccc2ccccc2c1	-2.28	144.057514876	2.5454	1	1	0	11	11	45.6128	20.23	0	ESOL
CC(C)Oc1cc(c(Cl)cc1Cl)n2nc(oc2=O)C(C)(C)C	-5.696	344.069447796	4.217	0	5	3	22	22	86.584	57.26	0	ESOL
CCCCC#C	-2.36	82.07825032	1.8098	0	0	2	6	6	28.358	0	0	ESOL
CCCCCCCC#C	-4.24	124.125200512	2.9801	0	0	5	9	9	42.209	0	0	ESOL
Cc1ccccc1Cl	-3.52	126.023627904	2.64842	0	0	0	8	8	36.189	0	0	ESOL
CC(C)OC(C)C	-1.1	102.104465068	1.8198	0	1	2	7	7	31.357	9.23	0	ESOL
Nc1ccc(cc1)S(=O)(=O)c2ccc(N)cc2	-3.094	248.061948624	1.6838	2	4	2	17	17	67.1606	86.18	0	ESOL
CNN	1.34	46.053098192	-0.9205	2	2	0	3	3	13.2471	38.05	0	ESOL
CC#C	-0.41	40.031300128	0.6395	0	0	0	3	3	14.507	0	0	ESOL
CCOP(=S)(OCC)ON=C(C#N)c1ccccc1	-4.862	298.05409997	3.22838	0	6	7	19	19	77.214	63.84	0	ESOL
CCNP(=S)(OC)OC(=CC(=O)OC(C)C)C	-3.408	281.08506575	2.3388	1	5	7	17	17	71.0407	56.79	0	ESOL
C=CC=O	0.57	56.026214748	0.3713	0	1	1	4	4	16.261	17.07	0	ESOL
O=c1[nH]cnc2nc[nH]c12	-2.296	136.038510748	-0.3538	2	3	0	10	10	34.5094	74.43	0	ESOL
Oc2ccc1ncccc1c2	-2.16	145.052763844	1.9404	1	2	0	11	11	43.4078	33.12	0	ESOL
Fc1ccccc1	-1.8	96.03752838	1.8257	0	0	0	7	7	26.4	0	0	ESOL
CCCCl	-1.47	78.023627904	1.6352	0	0	1	4	4	21.011	0	0	ESOL
CCOC(=O)C	-0.04	88.052429496	0.5694	0	2	1	6	6	22.307	26.3	0	ESOL
CCCC(C)(C)C	-4.36	100.125200512	2.8326	0	0	1	7	7	34.363	0	0	ESOL
Cc1cc(C)c(C)c(C)c1C	-4	148.125200512	3.2287	0	0	0	11	11	50.127	0	0	ESOL
CC12CCC(CC1)C(C)(C)O2	-1.64	154.135765196	2.7441	0	1	0	11	11	45.527	9.23	0	ESOL
CCCCOC(=O)CCCCCCCCC(=O)OCCCC	-3.896	314.245709568	4.7938	0	4	15	22	22	88.6700000000001	52.6	0	ESOL
Clc1ccc(cc1)c2ccc(Cl)cc2	-6.56	222.000305616	4.6604	0	0	1	14	14	61.898	0	0	ESOL
Cc1cccnc1C	0.38	107.073499288	1.69844	0	1	0	8	8	33.711	12.89	0	ESOL
CC(=C)C1CC=C(C)C(=O)C1	-2.06	150.104465068	2.4879	0	1	1	11	11	46.302	17.07	0	ESOL
CCOP(=S)(OCC)SCSc1ccc(Cl)cc1	-5.736	341.973857062	5.4203	0	5	8	18	18	87.304	18.46	0	ESOL
COc1cc(cc(OC)c1O)C6C2C(COC2=O)C(OC4OC3COC(C)OC3C(O)C4O)c7cc5OCOc5cc67	-3.571	588.184291084	1.3386	3	13	5	42	42	138.3454	160.83	0	ESOL
c1cc2cccc3c4cccc5cccc(c(c1)c23)c54	-8.804	252.093900384	5.7372	0	0	0	20	20	87.652	0	0	ESOL
Cc1ccc(cc1N(=O)=O)N(=O)=O	-2.82	182.032756672	1.81142	0	4	2	13	13	44.4878	86.28	0	ESOL
c1c(Br)ccc2ccccc12	-4.4	205.973112324	3.6023	0	0	0	11	11	51.648	0	0	ESOL
CNC(=O)Oc1cccc(N=CN(C)C)c1	-2.34	221.11642672	1.6262	1	3	3	16	16	63.3647	53.93	0	ESOL
COc2cnc1ncncc1n2	-1.139	162.054160812	0.4284	0	5	1	12	12	41.68	60.79	0	ESOL
Cc3ccnc4N(C1CC1)c2ncccc2C(=O)Nc34	-3.19	266.116761068	2.65122	1	4	1	20	20	76.3252	58.12	0	ESOL
CCOP(=S)(OCC)Oc1nc(Cl)n(n1)C(C)C	-3.658	313.041676714	3.1887	0	7	7	18	18	73.582	58.4	0	ESOL
CC(=C)C=C	-2.03	68.062600256	1.7485	0	0	1	5	5	25.011	0	0	ESOL
CC(C)=CCCC(O)(C)C=C	-1.99	154.135765196	2.6698	1	1	4	11	11	49.4858	20.23	0	ESOL
COP(=S)(OC)Oc1ccc(SC)c(C)c1	-4.57	278.02002297	3.61302	0	5	5	16	16	71.891	27.69	0	ESOL
OC1CCCCC1	-0.44	100.088815004	1.3114	1	1	0	7	7	29.0918	20.23	0	ESOL
O=C1NC(=O)NC(=O)C1(C)CC=C	-1.16	182.06914218	-0.0652000000000004	2	3	2	13	13	44.6024	75.27	0	ESOL
CC34CCC1C(CCC2CC(O)CCC12C)C3CCC4=O	-4.16	290.2245802	3.9591	1	2	0	21	21	82.7408	37.3	0	ESOL
OCC(O)C(O)C(O)C(O)CO	0.06	182.079038168	-3.5854	6	6	5	12	12	38.1988	121.38	0	ESOL
Cc1ccc(cc1)c2ccccc2	-4.62	168.093900384	3.66202	0	0	1	13	13	56.615	0	0	ESOL
CCNc1nc(Cl)nc(NC(C)C)n1	-3.85	215.093773128	1.7771	2	5	4	14	14	57.7594	62.73	0	ESOL
NC(=S)Nc1ccccc1	-1.77	152.040819256	1.3421	2	1	1	10	10	46.8501	38.05	0	ESOL
CCCC(=O)CCC	-1.3	114.104465068	2.1557	0	1	4	8	8	34.823	17.07	0	ESOL
CC(=O)C(C)(C)C	-0.72	100.088815004	1.6215	0	1	0	7	7	30.136	17.07	0	ESOL
Oc1ccc(Cl)cc1	-0.7	128.00289246	2.0456	1	1	0	8	8	33.1168	20.23	0	ESOL
O=C1CCCCC1	-0.6	98.07316494	1.5196	0	1	0	7	7	28.092	17.07	0	ESOL
Cc1cccc(N)c1	-0.85	107.073499288	1.57722	1	1	0	8	8	35.5914	26.02	0	ESOL
ClC(Cl)(Cl)C#N	-2.168	142.90963204	1.88018	0	1	0	6	6	25.903	23.79	0	ESOL
CNc2cnn(c1cccc(c1)C(F)(F)F)c(=O)c2Cl	-4.046	303.038624248	2.9464	1	4	2	20	20	69.3927	46.92	0	ESOL
CCCCCCCCC(=O)C	-3.3	156.15141526	3.326	0	1	7	11	11	48.674	17.07	0	ESOL
CCN(CC)c1nc(Cl)nc(NC(C)C)n1	-3.785	243.125073256	2.1915	1	5	5	16	16	67.1567	53.94	0	ESOL
CCOC(=O)c1ccc(N)cc1	-2.616	165.078978592	1.4455	1	3	2	12	12	46.8109	52.32	0	ESOL
Clc1ccc(Cl)c(Cl)c1	-3.59	179.930033136	3.6468	0	0	0	9	9	41.472	0	0	ESOL
Cc3nnc4CN=C(c1ccccc1Cl)c2cc(Cl)ccc2n34	-4.09	342.043901744	4.23352	0	4	1	23	23	91.901	43.07	0	ESOL
Oc1ccccc1O	0.62	110.036779432	1.0978	2	2	0	8	8	29.7716	40.46	0	ESOL
CCN2c1ncccc1N(C)C(=O)c3cccnc23	-2.62	254.116761068	2.2246	0	4	1	19	19	73.8875	49.33	0	ESOL
CSC	-0.45	62.019021192	0.9792	0	1	0	3	3	19.439	0	0	ESOL
Cc1ccccc1Br	-2.23	169.973112324	2.75752	0	0	0	8	8	38.879	0	0	ESOL
CCOC(=O)N	0.85	89.047678464	0.1016	1	2	1	6	6	21.2094	52.32	0	ESOL
CC(=O)OC3(CCC4C2C=C(C)C1=CC(=O)CCC1(C)C2CCC34C)C(C)=O	-5.35	384.230059504	4.5753	0	4	2	28	28	106.411	60.44	0	ESOL
CC(C)C(O)C(C)C	-1.22	116.120115132	1.6593	1	1	2	8	8	35.6828	20.23	0	ESOL
c1ccc2ccccc2c1	-3.6	128.062600256	2.8398	0	0	0	10	10	43.948	0	0	ESOL
CCNc1ccccc1	-1.7	121.089149352	2.1184	1	1	2	9	9	40.6057	12.03	0	ESOL
O=C1NC(=O)C(N1)(c2ccccc2)c3ccccc3	-4.097	252.089877624	1.7696	2	2	2	19	19	70.3384	58.2	0	ESOL
Cc1c2ccccc2c(C)c3ccc4ccccc4c13	-7.02	256.125200512	5.76304	0	0	0	20	20	88.4340000000001	0	0	ESOL
CCOP(=S)(OCC)SC(CCl)N1C(=O)c2ccccc2C1=O	-6.34	393.002514334	3.8782	0	6	8	23	23	96.578	55.84	0	ESOL
COc1ccc(cc1)C(c2ccc(OC)cc2)C(Cl)(Cl)Cl	-6.89	344.01376276	5.2059	0	2	4	21	21	88.121	18.46	0	ESOL
Fc1cccc(F)c1C(=O)NC(=O)Nc2cc(Cl)c(F)c(Cl)c2F	-7.28	379.974245672	4.5117	2	2	2	24	24	79.2209	58.2	0	ESOL
O=C1N(COC(=O)CCCC)C(=O)C(N1)(c2ccccc2)c3ccccc3	-4.678	366.157957184	3.1729	1	4	7	27	27	99.5257	75.71	0	ESOL
CN(C)C(=O)Nc1ccc(Cl)cc1	-2.89	198.055990652	2.4335	1	1	1	13	13	54.1577	32.34	0	ESOL
OC(Cn1cncn1)(c2ccc(F)cc2)c3ccccc3F	-3.37	301.102668476	2.4924	1	4	4	22	22	75.8208	50.94	0	ESOL
CC(=O)OCC(=O)C3(O)C(CC4C2CCC1=CC(=O)C=CC1(C)C2(F)C(O)CC34C)OC(C)=O	-4.13	478.200296172	1.7621	2	8	4	34	34	115.8816	127.2	0	ESOL
CCCCBr	-2.37	135.988762388	2.1814	0	0	2	5	5	28.702	0	0	ESOL
Brc1cc(Br)c(Br)cc1Br	-6.98	389.688998464	4.7366	0	0	0	10	10	57.242	0	0	ESOL
CC(C)CC(=O)C	-0.74	100.088815004	1.6215	0	1	2	7	7	30.136	17.07	0	ESOL
CCSC(=O)N(CC)C1CCCCC1	-3.4	215.134385292	3.5141	0	2	3	14	14	62.781	20.31	0	ESOL
COc1ccc(Cl)cc1	-2.78	142.018542524	2.3486	0	1	1	9	9	38.004	9.23	0	ESOL
CC1(C)C(C=C(Br)Br)C1C(=O)OC(C#N)c2cccc(Oc3ccccc3)c2	-8.402	502.973167668	6.49018	0	4	6	28	28	114.102	59.32	0	ESOL
CCC(C)C1(CC=C)C(=O)NC(=O)NC1=O	-2.016	224.116092372	0.961	2	3	4	16	16	58.3834	75.27	0	ESOL
COP(=S)(OC)Oc1ccc(N(=O)=O)c(C)c1	-4.04	277.017380114	2.79932	0	6	5	17	17	66.7644	70.83	0	ESOL
Ic1cccc2ccccc12	-4.55	253.959248224	3.4444	0	0	0	11	11	56.665	0	0	ESOL
OCC(O)C(O)C(O)C(O)CO	1.09	182.079038168	-3.5854	6	6	5	12	12	38.1988	121.38	0	ESOL
CCS	-0.6	62.019021192	0.9361	1	1	0	3	3	19.527	0	0	ESOL
ClCC(Cl)Cl	-1.48	131.930033136	2.0289	0	0	1	5	5	26.214	0	0	ESOL
CN(C)C(=O)Oc1cc(C)nn1c2ccccc2	-2.09	245.11642672	2.24112	0	4	2	18	18	68.012	47.36	0	ESOL
NC(=O)c1ccccc1O	-1.82	137.047678464	0.4911	2	2	1	10	10	36.6247	63.32	0	ESOL
Cc1ccccc1N(=O)=O	-2.33	137.047678464	1.90322	0	2	1	10	10	37.8334	43.14	0	ESOL
O=C1NC(=O)NC(=O)C1(C(C)C)C(C)C	-2.766	212.116092372	0.650799999999999	2	3	2	15	15	53.7904	75.27	0	ESOL
CCc1ccccc1C	-3.21	120.093900384	2.55742	0	0	1	9	9	40.557	0	0	ESOL
CCCCCCCCl	-4	134.08622816	3.1956	0	0	5	8	8	39.479	0	0	ESOL
O=C1NC(=O)NC(=O)C1(CC)CC	-2.4	184.084792244	0.158799999999999	2	3	2	13	13	44.6964	75.27	0	ESOL
C(Cc1ccccc1)c2ccccc2	-4.62	182.109550448	3.4718	0	0	3	14	14	60.292	0	0	ESOL
ClC(Cl)C(Cl)Cl	-1.74	165.891060784	2.5938	0	0	1	6	6	30.988	0	0	ESOL
CCN2c1cc(OC)cc(C)c1NC(=O)c3cccnc23	-5.153	283.132076784	3.12232	1	4	2	21	21	82.6012	54.46	0	ESOL
Cc1ccc2c(ccc3ccccc32)c1	-5.84	192.093900384	4.30142	0	0	0	15	15	66.191	0	0	ESOL
CCCCOC(=O)c1ccccc1C(=O)OCCCC	-4.4	278.151809184	3.6004	0	4	8	20	20	76.8230000000001	52.6	0	ESOL
COc1c(O)c(Cl)c(Cl)c(Cl)c1Cl	-4.02	259.896540088	4.0144	1	2	1	13	13	54.6988	29.46	0	ESOL
CCN(CC)C(=O)C(=CCOP(=O)(OC)OC)Cl	0.523	299.068937018	2.395	0	5	8	18	18	69.4405	65.07	0	ESOL
CC34CCC1C(=CCc2cc(O)ccc12)C3CCC4=O	-5.282	268.14632988	3.7375	1	2	0	20	20	77.7068	37.3	0	ESOL
CCOC(=O)c1ccccc1S(=O)(=O)NN(C=O)c2nc(Cl)cc(OC)n2	-4.576	414.04008288	1.1716	1	8	8	27	27	94.857	127.79	0	ESOL
COc1ccc(cc1)N(=O)=O	-2.41	153.042593084	1.6034	0	3	2	11	11	39.6484	52.37	0	ESOL
CCCCCCCl	-3.12	120.070578096	2.8055	0	0	4	7	7	34.862	0	0	ESOL
Clc1cc(c(Cl)c(Cl)c1Cl)c2cc(Cl)c(Cl)c(Cl)c2Cl	-9.16	425.766471504	8.5808	0	0	1	20	20	91.958	0	0	ESOL
OCC1OC(CO)(OC2OC(COC3OC(CO)C(O)C(O)C3O)C(O)C(O)C2O)C(O)C1O	-0.41	504.169034944	-7.57139999999999	11	16	8	34	34	101.2748	268.68	0	ESOL
CCCCCCCCCCCCCCCCCCCCCCCCCC	-8.334	366.422551728	10.3886	0	0	23	26	26	122.156	0	0	ESOL
CCN2c1ccccc1N(C)C(=O)c3cccnc23	-3.324	253.1215121	2.8296	0	3	1	19	19	76.0925	36.44	0	ESOL
CC(Cl)Cl	-1.29	97.969005488	1.81	0	0	0	4	4	21.168	0	0	ESOL
Nc1ccc(cc1)S(N)(=O)=O	-1.34	172.030648496	-0.0838	2	3	1	11	11	42.2276	86.18	0	ESOL
CCCN(CCC)c1c(cc(cc1N(=O)=O)C(C)C)N(=O)=O	-6.49	309.168856216	4.2528	0	5	8	22	22	86.6348	89.52	0	ESOL
ClC1C(Cl)C(Cl)C(Cl)C(Cl)C1Cl	-4.64	287.860066272	3.6444	0	0	0	12	12	57.846	0	0	ESOL
CCOP(=S)(NC(C)C)Oc1ccccc1C(=O)OC(C)C	-4.194	345.116365878	3.8896	1	5	8	22	22	91.8042000000001	56.79	0	ESOL
Clc1cccc(Cl)c1Cl	-4	179.930033136	3.6468	0	0	0	9	9	41.472	0	0	ESOL
ClC(Cl)(Cl)Cl	-2.31	151.87541072	2.5529	0	0	0	5	5	26.143	0	0	ESOL
O=N(=O)c1cc(Cl)c(Cl)cc1	-3.2	190.954083696	2.9016	0	2	1	11	11	43.1164	43.14	0	ESOL
OC1CCCCCCC1	-1.29	128.120115132	2.0916	1	1	0	9	9	38.3258	20.23	0	ESOL
CC1(O)CCC2C3CCC4=CC(=O)CCC4(C)C3CCC21C	-3.999	302.2245802	4.2693	1	2	0	22	22	87.3338000000001	37.3	0	ESOL
CCOc1ccc(NC(N)=O)cc1	-2.17	180.089877624	1.5759	2	2	3	13	13	50.8171	64.35	0	ESOL
C/C1CCC(\C)CC1	-4.47	112.125200512	2.8326	0	0	0	8	8	36.796	0	0	ESOL
c1cnc2c(c1)ccc3ncccc23	-2.68	180.068748256	2.783	0	2	0	14	14	57.044	25.78	0	ESOL
COC(C)(C)C	-0.24	88.088815004	1.4313	0	1	0	6	6	26.762	9.23	0	ESOL
COc1ccc(C=CC)cc1	-3.13	148.088815004	2.7283	0	1	2	11	11	47.702	9.23	0	ESOL
CCCCCCCCCCCCCCCCO	-7	242.260965708	5.46000000000001	1	1	14	17	17	77.3978000000001	20.23	0	ESOL
O=c1cc[nH]c(=O)[nH]1	-1.488	112.027277368	-0.9368	2	2	0	8	8	27.6834	65.72	0	ESOL
Nc1ncnc2nc[nH]c12	-2.12	135.05449516	-0.0648999999999999	2	4	0	10	10	36.0961	80.48	0	ESOL
Clc1cc(Cl)c(cc1Cl)c2cccc(Cl)c2Cl	-7.21	323.88338856	6.6206	0	0	1	17	17	76.928	0	0	ESOL
COc1ccc(cc1)C(O)(C2CC2)c3cncnc3	-2.596	256.121177752	2.1311	1	4	4	19	19	70.7488	55.24	0	ESOL
c1ccc2c(c1)c3cccc4c3c2cc5ccccc54	-8.23	252.093900384	5.6404	0	0	0	20	20	85.884	0	0	ESOL
O=C(Nc1ccccc1)Nc2ccccc2	-3.15	212.094963004	3.3306	2	1	2	16	16	65.5254	41.13	0	ESOL
CCC1(C(=O)NC(=O)NC1=O)c2ccccc2	-2.322	232.084792244	0.7004	2	3	2	17	17	60.0924	75.27	0	ESOL
Clc1ccc(cc1)c2cccc(Cl)c2Cl	-6.29	255.961333264	5.3138	0	0	1	15	15	66.908	0	0	ESOL
CC(C)c1ccc(NC(=O)N(C)C)cc1	-3.536	206.141913196	2.9035	1	1	2	15	15	63.2367	32.34	0	ESOL
CCN(CC)C(=O)CSc1ccc(Cl)nn1	-1.716	259.054610748	2.0905	0	4	5	16	16	65.694	46.09	0	ESOL
CCC(C)(C)CO	-1.04	102.104465068	1.4149	1	1	2	7	7	31.1578	20.23	0	ESOL
CCCOC(=O)CCC	-1.75	130.099379688	1.7397	0	2	4	9	9	36.158	26.3	0	ESOL
Cc1c(cc(cc1N(=O)=O)N(=O)=O)N(=O)=O	-3.22	227.01783488	1.71962	0	6	3	16	16	51.1422	129.42	0	ESOL
CC(C)OP(=S)(OC(C)C)SCCNS(=O)(=O)c1ccccc1	-4.2	397.060507878	3.7726	1	6	10	23	23	100.8155	64.63	0	ESOL
C1CCCCCC1	-3.51	98.109550448	2.7307	0	0	0	7	7	32.319	0	0	ESOL
CCCOC=O	-0.49	88.052429496	0.5694	0	2	3	6	6	22.307	26.3	0	ESOL
CC(C)c1ccccc1C	-3.76	134.109550448	3.11842	0	0	1	10	10	45.268	0	0	ESOL
Nc1cccc(Cl)c1	-1.37	127.018876872	1.9222	1	1	0	8	8	35.8644	26.02	0	ESOL
CC(C)CC(C)C	-4.26	100.125200512	2.6885	0	0	2	7	7	34.293	0	0	ESOL
o1c2ccccc2c3ccccc13	-4.6	168.057514876	3.586	0	1	0	13	13	53.72	13.14	0	ESOL
CCOC2Oc1ccc(OS(C)(=O)=O)cc1C2(C)C	-3.42	286.087494676	2.0576	0	5	4	19	19	70.9818	61.83	0	ESOL
CN(C)C(=O)Nc1cccc(c1)C(F)(F)F	-3.43	232.082347632	2.7989	1	1	1	16	16	54.1497	32.34	0	ESOL
c3ccc2nc1ccccc1cc2c3	-3.67	179.073499288	3.388	0	1	0	14	14	59.249	12.89	0	ESOL
CC12CC(=O)C3C(CCC4=CC(=O)CCC34C)C2CCC1(O)C(=O)CO	-3.11	360.193673996	1.9898	2	5	2	26	26	94.1426	91.67	0	ESOL
OCC1OC(O)C(O)C(O)C1O	0.74	180.063388104	-3.2214	5	6	1	12	12	35.986	110.38	0	ESOL
Cc1cccc(O)c1	-0.68	108.057514876	1.70062	1	1	0	8	8	32.8438	20.23	0	ESOL
CC2Cc1ccccc1N2NC(=O)c3ccc(Cl)c(c3)S(N)(=O)=O	-3.586	365.060090052	2.0834	2	4	3	24	24	92.3784	92.5	0	ESOL
CCC(C)C(=O)OC2CC(C)C=C3C=CC(C)C(CCC1CC(O)CC(=O)O1)C23	-6.005	404.256274252	4.1955	1	5	6	29	29	110.8378	72.83	0	ESOL
O=N(=O)c1ccc(cc1)N(=O)=O	-3.39	168.017106608	1.503	0	4	2	12	12	39.7508	86.28	0	ESOL
CCC1(C(=O)NC(=O)NC1=O)C2=CCC3CCC2C3	-2.696	262.131742436	1.4952	2	3	2	19	19	67.9364	75.27	0	ESOL
CCCCCCCCCC(=O)OCC	-4.1	200.177630008	3.6902	0	2	9	14	14	59.2430000000001	26.3	0	ESOL
CN(C)C(=O)Nc1ccccc1	-1.6	164.094963004	1.7801	1	1	1	12	12	49.1477	32.34	0	ESOL
CCCOCC	-0.66	88.088815004	1.4329	0	1	3	6	6	26.784	9.23	0	ESOL
CC(C)O	0.43	60.057514876	0.3871	1	1	0	4	4	17.3548	20.23	0	ESOL
Cc1ccc2ccccc2c1	-3.77	142.07825032	3.14822	0	0	0	11	11	48.685	0	0	ESOL
ClC(Br)Br	-1.9	205.813351912	2.2986	0	0	0	4	4	27.495	0	0	ESOL
CCC(C(CC)c1ccc(O)cc1)c2ccc(O)cc2	-4.43	270.161979944	4.78520000000001	2	2	5	20	20	82.2776	40.46	0	ESOL
CCOC(=O)CC(SP(=S)(OC)OC)C(=O)OCC	-3.37	330.036066958	2.1218	0	8	9	19	19	77.565	71.06	0	ESOL
ClCc1ccccc1	-2.39	126.023627904	2.4254	0	0	1	8	8	35.999	0	0	ESOL
C/C=C/C=O	0.32	70.041864812	0.7614	0	1	1	5	5	20.878	17.07	0	ESOL
CON(C)C(=O)Nc1ccc(Br)c(Cl)c1	-3.924	291.96141734	3.1276	1	2	2	15	15	62.9427	41.57	0	ESOL
Cc1c2ccccc2c(C)c3ccccc13	-6.57	206.109550448	4.60984	0	0	0	16	16	70.928	0	0	ESOL
CCCCCC(=O)OC	-1.87	130.099379688	1.7397	0	2	4	9	9	36.158	26.3	0	ESOL
CN(C)C(=O)Nc1ccc(c(Cl)c1)n2nc(oc2=O)C(C)(C)C	-4.328	338.114568148	2.8699	1	5	2	23	23	88.5157	80.37	0	ESOL
CC(=O)Nc1ccc(F)cc1	-1.78	153.058992096	1.7841	1	1	1	11	11	40.7037	29.1	0	ESOL
CCc1cccc(CC)c1N(COC)C(=O)CCl	-3.26	269.11825656	2.9871	0	2	6	18	18	75.28	29.54	0	ESOL
C1CCC=CC1	-2.59	82.07825032	2.1166	0	0	0	6	6	27.608	0	0	ESOL
CC12CC(O)C3C(CCC4=CC(=O)CCC34C)C2CCC1(O)C(=O)CO	-3.09	362.20932406	1.7816	3	5	2	26	26	95.1424	94.83	0	ESOL
c1cncnc1	1.1	80.037448128	0.4766	0	2	0	6	6	22.032	25.78	0	ESOL
Clc1ccc(cc1)N(=O)=O	-2.92	156.993056048	2.2482	0	2	1	10	10	38.1064	43.14	0	ESOL
CCC(=O)OC	-0.14	88.052429496	0.5694	0	2	1	6	6	22.307	26.3	0	ESOL
Clc1ccccc1N(=O)=O	-2.55	156.993056048	2.2482	0	2	1	10	10	38.1064	43.14	0	ESOL
CCCCN(C)C(=O)Nc1ccc(Cl)c(Cl)c1	-4.77	274.063968492	4.2572	1	1	4	17	17	73.0187	32.34	0	ESOL
CN1CC(O)N(C1=O)c2nnc(s2)C(C)(C)C	-1.877	256.099396752	1.0258	1	5	1	17	17	65.1208	69.56	0	ESOL
O=N(=O)c1ccccc1	-1.8	123.0320284	1.5948	0	2	1	9	9	33.0964	43.14	0	ESOL
Ic1ccccc1	-3.01	203.94359816	2.2912	0	0	0	7	7	39.159	0	0	ESOL
CC2Nc1cc(Cl)c(cc1C(=O)N2c3ccccc3C)S(N)(=O)=O	-3.78	365.060090052	2.71412	2	4	2	24	24	93.8984	92.5	0	ESOL
COc1ccccc1OCC(O)COC(N)=O	-0.985	241.09502258	0.5302	2	5	6	17	17	60.0312	91.01	0	ESOL
CCCCOCN(C(=O)CCl)c1c(CC)cccc1CC	-4.19	311.165206752	4.1574	0	2	9	21	21	89.1310000000001	29.54	0	ESOL
Oc1cccc(Cl)c1Cl	-1.3	161.963920108	2.699	1	1	0	9	9	38.1268	20.23	0	ESOL
CCCC(=O)OC	-1.92	102.06807956	0.9595	0	2	2	7	7	26.924	26.3	0	ESOL
CCC(=O)Nc1ccc(Cl)c(Cl)c1	-3	217.006119268	3.3419	1	1	2	13	13	55.3827	29.1	0	ESOL
Nc3nc(N)c2nc(c1ccccc1)c(N)nc2n3	-2.404	253.107593352	0.8334	3	7	1	19	19	73.8012	129.62	0	ESOL
CCCCCC(=O)OCC	-2.35	144.115029752	2.1298	0	2	5	10	10	40.775	26.3	0	ESOL
OCC(O)C2OC1OC(OC1C2O)C(Cl)(Cl)Cl	-1.84	307.962121112	-0.462899999999999	3	6	2	17	17	57.7964	88.38	0	ESOL
CN(C=Nc1ccc(C)cc1C)C=Nc2ccc(C)cc2C	-5.47	293.189197736	4.87188	0	2	4	22	22	95.899	27.96	0	ESOL
COc1nc(NC(C)C)nc(NC(C)C)n1	-2.478	225.158960228	1.5208	2	6	5	16	16	63.8964	71.96	0	ESOL
CCCCCCC=C	-4.44	112.125200512	3.1428	0	0	5	8	8	38.956	0	0	ESOL
Cc1ccc(N)cc1	-1.21	107.073499288	1.57722	1	1	0	8	8	35.5914	26.02	0	ESOL
Nc1nccs1	-0.36	100.009519128	0.7253	1	3	0	6	6	26.5264	38.91	0	ESOL
c1ccccc1(OC(=O)NC)	-1.803	151.063328528	1.4048	1	2	1	11	11	41.5257	38.33	0	ESOL
CCCC(O)CC	-0.8	102.104465068	1.5574	1	1	3	7	7	31.2058	20.23	0	ESOL
c3ccc2c(O)c1ccccc1cc2c3	-4.73	194.07316494	3.6986	1	1	0	15	15	63.1188	20.23	0	ESOL
Cc1ccc2cc3ccccc3cc2c1	-6.96	192.093900384	4.30142	0	0	0	15	15	66.191	0	0	ESOL
Cc1cccc(C)c1C	-3.2	120.093900384	2.61186	0	0	0	9	9	40.653	0	0	ESOL
CNC(=O)Oc1ccc(N(C)C)c(C)c1	-2.36	208.121177752	1.77922	1	3	2	15	15	60.5897	41.57	0	ESOL
CCCCCCCC(C)O	-2.74	144.15141526	2.7277	1	1	6	10	10	45.0568	20.23	0	ESOL
CN(C(=O)NC(C)(C)c1ccccc1)c2ccccc2	-3.35	268.15756326	3.7677	1	1	3	20	20	82.8447	32.34	0	ESOL
CCCC(=O)CC	-0.83	100.088815004	1.7656	0	1	3	7	7	30.206	17.07	0	ESOL
Oc1c(Br)cc(C#N)cc1Br	-3.33	274.858137916	2.78888	1	2	0	11	11	48.2218	44.02	0	ESOL
Clc1ccc(cc1Cl)c2ccccc2	-6.39	222.000305616	4.6604	0	0	1	14	14	61.898	0	0	ESOL
CN(C(=O)COc1nc2ccccc2s1)c3ccccc3	-4.873	298.077598688	3.3381	0	4	4	21	21	84.967	42.43	0	ESOL
Oc1cccc2ncccc12	-2.54	145.052763844	1.9404	1	2	0	11	11	43.4078	33.12	0	ESOL
CC1=C(SCCO1)C(=O)Nc2ccccc2	-3.14	235.066699656	2.62	1	3	2	16	16	66.1817	38.33	0	ESOL
CCOc2ccc1nc(sc1c2)S(N)(=O)=O	-3.81	258.01328418	1.3424	1	5	3	16	16	62.1622	82.28	0	ESOL
Oc1c(Cl)c(Cl)c(Cl)c(Cl)c1Cl	-4.28	263.847003052	4.6592	1	1	0	12	12	53.1568	20.23	0	ESOL
ClCBr	-0.89	127.902839844	1.5776	0	0	0	3	3	19.647	0	0	ESOL
CCC1(CC)C(=O)NC(=O)N(C)C1=O	-2.23	198.100442308	0.501	1	3	2	14	14	49.3237	66.48	0	ESOL
CC(=O)OCC(=O)C3CCC4C2CCC1=CC(=O)CCC1(C)C2CCC34C	-4.63	372.230059504	4.2667	0	4	3	27	27	101.84	60.44	0	ESOL
NC(=O)NCc1ccccc1	-0.95	150.07931294	0.8549	2	1	2	11	11	42.8651	55.12	0	ESOL
CN(C)C(=O)Nc1ccc(C)c(Cl)c1	-3.483	212.071640716	2.74192	1	1	1	14	14	58.8947	32.34	0	ESOL
CON(C)C(=O)Nc1ccc(Cl)c(Cl)c1	-3.592	248.01193292	3.0185	1	2	2	15	15	60.2527	41.57	0	ESOL
OC1CCCCCC1	-0.88	114.104465068	1.7015	1	1	0	8	8	33.7088	20.23	0	ESOL
CS(=O)(=O)c1ccc(cc1)C(O)C(CO)NC(=O)C(Cl)Cl	-2.154	355.00479894	0.4043	3	5	6	21	21	79.0221	103.7	0	ESOL
CCCC(C)C1(CC)C(=O)NC(=S)NC1=O	-3.36	242.108898816	1.3499	2	3	4	16	16	65.6794	58.2	0	ESOL
CC(=O)Nc1nnc(s1)S(N)(=O)=O	-2.36	221.988132052	-0.8561	2	6	2	13	13	45.5859	115.04	0	ESOL
Oc1ccc(cc1)N(=O)=O	-0.74	139.02694302	1.3004	1	3	1	10	10	34.7612	63.37	0	ESOL
ClC1=C(Cl)C2(Cl)C3C4CC(C=C4)C3C1(Cl)C2(Cl)Cl	-6.307	361.875716336	5.2702	0	0	0	18	18	78.054	0	0	ESOL
C1CCOC1	0.49	72.057514876	0.7968	0	1	0	5	5	20.053	9.23	0	ESOL
Nc1ccccc1N(=O)=O	-1.96	138.042927432	1.177	1	3	1	10	10	37.5088	69.16	0	ESOL
Clc1cccc(c1Cl)c2cccc(Cl)c2Cl	-7.28	289.922360912	5.9672	0	0	1	16	16	71.918	0	0	ESOL
CCCCC1C(=O)N(N(C1=O)c2ccccc2)c3ccccc3	-3.81	308.15247788	3.7878	0	2	5	23	23	90.871	40.62	0	ESOL
Cc1c(cccc1N(=O)=O)N(=O)=O	-3	182.032756672	1.81142	0	4	2	13	13	44.4878	86.28	0	ESOL
CC(=O)C1CCC2C3CCC4=CC(=O)CCC4(C)C3CCC12C	-4.42	314.2245802	4.7235	0	2	1	23	23	90.8810000000001	34.14	0	ESOL
CCN(CC)c1nc(Cl)nc(n1)N(CC)CC	-4.411	257.14072332	2.2174	0	5	6	17	17	71.959	45.15	0	ESOL
ClC(Cl)C(Cl)(Cl)SN2C(=O)C1CC=CCC1C2=O	-5.4	346.910810248	3.5209	0	3	3	18	18	74.729	37.38	0	ESOL
c1(Br)c(Br)cc(Br)cc1	-4.5	311.778486396	3.9741	0	0	0	9	9	49.542	0	0	ESOL
OC3N=C(c1ccccc1)c2cc(Cl)ccc2NC3=O	-3.952	286.050905272	2.4479	2	3	1	20	20	78.1695	61.69	0	ESOL
O=C1NC(=O)NC(=O)C1(C(C)CCC)CC=C	-2.356	238.131742436	1.3511	2	3	5	17	17	63.0004	75.27	0	ESOL
c1(O)c(C)ccc(C(C)C)c1	-2.08	150.104465068	2.82402	1	1	1	11	11	46.9328	20.23	0	ESOL
C1SC(=S)NC1(=O)	-1.77	132.965605716	0.1343	1	3	0	7	7	33.1987	29.1	0	ESOL
Oc1ccc(c(O)c1)c3oc2cc(O)cc(O)c2c(=O)c3O	-3.083	302.04265266	1.988	5	7	1	22	22	76.244	131.36	0	ESOL
ClC1(C(=O)C2(Cl)C3(Cl)C14Cl)C5(Cl)C2(Cl)C3(Cl)C(Cl)(Cl)C45Cl	-5.259	485.68344142	4.6182	0	1	0	21	21	88.116	17.07	0	ESOL
CCN(CC)C(=S)SSC(=S)N(CC)CC	-4.86	296.05093264	3.6212	0	4	4	16	16	86.22	6.48	0	ESOL
C1CCCCC1	-3.1	84.093900384	2.3406	0	0	0	6	6	27.702	0	0	ESOL
ClC1=C(Cl)C(Cl)(C(=C1Cl)Cl)C2(Cl)C(=C(Cl)C(=C2Cl)Cl)Cl	-7.278	469.6885268	7.7256	0	0	1	20	20	92.096	0	0	ESOL
CN(C)C=Nc1ccc(Cl)cc1C	-2.86	196.076726096	2.86982	0	1	2	13	13	58.028	15.6	0	ESOL
CC34CCc1c(ccc2cc(O)ccc12)C3CCC4=O	-5.24	266.130679816	3.9444	1	2	0	20	20	79.0228	37.3	0	ESOL
CCCCCCCCO	-2.39	130.135765196	2.3392	1	1	6	9	9	40.4618	20.23	0	ESOL
CCSCC	-1.34	90.05032132	1.7594	0	1	2	5	5	28.673	0	0	ESOL
ClCCCl	-1.06	97.969005488	1.464	0	0	1	4	4	21.44	0	0	ESOL
CCC(C)(C)Cl	-2.51	106.054928032	2.4138	0	0	1	6	6	30.223	0	0	ESOL
ClCCBr	-1.32	141.918489908	1.6201	0	0	1	4	4	24.514	0	0	ESOL
Nc1ccc(cc1)N(=O)=O	-2.37	138.042927432	1.177	1	3	1	10	10	37.5088	69.16	0	ESOL
OCC1OC(OC2C(O)C(O)C(O)OC2CO)C(O)C(O)C1O	-0.244	342.116211524	-5.39719999999999	8	11	4	23	23	68.6194	189.53	0	ESOL
CCN2c1ncccc1N(CC)C(=O)c3cccnc23	-2.86	268.132411132	2.6147	0	4	2	20	20	78.5045	49.33	0	ESOL
Clc1ccccc1	-2.38	112.00797784	2.34	0	0	0	7	7	31.452	0	0	ESOL
CCCCCCCC=C	-5.05	126.140850576	3.5329	0	0	6	9	9	43.573	0	0	ESOL
Brc1ccc(I)cc1	-4.56	281.854110228	3.0537	0	0	0	8	8	46.859	0	0	ESOL
CCC(C)(O)CC	-0.36	102.104465068	1.5574	1	1	2	7	7	31.2058	20.23	0	ESOL
CCCCCc1ccccc1	-4.64	148.125200512	3.4193	0	0	4	11	11	49.671	0	0	ESOL
NC(=O)NC1NC(=O)NC1=O	-1.6	158.043990052	-2.1798	4	3	1	11	11	33.1815	113.32	0	ESOL
OCC(O)COC(=O)c1ccccc1Nc2ccnc3cc(Cl)ccc23	-4.571	372.087684704	3.1418	3	6	6	26	26	99.8528	91.68	0	ESOL
ClC(Cl)C(c1ccc(Cl)cc1)c2ccc(Cl)cc2	-7.2	317.95366104	5.929	0	0	3	18	18	80.241	0	0	ESOL
CC(=O)OC3CCC4C2CCC1=CC(=O)CCC1(C)C2CCC34C	-5.184	330.21949482	4.45	0	3	1	24	24	92.2640000000001	43.37	0	ESOL
Clc1cccc2ccccc12	-3.93	162.023627904	3.4932	0	0	0	11	11	48.958	0	0	ESOL
CCN2c1ccccc1N(C)C(=O)c3ccccc23	-4.749	252.126263132	3.4346	0	2	1	19	19	78.2975	23.55	0	ESOL
CCCCC(C)O	-0.89	102.104465068	1.5574	1	1	3	7	7	31.2058	20.23	0	ESOL
CCCC1CCCC1	-4.74	112.125200512	2.9767	0	0	2	8	8	36.866	0	0	ESOL
CCOC(=O)c1cncn1C(C)c2ccccc2	-4.735	244.121177752	2.6691	0	4	4	18	18	68.4385	44.12	0	ESOL
Oc1ccc(Cl)c(Cl)c1	-1.25	161.963920108	2.699	1	1	0	9	9	38.1268	20.23	0	ESOL
CC1(C)C(C=C(Cl)Cl)C1C(=O)OC(C#N)c2cccc(Oc3ccccc3)c2	-8.017	415.074198828	6.17798	0	4	6	28	28	107.954	59.32	0	ESOL
c2ccc1ocnc1c2	-1.16	119.03711378	1.8278	0	2	0	9	9	34.009	26.03	0	ESOL
CCCCCO	-0.6	88.088815004	1.1689	1	1	3	6	6	26.6108	20.23	0	ESOL
CCN(CC)c1ccccc1	-3.03	149.12044948	2.5328	0	1	3	11	11	50.003	3.24	0	ESOL
Fc1cccc(F)c1	-2	114.028106568	1.9648	0	0	0	8	8	26.358	0	0	ESOL
ClCCC#N	-0.29	89.003226808	1.13888	0	1	1	5	5	20.95	23.79	0	ESOL
CC(C)(C)Cc1ccccc1	-4.15	148.125200512	3.2752	0	0	1	11	11	49.601	0	0	ESOL
O=C1NC(=O)NC(=O)C1(CC)c1ccccc1	-2.322	232.084792244	0.7004	2	3	2	17	17	60.0924	75.27	0	ESOL
Clc1ccccc1I	-3.54	237.904625808	2.9446	0	0	0	8	8	44.169	0	0	ESOL
c2ccc1[nH]nnc1c2	-0.78	119.04834716	0.9579	1	2	0	9	9	33.8887	41.57	0	ESOL
CNC(=O)Oc1cccc2CC(C)(C)Oc12	-2.8	221.10519334	2.1183	1	3	1	16	16	59.9367	47.56	0	ESOL
Cc1cccc(C)c1O	-1.29	122.07316494	2.00904	1	1	0	9	9	37.5808	20.23	0	ESOL
CC(C)C(C)O	-0.18	88.088815004	1.0232	1	1	1	6	6	26.5188	20.23	0	ESOL
c1ccccc1C(O)c2ccccc2	-2.55	184.088815004	2.7683	1	1	2	14	14	56.9458	20.23	0	ESOL
CCCCCCCCCC(=O)OC	-4.69	186.161979944	3.3001	0	2	8	13	13	54.626	26.3	0	ESOL
COP(=S)(OC)Oc1ccc(cc1Cl)N(=O)=O	-4.31	296.962757698	3.1443	0	6	5	17	17	67.0374	70.83	0	ESOL
CC(C)CBr	-2.43	135.988762388	2.0373	0	0	1	5	5	28.632	0	0	ESOL
CCI	-1.6	155.94359816	1.4413	0	0	0	3	3	24.561	0	0	ESOL
CN(C)C(=O)Oc1nc(nc(C)c1C)N(C)C	-1.95	238.142975816	1.21984	0	5	2	17	17	65.544	58.56	0	ESOL
CCCCCCBr	-3.81	164.020062516	2.9616	0	0	4	7	7	37.936	0	0	ESOL
CCCC(C)C	-3.74	86.109550448	2.4425	0	0	2	6	6	29.746	0	0	ESOL
Cc1c(F)c(F)c(COC(=O)C2C(C=C(Cl)C(F)(F)F)C2(C)C)c(F)c1F	-7.321	418.057054908	5.55182	0	2	4	27	27	81.559	26.3	0	ESOL
CCc1cccc(C)c1N(C(C)COC)C(=O)CCl	-2.73	283.133906624	3.16412	0	2	6	19	19	80.101	29.54	0	ESOL
ON=Cc1ccc(o1)N(=O)=O	-2.19	156.017106608	0.9959	1	5	2	11	11	34.7429	88.87	0	ESOL
CC(C)C(Nc1ccc(cc1Cl)C(F)(F)F)C(=O)OC(C#N)c2cccc(Oc3ccccc3)c2	-8.003	502.127104904	7.39568	1	5	8	35	35	126.1067	71.35	0	ESOL
Nc1nc[nH]n1	0.522	84.043596128	-0.6131	2	3	0	6	6	20.7951	67.59	0	ESOL
BrC(Br)Br	-1.91	249.762836332	2.4547	0	0	0	4	4	30.569	0	0	ESOL
COP(=O)(OC)C(O)C(Cl)(Cl)Cl	-0.22	255.922578406	2.1609	1	4	3	12	12	47.9213	55.76	0	ESOL
CCOP(=S)(OCC)SCn1c(=O)oc2cc(Cl)ccc12	-5.233	366.98686427	4.2361	0	7	7	21	21	90.612	53.6	0	ESOL
OCc1ccccc1	-0.4	108.057514876	1.1789	1	1	1	8	8	32.3648	20.23	0	ESOL
O=c2c(C3CCCc4ccccc43)c(O)c1ccccc1o2	-2.84	292.109944372	3.9668	1	3	1	22	22	85.3718	50.44	0	ESOL
Oc1ccc(Br)cc1	-1.09	171.95237688	2.1547	1	1	0	8	8	35.8068	20.23	0	ESOL
CC(C)Br	-1.59	121.973112324	1.7897	0	0	0	4	4	24.063	0	0	ESOL
CC(C)CC(C)(C)C	-4.74	114.140850576	3.0786	0	0	1	8	8	38.91	0	0	ESOL
O=N(=O)c1cc(cc(c1)N(=O)=O)N(=O)=O	-2.89	213.002184816	1.4112	0	6	3	15	15	46.4052	129.42	0	ESOL
CN2C(=O)CN=C(c1ccccc1)c3cc(ccc23)N(=O)=O	-3.796	295.095691276	2.4086	0	4	2	22	22	83.4544	75.81	0	ESOL
CCC	-1.94	44.062600256	1.4163	0	0	0	3	3	15.965	0	0	ESOL
Nc1cc(nc(N)n1=O)N2CCCCC2	-1.989	209.1276601	-0.1303	2	5	1	15	15	58.0858	95.11	0	ESOL
Nc2cccc3nc1ccccc1cc23	-4.22	194.08439832	2.9702	1	2	0	15	15	63.6614	38.91	0	ESOL
c1ccc2cc3c4cccc5cccc(c3cc2c1)c45	-8.49	252.093900384	5.6404	0	0	0	20	20	85.884	0	0	ESOL
OC(c1ccc(Cl)cc1)(c2ccc(Cl)cc2)C(Cl)(Cl)Cl	-5.666	367.909603308	5.5995	1	1	2	20	20	86.1928	20.23	0	ESOL
C1Cc2cccc3cccc1c23	-4.63	154.07825032	2.9384	0	0	0	12	12	51.356	0	0	ESOL
CCOP(=S)(OCC)SC(CCl)N2C(=O)c1ccccc1C2=O	-6.34	393.002514334	3.8782	0	6	8	23	23	96.578	55.84	0	ESOL
Brc1ccc(Br)cc1	-4.07	233.867974328	3.2116	0	0	0	8	8	41.842	0	0	ESOL
Cn2c(=O)on(c1ccc(Cl)c(Cl)c1)c2=O	-2.82	259.975547412	1.436	0	5	1	16	16	59.566	57.14	0	ESOL
Oc1ccc(cc1)c2ccccc2	-3.48	170.07316494	3.0592	1	1	1	13	13	53.5428	20.23	0	ESOL
CC1=C(CCCO1)C(=O)Nc2ccccc2	-2.56	217.11027872	2.7095	1	2	2	16	16	62.9577	38.33	0	ESOL
CCOC=C	-0.85	72.057514876	1.1664	0	1	2	5	5	21.823	9.23	0	ESOL
CCC#C	-1.24	54.046950192	1.0296	0	0	0	4	4	19.124	0	0	ESOL
COc1ncnc2nccnc12	-1.11	162.054160812	0.4284	0	5	1	12	12	41.68	60.79	0	ESOL
CCCCC(C)(O)CC	-1.6	130.135765196	2.3376	1	1	4	9	9	40.4398	20.23	0	ESOL
Clc1ccc(Cl)cc1	-3.27	145.969005488	2.9934	0	0	0	8	8	36.462	0	0	ESOL
O=C1N(COC(=O)C)C(=O)C(N1)(c2ccccc2)c3ccccc3	-4.47	324.111006992	2.0026	1	4	4	24	24	85.6747	75.71	0	ESOL
CSCS(=O)CC(CO)NC(=O)C=Cc1c(C)[nH]c(=O)[nH]c1=O	-1.981	361.076612708	-1.06888	4	6	8	23	23	91.8623	132.12	0	ESOL
Cc1c[nH]c2ccccc12	-2.42	131.073499288	2.47632	1	0	0	10	10	43.0357	15.79	0	ESOL
COc2ncc1nccnc1n2	-1.11	162.054160812	0.4284	0	5	1	12	12	41.68	60.79	0	ESOL
CNC(=O)Oc1ccccc1C2OCCO2	-1.57	223.084457896	1.4502	1	4	2	16	16	56.1707	56.79	0	ESOL
C1N(C(=O)NCC(C)C)C(=O)NC1	-2.15	185.11642672	0.3772	2	2	2	13	13	48.3414	61.44	0	ESOL
CC#N	0.26	41.026549096	0.52988	0	1	0	3	3	11.287	23.79	0	ESOL
CCOC(=O)NCCOc2ccc(Oc1ccccc1)cc2	-4.7	301.131408088	3.6038	1	4	7	22	22	83.4777	56.79	0	ESOL
CC(=O)N(S(=O)c1ccc(N)cc1)c2onc(C)c2C	-3.59	293.08341234	1.94934	1	5	3	20	20	76.3998	89.43	0	ESOL
ClCC(Cl)(Cl)Cl	-2.18	165.891060784	2.5954	0	0	0	6	6	31.01	0	0	ESOL
CCCCO	0	74.07316494	0.7788	1	1	2	5	5	21.9938	20.23	0	ESOL
CC1CCCCC1NC(=O)Nc2ccccc2	-4.11	232.15756326	3.3868	2	1	2	17	17	70.0164	41.13	0	ESOL
Clc1cc(Cl)cc(Cl)c1	-4.48	179.930033136	3.6468	0	0	0	9	9	41.472	0	0	ESOL
O=Cc1ccco1	-0.1	96.021129368	1.0921	0	2	1	7	7	24.0955	30.21	0	ESOL
CC(C)CCO	-0.51	88.088815004	1.0248	1	1	2	6	6	26.5408	20.23	0	ESOL
O=Cc2ccc1OCOc1c2	-1.63	150.031694052	1.2278	0	3	1	11	11	37.9525	35.53	0	ESOL
CC(=C)C	-2.33	56.062600256	1.5824	0	0	0	4	4	20.488	0	0	ESOL
O=Cc1ccccc1	-1.19	106.041864812	1.4991	0	1	1	8	8	31.8295	17.07	0	ESOL
CC(=C)C(=C)C	-2.4	82.07825032	2.1386	0	0	1	6	6	29.628	0	0	ESOL
CCOC(=O)CCN(SN(C)C(=O)Oc1cccc2CC(C)(C)Oc21)C(C)C	-4.71	410.18754306	4.0575	0	7	8	28	28	109.323	68.31	0	ESOL
O2c1ccccc1N(C)C(=O)c3cccnc23	-3.672	226.07422756	2.4639	0	3	0	17	17	63.4865	42.43	0	ESOL
C1c2ccccc2c3ccccc13	-5	166.07825032	3.2578	0	0	0	13	13	54.684	0	0	ESOL
CC1CCCCC1	-3.85	98.109550448	2.5866	0	0	0	7	7	32.249	0	0	ESOL
NC(=N)NS(=O)(=O)c1ccc(N)cc1	-1.99	214.05244656	-0.55943	4	4	2	14	14	53.09	122.06	0	ESOL
COC(=O)c1ccc(O)cc1	-1.827	152.047344116	1.1788	1	3	1	11	11	39.4463	46.53	0	ESOL
CC1CCCO1	0.11	86.07316494	1.1853	0	1	0	6	6	24.648	9.23	0	ESOL
CC3C2CCC1(C)C=CC(=O)C(=C1C2OC3=O)C	-3.09	246.125594436	2.4196	0	3	0	18	18	66.722	43.37	0	ESOL
OCC2OC(Oc1ccccc1CO)C(O)C(O)C2O	-0.85	286.105252916	-1.6424	5	7	4	20	20	66.76	119.61	0	ESOL
CCCI	-2.29	169.959248224	1.8314	0	0	1	4	4	29.178	0	0	ESOL
CCNc1nc(NC(C)C)nc(SC)n1	-3.04	227.120466544	1.8456	2	6	5	15	15	64.5304	62.73	0	ESOL
CCCO	0.62	60.057514876	0.3887	1	1	1	4	4	17.3768	20.23	0	ESOL
CC(=O)C1(O)CCC2C3CCC4=CC(=O)CCC4(C)C3CCC21C	-3.817	330.21949482	3.8384	1	3	1	24	24	92.3408000000001	54.37	0	ESOL
CCCC(C)O	-0.29	88.088815004	1.1673	1	1	2	6	6	26.5888	20.23	0	ESOL
OC(C(=O)c1ccccc1)c2ccccc2	-2.85	212.083729624	2.6029	1	2	3	16	16	62.1743	37.3	0	ESOL
Cc1ccc(O)c(C)c1	-1.19	122.07316494	2.00904	1	1	0	9	9	37.5808	20.23	0	ESOL
Clc1cccc(c1)N(=O)=O	-2.77	156.993056048	2.2482	0	2	1	10	10	38.1064	43.14	0	ESOL
Cc2c(N)c(=O)n(c1ccccc1)n2C	-0.624	203.105862036	1.06662	1	4	1	15	15	60.1594	52.95	0	ESOL
Clc1ccc(c(Cl)c1)c2cc(Cl)ccc2Cl	-6.57	289.922360912	5.9672	0	0	1	16	16	71.918	0	0	ESOL
ClC(=C(Cl)C(=C(Cl)Cl)Cl)Cl	-4.92	257.81311608	4.7574	0	0	1	10	10	49.17	0	0	ESOL
CCNc1nc(NC(C)(C)C)nc(SC)n1	-4	241.136116608	2.2357	2	6	4	16	16	69.1474	62.73	0	ESOL
CCC(C)CCO	-0.71	102.104465068	1.4149	1	1	3	7	7	31.1578	20.23	0	ESOL
Cc2ncc1nccnc1n2	-0.12	146.059246192	0.72822	0	4	0	11	11	39.865	51.56	0	ESOL
CC23Cc1cnoc1C=C2CCC4C3CCC5(C)C4CCC5(O)C#C	-5.507	337.204179104	4.221	1	3	0	25	25	96.3528	46.26	0	ESOL
CCCCI	-2.96	183.974898288	2.2215	0	0	2	5	5	33.795	0	0	ESOL
Brc1ccc2ccccc2c1	-4.4	205.973112324	3.6023	0	0	0	11	11	51.648	0	0	ESOL
CC1OC(CC(O)C1O)OC2C(O)CC(OC2C)OC8C(O)CC(OC7CCC3(C)C(CCC4C3CC(O)C5(C)C(CCC45O)C6=CC(=O)OC6)C7)OC8C	-4.081	780.429606728	2.2181	6	14	7	55	55	192.610799999999	203.06	0	ESOL
FC(F)(F)c1ccccc1	-2.51	146.03433482	2.7054	0	0	0	10	10	31.444	0	0	ESOL
CCCCCCOC(=O)c1ccccc1C(=O)OCCCCCC	-6.144	334.21440944	5.16080000000001	0	4	12	24	24	95.2910000000001	52.6	0	ESOL
c1ccc2c(c1)sc3ccccc23	-4.38	184.034671256	4.0545	0	1	0	13	13	59.331	0	0	ESOL
Clc1ccc(c(Cl)c1)c2ccc(Cl)c(Cl)c2Cl	-7.8	323.88338856	6.6206	0	0	1	17	17	76.928	0	0	ESOL
Clc1ccc(c(Cl)c1Cl)c2ccc(Cl)c(Cl)c2Cl	-8.01	357.844416208	7.274	0	0	1	18	18	81.938	0	0	ESOL
CC(=O)CC(c1ccccc1)c3c(O)c2ccccc2oc3=O	-3.893	308.104858992	3.6096	1	4	4	23	23	87.7318	67.51	0	ESOL
c1ccccc1C(O)C(O)c2ccccc2	-1.93	214.099379688	2.4536	2	2	3	16	16	62.8036	40.46	0	ESOL
COC(=O)c1ccccc1C(=O)OC	-1.66	194.0579088	1.2598	0	4	2	14	14	49.121	52.6	0	ESOL
CCCCCCCC(=O)OCC	-3.39	172.14632988	2.91	0	2	7	12	12	50.009	26.3	0	ESOL
CCSSCC	-2.42	122.02239232	2.4076	0	2	3	6	6	36.264	0	0	ESOL
CCOCCOCC	-0.77	118.099379688	1.0594	0	2	5	8	8	32.986	18.46	0	ESOL
Clc1cc(Cl)c(Cl)cc1Cl	-5.56	213.891060784	4.3002	0	0	0	10	10	46.482	0	0	ESOL
Nc1ccc(cc1)c2ccc(N)cc2	-2.7	184.100048384	2.518	2	2	1	14	14	60.7028	52.04	0	ESOL
CCCCCC=C	-3.73	98.109550448	2.7527	0	0	4	7	7	34.339	0	0	ESOL
CCCCc1c(C)nc(NCC)[nH]c1=O	-3.028	209.152812228	1.85272	2	3	5	15	15	62.3704	57.78	0	ESOL
O=C1NC(=O)NC(=O)C1(CC)C(C)CCC	-2.39	226.131742436	1.185	2	3	4	16	16	58.4774	75.27	0	ESOL
Nc1ccccc1Cl	-1.52	127.018876872	1.9222	1	1	0	8	8	35.8644	26.02	0	ESOL
COc1cccc(Cl)c1	-2.78	142.018542524	2.3486	0	1	1	9	9	38.004	9.23	0	ESOL
CCCCN(CC)C(=O)SCCC	-3.53	203.134385292	3.3716	0	2	6	13	13	60.3	20.31	0	ESOL
CCCCOC=O	-1.37	102.06807956	0.9595	0	2	4	7	7	26.924	26.3	0	ESOL
CC12CC(O)C3C(CCC4=CC(=O)C=CC34C)C2CCC1(O)C(=O)CO	-3.18	360.193673996	1.5576	3	5	2	26	26	95.0484	94.83	0	ESOL
BrC(Cl)Cl	-1.54	161.863867492	2.1425	0	0	0	4	4	24.421	0	0	ESOL
CC34CC(=O)C1C(CCC2=CC(=O)CCC12C)C3CCC4(=O)	-3.48	300.172544628	3.2664	0	3	0	22	22	82.107	51.21	0	ESOL
c1ccc(cc1)c2ccc(cc2)c3ccccc3	-7.11	230.109550448	5.0206	0	0	2	18	18	77.314	0	0	ESOL
Oc1ccc(C=O)cc1	-0.96	122.036779432	1.2047	1	2	1	9	9	33.4943	37.3	0	ESOL
CBr	-0.79	93.941812196	1.0111	0	0	0	2	2	14.851	0	0	ESOL
Cc1cc(ccc1NS(=O)(=O)C(F)(F)F)S(=O)(=O)c2ccccc2	-3.8	379.015984524	3.08932	1	4	4	24	24	81.6703	80.31	0	ESOL
CC(=O)CC(c1ccc(Cl)cc1)c2c(O)c3ccccc3oc2=O	-5.839	342.06588664	4.263	1	4	4	24	24	92.7418000000001	67.51	0	ESOL
CCc1ccc2ccccc2c1	-4.29	156.093900384	3.4022	0	0	1	12	12	53.326	0	0	ESOL
Nc1c(C)c[nH]c(=O)n1	-1.458	125.058911844	-0.33948	2	3	0	9	9	34.0071	71.77	0	ESOL
Clc2c(Cl)c(Cl)c(c1ccccc1)c(Cl)c2Cl	-7.92	323.88338856	6.6206	0	0	1	17	17	76.928	0	0	ESOL
c1c(NC(=O)c2ccccc2(I))cccc1	-4.21	322.98071194	3.5435	1	1	2	16	16	73.5542	29.1	0	ESOL
Cc3cc2nc1c(=O)[nH]c(=O)nc1n(CC(O)C(O)C(O)CO)c2cc3C	-3.685	376.13828436	-1.72356	5	9	5	27	27	95.6209	161.56	0	ESOL
Fc1ccccc1Br	-2.7	173.948040448	2.5882	0	0	0	8	8	34.1	0	0	ESOL
Oc1ccc(Cl)cc1Cl	-1.55	161.963920108	2.699	1	1	0	9	9	38.1268	20.23	0	ESOL
CC1(C)C(C=C(Cl)Cl)C1C(=O)OCc2cccc(Oc3ccccc3)c2	-6.291	390.07894986	6.1133	0	3	6	26	26	103.304	35.53	0	ESOL
CN2C(=C(O)c1ccccc1S2(=O)=O)C(=O)Nc3ccccn3	-4.16	331.062676896	1.581	2	5	2	23	23	83.8063	99.6	0	ESOL
O=C1N(COC(=O)CC)C(=O)C(N1)(c2ccccc2)c3ccccc3	-4.907	338.126657056	2.3927	1	4	5	25	25	90.2917	75.71	0	ESOL
C1CCCC1	-2.64	70.07825032	1.9505	0	0	0	5	5	23.085	0	0	ESOL
Cc1ccccc1N	-2.21	107.073499288	1.57722	1	1	0	8	8	35.5914	26.02	0	ESOL
c1(OC)ccc(CC=C)cc1	-2.92	148.088815004	2.4237	0	1	3	11	11	46.895	9.23	0	ESOL
CN(C)C(=O)Nc1cccc(OC(=O)NC(C)(C)C)c1	-2.93	279.158291532	2.667	2	3	2	20	20	78.0604	70.67	0	ESOL
CC(C)C=C	-2.73	70.07825032	1.8284	0	0	1	5	5	25.035	0	0	ESOL
Oc1ccccn1	1.02	95.03711378	0.7872	1	2	0	7	7	25.9018	33.12	0	ESOL
CC	-1.36	30.046950192	1.0262	0	0	0	2	2	11.348	0	0	ESOL
Clc1ccccc1Cl	-3.05	145.969005488	2.9934	0	0	0	8	8	36.462	0	0	ESOL
Sc2nc1ccccc1s2	-3.18	166.98634116	2.585	1	3	0	10	10	46.872	12.89	0	ESOL
Clc1c(Cl)c(Cl)c(c(Cl)c1Cl)c2c(Cl)c(Cl)c(Cl)c(Cl)c2Cl	-11.6	493.6885268	9.8876	0	0	1	22	22	101.978	0	0	ESOL
COc2c1occc1cc3ccc(=O)oc23	-3.664	216.042258736	2.5478	0	4	1	16	16	58.808	52.58	0	ESOL
CC(=O)N	1.58	59.03711378	-0.5084	1	1	0	4	4	14.8684	43.09	0	ESOL
Cc1cccc2ccccc12	-3.7	142.07825032	3.14822	0	0	0	11	11	48.685	0	0	ESOL
CCN(CC)C(=O)C(C)Oc1cccc2ccccc12	-3.57	271.157228912	3.4755	0	2	5	20	20	81.9660000000001	29.54	0	ESOL
CC(O)C(C)(C)C	-0.62	102.104465068	1.4133	1	1	0	7	7	31.1358	20.23	0	ESOL
CCCC(=O)OCC	-1.36	116.083729624	1.3496	0	2	3	8	8	31.541	26.3	0	ESOL
CC2=CC(=O)c1ccccc1C2=O	-3.03	172.052429496	2.0119	0	2	0	13	13	48.86	34.14	0	ESOL
c1ccc2c(c1)ccc3ccccc32	-5.26	178.07825032	3.993	0	0	0	14	14	61.454	0	0	ESOL
Cc1ccnc(C)c1	0.38	107.073499288	1.69844	0	1	0	8	8	33.711	12.89	0	ESOL
CCCCCCCCCO	-3.01	144.15141526	2.7293	1	1	7	10	10	45.0788	20.23	0	ESOL
BrCBr	-1.17	171.852324264	1.7337	0	0	0	3	3	22.721	0	0	ESOL
CC1CC2C3CCC4=CC(=O)C=CC4(C)C3(F)C(O)CC2(C)C1(O)C(=O)CO	-3.59	392.199902248	1.8957	3	5	2	28	28	99.9444	94.83	0	ESOL
Cc1ccc2cc(C)ccc2c1	-4.89	156.093900384	3.45664	0	0	0	12	12	53.422	0	0	ESOL
CCSC(=O)N(CC(C)C)CC(C)C	-3.68	217.150035356	3.4735	0	2	5	14	14	64.777	20.31	0	ESOL
O=N(=O)OCC(CON(=O)=O)ON(=O)=O	-2.22	227.00257874	-1.0201	0	9	8	15	15	37.7602	157.11	0	ESOL
Nc1cccc(c1)N(=O)=O	-2.19	138.042927432	1.177	1	3	1	10	10	37.5088	69.16	0	ESOL
CCCCCl	-2.03	92.039277968	2.0253	0	0	2	5	5	25.628	0	0	ESOL
ClC(Cl)(Cl)C(NC=O)N1C=CN(C=C1)C(NC=O)C(Cl)(Cl)Cl	-4.19	427.89349164	2.431	2	4	6	22	22	88.5134	64.68	0	ESOL
Cn2cc(c1ccccc1)c(=O)c(c2)c3cccc(c3)C(F)(F)F	-4.445	329.102748728	4.7381	0	2	2	24	24	87.557	22	0	ESOL
Nc3cc2c1ccccc1ccc2c4ccccc34	-6.2	243.104799416	4.7284	1	1	0	19	19	83.3724	26.02	0	ESOL
CC12CCC3C(CCc4cc(O)ccc34)C2CCC1=O	-3.955	270.161979944	3.8174	1	2	0	20	20	77.7308	37.3	0	ESOL
CCN2c1ccccc1N(C)C(=S)c3cccnc23	-4.706	269.09866848	3.3649	0	3	1	19	19	83.462	19.37	0	ESOL
CC1CO1	-0.59	58.041864812	0.4051	0	1	0	4	4	15.414	12.53	0	ESOL
O=C3CN=C(c1ccccc1)c2cc(ccc2N3)N(=O)=O	-3.796	281.080041212	2.3843	1	4	2	21	21	78.6741	84.6	0	ESOL
CCNC(=S)NCC	-1.46	132.072119384	0.4903	2	1	2	8	8	39.9514	24.06	0	ESOL
Oc1cc(Cl)cc(Cl)c1Cl	-2.67	195.924947756	3.3524	1	1	0	10	10	43.1368	20.23	0	ESOL
CCCCC(=O)OC	-1.34	116.083729624	1.3496	0	2	3	8	8	31.541	26.3	0	ESOL
Nc1ccccc1	-0.41	93.057849224	1.2688	1	1	0	7	7	30.8544	26.02	0	ESOL
Cc1cccc2c(C)cccc12	-4.679	156.093900384	3.45664	0	0	0	12	12	53.422	0	0	ESOL
NS(=O)(=O)c2cc1c(NCNS1(=O)=O)cc2Cl	-2.63	296.964475416	-0.351299999999999	3	5	1	17	17	61.6364	118.36	0	ESOL
C1=Cc2cccc3cccc1c23	-3.96	152.062600256	3.3236	0	0	0	12	12	52.876	0	0	ESOL
CCCCCOC(=O)CC	-1.28	144.115029752	2.1298	0	2	5	10	10	40.775	26.3	0	ESOL
CCNc1nc(NC(C)C)nc(OC)n1	-2.084	211.143310164	1.1323	2	6	5	15	15	59.3014	71.96	0	ESOL
c1ccc2c(c1)cc3ccc4cccc5ccc2c3c45	-8.699	252.093900384	5.7372	0	0	0	20	20	87.652	0	0	ESOL
CCBr	-1.09	107.95746226	1.4012	0	0	0	3	3	19.468	0	0	ESOL
CCC#CCC	-1.99	82.07825032	1.8098	0	0	0	6	6	28.358	0	0	ESOL
CC1OC(CC(O)C1O)OC2C(O)CC(OC2C)OC8C(O)CC(OC7CCC3(C)C(CCC4C3CCC5(C)C(CCC45O)C6=CC(=O)OC6)C7)OC8C	-5.293	764.434692108	3.2473	5	13	7	54	54	191.220999999999	182.83	0	ESOL
CCC(=C)C	-2.73	70.07825032	1.9725	0	0	1	5	5	25.105	0	0	ESOL
Oc1cccc2cccnc12	-2.42	145.052763844	1.9404	1	2	0	11	11	43.4078	33.12	0	ESOL
C1CCc2ccccc2C1	-4.37	132.093900384	2.5654	0	0	0	10	10	43.084	0	0	ESOL
Oc1ccc(cc1)C2(OC(=O)c3ccccc23)c4ccc(O)cc4	-2.9	318.089208928	3.5601	2	4	2	24	24	87.9531	66.76	0	ESOL
Brc1cc(Br)cc(Br)c1	-5.6	311.778486396	3.9741	0	0	0	9	9	49.542	0	0	ESOL
COP(=S)(OC)Oc1cc(Cl)c(Cl)cc1Cl	-5.72	319.899734786	4.5429	0	4	4	16	16	70.403	27.69	0	ESOL
Cc1cc(=O)[nH]c(=S)[nH]1	-2.436	142.020083812	0.74091	2	2	0	9	9	36.9844	48.65	0	ESOL
COc1cc(CC=C)ccc1O	-1.56	164.083729624	2.1293	1	2	3	12	12	48.5598	29.46	0	ESOL
O=C1NC(=O)NC(=O)C1(C(C)C)CC=C	-1.708	210.100442308	0.5709	2	3	3	15	15	53.7664	75.27	0	ESOL
c1cc2ccc3cccc4ccc(c1)c2c34	-6.176	202.07825032	4.584	0	0	0	16	16	70.146	0	0	ESOL
CCOC(C)OCC	-0.43	118.099379688	1.4054	0	2	4	8	8	32.714	18.46	0	ESOL
CC1(C)CON(Cc2ccccc2Cl)C1=O	-2.338	239.071306368	2.64	0	2	2	16	16	61.735	29.54	0	ESOL
CCCCOCCO	-0.42	118.099379688	0.7954	1	2	5	8	8	32.8128	29.46	0	ESOL
Clc1c(Cl)c(Cl)c(N(=O)=O)c(Cl)c1Cl	-5.82	292.83716664	4.8618	0	2	1	14	14	58.1464	43.14	0	ESOL
CC12CCC(O)CC1CCC3C2CCC4(C)C3CCC4=O	-4.402	290.2245802	3.9591	1	2	0	21	21	82.7408000000001	37.3	0	ESOL
FC(F)(F)c1cccc(c1)N2CC(CCl)C(Cl)C2=O	-4.047	311.00915396	3.5144	0	1	2	19	19	67.648	20.31	0	ESOL
c1ccc2ncccc2c1	-1.3	129.057849224	2.2348	0	1	0	10	10	41.743	12.89	0	ESOL
COC(=O)c1cc(O)c(O)c(O)c1	-1.24	184.037173356	0.59	3	5	1	13	13	42.7759	86.99	0	ESOL
OC(Cn1cncn1)(Cn2cncn2)c3ccc(F)cc3F	-1.8	306.104065444	0.735799999999999	1	7	5	22	22	70.2988	81.65	0	ESOL
Clc2ccc1oc(=O)[nH]c1c2	-2.831	168.993056048	1.7745	1	2	0	11	11	41.8447	46	0	ESOL
Clc1ccc(c(Cl)c1)c2c(Cl)c(Cl)c(Cl)c(Cl)c2Cl	-7.92	391.805443856	7.9274	0	0	1	19	19	86.948	0	0	ESOL
O=C1NC(=O)C(=O)C(=O)N1	-1.25	142.001456544	-2.0785	2	4	0	10	10	26.6884	92.34	0	ESOL
ClCCCCl	-1.62	111.984655552	1.8541	0	0	2	5	5	26.057	0	0	ESOL
Fc1cccc(Br)c1	-2.67	173.948040448	2.5882	0	0	0	8	8	34.1	0	0	ESOL
Clc1ccc(Br)cc1	-3.63	189.918489908	3.1025	0	0	0	8	8	39.152	0	0	ESOL
CC(C)C(C)C	-3.65	86.109550448	2.2984	0	0	1	6	6	29.676	0	0	ESOL
CCC=C	-1.94	56.062600256	1.5824	0	0	1	4	4	20.488	0	0	ESOL
Clc1ccc(Cl)c(c1)c2cc(Cl)c(Cl)c(Cl)c2Cl	-7.68	357.844416208	7.274	0	0	1	18	18	81.938	0	0	ESOL
Nc1cc[nH]c(=O)n1	-1.155	111.04326178	-0.6479	2	3	0	8	8	29.2701	71.77	0	ESOL
FC(F)(Cl)C(F)(Cl)Cl	-3.04	185.9017677	2.9189	0	0	1	8	8	26.345	0	0	ESOL
CCC#N	0.28	55.04219916	0.91998	0	1	0	4	4	15.904	23.79	0	ESOL
ClC(Cl)C(c1ccc(Cl)cc1)c2ccccc2Cl	-6.51	317.95366104	5.929	0	0	3	18	18	80.241	0	0	ESOL
COc1ccccc1N(=O)=O	-1.96	153.042593084	1.6034	0	3	2	11	11	39.6484	52.37	0	ESOL
CC34CCC1C(CC=C2CC(O)CCC12C)C3CCC4=O	-4.12	288.208930136	3.8792	1	2	0	21	21	82.7168	37.3	0	ESOL
CC12CC2(C)C(=O)N(C1=O)c3cc(Cl)cc(Cl)c3	-4.8	283.016683952	3.2829	0	2	1	18	18	69.786	37.38	0	ESOL
c1cc2ccc3ccc4ccc5cccc6c(c1)c2c3c4c56	-9.018	276.093900384	6.3282	0	0	0	22	22	96.3440000000001	0	0	ESOL
CCC(C)c1cc(cc(N(=O)=O)c1O)N(=O)=O	-3.38	240.074621484	2.7221	1	5	4	17	17	60.1216	106.51	0	ESOL
c1c(OC)c(OC)C2C(=O)OCC2c1	-1.899	196.073558864	0.8498	0	4	2	14	14	48.123	44.76	0	ESOL
OCC(O)CO	1.12	92.047344116	-1.6681	3	3	2	6	6	20.1784	60.69	0	ESOL
COc1ccccc1O	-1.96	124.052429496	1.4008	1	2	1	9	9	34.6588	29.46	0	ESOL
CCOP(=S)(OCC)Oc1nc(Cl)c(Cl)cc1Cl	-5.67	348.926283882	4.7181	0	5	6	18	18	77.432	40.58	0	ESOL
Cc1c2ccccc2cc3ccccc13	-5.89	192.093900384	4.30142	0	0	0	15	15	66.191	0	0	ESOL
Cc1cc(=O)n(c2ccccc2)n1C	0.715	188.094963004	1.48442	0	3	1	14	14	55.747	26.93	0	ESOL
CCCCOC	-0.99	88.088815004	1.4329	0	1	3	6	6	26.784	9.23	0	ESOL
Cc2cnc1cncnc1n2	-0.854	146.059246192	0.72822	0	4	0	11	11	39.865	51.56	0	ESOL
CCNc1nc(Cl)nc(NCC)n1	-4.55	201.078123064	1.3886	2	5	4	13	13	53.1644	62.73	0	ESOL
CN(C)C(=O)C	1.11	87.068413908	0.0944999999999998	0	1	0	6	6	24.368	20.31	0	ESOL
CSc1nc(nc(n1)N(C)C)N(C)C	-2.676	213.10481648	0.7255	0	6	3	14	14	60.262	45.15	0	ESOL
C=C	-0.4	28.031300128	0.8022	0	0	0	2	2	11.254	0	0	ESOL
CC(C)(C)CCO	-0.5	102.104465068	1.4149	1	1	1	7	7	31.1578	20.23	0	ESOL
O=C1NC(=O)NC(=O)C1(CC)CC=C	-1.614	196.084792244	0.3249	2	3	3	14	14	49.2194	75.27	0	ESOL
Oc1ccc(Cl)c(Cl)c1Cl	-2.67	195.924947756	3.3524	1	1	0	10	10	43.1368	20.23	0	ESOL
COc1ccccc1	-1.85	108.057514876	1.6952	0	1	1	8	8	32.994	9.23	0	ESOL
c1ccc(Cl)cc1C(c2ccc(Cl)cc2)(O)C(=O)OC(C)C	-4.53	338.047649732	4.1809	1	3	4	22	22	87.1308	46.53	0	ESOL
CC13CCC(=O)C=C1CCC4C2CCC(C(=O)CO)C2(CC(O)C34)C=O	-3.85	360.193673996	1.8457	2	5	3	26	26	94.0726	91.67	0	ESOL
COc2ccc(Oc1ccc(NC(=O)N(C)C)cc1)cc2	-4.16	286.131742436	3.581	1	3	4	21	21	82.2157	50.8	0	ESOL
CCc1ccc(C)cc1	-3.11	120.093900384	2.55742	0	0	1	9	9	40.557	0	0	ESOL
CC(C)SC(C)C	-2.24	118.081621448	2.5364	0	1	2	7	7	37.863	0	0	ESOL
O=N(=O)c1cccc(c1)N(=O)=O	-2.29	168.017106608	1.503	0	4	2	12	12	39.7508	86.28	0	ESOL
CCOP(=S)(OCC)SCSP(=S)(OCC)OCC	-5.54	383.987616444	5.0053	0	8	12	19	19	95.123	36.92	0	ESOL
CCC1(C(C)C)C(=O)NC(=O)NC1=O	-2.21	198.100442308	0.4048	2	3	2	14	14	49.2434	75.27	0	ESOL
CC(=O)OCC(=O)C3(O)CCC4C2CCC1=CC(=O)CCC1(C)C2C(=O)CC34C	-4.21	402.20423868	2.5606	1	6	3	29	29	103.6898	97.74	0	ESOL
Cc1ncc(N(=O)=O)n1CCO	-1.22	171.064391148	0.0920199999999999	1	5	3	12	12	40.7042	81.19	0	ESOL
Nc1ccc(Cl)cc1	-1.66	127.018876872	1.9222	1	1	0	8	8	35.8644	26.02	0	ESOL
CCCC(C)(C)CO	-1.52	116.120115132	1.805	1	1	3	8	8	35.7748	20.23	0	ESOL
c1ccoc1	-0.82	68.026214748	1.2796	0	1	0	5	5	18.708	13.14	0	ESOL
COCCCNc1nc(NC(C)C)nc(SC)n1	-2.928	271.146681292	1.8622	2	7	8	18	18	75.3494	71.96	0	ESOL
CN(C)C(=O)NC1CC2CC1C3CCCC23	-3.171	222.173213324	2.0823	1	1	1	16	16	63.0517	32.34	0	ESOL
CC(C)(C)c1ccccc1	-3.66	134.109550448	2.9841	0	0	0	10	10	45.142	0	0	ESOL
CC(=O)CCC1C(=O)N(N(C1=O)c2ccccc2)c3ccccc3	-3.27	322.131742436	2.9668	0	3	5	24	24	91.261	57.69	0	ESOL
CC(=O)OCC(=O)C3(O)CCC4C2CCC1=CC(=O)C=CC1(C)C2C(O)CC34C	-4.37	402.20423868	2.1284	2	6	3	29	29	104.5956	100.9	0	ESOL
CCCOC	-0.39	74.07316494	1.0428	0	1	2	5	5	22.167	9.23	0	ESOL
CC(C)OC(=O)C	-0.55	102.06807956	0.9579	0	2	1	7	7	26.902	26.3	0	ESOL
Brc1ccccc1	-2.55	155.95746226	2.4491	0	0	0	7	7	34.142	0	0	ESOL
CCOC(=O)c1ccc(O)cc1	-2.35	166.06299418	1.5689	1	3	2	12	12	44.0633	46.53	0	ESOL
O=C1N(COC(=O)CCC)C(=O)C(N1)(c2ccccc2)c3ccccc3	-5.071	352.14230712	2.7828	1	4	6	26	26	94.9087	75.71	0	ESOL
CCC(=O)OC3CCC4C2CCC1=CC(=O)CCC1(C)C2CCC34C	-5.37	344.235144884	4.8401	0	3	2	25	25	96.8810000000001	43.37	0	ESOL
c1cc2ccc3ccc4ccc5ccc6ccc1c7c2c3c4c5c67	-9.332	300.093900384	6.9192	0	0	0	24	24	105.036	0	0	ESOL
O=c1[nH]cnc2[nH]ncc12	-2.266	136.038510748	-0.3538	2	3	0	10	10	34.5094	74.43	0	ESOL
ClC=C	-1.75	61.992327776	1.3687	0	0	0	3	3	16.05	0	0	ESOL
CN(C)C(=O)C(c1ccccc1)c2ccccc2	-2.98	239.131014164	2.9067	0	1	3	18	18	73.421	20.31	0	ESOL
BrC(Br)(Br)Br	-3.14	327.6733484	3.1773	0	0	0	5	5	38.439	0	0	ESOL
CCN2c1cc(N(C)C)cc(C)c1NC(=O)c3cccnc23	-4.871	296.16371126	3.17972	1	4	2	22	22	90.3762	48.47	0	ESOL
O=C1NC(=O)c2ccccc12	-2.61	147.0320284	0.5702	1	2	0	11	11	38.2387	46.17	0	ESOL
OC(c1ccc(Cl)cc1)(c2cncnc2)c3ccccc3Cl	-4.38	330.032668364	4.0676	1	3	3	22	22	87.0368	46.01	0	ESOL
COC(=O)c1ccccc1	-1.85	136.052429496	1.4732	0	2	1	10	10	37.7815	26.3	0	ESOL
Cn1ccc(=O)[nH]c1=O	-0.807	126.042927432	-0.9264	1	3	0	9	9	32.3037	54.86	0	ESOL
CCCCC1C(=O)N(N(C1=O)c2ccc(O)cc2)c3ccccc3	-3.73	324.1473925	3.4934	1	3	5	24	24	92.5358	60.85	0	ESOL
Clc1ccc(Cl)c(c1)c2cccc(Cl)c2Cl	-6.47	289.922360912	5.9672	0	0	1	16	16	71.918	0	0	ESOL
CCC2NC(=O)c1cc(c(Cl)cc1N2)S(N)(=O)=O	-3.29	289.028789924	0.8788	3	4	2	18	18	67.9931	101.29	0	ESOL
CN(C)C(=O)Nc1ccc(Cl)c(Cl)c1	-3.8	232.0170183	3.0869	1	1	1	14	14	59.1677	32.34	0	ESOL
C1CC=CC1	-2.1	68.062600256	1.7265	0	0	0	5	5	22.991	0	0	ESOL
C1(=O)NC(=O)NC(=O)C1(O)C2(O)C(=O)NC(=O)NC2(=O)	-1.99	286.018563152	-4.8194	6	8	1	20	20	53.2624	191	0	ESOL
CCCCCCCCC	-5.88	128.15650064	3.7569	0	0	6	9	9	43.667	0	0	ESOL
Oc1ccccc1Cl	-1.06	128.00289246	2.0456	1	1	0	8	8	33.1168	20.23	0	ESOL
c1cccc2c3c(C)cc4ccccc4c3ccc12	-6.59	242.109550448	5.45462	0	0	0	19	19	83.697	0	0	ESOL
CCOc1ccccc1	-2.33	122.07316494	2.0853	0	1	2	9	9	37.611	9.23	0	ESOL
CCOC(=O)C=Cc1ccccc1	-3	176.083729624	2.2629	0	2	3	13	13	52.109	26.3	0	ESOL
Cc1[nH]c(=O)n(c(=O)c1Cl)C(C)(C)C	-2.484	216.066555336	1.25342	1	3	0	14	14	56.0657	54.86	0	ESOL
Clc1ccccc1C2=NCC(=O)Nc3ccc(cc23)N(=O)=O	-3.499	315.04106886	3.0377	1	4	2	22	22	83.6841	84.6	0	ESOL
Cc1ccc(cc1)S(=O)(=O)N	-1.74	171.035399528	0.64242	1	2	1	11	11	42.5522	60.16	0	ESOL
CC(OC(=O)Nc1cccc(Cl)c1)C#C	-2.617	223.04000624	2.9102	1	2	2	15	15	59.8507	38.33	0	ESOL
CCCCCC(C)C	-5.08	114.140850576	3.2227	0	0	4	8	8	38.98	0	0	ESOL
CC1(C)C(C=C(Cl)C(F)(F)F)C1C(=O)OC(C#N)c2cccc(Oc3ccccc3)c2	-8.176	449.100555808	6.54398	0	4	6	31	31	108.156	59.32	0	ESOL
CCCC1C(=O)N3N(C1=O)c2cc(C)ccc2N=C3N(C)C	-3.538	300.15862588	2.06422	0	4	2	22	22	84.691	56.22	0	ESOL
CN2C(=O)CN=C(c1ccccc1)c3cc(Cl)ccc23	-3.754	284.071640716	3.1538	0	2	1	20	20	81.81	32.67	0	ESOL
CCC(O)C(C)C	-0.7	102.104465068	1.4133	1	1	2	7	7	31.1358	20.23	0	ESOL
CCOP(=S)(OCC)Oc1ccc(cc1)S(C)=O	-2.3	308.030587654	3.1003	0	5	7	18	18	76.9394	44.76	0	ESOL
CC1(C)C2CCC1(C)C(O)C2	-2.32	154.135765196	2.1935	1	1	0	11	11	45.2358	20.23	0	ESOL
CC12CCC3C(CCC4=CC(=O)CCC34C)C2CCC1O	-4.02	288.208930136	3.8792	1	2	0	21	21	82.7168	37.3	0	ESOL
CCCCCCC	-4.53	100.125200512	2.9767	0	0	4	7	7	34.433	0	0	ESOL
Oc1cccc2ccccc12	-2.22	144.057514876	2.5454	1	1	0	11	11	45.6128	20.23	0	ESOL
C/C1CCCCC1\C	-4.3	112.125200512	2.8326	0	0	0	8	8	36.796	0	0	ESOL
COc2cc1c(N)nc(nc1c(OC)c2OC)N3CCN(CC3)C(=O)OCC(C)(C)O	-3.638	435.211783648	1.2673	2	10	6	31	31	115.0382	132.5	0	ESOL
C1Cc2c3c1cccc3cc4c2ccc5ccccc54	-7.85	254.109550448	5.2448	0	0	0	20	20	86.3680000000001	0	0	ESOL
CC(=O)C3(C)CCC4C2C=C(C)C1=CC(=O)CCC1(C)C2CCC34C	-5.27	340.240230264	5.27970000000001	0	2	1	25	25	100.021	34.14	0	ESOL
CCCCCC(=O)C	-1.45	114.104465068	2.1557	0	1	4	8	8	34.823	17.07	0	ESOL
COP(=O)(NC(C)=O)SC	0.54	183.01190081	1.24	1	4	3	10	10	41.9472	55.4	0	ESOL
CCCCSP(=O)(SCCCC)SCCCC	-5.14	314.096165114	6.69440000000001	0	4	12	17	17	89.7045000000001	17.07	0	ESOL
c1cC2C(=O)NC(=O)C2cc1	-2.932	149.047678464	0.00119999999999992	1	2	0	11	11	38.4097	46.17	0	ESOL
NS(=O)(=O)c2cc1c(NC(NS1(=O)=O)C(Cl)Cl)cc2Cl	-2.68	378.902180776	0.821000000000001	3	5	2	20	20	76.0514	118.36	0	ESOL
CC=C(C)C	-2.56	70.07825032	1.9725	0	0	0	5	5	25.105	0	0	ESOL
Cc1ccc(C)c(C)c1	-3.31	120.093900384	2.61186	0	0	0	9	9	40.653	0	0	ESOL
Oc1cc(Cl)c(Cl)cc1Cl	-2.21	195.924947756	3.3524	1	1	0	10	10	43.1368	20.23	0	ESOL
c1ccc2c(c1)cnc3ccccc23	-2.78	179.073499288	3.388	0	1	0	14	14	59.249	12.89	0	ESOL
CCCC(C)(O)CC	-0.98	116.120115132	1.9475	1	1	3	8	8	35.8228	20.23	0	ESOL
CCCCCCCC	-5.24	114.140850576	3.3668	0	0	5	8	8	39.05	0	0	ESOL
c1ccc2cc3ccccc3cc2c1	-6.35	178.07825032	3.993	0	0	0	14	14	61.454	0	0	ESOL
NNc1ccccc1	0.07	108.068748256	0.9722	2	2	1	8	8	34.2521	38.05	0	ESOL
CCC=O	0.58	58.041864812	0.5953	0	1	1	4	4	16.355	17.07	0	ESOL
C1CCCCCCC1	-4.15	112.125200512	3.1208	0	0	0	8	8	36.936	0	0	ESOL
O=C1NC(=O)NC(=O)C1(CC=C)CC=C	-2.077	208.084792244	0.491	2	3	4	15	15	53.7424	75.27	0	ESOL
ClC(Cl)Cl	-1.17	117.914383072	1.9864	0	0	0	4	4	21.347	0	0	ESOL
Sc1nccc(=O)[nH]1	-2.273	128.004433748	0.0586	2	3	0	8	8	32.1097	45.75	0	ESOL
Clc1ccc(CN(C2CCCC2)C(=O)Nc3ccccc3)cc1	-5.915	328.134240972	5.3167	1	1	4	23	23	94.7117	32.34	0	ESOL
CC1=CCCCC1	-3.27	96.093900384	2.5067	0	0	0	7	7	32.225	0	0	ESOL
CCCCC(CC)C=O	-2.13	128.120115132	2.4017	0	1	5	9	9	39.37	17.07	0	ESOL
COc2c1occc1c(OC)c3c(=O)cc(C)oc23	-3.021	260.068473484	2.86482	0	5	2	19	19	70.097	61.81	0	ESOL
O=C1NC(=O)NC(=O)C1(CC)CCC(C)C	-2.658	226.131742436	1.185	2	3	4	16	16	58.4774	75.27	0	ESOL
c1ccc2c3c(ccc2c1)c4cccc5cccc3c45	-8	252.093900384	5.6404	0	0	0	20	20	85.884	0	0	ESOL
CCC(CC)C=O	-1.52	100.088815004	1.6215	0	1	3	7	7	30.136	17.07	0	ESOL
CCCOCCC	-1.62	102.104465068	1.823	0	1	4	7	7	31.401	9.23	0	ESOL
CCCCCCCCCCCCCCO	-5.84	214.22966558	4.6798	1	1	12	15	15	68.1638000000001	20.23	0	ESOL
Oc1c(Cl)ccc(Cl)c1Cl	-2.64	195.924947756	3.3524	1	1	0	10	10	43.1368	20.23	0	ESOL
NC(=O)N	0.96	60.032362748	-0.9762	2	1	0	4	4	13.7708	69.11	0	ESOL
CCCC#C	-1.64	68.062600256	1.4197	0	0	1	5	5	23.741	0	0	ESOL
Brc1cccc(Br)c1	-3.54	233.867974328	3.2116	0	0	0	8	8	41.842	0	0	ESOL
CCCCCCCCCCCCCCCCCCO	-8.4	270.292265836	6.24020000000001	1	1	16	19	19	86.6318000000001	20.23	0	ESOL
CC(=O)Nc1ccccc1	-1.33	135.068413908	1.645	1	1	1	10	10	40.7457	29.1	0	ESOL
c1cc(O)c(O)c2OCC3(O)CC4=CC(=O)C(O)=CC4=C3c21	-2.7	300.063388104	1.3296	4	6	0	22	22	75.5552	107.22	0	ESOL
c1nccc(C(=O)NN)c1	0.009	137.058911844	-0.3149	2	3	1	10	10	35.8906	68.01	0	ESOL
OC1C=CC2C1C3(Cl)C(=C(Cl)C2(Cl)C3(Cl)Cl)Cl	-5.46	351.854980892	3.995	1	1	0	17	17	72.4638	20.23	0	ESOL
CC(C)CCOC=O	-1.52	116.083729624	1.2055	0	2	4	8	8	31.471	26.3	0	ESOL
CC(=O)c1ccccc1	-1.28	120.057514876	1.8892	0	1	1	9	9	36.4465	17.07	0	ESOL
c2ccc1nc(ccc1c2)c4ccc3ccccc3n4	-5.4	256.100048384	4.45	0	2	1	20	20	82.48	25.78	0	ESOL
CCOP(=O)(OCC)OCC	0.43	182.07079559	2.204	0	4	6	11	11	42.4845	44.76	0	ESOL
CC2(C)C1CCC(C)(C1)C2=O	-1.85	152.120115132	2.4017	0	1	0	11	11	44.236	17.07	0	ESOL
COc2cnc1cncnc1n2	-0.91	162.054160812	0.4284	0	5	1	12	12	41.68	60.79	0	ESOL
ClC2=C(Cl)C3(Cl)C1C=CCC1C2(Cl)C3(Cl)Cl	-5.64	335.860066272	5.0242	0	0	0	16	16	71.074	0	0	ESOL
CC(C)N(=O)=O	-0.62	89.047678464	0.6715	0	2	1	6	6	22.1304	43.14	0	ESOL
c1ccc2c(c1)[nH]c3ccccc32	-5.27	167.073499288	3.3211	1	0	0	13	13	55.8047	15.79	0	ESOL
OCC(O)C(O)CO	0.7	122.0579088	-2.3072	4	4	3	8	8	26.1852	80.92	0	ESOL
CCCOC(=O)c1ccc(N)cc1	-2.452	179.094628656	1.8356	1	3	3	13	13	51.4279	52.32	0	ESOL
CNC(=O)C=C(C)OP(=O)(OC)OC	0.651	223.060959178	1.0537	1	5	5	14	14	50.5332	73.86	0	ESOL
O=C1CCC(=O)N1	0.3	99.0320284	-0.577	1	2	0	7	7	22.3837	46.17	0	ESOL
CCC(C)C(C)C	-4.28	100.125200512	2.6885	0	0	2	7	7	34.293	0	0	ESOL
CCCCc1c(C)nc(NCC)nc1OS(=O)(=O)N(C)C	-4.16	316.156911628	1.74462	1	6	8	21	21	82.7795	84.42	0	ESOL
CCN2c1ncccc1N(C)C(=S)c3cccnc23	-4.634	270.093917448	2.7599	0	4	1	19	19	81.257	32.26	0	ESOL
O2c1ccccc1N(CC)C(=O)c3ccccc23	-3.68	239.094628656	3.459	0	2	1	18	18	70.3085	29.54	0	ESOL
C1CCOCC1	-0.03	86.07316494	1.1869	0	1	0	6	6	24.67	9.23	0	ESOL
CCCCCC#C	-3.01	96.093900384	2.1999	0	0	3	7	7	32.975	0	0	ESOL
c1cc2ccc(OC)c(CC=C(C)(C))c2oc1=O	-4.314	244.109944372	3.3103	0	3	3	18	18	72.171	39.44	0	ESOL
c1cc(C)cc2c1c3cc4cccc5CCc(c45)c3cc2	-7.92	268.125200512	5.55322	0	0	0	21	21	91.105	0	0	ESOL
CCOC(=O)c1ccccc1	-2.32	150.06807956	1.8633	0	2	2	11	11	42.3985	26.3	0	ESOL
ClCC(C)C	-2	92.039277968	1.8812	0	0	1	5	5	25.558	0	0	ESOL
CC34CCC1C(CCc2cc(O)ccc12)C3CCC4(O)C#C	-4.3	296.177630008	3.6126	2	2	0	22	22	86.5066	40.46	0	ESOL
CCCCCCCCCCCC(=O)OC	-4.69	214.193280072	4.0803	0	2	10	15	15	63.8600000000001	26.3	0	ESOL
CCCSCCC	-2.58	118.081621448	2.5396	0	1	4	7	7	37.907	0	0	ESOL
c1ccc2cc3cc4ccccc4cc3cc2c1	-8.6	228.093900384	5.1462	0	0	0	18	18	78.96	0	0	ESOL
CCCCCBr	-3.08	150.004412452	2.5715	0	0	3	6	6	33.319	0	0	ESOL
CCCC/C=C/C	-3.82	98.109550448	2.7527	0	0	3	7	7	34.339	0	0	ESOL
Cc1ncc(N(=O)=O)n1CCO	-1.26	171.064391148	0.0920199999999999	1	5	3	12	12	40.7042	81.19	0	ESOL
CCCCCC1CCCC1	-6.08	140.15650064	3.7569	0	0	4	10	10	46.1	0	0	ESOL
Clc1ccc(Cl)c(c1)c2c(Cl)c(Cl)cc(Cl)c2Cl	-7.42	357.844416208	7.274	0	0	1	18	18	81.938	0	0	ESOL
O=C1NC(=O)NC(=O)C1(CC)C(C)C	-2.148	198.100442308	0.404799999999999	2	3	2	14	14	49.2434	75.27	0	ESOL
CC(Cl)(Cl)Cl	-2	131.930033136	2.3765	0	0	0	5	5	25.964	0	0	ESOL
CON(C)C(=O)Nc1ccc(Cl)cc1	-2.57	214.050905272	2.3651	1	2	2	14	14	55.2427	41.57	0	ESOL
O=C2NC(=O)C1(CCCCC1)C(=O)N2	-3.06	196.084792244	0.3029	2	3	0	14	14	47.1994	75.27	0	ESOL
CN(C)C(=O)OC1=CC(=O)CC(C)(C)C1	-0.85	211.120843404	1.9576	0	3	1	15	15	56.273	46.61	0	ESOL
Cc1ccc(Br)cc1	-3.19	169.973112324	2.75752	0	0	0	8	8	38.879	0	0	ESOL
CCOCC	-0.09	74.07316494	1.0428	0	1	2	5	5	22.167	9.23	0	ESOL
CC(C)NC(=O)N1CC(=O)N(C1=O)c2cc(Cl)cc(Cl)c2	-4.376	329.033396636	2.88	1	3	2	21	21	79.7177	69.72	0	ESOL
CCCCN(CC)c1c(cc(cc1N(=O)=O)C(F)(F)F)N(=O)=O	-5.53	335.109290652	4.1482	0	5	7	23	23	77.5478	89.52	0	ESOL
Cc1cc(C)c(O)c(C)c1	-2.05	136.088815004	2.31746	1	1	0	10	10	42.3178	20.23	0	ESOL
c1ccccc1	-1.64	78.046950192	1.6866	0	0	0	6	6	26.442	0	0	ESOL
Clc1ccc(I)cc1	-4.03	237.904625808	2.9446	0	0	0	8	8	44.169	0	0	ESOL
COc1ccc(NC(=O)N(C)C)cc1Cl	-2.564	228.066555336	2.4421	1	2	2	15	15	60.7097	41.57	0	ESOL
CC(C)N(C(=O)CCl)c1ccccc1	-2.48	211.076391748	2.6668	0	1	3	14	14	59.784	20.31	0	ESOL
C=Cc1ccccc1	-2.82	104.062600256	2.3296	0	0	1	8	8	36.533	0	0	ESOL
COCOC	0.48	76.052429496	0.2367	0	2	2	5	5	18.885	18.46	0	ESOL
Cc1ccccc1C	-2.8	106.07825032	2.30344	0	0	0	8	8	35.916	0	0	ESOL
CCC(C)O	0.47	74.07316494	0.7772	1	1	1	5	5	21.9718	20.23	0	ESOL
Oc1ccc(O)cc1	-0.17	110.036779432	1.0978	2	2	0	8	8	29.7716	40.46	0	ESOL
CC34CCC1C(CCc2cc(O)ccc12)C3CC(O)C4O	-4.955	288.172544628	2.58	3	3	0	21	21	80.1204	60.69	0	ESOL
C1c2ccccc2c3cc4ccccc4cc13	-8.04	216.093900384	4.411	0	0	0	17	17	72.19	0	0	ESOL
O=C1CNC(=O)N1	-0.4	100.027277368	-1.1742	2	2	0	7	7	21.5414	58.2	0	ESOL
c1(O)cc(O)ccc1CCCCCC	-2.59	194.130679816	3.2206	2	2	5	14	14	57.6176	40.46	0	ESOL
C=CCS(=O)SCC=C	-0.83	162.01730694	1.7553	0	2	5	9	9	45.8614	17.07	0	ESOL
CCOP(=S)(OCC)Oc2ccc1oc(=O)c(Cl)c(C)c1c2	-5.382	362.014458922	4.43112	0	6	6	22	22	90.396	57.9	0	ESOL
Cc1c(C)c2c3ccccc3ccc2c4ccccc14	-7.01	256.125200512	5.76304	0	0	0	20	20	88.4340000000001	0	0	ESOL
CCCCC(=O)OC3(C(C)CC4C2CCC1=CC(=O)C=CC1(C)C2(F)C(O)CC34C)C(=O)CO	-4.71	476.257417124	3.6368	2	6	6	34	34	123.3426	100.9	0	ESOL
O=c2[nH]c(=O)c1[nH]c(=O)[nH]c1[nH]2	-3.93	168.028339988	-1.7672	4	3	0	12	12	40.1608	114.37	0	ESOL
Oc1c(Cl)cc(Cl)c(Cl)c1Cl	-3.1	229.885975404	4.0058	1	1	0	11	11	48.1468	20.23	0	ESOL
Clc1cccc(Cl)c1	-3.04	145.969005488	2.9934	0	0	0	8	8	36.462	0	0	ESOL
Clc1ccc(cc1)C(c2ccc(Cl)cc2)C(Cl)(Cl)Cl	-7.15	351.914688688	6.4955	0	0	2	19	19	85.037	0	0	ESOL
CC(C)COC=O	-1.01	102.06807956	0.8154	0	2	3	7	7	26.854	26.3	0	ESOL
c1ccccc1SC	-2.39	124.034671256	2.4085	0	1	1	8	8	38.223	0	0	ESOL
CCN2c1nc(C)cc(C(F)(F)F)c1NC(=O)c3cccnc23	-4.207	322.104145696	3.52752	1	4	1	23	23	78.8462	58.12	0	ESOL
CCCCCC	-3.84	86.109550448	2.5866	0	0	3	6	6	29.816	0	0	ESOL
COC(=O)c1cccnc1	-0.46	137.047678464	0.8682	0	3	1	10	10	35.5765	39.19	0	ESOL
NS(=O)(=O)c3cc2c(NC(Cc1ccccc1)NS2(=O)=O)cc3C(F)(F)F	-3.59	421.037782588	1.6254	3	5	3	27	27	90.6954	118.36	0	ESOL
Clc1ccc(cc1Cl)c2cc(Cl)c(Cl)c(Cl)c2Cl	-7.82	357.844416208	7.274	0	0	1	18	18	81.938	0	0	ESOL
CC1(OC(=O)N(C1=O)c2cc(Cl)cc(Cl)c2)C=C	-4.925	284.995948508	3.4213	0	3	2	18	18	69.031	46.61	0	ESOL
CCNc1nc(Cl)nc(NC(C)(C)C#N)n1	-3.15	240.089022096	1.67088	2	6	4	16	16	62.3154	86.52	0	ESOL
c1ccc2c(c1)c3ccccc3c4ccccc24	-6.726	228.093900384	5.1462	0	0	0	18	18	78.9600000000001	0	0	ESOL
CC=C(C(=CC)c1ccc(O)cc1)c2ccc(O)cc2	-4.95	266.130679816	4.6046	2	2	3	20	20	83.5156	40.46	0	ESOL
CCCCC(CC)COC(=O)c1ccccc1C(=O)OCC(CC)CCCC	-6.96	390.277009696	6.43300000000001	0	4	14	28	28	113.619	52.6	0	ESOL
CCc1ccccn1	0.51	107.073499288	1.644	0	1	1	8	8	33.615	12.89	0	ESOL
COP(=O)(OC)OC(Br)C(Cl)(Cl)Br	-2.28	377.782574894	3.6512	0	4	5	13	13	58.7885	44.76	0	ESOL
c1ccc(cc1)c2ccccc2	-4.345	154.07825032	3.3536	0	0	1	12	12	51.878	0	0	ESOL
Clc1cc(Cl)c(c(Cl)c1)c2c(Cl)cc(Cl)cc2Cl	-8.71	357.844416208	7.274	0	0	1	18	18	81.938	0	0	ESOL
CN(C)c1nc(nc(n1)N(C)C)N(C)C	-3.364	210.159294576	0.0696000000000001	0	6	3	15	15	62.808	48.39	0	ESOL
CC(C)CC(C)(C)O	-0.92	116.120115132	1.8034	1	1	2	8	8	35.7528	20.23	0	ESOL
O=C2NC(=O)C1(CCCCCC1)C(=O)N2	-3.168	210.100442308	0.693	2	3	0	15	15	51.8164	75.27	0	ESOL
OCC1OC(O)(CO)C(O)C1O	0.64	180.063388104	-3.2198	5	6	2	12	12	36.008	110.38	0	ESOL
Cc1cc(C)cc(O)c1	-1.4	122.07316494	2.00904	1	1	0	9	9	37.5808	20.23	0	ESOL
ClCC#CCOC(=O)Nc1cccc(Cl)c1	-4.37	257.001033888	3.1307	1	2	2	16	16	64.9187	38.33	0	ESOL
CC(=O)Nc1ccc(Cl)cc1	-2.843	169.029441556	2.2984	1	1	1	11	11	45.7557	29.1	0	ESOL
Clc1ccc(Cl)c(c1)c2c(Cl)c(Cl)c(Cl)c(Cl)c2Cl	-8.94	391.805443856	7.9274	0	0	1	19	19	86.948	0	0	ESOL
CCC(C)(C)C	-3.55	86.109550448	2.4425	0	0	0	6	6	29.746	0	0	ESOL
CNc1ccccc1	-1.28	107.073499288	1.7283	1	1	1	8	8	35.9887	12.03	0	ESOL
C=CCC=C	-2.09	68.062600256	1.7485	0	0	2	5	5	25.011	0	0	ESOL
CC(=O)OCC(=O)C1(O)CCC2C3CCC4=CC(=O)CCC4(C)C3C(O)CC21C	-4.88	404.219888744	2.3524	2	6	3	29	29	104.6896	100.9	0	ESOL
Cc1cc(cc(N(=O)=O)c1O)N(=O)=O	-1.456	198.027671292	1.51702	1	5	2	14	14	46.1526	106.51	0	ESOL
OC3N=C(c1ccccc1Cl)c2cc(Cl)ccc2NC3=O	-3.604	320.01193292	3.1013	2	3	1	21	21	83.1795	61.69	0	ESOL
Oc1cccc(Cl)c1	-0.7	128.00289246	2.0456	1	1	0	8	8	33.1168	20.23	0	ESOL
Clc1cccc(Br)c1	-3.21	189.918489908	3.1025	0	0	0	8	8	39.152	0	0	ESOL
NS(=O)(=O)c2cc1c(N=CNS1(=O)=O)cc2Cl	-3.05	294.948825352	-0.0608999999999992	2	5	1	17	17	61.2987	118.69	0	ESOL
O=C1NC(=O)NC(=O)C1(C)CC	-1.228	170.06914218	-0.231300000000001	2	3	1	12	12	40.0794	75.27	0	ESOL
OCCOc1ccccc1	-0.7	138.06807956	1.0577	1	2	3	10	10	39.0228	29.46	0	ESOL
C(c1ccccc1)c2ccccc2	-4.08	168.093900384	3.2774	0	0	2	13	13	55.69	0	0	ESOL
CCCCCC(O)CC	-1.98	130.135765196	2.3376	1	1	5	9	9	40.4398	20.23	0	ESOL
CCN(Cc1c(F)cccc1Cl)c2c(cc(cc2N(=O)=O)C(F)(F)F)N(=O)=O	-6.78	421.045246424	5.3408	0	5	6	28	28	92.8868000000001	89.52	0	ESOL
CC(C)Nc1nc(Cl)nc(NC(C)C)n1	-4.43	229.109423192	2.1656	2	5	4	15	15	62.3544	62.73	0	ESOL
CCCC(C)CO	-1.11	102.104465068	1.4149	1	1	3	7	7	31.1578	20.23	0	ESOL
CCCCC(C)(C)O	-1.08	116.120115132	1.9475	1	1	3	8	8	35.8228	20.23	0	ESOL
CCc1ccccc1	-2.77	106.07825032	2.249	0	0	1	8	8	35.82	0	0	ESOL
O=C1NC(=O)NC(=O)C1(CC)CC=C(C)C	-2.253	224.116092372	1.1051	2	3	3	16	16	58.4534	75.27	0	ESOL
ClC1C=CC2C1C3(Cl)C(=C(Cl)C2(Cl)C3(Cl)Cl)Cl	-6.317	369.82109392	5.2415	0	0	0	17	17	76.098	0	0	ESOL
CCC(C)C1(CC(Br)=C)C(=O)NC(=O)NC1=O	-2.647	302.02660444	1.6836	2	3	4	17	17	66.2534	75.27	0	ESOL
CC1(C)C(C(=O)OC(C#N)c2cccc(Oc3ccccc3)c2)C1(C)C	-6.025	349.167793596	5.26898	0	4	5	26	26	98.4560000000001	59.32	0	ESOL
COC(C)(C)CCCC(C)CC=CC(C)=CC(=O)OC(C)C	-5.19	310.250794948	5.06200000000001	0	3	10	22	22	92.8450000000001	35.53	0	ESOL
CCOC(=O)CC	-0.66	102.06807956	0.9595	0	2	2	7	7	26.924	26.3	0	ESOL
CSc1nc(NC(C)C)nc(NC(C)C)n1	-4.1	241.136116608	2.2341	2	6	5	16	16	69.1254	62.73	0	ESOL
CC(C#C)N(C)C(=O)Nc1ccc(Cl)cc1	-3.9	236.071640716	2.8254	1	1	2	16	16	66.5287	32.34	0	ESOL
Cc1cc2ccccc2cc1C	-4.72	156.093900384	3.45664	0	0	0	12	12	53.422	0	0	ESOL
Clc1ccc(cc1)c2cc(Cl)ccc2Cl	-6.25	255.961333264	5.3138	0	0	1	15	15	66.908	0	0	ESOL
Clc1ccc(c(Cl)c1)c2cc(Cl)c(Cl)c(Cl)c2Cl	-7.39	357.844416208	7.274	0	0	1	18	18	81.938	0	0	ESOL
NC(N)=NC#N	-0.31	84.043596128	-1.25912	2	2	0	6	6	21.4228	88.19	0	ESOL
ClC(Cl)(Cl)N(=O)=O	-2	162.89946128	1.5908	0	2	0	7	7	27.2844	43.14	0	ESOL
Clc1cccc(Cl)c1c2ccccc2	-5.21	222.000305616	4.6604	0	0	1	14	14	61.898	0	0	ESOL
COc1ccc(C=O)cc1	-1.49	136.052429496	1.5077	0	2	2	10	10	38.3815	26.3	0	ESOL
CC(=O)Nc1ccc(cc1)N(=O)=O	-2.692	180.053492116	1.5532	1	3	2	13	13	47.4001	72.24	0	ESOL
CCCCCCC(=O)OCC	-2.74	158.130679816	2.5199	0	2	6	11	11	45.392	26.3	0	ESOL
CC(=O)Nc1ccc(O)cc1	-1.03	151.063328528	1.3506	2	2	1	11	11	42.4105	49.33	0	ESOL
c2ccc1[nH]ncc1c2	-2.16	118.053098192	1.5629	1	1	0	9	9	36.0937	28.68	0	ESOL
CC5(C)OC4CC3C2CCC1=CC(=O)C=CC1(C)C2(F)C(O)CC3(C)C4(O5)C(=O)CO	-4.31	434.210466932	2.4188	2	6	2	31	31	108.5986	93.06	0	ESOL
Nc2nc1[nH]cnc1c(=O)[nH]2	-3.583	151.04940978	-0.7716	3	4	0	11	11	38.9218	100.45	0	ESOL
COC(=O)C	0.46	74.036779432	0.1793	0	2	0	5	5	17.69	26.3	0	ESOL
CC34CCC1C(CCC2CC(=O)CCC12C)C3CCC4O	-4.743	290.2245802	3.9591	1	2	0	21	21	82.7408	37.3	0	ESOL
CCCC(O)C=C	-0.59	100.088815004	1.3334	1	1	3	7	7	31.1118	20.23	0	ESOL
OC(C1=CC2C5C(C1C2=C(c3ccccc3)c4ccccn4)C(=O)NC5=O)(c6ccccc6)c7ccccn7	-3.931	511.18959166	4.2894	2	5	5	39	39	145.5715	92.18	0	ESOL
CCCCOCCCC	-1.85	130.135765196	2.6032	0	1	6	9	9	40.635	9.23	0	ESOL
CCCCCCCCCCCCO	-4.8	186.198365452	3.8996	1	1	10	13	13	58.9298000000001	20.23	0	ESOL
CCN2c1nc(N(C)(CCO))ccc1NC(=O)c3cccnc23	-3.36	313.153874848	1.6288	2	6	4	23	23	89.463	81.59	0	ESOL
CCCC(C)(C)O	-0.49	102.104465068	1.5574	1	1	2	7	7	31.2058	20.23	0	ESOL
Nc1nc(=O)[nH]cc1F	-0.972	129.033839968	-0.5088	2	3	0	9	9	29.2281	71.77	0	ESOL
CCCCOc1ccc(C(=O)OCC)c(c1)N(CC)CC	-3.84	293.199093724	3.8884	0	4	9	21	21	86.3625000000001	38.77	0	ESOL
CCCCCC(C)(C)O	-1.72	130.135765196	2.3376	1	1	4	9	9	40.4398	20.23	0	ESOL
Cc1c(C)c(C)c(C)c(C)c1C	-5.23	162.140850576	3.53712	0	0	0	12	12	54.864	0	0	ESOL
CC(C)c1ccc(C)cc1O	-2.22	150.104465068	2.82402	1	1	1	11	11	46.9328	20.23	0	ESOL
c2cnc1ncncc1n2	0.02	132.043596128	0.4198	0	4	0	10	10	35.128	51.56	0	ESOL
CCOP(=S)(OCC)Oc1ccc(cc1)N(=O)=O	-4.66	291.033030178	3.2711	0	6	7	18	18	71.2614	70.83	0	ESOL
C	-0.9	16.031300128	0.6361	0	0	0	1	1	6.731	0	0	ESOL
c2ccc1NCCc1c2	-1.04	119.073499288	1.6546	1	1	0	9	9	38.6357	12.03	0	ESOL
O=N(=O)c1cccc2ccccc12	-3.54	173.047678464	2.748	0	2	1	13	13	50.6024	43.14	0	ESOL
CCC(C)C(=O)C	-0.67	100.088815004	1.6215	0	1	2	7	7	30.136	17.07	0	ESOL
Nc1nc(O)nc2nc[nH]c12	-3.401	151.04940978	-0.3593	3	5	0	11	11	37.7609	100.71	0	ESOL
OC(CC(c1ccccc1)c3c(O)c2ccccc2oc3=O)c4ccc(cc4)c5ccc(Br)cc5	-4.445	526.077971316	7.18370000000001	2	4	6	35	35	141.5886	70.67	0	ESOL
CN(=O)=O	0.26	61.016378336	-0.1071	0	2	0	4	4	12.9184	43.14	0	ESOL
CC(C)N(C(C)C)C(=O)SCC(Cl)=C(Cl)Cl	-4.88	303.001818172	4.8439	0	2	4	16	16	74.55	20.31	0	ESOL
C=CCCC=C	-2.68	82.07825032	2.1386	0	0	3	6	6	29.628	0	0	ESOL
c2ccc1[nH]ccc1c2	-1.52	117.057849224	2.1679	1	0	0	9	9	38.2987	15.79	0	ESOL
CC34CCC1C(CCC2=CC(=O)CCC12C)C3CCC4=O	-3.69	286.193280072	4.0874	0	2	0	21	21	81.717	34.14	0	ESOL
CCCCC=C	-3.23	84.093900384	2.3626	0	0	3	6	6	29.722	0	0	ESOL
Cc1cccc(C)c1NC(=O)c2cc(c(Cl)cc2O)S(N)(=O)=O	-3.79	354.04410564	2.56214	3	4	3	23	23	88.3592	109.49	0	ESOL
CCC1CCCCC1	-4.25	112.125200512	2.9767	0	0	1	8	8	36.866	0	0	ESOL
CCCCCCCC(=O)C	-2.58	142.135765196	2.9359	0	1	6	10	10	44.057	17.07	0	ESOL
COC(=O)Nc2nc1ccc(cc1[nH]2)C(=O)c3ccccc3	-3.88	295.095691276	2.9722	2	4	3	22	22	81.9959	84.08	0	ESOL
CC(C)OC(=O)Nc1cccc(Cl)c1	-3.38	213.055656304	3.2969	1	2	2	14	14	56.6917	38.33	0	ESOL
CCN2c1nc(Cl)ccc1N(C)C(=O)c3cccnc23	-4.114	288.077788716	2.878	0	4	1	20	20	78.8975	49.33	0	ESOL
CNC(=O)Oc1cccc2ccccc12	-3.224	201.078978592	2.558	1	2	1	15	15	59.0317	38.33	0	ESOL
C#C	0.29	26.015650064	0.2494	0	0	0	2	2	9.89	0	0	ESOL
Cc1cncc(C)c1	0.38	107.073499288	1.69844	0	1	0	8	8	33.711	12.89	0	ESOL
C1C=CCC=C1	-2.06	80.062600256	1.8926	0	0	0	6	6	27.514	0	0	ESOL
CCOC(=O)N(C)C(=O)CSP(=S)(OCC)OCC	-2.518	329.05205137	2.632	0	7	8	19	19	79.787	65.07	0	ESOL
CC(O)c1ccccc1	-0.92	122.07316494	1.7399	1	1	1	9	9	37.0758	20.23	0	ESOL
CC(Cl)CCl	-1.6	111.984655552	1.8525	0	0	1	5	5	26.035	0	0	ESOL
CCCC=C(CC)C=O	-2.46	126.104465068	2.3218	0	1	4	9	9	39.346	17.07	0	ESOL
CCOP(=S)(OCC)SCCSCC	-4.23	274.028479478	3.7702	0	5	9	14	14	72.994	18.46	0	ESOL
CC(=O)OC3(C)CCC4C2CCC1=CC(=O)CCC1(C)C2CCC34C	-5.284	344.235144884	4.8401	0	3	1	25	25	96.8810000000001	43.37	0	ESOL
Clc1ccc(cc1)c2c(Cl)cccc2Cl	-6.14	255.961333264	5.3138	0	0	1	15	15	66.908	0	0	ESOL
Fc1cccc(F)c1C(=O)NC(=O)Nc2ccc(Cl)cc2	-6.02	310.032061648	3.5801	2	2	2	21	21	74.2949	58.2	0	ESOL
Oc1cc(Cl)ccc1Oc2ccc(Cl)cc2Cl	-4.46	287.951162504	5.1447	1	2	2	17	17	69.6528	29.46	0	ESOL
c1(C(=O)OCCCCCC(C)(C))c(C(=O)OCCCCCC(C)(C))cccc1	-6.637	390.277009696	6.43300000000001	0	4	14	28	28	113.619	52.6	0	ESOL
CC12CC(O)C3C(CCC4=CC(=O)CCC34C)C2CCC1C(=O)CO	-3.24	346.21440944	2.6667	2	4	2	25	25	93.6826	74.6	0	ESOL
Cc1cc(C)cc(C)c1	-3.4	120.093900384	2.61186	0	0	0	9	9	40.653	0	0	ESOL
CCCCCCCCOC(=O)c1ccccc1C(=O)OCCCCCCCC	-5.115	390.277009696	6.72120000000001	0	4	16	28	28	113.759	52.6	0	ESOL
CCCCCCCCCCCCCCCO	-6.35	228.245315644	5.06990000000001	1	1	13	16	16	72.7808000000001	20.23	0	ESOL
Clc1cccc(Cl)c1c2c(Cl)cccc2Cl	-7.39	289.922360912	5.9672	0	0	1	16	16	71.918	0	0	ESOL
O=C1NC(=O)NC(=O)C1(C)C	-1.742	156.053492116	-0.6214	2	3	0	11	11	35.4624	75.27	0	ESOL
CC(C)I	-2.09	169.959248224	1.8298	0	0	0	4	4	29.156	0	0	ESOL
O=N(=O)c1ccccc1N(=O)=O	-3.1	168.017106608	1.503	0	4	2	12	12	39.7508	86.28	0	ESOL
CC(C)C(=O)C	-0.12	86.07316494	1.2314	0	1	1	6	6	25.519	17.07	0	ESOL
CCCCCCCCCCCCCCCC	-8.4	226.266051088	6.48760000000001	0	0	13	16	16	75.9860000000001	0	0	ESOL
CC12CCC(CC1)C(C)(C)O2	-1.74	154.135765196	2.7441	0	1	0	11	11	45.527	9.23	0	ESOL
Cc2cccc3sc1nncn1c23	-2.07	189.036068224	2.25242	0	4	0	13	13	53.107	30.19	0	ESOL
CCCCCCC(=O)C	-2.05	128.120115132	2.5458	0	1	5	9	9	39.44	17.07	0	ESOL
CCCCCCCCC(=O)OC	-3.38	172.14632988	2.91	0	2	7	12	12	50.009	26.3	0	ESOL
Fc1ccc(F)cc1	-1.97	114.028106568	1.9648	0	0	0	8	8	26.358	0	0	ESOL
O=C1N(C2CCC(=O)NC2=O)C(=O)c3ccccc13	-2.676	258.0640568	0.0877999999999995	1	4	1	19	19	63.1137	83.55	0	ESOL
CCCN(CCC)c1c(cc(cc1N(=O)=O)C(F)(F)F)N(=O)=O	-5.68	335.109290652	4.1482	0	5	7	23	23	77.5478	89.52	0	ESOL
CCO	1.1	46.041864812	-0.00140000000000001	1	1	0	3	3	12.7598	20.23	0	ESOL
O=C2NC(=O)C1(CCCC1)C(=O)N2	-2.349	182.06914218	-0.0872000000000001	2	3	0	13	13	42.5824	75.27	0	ESOL
c1c(NC(=O)OC(C)C(=O)NCC)cccc1	-1.83	236.116092372	1.7597	2	3	4	17	17	64.6914	67.43	0	ESOL
CC(C)=CC3C(C(=O)OCc2cccc(Oc1ccccc1)c2)C3(C)C	-5.24	350.188194692	5.7605	0	3	6	26	26	102.946	35.53	0	ESOL
CN(C)C(=O)NC1CCCCCCC1	-2.218	198.173213324	2.3705	1	1	1	14	14	58.3257	32.34	0	ESOL
ClC1(C2(Cl)C3(Cl)C4(Cl)C5(Cl)C1(Cl)C3(Cl)Cl)C5(Cl)C(Cl)(Cl)C24Cl	-6.8	539.62623216	6.223	0	0	0	22	22	97.546	0	0	ESOL
CCCCCCCCBr	-5.06	192.051362644	3.7418	0	0	6	9	9	47.17	0	0	ESOL
CCCCNC(=O)n1c(NC(=O)OC)nc2ccccc12	-4.883	290.137890436	2.5724	2	5	4	21	21	79.4654	85.25	0	ESOL
CN(C)c2c(C)n(C)n(c1ccccc1)c2=O	-0.364	231.137162164	1.55042	0	4	2	17	17	70.074	30.17	0	ESOL
CCC(O)CC	-0.24	88.088815004	1.1673	1	1	2	6	6	26.5888	20.23	0	ESOL
Cc1ccc(cc1)N(=O)=O	-2.49	137.047678464	1.90322	0	2	1	10	10	37.8334	43.14	0	ESOL
CC(C)CCCO	-1.14	102.104465068	1.4149	1	1	3	7	7	31.1578	20.23	0	ESOL
CC34CCC1C(CCC2=CC(=O)CCC12O)C3CCC4(O)C#C	-4.57	314.188194692	2.6074	2	3	0	23	23	87.3356	57.53	0	ESOL
CC(C)OC(=O)C(O)(c1ccc(Br)cc1)c2ccc(Br)cc2	-4.93	425.946618572	4.3991	1	3	4	22	22	92.5108	46.53	0	ESOL
Nc2cnn(c1ccccc1)c(=O)c2Cl	-2.878	221.035589556	1.4681	1	4	1	15	15	59.2564	60.91	0	ESOL
CCC(C)(C)O	0.15	88.088815004	1.1673	1	1	1	6	6	26.5888	20.23	0	ESOL
Cc1ccc(O)cc1	-0.73	108.057514876	1.70062	1	1	0	8	8	32.8438	20.23	0	ESOL
CCOC=O	0.15	74.036779432	0.1793	0	2	2	5	5	17.69	26.3	0	ESOL
CN(C)c1ccccc1	-1.92	121.089149352	1.7526	0	1	1	9	9	40.769	3.24	0	ESOL
C1CCC2CCCCC2C1	-5.19	138.140850576	3.3668	0	0	0	10	10	43.916	0	0	ESOL
CCCCS	-2.18	90.05032132	1.7163	1	1	2	5	5	28.761	0	0	ESOL
c1ccc2c(c1)c3cccc4ccc5cccc2c5c43	-7.8	252.093900384	5.7372	0	0	0	20	20	87.652	0	0	ESOL
ClC(=C(Cl)Cl)Cl	-2.54	163.87541072	3.0682	0	0	0	6	6	30.438	0	0	ESOL
CCC(=O)CC	-0.28	86.07316494	1.3755	0	1	2	6	6	25.589	17.07	0	ESOL
C=CC#N	0.15	53.026549096	0.69598	0	1	0	4	4	15.81	23.79	0	ESOL
CC1CC2C3CC(F)C4=CC(=O)C=CC4(C)C3(F)C(O)CC2(C)C1(O)C(=O)CO	-5.613	410.190480436	1.8437	3	5	2	29	29	100.2234	94.83	0	ESOL
CCCCC(=O)C	-0.8	100.088815004	1.7656	0	1	3	7	7	30.206	17.07	0	ESOL
CCNc1nc(NC(C)(C)C)nc(OC)n1	-3.239	225.158960228	1.5224	2	6	4	16	16	63.9184	71.96	0	ESOL
CCCCC(C)CC	-5.16	114.140850576	3.2227	0	0	4	8	8	38.98	0	0	ESOL
BrCCBr	-1.68	185.867974328	1.7762	0	0	1	4	4	27.588	0	0	ESOL
CNC(=O)Oc1ccccc1C(C)C	-2.863	193.11027872	2.5282	1	2	2	14	14	55.6147	38.33	0	ESOL
O=C1NCCN1c2ncc(s2)N(=O)=O	-3.22	214.016061052	0.5809	1	5	2	14	14	49.5131	88.37	0	ESOL
C1c2ccccc2c3ccc4ccccc4c13	-6.68	216.093900384	4.411	0	0	0	17	17	72.19	0	0	ESOL
COc1ccccc1Cl	-2.46	142.018542524	2.3486	0	1	1	9	9	38.004	9.23	0	ESOL
COP(=S)(OC)Oc1cc(Cl)c(Br)cc1Cl	-6.09	363.849219206	4.652	0	4	4	16	16	73.093	27.69	0	ESOL
ClC(Cl)CC(=O)NC2=C(Cl)C(=O)c1ccccc1C2=O	-5.03	330.956976156	2.826	1	3	3	20	20	76.2357	63.24	0	ESOL
ClC(Cl)C(c1ccc(Cl)cc1)c2ccc(Cl)cc2	-7.2	317.95366104	5.929	0	0	3	18	18	80.241	0	0	ESOL
COC(=O)C=C	-0.22	86.036779432	0.3454	0	2	1	6	6	22.213	26.3	0	ESOL
CN(C)C(=O)Nc2ccc(Oc1ccc(Cl)cc1)cc2	-4.89	290.0822054	4.2258	1	2	3	20	20	80.6737	41.57	0	ESOL
N(=Nc1ccccc1)c2ccccc2	-4.45	182.08439832	4.102	0	2	2	14	14	57.06	24.72	0	ESOL
CC(C)c1ccc(C)cc1	-3.77	134.109550448	3.11842	0	0	1	10	10	45.268	0	0	ESOL
Oc1c(Cl)cccc1Cl	-1.79	161.963920108	2.699	1	1	0	9	9	38.1268	20.23	0	ESOL
OCC2OC(OC1(CO)OC(CO)C(O)C1O)C(O)C(O)C2O	0.79	342.116211524	-5.39559999999999	8	11	5	23	23	68.6414	189.53	0	ESOL
OC1C(O)C(O)C(O)C(O)C1O	0.35	180.063388104	-3.8346	6	6	0	12	12	36.0408	121.38	0	ESOL
Cn2c(=O)n(C)c1ncn(CC(O)CO)c1c2=O	-0.17	254.101504928	-2.2131	2	8	3	18	18	63.3076	102.28	0	ESOL
OCC(NC(=O)C(Cl)Cl)C(O)c1ccc(cc1)N(=O)=O	-2.111	322.012326844	0.909	3	5	6	20	20	72.5667	112.7	0	ESOL
CCC(O)(CC)CC	-0.85	116.120115132	1.9475	1	1	3	8	8	35.8228	20.23	0	ESOL
CC45CCC2C(CCC3CC1SC1CC23C)C4CCC5O	-5.41	306.20173658	4.4839	1	2	0	21	21	88.2838000000001	20.23	0	ESOL
Brc1ccccc1Br	-3.5	233.867974328	3.2116	0	0	0	8	8	41.842	0	0	ESOL
Oc1c(Cl)cc(Cl)cc1Cl	-2.34	195.924947756	3.3524	1	1	0	10	10	43.1368	20.23	0	ESOL
CCCN(CCC)c1c(cc(cc1N(=O)=O)S(N)(=O)=O)N(=O)=O	-5.16	346.094705296	1.7768	1	7	8	23	23	83.919	149.68	0	ESOL
C2c1ccccc1N(CCF)C(=O)c3ccccc23	-4.799	255.105942288	3.2071	0	1	2	19	19	73.3415	20.31	0	ESOL
CC(C)C(=O)C(C)C	-1.3	114.104465068	1.8675	0	1	2	8	8	34.683	17.07	0	ESOL
O=C1NC(=O)NC(=O)C1(C(C)C)CC=C(C)C	-2.593	238.131742436	1.3511	2	3	3	17	17	63.0004	75.27	0	ESOL
c1c(O)C2C(=O)C3cc(O)ccC3OC2cc1(OC)	-2.943	262.084123548	1.5528	2	5	1	19	19	66.3036	75.99	0	ESOL
Cn1cnc2n(C)c(=O)n(C)c(=O)c12	-0.876	194.08037556	-1.0293	0	6	0	14	14	51.196	61.82	0	ESOL
CC(=O)SC4CC1=CC(=O)CCC1(C)C5CCC2(C)C(CCC23CCC(=O)O3)C45	-4.173	416.202130504	4.8523	0	5	1	29	29	112.21	60.44	0	ESOL
Cc1ccc(O)cc1C	-1.38	122.07316494	2.00904	1	1	0	9	9	37.5808	20.23	0	ESOL
O(c1ccccc1)c2ccccc2	-3.96	170.07316494	3.4789	0	1	2	13	13	52.958	9.23	0	ESOL
Clc1cc(Cl)c(cc1Cl)c2cc(Cl)c(Cl)cc2Cl	-8.56	357.844416208	7.274	0	0	1	18	18	81.938	0	0	ESOL
NC(=O)c1cccnc1	0.61	122.048012812	0.1805	1	2	1	9	9	32.7549	55.98	0	ESOL
Sc1ccccc1	-2.12	110.019021192	1.9753	1	1	0	7	7	33.694	0	0	ESOL
CNC(=O)Oc1cc(C)cc(C)c1	-2.581	179.094628656	2.02164	1	2	1	13	13	50.9997	38.33	0	ESOL
ClC1CC2C(C1Cl)C3(Cl)C(=C(Cl)C2(Cl)C3(Cl)Cl)Cl	-6.86	405.797771632	5.6828	0	0	0	18	18	81.216	0	0	ESOL
CSSC	-1.44	93.991092192	1.6274	0	2	1	4	4	27.03	0	0	ESOL
NC(=O)c1ccccc1	-0.96	121.052763844	0.7855	1	1	1	9	9	34.9599	43.09	0	ESOL
Clc1ccccc1Br	-3.19	189.918489908	3.1025	0	0	0	8	8	39.152	0	0	ESOL
COC(=O)c1ccccc1OC2OC(COC3OCC(O)C(O)C3O)C(O)C(O)C2O	-0.742	446.142426272	-2.8848	6	12	6	31	31	98.8033	184.6	0	ESOL
CCCCC(O)CC	-1.47	116.120115132	1.9475	1	1	4	8	8	35.8228	20.23	0	ESOL
CCN2c1nc(C)cc(C)c1NC(=O)c3cccnc23	-4.554	268.132411132	2.81714	1	4	1	20	20	78.5812	58.12	0	ESOL
Oc1cc(Cl)cc(Cl)c1	-1.34	161.963920108	2.699	1	1	0	9	9	38.1268	20.23	0	ESOL
Cc1cccc2c1ccc3ccccc32	-5.85	192.093900384	4.30142	0	0	0	15	15	66.191	0	0	ESOL
CCCCC(CC)CO	-2.11	130.135765196	2.1951	1	1	5	9	9	40.3918	20.23	0	ESOL
CC(C)N(C(C)C)C(=O)SCC(=CCl)Cl	-4.286	269.040790524	4.2774	0	2	4	15	15	69.754	20.31	0	ESOL
Cc1ccccc1	-2.21	92.062600256	1.99502	0	0	0	7	7	31.179	0	0	ESOL
Clc1cccc(n1)C(Cl)(Cl)Cl	-3.76	228.901959816	3.5617	0	1	0	11	11	48.484	12.89	0	ESOL
C1CCC=CCC1	-3.18	96.093900384	2.5067	0	0	0	7	7	32.225	0	0	ESOL
CN(C)C(=S)SSC(=S)N(C)C	-3.9	239.988332384	2.0608	0	4	0	12	12	67.752	6.48	0	ESOL
COC1=CC(=O)CC(C)C13Oc2c(Cl)c(OC)cc(OC)c2C3=O	-3.246	352.071365944	2.8103	0	6	3	24	24	86.1255000000001	71.06	0	ESOL
CCCCCCCCCCO	-3.63	158.167065324	3.1194	1	1	8	11	11	49.6958	20.23	0	ESOL
CCC(C)(C)CC	-4.23	100.125200512	2.8326	0	0	2	7	7	34.363	0	0	ESOL
CNC(=O)C(C)SCCSP(=O)(OC)(OC)	1.144	287.041486686	1.9882	1	6	8	16	16	70.0692	64.63	0	ESOL
Oc1cc(Cl)c(Cl)c(Cl)c1Cl	-3.15	229.885975404	4.0058	1	1	0	11	11	48.1468	20.23	0	ESOL
CCCC=O	-0.01	72.057514876	0.9854	0	1	2	5	5	20.972	17.07	0	ESOL
CC4CC3C2CCC1=CC(=O)C=CC1(C)C2(F)C(O)CC3(C)C4(O)C(=O)COC(C)=O	-4.9	434.210466932	2.4665	2	6	3	31	31	109.4916	100.9	0	ESOL
CCCC	-2.57	58.07825032	1.8064	0	0	1	4	4	20.582	0	0	ESOL
COc1ccccc1O	-1.96	124.052429496	1.4008	1	2	1	9	9	34.6588	29.46	0	ESOL
CC1CC2C3CCC(O)(C(=O)C)C3(C)CC(O)C2(F)C4(C)C=CC(=O)C=C14	-4.099	376.204987628	2.9233	2	4	1	27	27	98.5326	74.6	0	ESOL
ClC(Cl)C(Cl)(Cl)Cl	-2.6	199.852088432	3.1603	0	0	0	7	7	35.784	0	0	ESOL
CCOC(=O)c1ccccc1C(=O)OCC	-2.35	222.089208928	2.04	0	4	4	16	16	58.355	52.6	0	ESOL
CC(C)CO	0.1	74.07316494	0.6347	1	1	1	5	5	21.9238	20.23	0	ESOL
CC(C)Cc1ccccc1	-4.12	134.109550448	2.8851	0	0	2	10	10	44.984	0	0	ESOL
ICI	-2.34	267.824596064	1.8139	0	0	0	3	3	32.907	0	0	ESOL
CCCC(O)CCC	-1.4	116.120115132	1.9475	1	1	4	8	8	35.8228	20.23	0	ESOL
CCCCCOC(=O)C	-1.89	130.099379688	1.7397	0	2	4	9	9	36.158	26.3	0	ESOL
Oc1c(Cl)c(Cl)cc(Cl)c1Cl	-3.37	229.885975404	4.0058	1	1	0	11	11	48.1468	20.23	0	ESOL
CCCc1ccccc1	-3.37	120.093900384	2.6391	0	0	2	9	9	40.437	0	0	ESOL
FC(F)(Cl)C(F)(F)Cl	-2.74	169.93131824	2.6496	0	0	1	8	8	21.6	0	0	ESOL
CC=CC=O	0.32	70.041864812	0.7614	0	1	1	5	5	20.878	17.07	0	ESOL
CN(C)C(=O)N(C)C	0.94	116.094963004	0.2296	0	1	0	8	8	32.77	23.55	0	ESOL
Cc1cc(C)c(C)cc1C	-4.59	134.109550448	2.92028	0	0	0	10	10	45.39	0	0	ESOL
CC(=O)OC3(CCC4C2CCC1=CC(=O)CCC1C2CCC34C)C#C	-4.8	340.203844756	4.0633	0	3	1	25	25	95.4230000000001	43.37	0	ESOL
CCOP(=S)(OCC)N2C(=O)c1ccccc1C2=O	-3.35	299.038115558	2.5801	0	5	5	19	19	74.479	55.84	0	ESOL
c1ccccc1NC(=O)c2c(O)cccc2	-3.59	213.078978592	2.6445	2	2	2	16	16	62.502	49.33	0	ESOL
CCN(CC)C(=S)SCC(Cl)=C	-3.39	223.025619128	3.0988	0	2	4	12	12	62.97	3.24	0	ESOL
ClCC	-1.06	64.00797784	1.2451	0	0	0	3	3	16.394	0	0	ESOL
CC(=O)Nc1cc(NS(=O)(=O)C(F)(F)F)c(C)cc1C	-3.24	310.059897936	2.52334	2	3	3	20	20	68.8172	75.27	0	ESOL
O=C(C=CC=Cc2ccc1OCOc1c2)N3CCCCC3	-3.46	285.136493468	2.9972	0	3	3	21	21	81.17	38.77	0	ESOL
CC/C=C\C	-2.54	70.07825032	1.9725	0	0	1	5	5	25.105	0	0	ESOL
CNC(=O)ON=C(CSC)C(C)(C)C	-1.62	218.108898816	2.1075	1	4	3	14	14	60.8127	50.69	0	ESOL
O=C2NC(=O)C1(CCCCCCC1)C(=O)N2	-2.982	224.116092372	1.0831	2	3	0	16	16	56.4334	75.27	0	ESOL
c1(C(C)(C)C)cc(C(C)(C)C)cc(OC(=O)NC)c1	-4.24	263.18852904	3.9998	1	2	1	19	19	78.9257000000001	38.33	0	ESOL
Oc2cc(O)c1C(=O)CC(Oc1c2)c3ccc(O)c(O)c3	-3.62	288.063388104	2.2155	4	6	1	21	21	71.8597	107.22	0	ESOL
O=C(c1ccccc1)c2ccccc2	-3.12	182.07316494	2.9176	0	1	2	14	14	56.3165	17.07	0	ESOL
CCCCCCCCCCCCCCCCCCCC	-8.172	282.328651344	8.04800000000001	0	0	17	20	20	94.4540000000001	0	0	ESOL
N(Nc1ccccc1)c2ccccc2	-2.92	184.100048384	3.1256	2	2	3	14	14	60.1294	24.06	0	ESOL
CCC(CC)CO	-1.17	102.104465068	1.4149	1	1	3	7	7	31.1578	20.23	0	ESOL
Oc1ccncc1	1.02	95.03711378	0.7872	1	2	0	7	7	25.9018	33.12	0	ESOL
Cl\C=C/Cl	-1.3	95.953355424	1.9352	0	0	0	4	4	20.846	0	0	ESOL
CC1CCCC1	-3.3	84.093900384	2.1965	0	0	0	6	6	27.632	0	0	ESOL
CC(C)CC(C)O	-0.8	102.104465068	1.4133	1	1	2	7	7	31.1358	20.23	0	ESOL
O2c1ccc(N)cc1N(C)C(=O)c3cc(C)ccc23	-3.928	254.105527688	2.95952	1	3	0	19	19	74.8409	55.56	0	ESOL
CC(C)(C)CO	-0.4	88.088815004	1.0248	1	1	0	6	6	26.5408	20.23	0	ESOL
CC(C)(C)C(=O)C(Oc1ccc(Cl)cc1)n2cncn2	-3.61	293.093104432	3.1243	0	5	4	20	20	75.601	57.01	0	ESOL
Cc1cc(no1)C(=O)NNCc2ccccc2	-2.461	231.100776656	1.41762	2	4	4	17	17	61.9879	67.16	0	ESOL
CC=C	-1.08	42.046950192	1.1923	0	0	0	3	3	15.871	0	0	ESOL
Oc1ccc(Cl)cc1Cc2cc(Cl)ccc2O	-3.953	268.00578492	3.9954	2	2	2	17	17	69.0396	40.46	0	ESOL
CCOC(=O)Nc2cccc(OC(=O)Nc1ccccc1)c2	-4.632	300.111006992	3.8659	2	4	4	22	22	83.1754	76.66	0	ESOL
O=C1c2ccccc2C(=O)c3ccccc13	-5.19	208.052429496	2.462	0	2	0	16	16	59.749	34.14	0	ESOL
CCCCCCC(C)O	-2.09	130.135765196	2.3376	1	1	5	9	9	40.4398	20.23	0	ESOL
CC1=C(C(=O)Nc2ccccc2)S(=O)(=O)CCO1	-2.281	267.056528896	1.3016	1	4	2	18	18	67.5105	72.47	0	ESOL
CCCCc1ccccc1	-4.06	134.109550448	3.0292	0	0	3	10	10	45.054	0	0	ESOL
O=C1NC(=O)C(=O)N1	-0.4	114.006541924	-1.6476	2	3	0	8	8	21.6814	75.27	0	ESOL
COP(=S)(OC)Oc1ccc(Sc2ccc(OP(=S)(OC)OC)cc2)cc1	-6.237	465.98972462	5.63	0	9	10	27	27	114.869	55.38	0	ESOL
NS(=O)(=O)c1cc(ccc1Cl)C2(O)NC(=O)c3ccccc23	-3.451	338.012805512	0.924200000000001	3	4	2	22	22	79.7322	109.49	0	ESOL
CC(C)COC(=O)C	-1.21	116.083729624	1.2055	0	2	2	8	8	31.471	26.3	0	ESOL
CC(C)C(C)(C)C	-4.36	100.125200512	2.6885	0	0	0	7	7	34.293	0	0	ESOL
Clc1ccc(c(Cl)c1Cl)c2c(Cl)cc(Cl)c(Cl)c2Cl	-7.66	391.805443856	7.9274	0	0	1	19	19	86.948	0	0	ESOL
N#Cc1ccccc1C#N	-2.38	128.037448128	1.42996	0	2	0	10	10	35.872	47.58	0	ESOL
Cc1cccc(c1)N(=O)=O	-2.44	137.047678464	1.90322	0	2	1	10	10	37.8334	43.14	0	ESOL
FC(F)(F)C(Cl)Br	-1.71	195.890224472	2.5085	0	0	0	7	7	24.623	0	0	ESOL
CNC(=O)ON=C(SC)C(=O)N(C)C	0.106	219.067762276	0.1071	1	5	1	14	14	55.1847	71	0	ESOL
CCSCCSP(=S)(OC)OC	-3.091	245.99717935	2.99	0	5	7	12	12	63.76	18.46	0	ESOL
CCC(C)C	-3.18	72.093900384	2.0524	0	0	1	5	5	25.129	0	0	ESOL
COP(=O)(OC)OC(=CCl)c1cc(Cl)c(Cl)cc1Cl	-4.522	363.899256118	5.6015	0	4	5	19	19	78.0115	44.76	0	ESOL
CN(C)C(=O)c1ccc(cc1)OC	-11.01	179.094628656	1.397	0	2	2	13	13	51.0115	29.54	0	FreeSolv
CS(=O)(=O)Cl	-4.87	113.954228016	0.1848	0	2	0	5	5	20.6968	34.14	0	FreeSolv
CC(C)C=C	1.83	70.07825032	1.8284	0	0	1	5	5	25.035	0	0	FreeSolv
CCc1cnccn1	-5.45	108.068748256	1.039	0	2	1	8	8	31.41	25.78	0	FreeSolv
CCCCCCCO	-4.21	116.120115132	1.9491	1	1	5	8	8	35.8448	20.23	0	FreeSolv
Cc1cc(cc(c1)O)C	-6.27	122.07316494	2.00904	1	1	0	9	9	37.5808	20.23	0	FreeSolv
CC(C)C(C)C	2.34	86.109550448	2.2984	0	0	1	6	6	29.676	0	0	FreeSolv
CCCC(C)(C)O	-3.92	102.104465068	1.5574	1	1	2	7	7	31.2058	20.23	0	FreeSolv
C[C@@H]1CCCC[C@@H]1C	1.58	112.125200512	2.8326	0	0	0	8	8	36.796	0	0	FreeSolv
CC[C@H](C)O	-4.62	74.07316494	0.7772	1	1	1	5	5	21.9718	20.23	0	FreeSolv
C(Br)Br	-1.96	171.852324264	1.7337	0	0	0	3	3	22.721	0	0	FreeSolv
CC[C@H](C(C)C)O	-3.88	102.104465068	1.4133	1	1	2	7	7	31.1358	20.23	0	FreeSolv
CCc1ccccn1	-4.33	107.073499288	1.644	0	1	1	8	8	33.615	12.89	0	FreeSolv
CCCCC(=O)OCC	-2.49	130.099379688	1.7397	0	2	4	9	9	36.158	26.3	0	FreeSolv
c1ccc(cc1)S	-2.55	110.019021192	1.9753	1	1	0	7	7	33.694	0	0	FreeSolv
CC(=CCC/C(=C\CO)/C)C	-4.78	154.135765196	2.6714	1	1	4	11	11	49.5078	20.23	0	FreeSolv
c1ccc2c(c1)CCC2	-1.46	118.07825032	2.1753	0	0	0	9	9	38.467	0	0	FreeSolv
CCOc1ccccc1	-2.22	122.07316494	2.0853	0	1	2	9	9	37.611	9.23	0	FreeSolv
c1cc(ccc1O)Br	-5.85	171.95237688	2.1547	1	1	0	8	8	35.8068	20.23	0	FreeSolv
CCCC(C)(C)C	2.88	100.125200512	2.8326	0	0	1	7	7	34.363	0	0	FreeSolv
CC(=O)OCCOC(=O)C	-6.34	146.0579088	0.1126	0	4	3	10	10	33.266	52.6	0	FreeSolv
CCOP(=S)(OCC)SCSP(=S)(OCC)OCC	-6.1	383.987616444	5.0053	0	8	12	19	19	95.123	36.92	0	FreeSolv
C1CCCC(CC1)O	-5.48	114.104465068	1.7015	1	1	0	8	8	33.7088	20.23	0	FreeSolv
COC(=O)C1CC1	-4.1	100.052429496	0.5694	0	2	1	7	7	24.74	26.3	0	FreeSolv
c1ccc(cc1)C#N	-4.1	103.04219916	1.55828	0	1	0	8	8	31.157	23.79	0	FreeSolv
CCCCC#N	-3.52	83.073499288	1.70018	0	1	2	6	6	25.138	23.79	0	FreeSolv
CC(C)(C)O	-4.47	74.07316494	0.7772	1	1	0	5	5	21.9718	20.23	0	FreeSolv
CC(C)C(=O)C(C)C	-2.74	114.104465068	1.8675	0	1	2	8	8	34.683	17.07	0	FreeSolv
CCC=O	-3.43	58.041864812	0.5953	0	1	1	4	4	16.355	17.07	0	FreeSolv
CN(C)C=O	-7.81	73.052763844	-0.2956	0	1	1	5	5	19.751	20.31	0	FreeSolv
Cc1ccc(cc1)C	-0.8	106.07825032	2.30344	0	0	0	8	8	35.916	0	0	FreeSolv
C=CCC=C	0.93	68.062600256	1.7485	0	0	2	5	5	25.011	0	0	FreeSolv
Cc1cccc(c1C)Nc2ccccc2C(=O)O	-6.78	241.11027872	3.74524	2	2	3	18	18	72.6	49.33	0	FreeSolv
CN(C)C(=O)c1ccccc1	-9.29	149.084063972	1.3884	0	1	1	11	11	44.4595	20.31	0	FreeSolv
CCNCC	-4.07	73.089149352	0.6158	1	1	2	5	5	24.2177	12.03	0	FreeSolv
CC(C)(C)c1ccc(cc1)O	-5.91	150.104465068	2.6897	1	1	0	11	11	46.8068	20.23	0	FreeSolv
CC(C)CCOC=O	-2.13	116.083729624	1.2055	0	2	4	8	8	31.471	26.3	0	FreeSolv
CCCCCCCCCCO	-3.64	158.167065324	3.1194	1	1	8	11	11	49.6958	20.23	0	FreeSolv
CCC(=O)OCC	-2.68	102.06807956	0.9595	0	2	2	7	7	26.924	26.3	0	FreeSolv
CCCCCCCCC	3.13	128.15650064	3.7569	0	0	6	9	9	43.667	0	0	FreeSolv
CC(=O)NC	-10	73.052763844	-0.2477	1	1	0	5	5	19.7407	29.1	0	FreeSolv
CCCCCCCC=C	2.06	126.140850576	3.5329	0	0	6	9	9	43.573	0	0	FreeSolv
c1ccc2cc(ccc2c1)O	-8.11	144.057514876	2.5454	1	1	0	11	11	45.6128	20.23	0	FreeSolv
c1cc(c(cc1Cl)Cl)Cl	-1.12	179.930033136	3.6468	0	0	0	9	9	41.472	0	0	FreeSolv
C([C@H]([C@H]([C@@H]([C@@H](CO)O)O)O)O)O	-23.62	182.079038168	-3.5854	6	6	5	12	12	38.1988	121.38	0	FreeSolv
CCCC(=O)OC	-2.83	102.06807956	0.9595	0	2	2	7	7	26.924	26.3	0	FreeSolv
c1ccc(c(c1)C=O)O	-4.68	122.036779432	1.2047	1	2	1	9	9	33.4943	37.3	0	FreeSolv
C1CNC1	-5.56	57.057849224	-0.0203	1	1	0	4	4	17.4867	12.03	0	FreeSolv
CCCNCCC	-3.65	101.12044948	1.396	1	1	4	7	7	33.4517	12.03	0	FreeSolv
c1ccc(cc1)N	-5.49	93.057849224	1.2688	1	1	0	7	7	30.8544	26.02	0	FreeSolv
C(F)(F)(F)F	3.12	87.99361288	1.4757	0	0	0	5	5	7.163	0	0	FreeSolv
CC[C@@H](C)CO	-4.42	88.088815004	1.0248	1	1	2	6	6	26.5408	20.23	0	FreeSolv
c1ccc(c(c1)O)I	-6.2	219.93851278	1.9968	1	1	0	8	8	40.8238	20.23	0	FreeSolv
COc1cccc(c1O)OC	-6.96	154.06299418	1.4094	1	3	2	11	11	41.2108	38.69	0	FreeSolv
CCC#C	-0.16	54.046950192	1.0296	0	0	0	4	4	19.124	0	0	FreeSolv
c1ccc(cc1)C(F)(F)F	-0.25	146.03433482	2.7054	0	0	0	10	10	31.444	0	0	FreeSolv
NN	-9.3	32.037448128	-1.1812	2	2	0	2	2	8.3748	52.04	0	FreeSolv
Cc1ccccn1	-4.63	93.057849224	1.39002	0	1	0	7	7	28.974	12.89	0	FreeSolv
CCNc1nc(nc(n1)Cl)NCC	-10.22	201.078123064	1.3886	2	5	4	13	13	53.1644	62.73	0	FreeSolv
c1ccc2c(c1)Oc3cc(c(cc3O2)Cl)Cl	-3.56	251.974484792	4.8914	0	2	0	16	16	63.052	18.46	0	FreeSolv
CCCCCCCCN	-3.65	129.151749608	2.3056	1	1	6	9	9	42.4304	26.02	0	FreeSolv
N	-4.29	17.026549096	0.162	1	1	0	1	1	5.0221	35	0	FreeSolv
c1ccc(c(c1)C(F)(F)F)C(F)(F)F	1.07	214.021719448	3.7242	0	0	0	14	14	36.446	0	0	FreeSolv
COC(=O)c1ccc(cc1)O	-9.51	152.047344116	1.1788	1	3	1	11	11	39.4463	46.53	0	FreeSolv
CCCCCc1ccccc1	-0.23	148.125200512	3.4193	0	0	4	11	11	49.671	0	0	FreeSolv
CC(F)F	-0.11	66.028106568	1.2714	0	0	0	4	4	11.678	0	0	FreeSolv
c1ccc(cc1)n2c(=O)c(c(cn2)N)Cl	-16.43	221.035589556	1.4681	1	4	1	15	15	59.2564	60.91	0	FreeSolv
C=CC=C	0.56	54.046950192	1.3584	0	0	1	4	4	20.394	0	0	FreeSolv
CN(C)C	-3.2	59.073499288	0.1778	0	1	0	4	4	19.611	3.24	0	FreeSolv
CCCCCC(=O)N	-9.31	115.099714036	1.052	1	1	4	8	8	33.3364	43.09	0	FreeSolv
CC(C)CO[N+](=O)[O-]	-1.88	119.058243148	0.8507	0	3	3	8	8	27.7844	52.37	0	FreeSolv
c1ccc2c(c1)C(=O)c3cccc(c3C2=O)NCCO	-14.21	267.089543276	1.8662	2	4	3	20	20	75.3245	66.4	0	FreeSolv
C(CO[N+](=O)[O-])O	-8.18	107.02185764	-0.813	1	4	3	7	7	20.0322	72.6	0	FreeSolv
CCCCCCC(=O)C	-2.88	128.120115132	2.5458	0	1	5	9	9	39.44	17.07	0	FreeSolv
CN1CCNCC1	-7.77	100.100048384	-0.4786	1	2	0	7	7	30.3667	15.27	0	FreeSolv
CCN	-4.5	45.057849224	-0.0349999999999998	1	1	0	3	3	14.7284	26.02	0	FreeSolv
C1C=CC=CC=C1	-0.99	92.062600256	2.0587	0	0	0	7	7	32.037	0	0	FreeSolv
c1ccc2c(c1)Cc3ccccc3C2	-3.78	180.093900384	3.1816	0	0	0	14	14	58.496	0	0	FreeSolv
CC(Cl)Cl	-0.84	97.969005488	1.81	0	0	0	4	4	21.168	0	0	FreeSolv
COc1cccc(c1)O	-7.66	124.052429496	1.4008	1	2	1	9	9	34.6588	29.46	0	FreeSolv
c1cc2cccc3c2c(c1)CC3	-3.15	154.07825032	2.9384	0	0	0	12	12	51.356	0	0	FreeSolv
CCCCCCCCBr	0.52	192.051362644	3.7418	0	0	6	9	9	47.17	0	0	FreeSolv
c1ccc(cc1)CO	-6.62	108.057514876	1.1789	1	1	1	8	8	32.3648	20.23	0	FreeSolv
c1c(c(=O)[nH]c(=O)[nH]1)Br	-18.17	189.937789436	-0.1743	2	2	0	9	9	35.3834	65.72	0	FreeSolv
CCCC	2.1	58.07825032	1.8064	0	0	1	4	4	20.582	0	0	FreeSolv
CCl	-0.55	49.992327776	0.855	0	0	0	2	2	11.777	0	0	FreeSolv
CC(C)CBr	-0.03	135.988762388	2.0373	0	0	1	5	5	28.632	0	0	FreeSolv
CC(C)SC(C)C	-1.21	118.081621448	2.5364	0	1	2	7	7	37.863	0	0	FreeSolv
CCCCCCC	2.67	100.125200512	2.9767	0	0	4	7	7	34.433	0	0	FreeSolv
c1cnc[nH]1	-9.63	68.037448128	0.4097	1	1	0	5	5	18.5877	28.68	0	FreeSolv
c1cc2c(cc1Cl)Oc3cc(c(c(c3O2)Cl)Cl)Cl	-3.84	319.896540088	6.1982	0	2	0	18	18	73.072	18.46	0	FreeSolv
CC[C@H](C)n1c(=O)c(c([nH]c1=O)C)Br	-9.73	260.016039756	1.57852	1	3	2	14	14	58.7617	54.86	0	FreeSolv
C(I)I	-2.49	267.824596064	1.8139	0	0	0	3	3	32.907	0	0	FreeSolv
CCCN(CCC)C(=O)SCCC	-4.13	203.134385292	3.3716	0	2	6	13	13	60.3	20.31	0	FreeSolv
C[N+](=O)[O-]	-4.02	61.016378336	-0.1071	0	2	0	4	4	12.9184	43.14	0	FreeSolv
CCOC	-2.1	60.057514876	0.6527	0	1	1	4	4	17.55	9.23	0	FreeSolv
COC(CCl)(OC)OC	-4.59	154.039671892	0.8182	0	3	4	9	9	34.478	27.69	0	FreeSolv
CC(C)C	2.3	58.07825032	1.6623	0	0	0	4	4	20.512	0	0	FreeSolv
CC(C)CC(=O)O	-6.09	102.06807956	1.1171	1	1	2	7	7	27.0908	37.3	0	FreeSolv
CCOP(=O)(OCC)O/C(=C/Cl)/c1ccc(cc1Cl)Cl	-7.07	357.969528598	5.7283	0	4	7	20	20	82.2355	44.76	0	FreeSolv
CCCCl	-0.33	78.023627904	1.6352	0	0	1	4	4	21.011	0	0	FreeSolv
CCCSCCC	-1.28	118.081621448	2.5396	0	1	4	7	7	37.907	0	0	FreeSolv
CCC[C@H](CC)O	-4.06	102.104465068	1.5574	1	1	3	7	7	31.2058	20.23	0	FreeSolv
CC#N	-3.88	41.026549096	0.52988	0	1	0	3	3	11.287	23.79	0	FreeSolv
CN(CC(F)(F)F)c1ccccc1	-1.92	189.07653398	2.6851	0	1	2	13	13	45.767	3.24	0	FreeSolv
[C@@H](C(F)(F)F)(OC(F)F)Cl	0.1	183.971433464	2.3528	0	1	2	10	10	22.785	9.23	0	FreeSolv
C=CCCC=C	1.01	82.07825032	2.1386	0	0	3	6	6	29.628	0	0	FreeSolv
Cc1cccc(c1)C	-0.83	106.07825032	2.30344	0	0	0	8	8	35.916	0	0	FreeSolv
CC(=O)OC	-3.13	74.036779432	0.1793	0	2	0	5	5	17.69	26.3	0	FreeSolv
COC(c1ccccc1)(OC)OC	-4.04	182.094294308	1.7361	0	3	4	13	13	49.147	27.69	0	FreeSolv
CCOC(=O)c1ccccc1	-3.64	150.06807956	1.8633	0	2	2	11	11	42.3985	26.3	0	FreeSolv
CCCS	-1.1	76.034671256	1.3262	1	1	1	4	4	24.144	0	0	FreeSolv
CCCCCC(=O)C	-3.04	114.104465068	2.1557	0	1	4	8	8	34.823	17.07	0	FreeSolv
CC1(Cc2cccc(c2O1)OC(=O)NC)C	-9.61	221.10519334	2.1183	1	3	1	16	16	59.9367	47.56	0	FreeSolv
c1ccc(cc1)CBr	-2.38	169.973112324	2.5815	0	0	1	8	8	39.073	0	0	FreeSolv
CCCCCC(=O)OCC	-2.23	144.115029752	2.1298	0	2	5	10	10	40.775	26.3	0	FreeSolv
CCCOC	-1.66	74.07316494	1.0428	0	1	2	5	5	22.167	9.23	0	FreeSolv
CN1CCOCC1	-6.32	101.084063972	-0.0516000000000001	0	2	0	7	7	28.316	12.47	0	FreeSolv
c1cc(cc(c1)O)C#N	-9.65	119.03711378	1.26388	1	2	0	9	9	32.8218	44.02	0	FreeSolv
c1cc(c(cc1c2c(c(cc(c2Cl)Cl)Cl)Cl)Cl)Cl	-4.38	357.844416208	7.274	0	0	1	18	18	81.938	0	0	FreeSolv
CCCc1ccccc1	-0.53	120.093900384	2.6391	0	0	2	9	9	40.437	0	0	FreeSolv
Cn1cnc2c1c(=O)n(c(=O)n2C)C	-12.64	194.08037556	-1.0293	0	6	0	14	14	51.196	61.82	0	FreeSolv
CNC	-4.29	45.057849224	-0.1644	1	1	0	3	3	14.9837	12.03	0	FreeSolv
C(=C(F)F)(C(F)(F)F)F	2.93	149.99041932	2.6263	0	0	0	9	9	16.405	0	0	FreeSolv
c1cc(ccc1O)Cl	-7.03	128.00289246	2.0456	1	1	0	8	8	33.1168	20.23	0	FreeSolv
C1CCNCC1	-5.11	85.089149352	0.7599	1	1	0	6	6	26.7207	12.03	0	FreeSolv
c1ccc2c(c1)ccc3c2cccc3	-3.88	178.07825032	3.993	0	0	0	14	14	61.454	0	0	FreeSolv
CI	-0.89	141.927948096	1.0512	0	0	0	2	2	19.944	0	0	FreeSolv
COc1c(cc(c(c1O)OC)Cl)Cl	-6.44	221.985049476	2.7162	1	3	2	13	13	51.2308	38.69	0	FreeSolv
C(=C/Cl)\Cl	-0.78	95.953355424	1.9352	0	0	0	4	4	20.846	0	0	FreeSolv
CCCCC	2.3	72.093900384	2.1965	0	0	2	5	5	25.199	0	0	FreeSolv
CCCC#N	-3.64	69.057849224	1.31008	0	1	1	5	5	20.521	23.79	0	FreeSolv
[C@@H](C(F)(F)F)(F)Br	0.5	179.919775012	2.2392	0	0	0	7	7	19.878	0	0	FreeSolv
CC(C)Cc1cnccn1	-5.04	136.100048384	1.6751	0	2	2	10	10	40.574	25.78	0	FreeSolv
CC[C@H](C)O[N+](=O)[O-]	-1.82	119.058243148	0.9932	0	3	3	8	8	27.8324	52.37	0	FreeSolv
c1ccc(cc1)c2cc(ccc2Cl)Cl	-2.46	222.000305616	4.6604	0	0	1	14	14	61.898	0	0	FreeSolv
c1ccc(cc1)c2cc(c(c(c2Cl)Cl)Cl)Cl	-3.48	289.922360912	5.9672	0	0	1	16	16	71.918	0	0	FreeSolv
CC[C@@H](C)C(C)C	2.52	100.125200512	2.6885	0	0	2	7	7	34.293	0	0	FreeSolv
C[C@H](CC(C)C)O	-3.73	102.104465068	1.4133	1	1	2	7	7	31.1358	20.23	0	FreeSolv
C1CCOCC1	-3.12	86.07316494	1.1869	0	1	0	6	6	24.67	9.23	0	FreeSolv
C1CC1	0.75	42.046950192	1.1703	0	0	0	3	3	13.851	0	0	FreeSolv
c1c(cc(c(c1Cl)Cl)Cl)c2cc(c(c(c2Cl)Cl)Cl)Cl	-3.17	391.805443856	7.9274	0	0	1	19	19	86.948	0	0	FreeSolv
C=C(Cl)Cl	0.25	95.953355424	1.9352	0	0	0	4	4	20.846	0	0	FreeSolv
CC(C)CO	-4.5	74.07316494	0.6347	1	1	1	5	5	21.9238	20.23	0	FreeSolv
CCCOC(=O)CC	-2.44	116.083729624	1.3496	0	2	3	8	8	31.541	26.3	0	FreeSolv
C(C(Cl)(Cl)Cl)(Cl)(Cl)Cl	-0.64	233.81311608	3.7268	0	0	0	8	8	40.58	0	0	FreeSolv
CSc1ccccc1	-2.73	124.034671256	2.4085	0	1	1	8	8	38.223	0	0	FreeSolv
CCc1ccccc1O	-5.66	122.07316494	1.9546	1	1	1	9	9	37.4848	20.23	0	FreeSolv
CC(C)(C)Cl	1.09	92.039277968	2.0237	0	0	0	5	5	25.606	0	0	FreeSolv
CC(=C)C=C	0.68	68.062600256	1.7485	0	0	1	5	5	25.011	0	0	FreeSolv
Cc1ccc(cc1)C(C)C	-0.68	134.109550448	3.11842	0	0	1	10	10	45.268	0	0	FreeSolv
Cn1ccnc1	-8.41	82.053098192	0.4201	0	2	0	6	6	23.208	17.82	0	FreeSolv
C(CO)O	-9.3	62.036779432	-1.029	2	2	1	4	4	14.1716	40.46	0	FreeSolv
c1ccc(c(c1)Cl)Cl	-1.36	145.969005488	2.9934	0	0	0	8	8	36.462	0	0	FreeSolv
c1c(=O)[nH]c(=O)[nH]c1Cl	-15.83	145.988305016	-0.2834	2	2	0	9	9	32.6934	65.72	0	FreeSolv
CCCOC=O	-2.48	88.052429496	0.5694	0	2	3	6	6	22.307	26.3	0	FreeSolv
c1ccc2c(c1)Oc3ccc(cc3O2)Cl	-3.1	218.013457144	4.238	0	2	0	15	15	58.042	18.46	0	FreeSolv
CCCCCC(=O)O	-6.21	116.083729624	1.6513	1	1	4	8	8	31.7778	37.3	0	FreeSolv
CCOC(=O)CCC(=O)OCC	-5.71	174.089208928	0.8928	0	4	5	12	12	42.5	52.6	0	FreeSolv
Cc1ccnc(c1)C	-4.86	107.073499288	1.69844	0	1	0	8	8	33.711	12.89	0	FreeSolv
C1CCC=CC1	0.14	82.07825032	2.1166	0	0	0	6	6	27.608	0	0	FreeSolv
CN1CCN(CC1)C	-7.58	114.115698448	-0.1364	0	2	0	8	8	34.994	6.48	0	FreeSolv
c1cc(c(cc1c2cc(c(c(c2Cl)Cl)Cl)Cl)Cl)Cl	-3.04	357.844416208	7.274	0	0	1	18	18	81.938	0	0	FreeSolv
C1=CC(=O)C=CC1=O	-6.5	108.021129368	0.2506	0	2	0	8	8	28.294	34.14	0	FreeSolv
COC(=O)CCl	-4	107.99780708	0.3982	0	2	1	6	6	22.736	26.3	0	FreeSolv
CCCC=O	-3.18	72.057514876	0.9854	0	1	2	5	5	20.972	17.07	0	FreeSolv
CCc1ccccc1	-0.79	106.07825032	2.249	0	0	1	8	8	35.82	0	0	FreeSolv
C(=C(Cl)Cl)Cl	-0.44	129.914383072	2.5017	0	0	0	5	5	25.642	0	0	FreeSolv
CCN(CC)CC	-3.22	101.12044948	1.3481	0	1	3	7	7	33.462	3.24	0	FreeSolv
c1cc2c(cc1Cl)Oc3c(c(c(c(c3Cl)Cl)Cl)Cl)O2	-4.15	353.857567736	6.8516	0	2	0	19	19	78.082	18.46	0	FreeSolv
Cc1ccncc1C	-5.22	107.073499288	1.69844	0	1	0	8	8	33.711	12.89	0	FreeSolv
c1(=O)[nH]c(=O)[nH]c(=O)[nH]1	-18.06	129.017440956	-2.2485	3	3	0	9	9	28.3041	98.58	0	FreeSolv
c1ccc(cc1)C=O	-4.02	106.041864812	1.4991	0	1	1	8	8	31.8295	17.07	0	FreeSolv
c1ccnc(c1)Cl	-4.39	113.003226808	1.735	0	1	0	7	7	29.247	12.89	0	FreeSolv
C=CCCl	-0.57	76.00797784	1.4112	0	0	1	4	4	20.917	0	0	FreeSolv
Cc1ccc(cc1)C(=O)C	-4.7	134.07316494	2.19762	0	1	1	10	10	41.1835	17.07	0	FreeSolv
C=O	-2.75	30.010564684	-0.1849	0	1	0	2	2	7.121	17.07	0	FreeSolv
Cc1ccccc1Cl	-1.14	126.023627904	2.64842	0	0	0	8	8	36.189	0	0	FreeSolv
CC(=O)N1CCCC1	-9.8	113.084063972	0.6287	0	1	0	8	8	31.488	20.31	0	FreeSolv
CC(OC)(OC)OC	-4.42	120.078644244	0.5993	0	3	3	8	8	29.432	27.69	0	FreeSolv
CCCCc1ccccc1	-0.4	134.109550448	3.0292	0	0	3	10	10	45.054	0	0	FreeSolv
CN(C)c1ccccc1	-3.45	121.089149352	1.7526	0	1	1	9	9	40.769	3.24	0	FreeSolv
CC(C)OC	-2.01	74.07316494	1.0412	0	1	1	5	5	22.145	9.23	0	FreeSolv
c12c(c(c(c(c1Cl)Cl)Cl)Cl)Oc3c(c(c(c(c3Cl)Cl)Cl)Cl)O2	-4.53	455.74065068	8.8118	0	2	0	22	22	93.112	18.46	0	FreeSolv
c1(c(c(c(c(c1Cl)Cl)Cl)Cl)Cl)c2c(c(c(c(c2Cl)Cl)Cl)Cl)Cl	-2.98	493.6885268	9.8876	0	0	1	22	22	101.978	0	0	FreeSolv
C(C(Cl)Cl)Cl	-1.99	131.930033136	2.0289	0	0	1	5	5	26.214	0	0	FreeSolv
CNc1ccccc1	-4.69	107.073499288	1.7283	1	1	1	8	8	35.9887	12.03	0	FreeSolv
CC(C)OC(=O)C	-2.64	102.06807956	0.9579	0	2	1	7	7	26.902	26.3	0	FreeSolv
c1ccccc1	-0.9	78.046950192	1.6866	0	0	0	6	6	26.442	0	0	FreeSolv
c1cc(c(c(c1)Cl)Cl)Cl	-1.24	179.930033136	3.6468	0	0	0	9	9	41.472	0	0	FreeSolv
CCOP(=S)(OCC)SCSc1ccc(cc1)Cl	-6.5	341.973857062	5.4203	0	5	8	18	18	87.304	18.46	0	FreeSolv
COP(=S)(OC)SCn1c(=O)c2ccccc2nn1	-10.03	317.005769874	1.9995	0	8	5	19	19	79.692	66.24	0	FreeSolv
c1ccc2c(c1)Oc3c(cc(c(c3O2)Cl)Cl)Cl	-4.05	285.93551244	5.5448	0	2	0	17	17	68.062	18.46	0	FreeSolv
CC(=C)C(=C)C	0.4	82.07825032	2.1386	0	0	1	6	6	29.628	0	0	FreeSolv
CCCCC=C	1.58	84.093900384	2.3626	0	0	3	6	6	29.722	0	0	FreeSolv
S	-0.7	33.987721064	0.1128	0	0	0	1	1	10.381	0	0	FreeSolv
CCOCC	-1.59	74.07316494	1.0428	0	1	2	5	5	22.167	9.23	0	FreeSolv
CCNc1nc(nc(n1)SC)NC(C)C	-7.65	227.120466544	1.8456	2	6	5	15	15	64.5304	62.73	0	FreeSolv
CCCCOC(=O)c1ccc(cc1)O	-8.72	194.094294308	2.3491	1	3	4	14	14	53.2973	46.53	0	FreeSolv
CCCCCCOC(=O)C	-2.26	144.115029752	2.1298	0	2	5	10	10	40.775	26.3	0	FreeSolv
C1CCC(=O)C1	-4.7	84.057514876	1.1295	0	1	0	6	6	23.475	17.07	0	FreeSolv
CCCCC(=O)O	-6.16	102.06807956	1.2612	1	1	3	7	7	27.1608	37.3	0	FreeSolv
CCBr	-0.74	107.95746226	1.4012	0	0	0	3	3	19.468	0	0	FreeSolv
Cc1ccc2cc(ccc2c1)C	-2.63	156.093900384	3.45664	0	0	0	12	12	53.422	0	0	FreeSolv
CCCCCCO	-4.4	102.104465068	1.559	1	1	4	7	7	31.2278	20.23	0	FreeSolv
c1ccc(cc1)c2ccccc2Cl	-2.69	188.039277968	4.007	0	0	1	13	13	56.888	0	0	FreeSolv
CC1=CCCCC1	0.67	96.093900384	2.5067	0	0	0	7	7	32.225	0	0	FreeSolv
CCCCCCO[N+](=O)[O-]	-1.66	147.089543276	1.775	0	3	6	10	10	37.0884	52.37	0	FreeSolv
C(Br)(Br)Br	-2.13	249.762836332	2.4547	0	0	0	4	4	30.569	0	0	FreeSolv
CCc1ccc(cc1)O	-6.13	122.07316494	1.9546	1	1	1	9	9	37.4848	20.23	0	FreeSolv
CCCOCCO	-6.4	104.083729624	0.4053	1	2	4	7	7	28.1958	29.46	0	FreeSolv
c1ccc(cc1)OC=O	-3.82	122.036779432	1.2218	0	2	2	9	9	33.134	26.3	0	FreeSolv
c1c(c(=O)[nH]c(=O)[nH]1)I	-18.72	237.923925336	-0.3322	2	2	0	9	9	40.4004	65.72	0	FreeSolv
CCCC(=O)O	-6.35	88.052429496	0.8711	1	1	2	6	6	22.5438	37.3	0	FreeSolv
COC(C(F)(F)F)(OC)OC	-0.8	174.050378808	1.1417	0	3	3	11	11	29.813	27.69	0	FreeSolv
C1[C@H]([C@@H]([C@H]([C@H](O1)O)O)O)O	-20.52	150.05282342	-2.5823	4	5	0	10	10	29.9792	90.15	0	FreeSolv
C(F)(F)(F)Br	1.79	147.91354676	1.9011	0	0	0	5	5	14.982	0	0	FreeSolv
CCCCO	-4.72	74.07316494	0.7788	1	1	2	5	5	21.9938	20.23	0	FreeSolv
c1ccc(cc1)F	-0.8	96.03752838	1.8257	0	0	0	7	7	26.4	0	0	FreeSolv
CCOC(=O)C	-2.94	88.052429496	0.5694	0	2	1	6	6	22.307	26.3	0	FreeSolv
CC(C)COC(=O)C(C)C	-1.69	144.115029752	1.8416	0	2	3	10	10	40.635	26.3	0	FreeSolv
CC(C)(C)OC	-2.21	88.088815004	1.4313	0	1	0	6	6	26.762	9.23	0	FreeSolv
C1=C[C@@H]([C@@H]2[C@H]1[C@@]3(C(=C([C@]2(C3(Cl)Cl)Cl)Cl)Cl)Cl)Cl	-2.55	369.82109392	5.2415	0	0	0	17	17	76.098	0	0	FreeSolv
CCC(=O)CC	-3.41	86.07316494	1.3755	0	1	2	6	6	25.589	17.07	0	FreeSolv
COC(=O)C(F)(F)F	-1.1	128.008513996	0.7217	0	2	0	8	8	18.071	26.3	0	FreeSolv
c1ccc2ccccc2c1	-2.4	128.062600256	2.8398	0	0	0	10	10	43.948	0	0	FreeSolv
c1cc(c(c(c1c2cc(c(c(c2Cl)Cl)Cl)Cl)Cl)Cl)Cl	-4.4	391.805443856	7.9274	0	0	1	19	19	86.948	0	0	FreeSolv
CC(=O)Oc1ccccc1C(=O)O	-9.94	180.042258736	1.3101	1	3	2	13	13	44.7103	63.6	0	FreeSolv
CC(=O)C(C)(C)C	-3.11	100.088815004	1.6215	0	1	0	7	7	30.136	17.07	0	FreeSolv
COS(=O)(=O)C	-4.87	110.003765052	-0.4076	0	3	1	6	6	21.8528	43.37	0	FreeSolv
CCc1ccncc1	-4.73	107.073499288	1.644	0	1	1	8	8	33.615	12.89	0	FreeSolv
CC(C)NC(C)C	-3.22	101.12044948	1.3928	1	1	2	7	7	33.4077	12.03	0	FreeSolv
c1cc2c(cc1Cl)Oc3ccc(cc3O2)Cl	-3.67	251.974484792	4.8914	0	2	0	16	16	63.052	18.46	0	FreeSolv
CCCCCCCN	-3.79	115.136099544	1.9155	1	1	5	8	8	37.8134	26.02	0	FreeSolv
CC1CCCC1	1.59	84.093900384	2.1965	0	0	0	6	6	27.632	0	0	FreeSolv
CCC	2	44.062600256	1.4163	0	0	0	3	3	15.965	0	0	FreeSolv
C[C@H]1CCCO1	-3.3	86.07316494	1.1853	0	1	0	6	6	24.648	9.23	0	FreeSolv
CNC(=O)Oc1cccc2c1cccc2	-9.45	201.078978592	2.558	1	2	1	15	15	59.0317	38.33	0	FreeSolv
c1cc(cc(c1)O)C=O	-9.52	122.036779432	1.2047	1	2	1	9	9	33.4943	37.3	0	FreeSolv
c1ccc2cc3ccccc3cc2c1	-3.95	178.07825032	3.993	0	0	0	14	14	61.454	0	0	FreeSolv
C(Cl)Cl	-1.31	83.953355424	1.4215	0	0	0	3	3	16.573	0	0	FreeSolv
CC(C)(C)C(=O)OC	-2.4	116.083729624	1.2055	0	2	0	8	8	31.471	26.3	0	FreeSolv
C([N+](=O)[O-])(Cl)(Cl)Cl	-1.45	162.89946128	1.5908	0	2	0	7	7	27.2844	43.14	0	FreeSolv
C1CC[S+2](C1)([O-])[O-]	-8.61	120.024500496	0.195	0	2	0	7	7	27.8878	46.12	0	FreeSolv
Cc1cccc(c1O)C	-5.26	122.07316494	2.00904	1	1	0	9	9	37.5808	20.23	0	FreeSolv
Cc1cccc(c1)O	-5.49	108.057514876	1.70062	1	1	0	8	8	32.8438	20.23	0	FreeSolv
c1ccc2c(c1)C(=O)c3c(ccc(c3C2=O)O)N	-9.53	239.058243148	1.7498	2	4	0	18	18	65.8262	80.39	0	FreeSolv
c1ccc2c(c1)C(=O)c3c(ccc(c3C2=O)N)N	-11.85	238.07422756	1.6264	2	4	0	18	18	68.5738	86.18	0	FreeSolv
CCCCCCCC(=O)C	-2.49	142.135765196	2.9359	0	1	6	10	10	44.057	17.07	0	FreeSolv
CCCCN	-4.24	73.089149352	0.7452	1	1	2	5	5	23.9624	26.02	0	FreeSolv
CCCC(=O)OCC	-2.49	116.083729624	1.3496	0	2	3	8	8	31.541	26.3	0	FreeSolv
Cc1ccc(cc1)N	-5.57	107.073499288	1.57722	1	1	0	8	8	35.5914	26.02	0	FreeSolv
CCCCCCI	0.08	212.006198416	3.0017	0	0	4	7	7	43.029	0	0	FreeSolv
C(C(F)(Cl)Cl)(F)(F)Cl	1.77	185.9017677	2.9189	0	0	1	8	8	26.345	0	0	FreeSolv
COP(=O)(OC)OC	-8.7	140.023845398	1.0337	0	4	3	8	8	28.6335	44.76	0	FreeSolv
c1cc(cc(c1)Cl)Cl	-0.98	145.969005488	2.9934	0	0	0	8	8	36.462	0	0	FreeSolv
Cc1cc(c2ccccc2c1)C	-2.47	156.093900384	3.45664	0	0	0	12	12	53.422	0	0	FreeSolv
CCCC(C)C	2.51	86.109550448	2.4425	0	0	2	6	6	29.746	0	0	FreeSolv
CCOP(=S)(OCC)Oc1c(cc(c(n1)Cl)Cl)Cl	-5.04	348.926283882	4.7181	0	5	6	18	18	77.432	40.58	0	FreeSolv
C(C(F)(F)F)Cl	0.06	117.979712404	1.7875	0	0	0	6	6	16.775	0	0	FreeSolv
C=C	1.28	28.031300128	0.8022	0	0	0	2	2	11.254	0	0	FreeSolv
CCCCCI	-0.14	197.990548352	2.6116	0	0	3	6	6	38.412	0	0	FreeSolv
COC(OC)OC	-4.42	106.06299418	0.2092	0	3	3	7	7	24.815	27.69	0	FreeSolv
CCCCCCCCCC	3.16	142.172150704	4.147	0	0	7	10	10	48.284	0	0	FreeSolv
C[C@@H](CO[N+](=O)[O-])O[N+](=O)[O-]	-4.95	166.022585912	-0.2085	0	6	5	11	11	30.4878	104.74	0	FreeSolv
CC=C	1.32	42.046950192	1.1923	0	0	0	3	3	15.871	0	0	FreeSolv
Cc1c[nH]c2c1cccc2	-5.88	131.073499288	2.47632	1	0	0	10	10	43.0357	15.79	0	FreeSolv
COP(=O)([C@H](C(Cl)(Cl)Cl)O)OC	-12.74	255.922578406	2.1609	1	4	3	12	12	47.9213	55.76	0	FreeSolv
C1CCCCC1	1.23	84.093900384	2.3406	0	0	0	6	6	27.702	0	0	FreeSolv
CC(=CCC/C(=C/CO)/C)C	-4.45	154.135765196	2.6714	1	1	4	11	11	49.5078	20.23	0	FreeSolv
CC(C)c1ccccc1	-0.3	120.093900384	2.81	0	0	1	9	9	40.531	0	0	FreeSolv
CC(C)C(C)C(C)C	2.56	114.140850576	2.9345	0	0	2	8	8	38.84	0	0	FreeSolv
CC(C)C(=O)C	-3.24	86.07316494	1.2314	0	1	1	6	6	25.519	17.07	0	FreeSolv
CCCCNCCCC	-3.24	129.151749608	2.1762	1	1	6	9	9	42.6857	12.03	0	FreeSolv
CCCCS	-0.99	90.05032132	1.7163	1	1	2	5	5	28.761	0	0	FreeSolv
c1ccc2c(c1)Oc3c(c(c(c(c3Cl)Cl)Cl)Cl)O2	-3.81	319.896540088	6.1982	0	2	0	18	18	73.072	18.46	0	FreeSolv
COc1c(c(c(c(c1Cl)C=O)Cl)OC)O	-8.68	249.979964096	2.5287	1	4	3	15	15	56.6183	55.76	0	FreeSolv
C1CCC(CC1)N	-4.59	99.104799416	1.2778	1	1	0	7	7	31.0604	26.02	0	FreeSolv
C(F)(F)Cl	-0.5	85.973484152	1.4478	0	0	0	4	4	11.857	0	0	FreeSolv
COC(=O)c1ccc(cc1)[N+](=O)[O-]	-6.88	181.037507704	1.3814	0	4	2	13	13	44.4359	69.44	0	FreeSolv
CC(=O)c1cccnc1	-8.26	121.052763844	1.2842	0	2	1	9	9	34.2415	29.96	0	FreeSolv
CC#C	-0.48	40.031300128	0.6395	0	0	0	3	3	14.507	0	0	FreeSolv
CCCCCCCCC=O	-2.07	142.135765196	2.9359	0	1	7	10	10	44.057	17.07	0	FreeSolv
CCC(=O)O	-6.46	74.036779432	0.481	1	1	1	5	5	17.9268	37.3	0	FreeSolv
C(Cl)(Cl)Cl	-1.08	117.914383072	1.9864	0	0	0	4	4	21.347	0	0	FreeSolv
Cc1cccc(c1C)C	-1.21	120.093900384	2.61186	0	0	0	9	9	40.653	0	0	FreeSolv
C	2	16.031300128	0.6361	0	0	0	1	1	6.731	0	0	FreeSolv
c1ccc(cc1)CCl	-1.93	126.023627904	2.4254	0	0	1	8	8	35.999	0	0	FreeSolv
CC1CCCCC1	1.7	98.109550448	2.5866	0	0	0	7	7	32.249	0	0	FreeSolv
Cc1cccs1	-1.38	98.019021192	2.05652	0	1	0	6	6	29.056	0	0	FreeSolv
c1ccncc1	-4.69	79.04219916	1.0816	0	1	0	6	6	24.237	12.89	0	FreeSolv
CCCCCl	-0.16	92.039277968	2.0253	0	0	2	5	5	25.628	0	0	FreeSolv
C[C@H]1CC[C@@H](O1)C	-2.92	100.088815004	1.5738	0	1	0	7	7	29.243	9.23	0	FreeSolv
Cc1ccc(c(c1)OC)O	-5.8	138.06807956	1.70922	1	2	1	10	10	39.3958	29.46	0	FreeSolv
C1[C@H]([C@@H]2[C@H]([C@H]1Cl)[C@]3(C(=C([C@@]2(C3(Cl)Cl)Cl)Cl)Cl)Cl)Cl	-3.44	405.797771632	5.6828	0	0	0	18	18	81.216	0	0	FreeSolv
Cc1ccccc1	-0.9	92.062600256	1.99502	0	0	0	7	7	31.179	0	0	FreeSolv
CC(C)COC=O	-2.22	102.06807956	0.8154	0	2	3	7	7	26.854	26.3	0	FreeSolv
CCOC(=O)c1ccc(cc1)O	-9.2	166.06299418	1.5689	1	3	2	12	12	44.0633	46.53	0	FreeSolv
CCOCCOCC	-3.54	118.099379688	1.0594	0	2	5	8	8	32.986	18.46	0	FreeSolv
CCCCCOC(=O)CC	-2.11	144.115029752	2.1298	0	2	5	10	10	40.775	26.3	0	FreeSolv
CCCc1ccc(cc1)O	-5.21	136.088815004	2.3447	1	1	2	10	10	42.1018	20.23	0	FreeSolv
CC=C(C)C	1.31	70.07825032	1.9725	0	0	0	5	5	25.105	0	0	FreeSolv
C(CCl)Cl	-1.79	97.969005488	1.464	0	0	1	4	4	21.44	0	0	FreeSolv
CCC(C)(C)CC	2.56	100.125200512	2.8326	0	0	2	7	7	34.363	0	0	FreeSolv
Cc1cc2ccccc2cc1C	-2.78	156.093900384	3.45664	0	0	0	12	12	53.422	0	0	FreeSolv
Cc1cccc(n1)C	-4.59	107.073499288	1.69844	0	1	0	8	8	33.711	12.89	0	FreeSolv
COC(C(Cl)Cl)(F)F	-1.12	163.960726548	2.0293	0	1	2	8	8	27.45	9.23	0	FreeSolv
CCOCCOC(=O)C	-5.31	132.078644244	0.586	0	3	4	9	9	33.126	35.53	0	FreeSolv
COc1cccc(c1)N	-7.29	123.068413908	1.2774	1	2	1	9	9	37.4064	35.25	0	FreeSolv
c1cc(cnc1)C=O	-7.1	107.03711378	0.8941	0	2	1	8	8	29.6245	29.96	0	FreeSolv
CCC(C)(C)O	-4.43	88.088815004	1.1673	1	1	1	6	6	26.5888	20.23	0	FreeSolv
CCc1cccc(c1N(COC)C(=O)CCl)CC	-8.21	269.11825656	2.9871	0	2	6	18	18	75.28	29.54	0	FreeSolv
Cn1cccc1	-2.89	81.057849224	1.0251	0	1	0	6	6	25.413	4.93	0	FreeSolv
COCOC	-2.93	76.052429496	0.2367	0	2	2	5	5	18.885	18.46	0	FreeSolv
CCC(CC)O	-4.35	88.088815004	1.1673	1	1	2	6	6	26.5888	20.23	0	FreeSolv
CCCCCCCCCC(=O)C	-2.15	170.167065324	3.7161	0	1	8	12	12	53.291	17.07	0	FreeSolv
C(CBr)Cl	-1.95	141.918489908	1.6201	0	0	1	4	4	24.514	0	0	FreeSolv
c1ccc(cc1)I	-1.74	203.94359816	2.2912	0	0	0	7	7	39.159	0	0	FreeSolv
CC1=CC(=O)CC(C1)(C)C	-5.18	138.104465068	2.3218	0	1	0	10	10	41.779	17.07	0	FreeSolv
CCI	-0.74	155.94359816	1.4413	0	0	0	3	3	24.561	0	0	FreeSolv
CCCc1ccc(c(c1)OC)O	-5.26	166.099379688	2.3533	1	2	3	12	12	48.6538	29.46	0	FreeSolv
CC(C)Br	-0.48	121.973112324	1.7897	0	0	0	4	4	24.063	0	0	FreeSolv
Cc1ccc(cc1)Br	-1.39	169.973112324	2.75752	0	0	0	8	8	38.879	0	0	FreeSolv
c1cc(ccc1C#N)O	-10.17	119.03711378	1.26388	1	2	0	9	9	32.8218	44.02	0	FreeSolv
CS(=O)(=O)C	-10.08	94.008850432	-0.3392	0	2	0	5	5	20.7678	34.14	0	FreeSolv
CCc1cccc(c1)O	-6.25	122.07316494	1.9546	1	1	1	9	9	37.4848	20.23	0	FreeSolv
CC1=CC[C@H](C[C@@H]1O)C(=C)C	-4.44	152.120115132	2.2797	1	1	1	11	11	47.3018	20.23	0	FreeSolv
c1cc(ccc1Br)Br	-2.3	233.867974328	3.2116	0	0	0	8	8	41.842	0	0	FreeSolv
COc1c(ccc(c1C(=O)O)Cl)Cl	-9.86	219.969399412	2.7002	1	2	2	13	13	49.9733	46.53	0	FreeSolv
CC/C=C\C	1.31	70.07825032	1.9725	0	0	1	5	5	25.105	0	0	FreeSolv
CC	1.83	30.046950192	1.0262	0	0	0	2	2	11.348	0	0	FreeSolv
COc1ccccc1OC	-5.33	138.06807956	1.7038	0	2	2	10	10	39.546	18.46	0	FreeSolv
CCSCC	-1.46	90.05032132	1.7594	0	1	2	5	5	28.673	0	0	FreeSolv
c1cc(cnc1)C#N	-6.75	104.037448128	0.95328	0	2	0	8	8	28.952	36.68	0	FreeSolv
c1cc(c(cc1O)Cl)Cl	-7.29	161.963920108	2.699	1	1	0	9	9	38.1268	20.23	0	FreeSolv
COc1ccccc1	-2.45	108.057514876	1.6952	0	1	1	8	8	32.994	9.23	0	FreeSolv
Cc1ccc(c(c1)O)C	-5.91	122.07316494	2.00904	1	1	0	9	9	37.5808	20.23	0	FreeSolv
c1cc(ccc1Cl)Cl	-1.01	145.969005488	2.9934	0	0	0	8	8	36.462	0	0	FreeSolv
C(F)Cl	-0.77	67.982905964	1.1522	0	0	0	3	3	11.828	0	0	FreeSolv
CCCC=C	1.68	70.07825032	1.9725	0	0	2	5	5	25.105	0	0	FreeSolv
c1cc(c(c(c1Cl)Cl)Cl)Cl	-1.34	213.891060784	4.3002	0	0	0	10	10	46.482	0	0	FreeSolv
CCCCCC#C	0.6	96.093900384	2.1999	0	0	3	7	7	32.975	0	0	FreeSolv
CCCCCCCCC(=O)C	-2.34	156.15141526	3.326	0	1	7	11	11	48.674	17.07	0	FreeSolv
c1ccc(cc1)Cl	-1.12	112.00797784	2.34	0	0	0	7	7	31.452	0	0	FreeSolv
CN(C)CCOC(c1ccccc1)c2ccccc2	-9.34	255.162314292	3.3542	0	2	6	19	19	79.2330000000001	12.47	0	FreeSolv
CCCCC=O	-3.03	86.07316494	1.3755	0	1	3	6	6	25.589	17.07	0	FreeSolv
c1ccc(cc1)Oc2ccccc2	-2.87	170.07316494	3.4789	0	1	2	13	13	52.958	9.23	0	FreeSolv
C1CCC(=O)CC1	-4.91	98.07316494	1.5196	0	1	0	7	7	28.092	17.07	0	FreeSolv
CCCC[N+](=O)[O-]	-3.09	103.063328528	1.0632	0	2	3	7	7	26.7694	43.14	0	FreeSolv
c1cnccc1C=O	-7	107.03711378	0.8941	0	2	1	8	8	29.6245	29.96	0	FreeSolv
C(CCl)OCCCl	-4.23	141.995220236	1.4806	0	1	4	7	7	32.259	9.23	0	FreeSolv
CC[N+](=O)[O-]	-3.71	75.0320284	0.283	0	2	1	5	5	17.5354	43.14	0	FreeSolv
c1cc(cnc1)Cl	-4.01	113.003226808	1.735	0	1	0	7	7	29.247	12.89	0	FreeSolv
CBr	-0.82	93.941812196	1.0111	0	0	0	2	2	14.851	0	0	FreeSolv
CO	-5.1	32.026214748	-0.3915	1	1	0	2	2	8.1428	20.23	0	FreeSolv
CCCCCCC=O	-2.67	114.104465068	2.1557	0	1	5	8	8	34.823	17.07	0	FreeSolv
c1cc(c(c(c1)Cl)c2c(cccc2Cl)Cl)Cl	-2.28	289.922360912	5.9672	0	0	1	16	16	71.918	0	0	FreeSolv
c1ccc(c(c1)N)[N+](=O)[O-]	-7.37	138.042927432	1.177	1	3	1	10	10	37.5088	69.16	0	FreeSolv
CN1CCCCC1	-3.88	99.104799416	1.1021	0	1	0	7	7	31.348	3.24	0	FreeSolv
CCCCCCCC=O	-2.29	128.120115132	2.5458	0	1	6	9	9	39.44	17.07	0	FreeSolv
c1ccc(cc1)[N+](=O)[O-]	-4.12	123.0320284	1.5948	0	2	1	9	9	33.0964	43.14	0	FreeSolv
C[C@@H]1CC[C@H](C(=O)C1)C(C)C	-2.53	154.135765196	2.6477	0	1	1	11	11	46.35	17.07	0	FreeSolv
C([C@@H]1[C@H]([C@@H]([C@H]([C@@H](O1)O)O)O)O)O	-25.47	180.063388104	-3.2214	5	6	1	12	12	35.986	110.38	0	FreeSolv
CF	-0.22	34.021878316	0.5857	0	0	0	2	2	7.032	0	0	FreeSolv
CS(=O)C	-9.28	78.013935812	-0.00529999999999997	0	1	0	4	4	19.9904	17.07	0	FreeSolv
c1ccc2c(c1)Oc3ccccc3O2	-3.15	184.052429496	3.5846	0	2	0	14	14	53.032	18.46	0	FreeSolv
Cc1ccccc1N	-5.53	107.073499288	1.57722	1	1	0	8	8	35.5914	26.02	0	FreeSolv
CCCCBr	-0.4	135.988762388	2.1814	0	0	2	5	5	28.702	0	0	FreeSolv
CCCCCCCCCO	-3.88	144.15141526	2.7293	1	1	7	10	10	45.0788	20.23	0	FreeSolv
Cc1ccncc1	-4.93	93.057849224	1.39002	0	1	0	7	7	28.974	12.89	0	FreeSolv
C(=C(Cl)Cl)(Cl)Cl	0.1	163.87541072	3.0682	0	0	0	6	6	30.438	0	0	FreeSolv
CC(C)(C)Br	0.84	135.988762388	2.1798	0	0	0	5	5	28.68	0	0	FreeSolv
C=C(c1ccccc1)c2ccccc2	-2.78	180.093900384	3.7481	0	0	2	14	14	61.02	0	0	FreeSolv
CCc1ccc(cc1)C	-0.95	120.093900384	2.55742	0	0	1	9	9	40.557	0	0	FreeSolv
Cc1cccnc1	-4.77	93.057849224	1.39002	0	1	0	7	7	28.974	12.89	0	FreeSolv
COCC(OC)(OC)OC	-5.73	150.089208928	0.2258	0	4	5	10	10	35.634	36.92	0	FreeSolv
c1ccc-2c(c1)Cc3c2cccc3	-3.35	166.07825032	3.2578	0	0	0	13	13	54.684	0	0	FreeSolv
CC(=O)N	-9.71	59.03711378	-0.5084	1	1	0	4	4	14.8684	43.09	0	FreeSolv
COS(=O)(=O)OC	-5.1	125.998679672	-0.476	0	4	2	7	7	22.9378	52.6	0	FreeSolv
C(C(Cl)Cl)(Cl)Cl	-2.37	165.891060784	2.5938	0	0	1	6	6	30.988	0	0	FreeSolv
COC(=O)C1CCCCC1	-3.3	142.099379688	1.7397	0	2	1	10	10	38.591	26.3	0	FreeSolv
CCCCCCBr	0.18	164.020062516	2.9616	0	0	4	7	7	37.936	0	0	FreeSolv
CCCCCCCBr	0.34	178.03571258	3.3517	0	0	5	8	8	42.553	0	0	FreeSolv
c1ccc2c(c1)Oc3cccc(c3O2)Cl	-3.52	218.013457144	4.238	0	2	0	15	15	58.042	18.46	0	FreeSolv
COC(CC#N)(OC)OC	-6.4	145.073893212	0.49308	0	4	4	10	10	33.988	51.48	0	FreeSolv
CC[C@H](C)Cl	0	92.039277968	2.0237	0	0	1	5	5	25.606	0	0	FreeSolv
CCCCCCc1ccccc1	-0.04	162.140850576	3.8094	0	0	5	12	12	54.288	0	0	FreeSolv
COc1cc(c(c(c1O)OC)Cl)C=O	-7.78	216.018936448	1.8753	1	4	3	14	14	51.6083	55.76	0	FreeSolv
c1cc(cc(c1)C(F)(F)F)C(F)(F)F	1.07	214.021719448	3.7242	0	0	0	14	14	36.446	0	0	FreeSolv
c1ccc(cc1)Cn2ccnc2	-7.63	158.08439832	1.9314	0	2	2	12	12	47.771	17.82	0	FreeSolv
c1ccc2c(c1)cccc2N	-7.28	143.073499288	2.422	1	1	0	11	11	48.3604	26.02	0	FreeSolv
CCOC(=O)CC(=O)OCC	-6	160.073558864	0.5027	0	4	4	11	11	37.883	52.6	0	FreeSolv
CC(=O)C1CC1	-4.61	84.057514876	0.9854	0	1	1	6	6	23.405	17.07	0	FreeSolv
c1cc[nH]c1	-4.78	67.04219916	1.0147	1	0	0	5	5	20.7927	15.79	0	FreeSolv
c1cc(c(cc1c2ccc(cc2F)F)C(=O)O)O	-9.4	250.044150556	3.0356	2	2	2	18	18	60.4181	57.53	0	FreeSolv
CC1CCC(CC1)C	2.11	112.125200512	2.8326	0	0	0	8	8	36.796	0	0	FreeSolv
C1CCC(CC1)O	-5.46	100.088815004	1.3114	1	1	0	7	7	29.0918	20.23	0	FreeSolv
CN(C)CCC=C1c2ccccc2CCc3c1cccc3	-7.43	277.183049736	4.1686	0	1	3	21	21	90.5420000000001	3.24	0	FreeSolv
c1cc(ccc1O)F	-6.19	112.032443	1.5313	1	1	0	8	8	28.0648	20.23	0	FreeSolv
c1ccc(c(c1)N)Cl	-4.91	127.018876872	1.9222	1	1	0	8	8	35.8644	26.02	0	FreeSolv
Cc1ccc(c(c1)C)C	-0.86	120.093900384	2.61186	0	0	0	9	9	40.653	0	0	FreeSolv
CCc1ccccc1C	-0.85	120.093900384	2.55742	0	0	1	9	9	40.557	0	0	FreeSolv
C[C@@H]1CC[C@H](CC1=O)C(=C)C	-3.75	152.120115132	2.5678	0	1	1	11	11	46.326	17.07	0	FreeSolv
c1ccc(cc1)c2ccccc2	-2.7	154.07825032	3.3536	0	0	1	12	12	51.878	0	0	FreeSolv
Cc1cccc(c1C)O	-6.16	122.07316494	2.00904	1	1	0	9	9	37.5808	20.23	0	FreeSolv
COP(=S)(OC)Oc1ccc(cc1)[N+](=O)[O-]	-7.19	263.00173005	2.4909	0	6	5	16	16	62.0274	70.83	0	FreeSolv
CCOP(=S)(OCC)Oc1ccc(cc1)[N+](=O)[O-]	-6.74	291.033030178	3.2711	0	6	7	18	18	71.2614	70.83	0	FreeSolv
CCN(CC)c1c(cc(c(c1[N+](=O)[O-])N)C(F)(F)F)[N+](=O)[O-]	-5.66	322.088889556	2.9502	1	6	5	22	22	72.7262	115.54	0	FreeSolv
CSC	-1.61	62.019021192	0.9792	0	1	0	3	3	19.439	0	0	FreeSolv
C[C@@H](c1cccc(c1)C(=O)c2ccccc2)C(=O)O	-10.78	254.094294308	3.1057	1	2	4	19	19	72.3673	54.37	0	FreeSolv
C1CCC(C1)O	-5.49	86.07316494	0.9213	1	1	0	6	6	24.4748	20.23	0	FreeSolv
CCCCC(=O)OC	-2.56	116.083729624	1.3496	0	2	3	8	8	31.541	26.3	0	FreeSolv
CCCC(=C)C	1.47	84.093900384	2.3626	0	0	2	6	6	29.722	0	0	FreeSolv
C[C@@H](c1ccc(c(c1)F)c2ccccc2)C(=O)O	-8.42	244.089957876	3.6808	1	1	3	18	18	67.8868	37.3	0	FreeSolv
CCCN(CCC)c1c(cc(cc1[N+](=O)[O-])S(=O)(=O)C)[N+](=O)[O-]	-7.98	345.099456328	2.5329	0	7	8	23	23	85.6556	123.66	0	FreeSolv
C=CCl	-0.59	61.992327776	1.3687	0	0	0	3	3	16.05	0	0	FreeSolv
Cc1ccc(cc1)C(=O)N(C)C	-9.76	163.099714036	1.69682	0	1	1	12	12	49.1965	20.31	0	FreeSolv
CCCC(=O)CCC	-2.92	114.104465068	2.1557	0	1	4	8	8	34.823	17.07	0	FreeSolv
COC(=O)c1ccccc1	-3.92	136.052429496	1.4732	0	2	1	10	10	37.7815	26.3	0	FreeSolv
Cc1ccc(cc1)C=O	-4.27	120.057514876	1.80752	0	1	1	9	9	36.5665	17.07	0	FreeSolv
CCCC(=O)OCCC	-2.28	130.099379688	1.7397	0	2	4	9	9	36.158	26.3	0	FreeSolv
C1CNCCN1	-7.4	86.08439832	-0.8208	2	2	0	6	6	25.7394	24.06	0	FreeSolv
CCOP(=S)(OCC)S[C@@H](CCl)N1C(=O)c2ccccc2C1=O	-5.74	393.002514334	3.8782	0	6	8	23	23	96.578	55.84	0	FreeSolv
CCOCCO	-6.69	90.06807956	0.0152	1	2	3	6	6	23.5788	29.46	0	FreeSolv
CCC(C)CC	2.51	86.109550448	2.4425	0	0	2	6	6	29.746	0	0	FreeSolv
Cc1cnccn1	-5.51	94.053098192	0.78502	0	2	0	7	7	26.769	25.78	0	FreeSolv
CCC[N+](=O)[O-]	-3.34	89.047678464	0.6731	0	2	2	6	6	22.1524	43.14	0	FreeSolv
Cc1cc(cc(c1)C)C	-0.9	120.093900384	2.61186	0	0	0	9	9	40.653	0	0	FreeSolv
c1c(c(=O)[nH]c(=O)[nH]1)F	-16.92	130.017855556	-0.7977	2	2	0	9	9	27.6414	65.72	0	FreeSolv
CCO	-5	46.041864812	-0.00140000000000001	1	1	0	3	3	12.7598	20.23	0	FreeSolv
Cc1ccc(c2c1cccc2)C	-2.82	156.093900384	3.45664	0	0	0	12	12	53.422	0	0	FreeSolv
c1c2c(cc(c1Cl)Cl)Oc3cc(c(cc3O2)Cl)Cl	-3.37	319.896540088	6.1982	0	2	0	18	18	73.072	18.46	0	FreeSolv
c1cc(c(c(c1)Cl)C#N)Cl	-4.71	170.964254456	2.86508	0	1	0	10	10	41.177	23.79	0	FreeSolv
CCOC=O	-2.56	74.036779432	0.1793	0	2	2	5	5	17.69	26.3	0	FreeSolv
c1c(c(cc(c1Cl)Cl)Cl)Cl	-1.34	213.891060784	4.3002	0	0	0	10	10	46.482	0	0	FreeSolv
CCOC(OCC)Oc1ccccc1	-5.23	196.109944372	2.422	0	3	6	14	14	54.11	27.69	0	FreeSolv
c1cc(cc(c1)O)[N+](=O)[O-]	-9.62	139.02694302	1.3004	1	3	1	10	10	34.7612	63.37	0	FreeSolv
CCCCCCCCO	-4.09	130.135765196	2.3392	1	1	6	9	9	40.4618	20.23	0	FreeSolv
CCC=C	1.38	56.062600256	1.5824	0	0	1	4	4	20.488	0	0	FreeSolv
C(Cl)(Cl)(Cl)Cl	0.08	151.87541072	2.5529	0	0	0	5	5	26.143	0	0	FreeSolv
c1ccc(cc1)CCO	-6.79	122.07316494	1.2214	1	1	2	9	9	37.2318	20.23	0	FreeSolv
CN(C)C(=O)Nc1ccccc1	-9.13	164.094963004	1.7801	1	1	1	12	12	49.1477	32.34	0	FreeSolv
CSSC	-1.83	93.991092192	1.6274	0	2	1	4	4	27.03	0	0	FreeSolv
C1C=CC[C@@H]2[C@@H]1C(=O)N(C2=O)SC(Cl)(Cl)Cl	-9.01	298.934132536	2.9135	0	3	1	16	16	65.088	37.38	0	FreeSolv
CC(=O)OCC(COC(=O)C)OC(=O)C	-8.84	218.079038168	0.0442999999999998	0	6	5	15	15	48.82	78.9	0	FreeSolv
COC	-1.91	46.041864812	0.2626	0	1	0	3	3	12.933	9.23	0	FreeSolv
CCCCCC	2.48	86.109550448	2.5866	0	0	3	6	6	29.816	0	0	FreeSolv
C(CBr)Br	-2.33	185.867974328	1.7762	0	0	1	4	4	27.588	0	0	FreeSolv
C(C(Cl)(Cl)Cl)(Cl)Cl	-1.23	199.852088432	3.1603	0	0	0	7	7	35.784	0	0	FreeSolv
c1c(c(=O)[nH]c(=O)[nH]1)C(F)(F)F	-15.46	180.014661996	0.082	2	2	0	12	12	32.6854	65.72	0	FreeSolv
Cc1cccc(c1N)C	-5.21	121.089149352	1.88564	1	1	0	9	9	40.3284	26.02	0	FreeSolv
CCCOC(=O)C	-2.79	102.06807956	0.9595	0	2	2	7	7	26.924	26.3	0	FreeSolv
c1ccc2c(c1)cccn2	-5.72	129.057849224	2.2348	0	1	0	10	10	41.743	12.89	0	FreeSolv
CCS	-1.14	62.019021192	0.9361	1	1	0	3	3	19.527	0	0	FreeSolv
CCSSCC	-1.64	122.02239232	2.4076	0	2	3	6	6	36.264	0	0	FreeSolv
c1ccsc1	-1.4	84.003371128	1.7481	0	1	0	5	5	24.319	0	0	FreeSolv
CCc1cccc2c1cccc2	-2.4	156.093900384	3.4022	0	0	1	12	12	53.326	0	0	FreeSolv
CCCC(=O)C	-3.52	86.07316494	1.3755	0	1	2	6	6	25.589	17.07	0	FreeSolv
c1c(c(c(c(c1Cl)Cl)Cl)Cl)c2c(cc(c(c2Cl)Cl)Cl)Cl	-4.61	425.766471504	8.5808	0	0	1	20	20	91.958	0	0	FreeSolv
CCC[N@@](CC1CC1)c2c(cc(cc2[N+](=O)[O-])C(F)(F)F)[N+](=O)[O-]	-2.45	347.109290652	4.1482	0	5	7	24	24	79.9808	89.52	0	FreeSolv
CC(=O)O	-6.69	60.021129368	0.0908999999999999	1	1	0	4	4	13.3098	37.3	0	FreeSolv
CC=O	-3.5	44.026214748	0.2052	0	1	0	3	3	11.738	17.07	0	FreeSolv
c1cc(cc(c1)[N+](=O)[O-])N	-8.84	138.042927432	1.177	1	3	1	10	10	37.5088	69.16	0	FreeSolv
CCCCC#C	0.29	82.07825032	1.8098	0	0	2	6	6	28.358	0	0	FreeSolv
COc1ccccc1N	-6.12	123.068413908	1.2774	1	2	1	9	9	37.4064	35.25	0	FreeSolv
c1ccc(cc1)O	-6.6	94.041864812	1.3922	1	1	0	7	7	28.1068	20.23	0	FreeSolv
CCC#N	-3.84	55.04219916	0.91998	0	1	0	4	4	15.904	23.79	0	FreeSolv
c1ccc2c(c1)cccc2O	-7.67	144.057514876	2.5454	1	1	0	11	11	45.6128	20.23	0	FreeSolv
CCCCOC(=O)C	-2.64	116.083729624	1.3496	0	2	3	8	8	31.541	26.3	0	FreeSolv
CC(C)(/C=N\OC(=O)NC)SC	-9.84	190.077598688	1.4698	1	4	3	12	12	51.6267	50.69	0	FreeSolv
Cc1ccccc1O	-5.9	108.057514876	1.70062	1	1	0	8	8	32.8438	20.23	0	FreeSolv
CC(C)C=O	-2.86	72.057514876	0.8413	0	1	1	5	5	20.902	17.07	0	FreeSolv
CCC(=O)N	-9.4	73.052763844	-0.1183	1	1	1	5	5	19.4854	43.09	0	FreeSolv
CCCBr	-0.56	121.973112324	1.7913	0	0	1	4	4	24.085	0	0	FreeSolv
CC(C)Cl	-0.25	78.023627904	1.6336	0	0	0	4	4	20.989	0	0	FreeSolv
C(CCl)CCl	-1.89	111.984655552	1.8541	0	0	2	5	5	26.057	0	0	FreeSolv
c1cc(ccc1[N+](=O)[O-])O	-10.64	139.02694302	1.3004	1	3	1	10	10	34.7612	63.37	0	FreeSolv
C[C@@H](CCl)Cl	-1.27	111.984655552	1.8525	0	0	1	5	5	26.035	0	0	FreeSolv
c1cc(ccc1N)Cl	-5.9	127.018876872	1.9222	1	1	0	8	8	35.8644	26.02	0	FreeSolv
c1ccc2c(c1)C(=O)c3cccc(c3C2=O)N	-9.44	223.063328528	2.0442	1	3	0	17	17	64.1614	60.16	0	FreeSolv
Cc1cccnc1C	-4.82	107.073499288	1.69844	0	1	0	8	8	33.711	12.89	0	FreeSolv
c1cnccc1C#N	-6.02	104.037448128	0.95328	0	2	0	8	8	28.952	36.68	0	FreeSolv
CCOP(=S)(OCC)SCSCC	-4.37	260.012829414	3.7277	0	5	8	13	13	68.127	18.46	0	FreeSolv
CC(=O)C1CCCCC1	-3.9	126.104465068	2.1557	0	1	1	9	9	37.256	17.07	0	FreeSolv
Cc1ccccc1C=O	-3.93	120.057514876	1.80752	0	1	1	9	9	36.5665	17.07	0	FreeSolv
CC(=O)c1ccncc1	-7.62	121.052763844	1.2842	0	2	1	9	9	34.2415	29.96	0	FreeSolv
c1c2c(cc(c1Cl)Cl)Oc3c(c(c(c(c3Cl)Cl)Cl)Cl)O2	-3.71	387.818595384	7.505	0	2	0	20	20	83.092	18.46	0	FreeSolv
CC(=O)C	-3.8	58.041864812	0.5953	0	1	0	4	4	16.355	17.07	0	FreeSolv
CC(=C)C	1.16	56.062600256	1.5824	0	0	0	4	4	20.488	0	0	FreeSolv
c1cc(c(cc1Cl)c2cc(c(c(c2)Cl)Cl)Cl)Cl	-3.61	323.88338856	6.6206	0	0	1	17	17	76.928	0	0	FreeSolv
CCCCC[N+](=O)[O-]	-2.82	117.078978592	1.4533	0	2	4	8	8	31.3864	43.14	0	FreeSolv
CCC/C=C/C=O	-3.68	98.07316494	1.5416	0	1	3	7	7	30.112	17.07	0	FreeSolv
CN(C)C(=O)c1ccc(cc1)[N+](=O)[O-]	-11.95	194.06914218	1.2966	0	3	2	14	14	51.1139	63.45	0	FreeSolv
C1CCOC1	-3.47	72.057514876	0.7968	0	1	0	5	5	20.053	9.23	0	FreeSolv
CCCCCCCC	2.88	114.140850576	3.3668	0	0	5	8	8	39.05	0	0	FreeSolv
CCCN(CCC)c1c(cc(cc1[N+](=O)[O-])C(F)(F)F)[N+](=O)[O-]	-3.25	335.109290652	4.1482	0	5	7	23	23	77.5478	89.52	0	FreeSolv
CC(=CCC[C@](C)(C=C)OC(=O)C)C	-2.49	196.14632988	3.2406	0	2	5	14	14	59.033	26.3	0	FreeSolv
C[C@@H](CCO[N+](=O)[O-])O[N+](=O)[O-]	-4.29	180.038235976	0.1816	0	6	6	12	12	35.1048	104.74	0	FreeSolv
CC(C)OC(C)C	-0.53	102.104465068	1.8198	0	1	2	7	7	31.357	9.23	0	FreeSolv
CCCCC(C)C	2.93	100.125200512	2.8326	0	0	3	7	7	34.363	0	0	FreeSolv
c1(c(c(c(c(c1Cl)Cl)Cl)Cl)Cl)N(=O)=O	-5.22	292.83716664	4.8618	0	2	1	14	14	58.1464	43.14	0	FreeSolv
[C@@H](C(F)(F)F)(Cl)Br	-0.11	195.890224472	2.5085	0	0	0	7	7	24.623	0	0	FreeSolv
CCCCOCCCC	-0.83	130.135765196	2.6032	0	1	6	9	9	40.635	9.23	0	FreeSolv
CCCCCC1CCCC1	2.55	140.15650064	3.7569	0	0	4	10	10	46.1	0	0	FreeSolv
CC(C)CC(C)C	2.83	100.125200512	2.6885	0	0	2	7	7	34.293	0	0	FreeSolv
Cc1ccc(nc1)C	-4.72	107.073499288	1.69844	0	1	0	8	8	33.711	12.89	0	FreeSolv
C/C=C/C=O	-4.22	70.041864812	0.7614	0	1	1	5	5	20.878	17.07	0	FreeSolv
CCC[C@H](C)CC	2.71	100.125200512	2.8326	0	0	3	7	7	34.363	0	0	FreeSolv
c1cc(c(c(c1)Cl)c2c(cc(cc2Cl)Cl)Cl)Cl	-1.96	323.88338856	6.6206	0	0	1	17	17	76.928	0	0	FreeSolv
c1ccc(cc1)O[C@@H](C(F)F)F	-1.29	176.044899504	2.6261	0	1	3	12	12	37.97	9.23	0	FreeSolv
COCCOC	-4.84	90.06807956	0.2792	0	2	3	6	6	23.752	18.46	0	FreeSolv
CC[C@H](C)c1ccccc1	-0.45	134.109550448	3.2001	0	0	2	10	10	45.148	0	0	FreeSolv
c1ccc(cc1)CCCO	-6.92	136.088815004	1.6115	1	1	3	10	10	41.8488	20.23	0	FreeSolv
CC[C@@H](C)c1cc(cc(c1O)[N+](=O)[O-])[N+](=O)[O-]	-6.23	240.074621484	2.7221	1	5	4	17	17	60.1216	106.51	0	FreeSolv
COc1ccc(cc1)C(=O)OC	-5.33	166.06299418	1.4818	0	3	2	12	12	44.3335	35.53	0	FreeSolv
CCC(=O)Nc1ccc(c(c1)Cl)Cl	-7.78	217.006119268	3.3419	1	1	2	13	13	55.3827	29.1	0	FreeSolv
C[C@@H](c1ccc2cc(ccc2c1)OC)C(=O)O	-10.21	230.094294308	3.0365	1	2	3	17	17	66.5508	46.53	0	FreeSolv
C1(C(C(C1(F)F)(F)F)(F)F)(F)F	3.43	199.98722576	2.5412	0	0	0	12	12	19.788	0	0	FreeSolv
CC(C)CCOC(=O)C	-2.21	130.099379688	1.5956	0	2	3	9	9	36.088	26.3	0	FreeSolv
CCCCCCCl	0	120.070578096	2.8055	0	0	4	7	7	34.862	0	0	FreeSolv
CC(C)CC(=O)C	-3.05	100.088815004	1.6215	0	1	2	7	7	30.136	17.07	0	FreeSolv
CCCCCC=O	-2.81	100.088815004	1.7656	0	1	4	7	7	30.206	17.07	0	FreeSolv
c1cc(cc(c1)Cl)N	-5.82	127.018876872	1.9222	1	1	0	8	8	35.8644	26.02	0	FreeSolv
C1COCCN1	-7.17	87.068413908	-0.3938	1	2	0	6	6	23.6887	21.26	0	FreeSolv
CCOC(C)OCC	-3.28	118.099379688	1.4054	0	2	4	8	8	32.714	18.46	0	FreeSolv
CCCC[N@](CC)c1c(cc(cc1[N+](=O)[O-])C(F)(F)F)[N+](=O)[O-]	-3.51	335.109290652	4.1482	0	5	7	23	23	77.5478	89.52	0	FreeSolv
CS	-1.2	48.003371128	0.546	1	1	0	2	2	14.91	0	0	FreeSolv
C1[C@@H]2[C@H](COS(=O)O1)[C@@]3(C(=C([C@]2(C3(Cl)Cl)Cl)Cl)Cl)Cl	-4.23	403.816881132	3.6898	0	3	0	19	19	77.3634	35.53	0	FreeSolv
CC(=O)c1ccc(cc1)OC	-4.4	150.06807956	1.8978	0	2	2	11	11	42.9985	26.3	0	FreeSolv
C=CCO	-5.03	58.041864812	0.1647	1	1	1	4	4	17.2828	20.23	0	FreeSolv
CCSC	-1.5	76.034671256	1.3693	0	1	1	4	4	24.056	0	0	FreeSolv
CCCCCOC(=O)C	-2.51	130.099379688	1.7397	0	2	4	9	9	36.158	26.3	0	FreeSolv
c1c(cc(c(c1Cl)Cl)Cl)Cl	-1.62	213.891060784	4.3002	0	0	0	10	10	46.482	0	0	FreeSolv
CC(=O)c1ccccc1	-4.58	120.057514876	1.8892	0	1	1	9	9	36.4465	17.07	0	FreeSolv
CCCl	-0.63	64.00797784	1.2451	0	0	0	3	3	16.394	0	0	FreeSolv
CCCC1CCCC1	2.13	112.125200512	2.9767	0	0	2	8	8	36.866	0	0	FreeSolv
c1c(cc(cc1Cl)Cl)Cl	-0.78	179.930033136	3.6468	0	0	0	9	9	41.472	0	0	FreeSolv
CCCOC(=O)c1ccc(cc1)O	-9.37	180.078644244	1.959	1	3	3	13	13	48.6803	46.53	0	FreeSolv
c1cc(cc(c1)Cl)O	-6.62	128.00289246	2.0456	1	1	0	8	8	33.1168	20.23	0	FreeSolv
CC(C)CCO	-4.42	88.088815004	1.0248	1	1	2	6	6	26.5408	20.23	0	FreeSolv
CCCCCN	-4.09	87.104799416	1.1353	1	1	3	6	6	28.5794	26.02	0	FreeSolv
Cc1c(c(=O)n(c(=O)[nH]1)C(C)(C)C)Cl	-11.14	216.066555336	1.25342	1	3	0	14	14	56.0657	54.86	0	FreeSolv
CC(C)CCC(C)(C)C	2.93	128.15650064	3.4687	0	0	2	9	9	43.527	0	0	FreeSolv
CCCCOCCO	-6.25	118.099379688	0.7954	1	2	5	8	8	32.8128	29.46	0	FreeSolv
C1[C@@H]2[C@H]3[C@@H]([C@H]1[C@H]4[C@@H]2O4)[C@@]5(C(=C([C@]3(C5(Cl)Cl)Cl)Cl)Cl)Cl	-4.82	377.870630956	4.4814	0	1	0	19	19	77.575	12.53	0	FreeSolv
c1ccc(cc1)C(=O)N	-11	121.052763844	0.7855	1	1	1	9	9	34.9599	43.09	0	FreeSolv
CC(C)[N+](=O)[O-]	-3.13	89.047678464	0.6715	0	2	1	6	6	22.1304	43.14	0	FreeSolv
C(C(CO)O)O	-13.43	92.047344116	-1.6681	3	3	2	6	6	20.1784	60.69	0	FreeSolv
CCCI	-0.53	169.959248224	1.8314	0	0	1	4	4	29.178	0	0	FreeSolv
COCCN	-6.55	75.068413908	-0.4085	1	2	2	5	5	20.9304	35.25	0	FreeSolv
C(C(Cl)(Cl)Cl)Cl	-1.43	165.891060784	2.5954	0	0	0	6	6	31.01	0	0	FreeSolv
CCC(=O)OC	-2.93	88.052429496	0.5694	0	2	1	6	6	22.307	26.3	0	FreeSolv
C1CCCC1	1.2	70.07825032	1.9505	0	0	0	5	5	23.085	0	0	FreeSolv
CCc1cccnc1	-4.59	107.073499288	1.644	0	1	1	8	8	33.615	12.89	0	FreeSolv
Cc1cc(cnc1)C	-4.84	107.073499288	1.69844	0	1	0	8	8	33.711	12.89	0	FreeSolv
COCCO	-6.62	76.052429496	-0.3749	1	2	2	5	5	18.9618	29.46	0	FreeSolv
COC=O	-2.78	60.021129368	-0.2108	0	2	1	4	4	13.073	26.3	0	FreeSolv
c1ccc2cc(ccc2c1)N	-7.47	143.073499288	2.422	1	1	0	11	11	48.3604	26.02	0	FreeSolv
Cc1c[nH]cn1	-10.27	82.053098192	0.71812	1	1	0	6	6	23.3247	28.68	0	FreeSolv
Cc1cccc(c1)[N+](=O)[O-]	-3.45	137.047678464	1.90322	0	2	1	10	10	37.8334	43.14	0	FreeSolv
C(CCCl)CCl	-2.32	126.000305616	2.2442	0	0	3	6	6	30.674	0	0	FreeSolv
CC(=O)CO[N+](=O)[O-]	-5.99	119.02185764	-0.2163	0	4	3	8	8	23.6274	69.44	0	FreeSolv
CC(C)(C)c1ccccc1	-0.44	134.109550448	2.9841	0	0	0	10	10	45.142	0	0	FreeSolv
CCCCCC(=O)OC	-2.49	130.099379688	1.7397	0	2	4	9	9	36.158	26.3	0	FreeSolv
C[C@@H](C(F)(F)F)O	-4.16	114.02924944	0.9295	1	1	0	7	7	17.7358	20.23	0	FreeSolv
CCCCCBr	-0.1	150.004412452	2.5715	0	0	3	6	6	33.319	0	0	FreeSolv
CCCCCCC=C	1.92	112.125200512	3.1428	0	0	5	8	8	38.956	0	0	FreeSolv
CC1=CC(=O)[C@@H](CC1)C(C)C	-4.51	152.120115132	2.5678	0	1	1	11	11	46.326	17.07	0	FreeSolv
CC(C)O	-4.74	60.057514876	0.3871	1	1	0	4	4	17.3548	20.23	0	FreeSolv
CCCCCCN	-3.95	101.12044948	1.5254	1	1	4	7	7	33.1964	26.02	0	FreeSolv
C(CO[N+](=O)[O-])CO[N+](=O)[O-]	-4.8	166.022585912	-0.2069	0	6	6	11	11	30.5098	104.74	0	FreeSolv
Cc1ccc(c(c1)C)O	-6.01	122.07316494	2.00904	1	1	0	9	9	37.5808	20.23	0	FreeSolv
CCCCCO	-4.57	88.088815004	1.1689	1	1	3	6	6	26.6108	20.23	0	FreeSolv
CCC[C@@H](C)O	-4.39	88.088815004	1.1673	1	1	2	6	6	26.5888	20.23	0	FreeSolv
CCCC[C@@H](C)CC	2.97	114.140850576	3.2227	0	0	4	8	8	38.98	0	0	FreeSolv
C[C@@H](c1ccc(cc1)CC(C)C)C(=O)O	-7	206.130679816	3.0732	1	1	4	15	15	61.0348	37.3	0	FreeSolv
CCOC(=O)C[C@H](C(=O)OCC)SP(=S)(OC)OC	-8.15	330.036066958	2.1218	0	8	9	19	19	77.565	71.06	0	FreeSolv
Cc1ccc(cc1C)O	-6.5	122.07316494	2.00904	1	1	0	9	9	37.5808	20.23	0	FreeSolv
Cc1cc(ccc1Cl)O	-6.79	142.018542524	2.35402	1	1	0	9	9	37.8538	20.23	0	FreeSolv
CCCC/C=C/C	1.68	98.109550448	2.7527	0	0	3	7	7	34.339	0	0	FreeSolv
CCCOCCC	-1.16	102.104465068	1.823	0	1	4	7	7	31.401	9.23	0	FreeSolv
C[C@@H]1CC[C@H]([C@@H](C1)O)C(C)C	-3.2	156.15141526	2.4395	1	1	1	11	11	47.3498	20.23	0	FreeSolv
CCNc1nc(nc(n1)SC)NC(C)(C)C	-6.68	241.136116608	2.2357	2	6	4	16	16	69.1474	62.73	0	FreeSolv
CC(C)CC(C)(C)C	2.89	114.140850576	3.0786	0	0	1	8	8	38.91	0	0	FreeSolv
CCCCC(=O)CCCC	-2.64	142.135765196	2.9359	0	1	6	10	10	44.057	17.07	0	FreeSolv
CCCCN(CC)C(=O)SCCC	-3.64	203.134385292	3.3716	0	2	6	13	13	60.3	20.31	0	FreeSolv
CCCCCC=C	1.66	98.109550448	2.7527	0	0	4	7	7	34.339	0	0	FreeSolv
CC(C)OC=O	-2.02	88.052429496	0.5678	0	2	2	6	6	22.285	26.3	0	FreeSolv
CC(OC(=O)C)OC(=O)C	-4.97	146.0579088	0.4586	0	4	2	10	10	32.994	52.6	0	FreeSolv
c1c(c(=O)[nH]c(=O)[nH]1)Cl	-17.74	145.988305016	-0.2834	2	2	0	9	9	32.6934	65.72	0	FreeSolv
CC(=C)c1ccccc1	-1.24	118.07825032	2.7197	0	0	1	9	9	41.15	0	0	FreeSolv
CCC(C)C	2.38	72.093900384	2.0524	0	0	1	5	5	25.129	0	0	FreeSolv
CCCCO[N+](=O)[O-]	-2.09	119.058243148	0.9948	0	3	4	8	8	27.8544	52.37	0	FreeSolv
c1ccc(cc1)Br	-1.46	155.95746226	2.4491	0	0	0	7	7	34.142	0	0	FreeSolv
CC(Cl)(Cl)Cl	-0.19	131.930033136	2.3765	0	0	0	5	5	25.964	0	0	FreeSolv
CC(=C)[C@H]1CCC(=CC1)C=O	-4.09	150.104465068	2.4879	0	1	2	11	11	46.302	17.07	0	FreeSolv
Cc1ccccc1[N+](=O)[O-]	-3.58	137.047678464	1.90322	0	2	1	10	10	37.8334	43.14	0	FreeSolv
CCCCCCCI	0.27	226.02184848	3.3918	0	0	5	8	8	47.646	0	0	FreeSolv
c1cc2ccc3cccc4c3c2c(c1)cc4	-4.52	202.07825032	4.584	0	0	0	16	16	70.146	0	0	FreeSolv
CCCCCCl	-0.1	106.054928032	2.4154	0	0	3	6	6	30.245	0	0	FreeSolv
CC(C)COC(=O)C	-2.36	116.083729624	1.2055	0	2	2	8	8	31.471	26.3	0	FreeSolv
CCC(C)(C)C	2.51	86.109550448	2.4425	0	0	0	6	6	29.746	0	0	FreeSolv
c1cc(ccc1N)N(=O)=O	-9.82	138.042927432	1.177	1	3	1	10	10	37.5088	69.16	0	FreeSolv
COC(=O)CC#N	-6.72	99.0320284	0.0730799999999999	0	3	1	7	7	22.246	50.09	0	FreeSolv
COc1ccc(cc1)N	-7.48	123.068413908	1.2774	1	2	1	9	9	37.4064	35.25	0	FreeSolv
CC(C)Cc1ccccc1	0.16	134.109550448	2.8851	0	0	2	10	10	44.984	0	0	FreeSolv
c1ccc(cc1)c2c(cc(cc2Cl)Cl)Cl	-2.16	255.961333264	5.3138	0	0	1	15	15	66.908	0	0	FreeSolv
CN	-4.55	31.04219916	-0.4251	1	1	0	2	2	10.1114	26.02	0	FreeSolv
c1ccc(c(c1)O)Cl	-4.55	128.00289246	2.0456	1	1	0	8	8	33.1168	20.23	0	FreeSolv
c1ccc2c(c1)C(=O)c3ccc(cc3C2=O)N	-11.53	223.063328528	2.0442	1	3	0	17	17	64.1614	60.16	0	FreeSolv
C(=C\Cl)\Cl	-1.17	95.953355424	1.9352	0	0	0	4	4	20.846	0	0	FreeSolv
CCCCC(=O)C	-3.28	100.088815004	1.7656	0	1	3	7	7	30.206	17.07	0	FreeSolv
C(CO[N+](=O)[O-])O[N+](=O)[O-]	-5.73	152.006935848	-0.597	0	6	5	10	10	25.8928	104.74	0	FreeSolv
c1ccc(c(c1)O)F	-5.29	112.032443	1.5313	1	1	0	8	8	28.0648	20.23	0	FreeSolv
Cc1c(nc(nc1OC(=O)N(C)C)N(C)C)C	-9.41	238.142975816	1.21984	0	5	2	17	17	65.544	58.56	0	FreeSolv
C=Cc1ccccc1	-1.24	104.062600256	2.3296	0	0	1	8	8	36.533	0	0	FreeSolv
CCOP(=O)(OCC)OCC	-7.5	182.07079559	2.204	0	4	6	11	11	42.4845	44.76	0	FreeSolv
C(C(F)(F)F)O	-4.31	100.013599376	0.541	1	1	0	6	6	13.1408	20.23	0	FreeSolv
CCCCOC[C@H](C)O	-5.73	132.115029752	1.1839	1	2	5	9	9	37.4078	29.46	0	FreeSolv
CCCO	-4.85	60.057514876	0.3887	1	1	1	4	4	17.3768	20.23	0	FreeSolv
Cc1ccccc1C	-0.9	106.07825032	2.30344	0	0	0	8	8	35.916	0	0	FreeSolv
CC(C)(C)C	2.51	72.093900384	2.0524	0	0	0	5	5	25.129	0	0	FreeSolv
CCCC#C	0.01	68.062600256	1.4197	0	0	1	5	5	23.741	0	0	FreeSolv
c1ccc2c(c1)C(=O)NC2=O	-9.61	147.0320284	0.5702	1	2	0	11	11	38.2387	46.17	0	FreeSolv
CCCCI	-0.25	183.974898288	2.2215	0	0	2	5	5	33.795	0	0	FreeSolv
Cc1ccc(cc1)O	-6.13	108.057514876	1.70062	1	1	0	8	8	32.8438	20.23	0	FreeSolv
CC(C)I	-0.46	169.959248224	1.8298	0	0	0	4	4	29.156	0	0	FreeSolv
COc1ccccc1O	-5.94	124.052429496	1.4008	1	2	1	9	9	34.6588	29.46	0	FreeSolv
C1CC=CC1	0.56	68.062600256	1.7265	0	0	0	5	5	22.991	0	0	FreeSolv
C[C@H](C(F)(F)F)O	-4.2	114.02924944	0.9295	1	1	0	7	7	17.7358	20.23	0	FreeSolv
CCCN	-4.39	59.073499288	0.3551	1	1	1	4	4	19.3454	26.02	0	FreeSolv
c1ccc(c(c1)[N+](=O)[O-])O	-4.58	139.02694302	1.3004	1	3	1	10	10	34.7612	63.37	0	FreeSolv
Cc1cccc2c1cccc2	-2.44	142.07825032	3.14822	0	0	0	11	11	48.685	0	0	FreeSolv
c1(c(c(c(c(c1Cl)Cl)Cl)Cl)Cl)Cl	-2.33	281.81311608	5.607	0	0	0	12	12	56.502	0	0	FreeSolv
CCCCC/C=C/C=O	-3.43	126.104465068	2.3218	0	1	5	9	9	39.346	17.07	0	FreeSolv
CCCCCCC#C	0.71	110.109550448	2.59	0	0	4	8	8	37.592	0	0	FreeSolv
CCOP(=S)(OCC)Oc1cc(nc(n1)C(C)C)C	-6.48	304.101050162	3.58472	0	6	7	19	19	79.023	53.47	0	FreeSolv
CCCCCCCC(=O)OC	-2.04	158.130679816	2.5199	0	2	6	11	11	45.392	26.3	0	FreeSolv
C1CCNC1	-5.48	71.073499288	0.3698	1	1	0	5	5	22.1037	12.03	0	FreeSolv
c1cc(ccc1C=O)O	-8.83	122.036779432	1.2047	1	2	1	9	9	33.4943	37.3	0	FreeSolv
CCCCCCCCl	0.29	134.08622816	3.1956	0	0	5	8	8	39.479	0	0	FreeSolv
C1COCCO1	-5.06	88.052429496	0.0332	0	2	0	6	6	21.638	18.46	0	FreeSolv
Cn1c(CN2CCN(CC2)c3ccc(Cl)cc3)nc4ccccc14	3.54	340.145474352	3.5489	0	4	3	24	24	99.656	24.3	0	Lipop
COc1cc(OC)c(cc1NC(=O)CSCC(=O)O)S(=O)(=O)N2C(C)CCc3ccccc23	-1.18	494.118143172	2.9901	2	7	9	33	33	127.0263	122.24	0	Lipop
COC(=O)[C@@H](N1CCc2sccc2C1)c3ccccc3Cl	3.69	321.059027432	3.6739	0	4	3	21	21	84.642	29.54	0	Lipop
OC[C@H](O)CN1C(=O)C(Cc2ccccc12)NC(=O)c3cc4cc(Cl)sc4[nH]3	3.37	419.070654736	1.9237	4	5	5	28	28	108.0315	105.66	0	Lipop
Cc1cccc(C[C@H](NC(=O)c2cc(nn2C)C(C)(C)C)C(=O)NCC#N)c1	3.1	381.216475104	2.0069	2	5	6	28	28	106.6679	99.81	0	Lipop
OC1(CN2CCC1CC2)C#Cc3ccc(cc3)c4ccccc4	3.14	303.162314292	3.1618	1	2	1	23	23	92.8698	23.47	0	Lipop
COc1cc(OC)c(cc1NC(=O)CCC(=O)O)S(=O)(=O)NCc2ccccc2N3CCCCC3	-0.72	505.188271332	2.9759	3	7	11	35	35	131.577	134.27	0	Lipop
CNc1cccc(CCOc2ccc(C[C@H](NC(=O)c3c(Cl)cccc3Cl)C(=O)O)cc2C)n1	0.34	501.12221164	4.78572	3	5	10	34	34	133.2177	100.55	0	Lipop
COc1ccc(cc1)C2=COc3cc(OC)cc(OC)c3C2=O	3.05	312.099773612	3.4858	0	5	4	23	23	87.5760000000001	57.9	0	Lipop
Oc1ncnc2scc(c3ccsc3)c12	2.25	233.992154812	3.1254	1	5	1	15	15	62.3928	46.01	0	Lipop
CS(=O)(=O)c1ccc(Oc2ccc(cc2)C#C[C@]3(O)CN4CCC3CC4)cc1	1.51	397.134779216	2.6906	1	5	3	28	28	107.0596	66.84	0	Lipop
C[C@H](Nc1nc(Nc2cc(C)[nH]n2)c(C)nc1C#N)c3ccc(F)cn3	2.61	352.156020764	3.13902	3	7	5	26	26	94.3241	115.2	0	Lipop
O=C1CCCCCN1	-0.08	113.084063972	0.6766	1	1	0	8	8	31.4777	29.1	0	Lipop
CCCSc1ncccc1C(=O)N2CCCC2c3ccncc3	1.95	327.140533292	3.956	0	4	5	23	23	92.5005	46.09	0	Lipop
CC1CCCCC1NC(=O)c2cnn(c2NS(=O)(=O)c3ccc(C)cc3)c4ccccc4	1.34	452.188211756	4.29002	2	5	6	32	32	124.4377	93.09	0	Lipop
Nc1ccc(cc1)c2nc3ccc(O)cc3s2	3.2	242.05138394	3.2511	2	4	1	17	17	71.1332	59.14	0	Lipop
COc1ccc(cc1)N2CCN(CC2)C(=O)[C@@H]3CCCC[C@H]3C(=O)NCC#N	1.6	384.216140756	1.78998	1	5	5	28	28	105.8577	85.67	0	Lipop
CCC(COC(=O)c1cc(OC)c(OC)c(OC)c1)(N(C)C)c2ccccc2	3.77	387.204573028	3.7363	0	6	9	28	28	108.4785	57.23	0	Lipop
COc1cc(ccc1N2CC[C@@H](O)C2)N3N=Nc4cc(sc4C3=O)c5ccc(Cl)cc5	3.15	454.086639148	3.7422	1	8	4	31	31	122.8468	80.48	0	Lipop
CO[C@H]1CN(CCN2C(=O)C=Cc3ccc(cc23)C#N)CC[C@H]1NCc4ccc5OCC(=O)Nc5n4	0.32	488.217203376	1.47818	2	9	7	36	36	133.7664	121.51	0	Lipop
CC(C)(CCCCCOCCc1ccccc1)NCCc2ccc(O)c3nc(O)sc23	2.92	442.229013948	5.43790000000001	3	6	13	31	31	128.1683	74.61	0	Lipop
Clc1ccc(cc1)C(=O)Nc2oc(nn2)C(=O)Nc3ccc(cc3)N4CCOCC4	1.92	427.104731736	3.0642	2	7	5	30	30	111.1304	109.59	0	Lipop
COc1ccc(Oc2cccc(CN3CCCC(C3)N4C=C(C)C(=O)NC4=O)c2)cc1	3.17	421.200156344	3.48302	1	6	6	31	31	119.1177	76.56	0	Lipop
OC(=O)c1cccc(c1)N2CCC(CN3CCC(CC3)Oc4ccc(Cl)c(Cl)c4)CC2	2.17	462.147698116	5.45140000000001	1	4	6	31	31	124.8903	53.01	0	Lipop
CNCC[C@@H](Oc1ccccc1C)c2ccccc2	1.2	255.162314292	3.72462	1	2	6	19	19	79.5337000000001	21.26	0	Lipop
Clc1ccc(N2CCN(CC2)C(=O)CCCc3ccncc3)c(Cl)c1	3.93	377.106167652	4.0599	0	3	5	25	25	102.43	36.44	0	Lipop
COc1cnc(nc1N(C)C)c2ccccn2	1.9	230.116761068	1.6132	0	5	3	17	17	66.142	51.14	0	Lipop
C(CCCCNc1cc(nc2ccccc12)c3ccccc3)CCCNc4cc(nc5ccccc45)c6ccccc6	2.27	550.309647216	9.9816	2	4	13	42	42	179.0394	49.84	0	Lipop
CSc1c(cnn1c2ccc(cc2)C(=O)O)C(=O)NC3C4CC5CC(CC3C5)C4	1.2	411.16166266	3.8469	2	5	5	29	29	110.6035	84.22	0	Lipop
CNC1=Nc2ncccc2C(=NC1c3cccs3)c4occn4	1.14	323.084081036	2.9728	1	7	2	23	23	89.5937	75.67	0	Lipop
CS(=O)(=O)C1(CC1)c2cc(nc(n2)c3cccc4[nH]ccc34)N5CC6CCC(C5)O6	2.6	424.156911628	3.0262	1	6	4	30	30	115.1885	88.18	0	Lipop
CN([C@@H]1CCN(Cc2ccc(cc2)C(F)(F)F)C[C@@H]1F)C(=O)Cc3ccc(cc3)n4cnnn4	3.3	476.194772268	3.2946	0	6	6	34	34	115.65	67.15	0	Lipop
CC(=O)[C@H]1CC[C@H]2[C@@H]3CCC4=CC(=O)CC[C@]4(C)[C@H]3CC[C@]12C	3.94	314.2245802	4.7235	0	2	1	23	23	90.8810000000001	34.14	0	Lipop
CS(=O)(=O)c1ccccc1C(=O)NC[C@@H](O)CN2CCC(CC2)Oc3ccc(Cl)c(Cl)c3	2.34	500.093948292	3.031	2	6	8	32	32	124.4438	95.94	0	Lipop
O=C(NCc1ccncc1)c2ccc(Oc3ccccc3C#N)cc2	2.57	329.11642672	3.67558	1	4	5	25	25	93.0802	75.01	0	Lipop
CN(C)c1ccnc2sc(C(=O)NCc3ccccc3)c(N)c12	3.62	326.120132196	2.8745	2	5	4	23	23	95.9716	71.25	0	Lipop
CN1CCN(CC1)c2ccc3N=CN(C(=O)c3c2)c4cc(NC(=O)c5cscn5)ccc4C	2.06	460.168145008	3.15472	1	8	4	33	33	131.8542	83.36	0	Lipop
Cn1cncc1c2c3C(=O)N(CC4CC4)C(=O)N(CC5CC5)c3nn2Cc6ccnc7ccc(Cl)cc67	4.33	515.183650752	3.8301	0	9	7	37	37	141.758	92.53	0	Lipop
COc1ccc2ncc(C#N)c(CCN3CCC(CC3)NCc4cc5SCOc5cn4)c2c1	2.55	461.188546104	3.74878	1	8	7	33	33	128.6047	83.3	0	Lipop
CNC(=O)C1(CCN(CC[C@H](CN(C)C(=O)c2c(OC)c(cc3ccccc23)C#N)c4ccc(Cl)c(Cl)c4)CC1)N5CCCCC5=O	2.78	677.253560152	5.86588000000001	1	6	10	47	47	184.031199999999	105.98	0	Lipop
OB1N(C(=O)Nc2ccccc12)c3ccccc3	1.4	238.091357992	1.4262	2	2	1	18	18	71.9885	52.57	0	Lipop
CC(C)N(CCC(C(=O)N)(c1ccccc1)c2ccccn2)C(C)C	-0.54	339.231062548	3.3619	1	3	8	25	25	102.2484	59.22	0	Lipop
NC(=NC#N)c1sc(Nc2ccccc2)nc1N	2.91	258.06876532	1.65528	3	6	3	18	18	72.5885	113.11	0	Lipop
CCS(=O)(=O)c1ccc(c(C)c1)c2cc(ccc2O[C@H](C)C(=O)O)C(F)(F)F	-0.4	416.090529368	4.32632	1	4	6	28	28	97.0696000000001	80.67	0	Lipop
OC(=O)COc1ccc(cc1c2cc(ccc2F)C#N)C(F)(F)F	-0.16	339.051856028	3.84658	1	3	4	24	24	74.6838	70.32	0	Lipop
COc1ccc(cn1)C2=Cc3c(C)nc(N)nc3N([C@@H]4CC[C@H](CC4)OCCO)C2=O	2.2	425.206304344	2.24532	2	9	6	31	31	117.0612	125.38	0	Lipop
CC(Nc1ncnc2ccccc12)c3ccccc3	3.4	249.12659748	3.8029	1	3	3	19	19	78.0177	37.81	0	Lipop
CC(C)c1ccc2Oc3nc(N)c(cc3C(=O)c2c1)C(=O)O	1.1	298.095356928	2.745	2	5	2	22	22	83.2457	106.42	0	Lipop
O[C@@H](CNCCCOCCOCCc1cccc2ccccc12)c3ccc(O)c4NC(=O)Sc34	2.28	482.18754306	3.7374	4	7	13	34	34	135.847	103.81	0	Lipop
COc1ccccc1Cn2c(C)nc3ccccc23	3.47	252.126263132	3.40162	0	3	3	19	19	76.566	27.05	0	Lipop
OC(=O)c1ccc(NC(=O)c2cc(OCc3ccccc3F)cc(OCc4ccccc4F)c2)nc1	3	490.13402818	5.4683	2	5	9	36	36	127.0555	97.75	0	Lipop
NC(Cc1c[nH]c2ccccc12)C(=O)O	-1.17	204.089877624	1.1223	3	2	3	15	15	57.6139	79.11	0	Lipop
OC(=O)CCC[C@H]1[C@@H](Cc2ccccc12)NC(=O)c3cc4cc(F)ccc4[nH]3	1.95	380.153620752	4.0002	3	2	6	28	28	103.8847	82.19	0	Lipop
CCNC(=O)c1cc2c(c(cnc2[nH]1)c3cncc(c3)C(=O)O)n4ccc(n4)C(F)(F)F	-0.99	444.115773	3.2773	3	6	5	32	32	106.4152	125.79	0	Lipop
C[C@H](NC(=O)c1c(C)nn(C2CCCC2)c1NS(=O)(=O)c3ccc(C)cc3)C(C)(C)C	2	446.235161948	4.58024	2	5	6	31	31	122.8397	93.09	0	Lipop
N(c1ccccc1)c2cc(Nc3ccccc3)[nH]n2	3.8	250.121846448	3.8969	3	3	4	19	19	78.0371	52.74	0	Lipop
COCCNC(=O)c1cccc(Nc2ncc3cc(ccc3n2)c4ccncc4)c1	3.21	399.169524912	3.8116	2	6	7	30	30	116.7029	89.03	0	Lipop
CCC(CC)NC(=O)c1cnn(C)c1NS(=O)(=O)c2ccc(C)cc2	0.36	364.156911628	2.44772	2	5	7	25	25	97.0317	93.09	0	Lipop
NC(=O)c1cc(F)cc(O[C@H]2C[C@H]3CC[C@@H](C2)N3Cc4ccccc4)c1	2.14	354.174356196	3.499	1	3	5	26	26	97.3629	55.56	0	Lipop
O=C1NC(=NC(=C1C#N)c2ccccc2)SCCc3ccccc3	1.71	333.0935831	3.64338	1	4	5	24	24	95.8787	69.54	0	Lipop
OC(C(=O)OC1CN2CCC1CC2)(c3ccccc3)c4ccccc4	1.19	337.167793596	2.5599	1	4	4	25	25	94.9268	49.77	0	Lipop
Cc1ccccc1NC(=O)CCS(=O)(=O)c2ccc(Br)s2	2.7	386.959847408	3.62152	1	4	5	21	21	88.4975	63.24	0	Lipop
CC(C)n1c(C)ncc1c2nc(Nc3ccc(cc3)C(=O)N(C)C)ncc2F	2.77	382.191737576	3.81392	1	6	5	28	28	106.0752	75.94	0	Lipop
COc1cccc(c1)c2c[nH]c(n2)c3ccccc3	3.8	250.110613068	3.7523	1	2	3	19	19	76.0117	37.91	0	Lipop
O=C(COc1ccccc1)c2ccccc2	2.87	212.083729624	2.9483	0	2	4	16	16	62.7095	26.3	0	Lipop
COc1cc2ncc(C(=O)N)c(Nc3ccc(F)cc3F)c2cc1NCCN(C)C	1.91	415.181981416	3.3376	3	6	8	30	30	113.4973	92.51	0	Lipop
CO[C@@H]1CC[C@@]2(CC1)Cc3ccc(OCC(C)C)cc3C24N=C(C)C(=N4)N	3.4	369.241627232	3.8374	1	5	4	27	27	108.5864	69.2	0	Lipop
COc1cc2ncnc(Nc3ccc(F)c(Cl)c3)c2cc1OCCCN4CCCC4	3.13	430.157181908	5.0392	1	6	8	30	30	116.5687	59.51	0	Lipop
O=C1CCOc2cc(COc3ccccc3)ccc12	3	254.094294308	3.2308	0	3	3	19	19	71.6585	35.53	0	Lipop
Clc1cccc2cn[nH]c12	2.33	152.01412584	2.2163	1	1	0	10	10	41.1037	28.68	0	Lipop
CNC(=O)c1ccc(CC(=O)N(C)C2CCN(Cc3ccc(cc3)C(F)(F)F)CC2)cc1	2.8	447.213361796	3.7305	1	3	6	32	32	116.0492	52.65	0	Lipop
COCCNCc1ccc(CCNC[C@H](O)c2ccc(O)c3NC(=O)Sc23)cc1	-0.54	417.172227344	1.8969	5	7	11	29	29	115.6687	106.61	0	Lipop
Cn1cncc1c2c3C(=O)N(CC#C)C(=O)N(CC4CC4)c3nn2Cc5ccnc6ccc(Cl)cc56	3.16	499.152350624	3.0533	0	9	6	36	36	137.867	92.53	0	Lipop
C[C@H](NC(=O)c1cccnc1Oc2ccccc2)c3ccccc3	2.91	318.136827816	4.3649	1	3	5	24	24	93.0762	51.22	0	Lipop
Clc1ccc(CN2CC3CNCC(C2)O3)cc1C(=O)NCC45CC6CC(CC(C6)C4)C5	1.55	443.233955008	3.4588	2	4	5	31	31	121.1979	53.6	0	Lipop
COc1cc(NS(=O)(=O)c2ccc(N)cc2)nc(OC)n1	0.2	310.073575928	0.8768	2	7	5	21	21	76.7989	116.43	0	Lipop
Cc1cc(CCC2CCN(CC2)S(=O)(=O)CC3(CCOCC3)N(O)C=O)c(C)cn1	1.43	439.214092156	2.06964	1	6	8	30	30	112.5893	100.04	0	Lipop
C[C@H](Nc1ncc(F)c(Nc2cc([nH]n2)C3CC3)n1)c4ncc(F)cn4	2.47	358.146598952	3.062	3	7	6	26	26	89.8631	104.3	0	Lipop
CC(=O)Nc1ccc2c(c1)c(cn2CCCO)c3cc(NC4CC4)n5ncc(C#N)c5n3	2.48	429.191322976	3.13778	3	8	7	32	32	121.2852	120.27	0	Lipop
CC1COc2c(N3CCN(C)CC3)c(F)cc4C(=O)C(=CN1c24)C(=O)O	-0.45	361.14378434	1.544	1	6	2	26	26	95.0413	75.01	0	Lipop
CC1(CC1)c2nc(ncc2C(=O)N[C@@H]3C4CC5CC3C[C@@](O)(C5)C4)N6CCOCC6	2	412.247440884	2.0341	2	6	4	30	30	111.409	87.58	0	Lipop
COC(=O)c1ccc(C)c(NS(=O)(=O)c2ccc3N(C)SC(=O)c3c2)c1	2.6	392.050063612	2.49582	1	7	4	26	26	100.393	94.47	0	Lipop
COc1ccc(cc1)C2=COc3cc(O)cc(O)c3C2=O	3.5	284.068473484	2.8798	2	5	2	21	21	77.8016	79.9	0	Lipop
CNCCCC12CCC(c3ccccc13)c4ccccc24	0.89	277.183049736	4.2114	1	1	4	21	21	87.9017000000001	12.03	0	Lipop
Oc1cc(nc2ccnn12)c3ccccc3	1.3	211.074561908	2.1019	1	4	1	16	16	60.0878	50.42	0	Lipop
Fc1cc(cc(F)c1C2=CCN(CC2)C=O)N3C[C@H](COc4ccon4)OC3=O	2.01	405.113627084	2.6025	0	6	6	29	29	96.202	85.11	0	Lipop
CC(C#C)N1C(=O)N(CC2CC2)c3nn(Cc4ccnc5ccc(Cl)cc45)c(c3C1=O)c6cncn6C	3.59	513.168000688	3.6143	0	9	6	37	37	142.578	92.53	0	Lipop
C[C@H]1CN(Cc2cc(Cl)ccc2OCC(=O)O)CCN1C(=O)Cc3ccccc3	0.18	416.15028496	3.0788	1	4	7	29	29	111.1808	70.08	0	Lipop
COc1cc(Nc2nc(N[C@@H](C)c3ncc(F)cn3)ncc2Br)n[nH]1	2.6	408.045797388	2.8166	3	8	6	25	25	92.1821	113.53	0	Lipop
Cc1nc(C)c(nc1C(=O)N)c2ccc([C@@H]3CC[C@@H](CC(=O)O)CC3)c(F)c2	1.3	385.180169848	3.74694	2	4	5	28	28	102.3697	106.17	0	Lipop
COc1ccnc(CCc2nc3c(C)ccnc3[nH]2)c1	2.1	268.132411132	2.45512	1	4	4	20	20	76.8227	63.69	0	Lipop
Cc1cc(CCCOc2c(Cl)cc(cc2Cl)C3=NCCO3)on1	3.72	354.053797732	4.07822	0	5	6	23	23	88.874	56.85	0	Lipop
CN(C)C(=O)c1ccc(CN2CCc3cc4nc(N)sc4cc3CC2)cc1	1.72	380.167082388	3.1811	1	5	3	27	27	111.1769	62.46	0	Lipop
COC(=O)[C@H]1[C@@H](O)CC[C@H]2CN3CCc4c([nH]c5ccccc45)[C@@H]3C[C@H]12	1.65	354.194342692	2.6471	2	4	1	26	26	98.6605	65.56	0	Lipop
CCN1CCN(CC1)c2ccc(Nc3cc(ncn3)N(C)C(=O)Nc4c(Cl)c(OC)cc(OC)c4Cl)cc2	3.7	559.186543212	5.3544	2	8	8	38	38	153.0714	95.09	0	Lipop
CC(C)N(CCCNC(=O)Nc1ccc(cc1)C(C)(C)C)C[C@H]2O[C@H]([C@H](O)[C@@H]2O)n3cnc4c(N)ncnc34	2.2	540.31725176	2.2474	5	10	9	39	39	149.1484	163.68	0	Lipop
CCN(CC)CCCCNc1ncc2CN(C(=O)N(Cc3cccc(NC(=O)C=C)c3)c2n1)c4c(Cl)c(OC)cc(OC)c4Cl	2.04	655.244058088	6.60580000000001	2	8	15	45	45	180.1404	112.16	0	Lipop
CCSc1c(Cc2ccccc2C(F)(F)F)sc3N(CC(C)C)C(=O)N(C)C(=O)c13	4.49	456.115304636	5.1393	0	6	6	30	30	116.812	44	0	Lipop
COc1ccc(Cc2c(N)n[nH]c2N)cc1	0.2	218.116761068	1.1735	3	4	3	16	16	63.2125	89.95	0	Lipop
CCN(CCN(C)C)S(=O)(=O)c1ccc(cc1)c2cnc(N)c(n2)C(=O)Nc3cccnc3	2	469.189608724	1.9453	2	8	9	33	33	127.0574	134.41	0	Lipop
CC1=CN([C@H]2CCCN(C2)S(=O)(=O)c3ccc(O)c(Oc4ccccc4)c3)C(=O)NC1=O	1.49	457.130756456	2.36872	2	7	5	32	32	117.7123	121.7	0	Lipop
C1Oc2ccccc2C3=NN(CC13)c4ccccc4	4.28	250.110613068	2.9195	0	3	1	19	19	75.752	24.83	0	Lipop
CNC(=C[N+](=O)[O-])NCCSCc1oc(CN(C)C)cc1	-0.95	314.141261564	1.459	2	7	10	21	21	84.4008	83.58	0	Lipop
CC(C)CC(N1NC(=O)c2nc3cc(Cl)ccc3c(O)c2C1=O)c4ccncc4	1.64	410.114568148	3.6275	2	6	4	29	29	112.6355	100.87	0	Lipop
FC(F)c1nc2ccccc2[nH]1	2.02	168.049904632	2.5005	1	1	1	12	12	41.0507	28.68	0	Lipop
O[C@@H](CNC1CCN(Cc2ccc(Cl)c(Cl)c2)CC1)COc3cccc(c3)C#N	3.09	433.1323824	3.85898	2	5	8	29	29	115.4225	68.52	0	Lipop
COc1cc2ncc(C(=O)N)c(Nc3ccc(F)cc3F)c2cc1N4CCN(C)CC4	2.18	427.181981416	3.1159	2	6	5	31	31	116.1636	83.72	0	Lipop
Oc1ccccc1OC(=O)c2cccc3ccccc23	4.4	264.078644244	3.7646	1	3	2	20	20	77.0133	46.53	0	Lipop
COc1ccccc1CNc2cc(C)ccn2	3.28	228.126263132	3.01072	1	3	4	17	17	69.2947	34.15	0	Lipop
Nc1nc(Nc2cccc(Br)c2)c3nc[nH]c3n1	3.04	304.007206388	2.4412	3	5	2	18	18	73.5208	92.51	0	Lipop
Nc1c2CCN(c3ccccc3)c2nc4ccc(Br)cc14	3.12	339.037109548	4.2737	1	3	1	21	21	91.0074	42.15	0	Lipop
COc1cc(OC)c(cc1NC(=O)CCC(=O)O)S(=O)(=O)N(c2ccc(C)cc2)c3ccc(C)cc3	0.06	512.161722236	4.65094	2	6	10	36	36	136.7283	122.24	0	Lipop
OC(C(=O)c1ccc(F)cc1)c2ccc(F)cc2	2.49	248.064886	2.8811	1	2	3	18	18	62.0903	37.3	0	Lipop
CC(C)C[C@H](N)c1oc(nn1)S(=O)(=O)Cc2ccc(F)cc2	1.11	327.105290656	2.2285	1	6	6	22	22	77.9712	99.08	0	Lipop
CC(C)COc1cccc(c1)C(=O)Nc2ccc(C)c(c2)C(=O)Nc3cccnc3	2.81	403.18959166	4.92942	2	4	7	30	30	118.0974	80.32	0	Lipop
COc1ccc(OC)c(CNC(=O)c2cccnc2Oc3ccccc3)c1	3.52	364.14230712	3.8211	1	5	7	27	27	101.4692	69.68	0	Lipop
NC1(CCC1)c2ccc(cc2)c3nc4C=CN5C(=O)NN=C5c4cc3c6ccccc6	2.5	407.174610292	4.2427	2	5	3	31	31	121.7021	89.07	0	Lipop
CC(C(Cc1nc2ccccc2[nH]1)c3nc4ccccc4[nH]3)c5ccccc5	4.48	366.184446704	5.5692	2	2	5	28	28	113.4894	57.36	0	Lipop
Clc1ccc2OCC(=O)N(CCN3CCC(CC3)NCc4ccc5OCC(=O)Nc5n4)c2c1	1.33	471.167331992	2.0455	2	7	6	33	33	123.9634	96.03	0	Lipop
OC(=O)Cc1ccc(cc1)N2CCC(CN3CCC(CC3)Oc4ccc(Cl)c(Cl)c4)CC2	1.83	476.16334818	5.38030000000001	1	4	7	32	32	129.2708	53.01	0	Lipop
COc1cc2ncc(C(=O)N)c(Nc3cccc(Cl)c3F)c2cc1OC	3.6	375.07859724	3.887	2	5	5	26	26	98.0576	86.47	0	Lipop
CN(C1CCN(CCC(c2ccccc2)c3ccccc3)CC1)C(=O)C4CCC4	3.2	390.267113708	4.93150000000001	0	2	7	29	29	118.917	23.55	0	Lipop
NC(=N)NC(=O)c1nc(Cl)c(NCc2ccccn2)nc1N	-0.56	320.090084716	0.34257	5	7	4	22	22	82.3984	155.69	0	Lipop
Nc1c(NC2CC3CCC2C3)nc(nc1N4CCOCC4)C#N	3.53	314.185509324	1.36758	2	7	3	23	23	87.0501	100.09	0	Lipop
CCN(C1CCN(CCC(c2ccccc2)c3ccccc3)CC1)C(=O)NCc4c(F)cccc4F	4.3	491.27481918	6.18290000000001	1	2	9	36	36	139.7797	35.58	0	Lipop
NC1(CCN(CC1)c2ncnc3[nH]ccc23)C(=O)NCc4ccc(Cl)cc4	2.88	384.146536972	2.2254	3	5	4	27	27	105.5528	99.93	0	Lipop
CN1CCN(CC1)C2=Nc3cc(Cl)ccc3Nc4ccccc24	3.08	326.129824288	3.7227	1	4	0	23	23	96.4437	30.87	0	Lipop
Cc1ncc(nc1C(=O)N)c2ccc(cc2)[C@@H]3CC[C@@H](CC(=O)O)CC3	1	353.173941596	3.29942	2	4	5	26	26	97.6747000000001	106.17	0	Lipop
Cn1ncnc1COc2nn3c(nnc3cc2C(C)(C)C)c4cc(F)ccc4F	2.4	399.161914668	3.0745	0	8	4	29	29	100.169	83.02	0	Lipop
CNCC[C@H](Oc1ccc(cc1)C(F)(F)F)c2ccccc2	1.89	309.134048856	4.435	1	2	6	22	22	79.7987	21.26	0	Lipop
Cc1ccc(cc1)S(=O)(=O)NC(=O)N2CCC(CC2)N3CCC(CC3)Oc4ccc(Cl)cc4Cl	1.52	525.125582768	4.70792	1	5	5	34	34	133.1765	78.95	0	Lipop
O=C1C=COc2cc(OCc3ccccc3)ccc12	3.33	252.078644244	3.372	0	3	3	19	19	73.258	39.44	0	Lipop
[O-][S+](c1ccccc1)c2ccc3nnnn3n2	0.79	245.037130844	0.686	0	6	2	17	17	59.6934	79.03	0	Lipop
[O-][N+](=O)c1ccc2OC(CN(c2c1)c3cccc[n+]3[O-])(C(F)F)C(F)F	3.2	373.068568712	3.0277	0	5	4	26	26	80.8714	82.55	0	Lipop
CC(C)NCC(O)COc1ccc(COCCOC(C)C)cc1	0.1	325.225308472	2.3659	2	5	12	23	23	91.8265000000001	59.95	0	Lipop
Cc1ncc(nc1c2ccc(cc2)[C@@H]3CC[C@H](CC3)C(=O)O)C(=O)N	0.22	339.158291532	2.90932	2	4	4	25	25	93.0577000000001	106.17	0	Lipop
Nc1nnc(CCSCCc2nnc(NC(=O)Cc3ccccc3)s2)s1	2	406.070422196	2.6714	2	9	9	26	26	107.7391	106.68	0	Lipop
COc1cc(OC2CCN(CC2)C(=O)C)ccc1Nc3ncc(Cl)c(n3)c4cnc5ccccn45	4	492.16766634	4.5866	1	8	6	35	35	133.4087	93.88	0	Lipop
COc1ccc(cc1)C2=CC(=O)c3ccccc3N2	2.71	251.094628656	3.2037	1	2	2	19	19	76.5567	42.09	0	Lipop
COC1\C=C\OC2(C)Oc3c(C)c(O)c4C(=O)C(=CC(=O)c4c3C2=O)NC(=O)\C(=C/C=C/C(C)C(O)C(C)C(O)C(C)C(OC(=O)C)C1C)\C	0.7	695.29417588	3.63032	4	12	2	50	50	179.2366	194.99	0	Lipop
CN1C(=O)N(CC2CC2)c3nn(Cc4ccnc5ccc(Cl)cc45)c(c6cc(cn6C)C#N)c3C1=O	3.67	499.152350624	3.43378	0	9	5	36	36	136.935	103.43	0	Lipop
CN1SC(=NC1=O)NC(=O)c2cccc(Cl)c2	0.87	269.002575176	1.7475	1	5	2	17	17	66.7602	63.99	0	Lipop
Cc1ccc(cc1NC(=O)c2ccc(OCc3ccccn3)cc2)c4nccn4C	2.83	398.174275944	4.62182	1	5	6	30	30	116.3452	69.04	0	Lipop
CC(=O)Nc1ccc(cc1)C(=O)Nc2ccccc2N	0.82	269.11642672	2.4795	3	3	3	20	20	79.5533	84.22	0	Lipop
Oc1ccc2C(=O)C=C(Oc2c1)N3CCOCC3	1	247.084457896	1.3352	1	5	1	18	18	67.1808	62.91	0	Lipop
Oc1nc(nc2CCSCc12)c3ccc(cc3)C(F)(F)F	3.07	312.054418632	3.6573	1	4	1	21	21	74.0008	46.01	0	Lipop
Clc1ccc(N2CCN(CC2)C(=O)COCc3cscn3)c(Cl)c1	3.07	385.041853144	3.3153	0	5	5	24	24	97.025	45.67	0	Lipop
Oc1ccc(cc1)N2C=Nc3cc(O)ccc3C2=O	1.6	254.06914218	1.7969	2	5	1	19	19	70.6696	75.35	0	Lipop
O[C@@H](CNCCc1ccccc1CNCCc2ccccc2F)c3ccc(O)c4NC(=O)Sc34	1.58	481.183540976	3.6323	5	6	11	34	34	133.8967	97.38	0	Lipop
OCC(CO)N1C=Cc2c(NC(=O)CC34CC5CC(CC(C5)C3)C4)cccc2C1=O	2.62	410.22055744	3.0722	3	5	6	30	30	115.2683	91.56	0	Lipop
COc1ccc(c(OC)n1)c2c(F)ccc3c(N)c(nnc23)C(=O)NC4CC4	3.37	383.139367656	2.3225	2	7	5	28	28	100.7316	112.25	0	Lipop
Clc1ccccc1c2cnn[nH]2	2.68	179.025024872	2.1251	1	2	1	12	12	46.8287	41.57	0	Lipop
NC(=O)c1ccc(Oc2cccc3cccnc23)c(c1)[N+](=O)[O-]	1.7	309.074955832	3.0342	1	5	4	23	23	83.4313	108.35	0	Lipop
NC(=O)Nc1cc(sc1C(=O)N)c2cccc(O)c2	2.21	277.052112212	1.7102	4	4	3	19	19	73.1438	118.44	0	Lipop
Nc1ccc(cc1)S(=O)(=O)Nc2nccs2	-0.37	255.013618528	1.5261	2	5	3	16	16	63.7769	85.08	0	Lipop
COC(=O)C1=Nc2c(N[C@H](C)CO)nc(SCc3cccc(F)c3F)nc2NC1=O	2.49	437.096931464	1.8629	3	9	7	30	30	105.3827	130.09	0	Lipop
COc1cccc(NC(=O)Cn2cc(Oc3ncnc4cc(OC)c(OC)cc34)cn2)c1	3.11	435.154268772	3.2831	1	9	8	32	32	116.5667	109.62	0	Lipop
CC1CCc2cc(F)cc3C(=O)C(=CN1c23)C(=O)O	0.74	261.080121464	2.346	1	3	1	19	19	68.1573	59.3	0	Lipop
CC(C)CN1C(=O)N(C)C(=O)c2c1sc(Cn3c(C)nc(Cl)c3Cl)c2C(=O)N4CC[C@@H](O)C4	1.61	513.10043064	2.48452	1	9	5	33	33	128.7773	102.36	0	Lipop
O=C(NC1(CC1)C#N)[C@@H]2CCCC[C@H]2C(=O)N3CCN(CC3)c4ncc(C#N)s4	1.2	412.168145008	1.64216	1	7	4	29	29	106.7907	113.12	0	Lipop
Cc1ccc(NC(=N)N)cc1C	-1.34	163.110947416	1.60881	3	1	1	12	12	51.4528	61.9	0	Lipop
Clc1ccc(cc1C(=O)NCC2CCCCC2)N3N=CC(=O)NC3=O	1.26	362.114568148	1.8843	2	5	4	25	25	94.3729	96.85	0	Lipop
O=C(Oc1ccccc1)N2CCOCC2	1.3	207.089543276	1.5176	0	3	1	15	15	54.858	38.77	0	Lipop
CC(C)(C#N)c1cnc(s1)N2CCN(CC2)C(=O)[C@@H]3CCCC[C@H]3C(=O)NC4(CC4)C#N	1.9	454.2150952	2.57166	1	7	5	32	32	120.7147	113.12	0	Lipop
FC(F)(F)c1nnc2ccc(nn12)N3CCCCC3	3	271.104480044	2.1334	0	5	1	19	19	61.848	46.32	0	Lipop
Cc1c(Sc2ccc(Cl)cc2)c3c(NS(=O)(=O)C)cccc3n1CC(=O)O	0.21	424.031826704	4.21042	2	5	6	27	27	108.3523	88.4	0	Lipop
CCCNC(=O)CSc1ccc(cn1)S(=O)(=O)N2CCCC2	1.55	343.102433532	1.4844	1	5	7	22	22	86.2545	79.37	0	Lipop
C[C@@H](Oc1cccc2ncnc(Nc3ccc4c(cnn4Cc5ccccn5)c3)c12)C(=O)N6CCOCC6	2.82	509.217537724	3.7925	1	9	7	38	38	143.3817	107.29	0	Lipop
COc1ccc(Cn2cc3N(CC(C)C)C(=O)N(C)C(=O)c3c2)cc1	3.52	341.173941596	2.2146	0	6	5	25	25	98.373	58.16	0	Lipop
COc1cc2c(Nc3ccc(Cl)cc3F)ncnc2cc1OCCn4cncn4	3.2	414.100729652	3.845	1	8	7	29	29	106.2997	86.98	0	Lipop
CCN1CCC[C@H]1CNC(=O)c2c(O)c(Cl)cc(Cl)c2OC	1.09	346.08509786	2.9217	2	4	5	22	22	87.281	61.8	0	Lipop
CC(=O)Nc1nc(C)c(s1)c2cnc(F)c(NS(=O)(=O)c3sc(C)nc3C)c2	0.55	441.039930592	3.48516	2	8	5	28	28	106.7402	113.94	0	Lipop
Cc1ccc2c(c1)c(c(C)n2CC(=O)O)c3ccnc4ccc(cc34)C(F)(F)F	1.78	398.124212444	5.57674	1	3	3	29	29	104.7868	55.12	0	Lipop
CSc1ncccc1C(=O)Nc2nccs2	1.43	251.018703908	2.5123	1	5	3	16	16	66.0852	54.88	0	Lipop
CCOc1ncc(C)c2NC(=C([C@@H](c3ccc(cc3OC)C#N)c12)C(=O)N)C	2.51	378.169190564	2.9857	2	6	5	28	28	105.2121	110.26	0	Lipop
Cc1nc2ccc(Cl)cn2c1c3ccnc(N)n3	2.49	259.062473	2.33532	1	5	1	18	18	70.3774	69.1	0	Lipop
CC1CC(CC(C)(C)C1)OC(=O)C(O)c2ccccc2	2.31	276.172544628	3.478	1	3	3	20	20	78.0778000000001	46.53	0	Lipop
C[C@@H](NC(=O)C1CCCCN1C)c2ccc(Nc3ncc4cc(ccc4n3)c5ccncc5)cc2	3.34	466.24810958	5.0969	2	6	6	35	35	139.3204	83.04	0	Lipop
CN(C)C(=O)CN1CCN(CCc2c([nH]c3sc(cc23)C(C)(C)C(=O)N4C5CCC4CC5)c6cc(C)cc(C)c6)CC1	4.13	589.345046744	5.19254000000001	1	5	8	42	42	172.2797	62.89	0	Lipop
CN[C@@H](C)C(=O)N[C@H](C(=O)N[C@H]1CCCN(CCc2ccc(F)cc2)C1)C(C)(C)C	3.12	420.290054644	2.0876	3	4	8	30	30	117.6161	73.47	0	Lipop
NC1(CCC1)c2ccc(cc2)c3ncc4ccncc4c3c5ccccc5	2.2	351.173547672	5.3017	1	3	3	27	27	110.1264	51.8	0	Lipop
CC(C)C(NC(=O)CN1C(=O)C(=CC=C1c2ccccc2)NS(=O)(=O)C)C(=O)C(F)(F)F	1.77	473.123226464	2.159	2	6	8	32	32	112.4352	114.34	0	Lipop
C[C@@H]1CN([C@@H](C)CN1C(=O)c2ccc(cc2)C#N)C(=O)[C@@](C)(O)C(F)(F)F	1.5	383.14567616	1.93298	1	4	2	27	27	89.5093000000001	84.64	0	Lipop
CCOc1ccccc1c2ccc(cc2)c3nc4ccc(F)cc4c(N[C@H](C)C(=O)O)c3C#N	2.5	455.164519784	5.86328	2	5	7	34	34	129.1775	95.24	0	Lipop
Clc1ccc(CC2CCNCC2)cc1C(=O)NCC34CC5CC(CC(C5)C3)C4	1.49	400.228141356	4.8283	2	2	5	28	28	113.6879	41.13	0	Lipop
CC[C@H](NC(=O)c1c(c(nc2ccccc12)c3ccccc3)S(=O)(=O)C)c4ccccc4	3.17	444.150763628	5.1864	1	4	6	32	32	127.229	76.13	0	Lipop
Fc1ccc(NC(=O)c2cccnc2Oc3ccccc3)cc1	3.19	308.096105876	4.2653	1	3	4	23	23	85.1062	51.22	0	Lipop
CC(CN1CCCCC1)C(=O)c2ccc(C)cc2	1.65	245.177964356	3.29972	0	2	4	18	18	74.9645	20.31	0	Lipop
CC(C)OC(=O)N1CCC(CC1)Oc2ncnc(Nc3ccc(nc3C)S(=O)(=O)C)c2C	2.8	463.188940028	3.02374	1	9	6	32	32	118.9755	123.61	0	Lipop
Cc1ccccc1c2c(C(=O)O)n(CCCOc3cccc4ccccc34)c5ccccc25	3.89	435.18344366	6.93722000000001	1	3	7	33	33	133.1303	51.46	0	Lipop
C[C@@H](NCc1ccccc1c2ccc(CCNC[C@H](O)c3ccc(O)c4NC(=O)Sc34)cc2)c5ccccc5	2.28	539.224262916	5.67870000000001	5	6	11	39	39	159.2187	97.38	0	Lipop
Nc1nc(Nc2ccc(F)c(Cl)c2)c3nc[nH]c3n1	2.75	278.048300156	2.4712	3	5	2	19	19	70.7888	92.51	0	Lipop
CCCSc1nc(N[C@@H]2C[C@H]2c3ccccc3)c4nnn([C@@H]5C[C@H](O)[C@@H](O)[C@H]5O)c4n1	3.97	442.178709692	1.7189	4	10	7	31	31	117.0181	129.21	0	Lipop
CSc1ccc(cc1)N2C(=NC(=NC2(C)C)N)N	-0.84	263.120466544	1.594	2	6	2	18	18	78.0258	80	0	Lipop
C[C@@H]1N[S@@](=O)(=NC1=O)c2cccc(c2)c3ccc(C)cc3	1.6	300.093248752	2.92222	1	2	2	21	21	83.0561	58.53	0	Lipop
Nc1nc(N)nc(n1)c2cccc(c2)C(F)(F)F	2.4	255.073179916	1.7218	2	5	1	18	18	59.0898	90.71	0	Lipop
Cc1cccc(CN2CCN(CC2)C(c3ccccc3)c4ccc(Cl)cc4)c1	3.39	390.186276544	5.55562000000001	0	2	5	28	28	117.766	6.48	0	Lipop
Fc1ccc(cc1)S(=O)(=O)NC(=O)N2CCC(CC2)N3CCC(CC3)Oc4ccc(Cl)c(Cl)c4	1.79	529.100510892	4.5386	1	5	5	34	34	128.3975	78.95	0	Lipop
OC(=O)COc1ccc(Cl)cc1CN2CCCN(CC2)S(=O)(=O)Cc3ccccc3	1.01	452.11727058	2.8411	1	5	8	30	30	115.1156	87.15	0	Lipop
Clc1cccc(c1Cl)n2nnnc2NCc3ccccc3Oc4ccccn4	3.62	412.060614428	4.7685	1	7	6	28	28	107.2537	77.75	0	Lipop
CN1CCCN(CC1)C(c2ccccc2)c3ccc(Cl)cc3	2.36	314.154976416	4.0669	0	2	3	22	22	93.424	6.48	0	Lipop
Clc1ccccc1CCNC(=O)c2cc(ccc2Cl)N3N=CC(=O)NC3=O	1.29	404.044295668	2.2001	2	5	5	27	27	102.9539	96.85	0	Lipop
Clc1ccc2C(=O)C3=C(Nc2c1)C(=O)NN(Cc4ccccn4)C3=O	1.1	354.051967892	1.628	2	5	2	25	25	95.3044	100.61	0	Lipop
C[C@@H](NC(=O)[C@H]1CCCCN1)c2ccc(Nc3ncc4cc(ccc4n3)c5ccncc5)cc2	2.15	452.232459516	4.7547	3	6	6	34	34	134.6931	91.83	0	Lipop
CC(C)CN1C(=O)N(C)C(=O)c2c1sc(Cc3cccc4ncccc34)c2C(=O)N5CC[C@@H](O)C5	1.98	492.183126376	2.7635	1	8	5	35	35	137.2403	97.43	0	Lipop
C[C@H](NC(=O)[C@@H]1CCCC[C@H]1C(=O)N2CCc3[nH]c4ccc(F)cc4c3C2)C#N	3.5	396.19615426	3.02638	2	3	3	29	29	106.0434	88.99	0	Lipop
CC(C)C(NC(=O)CN1C(=O)C(=CC=C1c2ccccc2)NS(=O)(=O)N)C(=O)C(F)(F)F	1.17	474.118475432	1.4029	3	6	8	32	32	110.6986	140.36	0	Lipop
OC(=O)C1CCN(CC1)c2ncccc2c3ccc(Cl)c(c3)C(=O)NCC4CCCCCC4	2.53	469.213219564	5.40320000000001	2	4	6	33	33	130.781	82.53	0	Lipop
Clc1ccc(CNC(=N)SCCCc2c[nH]cn2)cc1	1.13	308.086245224	3.45347	3	3	6	20	20	85.3851	64.56	0	Lipop
Cc1ccc(cc1)c2cccc(c2)c3nn[nH]n3	1.3	236.106196384	2.84212	1	3	2	18	18	69.7867	54.46	0	Lipop
Cc1ccc2c(n1)c(Sc3ccc(Cl)cc3)c(C)n2CC(=O)O	0.35	346.0542764	4.54234	1	4	4	23	23	92.4178000000001	55.12	0	Lipop
CN(C1CCN(C)CC1)c2nccc(Nc3cc(NC(=O)c4ccnc(c4)N5CCOCC5)ccc3C)n2	1.8	516.296122392	3.54292	2	9	7	38	38	150.6379	98.75	0	Lipop
CCCCCC[C@H]1OC(=O)CNC(=O)[C@H](NC(=O)[C@H](CO)NC(=O)[C@@H](NC(=O)[C@H](CC(C)C)N(C)C(=O)[C@@H]1C)[C@H](C)CC)[C@H](C)O	3.2	655.415628404	0.381200000000007	6	9	11	46	46	170.8394	203.47	0	Lipop
CN[C@@H](C)C(=O)N[C@@H](C1CCCCC1)C(=O)N[C@H]2CCN(C2)C(=O)c3ccccc3	0.82	414.263090948	1.6903	3	4	7	30	30	115.9206	90.54	0	Lipop
Cc1cnc([nH]1)c2ccc(C)c(NC(=O)c3ccc(OCc4ccccn4)cc3)c2	3.19	398.174275944	4.91984	2	4	6	30	30	116.4619	79.9	0	Lipop
O=C(NCCSCc1ccccc1)c2ccccc2	3.3	271.103085164	3.3498	1	2	6	19	19	81.3792000000001	29.1	0	Lipop
OC(=O)[C@@H](Cc1ccccc1)N2CCC(CN3CCC(CC3)Oc4ccc(Cl)c(Cl)c4)CC2	2.5	490.178998244	5.24450000000001	1	4	8	33	33	132.4188	53.01	0	Lipop
CC(C)CN1C(=O)N(C)C(=O)c2c1sc(Cc3c[nH]c4ccccc34)c2C(=O)N5CC[C@@H](O)C5	2.35	480.183126376	2.6966	2	7	5	34	34	133.796	100.33	0	Lipop
C[C@H](Nc1cnc(C)c(Nc2cc(C)[nH]n2)n1)c3ccc(F)cn3	1.73	327.160771796	3.26734	3	6	5	24	24	89.6091	91.41	0	Lipop
C(CN1CCCCC1)C2CCc3cc(OCc4ccc(cc4)c5ccccc5)ccc3C2	3.3	425.27186474	6.91350000000001	0	2	7	32	32	133.075	12.47	0	Lipop
Nc1ccccc1NC(=O)c2ccc(cc2)C3CCN(Cc4ccc(cc4)C(=O)NC5CC5)CC3	2.31	468.252526264	4.7929	3	4	7	35	35	139.4318	87.46	0	Lipop
CC(Cc1cccc(CNCCc2c(Cl)cccc2Cl)c1)NC[C@H](O)c3ccc(O)c4NC(=O)Sc34	2.41	545.130668148	5.18850000000001	5	6	11	36	36	148.5537	97.38	0	Lipop
OCC[C@@]1(CCCNC1)c2ccc(Cl)c(Cl)c2	0.61	273.068719524	2.997	2	2	3	17	17	71.9465	32.26	0	Lipop
COc1ccccc1C(NC(=O)[C@@H]2CCCC[C@H]2C(=O)N3CCN(Cc4ccc(F)cc4)CC3)C#N	3.57	492.253669136	3.66598	1	5	7	36	36	133.1957	85.67	0	Lipop
CN(C)c1nc(N[C@@H]2CC[C@@H](CC2)NC(=O)c3ccc(F)c(F)c3)nc4ccccc14	3.13	425.20271686	4.1271	2	5	5	31	31	117.3559	70.15	0	Lipop
CCCNC[C@@H](O)COc1ccccc1C(=O)CCc2ccccc2	1.56	341.199093724	3.2414	2	4	11	25	25	100.198	58.56	0	Lipop
Oc1c2C(=O)N(NC(=O)c2nc3cc(Cl)ccc13)C(C4CC4)c5ccncc5	0.7	394.08326802	2.9914	2	6	3	28	28	105.9045	100.87	0	Lipop
Cc1cc(OC2CCN(CC3CCN(CC3)[C@@](C)(Cc4ccc(F)cc4)C(=O)O)CC2)ccc1Cl	2.08	502.239848912	5.42872000000001	1	4	8	35	35	136.7208	53.01	0	Lipop
O=C(CCc1ccccc1)c2ccccc2	3.77	210.104465068	3.5021	0	1	4	16	16	65.5355	17.07	0	Lipop
[truncated: 3,971 more rows]
