# Supplementary material for: A systematic study of key elements underlying molecular property prediction
Source: Nat Commun. 2023 Oct 13;14:6395. doi: 10.1038/s41467-023-41948-6 (PMC10575948; doi:10.1038/s41467-023-41948-6)
Supplement: Supplementary file 4 — Source Data [file 41467_2023_41948_MOESM4_ESM.zip › SourceData/Fig2/Fig2b-1.txt]

SMILES	label	mw	logp	nhbd	nhba	nrbonds	natoms	nhatoms	mr	tpsa	fcharge	scaffold	AC_status	mol_prop
CC(C)NC[C@@H](O)COc1cccc2ccccc12	-4.27594246533263	259.157228912	2.5775	2	3	6	19	19	78.5885000000001	41.49	0	c1ccc2ccccc2c1	nonAC	MDR1
CC/C=C/C[C@@H](C)[C@@H](O)[C@H]1C(=O)N[C@@H](CC)C(=O)N(C)CC(=O)N(C)[C@@H](C(C)C)C(=O)N[C@H](C(C)C)C(=O)N(C)[C@H](CC(C)C)C(=O)N[C@@H](C)C(=O)N[C@H](C)C(=O)N(C)[C@@H](CC(C)C)C(=O)N(C)[C@@H](CC(C)C)C(=O)N(C)[C@@H](C(C)C)C(=O)N1C	-0.314700387300425	1201.841367992	3.26900000000001	5	12	15	85	85	328.4446	278.8	0	O=C1CNC(=O)CNC(=O)CNC(=O)CNC(=O)CNC(=O)CNC(=O)CNC(=O)CNC(=O)CNC(=O)CNC(=O)CN1	AC	MDR1
CC[C@H](C)[C@@H]1NC(=O)CCCCCCCNC(=O)[C@H](C(C)C)N(C)C(=O)[C@@H]([C@@H](C)CC)OC(=O)[C@H](C(C)(C)O)N(C)C(=O)[C@H](CC(C)C)NC(=O)[C@H](C(C)C)N(C)C1=O	0.0880656638385737	836.59867814	4.04040000000001	4	9	9	59	59	228.465899999999	194.76	0	O=C1CCCCCCCNC(=O)CNC(=O)COC(=O)CNC(=O)CNC(=O)CNC(=O)CN1	nonAC	MDR1
CC[C@H](C)[C@@H]1NC(=O)[C@@H]2CCCN2C(=O)[C@H](Cc2ccccc2)N(C)C(=O)[C@H](Cc2ccccc2)NC(=O)[C@H](C(C)C)N(C)C(=O)[C@@H]([C@@H](C)CC)OC(=O)C(=C(C)C)N(C)C(=O)[C@H](CC(C)C)NC(=O)[C@H](C(C)C)N(C)C1=O	3.80704314910979	1082.67799108	5.52620000000001	3	10	12	78	78	299.5581	215.15	0	C=C1NC(=O)CNC(=O)CNC(=O)CNC(=O)[C@@H]2CCCN2C(=O)[C@H](Cc2ccccc2)NC(=O)[C@H](Cc2ccccc2)NC(=O)CNC(=O)COC1=O	nonAC	MDR1
C/C=C/C[C@@H](C)[C@@H](O)[C@H]1C(=O)N[C@@H](CC)C(=O)N(C)CC(=O)N[C@@H]([C@@H](C)CC)C(=O)N[C@H](C(C)C)C(=O)N(C)[C@H](CC(C)C)C(=O)N[C@@H](C)C(=O)N[C@H](C)C(=O)N(C)[C@@H](CC(C)C)C(=O)N(C)[C@@H](CC(C)C)C(=O)N(C)[C@@H](C(C)C)C(=O)N1C	-0.615805480084347	1187.825717928	2.9268	6	12	15	84	84	323.8173	287.59	0	O=C1CNC(=O)CNC(=O)CNC(=O)CNC(=O)CNC(=O)CNC(=O)CNC(=O)CNC(=O)CNC(=O)CNC(=O)CN1	AC	MDR1
C/C=C/C[C@@H](C)[C@@H](O)[C@H]1C(=O)N[C@@H](CC)C(=O)N(C)CC(=O)N(C)[C@H](CC(C)C)C(=O)N[C@H](C(C)C)C(=O)N(C)[C@H](CC(C)C)C(=O)N[C@@H](C)C(=O)N[C@H](C)C(=O)N(C)[C@@H](CC(C)C)C(=O)N(C)[C@@H](CC(C)C)C(=O)N(C)[C@@H](C)C(=O)N1C	-0.686574550972555	1173.810067864	2.6329	5	12	14	83	83	319.2806	278.8	0	O=C1CNC(=O)CNC(=O)CNC(=O)CNC(=O)CNC(=O)CNC(=O)CNC(=O)CNC(=O)CNC(=O)CNC(=O)CN1	AC	MDR1
CC/C=C/C[C@@H](C)[C@@H](O)[C@H]1C(=O)N[C@@H](CC)C(=O)N(C)[C@@H](Cc2ccccc2)C(=O)N(C)[C@H](CC(C)C)C(=O)N[C@H](C(C)C)C(=O)N(C)[C@H](CC(C)C)C(=O)N[C@@H](C)C(=O)N[C@H](C)C(=O)N(C)[C@@H](CC(C)C)C(=O)N(C)[C@@H](CC(C)C)C(=O)N(C)[C@@H](C(C)C)C(=O)N1C	1.6867796129097	1305.903968248	5.27040000000001	5	12	18	93	93	362.128600000001	278.8	0	O=C1CNC(=O)CNC(=O)CNC(=O)CNC(=O)CNC(=O)[C@H](Cc2ccccc2)NC(=O)CNC(=O)CNC(=O)CNC(=O)CNC(=O)CN1	nonAC	MDR1
CC/C=C/C[C@@H](C)C[C@H]1C(=O)N[C@@H](C(C)C)C(=O)N(C)CC(=O)N(C)[C@H](CC(C)C)C(=O)N[C@@H](C(C)C)C(=O)N(C)[C@H](CC(C)C)C(=O)N[C@@H](C)C(=O)N[C@H](C)C(=O)N(C)[C@@H](CC(C)C)C(=O)N(C)[C@@H](CC(C)C)C(=O)N(C)[C@@H](C(C)C)C(=O)N1C	1.09899294800758	1213.8777535	4.93430000000001	4	11	16	86	86	336.2188	258.57	0	O=C1CNC(=O)CNC(=O)CNC(=O)CNC(=O)CNC(=O)CNC(=O)CNC(=O)CNC(=O)CNC(=O)CNC(=O)CN1	AC	MDR1
CC[C@H](C)[C@@H]1NC(=O)[C@@H]2CCCN2C(=O)[C@@H](CO)N(C)C(=O)[C@H](C2CCCCC2)NC(=O)[C@H](C(C)C)N(C)C(=O)[C@@H]([C@@H](C)CC)OC(=O)[C@H](C(C)(C)O)N(C)C(=O)[C@H](CC(C)C)NC(=O)[C@H](C(C)C)N(C)C1=O	0.451308141524391	1032.683470384	2.45900000000001	5	12	11	73	73	274.638699999999	255.61	0	O=C1CNC(=O)CNC(=O)[C@@H]2CCCN2C(=O)CNC(=O)[C@H](C2CCCCC2)NC(=O)CNC(=O)COC(=O)CNC(=O)CN1	nonAC	MDR1
CC[C@H](C)[C@@H]1NC(=O)[C@@H]2CCCN2C(=O)[C@@H](C)N(C)C(=O)[C@H](Cc2ccccc2)NC(=O)[C@H](C(C)C)N(C)C(=O)[C@@H]([C@@H](C)CC)OC(=O)[C@H](C(C)(C)O)N(C)C(=O)[C@H](CC(C)C)NC(=O)[C@H](C(C)C)NC1=O	0.525714309595038	1010.641605572	2.80680000000001	5	11	11	72	72	272.170599999999	244.17	0	O=C1CNC(=O)CNC(=O)[C@@H]2CCCN2C(=O)CNC(=O)[C@H](Cc2ccccc2)NC(=O)CNC(=O)COC(=O)CNC(=O)CN1	nonAC	MDR1
CC[C@H](C)[C@@H]1NC(=O)[C@@H]2CCCN2C(=O)[C@H](Cc2ccccc2)N(C)C(=O)[C@H](Cc2ccccc2)NC(=O)[C@H](C(C)C)N(C)C(=O)[C@@H]([C@@H](C)CC)OC(=O)[C@H](C(C)(C)O)N(C)C(=O)[C@H](CC(C)C)NC(=O)[C@H](C(C)C)NC1=O	0.0706971577569302	1086.6729057	4.02960000000001	5	11	13	78	78	296.6426	244.17	0	O=C1CNC(=O)CNC(=O)[C@@H]2CCCN2C(=O)[C@H](Cc2ccccc2)NC(=O)[C@H](Cc2ccccc2)NC(=O)CNC(=O)COC(=O)CNC(=O)CN1	AC	MDR1
CC[C@H](C)[C@@H]1NC(=O)[C@@H]2CCCN2C(=O)[C@@H](C)N(C)C(=O)[C@H](Cc2ccc(O)cc2)NC(=O)[C@H](C(C)C)N(C)C(=O)[C@@H]([C@@H](C)CC)OC(=O)[C@H](C(C)(C)O)N(C)C(=O)[C@H](CC(C)C)NC(=O)[C@H](C(C)C)N(C)C1=O	0.339572640497854	1040.652170256	2.85460000000001	5	12	11	74	74	278.462699999999	255.61	0	O=C1CNC(=O)CNC(=O)[C@@H]2CCCN2C(=O)CNC(=O)[C@H](Cc2ccccc2)NC(=O)CNC(=O)COC(=O)CNC(=O)CN1	nonAC	MDR1
CC[C@H](C)[C@@H]1NC(=O)[C@@H]2CCCN2C(=O)[C@H](Cc2ccccc2)N(C)C(=O)[C@H](Cc2ccccc2)NC(=O)[C@H](C(C)C)N(C)C(=O)[C@@H]([C@@H](C)CC)OC(=O)[C@H](C(C)(C)O)N(C)C(=O)[C@H](CC(C)C)NC(=O)[C@H](C(C)C)N(C)C1=O	1.27246488952455	1100.688555764	4.37180000000001	4	11	13	79	79	301.2699	235.38	0	O=C1CNC(=O)CNC(=O)[C@@H]2CCCN2C(=O)[C@H](Cc2ccccc2)NC(=O)[C@H](Cc2ccccc2)NC(=O)CNC(=O)COC(=O)CNC(=O)CN1	AC	MDR1
C/C=C/C[C@@H](C)[C@@H](O)[C@H]1C(=O)N[C@@H]([C@@H](C)O)C(=O)N(C)CC(=O)N(C)[C@H](CC(C)C)C(=O)N[C@@H](CC(C)C)C(=O)N(C)[C@H](CC(C)C)C(=O)N[C@@H](C)C(=O)N[C@](O)(C(C)C)C(=O)N(C)[C@@H](CC(C)C)C(=O)N[C@@H](CC(C)C)C(=O)N(C)[C@@H](C(C)C)C(=O)N1C	1.62224109177213	1261.86249736	2.24379999999999	8	14	17	89	89	340.149900000001	328.05	0	O=C1CNC(=O)CNC(=O)CNC(=O)CNC(=O)CNC(=O)CNC(=O)CNC(=O)CNC(=O)CNC(=O)CNC(=O)CN1	AC	MDR1
CC[C@@H]1NC(=O)[C@H](CC(C)C)N(C)C(=O)[C@H](C(C)C)N(C)C(=O)[C@H](CC(C)C)N(C)C(=O)[C@H](CC(C)C)N(C)C(=O)[C@@H](C)NC(=O)[C@H](C)NC(=O)[C@@H](CC(C)C)N(C)C(=O)[C@@H](C(C)C)NC(=O)[C@@H](CC(C)C)N(C)C(=O)CN(C)C1=O	0.0128031793380269	1145.815153244	3.35190000000001	4	11	13	81	81	313.2978	258.57	0	O=C1CNC(=O)CNC(=O)CNC(=O)CNC(=O)CNC(=O)CNC(=O)CNC(=O)CNC(=O)CNC(=O)CNC(=O)CN1	AC	MDR1
C/C=C/C[C@@H](C)[C@@H](O)[C@H]1C(=O)N[C@@H](CC)C(=O)N(C)CC(=O)N(C)[C@H](CC(C)C)C(=O)N[C@H](C(C)C)C(=O)N(C)[C@H](CC(C)C)C(=O)N[C@@H](C)C(=O)N[C@H](C)C(=O)N(C)[C@@H](CC(C)C)C(=O)N(C)[C@@H](CC(C)C)C(=O)N(C)[C@@H]([C@@H](C)CC)C(=O)N1C	1.6867796129097	1215.857018056	3.65910000000001	5	12	16	86	86	333.0616	278.8	0	O=C1CNC(=O)CNC(=O)CNC(=O)CNC(=O)CNC(=O)CNC(=O)CNC(=O)CNC(=O)CNC(=O)CNC(=O)CN1	AC	MDR1
C/C=C/C[C@@H](C)[C@@H](O)[C@H]1C(=O)N[C@@H](CC)C(=O)N(C)CC(=O)N(C)[C@H](CC(C)C)C(=O)N[C@H](C(C)C)C(=O)N[C@@H](CC(C)C)C(=O)N[C@@H](C)C(=O)N[C@H](C)C(=O)N(C)[C@@H](CC(C)C)C(=O)N(C)[C@@H](CC(C)C)C(=O)N(C)[C@@H](C(C)C)C(=O)N1C	-1.04324949491129	1187.825717928	2.9268	6	12	15	84	84	323.8173	287.59	0	O=C1CNC(=O)CNC(=O)CNC(=O)CNC(=O)CNC(=O)CNC(=O)CNC(=O)CNC(=O)CNC(=O)CNC(=O)CN1	AC	MDR1
C/C=C/C[C@@H](C)[C@@H](O)[C@H]1C(=O)N[C@@H]([C@@H](C)O)C(=O)N(C)CC(=O)N[C@@H](CC(C)C)C(=O)N[C@@H](CC(C)C)C(=O)N(C)[C@H](CC(C)C)C(=O)N[C@@H](C)C(=O)N[C@](O)(C(C)C)C(=O)N(C)[C@@H](CC(C)C)C(=O)N[C@@H](CC(C)C)C(=O)N(C)[C@@H](C(C)C)C(=O)N1C	0.633629698318346	1247.846847296	1.9016	9	14	17	88	88	335.522600000001	336.84	0	O=C1CNC(=O)CNC(=O)CNC(=O)CNC(=O)CNC(=O)CNC(=O)CNC(=O)CNC(=O)CNC(=O)CNC(=O)CN1	AC	MDR1
C/C=C/C[C@@H](C)[C@@H](O)C1NC(=O)[C@H](C(C)C)N(C)C(=O)[C@H](CC(C)C)N(C)C(=O)[C@H](CC(C)C)N(C)C(=O)[C@@H](C)NC(=O)[C@H](C)NC(=O)[C@@H](CC(C)C)N(C)C(=O)[C@@H](C(C)C)NC(=O)[C@@H](CC(C)C)N(C)C(=O)CN(C)C(=O)[C@H](CC)NC1=O	1.25933559808276	1187.825717928	2.9268	6	12	15	84	84	323.8173	287.59	0	O=C1CNC(=O)CNC(=O)CNC(=O)CNC(=O)CNC(=O)CNC(=O)CNC(=O)CNC(=O)CNC(=O)CNC(=O)CN1	AC	MDR1
CC[C@H](C)[C@@H]1NC(=O)[C@@H]2CCCN2C(=O)[C@H]([C@H](O)c2ccccc2)N(C)C(=O)[C@H](Cc2ccccc2)NC(=O)[C@H](C(C)C)N(C)C(=O)[C@@H]([C@@H](C)CC)OC(=O)[C@H](C(C)C)N(C)C(=O)[C@H](CC(C)C)NC(=O)[C@H](C(C)C)N(C)C1=O	1.7847600212699	1100.688555764	4.74780000000001	4	11	13	79	79	301.0659	235.38	0	O=C1CNC(=O)CNC(=O)[C@@H]2CCCN2C(=O)[C@H](Cc2ccccc2)NC(=O)[C@H](Cc2ccccc2)NC(=O)CNC(=O)COC(=O)CNC(=O)CN1	AC	MDR1
CC[C@H](C)[C@@H]1NC(=O)[C@@H]2CCCN2C(=O)[C@H](Cc2ccccc2)N(C)C(=O)[C@H](Cc2ccccc2)NC(=O)[C@H](C(C)C)N(C)C(=O)[C@@H](C(C)C)OC(=O)[C@H](C(C)(C)O)N(C)C(=O)[C@H](CC(C)C)NC(=O)[C@H](C(C)C)N(C)C1=O	1.99693454121354	1086.6729057	3.98170000000001	4	11	12	78	78	296.6529	235.38	0	O=C1CNC(=O)CNC(=O)[C@@H]2CCCN2C(=O)[C@H](Cc2ccccc2)NC(=O)[C@H](Cc2ccccc2)NC(=O)CNC(=O)COC(=O)CNC(=O)CN1	AC	MDR1
CC[C@H](C)[C@@H]1NC(=O)[C@@H]2CCCN2C(=O)[C@H](Cc2ccccc2)N(C)C(=O)[C@H](Cc2ccccc2)NC(=O)[C@H](C(C)C)N(C)C(=O)[C@@H]([C@@H](C)CC)OC(=O)[C@]2(OC2(C)C)N(C)C(=O)[C@H](CC(C)C)NC(=O)[C@H](C(C)C)N(C)C1=O	1.65398979008671	1098.6729057	4.73740000000001	3	11	12	79	79	299.0791	227.68	0	O=C1CNC(=O)CNC(=O)[C@@H]2CCCN2C(=O)[C@H](Cc2ccccc2)NC(=O)[C@H](Cc2ccccc2)NC(=O)CNC(=O)COC(=O)[C@@]2(CO2)NC(=O)CN1	nonAC	MDR1
CC[C@H](C)[C@@H]1NC(=O)[C@@H]2CCCN2C(=O)[C@H](Cc2ccccc2)N(C)C(=O)[C@H](C2CCCCC2)NC(=O)[C@H](C(C)C)N(C)C(=O)[C@@H]([C@@H](C)CC)OC(=O)[C@H](C(C)(C)O)N(C)C(=O)[C@H](CC(C)C)NC(=O)[C@H](C(C)C)N(C)C1=O	0.320687959107328	1092.719855892	4.70940000000001	4	11	12	78	78	297.6989	235.38	0	O=C1CNC(=O)CNC(=O)[C@@H]2CCCN2C(=O)[C@H](Cc2ccccc2)NC(=O)[C@H](C2CCCCC2)NC(=O)CNC(=O)COC(=O)CNC(=O)CN1	nonAC	MDR1
C/C=C/C[C@@H](C)C[C@H]1C(=O)N[C@@H](CC)C(=O)N(C)CC(=O)N(C)[C@H](CC(C)C)C(=O)N[C@H](C(C)C)C(=O)N(C)[C@H](CC(C)C)C(=O)N[C@@H](C)C(=O)N[C@H](C)C(=O)N(C)[C@@H](CC(C)C)C(=O)N(C)[C@@H](CC(C)C)C(=O)N(C)[C@@H](C(C)C)C(=O)N1C	1.30378736065359	1185.846453372	4.29820000000001	4	11	15	84	84	327.0548	258.57	0	O=C1CNC(=O)CNC(=O)CNC(=O)CNC(=O)CNC(=O)CNC(=O)CNC(=O)CNC(=O)CNC(=O)CNC(=O)CN1	AC	MDR1
CC/C=C/C[C@@H](C)[C@@H](O)[C@H](NC(=O)[C@@H](NC(=O)[C@H](CC(C)C)N(C)C(=O)[C@H](CC(C)C)NC(=O)[C@@H](C)NC(=O)[C@H](C)NC(=O)[C@@H](CC(C)C)NC(=O)[C@H](NC(=O)[C@@H](CC(C)C)N(C)C=O)C(C)C)C(C)C)C(=O)N[C@@H](CC)C(=O)N1CCC[C@H]1C	0.443586095430481	1201.841367992	3.459	9	12	37	85	85	328.3814	313.96	0	C1CCNC1	nonAC	MDR1
CC[C@H](C)[C@@H]1NC(=O)[C@@H]2CCCN2C(=O)[C@H]([C@H](O)c2ccccc2)N(C)C(=O)[C@H](Cc2ccccc2)NC(=O)[C@H](C(C)C)N(C)C(=O)[C@@H]([C@@H](C)CC)OC(=O)[C@H](C(C)(C)O)N(C)C(=O)[C@H](CC(C)C)NC(=O)[C@H](C(C)C)N(C)C1=O	1.32677687887829	1116.683470384	3.86270000000001	5	12	13	80	80	302.5257	255.61	0	O=C1CNC(=O)CNC(=O)[C@@H]2CCCN2C(=O)[C@H](Cc2ccccc2)NC(=O)[C@H](Cc2ccccc2)NC(=O)CNC(=O)COC(=O)CNC(=O)CN1	AC	MDR1
CC[C@H](C)[C@@H]1NC(=O)[C@@H]2CCCN2C(=O)[C@@H](Cc2ccccc2)N(C)C(=O)[C@H](Cc2ccccc2)NC(=O)[C@H](C(C)C)N(C)C(=O)[C@@H]([C@@H](C)CC)OC(=O)[C@H](C(C)(C)O)N(C)C(=O)[C@H](CC(C)C)NC(=O)[C@H](C(C)C)N(C)C1=O	1.08794311182099	1100.688555764	4.37180000000001	4	11	13	79	79	301.2699	235.38	0	O=C1CNC(=O)CNC(=O)[C@@H]2CCCN2C(=O)[C@@H](Cc2ccccc2)NC(=O)[C@H](Cc2ccccc2)NC(=O)CNC(=O)COC(=O)CNC(=O)CN1	nonAC	MDR1
CC[C@H](C)[C@@H]1NC(=O)[C@@H]2CCCN2C(=O)[C@H](Cc2ccccc2)N(C)C(=O)[C@H](Cc2ccccc2)NC(=O)[C@H](C(C)C)N(C)C(=O)[C@@H]([C@@H](C)CC)OC(=O)[C@H](C(C)(C)O)N(C)C(=O)[C@H](CC(C)C)NC(=O)C(C(C)C)OC1=O	1.58542711864941	1087.656921288	4.45660000000001	4	12	13	78	78	294.5919	241.37	0	O=C1CNC(=O)COC(=O)CNC(=O)[C@@H]2CCCN2C(=O)[C@H](Cc2ccccc2)NC(=O)[C@H](Cc2ccccc2)NC(=O)CNC(=O)COC(=O)CN1	nonAC	MDR1
CC[C@H](C)[C@H]1OC(=O)[C@H](C(C)(C)O)N(C)C(=O)[C@H](CC(C)C)NC(=O)[C@H](C(C)C)N(C)C(=O)[C@H](C(C)C)NC(=O)[C@@H]2CCCN2C(=O)[C@H](Cc2ccccc2)N(C)C(=O)[C@H](Cc2ccccc2)NC(=O)[C@H](C(C)C)N(C)C1=O	1.83760250264428	1086.6729057	3.98170000000002	4	11	12	78	78	296.6529	235.38	0	O=C1CNC(=O)CNC(=O)[C@@H]2CCCN2C(=O)[C@H](Cc2ccccc2)NC(=O)[C@H](Cc2ccccc2)NC(=O)CNC(=O)COC(=O)CNC(=O)CN1	AC	MDR1
CC[C@H](C)[C@@H]1NC(=O)[C@@H]2CCCN2C(=O)[C@@H](C)N(C)C(=O)[C@H](Cc2ccc(OCC3CCCCC3)cc2)NC(=O)[C@H](C(C)C)N(C)C(=O)[C@@H]([C@@H](C)CC)OC(=O)[C@H](C(C)(C)O)N(C)C(=O)[C@H](CC(C)C)NC(=O)[C@H](C(C)C)N(C)C1=O	1.34555677352989	1136.74607064	5.10810000000002	4	12	14	81	81	308.8679	244.61	0	O=C1CNC(=O)CNC(=O)[C@@H]2CCCN2C(=O)CNC(=O)[C@H](Cc2ccc(OCC3CCCCC3)cc2)NC(=O)CNC(=O)COC(=O)CNC(=O)CN1	nonAC	MDR1
CC[C@H](C)[C@@H]1NC(=O)[C@@H]2CCCN2C(=O)[C@H](Cc2ccccc2)N(C)C(=O)[C@H](Cc2ccccc2)NC(=O)[C@H](C(C)C)N(C)C(=O)[C@@H]([C@@H](C)CC)OC(=O)CN(C)C(=O)[C@H](CC(C)C)NC(=O)[C@H](C(C)C)N(C)C1=O	2.20877853727381	1042.646690952	4.23230000000001	3	10	12	75	75	286.0511	215.15	0	O=C1CNC(=O)CNC(=O)[C@@H]2CCCN2C(=O)[C@H](Cc2ccccc2)NC(=O)[C@H](Cc2ccccc2)NC(=O)CNC(=O)COC(=O)CNC(=O)CN1	AC	MDR1
CC[C@H](C)[C@@H]1NC(=O)[C@@H]2CCCN2C(=O)[C@H](Cc2ccccc2)N(C)C(=O)[C@H](Cc2ccccc2)NC(=O)[C@H](C(C)C)N(C)C(=O)[C@@H]([C@@H](C)CC)OC(=O)[C@@H](C(C)(C)O)N(C)C(=O)[C@H](CC(C)C)NC(=O)[C@H](C(C)C)N(C)C1=O	3.03385326087631	1100.688555764	4.37180000000001	4	11	13	79	79	301.2699	235.38	0	O=C1CNC(=O)CNC(=O)[C@@H]2CCCN2C(=O)[C@H](Cc2ccccc2)NC(=O)[C@H](Cc2ccccc2)NC(=O)CNC(=O)COC(=O)CNC(=O)CN1	AC	MDR1
CC[C@H](C)[C@@H]1NC(=O)[C@@H]2CCCN2C(=O)[C@H](Cc2ccccc2)N(C)C(=O)[C@H](Cc2ccccc2)NC(=O)[C@H](C(C)C)N(C)C(=O)[C@@H]([C@@H](C)CC)OC(=O)C(C(C)(C)O)N(C)C(=O)[C@H](CC(C)C)NC(=O)[C@H](C(C)C)N(C)C1=O	3.11389596854984	1100.688555764	4.37180000000001	4	11	13	79	79	301.2699	235.38	0	O=C1CNC(=O)CNC(=O)[C@@H]2CCCN2C(=O)[C@H](Cc2ccccc2)NC(=O)[C@H](Cc2ccccc2)NC(=O)CNC(=O)COC(=O)CNC(=O)CN1	AC	MDR1
CC[C@H](C)[C@@H]1NC(=O)[C@@H]2CCCN2C(=O)[C@H](Cc2ccccc2)N(C)C(=O)[C@H](Cc2ccccc2)NC(=O)[C@H](C(C)C)N(C)C(=O)[C@@H]([C@@H](C)CC)OC(=O)[C@H](C(C)C)N(C)C(=O)[C@H](CC(C)C)NC(=O)[C@H](C(C)C)NC1=O	1.1064279264951	1070.67799108	4.91470000000001	4	10	13	77	77	295.1828	223.94	0	O=C1CNC(=O)CNC(=O)[C@@H]2CCCN2C(=O)[C@H](Cc2ccccc2)NC(=O)[C@H](Cc2ccccc2)NC(=O)CNC(=O)COC(=O)CNC(=O)CN1	AC	MDR1
CC[C@H](C)[C@@H]1NC(=O)[C@@H]2CCCN2C(=O)[C@H](Cc2ccccc2)N(C)C(=O)[C@H](Cc2ccccc2)NC(=O)[C@H](C(C)C)N(C)C(=O)[C@@H]([C@@H](C)CC)OC(=O)[C@H]([C@H](C)CO)N(C)C(=O)[C@H](CC(C)C)NC(=O)[C@H](C(C)C)N(C)C1=O	2.00606702477681	1100.688555764	4.22930000000001	4	11	14	79	79	301.2219	235.38	0	O=C1CNC(=O)CNC(=O)[C@@H]2CCCN2C(=O)[C@H](Cc2ccccc2)NC(=O)[C@H](Cc2ccccc2)NC(=O)CNC(=O)COC(=O)CNC(=O)CN1	AC	MDR1
COCO[C@H]1CC(=O)O[C@H](C)[C@H](C)C(=O)OCC(=O)N(C)[C@H]1Cc1ccccc1	-1.66195419921672	407.194402268	1.5599	0	7	5	29	29	103.747	91.37	0	O=C1COC(=O)CCOC(=O)CC[C@H](Cc2ccccc2)N1	nonAC	MDR1
COCO[C@@H]1CC(=O)O[C@H](C)[C@H](C)C(=O)O[C@@H](C(C)C)C(=O)N(C)[C@H]1Cc1ccccc1	0.077341700475598	449.24135246	2.5845	0	7	6	32	32	117.506	91.37	0	O=C1COC(=O)CCOC(=O)CC[C@H](Cc2ccccc2)N1	nonAC	MDR1
CCCC[C@H]1OC(=O)C[C@H](OCOC)[C@H](Cc2ccccc2)N(C)C(=O)COC(=O)[C@H]1C	-0.367344120785848	449.24135246	2.7302	0	7	8	32	32	117.598	91.37	0	O=C1COC(=O)CCOC(=O)CC[C@H](Cc2ccccc2)N1	nonAC	MDR1
C/C=C/C[C@@H](C)[C@@H](O)[C@H]1C(=O)N[C@@H](C(C)C)C(=O)N(C)CC(=O)N(C)[C@H](CC(C)C)C(=O)N[C@H](C(C)C)C(=O)N(C)[C@H](CC(C)C)C(=O)N[C@@H](C)C(=O)N[C@H](C)C(=O)N(C)[C@@H](CC(C)C)C(=O)N[C@@H](CC(C)C)C(=O)N(C)[C@@H](C(C)C)C(=O)N1C	-0.0825070004662986	1201.841367992	3.1728	6	12	15	85	85	328.3643	287.59	0	O=C1CNC(=O)CNC(=O)CNC(=O)CNC(=O)CNC(=O)CNC(=O)CNC(=O)CNC(=O)CNC(=O)CNC(=O)CN1	AC	MDR1
COCO[C@@H]1CC(=O)OC[C@H](C)C(=O)O[C@@H](C(C)C)C(=O)N(C)[C@H]1Cc1ccccc1	-0.249561085129464	435.225702396	2.196	0	7	6	31	31	112.911	91.37	0	O=C1COC(=O)CCOC(=O)CC[C@H](Cc2ccccc2)N1	nonAC	MDR1
COC(=O)C[C@@H](O)[C@H](Cc1ccccc1)N(C)C(=O)OCc1ccccc1	-0.746833742490752	371.1732729	2.7903	1	5	8	27	27	100.9638	76.07	0	O=C(NCCc1ccccc1)OCc1ccccc1	nonAC	MDR1
CC(C)[C@@H]1OC(=O)[C@@H](C)COC(=O)C[C@@H](O)[C@H](Cc2ccccc2)N(C)C1=O	-0.994241915804592	391.199487648	1.5678	1	6	3	28	28	102.1688	93.14	0	O=C1COC(=O)CCOC(=O)CC[C@H](Cc2ccccc2)N1	nonAC	MDR1
C=C[C@H](C)[C@H]1C(=O)N(C)[C@@H]([C@H](O)[C@H](C)C/C=C/C)C(=O)N[C@@H](CC)C(=O)N(C)CC(=O)N(C)[C@H](CC(C)C)C(=O)N[C@H](C(C)C)C(=O)N(C)[C@H](CC(C)C)C(=O)N[C@@H](C)C(=O)N[C@H](C)C(=O)N(C)[C@@H](CC(C)C)C(=O)N(C)[C@@H](CC(C)C)C(=O)N1C	0.868469289395748	1213.841367992	3.4351	5	12	16	86	86	332.9676	278.8	0	O=C1CNC(=O)CNC(=O)CNC(=O)CNC(=O)CNC(=O)CNC(=O)CNC(=O)CNC(=O)CNC(=O)CNC(=O)CN1	AC	MDR1
C/C=C/C[C@@H](C)[C@@H](O)[C@H]1C(=O)N[C@@H]([C@@H](C)O)C(=O)N(C)CC(=O)N(C)[C@H](CC(C)C)C(=O)N[C@H](C(C)C)C(=O)N(C)[C@H](CC(C)C)C(=O)N[C@@H](C)C(=O)N[C@H](C)C(=O)N(C)[C@@H](CC(C)C)C(=O)N[C@@H](CC(C)C)C(=O)N(C)[C@@H](C(C)C)C(=O)N1C	-0.55393007636626	1203.820632548	1.8976	7	13	15	85	85	325.2071	307.82	0	O=C1CNC(=O)CNC(=O)CNC(=O)CNC(=O)CNC(=O)CNC(=O)CNC(=O)CNC(=O)CNC(=O)CNC(=O)CN1	AC	MDR1
C/C=C/C[C@@H](C)[C@@H](O)[C@H]1C(=O)N[C@@H]([C@@H](C)O)C(=O)N(C)CC(=O)N(C)[C@H](CC(C)C)C(=O)N[C@@H](CC(C)C)C(=O)N(C)[C@H](CC(C)C)C(=O)N[C@@H](C)C(=O)N[C@H](C)C(=O)N(C)[C@@H](CC(C)C)C(=O)N[C@@H](CC(C)C)C(=O)N(C)[C@@H](C(C)C)C(=O)N1C	0.300485251789809	1217.836282612	2.2877	7	13	16	86	86	329.8241	307.82	0	O=C1CNC(=O)CNC(=O)CNC(=O)CNC(=O)CNC(=O)CNC(=O)CNC(=O)CNC(=O)CNC(=O)CNC(=O)CN1	AC	MDR1
CC/C=C/C[C@@H](C)[C@@H](O)[C@H]1C(=O)N[C@@H](CC)C(=O)N(C)CC(=O)N(C)[C@H](CC(C)C)C(=O)N[C@H](C(C)C)C(=O)N(C)[C@@H](C)C(=O)N[C@@H](C)C(=O)N[C@H](C)C(=O)N(C)[C@@H](CC(C)C)C(=O)N(C)[C@@H](CC(C)C)C(=O)N(C)[C@@H](C(C)C)C(=O)N1C	0.566188417522813	1173.810067864	2.6329	5	12	14	83	83	319.2806	278.8	0	O=C1CNC(=O)CNC(=O)CNC(=O)CNC(=O)CNC(=O)CNC(=O)CNC(=O)CNC(=O)CNC(=O)CNC(=O)CN1	AC	MDR1
C/C=C/C[C@@H](C)[C@@H](O)[C@H]1C(=O)N[C@@H]([C@@H](C)O)C(=O)N(C)CC(=O)N(C)[C@H](CC(C)C)C(=O)N[C@@H]([C@@H](C)CC)C(=O)N(C)[C@H](CC(C)C)C(=O)N[C@@H](C)C(=O)N[C@H](C)C(=O)N(C)[C@@H](CC(C)C)C(=O)N(C)[C@@H](CC(C)C)C(=O)N(C)[C@@H](C(C)C)C(=O)N1C	-0.0359869848314051	1231.851932676	2.6299	6	13	16	87	87	334.451400000001	299.03	0	O=C1CNC(=O)CNC(=O)CNC(=O)CNC(=O)CNC(=O)CNC(=O)CNC(=O)CNC(=O)CNC(=O)CNC(=O)CN1	AC	MDR1
COCO[C@H](CC(=O)OC)[C@H](Cc1ccccc1)N(C)C(=O)OCc1ccccc1	-0.60911649193355	415.199487648	3.4185	0	6	11	30	30	111.706	74.3	0	O=C(NCCc1ccccc1)OCc1ccccc1	nonAC	MDR1
CCCCCCC[C@@H](O)[C@H](C)C(=O)O[C@H](C(=O)OC)C(C)C	-0.680344001221918	316.224974124	3.0847	1	5	11	22	22	85.2808000000001	72.83	0		nonAC	MDR1
CC(C)[C@@H]1OC(=O)[C@@H](C)[C@@H](C)OC(=O)C[C@@H](O)[C@H](Cc2ccccc2)N(C)C1=O	-0.615805480084347	405.215137712	1.9563	1	6	3	29	29	106.7638	93.14	0	O=C1COC(=O)CCOC(=O)CC[C@H](Cc2ccccc2)N1	nonAC	MDR1
CCCC[C@H]1OC(=O)C[C@H](O)[C@H](Cc2ccccc2)N(C)C(=O)COC(=O)[C@H]1C	-0.803667217253917	405.215137712	2.102	1	6	5	29	29	106.8558	93.14	0	O=C1COC(=O)CCOC(=O)CC[C@H](Cc2ccccc2)N1	nonAC	MDR1
C/C=C/C[C@@H](C)[C@@H](O)C1NC(=O)[C@H](C(C)C)N(C)C(=O)[C@H](CC(C)C)N(C)C(=O)[C@H](CC(C)C)N(C)C(=O)[C@@H](C)NC(=O)[C@H](C)NC(=O)[C@@H](CC(C)C)N(C)C(=O)[C@@H](C(C)C)NC(=O)[C@@H](CC(C)C)N(C)C(=O)CN(C)C(=O)[C@H](C(C)C)NC1=O	1.35030737628849	1201.841367992	3.1728	6	12	15	85	85	328.3643	287.59	0	O=C1CNC(=O)CNC(=O)CNC(=O)CNC(=O)CNC(=O)CNC(=O)CNC(=O)CNC(=O)CNC(=O)CNC(=O)CN1	AC	MDR1
C/C=C/C[C@@H](C)[C@@H](O)[C@H]1C(=O)N[C@@H](CCC)C(=O)N(C)CC(=O)N(C)[C@H](CC(C)C)C(=O)N[C@H](C(C)C)C(=O)N(C)[C@H](CC(C)C)C(=O)N[C@@H](C)C(=O)N[C@H](C)C(=O)N(C)[C@@H](CC(C)C)C(=O)N[C@@H](CC(C)C)C(=O)N(C)[C@@H](C(C)C)C(=O)N1C	-0.0825070004662986	1201.841367992	3.3169	6	12	16	85	85	328.4343	287.59	0	O=C1CNC(=O)CNC(=O)CNC(=O)CNC(=O)CNC(=O)CNC(=O)CNC(=O)CNC(=O)CNC(=O)CNC(=O)CN1	AC	MDR1
C/C=C/CC(C)C(C)[C@H]1C(=O)N[C@@H](CC)C(=O)N(C)CC(=O)N(C)[C@@H](CC(C)C)C(=O)N[C@@H](C(C)C)C(=O)N(C)[C@@H](CC(C)C)C(=O)N[C@@H](C)C(=O)N[C@H](C)C(=O)N(C)[C@@H](CC(C)C)C(=O)N(C)[C@@H](CC(C)C)C(=O)N(C)[C@H](C(C)C)C(=O)N1C	-0.648595302907339	1199.862103436	4.54420000000001	4	11	15	85	85	331.6018	258.57	0	O=C1CNC(=O)CNC(=O)CNC(=O)CNC(=O)CNC(=O)CNC(=O)CNC(=O)CNC(=O)CNC(=O)CNC(=O)CN1	AC	MDR1
Oc1ccc(/C=C/c2cc(O)cc(O)c2)cc1	-2.00209984120424	228.078644244	2.9738	3	3	2	17	17	66.8064	60.69	0	C(=C/c1ccccc1)\c1ccccc1	AC	MDR1
CC/C=C/C[C@@H](C)[C@@H](O)[C@H]1C(=O)N[C@@H](C)C(=O)N(C)CC(=O)N(C)[C@H](CC(C)C)C(=O)N[C@H](C(C)C)C(=O)N(C)[C@H](CC(C)C)C(=O)N[C@@H](C)C(=O)N[C@H](C)C(=O)N(C)[C@@H](CC(C)C)C(=O)N(C)[C@@H](CC(C)C)C(=O)N(C)[C@@H](C(C)C)C(=O)N1C	0.544682212301851	1201.841367992	3.26900000000001	5	12	15	85	85	328.4446	278.8	0	O=C1CNC(=O)CNC(=O)CNC(=O)CNC(=O)CNC(=O)CNC(=O)CNC(=O)CNC(=O)CNC(=O)CNC(=O)CN1	AC	MDR1
COC(=O)N1C2C3C4N(C(=O)OC)C5C(C1[C@]5(CO)[C@H]3c1ccccc1)[C@@H](c1ccccc1)[C@@]24CO	0.757243654285523	490.21038668	2.423	2	6	4	36	36	128.0236	99.54	0	c1ccc([C@H]2C3C4NC5C2C2NC3C4[C@H](c3ccccc3)C52)cc1	nonAC	MDR1
O=C(Oc1ccccc1)N1C2C3C4N(C(=O)Oc5ccccc5)C5C(C1[C@]5(CO)[C@H]3c1ccccc1)[C@@H](c1ccccc1)[C@@]24CO	-0.952277716705559	614.241686808	5.28820000000001	2	6	6	46	46	168.1456	99.54	0	O=C(Oc1ccccc1)N1C2C3C4C2[C@H](c2ccccc2)C2C1C(C2N4C(=O)Oc1ccccc1)[C@H]3c1ccccc1	nonAC	MDR1
OC[C@]12C3C4C1N(Cc1ccccc1)C1C(C(N3Cc3ccccc3)[C@]1(CO)[C@H]4c1ccccc1)[C@H]2c1ccccc1	-0.495519314209846	554.293328456	5.2906	2	4	8	42	42	163.5056	46.94	0	c1ccc(CN2C3C4C5C3[C@H](c3ccccc3)C3C2C(C3N5Cc2ccccc2)[C@H]4c2ccccc2)cc1	nonAC	MDR1
Oc1ccc(-c2ccccc2-c2cc(O)cc(O)c2)cc1	-0.392661928770137	278.094294308	4.1374	3	3	2	21	21	82.3084	60.69	0	c1ccc(-c2ccccc2-c2ccccc2)cc1	nonAC	MDR1
Oc1ccc(-c2cccc(-c3cc(O)cc(O)c3)c2)cc1	-1.96819828952856	278.094294308	4.1374	3	3	2	21	21	82.3084	60.69	0	c1ccc(-c2cccc(-c3ccccc3)c2)cc1	nonAC	MDR1
Oc1ccc(-c2ccc(-c3cc(O)cc(O)c3)cc2)cc1	-1.04324949491129	278.094294308	4.1374	3	3	2	21	21	82.3084	60.69	0	c1ccc(-c2ccc(-c3ccccc3)cc2)cc1	nonAC	MDR1
COc1ccc(-c2ccccc2-c2cc(OC)cc(OC)c2)cc1	-0.680344001221918	320.1412445	5.0464	0	3	5	24	24	96.97	27.69	0	c1ccc(-c2ccccc2-c2ccccc2)cc1	nonAC	MDR1
COc1cc(OC)cc(-c2ccccc2-c2ccc(O)cc2)c1	-1.23995978915734	306.125594436	4.7434	1	3	4	23	23	92.0828	38.69	0	c1ccc(-c2ccccc2-c2ccccc2)cc1	nonAC	MDR1
COc1ccc(-c2cccc(-c3cc(OC)cc(OC)c3)c2)cc1	-2.28978191365602	320.1412445	5.0464	0	3	5	24	24	96.97	27.69	0	c1ccc(-c2cccc(-c3ccccc3)c2)cc1	nonAC	MDR1
COc1cc(OC)cc(-c2cccc(-c3ccc(O)cc3)c2)c1	-0.903487552536127	306.125594436	4.7434	1	3	4	23	23	92.0828	38.69	0	c1ccc(-c2cccc(-c3ccccc3)c2)cc1	nonAC	MDR1
COc1cc(OC)cc(-c2ccc(-c3ccc(O)cc3)cc2)c1	-1.04324949491129	306.125594436	4.7434	1	3	4	23	23	92.0828	38.69	0	c1ccc(-c2ccc(-c3ccccc3)cc2)cc1	nonAC	MDR1
CC/C=C/C[C@@H](C)[C@@H](O)[C@H]1C(=O)N[C@@H]([C@@H](C)O)C(=O)N(C)CC(=O)N(C)[C@H](CC(C)C)C(=O)N[C@H](C(C)C)C(=O)N(C)[C@H](CC(C)C)C(=O)N[C@@H](C)C(=O)N[C@H](C)C(=O)N(C)[C@@H](CC(C)C)C(=O)N(C)[C@@H](CC(C)C)C(=O)N(C)[C@@H](C(C)C)C(=O)N1C	0.463004181287582	1231.851932676	2.6299	6	13	16	87	87	334.4514	299.03	0	O=C1CNC(=O)CNC(=O)CNC(=O)CNC(=O)CNC(=O)CNC(=O)CNC(=O)CNC(=O)CNC(=O)CNC(=O)CN1	AC	MDR1
CC[C@@H]1NC(=O)[C@H](CC2CCCCC2)N(C)C(=O)[C@H](C(C)C)N(C)C(=O)[C@H](CC(C)C)N(C)C(=O)[C@H](CC(C)C)N(C)C(=O)[C@@H](C)NC(=O)[C@H](C)NC(=O)[C@@H](CC(C)C)N(C)C(=O)[C@@H](C(C)C)NC(=O)[C@@H](CC(C)C)N(C)C(=O)CN(C)C1=O	0.0003806593394699	1185.846453372	4.27620000000001	4	11	13	84	84	325.0348	258.57	0	O=C1CNC(=O)CNC(=O)CNC(=O)CNC(=O)CNC(=O)[C@H](CC2CCCCC2)NC(=O)CNC(=O)CNC(=O)CNC(=O)CNC(=O)CN1	nonAC	MDR1
CC[C@@H]1NC(=O)[C@H]([C@H](O)[C@H](C)C/C=C/CO)N(C)C(=O)[C@H](C(C)C)N(C)C(=O)[C@H](CC(C)C)N(C)C(=O)[C@H](CC(C)C)N(C)C(=O)[C@@H](C)NC(=O)[C@H](C)NC(=O)[C@@H](CC(C)C)N(C)C(=O)[C@@H](C(C)C)NC(=O)[C@@H](CC(C)C)N(C)C(=O)CN(C)C1=O	-1.81977828441028	1217.836282612	2.2414	6	13	16	86	86	329.8564	299.03	0	O=C1CNC(=O)CNC(=O)CNC(=O)CNC(=O)CNC(=O)CNC(=O)CNC(=O)CNC(=O)CNC(=O)CNC(=O)CN1	AC	MDR1
Oc1cc(O)cc(-c2ccc3cc(O)ccc3c2)c1	-1.87804719253426	252.078644244	3.6236	3	3	1	19	19	74.3784	60.69	0	c1ccc(-c2ccc3ccccc3c2)cc1	nonAC	MDR1
COc1cc(OC)cc(-c2ccc3cc(O)ccc3c2)c1	-0.680344001221918	280.109944372	4.2296	1	3	3	21	21	84.1528	38.69	0	c1ccc(-c2ccc3ccccc3c2)cc1	nonAC	MDR1
COc1cc(/C=C/c2cc(Cl)ccc2O)cc(OC)c1	-2.19821472013053	290.07097202	4.2332	1	3	4	20	20	81.5908	38.69	0	C(=C/c1ccccc1)\c1ccccc1	AC	MDR1
CCOc1cc(/C=C/c2cc(OC)cc(OC)c2)ccc1O	-1.6454248972655	300.13615912	3.9785	1	4	6	22	22	87.7498000000001	47.92	0	C(=C/c1ccccc1)\c1ccccc1	AC	MDR1
COc1cc(/C=C/c2cccc(OC)c2O)cc(OC)c1	-1.4341158035983	286.120509056	3.5884	1	4	5	21	21	83.1328	47.92	0	C(=C/c1ccccc1)\c1ccccc1	AC	MDR1
COc1ccc(/C=C/c2cc(OC)cc(OC)c2)cc1	0.0128031793380269	270.125594436	3.8828	0	3	5	20	20	81.468	27.69	0	C(=C/c1ccccc1)\c1ccccc1	AC	MDR1
COc1cc(/C=C/c2ccccc2O)cc(OC)c1	-2.12726298415824	256.109944372	3.5798	1	3	4	19	19	76.5808	38.69	0	C(=C/c1ccccc1)\c1ccccc1	AC	MDR1
COc1ccc(CCN(C)CC#CCN2C(=O)C3C4c5ccccc5C(c5ccccc54)C3C2=O)cc1OC	1.15615136184753	520.236207504	4.0737	0	5	7	39	39	148.793	59.08	0	O=C1C2C3c4ccccc4C(c4ccccc43)C2C(=O)N1CC#CCNCCc1ccccc1	nonAC	MDR1
COc1ccc(CCN(C)CCN2C(=O)C3C4c5ccccc5C(c5ccccc54)C3C2=O)cc1OC	0.650042727959676	496.236207504	4.0703	0	5	8	37	37	141.017	59.08	0	O=C1C2C3c4ccccc4C(c4ccccc43)C2C(=O)N1CCNCCc1ccccc1	nonAC	MDR1
COc1ccc(CCN(C)CCCN2C(=O)C3C4c5ccccc5C(c5ccccc54)C3C2=O)cc1OC	0.348275915626157	510.251857568	4.4604	0	5	9	38	38	145.634	59.08	0	O=C1C2C3c4ccccc4C(c4ccccc43)C2C(=O)N1CCCNCCc1ccccc1	nonAC	MDR1
COc1cccc(CCc2ccccc2OCc2cccc(OC)c2OC)c1	3.47853908213775	378.183109312	5.0766	0	4	9	28	28	110.722	36.92	0	c1ccc(CCc2ccccc2OCc2ccccc2)cc1	AC	MDR1
COc1cccc(CCc2ccccc2OCc2ccc(OC)c(OC)c2)c1	2.52302763711032	378.183109312	5.0766	0	4	9	28	28	110.722	36.92	0	c1ccc(CCc2ccccc2OCc2ccccc2)cc1	AC	MDR1
COc1cccc(CCc2ccccc2NCc2cccc(OC)c2OC)c1	4.55734874350968	377.199093724	5.1097	1	4	9	28	28	113.7167	39.72	0	c1ccc(CCc2ccccc2NCc2ccccc2)cc1	AC	MDR1
COc1cccc(CCc2ccccc2NCc2ccc(OC)c(OC)c2)c1	3.80704314910979	377.199093724	5.1097	1	4	9	28	28	113.7167	39.72	0	c1ccc(CCc2ccccc2NCc2ccccc2)cc1	AC	MDR1
CCC[C@@H]1NC(=O)[C@H](CC(C)C)N(C)C(=O)[C@H](C(C)C)N(C)C(=O)[C@H](CC(C)C)N(C)C(=O)[C@H](CC(C)C)N(C)C(=O)[C@@H](C)NC(=O)[C@H](C)NC(=O)[C@@H](CC(C)C)N(C)C(=O)[C@H](C(C)C)NC(=O)[C@@H](CC(C)C)N(C)C(=O)CN(C)C1=O	0.369478123276758	1159.830803308	3.74200000000001	4	11	14	82	82	317.9148	258.57	0	O=C1CNC(=O)CNC(=O)CNC(=O)CNC(=O)CNC(=O)CNC(=O)CNC(=O)CNC(=O)CNC(=O)CNC(=O)CN1	AC	MDR1
C/C=C/C[C@@H](C)[C@@H](O)[C@H]1C(=O)N[C@@H](CCC)C(=O)N(C)CC(=O)N(C)[C@H](CC(C)C)C(=O)N[C@@H](CCC)C(=O)N(C)[C@H](CC(C)C)C(=O)NC(C)C(=O)N[C@H](C)C(=O)N(C)[C@@H](CC(C)C)C(=O)N(C)[C@@H](CC(C)C)C(=O)N(C)[C@@H](C(C)C)C(=O)N1C	1.82988045655037	1215.857018056	3.8032	5	12	17	86	86	333.1316	278.8	0	O=C1CNC(=O)CNC(=O)CNC(=O)CNC(=O)CNC(=O)CNC(=O)CNC(=O)CNC(=O)CNC(=O)CNC(=O)CN1	AC	MDR1
C/C=C/C[C@@H](C)[C@@H](O)[C@H]1C(=O)N[C@@H](CC)C(=O)N(C)CC(=O)N(C)[C@H](CC(C)C)C(=O)N[C@H](C(C)C)C(=O)N(C)[C@H](CC(C)C)C(=O)N[C@@H](C)C(=O)N[C@H](C)C(=O)N(C)[C@@H](CC(C)C)C(=O)N(C)[C@@H](CC(C)C)C(=O)N[C@@H](C(C)C)C(=O)N1C	0.868469289395748	1187.825717928	2.9268	6	12	15	84	84	323.8173	287.59	0	O=C1CNC(=O)CNC(=O)CNC(=O)CNC(=O)CNC(=O)CNC(=O)CNC(=O)CNC(=O)CNC(=O)CNC(=O)CN1	AC	MDR1
CC/C=C/C[C@@H](C)[C@@H](O)[C@H]1C(=O)N[C@@H](C(C)C)C(=O)N(C)CC(=O)N(C)[C@H](CC(C)C)C(=O)N[C@H](C(C)C)C(=O)N(C)[C@H](CC(C)C)C(=O)N[C@@H](C)C(=O)N[C@H](C)C(=O)N(C)[C@@H](CC(C)C)C(=O)N(C)[C@@H](CC(C)C)C(=O)N(C)[C@@H](C(C)C)C(=O)N1C	1.39909754045792	1229.87266812	3.9051	5	12	16	87	87	337.608600000001	278.8	0	O=C1CNC(=O)CNC(=O)CNC(=O)CNC(=O)CNC(=O)CNC(=O)CNC(=O)CNC(=O)CNC(=O)CNC(=O)CN1	AC	MDR1
CC/C=C/C[C@@H](C)[C@@H](O)[C@H]1C(=O)N[C@@H](CC)C(=O)N(C)CC(=O)N(C)[C@@H]([C@@H](C)CC)C(=O)N[C@H](C(C)C)C(=O)N(C)[C@H](CC(C)C)C(=O)N[C@@H](C)C(=O)N[C@H](C)C(=O)N(C)[C@@H](CC(C)C)C(=O)N(C)[C@@H](CC(C)C)C(=O)N(C)[C@@H](C(C)C)C(=O)N1C	0.235946730652238	1215.857018056	3.6591	5	12	16	86	86	333.0616	278.8	0	O=C1CNC(=O)CNC(=O)CNC(=O)CNC(=O)CNC(=O)CNC(=O)CNC(=O)CNC(=O)CNC(=O)CNC(=O)CN1	AC	MDR1
CC/C=C/C[C@@H](C)[C@@H](O)[C@H]1C(=O)N[C@@H](CC)C(=O)N(C)CC(=O)N(C)[C@H](CC(C)C)C(=O)N[C@H](C(C)C)C(=O)N(C)[C@H](CC(C)C)C(=O)N[C@@H](C)C(=O)N[C@H](CCCCN)C(=O)N(C)[C@@H](CC(C)C)C(=O)N(C)[C@@H](CC(C)C)C(=O)N(C)[C@@H](C(C)C)C(=O)N1C	-2.77528972943772	1272.91486728	3.7682	6	13	20	90	90	350.293000000001	304.82	0	O=C1CNC(=O)CNC(=O)CNC(=O)CNC(=O)CNC(=O)CNC(=O)CNC(=O)CNC(=O)CNC(=O)CNC(=O)CN1	AC	MDR1
CC/C=C/C[C@@H](C)[C@@H](O)[C@H]1C(=O)N[C@@H](CC)C(=O)N(C)CC(=O)N(C)[C@H](CC(C)C)C(=O)N[C@H](C(C)C)C(=O)N(C)[C@H](CC(C)C)C(=O)N[C@@H](C)C(=O)N[C@H](CO)C(=O)N(C)[C@@H](CC(C)C)C(=O)N(C)[C@@H](CC(C)C)C(=O)N(C)[C@@H](C(C)C)C(=O)N1C	-1.6454248972655	1231.851932676	2.6315	6	13	17	87	87	334.4734	299.03	0	O=C1CNC(=O)CNC(=O)CNC(=O)CNC(=O)CNC(=O)CNC(=O)CNC(=O)CNC(=O)CNC(=O)CNC(=O)CN1	AC	MDR1
C/C=C/C[C@@H](C)[C@@H](O)[C@H]1C(=O)N[C@@H](CC)C(=O)N(C)CC(=O)N(C)[C@H](CC(C)C)C(=O)N[C@H](C(C)C)C(=O)N(C)[C@H](CC(C)C)C(=O)N[C@@H](C)C(=O)N[C@H](C)C(=O)N(C)[C@@H](CC(C)C)C(=O)N[C@@H](CC(C)C)C(=O)N(C)[C@@H](C(C)C)C(=O)N1C	0.351778546177359	1187.825717928	2.9268	6	12	15	84	84	323.8173	287.59	0	O=C1CNC(=O)CNC(=O)CNC(=O)CNC(=O)CNC(=O)CNC(=O)CNC(=O)CNC(=O)CNC(=O)CNC(=O)CN1	AC	MDR1
CC/C=C/C[C@@H](C)[C@@H](O)[C@H]1C(=O)N[C@@H](CC)C(=O)N(C)CC(=O)N(C)[C@H](CC(C)C)C(=O)N[C@H](C(C)C)C(=O)N(C)[C@H](CC(C)C)C(=O)N[C@@H](CC)C(=O)N[C@H](C)C(=O)N(C)[C@@H](CC(C)C)C(=O)N(C)[C@@H](CC(C)C)C(=O)N(C)[C@@H](C(C)C)C(=O)N1C	-1.81977828441028	1229.87266812	4.04920000000001	5	12	17	87	87	337.678600000001	278.8	0	O=C1CNC(=O)CNC(=O)CNC(=O)CNC(=O)CNC(=O)CNC(=O)CNC(=O)CNC(=O)CNC(=O)CNC(=O)CN1	AC	MDR1
C/C=C/C[C@@H](C)[C@@H](O)[C@H]1C(=O)N[C@@H]([C@@H](C)O)C(=O)N(C)CC(=O)N(C)[C@H](CC(C)C)C(=O)N[C@@H](C(C)C)C(=O)N(C)[C@H](CC(C)C)C(=O)N[C@@H](C)C(=O)N[C@](O)(C(C)C)C(=O)N(C)[C@@H](CC(C)C)C(=O)N[C@@H](CC(C)C)C(=O)N(C)[C@@H](C(C)C)C(=O)N1C	1.35030737628849	1247.846847296	1.85369999999999	8	14	16	88	88	335.5329	328.05	0	O=C1CNC(=O)CNC(=O)CNC(=O)CNC(=O)CNC(=O)CNC(=O)CNC(=O)CNC(=O)CNC(=O)CNC(=O)CN1	AC	MDR1
C/C=C/C[C@@H](C)[C@@H](O)[C@H]1C(=O)N[C@@H]([C@@H](C)O)C(=O)N(C)CC(=O)N(C)[C@H](CC(C)C)C(=O)N[C@@H]([C@@H](C)CC)C(=O)N(C)[C@H](CC(C)C)C(=O)N[C@@H](C)C(=O)N[C@](O)(C(C)C)C(=O)N(C)[C@@H](CC(C)C)C(=O)N[C@@H](CC(C)C)C(=O)N(C)[C@@H](C(C)C)C(=O)N1C	1.62224109177213	1261.86249736	2.24379999999999	8	14	17	89	89	340.149900000001	328.05	0	O=C1CNC(=O)CNC(=O)CNC(=O)CNC(=O)CNC(=O)CNC(=O)CNC(=O)CNC(=O)CNC(=O)CNC(=O)CN1	AC	MDR1
CCCCCC[C@H]1C(=O)N[C@@H](CC)C(=O)N(C)CC(=O)N(C)[C@H](CC(C)C)C(=O)N[C@H](C(C)C)C(=O)N(C)[C@H](CC(C)C)C(=O)N[C@@H](C)C(=O)N[C@H](C)C(=O)N(C)[C@@H](CC(C)C)C(=O)N(C)[C@@H](CC(C)C)C(=O)N(C)[C@@H](C(C)C)C(=O)N1C	0.705950359897972	1173.846453372	4.27620000000001	4	11	16	83	83	322.6018	258.57	0	O=C1CNC(=O)CNC(=O)CNC(=O)CNC(=O)CNC(=O)CNC(=O)CNC(=O)CNC(=O)CNC(=O)CNC(=O)CN1	AC	MDR1
CC/C=C/C[C@@H](C)[C@@H](O)[C@H]1C(=O)N[C@@H](CCC)C(=O)N(C)CC(=O)N(C)[C@H](CC(C)C)C(=O)N[C@H](C(C)C)C(=O)N(C)[C@H](CC(C)C)C(=O)N[C@@H](C)C(=O)N[C@H](C)C(=O)N(C)[C@@H](CC(C)C)C(=O)N(C)[C@@H](CC(C)C)C(=O)N(C)[C@@H](C(C)C)C(=O)N1C	1.45039083484547	1229.87266812	4.04920000000001	5	12	17	87	87	337.678600000001	278.8	0	O=C1CNC(=O)CNC(=O)CNC(=O)CNC(=O)CNC(=O)CNC(=O)CNC(=O)CNC(=O)CNC(=O)CNC(=O)CN1	AC	MDR1
C/C=C/C[C@@H](C)[C@@H](O)C1NC(=O)[C@H](C(C)C)N(C)C(=O)[C@H](CC(C)C)N(C)C(=O)[C@H](CC(C)C)N(C)C(=O)[C@@H](C)NC(=O)[C@H](C)NC(=O)[C@@H](CC(C)C)N(C)C(=O)[C@@H](C(C)C)NC(=O)[C@@H](CC(C)C)N(C)C(=O)CN(C)C(=O)[C@H]([C@@H](C)O)NC1=O	-0.740968623038354	1203.820632548	1.8976	7	13	15	85	85	325.2071	307.82	0	O=C1CNC(=O)CNC(=O)CNC(=O)CNC(=O)CNC(=O)CNC(=O)CNC(=O)CNC(=O)CNC(=O)CNC(=O)CN1	AC	MDR1
CC[C@@H]1NC(=O)[C@H](C2CCCCC2C)N(C)C(=O)[C@H](C(C)C)N(C)C(=O)[C@H](CC(C)C)N(C)C(=O)[C@H](CC(C)C)N(C)C(=O)[C@@H](C)NC(=O)[C@@H](C)NC(=O)[C@@H](CC(C)C)N(C)C(=O)[C@@H](C(C)C)NC(=O)[C@@H](CC(C)C)N(C)C(=O)CN(C)C1=O	-0.480367509189243	1185.846453372	4.13210000000001	4	11	12	84	84	324.9648	258.57	0	O=C1CNC(=O)CNC(=O)CNC(=O)CNC(=O)CNC(=O)[C@H](C2CCCCC2)NC(=O)CNC(=O)CNC(=O)CNC(=O)CNC(=O)CN1	nonAC	MDR1
CC/C=C/C[C@@H](C)[C@@H](O)[C@H]1C(=O)N[C@@H](CC)C(=O)N(C)CC(=O)N(C)[C@@H](Cc2ccccc2)C(=O)N[C@H](C(C)C)C(=O)N(C)[C@H](CC(C)C)C(=O)N[C@@H](C)C(=O)N[C@H](C)C(=O)N(C)[C@@H](CC(C)C)C(=O)N(C)[C@@H](CC(C)C)C(=O)N(C)[C@@H](C(C)C)C(=O)N1C	1.21677598366396	1249.841367992	3.85570000000001	5	12	16	89	89	343.752600000001	278.8	0	O=C1CNC(=O)CNC(=O)CNC(=O)CNC(=O)CNC(=O)[C@H](Cc2ccccc2)NC(=O)CNC(=O)CNC(=O)CNC(=O)CNC(=O)CN1	nonAC	MDR1
C/C=C/C[C@@H](C)[C@@H](O)[C@H]1C(=O)N[C@@H](CCC)C(=O)N(C)CC(=O)N(C)[C@H](CC(C)C)C(=O)N[C@@H](CC(C)C)C(=O)N(C)[C@H](CC(C)C)C(=O)N[C@@H](C)C(=O)N[C@H](C)C(=O)N(C)[C@@H](CC(C)C)C(=O)N(C)[C@@H](CC(C)C)C(=O)N(C)[C@@H](C(C)C)C(=O)N1C	1.39909754045792	1229.87266812	4.04920000000001	5	12	17	87	87	337.678600000001	278.8	0	O=C1CNC(=O)CNC(=O)CNC(=O)CNC(=O)CNC(=O)CNC(=O)CNC(=O)CNC(=O)CNC(=O)CNC(=O)CN1	AC	MDR1
C/C=C/C[C@@H](C)[C@@H](O)[C@H]1C(=O)N[C@@H]([C@@H](C)O)C(=O)NCC(=O)N(C)[C@H](CC(C)C)C(=O)N[C@@H](CC(C)C)C(=O)N(C)[C@H](CC(C)C)C(=O)N[C@@H](C)C(=O)N[C@](O)(C(C)C)C(=O)N(C)[C@@H](CC(C)C)C(=O)N[C@@H](CC(C)C)C(=O)N(C)[C@@H](C(C)C)C(=O)N1C	0.705950359897972	1247.846847296	1.9016	9	14	17	88	88	335.522600000001	336.84	0	O=C1CNC(=O)CNC(=O)CNC(=O)CNC(=O)CNC(=O)CNC(=O)CNC(=O)CNC(=O)CNC(=O)CNC(=O)CN1	AC	MDR1
CC/C=C/C[C@@H](C)[C@@H](O)[C@H](NC(=O)[C@@H](NC(=O)[C@H](CC(C)C)N(C)C(=O)[C@H](CC(C)C)NC(=O)[C@@H](C)NC(=O)[C@H](C)NC(=O)[C@@H](CC(C)C)NC(=O)[C@H](NC(=O)[C@@H](CC(C)C)N(C)C=O)C(C)C)C(C)C)C(=O)N[C@@H](CC)C(=O)N1CCC[C@@H]1C	0.839481752522495	1201.841367992	3.459	9	12	37	85	85	328.3814	313.96	0	C1CCNC1	nonAC	MDR1
C/C=C/C[C@@H](C)[C@@H](O)[C@H]1C(=O)N[C@@H](C)C(=O)N(C)CC(=O)N(C)[C@H](CC(C)C)C(=O)N[C@H](C(C)C)C(=O)N(C)[C@H](CC(C)C)C(=O)N[C@@H](C)C(=O)N[C@H](C)C(=O)N(C)[C@@H](CC(C)C)C(=O)N[C@@H](CC(C)C)C(=O)N(C)[C@@H](C(C)C)C(=O)N1C	0.993632432349754	1173.810067864	2.5367	6	12	14	83	83	319.2003	287.59	0	O=C1CNC(=O)CNC(=O)CNC(=O)CNC(=O)CNC(=O)CNC(=O)CNC(=O)CNC(=O)CNC(=O)CNC(=O)CN1	AC	MDR1
C/C=C/C[C@@H](C)[C@@H](O)[C@H]1C(=O)N[C@@H]([C@@H](C)O)C(=O)N(C)CC(=O)N(C)[C@H](CC(C)C)C(=O)N[C@H](C(C)C)C(=O)N(C)[C@H](CC(C)C)C(=O)N[C@@H](C)C(=O)N[C@H](C)C(=O)N(C)[C@@H](CC(C)C)C(=O)N(C)[C@@H](CC(C)C)C(=O)N[C@@H](C(C)C)C(=O)N1C	-0.852194258148577	1203.820632548	1.8976	7	13	15	85	85	325.2071	307.82	0	O=C1CNC(=O)CNC(=O)CNC(=O)CNC(=O)CNC(=O)CNC(=O)CNC(=O)CNC(=O)CNC(=O)CNC(=O)CN1	AC	MDR1
CC(C)C[C@H]1C(=O)N(C)[C@@H](C(C)C)C(=O)N(C)[C@@H](CC(C)C)C(=O)N[C@@H](C(C)C)C(=O)N(C)CC(=O)N(C)[C@H](CC(C)C)C(=O)N[C@@H](C(C)C)C(=O)N(C)[C@H](CC(C)C)C(=O)N[C@@H](C)C(=O)N[C@H](C)C(=O)N(C)[C@@H](CC(C)C)C(=O)N1C	0.14633457196255	1159.830803308	3.5979	4	11	13	82	82	317.8448	258.57	0	O=C1CNC(=O)CNC(=O)CNC(=O)CNC(=O)CNC(=O)CNC(=O)CNC(=O)CNC(=O)CNC(=O)CNC(=O)CN1	AC	MDR1
CC(C)C[C@@H]1NC(=O)[C@H](CC(C)C)N(C)C(=O)[C@@](O)(C(C)C)NC(=O)[C@H](C)NC(=O)[C@@H](CC(C)C)N(C)C(=O)[C@H](CC(C)C)NC(=O)[C@@H](CC(C)C)N(C)C(=O)CN(C)C(=O)[C@H]([C@@H](C)O)NC(=O)[C@H]([C@H](O)[C@H](C)C/C=C/CO)N(C)C(=O)[C@H](C(C)C)N(C)C1=O	-0.667765219015058	1277.85741198	1.21619999999999	9	15	18	90	90	341.561700000001	348.28	0	O=C1CNC(=O)CNC(=O)CNC(=O)CNC(=O)CNC(=O)CNC(=O)CNC(=O)CNC(=O)CNC(=O)CNC(=O)CN1	AC	MDR1
C/C=C/C[C@@H](C)[C@@H](O)[C@H]1C(=O)N[C@@H]([C@@H](C)O)C(=O)N(C)CC(=O)N(C)[C@H](CC(C)C)C(=O)N[C@@H](CC(C)C)C(=O)N(C)[C@H](CC(C)C)C(=O)N[C@@H](C)C(=O)N[C@H](C)C(=O)N(C)[C@@H](CC(C)C)C(=O)N[C@@H](C)C(=O)N(C)[C@@H](C(C)C)C(=O)N1C	-1.93310696971729	1175.78933242	1.2615	7	13	14	83	83	316.0431	307.82	0	O=C1CNC(=O)CNC(=O)CNC(=O)CNC(=O)CNC(=O)CNC(=O)CNC(=O)CNC(=O)CNC(=O)CNC(=O)CN1	AC	MDR1
COc1cc(/C=C/c2ccc(O)cc2)cc(OC)c1	-1.6454248972655	256.109944372	3.5798	1	3	4	19	19	76.5808	38.69	0	C(=C/c1ccccc1)\c1ccccc1	AC	MDR1
CN(C)c1ccc2c(-c3ccccc3)c3ccc(=[N+](C)C)cc-3sc2c1.[Br-]	-0.305650551780507	438.076531836	1.7749	0	2	2	27	27	115.327	6.25	0	[N+]=c1ccc2c(-c3ccccc3)c3ccccc3sc-2c1	nonAC	MDR1
CN(C)c1ccc2c(-c3ccccc3)c3ccc(=[N+](C)C)cc-3[se]c2c1.[Br-]	-0.305650551780507	486.020982136	0.770399999999999	0	1	2	27	27	114.39	6.25	0	[N+]=c1ccc2c(-c3ccccc3)c3ccccc3[se]c-2c1	nonAC	MDR1
C[N+](C)=c1ccc2c(-c3ccccc3)c3cc4c5c(c3sc-2c1)CCCN5CCC4.F[P-](F)(F)(F)(F)F	0.544682212301851	556.153675814	8.7861	0	2	1	37	37	143.423	6.25	0	[N+]=c1ccc2c(-c3ccccc3)c3cc4c5c(c3sc-2c1)CCCN5CCC4	nonAC	MDR1
CN(C)c1ccc(-c2c3ccc(=[N+](C)C)cc-3[se]c3c4c5c(cc23)CCCN5CCC4)cc1.[Br-]	0.175322108835802	581.094481424	1.4692	0	2	2	34	34	143.245	9.49	0	[N+]=c1ccc2c(-c3ccccc3)c3cc4c5c(c3[se]c-2c1)CCCN5CCC4	nonAC	MDR1
CN(C)c1ccc2c(-c3ccc(C(=S)N4CCCCC4)s3)c3ccc(=[N+](C)C)cc-3[se]c2c1.F[P-](F)(F)(F)(F)F	-0.104979856318357	685.06881721	8.3717	0	3	3	40	40	162.959	9.49	0	[N+]=c1ccc2c(-c3ccc(C(=S)N4CCCCC4)s3)c3ccccc3[se]c-2c1	nonAC	MDR1
C[N+](C)=c1ccc2c(-c3ccc(C(=S)N4CCCCC4)s3)c3cc4c5c(c3[se]c-2c1)CCCN5CCC4.F[P-](F)(F)(F)(F)F	0.424537900459788	737.100117338	9.0045	0	3	2	44	44	177.487	9.49	0	[N+]=c1ccc2c(-c3ccc(C(=S)N4CCCCC4)s3)c3cc4c5c(c3[se]c-2c1)CCCN5CCC4	nonAC	MDR1
C[N+](C)=c1ccc2c(-c3ccc(C(=S)N4CCCCC4)s3)c3cc4c5c(c3[te]c-2c1)CCCN5CCC4.F[P-](F)(F)(F)(F)F	-0.546812608597396	787.089820438	9.0045	0	3	2	44	44	177.487	9.49	0	[N+]=c1ccc2c(-c3ccc(C(=S)N4CCCCC4)s3)c3cc4c5c(c3[te]c-2c1)CCCN5CCC4	nonAC	MDR1
C[N+](C)=c1ccc2c(-c3ccc(C(=S)N4CCOCC4)s3)c3cc4c5c(c3sc-2c1)CCCN5CCC4.F[P-](F)(F)(F)(F)F	-0.903487552536127	691.134931594	8.8553	0	5	2	44	44	175.392	18.72	0	[N+]=c1ccc2c(-c3ccc(C(=S)N4CCOCC4)s3)c3cc4c5c(c3sc-2c1)CCCN5CCC4	nonAC	MDR1
COc1cccc(CCc2ccccc2OCCN2CCN(c3cccc(Cl)c3)CC2)c1	0.929093911212181	450.207405912	5.33480000000001	0	4	9	32	32	132.444	24.94	0	c1ccc(CCc2ccccc2OCCN2CCN(c3ccccc3)CC2)cc1	AC	MDR1
CN(C)c1cccc(-c2c3ccc(=[N+](C)C)cc-3[se]c3c4c5c(cc23)CCCN5CCC4)c1.[Br-]	-1.0690019910137	581.094481424	1.4692	0	2	2	34	34	143.245	9.49	0	[N+]=c1ccc2c(-c3ccccc3)c3cc4c5c(c3[se]c-2c1)CCCN5CCC4	nonAC	MDR1
COc1cccc(CCc2ccccc2OCCCN2CCN(c3cccc(Cl)c3)CC2)c1	1.17595398914371	464.223055976	5.72490000000001	0	4	10	33	33	137.061	24.94	0	c1ccc(CCc2ccccc2OCCCN2CCN(c3ccccc3)CC2)cc1	nonAC	MDR1
COc1cccc(CCc2ccccc2OCCCCN2CCN(c3cccc(Cl)c3)CC2)c1	1.50445805611574	478.23870604	6.11500000000001	0	4	11	34	34	141.678	24.94	0	c1ccc(CCc2ccccc2OCCCCN2CCN(c3ccccc3)CC2)cc1	nonAC	MDR1
COc1cccc(CCc2ccccc2OCCCCCN2CCN(c3cccc(Cl)c3)CC2)c1	1.11768508101973	492.254356104	6.50510000000001	0	4	12	35	35	146.295	24.94	0	c1ccc(CCc2ccccc2OCCCCCN2CCN(c3ccccc3)CC2)cc1	nonAC	MDR1
COc1cccc(CCc2ccccc2OCCN2CCN(c3cccc(C(F)(F)F)c3)CC2)c1	-1.59663473309607	484.233762892	5.70020000000001	0	4	9	35	35	132.436	24.94	0	c1ccc(CCc2ccccc2OCCN2CCN(c3ccccc3)CC2)cc1	AC	MDR1
COc1cccc(CCc2ccccc2OCCCN2CCN(c3cccc(C(F)(F)F)c3)CC2)c1	0.220442544116272	498.249412956	6.09030000000001	0	4	10	36	36	137.053	24.94	0	c1ccc(CCc2ccccc2OCCCN2CCN(c3ccccc3)CC2)cc1	nonAC	MDR1
COc1cccc(CCc2ccccc2OCCN2CCN(c3ccccc3OC)CC2)c1	-1.12663110385034	446.256942948	4.69	0	5	10	33	33	133.986	34.17	0	c1ccc(CCc2ccccc2OCCN2CCN(c3ccccc3)CC2)cc1	AC	MDR1
COc1cccc(CCc2ccccc2OCCCN2CCN(c3ccccc3OC)CC2)c1	-0.546812608597396	460.272593012	5.08010000000001	0	5	11	34	34	138.603	34.17	0	c1ccc(CCc2ccccc2OCCCN2CCN(c3ccccc3)CC2)cc1	nonAC	MDR1
COc1cc2c(cc1OC)CN(CCc1ccc(NC(=O)C3Oc4ccccc4O3)cc1)CC2	1.7468552187963	460.199821996	4.0406	1	6	7	34	34	128.7887	69.26	0	O=C(Nc1ccc(CCN2CCc3ccccc3C2)cc1)C1Oc2ccccc2O1	nonAC	MDR1
COC(=O)c1ccc(C(=O)Nc2ccc(CCN3CCc4cc(OC)c(OC)cc4C3)cc2)cc1NC(=O)c1cnc2ccccc2c1	-0.153770020487789	644.263484872	6.14400000000001	2	8	10	48	48	184.1039	119.09	0	O=C(Nc1ccc(CCN2CCc3ccccc3C2)cc1)c1cccc(NC(=O)c2cnc3ccccc3c2)c1	nonAC	MDR1
COc1cccc(CCc2ccccc2OCCCCN2CCN(c3ccccc3OC)CC2)c1	0.33438680346549	474.288243076	5.47020000000001	0	5	12	35	35	143.22	34.17	0	c1ccc(CCc2ccccc2OCCCCN2CCN(c3ccccc3)CC2)cc1	nonAC	MDR1
COc1cccc(CCc2ccccc2OCCCCCN2CCN(c3ccccc3OC)CC2)c1	1.85322782054736	488.30389314	5.86030000000001	0	5	13	36	36	147.837	34.17	0	c1ccc(CCc2ccccc2OCCCCCN2CCN(c3ccccc3)CC2)cc1	nonAC	MDR1
COc1cccc(CCc2ccccc2OCCN2CCN(c3ccc(F)cc3)CC2)c1	-0.210340371976184	434.236956452	4.8205	0	4	9	32	32	127.392	24.94	0	c1ccc(CCc2ccccc2OCCN2CCN(c3ccccc3)CC2)cc1	AC	MDR1
COc1cccc(CCc2ccccc2OCCCN2CCN(c3ccc(F)cc3)CC2)c1	0.424537900459788	448.252606516	5.21060000000001	0	4	10	33	33	132.009	24.94	0	c1ccc(CCc2ccccc2OCCCN2CCN(c3ccccc3)CC2)cc1	nonAC	MDR1
COc1cccc(CCc2ccccc2OCCCCN2CCN(c3ccc(F)cc3)CC2)c1	1.90992316422391	462.26825658	5.60070000000001	0	4	11	34	34	136.626	24.94	0	c1ccc(CCc2ccccc2OCCCCN2CCN(c3ccccc3)CC2)cc1	nonAC	MDR1
COc1cccc(CCc2ccccc2OCCCCCN2CCN(c3ccc(F)cc3)CC2)c1	1.34082863233394	476.283906644	5.99080000000001	0	4	12	35	35	141.243	24.94	0	c1ccc(CCc2ccccc2OCCCCCN2CCN(c3ccccc3)CC2)cc1	nonAC	MDR1
COc1cccc(CCc2ccccc2OCCN2CCN(c3ncccn3)CC2)c1	1.39909754045792	418.2368762	3.4714	0	6	9	31	31	123.024	50.72	0	c1ccc(CCc2ccccc2OCCN2CCN(c3ncccn3)CC2)cc1	nonAC	MDR1
COc1cccc(CCc2ccccc2OCCCN2CCN(c3ncccn3)CC2)c1	1.90992316422391	432.252526264	3.8615	0	6	10	32	32	127.641	50.72	0	c1ccc(CCc2ccccc2OCCCN2CCN(c3ncccn3)CC2)cc1	nonAC	MDR1
COc1cccc(CCc2ccccc2OCCCCCN2CCN(c3ncccn3)CC2)c1	1.5499204301925	460.283826392	4.6417	0	6	12	34	34	136.875	50.72	0	c1ccc(CCc2ccccc2OCCCCCN2CCN(c3ncccn3)CC2)cc1	nonAC	MDR1
COc1cccc(CCc2ccccc2OCCCN2CCN(C)CC2)c1	1.17595398914371	368.246378264	3.4967	0	4	9	27	27	110.893	24.94	0	c1ccc(CCc2ccccc2OCCCN2CCNCC2)cc1	nonAC	MDR1
COc1cccc(CCc2ccccc2OCCCCCN2CCN(C)CC2)c1	0.172385249162492	396.277678392	4.2769	0	4	11	29	29	120.127	24.94	0	c1ccc(CCc2ccccc2OCCCCCN2CCNCC2)cc1	nonAC	MDR1
COc1cccc(CCc2ccccc2OCCN2CCc3ccccc3C2)c1	-0.392661928770137	387.219829168	4.9175	0	3	8	29	29	117.762	21.7	0	c1ccc(CCc2ccccc2OCCN2CCc3ccccc3C2)cc1	nonAC	MDR1
COc1cccc(CCc2ccccc2OCCCCCN2CCc3ccccc3C2)c1	0.938513133128673	429.26677936	6.08780000000001	0	3	11	32	32	131.613	21.7	0	c1ccc(CCc2ccccc2OCCCCCN2CCc3ccccc3C2)cc1	nonAC	MDR1
C[N+](C)=c1ccc2c(-c3ccc(C(=S)N4CCOCC4)s3)c3cc4c5c(c3[se]c-2c1)CCCN5CCC4.F[P-](F)(F)(F)(F)F	-0.546812608597396	739.079381894	7.85080000000001	0	4	2	44	44	174.455	18.72	0	[N+]=c1ccc2c(-c3ccc(C(=S)N4CCOCC4)s3)c3cc4c5c(c3[se]c-2c1)CCCN5CCC4	nonAC	MDR1
COc1cc2c(cc1OC)CN(CCc1ccc(NC(=O)c3ccc4ccccc4n3)cc1)CC2	2.25476365051564	467.220891788	5.1051	1	5	7	35	35	138.3692	63.69	0	O=C(Nc1ccc(CCN2CCc3ccccc3C2)cc1)c1ccc2ccccc2n1	nonAC	MDR1
COc1cc2c(cc1OC)CN(CCc1ccc(NC(=O)c3ccc4c(c3)OCO4)cc1)CC2	1.35030737628849	460.199821996	4.2856	1	6	7	34	34	129.1912	69.26	0	O=C(Nc1ccc(CCN2CCc3ccccc3C2)cc1)c1ccc2c(c1)OCO2	nonAC	MDR1
Cc1nc(COc2ccc(C[C@H](NC(=O)O[C@H]3CO[C@H]4OCC[C@@H]34)[C@H](O)CN(CC(C)C)S(=O)(=O)c3ccc4c(c3)OCO4)cc2)cs1	-1.08996711947875	703.223336512	3.86572	2	12	14	48	48	174.4893	154.98	0	O=C(N[C@H](CCNS(=O)(=O)c1ccc2c(c1)OCO2)Cc1ccc(OCc2cscn2)cc1)O[C@H]1CO[C@H]2OCC[C@H]21	nonAC	MDR1
COC(=O)N[C@H](C(=O)N[C@@H](Cc1ccccc1)[C@@H](O)CN(Cc1ccc(-c2ccccn2)cc1)NC(=O)[C@@H](NC(=O)OC)C(C)(C)C)C(C)(C)C	-2.12431747392849	704.389748004	4.2116	5	9	14	51	51	193.876599999999	171.22	0	c1ccc(CCCCNCc2ccc(-c3ccccn3)cc2)cc1	nonAC	MDR1
COc1cc2c(cc1OC)CN(CCc1ccc(NC(=O)/C=C/c3ccccc3)cc1)CC2	1.75577248439665	442.22564282	4.9565	1	4	8	33	33	132.7787	50.8	0	O=C(/C=C/c1ccccc1)Nc1ccc(CCN2CCc3ccccc3C2)cc1	nonAC	MDR1
COc1cc2c(cc1OC)CN(CCc1ccc(NC(=O)/C=C/c3ccccc3[N+](=O)[O-])cc1)CC2	1.99693454121354	487.210721028	4.8647	1	6	9	36	36	139.4331	93.94	0	O=C(/C=C/c1ccccc1)Nc1ccc(CCN2CCc3ccccc3C2)cc1	nonAC	MDR1
COc1cc2c(cc1OC)CN(CCc1ccc(NC(=O)/C=C/c3ccc(Cl)cc3)cc1)CC2	2.49272228761499	476.186670468	5.60990000000001	1	4	8	34	34	137.7887	50.8	0	O=C(/C=C/c1ccccc1)Nc1ccc(CCN2CCc3ccccc3C2)cc1	nonAC	MDR1
COc1cc(/C=C/C(=O)Nc2ccc(CCN3CCc4cc(OC)c(OC)cc4C3)cc2)c([N+](=O)[O-])cc1OC	1.6867796129097	547.231850396	4.8819	1	8	11	40	40	152.5371	112.4	0	O=C(/C=C/c1ccccc1)Nc1ccc(CCN2CCc3ccccc3C2)cc1	nonAC	MDR1
COc1cc2c(cc1OC)CN(CCc1ccc(NC(=O)COc3ccccc3)cc1)CC2	0.960842609526763	446.22055744	4.3221	1	5	9	33	33	129.2397	60.03	0	O=C(COc1ccccc1)Nc1ccc(CCN2CCc3ccccc3C2)cc1	AC	MDR1
COc1cc2c(cc1OC)CN(CCc1ccc(NC(=O)COc3ccccc3[N+](=O)[O-])cc1)CC2	3.60637245364764	491.205635648	4.2303	1	7	10	36	36	135.8941	103.17	0	O=C(COc1ccccc1)Nc1ccc(CCN2CCc3ccccc3C2)cc1	AC	MDR1
COc1cc2c(cc1OC)CN(CCc1ccc(NC(=O)COc3ccccc3N)cc1)CC2	0.868469289395748	461.231456472	3.9043	2	6	9	34	34	133.6521	86.05	0	O=C(COc1ccccc1)Nc1ccc(CCN2CCc3ccccc3C2)cc1	AC	MDR1
COc1cc2c(cc1OC)CN(CCc1ccc(NC(=O)Nc3ccccc3[N+](=O)[O-])cc1)CC2	3.20090734553947	476.205969996	4.8568	2	6	8	35	35	134.4108	105.97	0	O=C(Nc1ccccc1)Nc1ccc(CCN2CCc3ccccc3C2)cc1	AC	MDR1
O=C(Nc1ccc(CCN2CCc3ccccc3C2)cc1)Nc1ccccc1[N+](=O)[O-]	2.35360948515227	416.184840628	4.8396	2	4	6	31	31	121.3068	87.51	0	O=C(Nc1ccccc1)Nc1ccc(CCN2CCc3ccccc3C2)cc1	AC	MDR1
COc1cc2c(cc1OC)CN(CCc1ccc(NC(=O)Nc3cccc([N+](=O)[O-])c3)cc1)CC2	2.49272228761499	476.205969996	4.8568	2	6	8	35	35	134.4108	105.97	0	O=C(Nc1ccccc1)Nc1ccc(CCN2CCc3ccccc3C2)cc1	AC	MDR1
COc1cc2c(cc1OC)CN(CCc1ccc(NC(=O)Nc3ccc([N+](=O)[O-])cc3)cc1)CC2	1.6867796129097	476.205969996	4.8568	2	6	8	35	35	134.4108	105.97	0	O=C(Nc1ccccc1)Nc1ccc(CCN2CCc3ccccc3C2)cc1	AC	MDR1
COc1cc2c(cc1OC)CN(CCc1ccc(NC(=O)Nc3ccccc3N)cc1)CC2	-0.952277716705559	446.23179082	4.5308	3	5	7	33	33	132.1688	88.85	0	O=C(Nc1ccccc1)Nc1ccc(CCN2CCc3ccccc3C2)cc1	AC	MDR1
Nc1ccccc1NC(=O)Nc1ccc(CCN2CCc3ccccc3C2)cc1	-0.852194258148577	386.210661452	4.5136	3	3	5	29	29	119.0648	70.39	0	O=C(Nc1ccccc1)Nc1ccc(CCN2CCc3ccccc3C2)cc1	AC	MDR1
COc1cc2c(cc1OC)CN(CCc1ccc(NC(=O)Nc3cccc(N)c3)cc1)CC2	-0.546812608597396	446.23179082	4.5308	3	5	7	33	33	132.1688	88.85	0	O=C(Nc1ccccc1)Nc1ccc(CCN2CCc3ccccc3C2)cc1	AC	MDR1
COc1cc2c(cc1OC)CN(CCc1ccc(NC(=O)Nc3ccc(N)cc3)cc1)CC2	-1.34174248346728	446.23179082	4.5308	3	5	7	33	33	132.1688	88.85	0	O=C(Nc1ccccc1)Nc1ccc(CCN2CCc3ccccc3C2)cc1	AC	MDR1
COc1ccc2c(c1)C(=O)CC(c1ccccc1)O2	-2.06663836234181	254.094294308	3.4017	0	3	2	19	19	71.7525	35.53	0	O=C1CC(c2ccccc2)Oc2ccccc21	nonAC	MDR1
COc1cc2c(c(O)c1C)C(=O)CC(c1ccccc1)O2	-1.27505110896861	284.104858992	3.41572	1	4	2	21	21	78.1543	55.76	0	O=C1CC(c2ccccc2)Oc2ccccc21	nonAC	MDR1
COc1cc(OC)c2c(c1C)OC(c1ccccc1)CC2=O	-0.615805480084347	298.120509056	3.71872	0	4	3	22	22	83.0415000000001	44.76	0	O=C1CC(c2ccccc2)Oc2ccccc21	nonAC	MDR1
COc1ccc2oc(-c3ccccc3)cc(=O)c2c1	-0.615805480084347	252.078644244	3.4686	0	3	2	19	19	74.472	39.44	0	O=c1cc(-c2ccccc2)oc2ccccc12	AC	MDR1
COc1cc2oc(-c3ccc(O)cc3)c(OC)c(=O)c2c(O)c1OC	-0.546812608597396	344.089602852	2.897	2	7	4	25	25	90.9056	98.36	0	O=c1cc(-c2ccccc2)oc2ccccc12	AC	MDR1
COc1cc(O)c2c(=O)c(OC)c(-c3ccc(OC)c(O)c3)oc2c1	-0.472704636443673	344.089602852	2.897	2	7	4	25	25	90.9056	98.36	0	O=c1cc(-c2ccccc2)oc2ccccc12	AC	MDR1
COc1cc(O)c2c(=O)c(OC)c(-c3ccc(OC)c(OC)c3)oc2c1	-0.680344001221918	358.105252916	3.2	1	7	5	26	26	95.7928	87.36	0	O=c1cc(-c2ccccc2)oc2ccccc12	AC	MDR1
COc1ccc(-c2cc(=O)c3c(OC)c(OC)c(OC)c(OC)c3o2)cc1	-1.57131692511178	372.12090298	3.503	0	7	6	27	27	100.68	76.36	0	O=c1cc(-c2ccccc2)oc2ccccc12	AC	MDR1
COc1ccc(-c2oc3c(OC)c(OC)c(OC)c(OC)c3c(=O)c2OC)cc1OC	-1.34174248346728	432.142032348	3.5202	0	9	8	31	31	113.784	94.82	0	O=c1cc(-c2ccccc2)oc2ccccc12	AC	MDR1
COc1cc2oc(-c3ccccc3)cc(=O)c2c(OC)c1C	-0.852194258148577	296.104858992	3.78562	0	4	3	22	22	85.761	48.67	0	O=c1cc(-c2ccccc2)oc2ccccc12	AC	MDR1
COC1=C(OC)[C@]2(OC)c3c(OC)c(OC)c4c(c3O[C@@]23O[C@@H](c2ccccc2)CC=C3C1=O)[C@@H](O)C[C@H](c1ccccc1)O4	0.0128031793380269	614.215197288	5.36650000000001	1	10	7	45	45	159.9988	111.14	0	O=C1C=CC2c3ccc4c(c3O[C@@]23O[C@@H](c2ccccc2)CC=C13)CC[C@H](c1ccccc1)O4	nonAC	MDR1
COC1=C(OC)[C@]2(OC)c3c(OC)c(OC)c4c(c3O[C@@]23O[C@@H](c2ccccc2)CC=C3C1=O)[C@@H](OC)C[C@H](c1ccccc1)O4	1.75577248439665	628.230847352	6.02060000000001	0	10	8	46	46	164.789	100.14	0	O=C1C=CC2c3ccc4c(c3O[C@@]23O[C@@H](c2ccccc2)CC=C13)CC[C@H](c1ccccc1)O4	nonAC	MDR1
COc1c2c(c3c(c1OC)[C@@]1(OC)C4=C(C(=O)[C@H](OC)[C@@]1(OC)O3)[C@H](OC)C[C@@H](c1ccccc1)O4)[C@H](O)C[C@@H](c1ccccc1)O2	0.0128031793380269	646.241412036	4.8662	1	11	8	47	47	166.5008	120.37	0	O=C1CC2Oc3c(ccc4c3CC[C@@H](c3ccccc3)O4)C2C2=C1CC[C@@H](c1ccccc1)O2	nonAC	MDR1
CCOC(=O)C1=C[C@@H](OC(CC)CC)[C@H](NC(C)=O)[C@@H](N)C1	-5.07787482243176	312.204907376	1.2854	2	5	7	22	22	84.1561000000001	90.65	0	C1=CCCCC1	nonAC	MDR1
CC(C)(C)OC(=O)CC(C(=O)[C@H](Cc1ccc(OC(C)(C)C)cc1)NC(=O)OC(C)(C)C)S(=O)(=O)c1ccccc1	1.65398979008671	589.270938336	5.44310000000001	1	8	10	41	41	156.5695	125.07	0	O=C(CCc1ccccc1)CS(=O)(=O)c1ccccc1	nonAC	MDR1
Cc1cc(C#N)cc(C)c1Oc1nc(Nc2ccc(C#N)cc2)nc(N)c1Br	0.0640964737255771	434.0490712	4.7174	2	7	4	28	28	109.2891	120.64	0	c1ccc(Nc2nccc(Oc3ccccc3)n2)cc1	nonAC	MDR1
O=C1NCCN1CCN1CCC(c2cn(-c3ccc(F)cc3)c3ccc(Cl)cc23)CC1	0.220442544116272	440.177917352	4.6276	1	3	5	31	31	121.6297	40.51	0	O=C1NCCN1CCN1CCC(c2cn(-c3ccccc3)c3ccccc23)CC1	nonAC	MDR1
CC(C)(C)OC(=O)N[C@@H](CC(=O)OCc1ccccc1)C(=O)N[C@@H](CCCCNC(=O)OCc1ccccc1)C(=O)OC(C)(C)C	1.74865501662779	641.331230084	4.9364	3	9	15	46	46	170.2691	158.36	0	O=C(CCC(=O)OCc1ccccc1)NCCCCCNC(=O)OCc1ccccc1	nonAC	MDR1
COCCOCO[C@@H]1/C=C\COC(=O)/C=C/[C@@H](OC)[C@@H]2C[C@@H](OC(=O)c3ccccc3)C(C)=C1C2(C)C	0.118163694995854	514.256668176	4.2645	0	8	9	37	37	137.8375	89.52	0	O=C1/C=C/C[C@H]2CC(=C[C@H](OC(=O)c3ccccc3)C2)C/C=C\CO1	nonAC	MDR1
COCCOCO[C@@H]1/C=C\C(OC(C)=O)C(OC(C)=O)/C=C/[C@@H](OC)[C@@H]2CCC(C)=C1C2(C)C	-1.08580910933008	480.27231824	3.7492	0	8	9	34	34	126.958	89.52	0	C1=C2C/C=C\CC/C=C/C[C@H](CC1)C2	nonAC	MDR1
CC(C)(C)c1ccc(C(=O)CCCN2CCC(OC(c3ccccc3)c3ccccc3)CC2)cc1	1.6867796129097	469.298079488	7.21760000000001	0	3	9	35	35	143.9805	29.54	0	O=C(CCCN1CCC(OC(c2ccccc2)c2ccccc2)CC1)c1ccccc1	nonAC	MDR1
COc1cc(C(=O)Nc2ccc(Br)cc2)cc(OC)c1OC	-0.903487552536127	365.026270092	3.7272	1	4	5	22	22	88.1932	56.79	0	O=C(Nc1ccccc1)c1ccccc1	nonAC	MDR1
COc1cc(C(=O)Nc2ccc(-c3ccccc3)cc2N)cc(OC)c1OC	0.118163694995854	378.157957184	4.2139	2	5	6	28	28	110.3416	82.81	0	O=C(Nc1ccc(-c2ccccc2)cc1)c1ccccc1	AC	MDR1
COc1cc(C(=O)Nc2ccc(-c3ccccc3)cc2F)cc(OC)c1OC	1.75577248439665	381.13763634	4.7708	1	4	6	28	28	105.8872	56.79	0	O=C(Nc1ccc(-c2ccccc2)cc1)c1ccccc1	AC	MDR1
COc1cc(C(=O)Nc2ccc(-c3ccccc3)cc2NC(C)=O)cc(OC)c1OC	1.45039083484547	420.168521868	4.5901	2	5	7	31	31	120.2329	85.89	0	O=C(Nc1ccc(-c2ccccc2)cc1)c1ccccc1	AC	MDR1
CC(C)(C)OC(=O)[C@H](CCCCNC(=O)OCc1ccccc1)NC[C@@H]1C[C@@H](OCc2ccccc2)CN1C(=O)OC(C)(C)C	3.60637245364764	625.372700972	5.97780000000001	2	8	14	45	45	172.4804	115.43	0	O=C(NCCCCCNC[C@@H]1C[C@@H](OCc2ccccc2)CN1)OCc1ccccc1	nonAC	MDR1
CC(C)(C)OC(=O)[C@H](CCCCNC(=O)OCc1ccccc1)NC(=O)[C@@H]1C[C@@H](OC(=O)C2CCCCC2)CN1C(=O)OC(C)(C)C	1.5734509276027	659.378180276	5.4111	2	9	12	47	47	174.0564	149.57	0	O=C(NCCCCCNC(=O)[C@@H]1C[C@@H](OC(=O)C2CCCCC2)CN1)OCc1ccccc1	nonAC	MDR1
CC(C)(C)OC(=O)[C@H](CCCCNC(=O)OCc1ccccc1)NC(=O)[C@@H]1C[C@@H](OCc2ccccc2)CN1C(=O)OC(C)(C)C	2.40695546585756	639.351965528	5.5044	2	8	13	46	46	172.6204	132.5	0	O=C(NCCCCCNC(=O)[C@@H]1C[C@@H](OCc2ccccc2)CN1)OCc1ccccc1	nonAC	MDR1
CC(C)(C)OC(=O)[C@H](CCCCNC(=O)OCc1ccccc1)NC(=O)[C@@H]1C[C@@H](OCC2CCCCC2)CN1C(=O)OC(C)(C)C	1.97002708829361	645.39891572	5.88450000000001	2	8	13	46	46	173.9164	132.5	0	O=C(NCCCCCNC(=O)[C@@H]1C[C@@H](OCC2CCCCC2)CN1)OCc1ccccc1	nonAC	MDR1
C=C[C@H]1CN2CC[C@H]1C[C@H]2[C@H](OC(=O)CCc1cn(CCC(=O)O[C@H](c2ccnc3ccc(OC)cc23)[C@@H]2C[C@@H]3CCN2C[C@@H]3C=C)nn1)c1ccnc2ccc(OC)cc12	0.283955949838598	825.42138248	7.07620000000001	0	13	16	61	61	230.759999999999	134.03	0	O=C(CCc1cn(CCC(=O)O[C@H](c2ccnc3ccccc23)[C@@H]2CC3CCN2CC3)nn1)O[C@H](c1ccnc2ccccc12)[C@@H]1CC2CCN1CC2	nonAC	MDR1
C=C[C@H]1CN2CC[C@H]1C[C@H]2[C@H](OC(=O)CCCCn1cc(CCC(=O)O[C@H](c2ccnc3ccc(OC)cc23)[C@@H]2C[C@@H]3CCN2C[C@@H]3C=C)nn1)c1ccnc2ccc(OC)cc12	0.267695428966817	853.452682608	7.85640000000001	0	13	18	63	63	239.993999999999	134.03	0	O=C(CCCCn1cc(CCC(=O)O[C@H](c2ccnc3ccccc23)[C@@H]2CC3CCN2CC3)nn1)O[C@H](c1ccnc2ccccc12)[C@@H]1CC2CCN1CC2	nonAC	MDR1
C=C[C@H]1CN2CC[C@H]1C[C@H]2[C@H](OC(=O)CCCCCCn1cc(CCC(=O)O[C@H](c2ccnc3ccc(OC)cc23)[C@@H]2C[C@@H]3CCN2C[C@@H]3C=C)nn1)c1ccnc2ccc(OC)cc12	0.811310875555799	881.483982736	8.63660000000001	0	13	20	65	65	249.227999999999	134.03	0	O=C(CCCCCCn1cc(CCC(=O)O[C@H](c2ccnc3ccccc23)[C@@H]2CC3CCN2CC3)nn1)O[C@H](c1ccnc2ccccc12)[C@@H]1CC2CCN1CC2	nonAC	MDR1
C=C[C@H]1CN2CC[C@H]1C[C@H]2[C@H](OC(=O)CCCCc1cn(CCCCC(=O)O[C@H](c2ccnc3ccc(OC)cc23)[C@@H]2C[C@@H]3CCN2C[C@@H]3C=C)nn1)c1ccnc2ccc(OC)cc12	0.566188417522813	881.483982736	8.63660000000001	0	13	20	65	65	249.227999999999	134.03	0	O=C(CCCCc1cn(CCCCC(=O)O[C@H](c2ccnc3ccccc23)[C@@H]2CC3CCN2CC3)nn1)O[C@H](c1ccnc2ccccc12)[C@@H]1CC2CCN1CC2	nonAC	MDR1
C=C[C@H]1CN2CC[C@H]1C[C@H]2[C@H](OC(=O)CCCCCCn1cc(CCCCC(=O)O[C@H](c2ccnc3ccc(OC)cc23)[C@@H]2C[C@@H]3CCN2C[C@@H]3C=C)nn1)c1ccnc2ccc(OC)cc12	1.02753398402543	909.515282864	9.4168	0	13	22	67	67	258.461999999999	134.03	0	O=C(CCCCCCn1cc(CCCCC(=O)O[C@H](c2ccnc3ccccc23)[C@@H]2CC3CCN2CC3)nn1)O[C@H](c1ccnc2ccccc12)[C@@H]1CC2CCN1CC2	nonAC	MDR1
C=C[C@H]1CN2CC[C@H]1C[C@H]2[C@H](OC(=O)CCCCCCc1cn(CCCCC(=O)O[C@H](c2ccnc3ccc(OC)cc23)[C@@H]2C[C@@H]3CCN2C[C@@H]3C=C)nn1)c1ccnc2ccc(OC)cc12	1.0626253038367	909.515282864	9.4168	0	13	22	67	67	258.461999999999	134.03	0	O=C(CCCCCCc1cn(CCCCC(=O)O[C@H](c2ccnc3ccccc23)[C@@H]2CC3CCN2CC3)nn1)O[C@H](c1ccnc2ccccc12)[C@@H]1CC2CCN1CC2	nonAC	MDR1
C=C[C@H]1CN2CC[C@H]1C[C@H]2[C@H](OC(=O)CCCCCCc1cn(CCCCCCC(=O)O[C@H](c2ccnc3ccc(OC)cc23)[C@@H]2C[C@@H]3CCN2C[C@@H]3C=C)nn1)c1ccnc2ccc(OC)cc12	1.09899294800758	937.546582992	10.197	0	13	24	69	69	267.695999999999	134.03	0	O=C(CCCCCCc1cn(CCCCCCC(=O)O[C@H](c2ccnc3ccccc23)[C@@H]2CC3CCN2CC3)nn1)O[C@H](c1ccnc2ccccc12)[C@@H]1CC2CCN1CC2	nonAC	MDR1
C=C[C@H]1CN2CC[C@H]1C[C@H]2[C@H](OC(=O)CCCCCCCCc1cn(CCCCCCCCC(=O)O[C@H](c2ccnc3ccc(OC)cc23)[C@@H]2C[C@@H]3CCN2C[C@@H]3C=C)nn1)c1ccnc2ccc(OC)cc12	0.588167324241589	993.609183248	11.7574	0	13	28	73	73	286.164	134.03	0	O=C(CCCCCCCCc1cn(CCCCCCCCC(=O)O[C@H](c2ccnc3ccccc23)[C@@H]2CC3CCN2CC3)nn1)O[C@H](c1ccnc2ccccc12)[C@@H]1CC2CCN1CC2	nonAC	MDR1
Cc1cccc(N2CCN(CC(O)COc3ccccc3C(=O)c3ccccc3)CC2)c1C	4.61797336532612	444.241292884	4.09634	1	5	8	33	33	132.3873	53.01	0	O=C(c1ccccc1)c1ccccc1OCCCN1CCN(c2ccccc2)CC1	nonAC	MDR1
Cc1cccc(N2CCN(CC(O)COc3cccc(C(=O)c4ccccc4)c3)CC2)c1C	3.86420156294974	444.241292884	4.09634	1	5	8	33	33	132.3873	53.01	0	O=C(c1ccccc1)c1cccc(OCCCN2CCN(c3ccccc3)CC2)c1	nonAC	MDR1
Cc1cccc(N2CCN(CC(O)COc3ccc(C(=O)c4ccccc4)cc3)CC2)c1C	2.52302763711032	444.241292884	4.09634	1	5	8	33	33	132.3873	53.01	0	O=C(c1ccccc1)c1ccc(OCCCN2CCN(c3ccccc3)CC2)cc1	nonAC	MDR1
O=C(c1ccccc1)c1cccc(OCC(O)CN2CCN(c3ccc(F)cc3)CC2)c1	2.63697189645954	434.200570944	3.6186	1	5	8	32	32	122.8713	53.01	0	O=C(c1ccccc1)c1cccc(OCCCN2CCN(c3ccccc3)CC2)c1	nonAC	MDR1
O=C(c1ccccc1)c1ccc(OCC(O)CN2CCN(c3ccc(F)cc3)CC2)cc1	2.12270392850257	434.200570944	3.6186	1	5	8	32	32	122.8713	53.01	0	O=C(c1ccccc1)c1ccc(OCCCN2CCN(c3ccccc3)CC2)cc1	nonAC	MDR1
O=C1CCc2ccc(OCCCCN3CCN(c4cccc(Cl)c4Cl)CC3)cc2N1	2.34070608031636	447.148032464	4.8593	1	4	7	30	30	123.2367	44.81	0	O=C1CCc2ccc(OCCCCN3CCN(c4ccccc4)CC3)cc2N1	nonAC	MDR1
O=C(c1ccccc1)c1ccccc1OCC(O)CN1CCCCC1	1.90992316422391	339.18344366	3.1432	1	4	7	25	25	98.1093000000001	49.77	0	O=C(c1ccccc1)c1ccccc1OCCCN1CCCCC1	nonAC	MDR1
O=C(c1ccccc1)c1cccc(OCC(O)CN2CCCCC2)c1	0.825297117530539	339.18344366	3.1432	1	4	7	25	25	98.1093	49.77	0	O=C(c1ccccc1)c1cccc(OCCCN2CCCCC2)c1	nonAC	MDR1
COc1cc(C(=O)Nc2cc(-c3ccccc3)ccc2[N+](=O)[O-])cc(OC)c1OC	2.6543636391714	408.13213636	4.5399	1	6	7	30	30	112.5836	99.93	0	O=C(Nc1cccc(-c2ccccc2)c1)c1ccccc1	AC	MDR1
COc1cc(C(=O)Nc2ccc(-c3cccs3)cc2[N+](=O)[O-])cc(OC)c1OC	-0.75846178048587	414.088557296	4.6014	1	7	7	29	29	110.4606	99.93	0	O=C(Nc1ccc(-c2cccs2)cc1)c1ccccc1	nonAC	MDR1
COc1cc(C(=O)Nc2ccc(-c3cccnc3)cc2[N+](=O)[O-])cc(OC)c1OC	0.175322108835802	409.127385328	3.9349	1	7	7	30	30	110.3786	112.82	0	O=C(Nc1ccc(-c2cccnc2)cc1)c1ccccc1	AC	MDR1
COc1cc(C(=O)Nc2ccc(-c3cc(F)cc(F)c3)cc2[N+](=O)[O-])cc(OC)c1OC	1.13673327599043	444.113292736	4.8181	1	6	7	32	32	112.4996	99.93	0	O=C(Nc1ccc(-c2ccccc2)cc1)c1ccccc1	AC	MDR1
COc1cc(C(=O)Nc2ccc(-c3ccc4c(c3)OCO4)cc2[N+](=O)[O-])cc(OC)c1OC	3.70168263345196	452.1219656	4.2686	1	8	7	33	33	118.7066	118.39	0	O=C(Nc1ccc(-c2ccc3c(c2)OCO3)cc1)c1ccccc1	nonAC	MDR1
COc1cc(C(=O)Nc2ccc(-c3cccc(C(C)=O)c3)cc2[N+](=O)[O-])cc(OC)c1OC	2.60307034478385	450.142701044	4.74250000000001	1	7	8	33	33	122.5881	117	0	O=C(Nc1ccc(-c2ccccc2)cc1)c1ccccc1	AC	MDR1
COc1cc(C(=O)Nc2ccc(-c3cc(OC)c(OC)c(OC)c3)cc2[N+](=O)[O-])cc(OC)c1OC	-1.09823162932864	498.163830412	4.5657	1	9	10	36	36	132.2396	127.62	0	O=C(Nc1ccc(-c2ccccc2)cc1)c1ccccc1	AC	MDR1
COc1cc(C(=O)Nc2ccc(-c3cccc([N+](=O)[O-])c3)cc2)cc(OC)c1OC	3.00853545289202	408.13213636	4.5399	1	6	7	30	30	112.5836	99.93	0	O=C(Nc1ccc(-c2ccccc2)cc1)c1ccccc1	AC	MDR1
COc1cc(C(=O)Nc2ccc(-c3ccc[n+](C)c3)cc2[N+](=O)[O-])cc(OC)c1OC.[I-]	-1.4341158035983	551.055333424	0.3684	1	6	7	32	32	113.7596	103.81	0	O=C(Nc1ccc(-c2ccc[nH+]c2)cc1)c1ccccc1	nonAC	MDR1
COc1ccc(C(=O)Nc2ccc(-c3ccccc3)cc2[N+](=O)[O-])cc1OC	1.82988045655037	378.121571676	4.5313	1	5	6	28	28	106.0316	90.7	0	O=C(Nc1ccc(-c2ccccc2)cc1)c1ccccc1	AC	MDR1
COc1cc(OC)cc(C(=O)Nc2ccc(-c3ccccc3)cc2[N+](=O)[O-])c1	0.205175071985483	378.121571676	4.5313	1	5	6	28	28	106.0316	90.7	0	O=C(Nc1ccc(-c2ccccc2)cc1)c1ccccc1	AC	MDR1
COc1cc(CNc2ccc(-c3ccccc3)cc2[N+](=O)[O-])cc(OC)c1OC	1.6867796129097	394.152871804	4.8997	1	6	8	29	29	111.9571	82.86	0	c1ccc(CNc2ccc(-c3ccccc3)cc2)cc1	AC	MDR1
COc1cc(NC(=O)c2ccc(-c3ccccc3)cc2[N+](=O)[O-])cc(OC)c1OC	1.39909754045792	408.13213636	4.5399	1	6	7	30	30	112.5836	99.93	0	O=C(Nc1ccccc1)c1ccc(-c2ccccc2)cc1	nonAC	MDR1
CC(=O)c1cccc(-c2ccc(NC(=O)c3cc(O)c(O)c(O)c3)c([N+](=O)[O-])c2)c1	-1.57387774597346	408.095750852	3.8335	4	7	5	30	30	107.9265	150	0	O=C(Nc1ccc(-c2ccccc2)cc1)c1ccccc1	AC	MDR1
O=C(Nc1ccc(-c2ccccc2)cc1[N+](=O)[O-])c1ccc(O)c(O)c1	-1.60410674793477	350.090271548	3.9253	3	5	4	26	26	96.2572	112.7	0	O=C(Nc1ccc(-c2ccccc2)cc1)c1ccccc1	AC	MDR1
O=C(Nc1ccc(-c2ccccc2)cc1[N+](=O)[O-])c1cc(O)cc(O)c1	-2.18442139799819	350.090271548	3.9253	3	5	4	26	26	96.2572	112.7	0	O=C(Nc1ccc(-c2ccccc2)cc1)c1ccccc1	AC	MDR1
COc1cc(C(=O)Nc2ccc(Br)cc2[N+](=O)[O-])cc(O)c1O	-1.55581273857582	381.980048172	3.0294	3	6	4	23	23	85.0732	121.93	0	O=C(Nc1ccccc1)c1ccccc1	nonAC	MDR1
COc1ccc(NC(=O)c2cc(O)c(O)c(OC)c2)c([N+](=O)[O-])c1	-2.08214254887777	334.080100788	2.2755	3	7	5	24	24	83.9252	131.16	0	O=C(Nc1ccccc1)c1ccccc1	nonAC	MDR1
COc1cc(C(=O)Nc2cc(-c3ccccc3)ccc2[N+](=O)[O-])cc(O)c1O	-1.60162227460711	380.100836232	3.9339	3	6	5	28	28	102.8092	121.93	0	O=C(Nc1cccc(-c2ccccc2)c1)c1ccccc1	AC	MDR1
COc1cc(C(=O)Nc2ccc(-c3cccs3)cc2[N+](=O)[O-])cc(O)c1O	-1.34817337379757	386.057257168	3.9954	3	7	5	27	27	100.6862	121.93	0	O=C(Nc1ccc(-c2cccs2)cc1)c1ccccc1	nonAC	MDR1
COc1cc(C(=O)Nc2ccc(-c3ccccc3)cc2[N+](=O)[O-])cc(O)c1O	-2.1124478983731	380.100836232	3.9339	3	6	5	28	28	102.8092	121.93	0	O=C(Nc1ccc(-c2ccccc2)cc1)c1ccccc1	AC	MDR1
CCOC(=O)C1=C(COCCN)NC(C)=C(C(=O)OC)C1c1ccccc1Cl	-0.998797732340453	408.14519958	2.2663	2	7	8	28	28	105.5771	99.88	0	C1=CC(c2ccccc2)C=CN1	nonAC	MDR1
COc1cc(C(=O)Nc2ccc(-c3cc(F)cc(F)c3)cc2[N+](=O)[O-])cc(O)c1O	-0.729134165391351	416.081992608	4.2121	3	6	5	30	30	102.7252	121.93	0	O=C(Nc1ccc(-c2ccccc2)cc1)c1ccccc1	AC	MDR1
COc1cc(C(=O)Nc2ccc(-c3cccc(C(C)=O)c3)cc2[N+](=O)[O-])cc(O)c1O	-0.116029692504941	422.111400916	4.1365	3	7	6	31	31	112.8137	139	0	O=C(Nc1ccc(-c2ccccc2)cc1)c1ccccc1	AC	MDR1
COc1cc(C(=O)Nc2ccc(-c3cc(O)c(O)c(OC)c3)cc2[N+](=O)[O-])cc(O)c1O	0.960842609526763	442.101230156	3.3537	5	9	6	32	32	112.6908	171.62	0	O=C(Nc1ccc(-c2ccccc2)cc1)c1ccccc1	AC	MDR1
COc1cc(C(=O)Nc2ccc(-c3cccc([N+](=O)[O-])c3)cc2)cc(O)c1O	-1.38899536831783	380.100836232	3.9339	3	6	5	28	28	102.8092	121.93	0	O=C(Nc1ccc(-c2ccccc2)cc1)c1ccccc1	AC	MDR1
COc1cc(C(=O)Nc2ccc(-c3ccccc3)cc2F)cc(O)c1O	-0.55393007636626	353.106336212	4.1648	3	4	4	26	26	96.1128	78.79	0	O=C(Nc1ccc(-c2ccccc2)cc1)c1ccccc1	AC	MDR1
COc1ccc(C(=O)Nc2ccc(-c3ccccc3)cc2[N+](=O)[O-])cc1O	0.839481752522495	364.105921612	4.2283	2	5	5	27	27	101.1444	101.7	0	O=C(Nc1ccc(-c2ccccc2)cc1)c1ccccc1	AC	MDR1
COc1cc(CNc2ccc(-c3ccccc3)cc2[N+](=O)[O-])cc(O)c1O	-2.18442139799819	366.121571676	4.2937	3	6	6	27	27	102.1827	104.86	0	c1ccc(CNc2ccc(-c3ccccc3)cc2)cc1	AC	MDR1
COc1ccc(CCN(C)CCCC(C#N)(c2ccc(O)c(O)c2)C(C)C)cc1OC	-1.36407195986537	426.251857568	4.48708000000001	2	6	11	31	31	121.8816	85.95	0	c1ccc(CCCCNCCc2ccccc2)cc1	AC	MDR1
CCC(=O)N(c1ccccc1)C1(COC)CCN(CCn2nnn(CC)c2=O)CC1	-2.62625415027723	416.253588884	1.3839	0	8	9	30	30	114.456	85.49	0	O=c1[nH]nnn1CCN1CCC(Nc2ccccc2)CC1	nonAC	MDR1
CN(C)C(=O)C(CCN1CCC(O)(c2ccc(Cl)cc2)CC1)(c1ccccc1)c1ccccc1	1.17595398914371	476.223055976	5.08800000000001	1	3	7	34	34	137.9978	43.78	0	c1ccc(C2CCN(CCC(c3ccccc3)c3ccccc3)CC2)cc1	nonAC	MDR1
CCC(=O)N(c1ccccc1)C1(COC)CCN(CCc2cccs2)CC1	0.588167324241589	386.2027992	4.2148	0	4	8	27	27	112.523	32.78	0	c1ccc(NC2CCN(CCc3cccs3)CC2)cc1	nonAC	MDR1
CCC(=O)N(c1ccccc1)C1CCN(CCc2ccccc2)CC1	0.220442544116272	336.220163516	4.1367	0	2	6	25	25	103.827	23.55	0	c1ccc(CCN2CCC(Nc3ccccc3)CC2)cc1	nonAC	MDR1
O=C(c1ccccc1)c1ccc(OCC(O)CN2CCCCC2)cc1	1.31291984421687	339.18344366	3.1432	1	4	7	25	25	98.1093	49.77	0	O=C(c1ccccc1)c1ccc(OCCCN2CCCCC2)cc1	nonAC	MDR1
O=C(c1ccccc1)c1ccccc1OCC(O)CN1CCOCC1	-0.500768670095988	341.162708216	1.9895	1	5	7	25	25	95.0773	59	0	O=C(c1ccccc1)c1ccccc1OCCCN1CCOCC1	nonAC	MDR1
O=C(c1ccccc1)c1ccc(OCC(O)CN2CCOCC2)cc1	0.42077141766431	341.162708216	1.9895	1	5	7	25	25	95.0773	59	0	O=C(c1ccccc1)c1ccc(OCCCN2CCOCC2)cc1	nonAC	MDR1
Cc1ccccc1N1CCN(CC(O)COc2cccc(C(=O)c3ccccc3)c2)CC1	3.70168263345196	430.22564282	3.78792	1	5	8	32	32	127.6503	53.01	0	O=C(c1ccccc1)c1cccc(OCCCN2CCN(c3ccccc3)CC2)c1	nonAC	MDR1
Cc1ccccc1N1CCN(CC(O)COc2ccc(C(=O)c3ccccc3)cc2)CC1	2.78539190157781	430.22564282	3.78792	1	5	8	32	32	127.6503	53.01	0	O=C(c1ccccc1)c1ccc(OCCCN2CCN(c3ccccc3)CC2)cc1	nonAC	MDR1
CCCNCC(O)COc1ccccc1C(=O)c1ccc(C)cc1	1.90162436140921	327.18344366	2.96532	2	4	9	24	24	95.716	58.56	0	O=C(c1ccccc1)c1ccccc1	nonAC	MDR1
Cc1ccc(NC(=O)N2CCN(CC(O)COc3ccccc3C(=O)c3ccccc3)CC2)cc1	2.82621389609806	473.231456472	3.81542	2	5	8	35	35	136.029	82.11	0	O=C(c1ccccc1)c1ccccc1OCCCN1CCN(C(=O)Nc2ccccc2)CC1	nonAC	MDR1
Cc1ccc(NC(=S)N2CCN(CC(O)COc3ccccc3C(=O)c3ccccc3)CC2)cc1	3.05982874727957	489.208612852	3.98032	2	5	8	35	35	143.231	65.04	0	O=C(c1ccccc1)c1ccccc1OCCCN1CCN(C(=S)Nc2ccccc2)CC1	nonAC	MDR1
O=C(c1ccccc1)c1ccccc1OCC(O)CN1CCN(CC(O)COc2ccccc2C(=O)c2ccccc2)CC1	5.08797699457185	594.272986936	3.9458	2	8	14	44	44	168.5166	99.54	0	O=C(c1ccccc1)c1ccccc1OCCCN1CCN(CCCOc2ccccc2C(=O)c2ccccc2)CC1	nonAC	MDR1
CC(=O)c1cc(C)ccc1OCC(O)CN1CCN(CC(O)COc2ccccc2C(=O)c2ccccc2)CC1	-0.156939595249067	546.272986936	3.22582	2	8	13	40	40	153.3836	99.54	0	O=C(c1ccccc1)c1ccccc1OCCCN1CCN(CCCOc2ccccc2)CC1	nonAC	MDR1
O[C@@H](COc1cccc2ncccc12)CN1CCN([C@@H]2c3ccccc3[C@@H]3[C@H](c4ccccc42)C3(F)F)CC1	4.92449852557938	527.238433672	5.2114	1	5	6	39	39	146.4138	48.83	0	c1ccc2c(c1)[C@@H](N1CCN(CCCOc3cccc4ncccc34)CC1)c1ccccc1[C@@H]1C[C@H]21	nonAC	MDR1
CCOC/C=C/c1ccc(-c2nc(-c3ccc(NC(C)C)cc3)c(-c3ccc(NC(C)C)cc3)[nH]2)cc1	5.54621016821867	494.304561836	8.10100000000001	3	4	11	37	37	157.9401	61.97	0	c1ccc(-c2nc(-c3ccccc3)c(-c3ccccc3)[nH]2)cc1	nonAC	MDR1
CC(C)CCC[C@@H](C)[C@H]1CC[C@H]2[C@@H]3CC=C4C[C@@H](O)CC[C@]4(C)[C@H]3CC[C@@]21C	-0.0118894332523442	386.354866092	7.38870000000001	1	1	5	28	28	119.0528	20.23	0	C1=C2CCCCC2[C@H]2CCC3CCC[C@H]3[C@@H]2C1	nonAC	MDR1
CO[C@H]1C[C@@H]2CC[C@@H](C)[C@@](O)(O2)C(=O)C(=O)N2CCCC[C@H]2C(=O)O[C@H]([C@H](C)C[C@@H]2CC[C@@H](O)[C@H](OC)C2)CC(=O)[C@H](C)/C=C(\C)[C@@H](O)[C@@H](OC)C(=O)[C@H](C)C[C@H](C)/C=C/C=C/C=C/1C	1.86910116970365	913.555141588	6.18060000000001	3	13	6	65	65	245.137399999999	195.43	0	O=C1CCC=CCC(=O)C[C@@H](CCC2CCCCC2)OC(=O)[C@@H]2CCCCN2C(=O)C(=O)C2CCC[C@@H](CC/C=C/C=C/C=C/CCC1)O2	nonAC	MDR1
CCC(=O)C(CC(C)N(C)C)(c1ccccc1)c1ccccc1	0.077341700475598	309.209264484	4.292	0	2	7	23	23	96.7280000000001	20.31	0	c1ccc(Cc2ccccc2)cc1	nonAC	MDR1
CCc1nn(CCCN2CCN(c3cccc(Cl)c3)CC2)c(=O)n1CCOc1ccccc1	0.544682212301851	469.224452944	3.5519	0	7	10	33	33	132.524	55.53	0	O=c1n(CCOc2ccccc2)cnn1CCCN1CCN(c2ccccc2)CC1	nonAC	MDR1
COc1ccc2cc1Oc1cccc(c1)C[C@H]1c3c(cc4c(c3Oc3cc5c(cc3OC)CCN(C)[C@@H]5C2)OCO4)CCN1C	1.36953873821637	606.272986936	6.87390000000001	0	8	2	45	45	170.701	61.86	0	c1cc2cc(c1)Oc1cccc(c1)C[C@H]1NCCc3ccc(cc31)Oc1c3c(cc4c1[C@H](C2)NCC4)OCO3	nonAC	MDR1
COC(=O)C1=C(C)NC(C)=C(C(=O)OCCCN2CCC(c3ccccc3)(c3ccccc3)CC2)[C@H]1c1cccc([N+](=O)[O-])c1	2.43762653026902	609.283885968	6.01800000000001	1	8	10	45	45	171.303099999999	111.01	0	O=C(OCCCN1CCC(c2ccccc2)(c2ccccc2)CC1)C1=CNC=C[C@@H]1c1ccccc1	nonAC	MDR1
COc1ccnc(C[S+]([O-])c2nc3cc(OC(F)F)ccc3[nH]2)c1OC	-0.792555991828847	383.0751334	2.8843	1	6	7	26	26	90.1791	92.32	0	c1ccc(C[SH+]c2nc3ccccc3[nH]2)nc1	nonAC	MDR1
Cc1c(OCC(F)(F)F)ccnc1C[S+]([O-])c1nc2ccccc2[nH]1	-2.04771035245629	369.075882348	3.51522	1	4	5	25	25	86.7301	73.86	0	c1ccc(C[SH+]c2nc3ccccc3[nH]2)nc1	nonAC	MDR1
CCOC(=O)N1CCC(=C2c3ccc(Cl)cc3CCc3cccnc32)CC1	-0.341368634382587	382.144805656	4.8878	0	3	1	27	27	106.948	42.43	0	c1ccc2c(c1)CCc1cccnc1C2=C1CCNCC1	nonAC	MDR1
Clc1ccc2c(c1)CCc1cccnc1C2=C1CCNCC1	-1.6689553946757	310.123676288	4.0189	1	2	0	22	22	91.2227	24.92	0	c1ccc2c(c1)CCc1cccnc1C2=C1CCNCC1	nonAC	MDR1
COc1ccc(CCCN2CCC(Cc3ccccc3)CC2)cc1OC	1.25933559808276	353.235479232	4.5911	0	3	8	26	26	107.177	21.7	0	c1ccc(CCCN2CCC(Cc3ccccc3)CC2)cc1	nonAC	MDR1
COc1ccc([C@@](C#N)(CCCN(C)CCc2ccc(OC)c(OC)c2)C(C)C)cc1O	1.62224109177213	440.267507632	4.79008000000001	1	6	12	32	32	126.7688	74.95	0	c1ccc(CCCCNCCc2ccccc2)cc1	AC	MDR1
CC[C@@H](C)[C@@H]1NC(=O)[C@@H]2CCCN2C(=O)[C@H](Cc2ccccc2)N(C)C(=O)[C@H](Cc2ccccc2)NC(=O)[C@H](C(C)C)N(C)C(=O)[C@@H]([C@H](C)CC)OC(=O)[C@H](C(C)(C)O)N(C)C(=O)[C@H](CC(C)C)NC(=O)[C@H](C(C)C)N(C)C1=O	1.27246488952455	1100.688555764	4.37180000000001	4	11	13	79	79	301.2699	235.38	0	O=C1CNC(=O)CNC(=O)[C@@H]2CCCN2C(=O)[C@H](Cc2ccccc2)NC(=O)[C@H](Cc2ccccc2)NC(=O)CNC(=O)COC(=O)CNC(=O)CN1	AC	MDR1
CCCOc1cc2oc(-c3ccccc3)cc(=O)c2c(OC)c1OCCC	2.19760523667569	368.162373868	5.04620000000001	0	5	8	27	27	106.044	57.9	0	O=c1cc(-c2ccccc2)oc2ccccc12	AC	MDR1
O=c1cc(-c2ccccc2)oc2cc(O)c(O)c(O)c12	-1.62132734568645	270.05282342	2.5768	3	5	1	20	20	72.9144	90.9	0	O=c1cc(-c2ccccc2)oc2ccccc12	AC	MDR1
CNCCC(Oc1ccc(C(F)(F)F)cc1)c1ccccc1	-2.65702580894398	309.134048856	4.435	1	2	6	22	22	79.7987	21.26	0	c1ccc(COc2ccccc2)cc1	nonAC	MDR1
Fc1ccc([C@@H]2CCNC[C@H]2COc2ccc3c(c2)OCO3)cc1	-1.3022636724935	329.14272172	3.3265	1	4	4	24	24	88.1777000000001	39.72	0	c1ccc([C@@H]2CCNC[C@H]2COc2ccc3c(c2)OCO3)cc1	nonAC	MDR1
CN[C@H]1CC[C@@H](c2ccc(Cl)c(Cl)c2)c2ccccc21	-1.36722156876827	305.073804904	5.1796	1	1	2	20	20	85.7817	12.03	0	c1ccc([C@@H]2CCCc3ccccc32)cc1	nonAC	MDR1
COc1ccc(-c2cc(=O)c3c(OC)c(OC)c(OC)c(OC)c3o2)cc1OC	-0.350102314351341	402.131467664	3.5116	0	8	7	29	29	107.232	85.59	0	O=c1cc(-c2ccccc2)oc2ccccc12	AC	MDR1
NC(=O)N1CCC(CC(=O)N2CCC([C@H]3c4ncc(Br)cc4CCc4cc(Cl)cc(Br)c43)CC2)CC1	1.09899294800758	636.050228112	5.90990000000001	1	3	3	36	36	148.1414	79.53	0	O=C(CC1CCNCC1)N1CCC([C@@H]2c3ccccc3CCc3cccnc32)CC1	nonAC	MDR1
COc1cc(OC)c2c(=O)cc(-c3cc(OC)c(OC)c(OC)c3)oc2c1	3.00853545289202	372.12090298	3.503	0	7	6	27	27	100.68	76.36	0	O=c1cc(-c2ccccc2)oc2ccccc12	AC	MDR1
COc1cc(-c2cc(=O)c3c(OC)c(OC)c(OC)cc3o2)cc(OC)c1OC	2.19760523667569	402.131467664	3.5116	0	8	7	29	29	107.232	85.59	0	O=c1cc(-c2ccccc2)oc2ccccc12	AC	MDR1
COc1ccc(-c2cc(=O)c3ccccc3o2)cc1OC	1.90992316422391	282.089208928	3.4772	0	4	3	21	21	81.024	48.67	0	O=c1cc(-c2ccccc2)oc2ccccc12	AC	MDR1
COc1ccc2c(=O)cc(-c3ccc(OC)c(OC)c3)oc2c1	1.90992316422391	312.099773612	3.4858	0	5	4	23	23	87.576	57.9	0	O=c1cc(-c2ccccc2)oc2ccccc12	AC	MDR1
CC(=O)S[C@@H]1CC2=CC(=O)CC[C@]2(C)[C@H]2CC[C@@]3(C)[C@@H](CC[C@@]34CCC(=O)O4)[C@@H]21	-1.0690019910137	416.202130504	4.8523	0	5	1	29	29	112.21	60.44	0	O=C1C=C2CC[C@@H]3[C@H](CCC4[C@H]3CC[C@@]43CCC(=O)O3)C2CC1	nonAC	MDR1
CC(C)[C@@H]1NC(=O)[C@H](C)OC(=O)[C@@H](C(C)C)NC(=O)[C@@H](C(C)C)OC(=O)[C@H](C(C)C)NC(=O)[C@H](C)OC(=O)[C@@H](C(C)C)NC(=O)[C@@H](C(C)C)OC(=O)[C@H](C(C)C)NC(=O)[C@H](C)OC(=O)[C@@H](C(C)C)NC(=O)[C@@H](C(C)C)OC1=O	0.929093911212181	1110.63116004	2.34330000000001	6	18	9	78	78	281.4282	332.4	0	O=C1COC(=O)CNC(=O)COC(=O)CNC(=O)COC(=O)CNC(=O)COC(=O)CNC(=O)COC(=O)CNC(=O)COC(=O)CN1	nonAC	MDR1
COc1ccc(CCN(C)CCCC(C#N)(c2cc(OC)c(OC)c(OC)c2)C(C)C)cc1OC	0.929093911212181	484.29372238	5.10168000000001	0	7	14	35	35	138.208	73.18	0	c1ccc(CCCCNCCc2ccccc2)cc1	AC	MDR1
CC(C)(C)NC(=O)[C@@H]1CN(Cc2cccnc2)CCN1C[C@@H](O)C[C@@H](Cc1ccccc1)C(=O)N[C@H]1c2ccccc2C[C@H]1O	-1.6919449129004	613.362804984	2.8669	4	7	11	45	45	174.067	118.03	0	O=C(N[C@@H]1CCc2ccccc21)[C@@H](CCCN1CCN(Cc2cccnc2)CC1)Cc1ccccc1	nonAC	MDR1
CC(C)c1c(C(=O)Nc2ccccc2)c(-c2ccccc2)c(-c2ccc(F)cc2)n1CC[C@@H]1C[C@@H](O)CC(=O)O1	-0.546812608597396	540.242435756	6.79350000000001	2	5	8	40	40	153.484	80.56	0	O=C1CCC[C@@H](CCn2cc(C(=O)Nc3ccccc3)c(-c3ccccc3)c2-c2ccccc2)O1	nonAC	MDR1
COC(=O)C1=C(C#N)NC(C)=C(C(=O)OC(C)C)C1c1cccc([N+](=O)[O-])c1	-0.798127036878302	385.127385328	2.45788	1	8	5	28	28	97.5561000000001	131.56	0	C1=CC(c2ccccc2)C=CN1	nonAC	MDR1
CC(C)(C)c1cc(-c2ccc(C(=O)O)s2)cc(C(C)(C)C)[te+]1.F[P-](F)(F)(F)(F)F	-2.99535161421452	578.012281326	8.4288	1	2	2	29	29	109.0293	37.3	0	c1csc(-c2cc[te+]cc2)c1	nonAC	MDR1
CC(C)(C)c1cc(-c2ccc(C(=O)O)s2)cc(C(C)(C)C)[se+]1.F[P-](F)(F)(F)(F)F	-2.61728548029447	528.022578226	8.4288	1	2	2	29	29	109.0293	37.3	0	c1csc(-c2cc[se+]cc2)c1	nonAC	MDR1
COc1ccc(Nc2nc(-c3ccccc3)nc3ccccc23)cc1OC	0.325803059774097	357.147726848	5.0576	1	5	5	27	27	107.8027	56.27	0	c1ccc(Nc2nc(-c3ccccc3)nc3ccccc23)cc1	AC	MDR1
COC(=O)C1=C(C)NC(C)=C(C(=O)OCC(C)C)C1c1ccccc1[N+](=O)[O-]	-1.69421506143494	388.163436488	3.2018	1	7	6	28	28	102.1861	107.77	0	C1=CC(c2ccccc2)C=CN1	nonAC	MDR1
COc1ccc(-c2cc(=O)c3c(OC)cc(OC)cc3o2)cc1	1.75577248439665	312.099773612	3.4858	0	5	4	23	23	87.576	57.9	0	O=c1cc(-c2ccccc2)oc2ccccc12	AC	MDR1
C#Cc1cccc(Nc2ncnc3cc(OCCOC)c(OCCOC)cc23)c1	-1.16585181700362	393.168856216	3.4051	1	7	10	29	29	111.9397	74.73	0	c1ccc(Nc2ncnc3ccccc23)cc1	nonAC	MDR1
COc1ccc2oc(-c3ccc(OC)c(OC)c3)c(OC)c(=O)c2c1	1.45039083484547	342.110338296	3.4944	0	6	5	25	25	94.1280000000001	67.13	0	O=c1cc(-c2ccccc2)oc2ccccc12	AC	MDR1
O=c1cc(-c2ccc(O)c(O)c2)oc2cc(O)cc(O)c12	-0.883284845218608	286.04773804	2.2824	4	6	1	21	21	74.5792	111.13	0	O=c1cc(-c2ccccc2)oc2ccccc12	AC	MDR1
COc1cc(-c2oc3cc(O)cc(O)c3c(=O)c2O)cc(OC)c1OC	0.929093911212181	360.084517472	2.6026	3	8	4	26	26	92.5704	118.59	0	O=c1cc(-c2ccccc2)oc2ccccc12	AC	MDR1
COc1ccc(-c2oc3cc(O)ccc3c(=O)c2O)cc1OC	0.251695087620377	314.079038168	2.8884	2	6	3	23	23	84.3536	89.13	0	O=c1cc(-c2ccccc2)oc2ccccc12	AC	MDR1
C[N+](C)=c1ccc2c(-c3ccc(C(=O)N4CCCCC4)s3)c3cc4c5c(c3sc-2c1)CCCN5CCC4.F[P-](F)(F)(F)(F)F	-1.93310696971729	673.178510658	9.4737	0	4	2	44	44	171.0545	26.56	0	[N+]=c1ccc2c(-c3ccc(C(=O)N4CCCCC4)s3)c3cc4c5c(c3sc-2c1)CCCN5CCC4	nonAC	MDR1
CCN(CC)C(=S)c1ccc(-c2c3ccc(=[N+](C)C)cc-3sc3cc(N(C)C)ccc23)s1.F[P-](F)(F)(F)(F)F	-0.546812608597396	625.12436691	9.2321	0	4	5	39	39	161.393	9.49	0	[N+]=c1ccc2c(-c3cccs3)c3ccccc3sc-2c1	nonAC	MDR1
CCN(CC)C(=O)c1ccc(-c2c3ccc(=[N+](C)C)cc-3sc3c4c5c(cc23)CCCN5CCC4)s1.F[P-](F)(F)(F)(F)F	-0.210340371976184	661.178510658	9.3296	0	4	4	43	43	168.5515	26.56	0	[N+]=c1ccc2c(-c3cccs3)c3cc4c5c(c3sc-2c1)CCCN5CCC4	nonAC	MDR1
CCN(CC)C(=S)c1ccc(-c2c3ccc(=[N+](C)C)cc-3sc3c4c5c(cc23)CCCN5CCC4)s1.F[P-](F)(F)(F)(F)F	-0.169518377455928	677.155667038	9.8649	0	4	4	43	43	175.921	9.49	0	[N+]=c1ccc2c(-c3cccs3)c3cc4c5c(c3sc-2c1)CCCN5CCC4	nonAC	MDR1
CCOC(=O)C1=C(C)NC(C)=C(C(=O)OC)C1c1cccc([N+](=O)[O-])c1	-2.13019984383155	360.13213636	2.5657	1	7	5	26	26	93.0221	107.77	0	C1=CC(c2ccccc2)C=CN1	nonAC	MDR1
COc1cccc2c(CC(=O)O)c(C)n(C(=O)c3ccc(Cl)cc3)c12	-0.615805480084347	357.076785672	3.92732	1	4	4	25	25	95.7473	68.53	0	O=C(c1ccccc1)n1ccc2ccccc21	nonAC	MDR1
COc1ccc2c(CC(=O)O)c(C)n(C(=O)c3ccc(Cl)cc3)c2c1	-0.190137664658664	357.076785672	3.92732	1	4	4	25	25	95.7473	68.53	0	O=C(c1ccccc1)n1ccc2ccccc21	nonAC	MDR1
CCc1cccc2c(CC(=O)O)cn(C(=O)c3ccc(Cl)cc3)c12	-0.740968623038354	341.081871052	4.1727	1	3	4	24	24	93.8363	59.3	0	O=C(c1ccccc1)n1ccc2ccccc21	nonAC	MDR1
Cc1cccc2c(CC(=O)O)cn(C(=O)c3ccc(Cl)cc3)c12	-0.615805480084347	327.066220988	3.91872	1	3	3	23	23	89.1953	59.3	0	O=C(c1ccccc1)n1ccc2ccccc21	nonAC	MDR1
O=C(O)Cc1c(-c2ccccc2)n(C(=O)c2ccc(Cl)cc2)c2ccccc12	-0.798127036878302	389.081871052	5.2773	1	3	4	28	28	109.8943	59.3	0	O=C(c1ccccc1)n1c(-c2ccccc2)cc2ccccc21	nonAC	MDR1
COCCOCCOCCOc1cc2c(cc1OC)CN(Cc1ccc(-c3ccc(C(=O)OC)c(NC(=O)c4ccc5ncccc5c4)c3)cc1)CC2	-0.798127036878302	719.3206654	6.56600000000001	1	10	17	53	53	202.734699999999	117.68	0	O=C(Nc1cccc(-c2ccc(CN3CCc4ccccc4C3)cc2)c1)c1ccc2ncccc2c1	nonAC	MDR1
COC(=O)c1ccc(-c2ccc(CN3CCc4cc(OC)c(OC)cc4C3)cc2)cc1NC(=O)c1ccc2ncccc2c1	-0.296518068217235	587.242021156	6.51620000000001	1	7	8	44	44	170.2777	89.99	0	O=C(Nc1cccc(-c2ccc(CN3CCc4ccccc4C3)cc2)c1)c1ccc2ncccc2c1	nonAC	MDR1
COCCOCCOCCOc1cc2c(cc1OCCOCCOCCOC)CN(CCc1ccc(-c3ccc(C(=O)OC)c(NC(=O)c4ccc5ccccc5n4)c3)cc1)CC2	0.302153308890505	865.414959708	6.65830000000001	1	13	27	63	63	240.058699999999	145.37	0	O=C(Nc1cccc(-c2ccc(CCN3CCc4ccccc4C3)cc2)c1)c1ccc2ccccc2n1	nonAC	MDR1
COCCOCCOCCOc1cc2c(cc1OC)CCN(CCc1ccc(-c3ccc(C(=O)OC)c(NC(=O)c4ccc5ccccc5n4)c3)cc1)C2	0.402148905566309	733.336315464	6.60850000000001	1	10	18	54	54	207.601699999999	117.68	0	O=C(Nc1cccc(-c2ccc(CCN3CCc4ccccc4C3)cc2)c1)c1ccc2ccccc2n1	nonAC	MDR1
COC(=O)c1ccc(-c2ccc(CN3CCc4ccccc4C3)cc2)cc1NC(=O)c1ccc2ncccc2c1	0.5903920192637	527.220891788	6.49900000000001	1	5	6	40	40	157.1737	71.53	0	O=C(Nc1cccc(-c2ccc(CN3CCc4ccccc4C3)cc2)c1)c1ccc2ncccc2c1	nonAC	MDR1
COCCOCCOCCOc1cc2c(cc1OC)CCN(Cc1ccc(-c3ccc(C(=O)OC)c(NC(=O)c4ccc5ccccc5n4)c3)cc1)C2	1.88523055163354	719.3206654	6.56600000000001	1	10	17	53	53	202.734699999999	117.68	0	O=C(Nc1cccc(-c2ccc(CN3CCc4ccccc4C3)cc2)c1)c1ccc2ccccc2n1	nonAC	MDR1
CCc1c(CC(=O)O)c2ccccc2n1C(=O)c1ccc(Cl)cc1	-0.903487552536127	341.081871052	4.1727	1	3	4	24	24	93.8363	59.3	0	O=C(c1ccccc1)n1ccc2ccccc21	nonAC	MDR1
Cc1c(CC(=O)O)c2ccccc2n1C(=O)c1ccc(Cl)cc1	-0.903487552536127	327.066220988	3.91872	1	3	3	23	23	89.1953	59.3	0	O=C(c1ccccc1)n1ccc2ccccc21	nonAC	MDR1
COc1ccc(-c2oc3cc(OC)cc(OC)c3c(=O)c2OC)c(OC)c1	-1.20728900686779	372.12090298	3.503	0	7	6	27	27	100.68	76.36	0	O=c1cc(-c2ccccc2)oc2ccccc12	AC	MDR1
CCN(c1ccc(OC)cc1)c1nc(N)nc2[nH]c3ccccc3c12	4.72333388098394	333.158960228	3.8599	2	5	4	25	25	101.4811	80.06	0	c1ccc(Nc2ncnc3[nH]c4ccccc4c23)cc1	nonAC	MDR1
COc1ccc(N(C)c2nc(N)nc3[nH]c4ccccc4c23)cc1	5.46194343562065	319.143310164	3.4698	2	5	3	24	24	96.8641	80.06	0	c1ccc(Nc2ncnc3[nH]c4ccccc4c23)cc1	nonAC	MDR1
CCOc1ccc(N(C)c2nc(N)nc3[nH]c4ccccc4c23)cc1	5.62926182582255	333.158960228	3.8599	2	5	4	25	25	101.4811	80.06	0	c1ccc(Nc2ncnc3[nH]c4ccccc4c23)cc1	nonAC	MDR1
COc1ccc(C(C#N)(CCCNCc2c3ccccc3cc3ccccc23)C(C)C)cc1OC	5.08797699457185	466.262028328	6.99758000000001	1	4	10	35	35	144.0697	54.28	0	c1ccc(CCCCNCc2c3ccccc3cc3ccccc23)cc1	nonAC	MDR1
O=c1cc(-c2ccccc2)oc2c1ccc1ccccc12	-1.11050172192045	272.083729624	4.6132	0	2	1	21	21	85.426	30.21	0	O=c1cc(-c2ccccc2)oc2c1ccc1ccccc12	nonAC	MDR1
COc1cc(OC)c2c(=O)c(OC)c(-c3ccc(OC)c(OC)c3)oc2c1	-1.06049130134579	372.12090298	3.503	0	7	6	27	27	100.68	76.36	0	O=c1cc(-c2ccccc2)oc2ccccc12	AC	MDR1
COc1ccc(-c2oc3c(ccc4ccccc43)c(=O)c2OC)cc1OC	-0.994241915804592	362.115423676	4.639	0	5	4	27	27	105.082	57.9	0	O=c1cc(-c2ccccc2)oc2c1ccc1ccccc12	nonAC	MDR1
COc1ccc(-c2cc(=O)c3ccc4ccccc4c3o2)cc1	-0.888373914726079	302.094294308	4.6218	0	3	2	23	23	91.978	39.44	0	O=c1cc(-c2ccccc2)oc2c1ccc1ccccc12	nonAC	MDR1
COc1ccc(-c2oc3c(ccc4ccccc43)c(=O)c2O)cc1OC	0.640630893777329	348.099773612	4.336	1	5	3	26	26	100.1948	68.9	0	O=c1cc(-c2ccccc2)oc2c1ccc1ccccc12	nonAC	MDR1
COc1ccc(-c2cc(=O)c3ccc4ccccc4c3o2)cc1OC	0.705950359897972	332.104858992	4.6304	0	4	3	25	25	98.53	48.67	0	O=c1cc(-c2ccccc2)oc2c1ccc1ccccc12	nonAC	MDR1
COc1cc(C#CC(=O)O[C@H]2CC[C@H](N(C)[C@H]3CC[C@@H](OC(=O)C4c5ccccc5-c5ccccc54)CC3)CC2)cc(OC)c1OC	3.33011907701948	637.303952716	6.51700000000001	0	8	8	47	47	178.731999999999	83.53	0	O=C(C#Cc1ccccc1)O[C@H]1CC[C@H](N[C@H]2CC[C@@H](OC(=O)C3c4ccccc4-c4ccccc43)CC2)CC1	nonAC	MDR1
COc1ccc(N(C)c2nc(C)nc3c2CCC3)cc1.Cl	6.20271866516985	305.12948994	3.47202	0	4	3	21	21	87.099	38.25	0	c1ccc(Nc2ncnc3c2CCC3)cc1	nonAC	MDR1
COc1ccc(-c2nc(Nc3cccc(O)c3)c3ccccc3n2)cc1OC	-0.809726172721653	373.142641468	4.7632	2	6	5	28	28	109.4675	76.5	0	c1ccc(Nc2nc(-c3ccccc3)nc3ccccc23)cc1	AC	MDR1
Brc1cccc(Nc2nc(-c3ccccc3)nc3ccccc23)c1	-0.423837546238587	375.037109548	5.8029	1	3	3	24	24	102.3987	37.81	0	c1ccc(Nc2nc(-c3ccccc3)nc3ccccc23)cc1	AC	MDR1
COc1ccc(-c2nc(Nc3cccc(Br)c3)c3ccccc3n2)cc1OC	-0.372459221452617	435.058238916	5.8201	1	5	5	28	28	115.5027	56.27	0	c1ccc(Nc2nc(-c3ccccc3)nc3ccccc23)cc1	AC	MDR1
COc1ccc(-c2nc(Nc3cccc([N+](=O)[O-])c3)c3ccccc3n2)cc1OC	-0.165343006045447	402.132805056	4.9658	1	7	6	30	30	114.4571	99.41	0	c1ccc(Nc2nc(-c3ccccc3)nc3ccccc23)cc1	AC	MDR1
COc1ccc(Nc2nc(-c3ccc(OC)c(OC)c3)nc3ccccc23)cc1OC	0.842342984803528	417.168856216	5.0748	1	7	7	31	31	120.9067	74.73	0	c1ccc(Nc2nc(-c3ccccc3)nc3ccccc23)cc1	AC	MDR1
COc1cc(C#CC(=O)O[C@H]2CC[C@@H](N(C)[C@H]3CC[C@@H](OC(=O)C4c5ccccc5-c5ccccc54)CC3)CC2)cc(OC)c1OC	5.08797699457185	637.303952716	6.51700000000001	0	8	8	47	47	178.731999999999	83.53	0	O=C(C#Cc1ccccc1)O[C@H]1CC[C@@H](N[C@H]2CC[C@@H](OC(=O)C3c4ccccc4-c4ccccc43)CC2)CC1	nonAC	MDR1
COc1cc(C#CC(=O)O[C@H]2CC[C@H](N(C)[C@H]3CC[C@H](OC(=O)C4c5ccccc5-c5ccccc54)CC3)CC2)cc(OC)c1OC	2.78539190157781	637.303952716	6.51700000000001	0	8	8	47	47	178.731999999999	83.53	0	O=C(C#Cc1ccccc1)O[C@H]1CC[C@H](N[C@H]2CC[C@H](OC(=O)C3c4ccccc4-c4ccccc43)CC2)CC1	nonAC	MDR1
COc1cc(C#CC(=O)O[C@H]2CC[C@@H](N(C)[C@H]3CC[C@H](OC(=O)C4c5ccccc5-c5ccccc54)CC3)CC2)cc(OC)c1OC	4.21250825721795	637.303952716	6.51700000000001	0	8	8	47	47	178.731999999999	83.53	0	O=C(C#Cc1ccccc1)O[C@H]1CC[C@@H](N[C@H]2CC[C@H](OC(=O)C3c4ccccc4-c4ccccc43)CC2)CC1	nonAC	MDR1
COc1ccc(C(C(=O)O[C@H]2CC[C@@H](N(C)[C@H]3CC[C@H](OC(=O)C#Cc4cc(OC)c(OC)c(OC)c4)CC3)CC2)c2ccc(OC)cc2)cc1	6.00426772644601	699.340732148	6.55380000000001	0	10	12	51	51	192.841999999999	101.99	0	O=C(C#Cc1ccccc1)O[C@H]1CC[C@H](N[C@H]2CC[C@@H](OC(=O)C(c3ccccc3)c3ccccc3)CC2)CC1	nonAC	MDR1
COc1ccc(C(C(=O)O[C@H]2CC[C@@H](N(C)[C@H]3CC[C@@H](OC(=O)C#Cc4cc(OC)c(OC)c(OC)c4)CC3)CC2)c2ccc(OC)cc2)cc1	4.21250825721795	699.340732148	6.55380000000001	0	10	12	51	51	192.841999999999	101.99	0	O=C(C#Cc1ccccc1)O[C@H]1CC[C@@H](N[C@H]2CC[C@@H](OC(=O)C(c3ccccc3)c3ccccc3)CC2)CC1	nonAC	MDR1
COc1ccc(N(C)c2nc(C)nc3c2CC(C)C3)cc1.Cl	5.20676053056182	319.145140004	3.71802	0	4	3	22	22	91.646	38.25	0	c1ccc(Nc2ncnc3c2CCC3)cc1	nonAC	MDR1
CCOC(=O)c1csc([C@@H](NC(=O)c2csc([C@@H](NC(=O)c3csc([C@@H](NC(=O)OC(C)(C)C)C(C)C)n3)C(C)C)n2)C(C)C)n1	1.6867796129097	692.248446128	6.70880000000001	3	12	13	46	46	179.337599999999	161.5	0	O=C(NCc1nc(C(=O)NCc2nccs2)cs1)c1cscn1	nonAC	MDR1
CC(C)[C@@H]1NC(=O)c2csc(n2)[C@H](C(C)C)NC(=O)c2csc(n2)[C@H](C(C)C)NC(=O)c2csc1n2	1.6867796129097	546.15415182	4.7508	3	9	3	36	36	141.4776	125.97	0	O=C1NCc2nc(cs2)C(=O)NCc2nc(cs2)C(=O)NCc2nc1cs2	nonAC	MDR1
COc1ccc(C(C(=O)O[C@H]2CC[C@H](N(C)[C@H]3CC[C@H](OC(=O)C#Cc4cc(OC)c(OC)c(OC)c4)CC3)CC2)c2ccc(OC)cc2)cc1	4.0583575773907	699.340732148	6.55380000000001	0	10	12	51	51	192.841999999999	101.99	0	O=C(C#Cc1ccccc1)O[C@H]1CC[C@H](N[C@H]2CC[C@H](OC(=O)C(c3ccccc3)c3ccccc3)CC2)CC1	nonAC	MDR1
COc1ccc(C(C(=O)O[C@H]2CC[C@H](N(C)[C@H]3CC[C@@H](OC(=O)C#Cc4cc(OC)c(OC)c(OC)c4)CC3)CC2)c2ccc(OC)cc2)cc1	4.13246554954442	699.340732148	6.55380000000001	0	10	12	51	51	192.841999999999	101.99	0	O=C(C#Cc1ccccc1)O[C@H]1CC[C@@H](N[C@H]2CC[C@H](OC(=O)C(c3ccccc3)c3ccccc3)CC2)CC1	nonAC	MDR1
COc1cc(C#CC(=O)O[C@H]2CC[C@@H](N(C)[C@H]3CC[C@H](OC(=O)c4cc(OC)c(OC)c(OC)c4)CC3)CC2)cc(OC)c1OC	6.00426772644601	639.30434664	5.0441	0	11	11	46	46	170.432499999999	111.22	0	O=C(C#Cc1ccccc1)O[C@H]1CC[C@@H](N[C@H]2CC[C@H](OC(=O)c3ccccc3)CC2)CC1	nonAC	MDR1
COc1cc(C#CC(=O)O[C@H]2CC[C@@H](N(C)[C@H]3CC[C@@H](OC(=O)c4cc(OC)c(OC)c(OC)c4)CC3)CC2)cc(OC)c1OC	4.75150475795064	639.30434664	5.0441	0	11	11	46	46	170.432499999999	111.22	0	O=C(C#Cc1ccccc1)O[C@H]1CC[C@@H](N[C@H]2CC[C@@H](OC(=O)c3ccccc3)CC2)CC1	nonAC	MDR1
COc1cc(C#CC(=O)O[C@H]2CC[C@H](N(C)[C@H]3CC[C@H](OC(=O)c4cc(OC)c(OC)c(OC)c4)CC3)CC2)cc(OC)c1OC	4.75150475795064	639.30434664	5.0441	0	11	11	46	46	170.432499999999	111.22	0	O=C(C#Cc1ccccc1)O[C@H]1CC[C@H](N[C@H]2CC[C@H](OC(=O)c3ccccc3)CC2)CC1	nonAC	MDR1
COc1cc(C#CC(=O)O[C@H]2CC[C@H](N(C)[C@H]3CC[C@@H](OC(=O)c4cc(OC)c(OC)c(OC)c4)CC3)CC2)cc(OC)c1OC	4.61797336532612	639.30434664	5.0441	0	11	11	46	46	170.432499999999	111.22	0	O=C(C#Cc1ccccc1)O[C@H]1CC[C@H](N[C@H]2CC[C@@H](OC(=O)c3ccccc3)CC2)CC1	nonAC	MDR1
COc1cc(CCC(=O)O[C@H]2CC[C@@H](N(C)[C@H]3CC[C@H](OC(=O)c4cc(OC)c(OC)c(OC)c4)CC3)CC2)cc(OC)c1OC	3.14206684551654	643.335646768	5.62520000000001	0	11	14	46	46	171.8755	111.22	0	O=C(CCc1ccccc1)O[C@H]1CC[C@@H](N[C@H]2CC[C@H](OC(=O)c3ccccc3)CC2)CC1	nonAC	MDR1
COc1cc(CCC(=O)O[C@H]2CC[C@@H](N(C)[C@H]3CC[C@@H](OC(=O)c4cc(OC)c(OC)c(OC)c4)CC3)CC2)cc(OC)c1OC	1.99693454121354	643.335646768	5.62520000000001	0	11	14	46	46	171.8755	111.22	0	O=C(CCc1ccccc1)O[C@H]1CC[C@@H](N[C@H]2CC[C@@H](OC(=O)c3ccccc3)CC2)CC1	nonAC	MDR1
COc1cc(CCC(=O)O[C@H]2CC[C@H](N(C)[C@H]3CC[C@H](OC(=O)c4cc(OC)c(OC)c(OC)c4)CC3)CC2)cc(OC)c1OC	2.58654104283264	643.335646768	5.62520000000001	0	11	14	46	46	171.8755	111.22	0	O=C(CCc1ccccc1)O[C@H]1CC[C@H](N[C@H]2CC[C@H](OC(=O)c3ccccc3)CC2)CC1	nonAC	MDR1
COc1cc(CCC(=O)O[C@H]2CC[C@H](N(C)[C@H]3CC[C@@H](OC(=O)c4cc(OC)c(OC)c(OC)c4)CC3)CC2)cc(OC)c1OC	2.55428018061442	643.335646768	5.62520000000001	0	11	14	46	46	171.8755	111.22	0	O=C(CCc1ccccc1)O[C@H]1CC[C@H](N[C@H]2CC[C@@H](OC(=O)c3ccccc3)CC2)CC1	nonAC	MDR1
COc1cc(/C=C/C(=O)O[C@H]2CC[C@H](N(C)[C@H]3CC[C@@H](OC(=O)C4c5ccccc5-c5ccccc54)CC3)CC2)cc(OC)c1OC	3.98936470590374	639.31960278	7.17870000000001	0	8	10	47	47	180.887999999999	83.53	0	O=C(/C=C/c1ccccc1)O[C@H]1CC[C@H](N[C@H]2CC[C@@H](OC(=O)C3c4ccccc4-c4ccccc43)CC2)CC1	nonAC	MDR1
COc1cc(/C=C/C(=O)O[C@H]2CC[C@@H](N(C)[C@H]3CC[C@@H](OC(=O)C4c5ccccc5-c5ccccc54)CC3)CC2)cc(OC)c1OC	3.80704314910979	639.31960278	7.17870000000001	0	8	10	47	47	180.887999999999	83.53	0	O=C(/C=C/c1ccccc1)O[C@H]1CC[C@@H](N[C@H]2CC[C@@H](OC(=O)C3c4ccccc4-c4ccccc43)CC2)CC1	nonAC	MDR1
COc1cc(/C=C/C(=O)O[C@H]2CC[C@H](N(C)[C@H]3CC[C@H](OC(=O)C4c5ccccc5-c5ccccc54)CC3)CC2)cc(OC)c1OC	4.68251188646369	639.31960278	7.17870000000001	0	8	10	47	47	180.887999999999	83.53	0	O=C(/C=C/c1ccccc1)O[C@H]1CC[C@H](N[C@H]2CC[C@H](OC(=O)C3c4ccccc4-c4ccccc43)CC2)CC1	nonAC	MDR1
COc1cc(/C=C/C(=O)O[C@H]2CC[C@@H](N(C)[C@H]3CC[C@H](OC(=O)C4c5ccccc5-c5ccccc54)CC3)CC2)cc(OC)c1OC	4.61797336532612	639.31960278	7.17870000000001	0	8	10	47	47	180.887999999999	83.53	0	O=C(/C=C/c1ccccc1)O[C@H]1CC[C@@H](N[C@H]2CC[C@H](OC(=O)C3c4ccccc4-c4ccccc43)CC2)CC1	nonAC	MDR1
COc1ccc(C(C#N)(CCC(=O)O[C@H]2CC[C@@H](N(C)[C@H]3CC[C@H](OC(=O)/C=C/c4cc(OC)c(OC)c(OC)c4)CC3)CC2)C(C)C)cc1OC	4.61797336532612	720.398581372	7.28118000000001	0	11	16	52	52	198.075999999999	125.78	0	O=C(/C=C/c1ccccc1)O[C@H]1CC[C@H](N[C@H]2CC[C@@H](OC(=O)CCCc3ccccc3)CC2)CC1	nonAC	MDR1
COc1ccc(C(C#N)(CCC(=O)O[C@H]2CC[C@@H](N(C)[C@H]3CC[C@@H](OC(=O)/C=C/c4cc(OC)c(OC)c(OC)c4)CC3)CC2)C(C)C)cc1OC	3.98936470590374	720.398581372	7.28118000000001	0	11	16	52	52	198.075999999999	125.78	0	O=C(/C=C/c1ccccc1)O[C@H]1CC[C@@H](N[C@H]2CC[C@@H](OC(=O)CCCc3ccccc3)CC2)CC1	nonAC	MDR1
COc1ccc(C(C#N)(CCC(=O)O[C@H]2CC[C@H](N(C)[C@H]3CC[C@H](OC(=O)/C=C/c4cc(OC)c(OC)c(OC)c4)CC3)CC2)C(C)C)cc1OC	4.0583575773907	720.398581372	7.28118000000001	0	11	16	52	52	198.075999999999	125.78	0	O=C(/C=C/c1ccccc1)O[C@H]1CC[C@H](N[C@H]2CC[C@H](OC(=O)CCCc3ccccc3)CC2)CC1	nonAC	MDR1
COc1ccc(C(C#N)(CCC(=O)O[C@H]2CC[C@H](N(C)[C@H]3CC[C@@H](OC(=O)/C=C/c4cc(OC)c(OC)c(OC)c4)CC3)CC2)C(C)C)cc1OC	3.51936107665801	720.398581372	7.28118000000001	0	11	16	52	52	198.075999999999	125.78	0	O=C(/C=C/c1ccccc1)O[C@H]1CC[C@@H](N[C@H]2CC[C@H](OC(=O)CCCc3ccccc3)CC2)CC1	nonAC	MDR1
COc1cc(/C=C/C(=O)O[C@H]2CC[C@@H](N(C)[C@H]3CC[C@H](OC(=O)c4cc(OC)c(OC)c(OC)c4)CC3)CC2)cc(OC)c1OC	6.515093350212	641.319996704	5.70580000000001	0	11	13	46	46	172.588499999999	111.22	0	O=C(/C=C/c1ccccc1)O[C@H]1CC[C@@H](N[C@H]2CC[C@H](OC(=O)c3ccccc3)CC2)CC1	nonAC	MDR1
Nc1nc(NC2CC2)c2ncn([C@H]3C=C[C@@H](COC(=O)CCC(=O)OC[C@@H]4C=C[C@H](n5cnc6c(NC7CC7)nc(N)nc65)C4)C3)c2n1	-1.81977828441028	654.313897696	3.0802	4	16	13	48	48	176.4802	215.9	0	O=C(CCC(=O)OC[C@@H]1C=C[C@H](n2cnc3c(NC4CC4)ncnc32)C1)OC[C@@H]1C=C[C@H](n2cnc3c(NC4CC4)ncnc32)C1	nonAC	MDR1
COc1cc(/C=C/C(=O)O[C@H]2CC[C@@H](N(C)[C@H]3CC[C@@H](OC(=O)c4cc(OC)c(OC)c(OC)c4)CC3)CC2)cc(OC)c1OC	5.59880261833784	641.319996704	5.70580000000001	0	11	13	46	46	172.588499999999	111.22	0	O=C(/C=C/c1ccccc1)O[C@H]1CC[C@@H](N[C@H]2CC[C@@H](OC(=O)c3ccccc3)CC2)CC1	nonAC	MDR1
COc1cc(/C=C/C(=O)O[C@H]2CC[C@H](N(C)[C@H]3CC[C@H](OC(=O)c4cc(OC)c(OC)c(OC)c4)CC3)CC2)cc(OC)c1OC	3.23167900420623	641.319996704	5.70580000000001	0	11	13	46	46	172.588499999999	111.22	0	O=C(/C=C/c1ccccc1)O[C@H]1CC[C@H](N[C@H]2CC[C@H](OC(=O)c3ccccc3)CC2)CC1	nonAC	MDR1
COc1cc(/C=C/C(=O)O[C@H]2CC[C@H](N(C)[C@H]3CC[C@@H](OC(=O)c4cc(OC)c(OC)c(OC)c4)CC3)CC2)cc(OC)c1OC	4.47821142295096	641.319996704	5.70580000000001	0	11	13	46	46	172.588499999999	111.22	0	O=C(/C=C/c1ccccc1)O[C@H]1CC[C@H](N[C@H]2CC[C@@H](OC(=O)c3ccccc3)CC2)CC1	nonAC	MDR1
COc1ccc(C(C)NC(=O)c2csc([C@@H](NC(=O)c3csc([C@@H](NC(=O)OC(C)(C)C)C(C)C)n3)C(C)C)n2)cc1	1.39909754045792	615.254911412	6.44810000000001	3	9	11	42	42	165.0971	131.54	0	O=C(NCc1nc(C(=O)NCc2ccccc2)cs1)c1cscn1	nonAC	MDR1
COc1ccc(CNC(=O)c2csc([C@@H](NC(=O)c3csc([C@@H](NC(=O)OC(C)(C)C)C(C)C)n3)C(C)C)n2)c(OC)c1	1.39909754045792	631.249826032	5.89570000000001	3	10	12	43	43	166.9381	140.77	0	O=C(NCc1nc(C(=O)NCc2ccccc2)cs1)c1cscn1	nonAC	MDR1
COc1ccc(NC(=O)c2csc([C@@H](NC(=O)c3csc([C@@H](NC(=O)OC(C)(C)C)C(C)C)n3)C(C)C)n2)c(OC)c1	1.17595398914371	617.234175968	6.21800000000001	3	10	11	42	42	163.7211	140.77	0	O=C(NCc1nc(C(=O)Nc2ccccc2)cs1)c1cscn1	nonAC	MDR1
COc1cc(NC(=O)c2csc([C@@H](NC(=O)c3csc([C@@H](NC(=O)OC(C)(C)C)C(C)C)n3)C(C)C)n2)cc(OC)c1OC	0.220442544116272	647.244740652	6.22660000000001	3	11	12	44	44	170.2731	150	0	O=C(NCc1nc(C(=O)Nc2ccccc2)cs1)c1cscn1	nonAC	MDR1
CCOC(=O)c1csc([C@@H](NC(=O)c2csc([C@@H](NC(=O)c3ccc(OC)c(OC)c3)C(C)C)n2)C(C)C)n1	-0.680344001221918	574.191976808	5.0477	2	10	12	39	39	149.8209	128.74	0	O=C(NCc1nc(C(=O)NCc2nccs2)cs1)c1ccccc1	nonAC	MDR1
C/C=C/C[C@@H](C)[C@@H](O)[C@H]1C(=O)N[C@@H](CC)C(=O)N(C)[C@H](C)C(=O)N(CC)[C@@H](C(C)C)C(=O)N[C@@H](C(C)C)C(=O)N(C)[C@@H](CC(C)C)C(=O)N[C@@H](C)C(=O)N[C@H](C)C(=O)N(C)[C@@H](CC(C)C)C(=O)N(C)[C@@H](CC(C)C)C(=O)N(C)[C@@H](C(C)C)C(=O)N1C	2.61987746310024	1215.857018056	3.6575	5	12	15	86	86	333.0396	278.8	0	O=C1CNC(=O)CNC(=O)CNC(=O)CNC(=O)CNC(=O)CNC(=O)CNC(=O)CNC(=O)CNC(=O)CNC(=O)CN1	AC	MDR1
C/C=C/C[C@@H](C)[C@@H](O)[C@H]1C(=O)N[C@@H](CC)C(=O)N(C)[C@H](C)C(=O)N(C)[C@@H]([C@@H](C)CN2CCN(CCOC)CC2)C(=O)N[C@@H](C(C)C)C(=O)N(C)[C@@H](CC(C)C)C(=O)N[C@@H](C)C(=O)N[C@H](C)C(=O)N(C)[C@@H](CC(C)C)C(=O)N(C)[C@@H](CC(C)C)C(=O)N(C)[C@@H](C(C)C)C(=O)N1C	0.251695087620377	1343.95198106	2.51149999999999	5	15	19	95	95	367.504600000001	294.51	0	O=C1CNC(=O)CNC(=O)CNC(=O)CNC(=O)CNC(=O)[C@H](CCN2CCNCC2)NC(=O)CNC(=O)CNC(=O)CNC(=O)CNC(=O)CN1	nonAC	MDR1
COc1cc2c(cc1OC)C(=O)C(CC1CCN(Cc3ccccc3)CC1)C2	-1.45880841618867	379.214743788	4.3611	0	4	6	28	28	110.1305	38.77	0	O=C1c2ccccc2CC1CC1CCN(Cc2ccccc2)CC1	nonAC	MDR1
COc1ccccc1-n1nnc(-c2ccccc2NC(=O)c2ccc(C(F)(F)F)cc2)n1	-0.305650551780507	439.125609412	4.609	1	6	5	32	32	110.5392	81.93	0	O=C(Nc1ccccc1-c1nnn(-c2ccccc2)n1)c1ccccc1	AC	MDR1
CCOc1ccc(-n2nnc(-c3ccccc3NC(=O)c3ccc(OC)c(OC)c3)n2)cc1	-1.39818379437224	445.175004216	3.9975	1	8	8	33	33	123.2582	100.39	0	O=C(Nc1ccccc1-c1nnn(-c2ccccc2)n1)c1ccccc1	AC	MDR1
COc1ccc(-n2nnc(-c3ccccc3NC(=O)c3ccc(OC)c(OC)c3)n2)cc1	-1.52406404026124	431.159354152	3.6074	1	8	7	32	32	118.6412	100.39	0	O=C(Nc1ccccc1-c1nnn(-c2ccccc2)n1)c1ccccc1	AC	MDR1
COc1ccc(C(=O)Nc2ccccc2-c2nnn(-c3ccccc3OC)n2)cc1	0.0471358584185317	401.148789468	3.5988	1	7	6	30	30	112.0892	91.16	0	O=C(Nc1ccccc1-c1nnn(-c2ccccc2)n1)c1ccccc1	AC	MDR1
COc1cc(C(=O)Nc2ccc(-c3cc(F)cc(F)c3)cn2)cc(OC)c1OC	1.82988045655037	400.123463496	4.3049	1	5	6	29	29	103.6402	69.68	0	O=C(Nc1ccc(-c2ccccc2)cn1)c1ccccc1	nonAC	MDR1
COc1cc(OC)c(C(=O)Nc2ccc(-c3cc(F)cc(F)c3)cn2)cc1OC	2.12270392850257	400.123463496	4.3049	1	5	6	29	29	103.6402	69.68	0	O=C(Nc1ccc(-c2ccccc2)cn1)c1ccccc1	nonAC	MDR1
COc1cc(C(=O)Nc2ccc(-c3cccnc3)cn2)cc(OC)c1OC	-0.0131082024464745	365.137556088	3.4217	1	6	6	27	27	101.5192	82.57	0	O=C(Nc1ccc(-c2cccnc2)cn1)c1ccccc1	AC	MDR1
CC(=O)Oc1cc(OC(C)=O)c2c(c1)O[C@H](c1cc(OC(C)=O)c(OC(C)=O)c(OC(C)=O)c1)[C@H](OC(=O)c1cc(OC(C)=O)c(OC(C)=O)c(OC(C)=O)c1)C2	3.82894798449784	794.169428868	3.9908	0	19	11	57	57	186.0745	245.93	0	O=C(O[C@@H]1Cc2ccccc2O[C@@H]1c1ccccc1)c1ccccc1	AC	MDR1
COc1cc(OC)c2c(c1)O[C@H](c1cc(OC)c(OC)c(OC)c1)[C@H](O)C2	3.95528539225088	376.152203108	2.7667	1	7	6	27	27	98.7238	75.61	0	c1ccc([C@@H]2CCc3ccccc3O2)cc1	nonAC	MDR1
COc1cccc(C(=O)O[C@@H]2Cc3c(OC)cc(OC)cc3O[C@@H]2c2cc(OC)c(OC)c(OC)c2)c1	5.18890291316181	510.18898254	4.64	0	9	9	37	37	134.9145	90.91	0	O=C(O[C@@H]1Cc2ccccc2O[C@@H]1c1ccccc1)c1ccccc1	AC	MDR1
COc1ccc(C(=O)O[C@@H]2Cc3c(OC)cc(OC)cc3O[C@@H]2c2cc(OC)c(OC)c(OC)c2)cc1	4.00481681046267	510.18898254	4.64	0	9	9	37	37	134.9145	90.91	0	O=C(O[C@@H]1Cc2ccccc2O[C@@H]1c1ccccc1)c1ccccc1	AC	MDR1
COc1cc(OC)c2c(c1)O[C@H](c1cc(OC)c(OC)c(OC)c1)[C@H](OC(=O)c1ccc(OC)c(OC)c1)C2	6.0295855344303	540.199547224	4.6486	0	10	10	39	39	141.4665	100.14	0	O=C(O[C@@H]1Cc2ccccc2O[C@@H]1c1ccccc1)c1ccccc1	AC	MDR1
CCOc1cc(C(=O)O[C@@H]2Cc3c(OC)cc(OC)cc3O[C@@H]2c2cc(OC)c(OC)c(OC)c2)cc(OCC)c1OCC	4.27349752884438	612.2570621	5.82750000000001	0	11	14	44	44	161.8695	109.37	0	O=C(O[C@@H]1Cc2ccccc2O[C@@H]1c1ccccc1)c1ccccc1	AC	MDR1
COc1cc(OC)c(C(=O)Nc2ccc(-c3cccnc3)cn2)cc1OC	2.70843086044168	365.137556088	3.4217	1	6	6	27	27	101.5192	82.57	0	O=C(Nc1ccc(-c2cccnc2)cn1)c1ccccc1	AC	MDR1
COc1cc(C(=O)Nc2ccc(-c3cccnc3)cc2F)cc(OC)c1OC	0.624370372905549	382.132885308	4.1658	1	5	6	28	28	103.6822	69.68	0	O=C(Nc1ccc(-c2cccnc2)cc1)c1ccccc1	AC	MDR1
COc1cc(OC)c(C(=O)Nc2ccc(-c3cccnc3)cc2F)cc1OC	3.70168263345196	382.132885308	4.1658	1	5	6	28	28	103.6822	69.68	0	O=C(Nc1ccc(-c2cccnc2)cc1)c1ccccc1	AC	MDR1
COc1ccc(C(=O)Nc2ccc(-c3cccnc3)cc2F)c(OC)c1OC	2.49272228761499	382.132885308	4.1658	1	5	6	28	28	103.6822	69.68	0	O=C(Nc1ccc(-c2cccnc2)cc1)c1ccccc1	AC	MDR1
COc1cc(OC)c(C(=O)Nc2ccc(-c3cccnc3)cc2F)c(OC)c1	1.01724229798889	382.132885308	4.1658	1	5	6	28	28	103.6822	69.68	0	O=C(Nc1ccc(-c2cccnc2)cc1)c1ccccc1	AC	MDR1
COc1ccc(C(=O)Nc2ccc(-c3cccnc3)cc2F)cc1OC	-0.0960512255740546	352.122320624	4.1572	1	4	5	26	26	97.1302	60.45	0	O=C(Nc1ccc(-c2cccnc2)cc1)c1ccccc1	AC	MDR1
COc1cc(OC)cc(C(=O)Nc2ccc(-c3cccnc3)cc2F)c1	0.898322252545428	352.122320624	4.1572	1	4	5	26	26	97.1302	60.45	0	O=C(Nc1ccc(-c2cccnc2)cc1)c1ccccc1	AC	MDR1
COc1ccc(C(=O)Nc2ccc(-c3cccnc3)cc2F)cc1	0.432113694268244	322.11175594	4.1486	1	3	4	24	24	90.5782	51.22	0	O=C(Nc1ccc(-c2cccnc2)cc1)c1ccccc1	AC	MDR1
O=C(Nc1ccc(-c2cccnc2)cc1F)c1ccccc1	-0.126958763037132	292.101191256	4.14	1	2	3	22	22	84.0262	41.99	0	O=C(Nc1ccc(-c2cccnc2)cc1)c1ccccc1	AC	MDR1
O=C(Nc1ccc(-c2cccnc2)cc1F)c1cccnc1	-2.0037651205233	293.096440224	3.535	1	3	3	22	22	81.8212	54.88	0	O=C(Nc1ccc(-c2cccnc2)cc1)c1cccnc1	nonAC	MDR1
COc1cc(C(=O)Nc2ccc(-c3ccncc3)cc2F)cc(OC)c1OC	0.929093911212181	382.132885308	4.1658	1	5	6	28	28	103.6822	69.68	0	O=C(Nc1ccc(-c2ccncc2)cc1)c1ccccc1	AC	MDR1
COc1cc(OC)c(C(=O)Nc2ccc(-c3ccncc3)cc2F)cc1OC	3.26342770252081	382.132885308	4.1658	1	5	6	28	28	103.6822	69.68	0	O=C(Nc1ccc(-c2ccncc2)cc1)c1ccccc1	AC	MDR1
COc1ccc(-c2ccc(NC(=O)c3cc(OC)c(OC)cc3OC)c(F)c2)cc1	1.88523055163354	411.148201024	4.7794	1	5	7	30	30	112.4392	66.02	0	O=C(Nc1ccc(-c2ccccc2)cc1)c1ccccc1	AC	MDR1
COc1ccc(S(=O)(=O)Nc2ccc(-c3cccnc3)cc2F)cc1OC	-2.11988287686062	388.089306244	3.7057	1	5	6	27	27	99.9855	77.52	0	O=S(=O)(Nc1ccc(-c2cccnc2)cc1)c1ccccc1	nonAC	MDR1
COc1cc(C(=O)Nc2ccc(-c3cc(F)cc(F)c3)cc2N)cc(OC)c1OC	1.0770140412888	414.13911356	4.4921	2	5	6	30	30	110.2576	82.81	0	O=C(Nc1ccc(-c2ccccc2)cc1)c1ccccc1	AC	MDR1
COc1cc(C(=O)Nc2ccc(-c3cc(F)cc(F)c3)cc2NC(=O)[C@@H](C)NC(C)=O)cc(OC)c1OC	-0.825526011066415	527.186792024	4.373	3	6	9	38	38	137.7536	114.99	0	O=C(Nc1ccc(-c2ccccc2)cc1)c1ccccc1	AC	MDR1
COc1cc(C(=O)N(C)c2ccc(-c3cccnc3)cc2F)cc(OC)c1OC	0.196125236465566	396.148535372	4.1901	0	5	6	29	29	108.4625	60.89	0	O=C(Nc1ccc(-c2cccnc2)cc1)c1ccccc1	AC	MDR1
COc1cc(OC)c(C(=O)N(C)c2ccc(-c3cccnc3)cc2F)cc1OC	-0.980448593672257	396.148535372	4.1901	0	5	6	29	29	108.4625	60.89	0	O=C(Nc1ccc(-c2cccnc2)cc1)c1ccccc1	AC	MDR1
C=CCOc1cc(C(=O)O[C@@H]2Cc3c(OC)cc(OC)cc3O[C@@H]2c2cc(OC)c(OC)c(OC)c2)cc(OCC=C)c1OCC=C	6.515093350212	648.2570621	6.32580000000001	0	11	17	47	47	175.438499999999	109.37	0	O=C(O[C@@H]1Cc2ccccc2O[C@@H]1c1ccccc1)c1ccccc1	AC	MDR1
COc1cc(OC)c2c(c1)O[C@H](c1cc(OC)c(OC)c(OC)c1)[C@H](OC(=O)c1cccc(F)c1)C2	4.42425862470272	498.168996044	4.7705	0	8	8	36	36	128.3205	81.68	0	O=C(O[C@@H]1Cc2ccccc2O[C@@H]1c1ccccc1)c1ccccc1	AC	MDR1
COc1cc(OC)c2c(c1)O[C@H](c1cc(OC)c(OC)c(OC)c1)[C@H](OC(=O)c1ccc(F)cc1)C2	5.0240636688282	498.168996044	4.7705	0	8	8	36	36	128.3205	81.68	0	O=C(O[C@@H]1Cc2ccccc2O[C@@H]1c1ccccc1)c1ccccc1	AC	MDR1
COc1cc(OC)c2c(c1)O[C@H](c1cc(OC)c(OC)c(OC)c1)[C@H](OC(=O)c1ccc(F)c(N(C)C)c1)C2	5.41648106154389	541.211195204	4.83650000000001	0	9	9	39	39	142.6475	84.92	0	O=C(O[C@@H]1Cc2ccccc2O[C@@H]1c1ccccc1)c1ccccc1	AC	MDR1
COc1cc(OC)c2c(c1)O[C@H](c1cc(OC)c(OC)c(OC)c1)[C@H](OC(=O)c1ccc(F)c(NC(C)=O)c1)C2	6.30537281922993	555.19045976	4.7289	1	9	9	40	40	142.6242	110.78	0	O=C(O[C@@H]1Cc2ccccc2O[C@@H]1c1ccccc1)c1ccccc1	AC	MDR1
COc1ccc(CC(=O)O[C@@H]2Cc3c(OC)cc(OC)cc3O[C@@H]2c2cc(OC)c(OC)c(OC)c2)cc1	5.46777435593144	524.204632604	4.5689	0	9	10	38	38	139.295	90.91	0	O=C(Cc1ccccc1)O[C@@H]1Cc2ccccc2O[C@@H]1c1ccccc1	nonAC	MDR1
COc1cc(OC)c2c(c1)O[C@H](c1cc(OC)c(OC)c(OC)c1)[C@H](OC(=O)Cc1ccc(OC)c(OC)c1)C2	5.52803354744964	554.215197288	4.5775	0	10	11	40	40	145.847	100.14	0	O=C(Cc1ccccc1)O[C@@H]1Cc2ccccc2O[C@@H]1c1ccccc1	nonAC	MDR1
COc1cc(OC)c2c(c1)O[C@H](c1cc(OC)c(OC)c(OC)c1)[C@H](OC(=O)Cc1cc(OC)c(OC)c(OC)c1)C2	5.7811241751318	584.225761972	4.5861	0	11	12	42	42	152.399	109.37	0	O=C(Cc1ccccc1)O[C@@H]1Cc2ccccc2O[C@@H]1c1ccccc1	nonAC	MDR1
COc1ccc(/C=C/C(=O)O[C@@H]2Cc3c(OC)cc(OC)cc3O[C@@H]2c2cc(OC)c(OC)c(OC)c2)cc1	5.91351336317754	536.204632604	5.03960000000001	0	9	10	39	39	144.625	90.91	0	O=C(/C=C/c1ccccc1)O[C@@H]1Cc2ccccc2O[C@@H]1c1ccccc1	nonAC	MDR1
COc1ccc(CCC(=O)O[C@@H]2Cc3c(OC)cc(OC)cc3O[C@@H]2c2cc(OC)c(OC)c(OC)c2)cc1	5.30862366568748	538.220282668	4.959	0	9	11	39	39	143.912	90.91	0	O=C(CCc1ccccc1)O[C@@H]1Cc2ccccc2O[C@@H]1c1ccccc1	nonAC	MDR1
COc1cc(OC)c2c(c1)O[C@H](c1cc(OC)c(OC)c(OC)c1)[C@H](OC(=O)CCc1ccc(OC)c(OC)c1)C2	6.05556102083356	568.230847352	4.96760000000001	0	10	12	41	41	150.464	100.14	0	O=C(CCc1ccccc1)O[C@@H]1Cc2ccccc2O[C@@H]1c1ccccc1	nonAC	MDR1
COc1cc(OC)c2c(c1)O[C@H](c1cc(OC)c(OC)c(OC)c1)[C@H](OC(=O)CCc1cc(OC)c(OC)c(OC)c1)C2	6.10962824210384	598.241412036	4.9762	0	11	13	43	43	157.016	109.37	0	O=C(CCc1ccccc1)O[C@@H]1Cc2ccccc2O[C@@H]1c1ccccc1	nonAC	MDR1
COc1cc(OC)c2c(c1)O[C@H](c1cc(OC)c(OC)c(OC)c1)[C@H](OC(=O)c1ccc(F)c(NC(=O)/C=C/c3ccc(OC)c(OC)c3)c1)C2	6.90813593832161	703.242889256	6.43960000000001	1	11	13	51	51	185.5302	129.24	0	O=C(/C=C/c1ccccc1)Nc1cccc(C(=O)O[C@@H]2Cc3ccccc3O[C@@H]2c2ccccc2)c1	nonAC	MDR1
COc1cc(OC)c2c(c1)O[C@H](c1cc(OC)c(OC)c(OC)c1)[C@H](OC(=O)c1ccc(F)c(NC(=O)/C=C/c3cc(OC)c(OC)c(OC)c3)c1)C2	7.17545070794895	733.25345394	6.44820000000001	1	12	14	53	53	192.0822	138.47	0	O=C(/C=C/c1ccccc1)Nc1cccc(C(=O)O[C@@H]2Cc3ccccc3O[C@@H]2c2ccccc2)c1	nonAC	MDR1
COc1ccc(C(=O)Nc2cc(C(=O)Nc3cc(C(=O)O[C@@H]4Cc5c(OC)cc(OC)cc5O[C@@H]4c4cc(OC)c(OC)c(OC)c4)ccc3F)ccc2F)cc1	6.24633928764574	784.244366476	7.42280000000001	2	11	13	57	57	203.6209	149.11	0	O=C(Nc1cccc(C(=O)Nc2cccc(C(=O)O[C@@H]3Cc4ccccc4O[C@@H]3c3ccccc3)c2)c1)c1ccccc1	nonAC	MDR1
COc1cc(OC)c2c(c1)O[C@H](c1cc(OC)c(OC)c(OC)c1)[C@H](OC(=O)c1ccc(F)c(NC(=O)c3ccc(F)c(NC(=O)c4ccc(OC)c(OC)c4)c3)c1)C2	6.38993020725799	814.25493116	7.43140000000001	2	12	14	59	59	210.1729	158.34	0	O=C(Nc1cccc(C(=O)Nc2cccc(C(=O)O[C@@H]3Cc4ccccc4O[C@@H]3c3ccccc3)c2)c1)c1ccccc1	nonAC	MDR1
COc1cc(OC)c2c(c1)O[C@H](c1cc(OC)c(OC)c(OC)c1)[C@H](OC(=O)c1ccc(F)c(NC(=O)c3ccc(F)c(NC(=O)c4cc(OC)c(OC)c(OC)c4)c3)c1)C2	6.40474529304313	844.265495844	7.44000000000001	2	13	15	61	61	216.7249	167.57	0	O=C(Nc1cccc(C(=O)Nc2cccc(C(=O)O[C@@H]3Cc4ccccc4O[C@@H]3c3ccccc3)c2)c1)c1ccccc1	nonAC	MDR1
COc1cc(OC)c2c(c1)O[C@H](c1cc(OC)c(OC)c(OC)c1)[C@@H](O)C2	4.0880806788429	376.152203108	2.7667	1	7	6	27	27	98.7238	75.61	0	c1ccc([C@@H]2CCc3ccccc3O2)cc1	nonAC	MDR1
COc1ccc(C(=O)O[C@H]2Cc3c(OC)cc(OC)cc3O[C@@H]2c2cc(OC)c(OC)c(OC)c2)cc1	4.79381595602236	510.18898254	4.64	0	9	9	37	37	134.9145	90.91	0	O=C(O[C@H]1Cc2ccccc2O[C@@H]1c1ccccc1)c1ccccc1	nonAC	MDR1
COc1cc(OC)c2c(c1)O[C@H](c1cc(OC)c(OC)c(OC)c1)[C@@H](OC(=O)c1ccc(OC)c(OC)c1)C2	6.515093350212	540.199547224	4.6486	0	10	10	39	39	141.4665	100.14	0	O=C(O[C@H]1Cc2ccccc2O[C@@H]1c1ccccc1)c1ccccc1	nonAC	MDR1
COc1cc(OC)c2c(c1)O[C@H](c1cc(OC)c(OC)c(OC)c1)[C@@H](OC(=O)c1cc(OC)c(OC)c(OC)c1)C2	5.10817970188937	570.210111908	4.6572	0	11	11	41	41	148.0185	109.37	0	O=C(O[C@H]1Cc2ccccc2O[C@@H]1c1ccccc1)c1ccccc1	nonAC	MDR1
COc1ccc(/C=C/C(=O)O[C@H]2Cc3c(OC)cc(OC)cc3O[C@@H]2c2cc(OC)c(OC)c(OC)c2)cc1	6.08222926791572	536.204632604	5.03960000000001	0	9	10	39	39	144.625	90.91	0	O=C(/C=C/c1ccccc1)O[C@H]1Cc2ccccc2O[C@@H]1c1ccccc1	nonAC	MDR1
COc1cc(OC)c2c(c1)O[C@H](c1cc(OC)c(OC)c(OC)c1)[C@@H](OC(=O)/C=C/c1ccc(OC)c(OC)c1)C2	6.53190046852838	566.215197288	5.0482	0	10	11	41	41	151.177	100.14	0	O=C(/C=C/c1ccccc1)O[C@H]1Cc2ccccc2O[C@@H]1c1ccccc1	nonAC	MDR1
COc1cc(OC)c2c(c1)O[C@H](c1cc(OC)c(OC)c(OC)c1)[C@@H](OC(=O)/C=C/c1cc(OC)c(OC)c(OC)c1)C2	6.54899490188768	596.225761972	5.05680000000001	0	11	12	43	43	157.729	109.37	0	O=C(/C=C/c1ccccc1)O[C@H]1Cc2ccccc2O[C@@H]1c1ccccc1	nonAC	MDR1
COc1cc(OC)c2c(c1)O[C@H](c1cc(OC)c(OC)c(OC)c1)[C@@H](OC(C)=O)C2=O	4.32437135036335	432.142032348	2.9777	0	9	7	31	31	108.8975	98.75	0	O=C1C[C@@H](c2ccccc2)Oc2ccccc21	nonAC	MDR1
COc1ccc(C(=O)O[C@H]2C(=O)c3c(OC)cc(OC)cc3O[C@@H]2c2cc(OC)c(OC)c(OC)c2)cc1	5.13088449558313	524.168247096	4.2802	0	10	9	38	38	135.541	107.98	0	O=C(O[C@H]1C(=O)c2ccccc2O[C@@H]1c1ccccc1)c1ccccc1	nonAC	MDR1
COc1cc(OC)c2c(c1)O[C@H](c1cc(OC)c(OC)c(OC)c1)[C@@H](OC(=O)c1ccc(OC)c(OC)c1)C2=O	5.39995175959268	554.17881178	4.2888	0	11	10	40	40	142.093	117.21	0	O=C(O[C@H]1C(=O)c2ccccc2O[C@@H]1c1ccccc1)c1ccccc1	nonAC	MDR1
COc1cc(OC)c2c(c1)O[C@H](c1cc(OC)c(OC)c(OC)c1)[C@@H](OC(=O)c1cc(OC)c(OC)c(OC)c1)C2=O	5.20676053056182	584.189376464	4.2974	0	12	11	42	42	148.645	126.44	0	O=C(O[C@H]1C(=O)c2ccccc2O[C@@H]1c1ccccc1)c1ccccc1	nonAC	MDR1
C=CCOc1cc(C(=O)O[C@H]2C(=O)c3c(OC)cc(OC)cc3O[C@@H]2c2cc(OC)c(OC)c(OC)c2)cc(OCC=C)c1OCC=C	5.54684287940713	662.236326656	5.96600000000001	0	12	17	48	48	176.065	126.44	0	O=C(O[C@H]1C(=O)c2ccccc2O[C@@H]1c1ccccc1)c1ccccc1	nonAC	MDR1
COc1ccc(/C=C/C(=O)O[C@H]2C(=O)c3c(OC)cc(OC)cc3O[C@@H]2c2cc(OC)c(OC)c(OC)c2)cc1	5.29377190755145	550.18389716	4.6798	0	10	10	40	40	145.2515	107.98	0	O=C(/C=C/c1ccccc1)O[C@H]1C(=O)c2ccccc2O[C@@H]1c1ccccc1	nonAC	MDR1
COc1cc(OC)c2c(c1)O[C@H](c1cc(OC)c(OC)c(OC)c1)[C@@H](OC(=O)/C=C/c1ccc(OC)c(OC)c1)C2=O	5.73424058923295	580.194461844	4.6884	0	11	11	42	42	151.8035	117.21	0	O=C(/C=C/c1ccccc1)O[C@H]1C(=O)c2ccccc2O[C@@H]1c1ccccc1	nonAC	MDR1
COc1cc(OC)c2c(c1)O[C@H](c1cc(OC)c(OC)c(OC)c1)[C@@H](OC(=O)/C=C/c1cc(OC)c(OC)c(OC)c1)C2=O	6.23368089077381	610.205026528	4.697	0	12	12	44	44	158.3555	126.44	0	O=C(/C=C/c1ccccc1)O[C@H]1C(=O)c2ccccc2O[C@@H]1c1ccccc1	nonAC	MDR1
COc1cc(OC)c2c(c1)O[C@H](c1cc(OC)c(OC)c(OC)c1)[C@@H](OC(=O)c1ccc(F)c(NC(=O)c3ccc(OC)c(OC)c3)c1)C2=O	6.75929031072404	691.206503748	5.68020000000001	1	12	12	50	50	176.4462	146.31	0	O=C(Nc1cccc(C(=O)O[C@H]2C(=O)c3ccccc3O[C@@H]2c2ccccc2)c1)c1ccccc1	nonAC	MDR1
COc1cc(OC)c2c(c1)O[C@H](c1cc(OC)c(OC)c(OC)c1)[C@@H](OC(=O)c1ccc(F)c(NC(=O)c3cc(OC)c(OC)c(OC)c3)c1)C2=O	5.40268773941155	721.217068432	5.68880000000001	1	13	13	52	52	182.9982	155.54	0	O=C(Nc1cccc(C(=O)O[C@H]2C(=O)c3ccccc3O[C@@H]2c2ccccc2)c1)c1ccccc1	nonAC	MDR1
COc1cc(OC)c2c(c1)O[C@H](c1cc(OC)c(OC)c(OC)c1)[C@@H](OC(=O)c1ccc(F)c(NC(=O)/C=C/c3ccc(OC)c(OC)c3)c1)C2=O	6.33277179341805	717.222153812	6.07980000000001	1	12	13	52	52	186.1567	146.31	0	O=C(/C=C/c1ccccc1)Nc1cccc(C(=O)O[C@H]2C(=O)c3ccccc3O[C@@H]2c2ccccc2)c1	nonAC	MDR1
COc1cc(OC)c2c(c1)O[C@H](c1cc(OC)c(OC)c(OC)c1)[C@@H](OC(=O)c1ccc(F)c(NC(=O)/C=C/c3cc(OC)c(OC)c(OC)c3)c1)C2=O	5.67496397930341	747.232718496	6.08840000000001	1	13	14	54	54	192.7087	155.54	0	O=C(/C=C/c1ccccc1)Nc1cccc(C(=O)O[C@H]2C(=O)c3ccccc3O[C@@H]2c2ccccc2)c1	nonAC	MDR1
COc1cc(OC)c2c(c1)O[C@H](c1cc(OC)c(OC)c(OC)c1)[C@H](OC(=O)c1cc(OC)c(OC)c(OC)c1)C2	5.95547756227658	570.210111908	4.6572	0	11	11	41	41	148.0185	109.37	0	O=C(O[C@@H]1Cc2ccccc2O[C@@H]1c1ccccc1)c1ccccc1	AC	MDR1
CCOC(=O)C1=CN(Cc2ccccc2)c2ccccc2C1c1cccc(OC)c1	2.24306761075245	399.18344366	5.29430000000001	0	4	6	30	30	118.62	38.77	0	C1=CN(Cc2ccccc2)c2ccccc2C1c1ccccc1	nonAC	MDR1
C/C=C(\C)C(=O)OC1c2c(ccc3ccc(=O)oc23)OC(C)(C)C1OC(=O)/C(C)=C/C	-0.680344001221918	426.167853172	4.3925	0	7	4	31	31	114.766	92.04	0	O=c1ccc2ccc3c(c2o1)CCCO3	nonAC	MDR1
COc1cc(/C=C/C(=O)/C=C(O)/C=C/c2ccc(O)c(OC)c2)ccc1O	-2.03488966402723	368.12598836	3.8526	3	6	7	27	27	103.1044	96.22	0	O=C(/C=C/C=C/c1ccccc1)/C=C/c1ccccc1	nonAC	MDR1
COc1ccc(C2=C(c3ccc(OC)c(OC)c3)C(=O)N(C(=O)N3CCN(CC(=O)c4ccc(S(C)(=O)=O)cc4)CC3)C2=O)cc1OC	4.08734511426395	677.20431532	3.0246	0	11	10	48	48	175.0503	149.06	0	O=C(CN1CCN(C(=O)N2C(=O)C(c3ccccc3)=C(c3ccccc3)C2=O)CC1)c1ccccc1	nonAC	MDR1
CC(C)=CCOc1c2occc2cc2ccc(=O)oc12	-1.23995978915734	270.089208928	3.8842	0	4	3	20	20	77.182	52.58	0	O=c1ccc2cc3ccoc3cc2o1	nonAC	MDR1
COc1ccc2ccc(=O)oc2c1CC=C(C)C	-1.4341158035983	244.109944372	3.3103	0	3	3	18	18	72.171	39.44	0	O=c1ccc2ccccc2o1	nonAC	MDR1
CC(=O)Oc1cc(OC(C)=O)c2ccc(=O)oc2c1CC=C(C)C	-1.6919449129004	330.110338296	3.1523	0	6	4	24	24	88.237	82.81	0	O=c1ccc2ccccc2o1	nonAC	MDR1
C/C=C/CC(C)C(O)C1C(=O)NC(CC)C(=O)N(C)CC(=O)N(C)C(CC(C)C)C(=O)NC(C(C)C)C(=O)N(C)C(CC(C)C)C(=O)NC(C)C(=O)NC(C)C(=O)N(C)C(CC(C)C)C(=O)N(C)C(CC(C)C)C(=O)N(C)C(C(C)C)C(=O)N1C	2.40695546585756	1201.841367992	3.26900000000001	5	12	15	85	85	328.4446	278.8	0	O=C1CNC(=O)CNC(=O)CNC(=O)CNC(=O)CNC(=O)CNC(=O)CNC(=O)CNC(=O)CNC(=O)CNC(=O)CN1	AC	MDR1
COc1ccc(C2=C(c3ccc(OC)c(OC)c3)C(=O)N(C(=O)N3CCN(CC(=O)c4ccc(OCc5ccccc5)c(OC)c4)CC3)C2=O)cc1OC	5.74575703129451	735.279194512	5.20870000000001	0	11	13	54	54	199.266499999999	133.38	0	O=C(CN1CCN(C(=O)N2C(=O)C(c3ccccc3)=C(c3ccccc3)C2=O)CC1)c1ccc(OCc2ccccc2)cc1	nonAC	MDR1
CCCCC1OC(=O)c2cc(NC(=O)N3C(=O)C(c4ccc(OC)c(OC)c4)=C(c4ccc(OC)c(OC)c4)C3=O)ccc21	4.93611464526261	600.210780604	5.63440000000001	1	9	10	44	44	160.9012	129.7	0	O=C1OCc2ccc(NC(=O)N3C(=O)C(c4ccccc4)=C(c4ccccc4)C3=O)cc21	nonAC	MDR1
COc1ccc(C2=C(c3ccc(OC)c(OC)c3)C(=O)N(C(=O)Nc3ccc4c(c3)C(=O)OC4)C2=O)cc1OC	4.16530665573366	544.148180348	3.9031	1	9	7	40	40	142.3392	129.7	0	O=C1OCc2ccc(NC(=O)N3C(=O)C(c4ccccc4)=C(c4ccccc4)C3=O)cc21	nonAC	MDR1
COc1ccc(C2=C(c3ccc(OC)c(OC)c3)C(=O)N(C(=O)c3cc(Br)c(OCc4ccccc4)cc3OCCO)C2=O)cc1OC	7.12819782309841	717.120958324	5.55360000000001	1	10	13	48	48	179.5863	130.06	0	O=C1C(c2ccccc2)=C(c2ccccc2)C(=O)N1C(=O)c1ccc(OCc2ccccc2)cc1	nonAC	MDR1
COc1ccc(C2=C(c3ccc(OC)c(OC)c3)C(=O)N(C(=O)c3ccc(OCc4ccccc4)c([N+](=O)[O-])c3)C2=O)cc1OC	6.39731031455562	624.174395096	5.32820000000001	0	10	11	46	46	165.9599	143.74	0	O=C1C(c2ccccc2)=C(c2ccccc2)C(=O)N1C(=O)c1ccc(OCc2ccccc2)cc1	nonAC	MDR1
COc1ccc(C2=C(c3ccc(OC)c(OC)c3)C(=O)N(C(=O)c3cc(Br)c(OCc4ccccc4)cc3OC)C2=O)cc1OC	5.79725355706168	687.11039364	6.19110000000001	0	9	11	46	46	173.5575	109.83	0	O=C1C(c2ccccc2)=C(c2ccccc2)C(=O)N1C(=O)c1ccc(OCc2ccccc2)cc1	nonAC	MDR1
COc1cc(OC)c(C(=O)N2C(=O)C(c3ccc(OC)c(OC)c3)=C(c3ccc(OC)c(OC)c3)C2=O)cc1Br	6.62975625853214	611.079093512	4.6207	0	9	9	40	40	149.3355	109.83	0	O=C1C(c2ccccc2)=C(c2ccccc2)C(=O)N1C(=O)c1ccccc1	nonAC	MDR1
COc1cc(OC)c2c(=O)cc(N3CCN(CCc4ccc([N+](=O)[O-])cc4)CC3)oc2c1	-1.40426284044862	439.17433552	3.0831	0	8	7	32	32	121.0414	98.29	0	O=c1cc(N2CCN(CCc3ccccc3)CC2)oc2ccccc12	nonAC	MDR1
C/C=C/CC(C)C(O)C1C(=O)NC(CC)C(=O)N(C)C(C)C(=O)N(CC)C(C(C)C)C(=O)NC(C(C)C)C(=O)N(C)C(CC(C)C)C(=O)NC(C)C(=O)NC(C)C(=O)N(C)C(CC(C)C)C(=O)N(C)C(CC(C)C)C(=O)N(C)C(C(C)C)C(=O)N1C	2.4207487879899	1215.857018056	3.6575	5	12	15	86	86	333.0396	278.8	0	O=C1CNC(=O)CNC(=O)CNC(=O)CNC(=O)CNC(=O)CNC(=O)CNC(=O)CNC(=O)CNC(=O)CNC(=O)CN1	AC	MDR1
COc1cc(OC)c2c(=O)cc(N3CCN(Cc4ccc(F)c(F)c4)CC3)oc2c1	-1.97678203321995	416.154763624	3.4106	0	6	5	30	30	109.436	55.15	0	O=c1cc(N2CCN(Cc3ccccc3)CC2)oc2ccccc12	nonAC	MDR1
COc1cc(OC)c2c(=O)cc(N3CCN(Cc4cccc([N+](=O)[O-])c4)CC3)oc2c1	-1.39818379437224	425.158685456	3.0406	0	8	6	31	31	116.1744	98.29	0	O=c1cc(N2CCN(Cc3ccccc3)CC2)oc2ccccc12	nonAC	MDR1
COc1cc(OC)c2c(=O)cc(N3CCN(Cc4ccc(C(F)(F)F)cc4)CC3)oc2c1	-1.35137337652824	448.160991876	4.1512	0	6	5	32	32	114.522	55.15	0	O=c1cc(N2CCN(Cc3ccccc3)CC2)oc2ccccc12	nonAC	MDR1
COc1cc(OC)c2c(=O)cc(N3CCN(Cc4ccc(SC(F)(F)F)cc4)CC3)oc2c1	-1.50780351938946	480.133062876	4.7443	0	7	6	33	33	121.432	55.15	0	O=c1cc(N2CCN(Cc3ccccc3)CC2)oc2ccccc12	nonAC	MDR1
O=C(NCCCN1CCOCC1)c1cnn2c(-c3ccccc3)cc(-c3ccccc3)nc12	0.175322108835802	441.216475104	3.5154	1	6	7	33	33	128.0682	71.76	0	O=C(NCCCN1CCOCC1)c1cnn2c(-c3ccccc3)cc(-c3ccccc3)nc12	nonAC	MDR1
COc1cccc(/C=C/C(=O)c2ccc(Nc3nc(-c4ccccc4)nc4ccccc34)cc2)c1	-1.37661130911811	457.179026976	6.94510000000001	1	5	7	35	35	141.0572	64.11	0	O=C(/C=C/c1ccccc1)c1ccc(Nc2nc(-c3ccccc3)nc3ccccc23)cc1	nonAC	MDR1
COc1ccc(/C=C/C(=O)c2ccc(Nc3nc(-c4ccccc4)nc4ccccc34)cc2)cc1OC	-0.84161214881804	487.18959166	6.95370000000001	1	6	8	37	37	147.6092	73.34	0	O=C(/C=C/c1ccccc1)c1ccc(Nc2nc(-c3ccccc3)nc3ccccc23)cc1	nonAC	MDR1
COc1cccc(/C=C/C(=O)c2ccc(Nc3ncnc4cc(OC)c(OC)cc34)cc2)c1	0.0706971577569302	441.168856216	5.2953	1	7	8	33	33	128.7252	82.57	0	O=C(/C=C/c1ccccc1)c1ccc(Nc2ncnc3ccccc23)cc1	nonAC	MDR1
COc1cccc(/C=C/C(=O)c2ccc(Nc3ncnc4ccccc34)cc2)c1	0.374849667078671	381.147726848	5.2781	1	5	6	29	29	115.6212	64.11	0	O=C(/C=C/c1ccccc1)c1ccc(Nc2ncnc3ccccc23)cc1	nonAC	MDR1
COc1ccc(/C=C/C(=O)c2ccc(Nc3ncnc4ccccc34)cc2)cc1OC	1.24209379164825	411.158291532	5.2867	1	6	7	31	31	122.1732	73.34	0	O=C(/C=C/c1ccccc1)c1ccc(Nc2ncnc3ccccc23)cc1	nonAC	MDR1
COc1cccc(/C=C/C(=O)c2cccc(Nc3nc(-c4ccc(OC)c(OC)c4)nc4ccccc34)c2)c1	-0.016755622903517	517.200156344	6.96230000000001	1	7	9	39	39	154.1612	82.57	0	O=C(/C=C/c1ccccc1)c1cccc(Nc2nc(-c3ccccc3)nc3ccccc23)c1	AC	MDR1
COc1ccc(/C=C/C(=O)c2cccc(Nc3nc(-c4ccc(OC)c(OC)c4)nc4ccccc34)c2)cc1	1.83760250264428	517.200156344	6.96230000000001	1	7	9	39	39	154.1612	82.57	0	O=C(/C=C/c1ccccc1)c1cccc(Nc2nc(-c3ccccc3)nc3ccccc23)c1	AC	MDR1
COc1ccc(/C=C/C(=O)c2cccc(Nc3nc(-c4ccc(OC)c(OC)c4)nc4ccccc34)c2)cc1OC	2.82621389609806	547.210721028	6.97090000000001	1	8	10	41	41	160.7132	91.8	0	O=C(/C=C/c1ccccc1)c1cccc(Nc2nc(-c3ccccc3)nc3ccccc23)c1	AC	MDR1
COc1ccc(/C=C/C(=O)c2cccc(Nc3ncnc4cc(OC)c(OC)cc34)c2)cc1	0.669136386775255	441.168856216	5.2953	1	7	8	33	33	128.7252	82.57	0	O=C(/C=C/c1ccccc1)c1cccc(Nc2ncnc3ccccc23)c1	AC	MDR1
COc1ccc(/C=C/C(=O)c2cccc(Nc3ncnc4cc(OC)c(OC)cc34)c2)cc1OC	2.24306761075245	471.1794209	5.3039	1	8	9	35	35	135.2772	91.8	0	O=C(/C=C/c1ccccc1)c1cccc(Nc2ncnc3ccccc23)c1	AC	MDR1
COc1ccc(/C=C/C(=O)c2cccc(Nc3ncnc4ccccc34)c2)cc1	0.134970813312234	381.147726848	5.2781	1	5	6	29	29	115.6212	64.11	0	O=C(/C=C/c1ccccc1)c1cccc(Nc2ncnc3ccccc23)c1	AC	MDR1
COc1ccc(/C=C/C(=O)c2cccc(Nc3ncnc4ccccc34)c2)cc1OC	2.95974528872259	411.158291532	5.2867	1	6	7	31	31	122.1732	73.34	0	O=C(/C=C/c1ccccc1)c1cccc(Nc2ncnc3ccccc23)c1	AC	MDR1
COc1ccc(/C=C/C(=O)c2ccc(Nc3nc(-c4ccc(OC)c(OC)c4)nc4ccccc34)cc2)cc1OC	-0.60911649193355	547.210721028	6.97090000000001	1	8	10	41	41	160.7132	91.8	0	O=C(/C=C/c1ccccc1)c1ccc(Nc2nc(-c3ccccc3)nc3ccccc23)cc1	nonAC	MDR1
COc1cccc(/C=C/C(=O)c2ccc(Nc3nc(-c4ccc(OC)c(OC)c4)nc4ccccc34)cc2)c1	-0.588776807696428	517.200156344	6.96230000000001	1	7	9	39	39	154.1612	82.57	0	O=C(/C=C/c1ccccc1)c1ccc(Nc2nc(-c3ccccc3)nc3ccccc23)cc1	nonAC	MDR1
COc1ccc2c3c1O[C@H]1C[C@@H](OC(=O)CCCCCCCCC(=O)O[C@H]4C=C[C@@]56CN(C)CCc7ccc(OC)c(c75)O[C@H]6C4)C=C[C@@]31CN(C)CC2	2.31538827233207	740.403666752	6.24160000000001	0	10	13	54	54	204.787999999999	96	0	O=C(CCCCCCCCC(=O)O[C@H]1C=C[C@@]23CNCCc4cccc(c42)O[C@H]3C1)O[C@H]1C=C[C@@]23CNCCc4cccc(c42)O[C@H]3C1	nonAC	MDR1
Cc1cc(C)cc(C(=O)N(NC(=O)c2ccccc2)C(C)(C)C)c1	-2.51691748623977	324.183778008	3.88914	1	2	2	24	24	95.7467	49.41	0	O=C(NNC(=O)c1ccccc1)c1ccccc1	nonAC	MDR1
Cc1cc(C)cc(C(=O)N(NC(=O)c2ccccc2C)C(C)(C)C)c1	-2.28853113175437	338.199428072	4.19756	1	2	2	25	25	100.4837	49.41	0	O=C(NNC(=O)c1ccccc1)c1ccccc1	nonAC	MDR1
Cc1cccc(C(=O)NN(C(=O)c2cc(C)cc(C)c2)C(C)(C)C)c1	-1.78311430003869	338.199428072	4.19756	1	2	2	25	25	100.4837	49.41	0	O=C(NNC(=O)c1ccccc1)c1ccccc1	nonAC	MDR1
COc1c(C(=O)/C=C(\O)c2ccccc2)ccc2occc12	-2.38509209346034	294.089208928	4.2232	1	4	4	22	22	84.1443	59.67	0	O=C(C=Cc1ccccc1)c1ccc2occc2c1	nonAC	MDR1
COc1c2ccoc2c(OCC=C(C)C)c2oc(=O)ccc12	-1.37349118178186	300.099773612	3.8928	0	5	4	22	22	83.734	61.81	0	O=c1ccc2cc3ccoc3cc2o1	nonAC	MDR1
C=CC(C)(C)c1cc2cc3c(cc2oc1=O)OC(C)(C)C=C3	-0.615805480084347	296.1412445	4.4408	0	3	2	22	22	89.448	39.44	0	O=c1ccc2cc3c(cc2o1)OCC=C3	nonAC	MDR1
COc1cc(C2CC(c3ccc4ccccc4c3)=NN2C(C)=O)cc(I)c1OC	-0.698920386794853	500.059690532	5.1592	0	4	4	29	29	122.626	51.13	0	c1ccc(C2CC(c3ccc4ccccc4c3)=NN2)cc1	nonAC	MDR1
COc1cc(C2CC(c3ccc4ccccc4c3)=NN2C(C)=O)cc(Br)c1OC	-0.441452092939569	452.073554632	5.3171	0	4	4	29	29	117.609	51.13	0	c1ccc(C2CC(c3ccc4ccccc4c3)=NN2)cc1	nonAC	MDR1
COc1cc(C2CC(c3ccc4ccccc4c3)=NN2C(C)=O)cc(Cl)c1OC	-0.400960731584833	408.124070212	5.208	0	4	4	29	29	114.919	51.13	0	c1ccc(C2CC(c3ccc4ccccc4c3)=NN2)cc1	nonAC	MDR1
COc1cc(/C=C/C(=O)c2ccc3ccccc3c2)cc(OC)c1OC	-0.472704636443673	348.13615912	4.7617	0	4	6	26	26	103.4105	44.76	0	O=C(/C=C/c1ccccc1)c1ccc2ccccc2c1	nonAC	MDR1
COc1ccc(C(=O)Nc2ccccc2-c2nnn(-c3ccc(C(C)C)cc3)n2)cc1	-0.87302834505142	413.185174976	4.7136	1	6	6	31	31	119.6262	81.93	0	O=C(Nc1ccccc1-c1nnn(-c2ccccc2)n1)c1ccccc1	AC	MDR1
COc1ccc(-n2nnc(-c3ccccc3NC(=O)c3ccccc3[N+](=O)[O-])n2)cc1	0.267695428966817	416.123302992	3.4984	1	8	6	31	31	112.1916	125.07	0	O=C(Nc1ccccc1-c1nnn(-c2ccccc2)n1)c1ccccc1	AC	MDR1
COc1ccc(C(=O)Nc2ccccc2-c2nnn(-c3ccc(OC)cc3)n2)cc1	1.03445442687001	401.148789468	3.5988	1	7	6	30	30	112.0892	91.16	0	O=C(Nc1ccccc1-c1nnn(-c2ccccc2)n1)c1ccccc1	AC	MDR1
COc1ccc(-n2nnc(-c3ccccc3NC(=O)c3ccc(C(F)(F)F)cc3)n2)cc1OC	-0.230142999272362	469.136174096	4.6176	1	7	6	34	34	117.0912	91.16	0	O=C(Nc1ccccc1-c1nnn(-c2ccccc2)n1)c1ccccc1	AC	MDR1
COc1ccc(C(=O)Nc2ccccc2-c2nnn(-c3ccc(OC)c(OC)c3)n2)cc1	0.929093911212181	431.159354152	3.6074	1	8	7	32	32	118.6412	100.39	0	O=C(Nc1ccccc1-c1nnn(-c2ccccc2)n1)c1ccccc1	AC	MDR1
COc1ccc(-n2nnc(-c3ccccc3NC(=O)c3ccccc3)n2)cc1OC	0.698478345059272	401.148789468	3.5988	1	7	6	30	30	112.0892	91.16	0	O=C(Nc1ccccc1-c1nnn(-c2ccccc2)n1)c1ccccc1	AC	MDR1
CSc1ccc(-n2nnc(-c3ccccc3NC(=O)c3ccccc3[N+](=O)[O-])n2)cc1	-0.188094763028863	432.100459372	4.2117	1	8	6	31	31	117.4206	115.84	0	O=C(Nc1ccccc1-c1nnn(-c2ccccc2)n1)c1ccccc1	AC	MDR1
COc1ccc(C(=O)Nc2ccccc2-c2nnn(-c3ccc(SC)cc3)n2)cc1	0.65716019572854	417.125945848	4.3121	1	7	6	30	30	117.3182	81.93	0	O=C(Nc1ccccc1-c1nnn(-c2ccccc2)n1)c1ccccc1	AC	MDR1
CCCc1ccc(C(=O)Nc2ccccc2-c2nnn(-c3ccc(O)cc3)n2)cc1	2.92695546589959	399.169524912	4.2397	2	6	6	30	30	114.645	92.93	0	O=C(Nc1ccccc1-c1nnn(-c2ccccc2)n1)c1ccccc1	AC	MDR1
O=C(Nc1ccccc1-c1nnn(-c2ccccc2)n1)c1cccc([N+](=O)[O-])c1	-0.148464968258095	386.112738308	3.4898	1	7	5	29	29	105.6396	115.84	0	O=C(Nc1ccccc1-c1nnn(-c2ccccc2)n1)c1ccccc1	AC	MDR1
COc1ccc(C(=O)Nc2ccccc2-c2nnn(-c3ccccc3)n2)cc1	0.392966104583973	371.138224784	3.5902	1	6	5	28	28	105.5372	81.93	0	O=C(Nc1ccccc1-c1nnn(-c2ccccc2)n1)c1ccccc1	AC	MDR1
CCCc1ccc(C(=O)Nc2ccccc2-c2nnn(-c3ccccc3)n2)cc1	-0.0045454589965867	383.174610292	4.5341	1	5	6	29	29	112.9802	72.7	0	O=C(Nc1ccccc1-c1nnn(-c2ccccc2)n1)c1ccccc1	AC	MDR1
O=C(Nc1ccccc1-c1nnn(-c2ccccc2)n1)c1ccccc1	-0.989665248777181	341.1276601	3.5816	1	5	4	26	26	98.9852	72.7	0	O=C(Nc1ccccc1-c1nnn(-c2ccccc2)n1)c1ccccc1	AC	MDR1
COc1cc(OC)c2c(=O)cc(C(=O)N3CCN(CCc4ccc([N+](=O)[O-])cc4)CC3)oc2c1	-2.3373808924553	467.16925014	2.7189	0	8	7	34	34	124.7319	115.36	0	O=C(c1cc(=O)c2ccccc2o1)N1CCN(CCc2ccccc2)CC1	nonAC	MDR1
COc1cc(OC)c2c(=O)cc(C(=O)N3CCN(Cc4ccc([N+](=O)[O-])cc4)CC3)oc2c1	-1.97164063371953	453.153600076	2.6764	0	8	6	33	33	119.8649	115.36	0	O=C(c1cc(=O)c2ccccc2o1)N1CCN(Cc2ccccc2)CC1	nonAC	MDR1
O=C(c1cc(=O)c2c(OCc3ccccc3)cccc2o1)N1CCN(Cc2ccccc2)CC1	-0.667765219015058	454.189257312	4.33	0	5	6	34	34	130.8805	62.99	0	O=C(c1cc(=O)c2c(OCc3ccccc3)cccc2o1)N1CCN(Cc2ccccc2)CC1	nonAC	MDR1
Cc1cc(C)c2[nH]c3ccccc3c(=O)c2c1	5.69972853692781	223.099714036	3.29814	1	1	0	17	17	71.5487	32.86	0	O=c1c2ccccc2[nH]c2ccccc12	AC	MDR1
CC[C@H]1CN(C)[C@H]2Cc3c([nH]c4ccccc34)/C(=N/N)C[C@H]1[C@@H]2C(=O)OC	-2.20327041170804	368.221226136	2.5225	2	5	2	27	27	106.5391	83.71	0	N=C1C[C@@H]2CCN[C@@H](Cc3c1[nH]c1ccccc31)C2	nonAC	MDR1
Cc1cc(C)c2c(c1)c(=O)c1ccccc1n2CCCN1CCOCC1	6.00928026826955	350.199428072	3.49384	0	4	4	26	26	107.064	34.47	0	O=c1c2ccccc2n(CCCN2CCOCC2)c2ccccc12	nonAC	MDR1
Cc1cc(C)c2c(c1)c(=O)c1ccccc1n2CCCN1CCCCC1	6.16678665594378	348.220163516	4.64754	0	3	4	26	26	110.096	25.24	0	O=c1c2ccccc2n(CCCN2CCCCC2)c2ccccc12	nonAC	MDR1
CC[C@@H]1CN(C)[C@H]2Cc3c([nH]c4ccccc34)/C(=N/N)C[C@H]1[C@@H]2C(=O)OC	-1.79343430907068	368.221226136	2.5225	2	5	2	27	27	106.5391	83.71	0	N=C1C[C@@H]2CCN[C@@H](Cc3c1[nH]c1ccccc31)C2	nonAC	MDR1
COc1cccc(C(=O)NN(C(=O)c2cc(C)cc(C)c2)C(C)(C)C)c1	-1.96992094284	354.194342692	3.89774	1	3	3	26	26	102.2987	58.64	0	O=C(NNC(=O)c1ccccc1)c1ccccc1	nonAC	MDR1
CCOc1cccc(C(=O)NN(C(=O)c2cc(C)cc(C)c2)C(C)(C)C)c1	-1.59413160287795	368.209992756	4.28784	1	3	4	27	27	106.9157	58.64	0	O=C(NNC(=O)c1ccccc1)c1ccccc1	nonAC	MDR1
CCCc1ccc(C(=O)NN(C(=O)c2cc(C)cc(C)c2)C(C)(C)C)cc1	-0.629050706834368	366.2307282	4.84164	1	2	4	27	27	109.7417	49.41	0	O=C(NNC(=O)c1ccccc1)c1ccccc1	nonAC	MDR1
Cc1cc(C)c2c(c1)c(=O)c1ccccc1n2CCCN1CCN(C)CC1	6.15509061618059	363.231062548	3.40904	0	4	4	27	27	113.742	28.48	0	O=c1c2ccccc2n(CCCN2CCNCC2)c2ccccc12	nonAC	MDR1
CCc1ccc(C(=O)NN(C(=O)c2cc(C)cc(C)c2)C(C)(C)C)cc1	-0.975808214115753	352.215078136	4.45154	1	2	3	26	26	105.1247	49.41	0	O=C(NNC(=O)c1ccccc1)c1ccccc1	nonAC	MDR1
COc1cccc(C(=O)NN(C(=O)c2cc(C)cc(C)c2)C(C)(C)C)c1C	-1.69873995603323	368.209992756	4.20616	1	3	3	27	27	107.0357	58.64	0	O=C(NNC(=O)c1ccccc1)c1ccccc1	nonAC	MDR1
CC(C)(C)N(NC(=O)c1ccccc1-c1ccccc1)C(=O)c1ccccc1Cl	-0.433483923290392	406.144805656	5.59270000000001	1	2	3	29	29	116.7187	49.41	0	O=C(NNC(=O)c1ccccc1-c1ccccc1)c1ccccc1	nonAC	MDR1
CCN(CC)CCCn1c2ccccc2c(=O)c2cc(C)cc(C)c21	6.34675803539279	336.220163516	4.50344	0	3	6	25	25	107.593	25.24	0	O=c1c2ccccc2[nH]c2ccccc12	AC	MDR1
Cc1cc(C)c2c(c1)c(=O)c1ccccc1n2CCCN(CCO)CCO	6.58230209990545	368.209992756	2.44824	2	5	8	27	27	110.4166	65.7	0	O=c1c2ccccc2[nH]c2ccccc12	AC	MDR1
CC(C)(C)N(NC(=O)c1cccc(Cl)c1)C(=O)c1ccccc1Cl	-1.7298535768823	364.074533176	4.5791	1	2	2	24	24	96.2927	49.41	0	O=C(NNC(=O)c1ccccc1)c1ccccc1	nonAC	MDR1
Cc1cc(C)c2c(c1)c(=O)c1ccccc1n2CCCN1CCN(CCO)CC1	6.92055845832016	393.241627232	2.77154	1	5	6	29	29	119.7708	48.71	0	O=c1c2ccccc2n(CCCN2CCNCC2)c2ccccc12	nonAC	MDR1
CC(C)(C)N(NC(=O)c1cccc(C(F)(F)F)c1)C(=O)c1ccccc1Cl	-1.68738909636454	398.100890156	4.9445	1	2	2	27	27	96.2847	49.41	0	O=C(NNC(=O)c1ccccc1)c1ccccc1	nonAC	MDR1
CC(C)(C)N(NC(=O)c1cccc([N+](=O)[O-])c1)C(=O)c1ccccc1Cl	-2.07286891209245	375.098583736	3.8339	1	4	3	26	26	97.9371	92.55	0	O=C(NNC(=O)c1ccccc1)c1ccccc1	nonAC	MDR1
Cc1cc(C)c2c(c1)c(=O)c1ccccc1n2CCCCN1CCOCC1	7.61370563888011	364.215078136	3.88394	0	4	5	27	27	111.681	34.47	0	O=c1c2ccccc2n(CCCCN2CCOCC2)c2ccccc12	nonAC	MDR1
CC[C@H]1CN(C)[C@H]2Cc3c([nH]c4ccccc34)/C(=N/Nc3ccccc3)C[C@H]1[C@@H]2C(=O)OC	-1.87275016917639	444.252526264	4.6759	2	5	4	33	33	132.4164	69.72	0	c1ccc(N/N=C2\C[C@@H]3CCN[C@@H](Cc4c2[nH]c2ccccc42)C3)cc1	nonAC	MDR1
CC[C@@H]1CN(C)[C@H]2Cc3c([nH]c4ccccc34)/C(=N/Nc3ccccc3)C[C@H]1[C@@H]2C(=O)OC	-0.743318800383307	444.252526264	4.6759	2	5	4	33	33	132.4164	69.72	0	c1ccc(N/N=C2\C[C@@H]3CCN[C@@H](Cc4c2[nH]c2ccccc42)C3)cc1	nonAC	MDR1
CC[C@H]1CN(C)[C@H]2Cc3c([nH]c4ccccc34)/C(=N/Nc3cnccn3)C[C@H]1[C@@H]2C(=O)OC	-2.34781494490663	446.2430242	3.4659	2	7	4	33	33	128.0064	95.5	0	c1ccc2c3c([nH]c2c1)/C(=N/Nc1cnccn1)C[C@@H]1CCN[C@@H](C3)C1	nonAC	MDR1
CC[C@H]1CN(C)[C@H]2Cc3c([nH]c4ccccc34)/C(=N/Nc3ccc(Br)cn3)C[C@H]1[C@@H]2C(=O)OC	-1.59488320005727	523.1582873	4.8334	2	6	4	34	34	137.9114	82.61	0	c1ccc(N/N=C2\C[C@@H]3CCN[C@@H](Cc4c2[nH]c2ccccc42)C3)nc1	nonAC	MDR1
CC[C@@H]1CN(C)[C@H]2Cc3c([nH]c4ccccc34)/C(=N/Nc3ccc(Br)cn3)C[C@H]1[C@@H]2C(=O)OC	-1.53582259369932	523.1582873	4.8334	2	6	4	34	34	137.9114	82.61	0	c1ccc(N/N=C2\C[C@@H]3CCN[C@@H](Cc4c2[nH]c2ccccc42)C3)nc1	nonAC	MDR1
Cc1cc(C)c2c(c1)c(=O)c1ccccc1n2CCCCN1CCCCC1	7.3905620875659	362.23581358	5.03764	0	3	5	27	27	114.713	25.24	0	O=c1c2ccccc2n(CCCCN2CCCCC2)c2ccccc12	nonAC	MDR1
CC[C@H]1CN(C)[C@H]2Cc3c([nH]c4ccccc34)/C(=N/O)C[C@H]1[C@@H]2C(=O)OC	-0.725556344043467	369.205241724	3.038	2	5	2	27	27	104.1382	77.92	0	N=C1C[C@@H]2CCN[C@@H](Cc3c1[nH]c1ccccc31)C2	nonAC	MDR1
CC[C@@H]1CN(C)[C@H]2Cc3c([nH]c4ccccc34)/C(=N/O)C[C@H]1[C@@H]2C(=O)OC	-2.35463288597563	369.205241724	3.038	2	5	2	27	27	104.1382	77.92	0	N=C1C[C@@H]2CCN[C@@H](Cc3c1[nH]c1ccccc31)C2	nonAC	MDR1
Cc1ccc(C)c(C(=O)NN(C(=O)c2ccccc2Cl)C(C)(C)C)c1	-2.20640030471697	358.144805656	4.54254	1	2	2	25	25	100.7567	49.41	0	O=C(NNC(=O)c1ccccc1)c1ccccc1	nonAC	MDR1
CC(C)(C)N(NC(=O)c1cc(Cl)ccc1Cl)C(=O)c1ccccc1Cl	-1.75149944365699	398.035560824	5.2325	1	2	2	25	25	101.3027	49.41	0	O=C(NNC(=O)c1ccccc1)c1ccccc1	nonAC	MDR1
COc1cccc(Nc2nc(-c3ccccn3)nc3ccccc23)c1	-0.449357272446683	328.132411132	4.444	1	5	4	25	25	99.0457	59.93	0	c1ccc(Nc2nc(-c3ccccn3)nc3ccccc23)cc1	nonAC	MDR1
COc1cccc(Nc2nc(-c3cccnc3)nc3ccccc23)c1	0.527804174514499	328.132411132	4.444	1	5	4	25	25	99.0457	59.93	0	c1ccc(Nc2nc(-c3cccnc3)nc3ccccc23)cc1	nonAC	MDR1
COc1cccc(Nc2nc(-c3ccncc3)nc3ccccc23)c1	0.400305587072019	328.132411132	4.444	1	5	4	25	25	99.0457	59.93	0	c1ccc(Nc2nc(-c3ccncc3)nc3ccccc23)cc1	AC	MDR1
COc1ccc(Nc2nc(-c3ccccn3)nc3ccccc23)cc1OC	0.251695087620377	358.142975816	4.4526	1	6	5	27	27	105.5977	69.16	0	c1ccc(Nc2nc(-c3ccccn3)nc3ccccc23)cc1	nonAC	MDR1
COc1ccc(Nc2nc(-c3cccnc3)nc3ccccc23)cc1OC	0.95762199482672	358.142975816	4.4526	1	6	5	27	27	105.5977	69.16	0	c1ccc(Nc2nc(-c3cccnc3)nc3ccccc23)cc1	nonAC	MDR1
COc1ccc(Nc2nc(-c3ccncc3)nc3ccccc23)cc1OC	1.35987682730464	358.142975816	4.4526	1	6	5	27	27	105.5977	69.16	0	c1ccc(Nc2nc(-c3ccncc3)nc3ccccc23)cc1	AC	MDR1
COc1ccc(Nc2nc(-c3ccncc3)nc3ccccc23)cc1C(F)(F)F	1.06979379331532	396.11979576	5.4628	1	5	4	29	29	104.0477	59.93	0	c1ccc(Nc2nc(-c3ccncc3)nc3ccccc23)cc1	AC	MDR1
COC(=O)c1cccc(Nc2nc(-c3ccncc3)nc3ccccc23)c1	0.240645251433792	356.127325752	4.222	1	6	4	27	27	103.8332	77	0	c1ccc(Nc2nc(-c3ccncc3)nc3ccccc23)cc1	AC	MDR1
CC(C)(C)OC(=O)c1cccc(Nc2nc(-c3ccncc3)nc3ccccc23)c1	3.1888590070233	398.174275944	5.3907	1	6	4	30	30	117.6622	77	0	c1ccc(Nc2nc(-c3ccncc3)nc3ccccc23)cc1	AC	MDR1
O=C(O)c1ccc(Nc2nc(-c3ccncc3)nc3ccccc23)cc1	0.792053058951383	342.111675688	4.1336	2	5	4	26	26	99.453	88	0	c1ccc(Nc2nc(-c3ccncc3)nc3ccccc23)cc1	AC	MDR1
Cc1cc(C)c2c(c1)c(=O)c1ccccc1n2CCCCN1CCN(C)CC1	6.69741490700595	377.246712612	3.79914	0	4	5	28	28	118.359	28.48	0	O=c1c2ccccc2n(CCCCN2CCNCC2)c2ccccc12	AC	MDR1
CCOC(=O)C1=C(C)NC(C)=C(C(=O)OCC)C1c1c(-c2cccc(Br)c2)noc1C	2.76558927428163	488.094684	4.77352	1	7	6	31	31	118.9187	90.66	0	C1=CC(c2conc2-c2ccccc2)C=CN1	nonAC	MDR1
CC[C@H]1CN(C)[C@H]2Cc3c([nH]c4ccccc34)/C(=N/NC(=O)OCc3ccc(OC)cc3)C[C@H]1[C@@H]2C(=O)OC	-1.86475165005301	532.268570252	4.4988	2	7	6	39	39	148.6664	105.25	0	O=C(N/N=C1\C[C@@H]2CCN[C@@H](Cc3c1[nH]c1ccccc31)C2)OCc1ccccc1	nonAC	MDR1
CC[C@H]1CN(C)[C@H]2Cc3c([nH]c4ccccc34)/C(=N/NC(=S)NCc3cccnc3)C[C@H]1[C@@H]2C(=O)OC	-1.71907358028865	518.246395328	3.6231	3	6	5	37	37	149.1621	94.64	0	S=C(NCc1cccnc1)N/N=C1\C[C@@H]2CCN[C@@H](Cc3c1[nH]c1ccccc31)C2	nonAC	MDR1
CCN(CC)CCCCn1c2ccccc2c(=O)c2cc(C)cc(C)c21	7.60128311888155	350.23581358	4.89354000000001	0	3	7	26	26	112.21	25.24	0	O=c1c2ccccc2[nH]c2ccccc12	AC	MDR1
Cc1cc(C)c2c(c1)c(=O)c1ccccc1n2CCCCN(CCO)CCO	7.86537727380886	382.22564282	2.83834	2	5	9	28	28	115.0336	65.7	0	O=c1c2ccccc2[nH]c2ccccc12	AC	MDR1
CC[C@H]1CN(C)[C@H]2Cc3c([nH]c4ccccc34)C(=S)C[C@H]1[C@@H]2C(=O)OC	-2.26343793831642	370.171499072	3.5777	1	4	2	26	26	107.5147	45.33	0	S=C1C[C@@H]2CCN[C@@H](Cc3c1[nH]c1ccccc31)C2	nonAC	MDR1
CCOC(=O)C1=C(C)NC(C)=C(C(=O)OCC)C1c1c(-c2ccc(Br)cc2)noc1C	0.962133765290382	488.094684	4.77352	1	7	6	31	31	118.9187	90.66	0	C1=CC(c2conc2-c2ccccc2)C=CN1	nonAC	MDR1
CCOC(=O)C1=C(C)NC(C)=C(C(=O)OCc2cn(CCOCCOCCOCCOCCOCCn3cc(COC(=O)C4=C(C)NC(C)=C(C(=O)OCC)C4c4c(-c5ccccc5Br)noc4C)nn3)nn2)C1c1c(-c2ccccc2Br)noc1C	1.0407240398836	1328.33888574	8.18724000000001	2	25	32	87	87	318.302400000001	288.89	0	O=C(OCc1cn(CCOCCOCCOCCOCCOCCn2cc(COC(=O)C3=CNC=CC3c3conc3-c3ccccc3)nn2)nn1)C1=CNC=CC1c1conc1-c1ccccc1	nonAC	MDR1
CCOC(=O)C1=C(C)NC(C)=C(C(=O)OCc2cn(CCOCCOCCOCCOCCOCCn3cc(COC(=O)C4=C(C)NC(C)=C(C(=O)OCC)C4c4c(-c5cccc(Br)c5)noc4C)nn3)nn2)C1c1c(-c2cccc(Br)c2)noc1C	1.83296212308778	1328.33888574	8.18724000000001	2	25	32	87	87	318.302400000001	288.89	0	O=C(OCc1cn(CCOCCOCCOCCOCCOCCn2cc(COC(=O)C3=CNC=CC3c3conc3-c3ccccc3)nn2)nn1)C1=CNC=CC1c1conc1-c1ccccc1	nonAC	MDR1
CCOC(=O)C1=C(C)NC(C)=C(C(=O)OCc2cn(CCOCCOCCOCCOCCOCCn3cc(COC(=O)C4=C(C)NC(C)=C(C(=O)OCC)C4c4c(-c5ccc(Br)cc5)noc4C)nn3)nn2)C1c1c(-c2ccc(Br)cc2)noc1C	1.76006740867953	1328.33888574	8.18724000000001	2	25	32	87	87	318.302400000001	288.89	0	O=C(OCc1cn(CCOCCOCCOCCOCCOCCn2cc(COC(=O)C3=CNC=CC3c3conc3-c3ccccc3)nn2)nn1)C1=CNC=CC1c1conc1-c1ccccc1	nonAC	MDR1
Cc1cc(C)c2c(c1)c(=O)c1ccccc1n2CCCCN1CCN(CCO)CC1	8.77685644868579	407.257277296	3.16164	1	5	7	30	30	124.3878	48.71	0	O=c1c2ccccc2n(CCCCN2CCNCC2)c2ccccc12	AC	MDR1
COc1cc(C(=O)NC(c2nc(C(=O)NC3CCC(F)(F)CC3)cs2)C(C)C)cc(OC)c1OC	4.39482981401191	511.195248532	4.6037	2	7	9	35	35	127.9264	98.78	0	O=C(NCc1nc(C(=O)NC2CCCCC2)cs1)c1ccccc1	nonAC	MDR1
CC[C@@H]1CN(C)[C@H]2Cc3c([nH]c4ccccc34)[C@@H](O)C[C@H]1[C@@H]2C(=O)OC	-2.33690402072475	356.209992756	2.8931	2	4	2	26	26	100.7745	65.56	0	c1ccc2c3c([nH]c2c1)CC[C@@H]1CCN[C@@H](C3)C1	nonAC	MDR1
COc1cc(C(=O)NC(Cc2ccccc2)c2nc(C(=O)NC3CCC(F)(F)CC3)cs2)cc(OC)c1OC	2.36668156671962	559.195248532	5.1904	2	7	10	39	39	143.2344	98.78	0	O=C(NC(Cc1ccccc1)c1nc(C(=O)NC2CCCCC2)cs1)c1ccccc1	nonAC	MDR1
CC[C@H]1CN(C)[C@H]2Cc3c(n(C)c4ccccc34)C(=O)C[C@H]1[C@@H]2C(=O)OC	-2.39818778749981	368.209992756	3.0528	0	5	2	27	27	104.7655	51.54	0	O=C1C[C@@H]2CCN[C@@H](Cc3c1[nH]c1ccccc31)C2	nonAC	MDR1
CC[C@H]1CN(C)[C@H]2Cc3c(n(Cc4ccccc4)c4ccccc34)C(=O)C[C@H]1[C@@H]2C(=O)OC	-1.54770705947265	444.241292884	4.5641	0	5	4	33	33	129.3285	51.54	0	O=C1C[C@@H]2CCN[C@@H](Cc3c1n(Cc1ccccc1)c1ccccc31)C2	nonAC	MDR1
CCOC(=O)C1=C(C)NC(C)=C(C(=O)OCc2cn(CCOCCOCCOCCn3cc(COC(=O)C4=C(C)NC(C)=C(C(=O)OCC)C4c4c(-c5ccc(Br)cc5)noc4C)nn3)nn2)C1c1c(-c2ccc(Br)cc2)noc1C	0.919453034175502	1240.286456244	8.15404000000001	2	23	26	81	81	296.6644	270.43	0	O=C(OCc1cn(CCOCCOCCOCCn2cc(COC(=O)C3=CNC=CC3c3conc3-c3ccccc3)nn2)nn1)C1=CNC=CC1c1conc1-c1ccccc1	nonAC	MDR1
Cc1cn([C@H]2C[C@H](N=[N+]=[N-])[C@@H](COC(=O)CCCCCCCCCCC(=O)OC[C@H]3O[C@@H](n4cc(C)c(=O)[nH]c4=O)C[C@@H]3N=[N+]=[N-])O2)c(=O)[nH]c1=O	-0.137769679141348	728.324187608	3.62384	2	14	19	52	52	183.129399999999	278.3	0	O=C(CCCCCCCCCCC(=O)OC[C@@H]1CC[C@H](n2ccc(=O)[nH]c2=O)O1)OC[C@@H]1CC[C@H](n2ccc(=O)[nH]c2=O)O1	nonAC	MDR1
COc1cccc2c1C(=O)c1c(O)c3c(c(O)c1C2=O)C[C@@](O)(C(=O)CO)C[C@@H]3O[C@H]1C[C@H](N)[C@H](O)[C@H](C)O1.Cl	-2.4815379917286	579.15073846	0.423099999999999	6	12	5	40	40	139.0024	206.07	0	O=C1c2ccccc2C(=O)c2cc3c(cc21)CCC[C@@H]3O[C@H]1CCCCO1	AC	MDR1
CC(=O)Nc1cccc(Nc2nc(-c3cccc([N+](=O)[O-])c3)nc3ccccc23)c1	1.49891787574013	399.133139404	4.907	2	6	5	30	30	115.6568	110.05	0	c1ccc(Nc2nc(-c3ccccc3)nc3ccccc23)cc1	AC	MDR1
COc1cccc(Nc2nc(-c3cccc(OC)c3)nc3ccccc23)c1	1.46630629015137	357.147726848	5.0576	1	5	5	27	27	107.8027	56.27	0	c1ccc(Nc2nc(-c3ccccc3)nc3ccccc23)cc1	AC	MDR1
COc1cccc(-c2nc(Nc3ccc(OC)c(OC)c3)c3ccccc3n2)c1	1.99693454121354	387.158291532	5.0662	1	6	6	29	29	114.3547	65.5	0	c1ccc(Nc2nc(-c3ccccc3)nc3ccccc23)cc1	AC	MDR1
COc1ccc(-c2nc(Nc3ccc(OC)c(OC)c3)c3ccccc3n2)cc1	1.8933938622727	387.158291532	5.0662	1	6	6	29	29	114.3547	65.5	0	c1ccc(Nc2nc(-c3ccccc3)nc3ccccc23)cc1	AC	MDR1
COc1ccc(-c2nc(Nc3ccc([N+](=O)[O-])cc3)c3ccccc3n2)cc1OC	1.19615669646123	402.132805056	4.9658	1	7	6	30	30	114.4571	99.41	0	c1ccc(Nc2nc(-c3ccccc3)nc3ccccc23)cc1	AC	MDR1
COc1ccc(-c2nc(Nc3ccc(OC)c(C(F)(F)F)c3)c3ccccc3n2)cc1OC	1.5794210945892	455.14567616	6.085	1	6	6	33	33	119.3567	65.5	0	c1ccc(Nc2nc(-c3ccccc3)nc3ccccc23)cc1	AC	MDR1
COc1cccc(Nc2nc(-c3ccc(OC)c(OC)c3)nc3ccccc23)c1	2.05302400786458	387.158291532	5.0662	1	6	6	29	29	114.3547	65.5	0	c1ccc(Nc2nc(-c3ccccc3)nc3ccccc23)cc1	AC	MDR1
COc1cc(Nc2nc(-c3ccc(OC)c(OC)c3)nc3ccccc23)ccc1Br	0.944842268180322	465.0688036	5.8287	1	6	6	30	30	122.0547	65.5	0	c1ccc(Nc2nc(-c3ccccc3)nc3ccccc23)cc1	AC	MDR1
COc1ccc(-c2nc(Nc3cccc(S(=O)(=O)F)c3)c3ccccc3n2)cc1OC	0.910517525639246	439.100205276	4.7158	1	7	6	31	31	116.0965	90.41	0	c1ccc(Nc2nc(-c3ccccc3)nc3ccccc23)cc1	AC	MDR1
COc1cc2c(cc1OC)CN(CCn1cc(COc3ccccc3NC(=O)c3ccc(C(C)(C)C)cc3)nn1)CC2	0.862604169943349	569.300204728	5.4824	1	8	10	42	42	162.4182	90.74	0	O=C(Nc1ccccc1OCc1cn(CCN2CCc3ccccc3C2)nn1)c1ccccc1	nonAC	MDR1
CCOC(=O)C1=C(C)NC(C)=C(C(=O)OCc2cn(CCOCCOCCn3cc(COC(=O)C4=C(C)NC(C)=C(C(=O)OCC)C4c4c(-c5ccc(Br)cc5)noc4C)nn3)nn2)C1c1c(-c2ccc(Br)cc2)noc1C	1.72137105767932	1196.260241496	8.13744000000001	2	22	23	78	78	285.8454	261.2	0	O=C(OCc1cn(CCOCCOCCn2cc(COC(=O)C3=CNC=CC3c3conc3-c3ccccc3)nn2)nn1)C1=CNC=CC1c1conc1-c1ccccc1	nonAC	MDR1
COc1cc2c(cc1OC)CN(CCn1cc(COc3ccccc3C(=O)Nc3ccccc3[N+](=O)[O-])nn1)CC2	-1.20062478375866	558.22268268	4.0931	1	10	11	41	41	150.3726	133.88	0	O=C(Nc1ccccc1)c1ccccc1OCc1cn(CCN2CCc3ccccc3C2)nn1	nonAC	MDR1
COc1cc2c(cc1OC)CN(CCn1cc(COc3ccccc3C(=O)Nc3cccc([N+](=O)[O-])c3)nn1)CC2	-1.22882661616501	558.22268268	4.0931	1	10	11	41	41	150.3726	133.88	0	O=C(Nc1ccccc1)c1ccccc1OCc1cn(CCN2CCc3ccccc3C2)nn1	nonAC	MDR1
CCOC(=O)C1=C(C)NC(C)=C(C(=O)OCc2cn(CCc3ccccc3)nn2)C1c1c(-c2ccc(Br)cc2)noc1C	1.59572088196273	645.158681224	5.78802000000001	1	10	10	43	43	162.2497	121.37	0	O=C(OCc1cn(CCc2ccccc2)nn1)C1=CNC=CC1c1conc1-c1ccccc1	nonAC	MDR1
COc1cc2c(cc1OC)CN(CCn1cc(COc3ccccc3C(=O)Nc3ccc([N+](=O)[O-])cc3)nn1)CC2	-0.955605506798234	558.22268268	4.0931	1	10	11	41	41	150.3726	133.88	0	O=C(Nc1ccccc1)c1ccccc1OCc1cn(CCN2CCc3ccccc3C2)nn1	nonAC	MDR1
CCCCc1ccc(NC(=O)c2ccccc2OCc2cn(CCN3CCc4cc(OC)c(OC)cc4C3)nn2)cc1	0.259663257269553	569.300204728	5.52750000000001	1	8	13	42	42	162.3302	90.74	0	O=C(Nc1ccccc1)c1ccccc1OCc1cn(CCN2CCc3ccccc3C2)nn1	nonAC	MDR1
COc1cc2c(cc1OC)CN(CCn1cc(COc3ccccc3C(=O)Nc3ccc(OC(F)(F)F)cc3)nn1)CC2	0.583732727173723	597.21990372	5.0835	1	9	11	43	43	150.4012	99.97	0	O=C(Nc1ccccc1)c1ccccc1OCc1cn(CCN2CCc3ccccc3C2)nn1	nonAC	MDR1
COc1cc2c(cc1OC)CN(CCn1cc(COc3ccccc3C(=O)Nc3ccc(F)cc3)nn1)CC2	-0.022805248129341	531.22818266	4.324	1	8	10	39	39	143.6762	90.74	0	O=C(Nc1ccccc1)c1ccccc1OCc1cn(CCN2CCc3ccccc3C2)nn1	nonAC	MDR1
COc1cc2c(cc1OC)CN(CCn1cc(COc3ccccc3C(=O)Nc3cc(OC)c(OC)c(OC)c3)nn1)CC2	-1.37098805156375	603.269298524	4.2107	1	11	13	44	44	163.3742	118.43	0	O=C(Nc1ccccc1)c1ccccc1OCc1cn(CCN2CCc3ccccc3C2)nn1	nonAC	MDR1
COc1cc2c(cc1OC)CN(CCn1cc(COc3ccccc3C(=O)Nc3ccccc3)nn1)CC2	-1.14721773745873	513.237604472	4.1849	1	8	10	38	38	143.7182	90.74	0	O=C(Nc1ccccc1)c1ccccc1OCc1cn(CCN2CCc3ccccc3C2)nn1	nonAC	MDR1
COc1cc2c(cc1OC)CN(CCn1cc(COc3ccccc3C(=O)Nc3ccccc3C)nn1)CC2	-0.994698432589512	527.253254536	4.49332	1	8	10	39	39	148.4552	90.74	0	O=C(Nc1ccccc1)c1ccccc1OCc1cn(CCN2CCc3ccccc3C2)nn1	nonAC	MDR1
COc1cc2c(cc1OC)CN(CCn1cc(COc3ccccc3C(=O)Nc3cccc(Cl)c3)nn1)CC2	-1.03539262341607	547.19863212	4.8383	1	8	10	39	39	148.7282	90.74	0	O=C(Nc1ccccc1)c1ccccc1OCc1cn(CCN2CCc3ccccc3C2)nn1	nonAC	MDR1
COc1cccc(NC(=O)c2ccccc2OCc2cn(CCN3CCc4cc(OC)c(OC)cc4C3)nn2)c1	-0.0745206488336478	543.248169156	4.1935	1	9	11	40	40	150.2702	99.97	0	O=C(Nc1ccccc1)c1ccccc1OCc1cn(CCN2CCc3ccccc3C2)nn1	nonAC	MDR1
O=C(Nc1ccccc1-n1cc(-c2ccccc2)nn1)c1ccccc1	-0.961756460660103	340.132411132	4.1866	1	4	4	26	26	101.1902	59.81	0	O=C(Nc1ccccc1-n1cc(-c2ccccc2)nn1)c1ccccc1	nonAC	MDR1
O=C(Nc1ccccc1-c1nnn(-c2ccccc2)n1)C12CC3CC(CC(C3)C1)C2	-0.305650551780507	399.20591042	4.4842	1	5	4	30	30	113.8247	72.7	0	O=C(Nc1ccccc1-c1nnn(-c2ccccc2)n1)C12CC3CC(CC(C3)C1)C2	nonAC	MDR1
O=C(Nc1ccccc1-c1nnn(-c2ccccc2)n1)c1ccccn1	0.315598889599856	342.122909068	2.9766	1	6	4	26	26	96.7802	85.59	0	O=C(Nc1ccccc1-c1nnn(-c2ccccc2)n1)c1ccccn1	nonAC	MDR1
COc1ccc(C(=O)Nc2ccccc2-c2nnn(-c3ccc(OC)nc3)n2)cc1	-0.0536865619308066	402.144038436	2.9938	1	8	6	30	30	109.8842	104.05	0	O=C(Nc1ccccc1-c1nnn(-c2cccnc2)n1)c1ccccc1	nonAC	MDR1
COc1cc2c(cc1OC)CN(CCn1cc(COc3ccccc3C(=O)Nc3ccc(Cl)cc3)nn1)CC2	0.156384907816051	547.19863212	4.8383	1	8	10	39	39	148.7282	90.74	0	O=C(Nc1ccccc1)c1ccccc1OCc1cn(CCN2CCc3ccccc3C2)nn1	nonAC	MDR1
COc1ccc(NC(=O)c2ccccc2OCc2cn(CCN3CCc4cc(OC)c(OC)cc4C3)nn2)cc1OC	0.0355601664606428	573.25873384	4.2021	1	10	12	42	42	156.8222	109.2	0	O=C(Nc1ccccc1)c1ccccc1OCc1cn(CCN2CCc3ccccc3C2)nn1	nonAC	MDR1
COc1ccc(NC(=O)c2ccccc2OCc2cn(CCN3CCc4cc(OC)c(OC)cc4C3)nn2)cc1	-0.0336031934761287	543.248169156	4.1935	1	9	11	40	40	150.2702	99.97	0	O=C(Nc1ccccc1)c1ccccc1OCc1cn(CCN2CCc3ccccc3C2)nn1	nonAC	MDR1
COc1cc2c(cc1OC)CN(CCn1cc(COc3ccccc3C(=O)Nc3ccc(C)cc3)nn1)CC2	0.0575390731794183	527.253254536	4.49332	1	8	10	39	39	148.4552	90.74	0	O=C(Nc1ccccc1)c1ccccc1OCc1cn(CCN2CCc3ccccc3C2)nn1	nonAC	MDR1
COc1cc2c(cc1OC)CN(CCn1cc(COc3ccccc3C(=O)Nc3cccc(C)c3)nn1)CC2	-0.405907155520158	527.253254536	4.49332	1	8	10	39	39	148.4552	90.74	0	O=C(Nc1ccccc1)c1ccccc1OCc1cn(CCN2CCc3ccccc3C2)nn1	nonAC	MDR1
CC(C)C(=O)OC(C)(C)[C@@H]1Cc2c(ccc3ccc(=O)oc23)O1	2.67206321627081	316.13107374	3.0743	0	5	3	23	23	85.6130000000001	65.74	0	O=c1ccc2ccc3c(c2o1)CCO3	nonAC	MDR1
COc1cc(NC(=O)Cc2cccc(-n3c(=O)c4c(C)onc4c4c(Cl)cccc43)c2)cc(OC)c1O	1.82988045655037	519.119713104	4.99772	2	8	6	37	37	140.4035	115.82	0	O=C(Cc1cccc(-n2c(=O)c3conc3c3ccccc32)c1)Nc1ccccc1	AC	MDR1
COc1ccc(NC(=O)Cc2cccc(-n3c(=O)c4c(C)onc4c4c(Cl)cccc43)c2)cc1OC	0.681257747307601	503.124798484	5.29212	1	7	6	36	36	138.7387	95.59	0	O=C(Cc1cccc(-n2c(=O)c3conc3c3ccccc32)c1)Nc1ccccc1	AC	MDR1
Cc1onc2c1c(=O)n(-c1cccc(CC(=O)Nc3ccc4c(c3)OCO4)c1)c1cccc(Cl)c21	0.705950359897972	487.093498356	5.00362	1	7	4	35	35	131.7577	95.59	0	O=C(Cc1cccc(-n2c(=O)c3conc3c3ccccc32)c1)Nc1ccc2c(c1)OCO2	nonAC	MDR1
Cc1onc2c1c(=O)n(-c1cccc(CC(=O)Nc3ccc(C#N)cc3)c1)c1cccc(Cl)c21	0.503009515901281	468.098918084	5.1466	1	6	4	34	34	130.3497	100.92	0	O=C(Cc1cccc(-n2c(=O)c3conc3c3ccccc32)c1)Nc1ccccc1	AC	MDR1
COc1cc(NC(=O)Cc2cccc(-n3c(=O)c4c(C)onc4c4c(Cl)cccc43)c2)cc(OC)c1	1.35030737628849	503.124798484	5.29212	1	7	6	36	36	138.7387	95.59	0	O=C(Cc1cccc(-n2c(=O)c3conc3c3ccccc32)c1)Nc1ccccc1	AC	MDR1
Cc1onc2c1c(=O)n(-c1cccc(CC(=O)Nc3ccccc3)c1)c1cccc(Cl)c21	1.25933559808276	443.103669116	5.27492	1	5	4	32	32	125.6347	77.13	0	O=C(Cc1cccc(-n2c(=O)c3conc3c3ccccc32)c1)Nc1ccccc1	AC	MDR1
c1ccc(CCc2ccccc2OCc2ccccn2)cc1	-2.51292546497023	289.146664228	4.4458	0	2	6	22	22	88.861	22.12	0	c1ccc(CCc2ccccc2OCc2ccccn2)cc1	nonAC	MDR1
COc1cccc(CCc2ccccc2OCc2cccc(OC)c2)c1	-0.752664662801545	348.172544628	5.068	0	3	8	26	26	104.17	27.69	0	c1ccc(CCc2ccccc2OCc2ccccc2)cc1	AC	MDR1
C=C1/C(=C\C=C2/CCC[C@@]3(C)[C@H]2CC[C@@H]3[C@H](C)C[C@@H]2OC(=O)C(=C)[C@H]2CCCC)C[C@@H](O)[C@H](C)[C@@H]1O	-2.46792809903949	496.355260016	6.68760000000001	2	4	7	36	36	145.0886	66.76	0	C=C1C[C@H](CC[C@H]2CC[C@H]3/C(=C/C=C4/CCCCC4=C)CCCC23)OC1=O	nonAC	MDR1
COc1cccc(CCc2ccccc2OCc2ccccc2)c1	-2.43820191877429	318.161979944	5.0594	0	2	7	24	24	97.618	18.46	0	c1ccc(CCc2ccccc2OCc2ccccc2)cc1	AC	MDR1
c1ccc(CCc2ccccc2OCc2cccnc2)cc1	-2.73606901628444	289.146664228	4.4458	0	2	6	22	22	88.861	22.12	0	c1ccc(CCc2ccccc2OCc2cccnc2)cc1	nonAC	MDR1
COc1cccc(CCc2ccccc2OCc2ccccn2)c1	-1.22557105170524	319.157228912	4.4544	0	3	7	24	24	95.413	31.35	0	c1ccc(CCc2ccccc2OCc2ccccn2)cc1	nonAC	MDR1
Cc1cc(C(=O)N[C@@H]2c3cc(-n4c(=O)c5c(C)onc5c5c(Cl)cccc54)ccc3C[C@H]2O)no1	-0.210340371976184	490.104397388	3.77824	2	8	3	35	35	128.017	123.39	0	O=C(N[C@H]1CCc2ccc(-n3c(=O)c4conc4c4ccccc43)cc21)c1ccon1	nonAC	MDR1
COc1cc(CNCc2cccc(-n3c(=O)c4c(C)onc4c4c(Cl)cccc43)c2)cc(OC)c1OC	1.52126517443213	519.156098612	5.40932000000001	1	8	8	37	37	143.5007	87.75	0	O=c1c2conc2c2ccccc2n1-c1cccc(CNCc2ccccc2)c1	nonAC	MDR1
COc1cc(N(C)C(=O)Cc2cccc(-n3c(=O)c4c(C)onc4c4c(Cl)cccc43)c2)cc(OC)c1OC	2.53853182364628	547.151013232	5.32502000000001	0	8	7	39	39	150.071	96.03	0	O=C(Cc1cccc(-n2c(=O)c3conc3c3ccccc32)c1)Nc1ccccc1	AC	MDR1
Cc1nn(C)c(OCC(O)CN(C(C)C)C(C)C)c1C(=O)c1ccccc1	1.90162436140921	373.236541852	2.81802	1	6	9	27	27	106.2993	67.59	0	O=C(c1ccccc1)c1cn[nH]c1	nonAC	MDR1
COc1cc(OCCc2cccc(-n3c(=O)c4c(C)onc4c4c(Cl)cccc43)c2)cc(OC)c1OC	1.70698232022722	520.1401142	5.74102000000001	0	8	8	37	37	142.156	84.95	0	O=c1c2conc2c2ccccc2n1-c1cccc(CCOc2ccccc2)c1	nonAC	MDR1
Cc1ccccc1N1CCN(CC(O)Cn2c(C)c(C(=O)c3ccccc3)c(=O)n2-c2ccccc2)CC1	2.20877853727381	510.263090948	3.66994	1	7	8	38	38	150.4793	70.71	0	O=C(c1ccccc1)c1cn(CCCN2CCN(c3ccccc3)CC2)n(-c2ccccc2)c1=O	nonAC	MDR1
Cc1cc(C(=O)NCc2cccc(-n3c(=O)c4c(C)onc4c4c(Cl)cccc43)c2)no1	0.0253819615448875	448.093832704	4.32014	1	7	4	32	32	119.2692	103.16	0	O=C(NCc1cccc(-n2c(=O)c3conc3c3ccccc32)c1)c1ccon1	nonAC	MDR1
Cc1ccc(NC(=O)Cc2cccc(-n3c(=O)c4c(C)onc4c4c(Cl)cccc43)c2)cc1	0.783911901367684	457.11931918	5.58334	1	5	4	33	33	130.3717	77.13	0	O=C(Cc1cccc(-n2c(=O)c3conc3c3ccccc32)c1)Nc1ccccc1	AC	MDR1
Cc1ccccc1N1CCN(CC(O)Cn2c(C)c(C(=O)CCc3ccccc3)c(=O)n2-c2ccccc2)CC1	3.65289246928253	538.294391076	4.25444	1	7	10	40	40	159.6983	70.71	0	O=C(CCc1ccccc1)c1cn(CCCN2CCN(c3ccccc3)CC2)n(-c2ccccc2)c1=O	nonAC	MDR1
Cc1c(C(=O)c2cccs2)c(=O)n(-c2ccccc2)n1CC(O)CNC(C)(C)C	-2.19051391199735	413.177312724	2.98892	2	7	7	29	29	116.28	76.26	0	O=C(c1cccs1)c1c[nH]n(-c2ccccc2)c1=O	nonAC	MDR1
Cc1c(C(=O)c2ccccc2)c(=O)n(-c2ccccc2)n1CC(O)CN(C(C)C)C(C)C	-0.440658127038393	435.252191916	3.65812	1	6	9	32	32	127.6253	67.47	0	O=C(c1ccccc1)c1c[nH]n(-c2ccccc2)c1=O	AC	MDR1
CCCNc1c(C(=O)CCc2ccccc2)c(C)nn1-c1ccccc1	-0.0336031934761287	347.19976242	4.81812	1	4	8	26	26	106.1752	46.92	0	O=C(CCc1ccccc1)c1cnn(-c2ccccc2)c1	nonAC	MDR1
Cc1nn(-c2ccccc2)c(OCC(O)CN(C(C)C)C(C)C)c1C(=O)c1ccccc1	2.03397581289389	435.252191916	4.27022	1	6	10	32	32	126.6553	67.59	0	O=C(c1ccccc1)c1cnn(-c2ccccc2)c1	nonAC	MDR1
Cc1c(C(=O)c2ccccc2)c(=O)n(-c2ccccc2)n1CC(O)CNC(C)C	-2.3287622132969	393.205241724	2.53732	2	6	8	29	29	113.786	76.26	0	O=C(c1ccccc1)c1c[nH]n(-c2ccccc2)c1=O	AC	MDR1
Cc1onc2c1c(=O)n(-c1cccc(CC(=O)Nc3ccc(F)cc3)c1)c1cccc(Cl)c21	0.929093911212181	461.094247304	5.41402	1	5	4	33	33	125.5927	77.13	0	O=C(Cc1cccc(-n2c(=O)c3conc3c3ccccc32)c1)Nc1ccccc1	AC	MDR1
COc1cc(NC(=O)Cc2cccc(-n3c(=O)c4c(C)onc4c4c(Cl)cccc43)c2)cc(OC)c1OC	2.19760523667569	533.135363168	5.30072	1	8	7	38	38	145.2907	104.82	0	O=C(Cc1cccc(-n2c(=O)c3conc3c3ccccc32)c1)Nc1ccccc1	AC	MDR1
CCC(C)c1ccc(N2C(=O)c3ccccc3NC2c2ccc(OC)cc2)cc1	2.36668156671962	386.199428072	5.97980000000001	1	3	5	29	29	117.7572	41.57	0	O=C1c2ccccc2NC(c2ccccc2)N1c1ccccc1	AC	MDR1
CC(=O)c1ccc(OCC(O)CN2CCCCC2)cc1	-1.79957557709276	277.167793596	2.1148	1	4	6	20	20	78.2393	49.77	0	c1ccc(OCCCN2CCCCC2)cc1	nonAC	MDR1
CC(=O)c1cccc(OCC(O)CN2CCOCC2)c1	-2.75978554290175	279.147058152	0.9611	1	5	6	20	20	75.2073	59	0	c1ccc(OCCCN2CCOCC2)cc1	AC	MDR1
COc1cccc(NC(=O)Cc2cccc(-n3c(=O)c4c(C)onc4c4c(Cl)cccc43)c2)c1	1.50445805611574	473.1142338	5.28352	1	6	5	34	34	132.1867	86.36	0	O=C(Cc1cccc(-n2c(=O)c3conc3c3ccccc32)c1)Nc1ccccc1	AC	MDR1
COc1cc(C(=O)NCc2cccc(-n3c(=O)c4c(C)onc4c4c(Cl)cccc43)c2)cc(OC)c1OC	1.97002708829361	533.135363168	5.04952	1	8	7	38	38	144.1272	104.82	0	O=C(NCc1cccc(-n2c(=O)c3conc3c3ccccc32)c1)c1ccccc1	nonAC	MDR1
CCC(=O)c1ccccc1OCC(O)CN1CCOCC1	-2.1124478983731	293.162708216	1.3512	1	5	7	21	21	79.8243000000001	59	0	c1ccc(OCCCN2CCOCC2)cc1	AC	MDR1
CC(=O)c1ccccc1OCC(O)CN1CCOCC1	-3.24047407224751	279.147058152	0.9611	1	5	6	20	20	75.2073	59	0	c1ccc(OCCCN2CCOCC2)cc1	AC	MDR1
Cc1ccccc1N1CCN(CC(O)COc2ccccc2C(=O)CCc2ccc(N(C)C)cc2)CC1	6.43505064253846	501.299142108	4.43842	1	6	11	37	37	151.1963	56.25	0	O=C(CCc1ccccc1)c1ccccc1OCCCN1CCN(c2ccccc2)CC1	AC	MDR1
CC(=O)c1c(C)cc(C)c(CSc2nc3ccc(NC(=O)c4cccc5ccccc45)cc3s2)c1C	4.29951963420758	510.143570072	8.12196000000001	1	5	6	36	36	151.7397	59.06	0	O=C(Nc1ccc2nc(SCc3ccccc3)sc2c1)c1cccc2ccccc12	nonAC	MDR1
CCC(C)c1ccc(N2C(=O)c3ccccc3NC2c2ccc(C(C)C)cc2)cc1	3.33011907701948	398.23581358	7.09460000000001	1	2	5	30	30	125.2942	32.34	0	O=C1c2ccccc2NC(c2ccccc2)N1c1ccccc1	AC	MDR1
CCC(C)c1ccc(C2Nc3ccccc3C(=O)N2c2ccc(Cl)cc2)cc1	2.2906956597417	390.149891036	6.62460000000001	1	2	4	28	28	116.2152	32.34	0	O=C1c2ccccc2NC(c2ccccc2)N1c1ccccc1	AC	MDR1
CCc1ccc(N2C(=O)c3ccccc3NC2c2ccc(OCC(C)C)cc2)cc1	1.90162436140921	400.215078136	6.05490000000001	1	3	6	30	30	122.2102	41.57	0	O=C1c2ccccc2NC(c2ccccc2)N1c1ccccc1	AC	MDR1
CC(C)(C)c1ccc(N2C(=O)c3ccccc3NC2c2ccc3c(c2)OCO3)cc1	2.40695546585756	400.178692628	5.4839	1	4	2	30	30	117.3222	50.8	0	O=C1c2ccccc2NC(c2ccc3c(c2)OCO3)N1c1ccccc1	nonAC	MDR1
COc1ccc(C2Nc3ccccc3C(=O)N2c2ccc(Oc3ccccc3)cc2)cc1	2.09224472101786	422.163042564	6.25860000000001	1	4	5	32	32	125.5672	50.8	0	O=C1c2ccccc2NC(c2ccccc2)N1c1ccc(Oc2ccccc2)cc1	nonAC	MDR1
COc1ccc(CN2CCN(c3ccc(NC(=O)c4cc(OC)c(OC)cc4NC(=O)c4cnc5ccccc5c4)cc3)CC2)cc1OC	4.92246255609428	661.290033968	6.09600000000001	2	9	11	49	49	190.673399999999	114.49	0	O=C(Nc1ccccc1C(=O)Nc1ccc(N2CCN(Cc3ccccc3)CC2)cc1)c1cnc2ccccc2c1	nonAC	MDR1
COc1ccc(CN2CCN(c3ccc(NC(=O)c4ccccc4NC(=O)c4cnc5ccccc5c4)cc3)CC2)cc1OC	4.17971843439496	601.2689046	6.07880000000001	2	7	9	45	45	177.5694	96.03	0	O=C(Nc1ccccc1C(=O)Nc1ccc(N2CCN(Cc3ccccc3)CC2)cc1)c1cnc2ccccc2c1	nonAC	MDR1
O=C(Nc1ccccc1C(=O)N[C@@H]1CCCC[C@@H]1N1CCN(c2ccccc2)CC1)c1cnc2ccccc2c1	2.52610930364773	533.27907536	5.35030000000001	2	5	6	40	40	159.8764	77.57	0	O=C(Nc1ccccc1C(=O)N[C@@H]1CCCC[C@@H]1N1CCN(c2ccccc2)CC1)c1cnc2ccccc2c1	nonAC	MDR1
COc1ccc(CCN2CCC[C@@H]2CNC(=O)c2ccccc2NC(=O)c2cnc3ccccc3c2)cc1OC	2.8220558859494	538.258005568	4.9412	2	6	10	40	40	156.3164	92.79	0	O=C(Nc1ccccc1C(=O)NC[C@H]1CCCN1CCc1ccccc1)c1cnc2ccccc2c1	nonAC	MDR1
COc1ccc(CCN2CCC[C@H]2CNC(=O)c2ccccc2NC(=O)c2cnc3ccccc3c2)cc1OC	3.20394224923463	538.258005568	4.9412	2	6	10	40	40	156.3164	92.79	0	O=C(Nc1ccccc1C(=O)NC[C@@H]1CCCN1CCc1ccccc1)c1cnc2ccccc2c1	nonAC	MDR1
COc1cccc(CCc2ccccc2OCc2ccncc2)c1	2.25476365051564	319.157228912	4.4544	0	3	7	24	24	95.413	31.35	0	c1ccc(CCc2ccccc2OCc2ccncc2)cc1	AC	MDR1
CCOc1ccc(N2C(=O)c3ccccc3NC2c2ccc(N(C)C)cc2)cc1	-1.13181763053764	387.19467704	4.9224	1	4	5	29	29	117.9952	44.81	0	O=C1c2ccccc2NC(c2ccccc2)N1c1ccccc1	AC	MDR1
CCC/N=C(\c1ccccc1)c1c(C)[nH]n(C)c1=O	-3.51539389308544	257.152812228	2.26922	1	3	4	19	19	78.0097	50.15	0	N=C(c1ccccc1)c1c[nH][nH]c1=O	nonAC	MDR1
Cc1c(C(=O)c2ccccc2)c(=O)n(C)n1CC(O)CN(C(C)C)C(C)C	-1.09079665084112	373.236541852	2.20592	1	6	8	27	27	107.2693	67.47	0	O=C(c1ccccc1)c1c[nH][nH]c1=O	nonAC	MDR1
CCCNCC(O)Cn1c(C)c(C(=O)c2cccs2)c(=O)n1-c1ccccc1	-2.19051391199735	399.16166266	2.60042	2	7	9	28	28	111.685	76.26	0	O=C(c1cccs1)c1c[nH]n(-c2ccccc2)c1=O	nonAC	MDR1
Cc1c(C(=O)CCc2ccccc2)c(=O)n(-c2ccccc2)n1CC(O)CNC(C)C	-0.371608519572305	421.236541852	3.12182	2	6	10	31	31	123.005	76.26	0	O=C(CCc1ccccc1)c1c[nH]n(-c2ccccc2)c1=O	nonAC	MDR1
CCCNCC(O)Cn1c(C)c(C(=O)c2ccccc2)c(=O)n1-c1ccccc1	-1.24743180399604	393.205241724	2.53892	2	6	9	29	29	113.808	76.26	0	O=C(c1ccccc1)c1c[nH]n(-c2ccccc2)c1=O	AC	MDR1
CCCNCC(O)Cn1c(C)c(C(=O)CCc2ccccc2)c(=O)n1-c1ccccc1	0.250109044464741	421.236541852	3.12342	2	6	11	31	31	123.027	76.26	0	O=C(CCc1ccccc1)c1c[nH]n(-c2ccccc2)c1=O	nonAC	MDR1
CCC/N=C(\CCc1ccccc1)c1c(C)[nH]n(-c2ccccc2)c1=O	0.759878701923528	347.19976242	4.30592	1	3	7	26	26	107.5847	50.15	0	N=C(CCc1ccccc1)c1c[nH]n(-c2ccccc2)c1=O	nonAC	MDR1
Cc1c(C(=O)c2ccccc2)c(=O)n(-c2ccccc2)n1CC(O)CNC(C)(C)C	-2.30565526281231	407.220891788	2.92742	2	6	7	30	30	118.403	76.26	0	O=C(c1ccccc1)c1c[nH]n(-c2ccccc2)c1=O	AC	MDR1
CCCCNCC(O)Cn1c(C)c(C(=O)CCc2ccccc2)c(=O)n1-c1ccccc1	1.10270352740412	435.252191916	3.51352	2	6	12	32	32	127.644	76.26	0	O=C(CCc1ccccc1)c1c[nH]n(-c2ccccc2)c1=O	nonAC	MDR1
Cc1c(C(=O)CCc2ccccc2)c(=O)n(-c2ccccc2)n1CC(O)CNC(C)(C)C	0.0432623868227359	435.252191916	3.51192	2	6	9	32	32	127.622	76.26	0	O=C(CCc1ccccc1)c1c[nH]n(-c2ccccc2)c1=O	nonAC	MDR1
Cc1c(C(=O)c2cccs2)c(=O)n(-c2ccccc2)n1CC(O)CNC(C)C	-2.72018350705421	399.16166266	2.59882	2	7	8	28	28	111.663	76.26	0	O=C(c1cccs1)c1c[nH]n(-c2ccccc2)c1=O	nonAC	MDR1
c1ccc(CCc2ccccc2OCc2ccncc2)cc1	-0.798127036878302	289.146664228	4.4458	0	2	6	22	22	88.861	22.12	0	c1ccc(CCc2ccccc2OCc2ccncc2)cc1	AC	MDR1
COc1ccc2c(c1)/C(=C/CCN1CCc3cc(OC)c(OC)cc3C1)CCC2	0.51120628310546	393.230393852	4.8805	0	4	6	29	29	117.053	30.93	0	C(\CCN1CCc2ccccc2C1)=C1\CCCc2ccccc21	nonAC	MDR1
COc1ccc(C2Nc3ccccc3C(=O)N2c2ccc(NC(C)=O)cc2)cc1	-0.948938815440046	387.158291532	4.4247	2	4	4	29	29	113.3549	70.67	0	O=C1c2ccccc2NC(c2ccccc2)N1c1ccccc1	AC	MDR1
CCOCCOC(=O)c1ccc(N)cc1	-3.65011723560581	209.10519334	1.4621	1	4	5	15	15	57.6299	61.55	0	c1ccccc1	AC	MDR1
COc1cccc(/C=N/NC(=O)C(=O)NC(C)(C)C)c1O	-2.53468695675174	293.137556088	0.765599999999999	3	5	3	21	21	78.2912	100.02	0	c1ccccc1	AC	MDR1
CCOC(=O)C(=NNc1c(Cl)cc(Cl)cc1Cl)C(=O)OCC	-0.78131991856192	365.994089936	3.5409	1	6	6	22	22	85.7957	76.99	0	c1ccccc1	AC	MDR1
Cc1cc(C)n(-c2nnc(N/N=C\c3cccnc3)nn2)n1	-2.9722472458691	295.129391416	0.91014	1	9	4	22	22	79.6717	106.66	0	C(=N\Nc1nnc(-n2cccn2)nn1)\c1cccnc1	nonAC	MDR1
CCOc1ccccc1NC(=O)C1=C(C)NC(=S)NC1c1cccs1	-0.0790920853662289	373.091868848	3.5783	3	4	5	25	25	104.8701	62.39	0	O=C(Nc1ccccc1)C1=CNC(=S)NC1c1cccs1	nonAC	MDR1
Cc1ccc(-c2n[nH]c3c2C(c2ccc(N(C)C)cc2)C(C#N)=C(N)O3)cc1	0.96731512403238	371.174610292	3.6693	2	5	3	28	28	108.8271	90.96	0	C1=CC(c2ccccc2)c2c(-c3ccccc3)n[nH]c2O1	nonAC	MDR1
COc1cccc(CCc2ccccc2NCc2cc(OC)cc(OC)c2)c1	2.19760523667569	377.199093724	5.1097	1	4	9	28	28	113.7167	39.72	0	c1ccc(CCc2ccccc2NCc2ccccc2)cc1	AC	MDR1
COc1cccc(CCc2ccccc2NCc2cccc(OC)c2)c1	2.82621389609806	347.18852904	5.1011	1	3	8	26	26	107.1647	30.49	0	c1ccc(CCc2ccccc2NCc2ccccc2)cc1	AC	MDR1
COc1cccc(CCc2ccccc2OCc2cc(OC)cc(OC)c2)c1	1.17595398914371	378.183109312	5.0766	0	4	9	28	28	110.722	36.92	0	c1ccc(CCc2ccccc2OCc2ccccc2)cc1	AC	MDR1
COc1cc(COc2ccccc2CCc2ccccc2)cc(OC)c1	1.62224109177213	348.172544628	5.068	0	3	8	26	26	104.17	27.69	0	c1ccc(CCc2ccccc2OCc2ccccc2)cc1	AC	MDR1
COc1ccc(COc2ccccc2CCc2ccccc2)cc1OC	2.37992679346964	348.172544628	5.068	0	3	8	26	26	104.17	27.69	0	c1ccc(CCc2ccccc2OCc2ccccc2)cc1	AC	MDR1
COc1cccc(COc2ccccc2CCc2ccccc2)c1OC	2.31538827233207	348.172544628	5.068	0	3	8	26	26	104.17	27.69	0	c1ccc(CCc2ccccc2OCc2ccccc2)cc1	AC	MDR1
COc1ccc(COc2ccccc2CCc2cccc(OC)c2)cc1	0.443586095430481	348.172544628	5.068	0	3	8	26	26	104.17	27.69	0	c1ccc(CCc2ccccc2OCc2ccccc2)cc1	AC	MDR1
COc1ccc(COc2ccccc2CCc2ccccc2)cc1	0.960842609526763	318.161979944	5.0594	0	2	7	24	24	97.618	18.46	0	c1ccc(CCc2ccccc2OCc2ccccc2)cc1	AC	MDR1
COc1cccc(CCc2ccccc2OCc2ccccc2OC)c1	-0.392661928770137	348.172544628	5.068	0	3	8	26	26	104.17	27.69	0	c1ccc(CCc2ccccc2OCc2ccccc2)cc1	AC	MDR1
COc1ccccc1COc1ccccc1CCc1ccccc1	-0.903487552536127	318.161979944	5.0594	0	2	7	24	24	97.618	18.46	0	c1ccc(CCc2ccccc2OCc2ccccc2)cc1	AC	MDR1
CSc1nc(N)c2c3c(sc2n1)CCCC3	1.11768508101973	251.055089416	2.8742	1	5	1	16	16	70.2504	51.8	0	c1ncc2c3c(sc2n1)CCCC3	nonAC	MDR1
COc1cccc2c1CCCC2CCCN1CCN(C2CCCCC2)CC1	2.69008172177348	370.298413836	4.8456	0	3	6	27	27	112.793	15.71	0	c1ccc2c(c1)CCCC2CCCN1CCN(C2CCCCC2)CC1	nonAC	MDR1
COc1cc2c(cc1OC)CN(CCC=C1CCCCC1)CC2	-0.629050706834368	315.219829168	4.3425	0	3	5	23	23	94.312	21.7	0	C(CCN1CCc2ccccc2C1)=C1CCCCC1	nonAC	MDR1
COc1cc2c(cc1OC)CN(CCCC1CCCc3cc(OC)c(OC)cc31)CC2	-0.792555991828847	425.2566086	4.97940000000001	0	5	8	31	31	122.986	40.16	0	c1ccc2c(c1)CCN(CCCC1CCCc3ccccc31)C2	nonAC	MDR1
COc1cc2c(cc1OC)CN(CCCC1CCCc3c(OC)cccc31)CC2	0.243789908113262	395.246043916	4.9708	0	4	7	29	29	116.434	30.93	0	c1ccc2c(c1)CCN(CCCC1CCCc3ccccc31)C2	nonAC	MDR1
COc1ccc2c(c1)CCCC2CCCN1CCc2cc(OC)c(OC)cc2C1	-0.0057732062349078	395.246043916	4.9708	0	4	7	29	29	116.434	30.93	0	c1ccc2c(c1)CCN(CCCC1CCCc3ccccc31)C2	nonAC	MDR1
COc1ccc2c(c1)C(CCCN1CCc3cc(OC)c(OC)cc3C1)CCC2	-0.230142999272362	395.246043916	4.9708	0	4	7	29	29	116.434	30.93	0	c1ccc2c(c1)CCN(CCCC1CCCc3ccccc31)C2	nonAC	MDR1
COc1cc2c(cc1OC)CN(CCCC1=CCCc3cc(OC)c(OC)cc31)CC2	-1.360912399575	423.240958536	4.8891	0	5	8	31	31	123.605	40.16	0	C1=C(CCCN2CCc3ccccc3C2)c2ccccc2CC1	nonAC	MDR1
COc1cc2c(cc1OC)CN(CCCC1=CCCc3c(OC)cccc31)CC2	-0.615805480084347	393.230393852	4.8805	0	4	7	29	29	117.053	30.93	0	C1=C(CCCN2CCc3ccccc3C2)c2ccccc2CC1	nonAC	MDR1
COc1ccc2c(c1)CCC=C2CCCN1CCc2cc(OC)c(OC)cc2C1	-2.33499425647757	393.230393852	4.8805	0	4	7	29	29	117.053	30.93	0	C1=C(CCCN2CCc3ccccc3C2)c2ccccc2CC1	nonAC	MDR1
COc1ccc2c(c1)C(CCCN1CCc3cc(OC)c(OC)cc3C1)=CCC2	-1.47728797546351	393.230393852	4.8805	0	4	7	29	29	117.053	30.93	0	C1=C(CCCN2CCc3ccccc3C2)c2ccccc2CC1	nonAC	MDR1
COc1cccc2c1CCC/C2=C\CCN1CCCCC1	-0.0118894332523442	285.209264484	4.2909	0	2	4	21	21	88.817	12.47	0	C(\CCN1CCCCC1)=C1\CCCc2ccccc21	nonAC	MDR1
CCSc1nc(N)c2c3c(sc2n1)CCCC3	2.86877351051686	265.07073948	3.2643	1	5	2	17	17	74.8674	51.8	0	c1ncc2c3c(sc2n1)CCCC3	nonAC	MDR1
Nc1nc(SCCO)nc2sc3c(c12)CCCC3	1.43991953497817	281.0656541	2.2367	2	6	3	18	18	76.2792	72.03	0	c1ncc2c3c(sc2n1)CCCC3	nonAC	MDR1
CCOC(=O)CSc1nc(N)c2c3c(sc2n1)CCCC3	1.28576885515091	323.076218784	2.8075	1	7	4	21	21	85.8264	78.1	0	c1ncc2c3c(sc2n1)CCCC3	nonAC	MDR1
Nc1nc(SCCc2ccccc2)nc2sc3c(c12)CCCC3	2.07244209372168	341.102039608	4.4871	1	5	4	23	23	99.3394	51.8	0	c1ccc(CCSc2ncc3c4c(sc3n2)CCCC4)cc1	nonAC	MDR1
Nc1nc(SCC(=O)c2ccccc2)nc2sc3c(c12)CCCC3	2.53853182364628	355.081304164	4.1273	1	6	4	24	24	99.9659	68.87	0	O=C(CSc1ncc2c3c(sc2n1)CCCC3)c1ccccc1	nonAC	MDR1
CCOC(=O)CSc1nc(N)c2c3c(sc2n1)CCC3	0.669136386775255	309.06056872	2.4174	1	7	4	20	20	81.2094	78.1	0	c1ncc2c3c(sc2n1)CCC3	nonAC	MDR1
Nc1nc(SCCc2ccccc2)nc2sc3c(c12)CCC3	2.12270392850257	327.086389544	4.097	1	5	4	22	22	94.7224	51.8	0	c1ccc(CCSc2ncc3c4c(sc3n2)CCC4)cc1	nonAC	MDR1
CCOC(=O)CSc1nc(N)c2c3c(sc2n1)COCC3	1.65398979008671	325.05548334	2.0014	1	8	4	21	21	82.5444	87.33	0	c1ncc2c3c(sc2n1)COCC3	nonAC	MDR1
Nc1nc(SCCc2ccccc2)nc2sc3c(c12)CCOC3	2.67206321627081	343.081304164	3.681	1	6	4	23	23	96.0574	61.03	0	c1ccc(CCSc2ncc3c4c(sc3n2)COCC4)cc1	nonAC	MDR1
CCOC(=O)CSc1nc(N)c2c3c(sc2n1)CN(Cc1ccccc1)CC3	2.53853182364628	414.118417944	3.487	1	8	6	28	28	113.4444	81.34	0	c1ccc(CN2CCc3c(sc4ncncc34)C2)cc1	nonAC	MDR1
CCOC(=O)CSc1nc(N)c2ccccc2n1	0.710962901721517	263.072847656	1.8672	1	6	4	18	18	71.3074	78.1	0	c1ccc2ncncc2c1	nonAC	MDR1
Nc1nc(SCCc2ccccc2)nc2ccccc12	1.99693454121354	281.09866848	3.5468	1	4	4	20	20	84.8204	51.8	0	c1ccc(CCSc2ncc3ccccc3n2)cc1	nonAC	MDR1
CCOC(=O)CSc1nc(N)c2cc(OC)c(OC)cc2n1	1.90162436140921	323.093977024	1.8844	1	8	6	22	22	84.4114	96.56	0	c1ccc2ncncc2c1	nonAC	MDR1
COc1cc2nc(SCCc3ccccc3)nc(N)c2cc1OC	1.67353438615968	341.119797848	3.564	1	6	6	24	24	97.9244	70.26	0	c1ccc(CCSc2ncc3ccccc3n2)cc1	nonAC	MDR1
CN1CCN(C(C(=O)Nc2ccc(N(S(=O)(=O)c3ccccc3)S(=O)(=O)c3ccccc3)cc2C(=O)c2ccccc2)c2ccccc2)CC1	5.31112054588606	708.207626872	5.42900000000001	1	8	11	50	50	192.9338	124.17	0	O=C(c1ccccc1)c1cc(N(S(=O)(=O)c2ccccc2)S(=O)(=O)c2ccccc2)ccc1NC(=O)C(c1ccccc1)N1CCNCC1	nonAC	MDR1
CN1CCN(C(C(=O)Nc2ccc(NC(=O)c3ccc4ccccc4c3)cc2C(=O)c2ccccc2)c2ccccc2)CC1	5.31112054588606	582.263090948	6.25030000000001	2	5	8	44	44	175.1004	81.75	0	O=C(Nc1ccc(NC(=O)C(c2ccccc2)N2CCNCC2)c(C(=O)c2ccccc2)c1)c1ccc2ccccc2c1	nonAC	MDR1
CSc1nc(N)c2c(C)c(C)sc2n1	1.8222175838048	225.039439352	2.61224	1	5	1	14	14	63.0824	51.8	0	c1ncc2ccsc2n1	nonAC	MDR1
CCSc1nc(N)c2c(C)c(C)sc2n1	0.568364696945409	239.055089416	3.00234	1	5	2	15	15	67.6994	51.8	0	c1ncc2ccsc2n1	nonAC	MDR1
CCOC(=O)CSc1nc(N)c2c(C)c(C)sc2n1	2.19760523667569	297.06056872	2.54554	1	7	4	19	19	78.6584	78.1	0	c1ncc2ccsc2n1	nonAC	MDR1
Cc1sc2nc(SCCc3ccccc3)nc(N)c2c1C	1.28131450480153	315.086389544	4.22514	1	5	4	21	21	92.1714	51.8	0	c1ccc(CCSc2ncc3ccsc3n2)cc1	nonAC	MDR1
CN1CCN(C(C(=O)Nc2ccc(NC(=O)CCc3ccccc3)cc2C(=O)c2ccccc2)c2ccccc2)CC1	4.9056554377779	560.278741012	5.4161	2	5	10	42	42	166.5919	81.75	0	O=C(CCc1ccccc1)Nc1ccc(NC(=O)C(c2ccccc2)N2CCNCC2)c(C(=O)c2ccccc2)c1	nonAC	MDR1
CN1CCN(C(C(=O)Nc2ccc(NC(=O)c3cccc4ccccc34)cc2C(=O)c2ccccc2)c2ccccc2)CC1	3.5619206910768	582.263090948	6.25030000000001	2	5	8	44	44	175.1004	81.75	0	O=C(c1ccccc1)c1cc(NC(=O)c2cccc3ccccc23)ccc1NC(=O)C(c1ccccc1)N1CCNCC1	nonAC	MDR1
CN1CCN(C(C(=O)Nc2ccc(NC(=O)c3ccccc3)cc2C(=O)c2ccccc2)c2ccccc2)CC1	3.51936107665801	532.247440884	5.0971	2	5	8	40	40	157.5944	81.75	0	O=C(Nc1ccc(NC(=O)C(c2ccccc2)N2CCNCC2)c(C(=O)c2ccccc2)c1)c1ccccc1	nonAC	MDR1
CN1CCN(C(C(=O)Nc2ccc(NC(=O)Cc3ccccc3)cc2C(=O)c2ccccc2)c2ccccc2)CC1	3.11389596854984	546.263090948	5.026	2	5	9	41	41	161.9749	81.75	0	O=C(Cc1ccccc1)Nc1ccc(NC(=O)C(c2ccccc2)N2CCNCC2)c(C(=O)c2ccccc2)c1	nonAC	MDR1
Cc1sc2nc(SCC(=O)c3ccccc3)nc(N)c2c1C	1.8222175838048	329.0656541	3.86534	1	6	4	22	22	92.7979	68.87	0	O=C(CSc1ncc2ccsc2n1)c1ccccc1	nonAC	MDR1
CN1CCN(C(C(=O)Nc2ccc(NC(=O)C(C)(C)C)cc2C(=O)c2ccccc2)c2ccccc2)CC1	3.03385326087631	512.278741012	4.8294	2	5	7	38	38	151.2839	81.75	0	O=C(c1ccccc1)c1ccccc1NC(=O)C(c1ccccc1)N1CCNCC1	AC	MDR1
O=[N+]([O-])c1c(-c2ccccc2)no[n+]1[O-]	-1.87804719253426	207.02800564	0.883199999999999	0	5	2	15	15	47.5534	96.11	0	c1ccc(-c2c[nH+]on2)cc1	nonAC	MDR1
CC(C)N(C(=O)Nc1ccc(NC(=O)C(c2ccccc2)N2CCN(C)CC2)c(C(=O)c2ccccc2)c1)C(C)C	2.86877351051686	555.320940172	5.49550000000001	2	5	9	41	41	164.3289	84.99	0	O=C(c1ccccc1)c1ccccc1NC(=O)C(c1ccccc1)N1CCNCC1	AC	MDR1
CN1CCN(CC(=O)Nc2ccc(NC(=O)c3ccc4ccccc4c3)cc2C(=O)c2ccccc2)CC1	2.82621389609806	506.23179082	4.509	2	5	7	38	38	150.7844	81.75	0	O=C(CN1CCNCC1)Nc1ccc(NC(=O)c2ccc3ccccc3c2)cc1C(=O)c1ccccc1	nonAC	MDR1
CN1CCN(C(C(=O)Nc2ccc(NS(=O)(=O)c3ccccc3)cc2C(=O)c2ccccc2)c2ccccc2)CC1	2.20877853727381	568.214426504	4.6456	2	6	9	41	41	160.4497	98.82	0	O=C(c1ccccc1)c1cc(NS(=O)(=O)c2ccccc2)ccc1NC(=O)C(c1ccccc1)N1CCNCC1	nonAC	MDR1
CN1CCN(CC(=O)Nc2ccc(NC(=O)CCc3ccccc3)cc2C(=O)c2ccccc2)CC1	1.29024313554584	484.247440884	3.6748	2	5	9	36	36	142.2759	81.75	0	O=C(CCc1ccccc1)Nc1ccc(NC(=O)CN2CCNCC2)c(C(=O)c2ccccc2)c1	nonAC	MDR1
CCC(=O)Nc1ccc(NC(=O)C(c2ccccc2)N2CCN(C)CC2)c(C(=O)c2ccccc2)c1	0.898322252545428	484.247440884	4.1933	2	5	8	36	36	142.1199	81.75	0	O=C(c1ccccc1)c1ccccc1NC(=O)C(c1ccccc1)N1CCNCC1	AC	MDR1
CC1CCN(C(=O)Nc2ccc(NC(=O)C(c3ccccc3)N3CCN(C)CC3)c(C(=O)c3ccccc3)c2)CC1	0.488824880909325	553.305290108	5.10860000000001	2	5	7	41	41	162.1889	84.99	0	O=C(c1ccccc1)c1cc(NC(=O)N2CCCCC2)ccc1NC(=O)C(c1ccccc1)N1CCNCC1	nonAC	MDR1
CN1CCN(C(C(=O)Nc2ccc(NC(=O)c3cccnc3)cc2C(=O)c2ccccc2)c2ccccc2)CC1	0.459090281966446	533.242689852	4.4921	2	6	8	40	40	155.3894	94.64	0	O=C(Nc1ccc(NC(=O)C(c2ccccc2)N2CCNCC2)c(C(=O)c2ccccc2)c1)c1cccnc1	nonAC	MDR1
CC(=O)Nc1ccc(NC(=O)C(c2ccccc2)N2CCN(C)CC2)c(C(=O)c2ccccc2)c1	0.253283650305514	470.23179082	3.8032	2	5	7	35	35	137.5029	81.75	0	O=C(c1ccccc1)c1ccccc1NC(=O)C(c1ccccc1)N1CCNCC1	AC	MDR1
CN1CCN(C(C(=O)Nc2ccc(NS(C)(=O)=O)cc2C(=O)c2ccccc2)c2ccccc2)CC1	-0.649884793737209	506.19877644	3.2163	2	6	8	36	36	141.6657	98.82	0	O=C(c1ccccc1)c1ccccc1NC(=O)C(c1ccccc1)N1CCNCC1	AC	MDR1
O=[N+]([O-])c1ccccc1-c1nc(-c2ccc(Br)o2)no1	-1.24814052124754	334.954167772	3.6673	0	6	3	20	20	71.7904	95.2	0	c1ccc(-c2nc(-c3ccco3)no2)cc1	nonAC	MDR1
COc1ccc(/C=N/NC(=O)c2ccccc2F)cc1CN1CCN(c2ccc(F)cc2)CC1	0.967964685601176	464.202382512	4.0595	1	5	7	34	34	128.3442	57.17	0	O=C(N/N=C/c1cccc(CN2CCN(c3ccccc3)CC2)c1)c1ccccc1	AC	MDR1
N#Cc1ccc(-c2ccc(OCC(=O)NCCc3ccccc3)cc2)cc1	-0.315600882633676	356.15247788	3.96298	1	3	7	27	27	105.2437	62.12	0	O=C(COc1ccc(-c2ccccc2)cc1)NCCc1ccccc1	nonAC	MDR1
COc1cc(C(=O)N/N=C/c2ccc(OC)c(CN3CCN(c4ccc(F)cc4)CC3)c2)ccc1O	3.89708942979457	492.217283628	3.6346	2	7	8	36	36	136.603	86.63	0	O=C(N/N=C/c1cccc(CN2CCN(c3ccccc3)CC2)c1)c1ccccc1	AC	MDR1
CCOC(=O)c1cccc(NC(=O)c2cnc3ccccc3n2)c1	-1.33071415242581	321.11134134	3.0588	1	5	4	24	24	89.8897	81.18	0	O=C(Nc1ccccc1)c1cnc2ccccc2n1	nonAC	MDR1
CCN(CC)P(=O)(Nc1cccc(C(F)(F)F)c1)c1ccc(N(C)C)cc1NC(=O)c1ccco1	2.09474785123598	508.185112046	5.889	2	4	9	35	35	132.6584	77.82	0	O=C(Nc1ccccc1[PH](=O)Nc1ccccc1)c1ccco1	nonAC	MDR1
Cc1nc2cc(-c3cccc(F)c3)nn2c(N2CCN(C(=O)c3ccco3)CC2)c1C	-0.589461504744746	419.175753164	3.70764	0	6	3	31	31	114.6795	66.88	0	O=C(c1ccco1)N1CCN(c2ccnc3cc(-c4ccccc4)nn23)CC1	AC	MDR1
O=C(CCc1ccccc1)c1ccccc1OCC(O)CN1CCOCC1	0.798888355557242	369.194008344	2.574	1	5	9	27	27	104.2963	59	0	O=C(CCc1ccccc1)c1ccccc1OCCCN1CCOCC1	nonAC	MDR1
O=S(=O)(c1ccccc1)c1no[n+]([O-])c1-c1ccccc1	-1.73639667547123	302.0361278	1.8078	0	5	3	21	21	72.7928	87.11	0	O=S(=O)(c1ccccc1)c1no[nH+]c1-c1ccccc1	nonAC	MDR1
CCN(CC)CC(O)COc1ccccc1C(=O)c1ccccc1	1.24981583774216	327.18344366	2.9991	1	4	9	24	24	95.6063	49.77	0	O=C(c1ccccc1)c1ccccc1	nonAC	MDR1
CCCN(C)CC(O)COc1ccccc1C(=O)CCc1ccccc1	2.96931473973874	355.214743788	3.5836	1	4	11	26	26	104.8253	49.77	0	O=C(CCc1ccccc1)c1ccccc1	AC	MDR1
COc1ccc(/C=N/NC(=O)c2cccnc2)cc1CN1CCN(c2ccc(F)cc2)CC1	2.08328497964639	447.207053292	3.3154	1	6	7	33	33	126.1812	70.06	0	O=C(N/N=C/c1cccc(CN2CCN(c3ccccc3)CC2)c1)c1cccnc1	nonAC	MDR1
COc1ccc(CN2C(=O)c3ccccc3C2=O)cc1C(=O)Nc1ccccc1N1CCOCC1	2.93970926196217	471.1794209	3.5803	1	6	6	35	35	131.0672	88.18	0	O=C(Nc1ccccc1N1CCOCC1)c1cccc(CN2C(=O)c3ccccc3C2=O)c1	nonAC	MDR1
CCOc1ccc(NC(=O)c2cccc3c2C(=O)N(CCOC)C3)cc1	-0.0252148878494935	354.157957184	2.9398	1	4	7	26	26	98.6227	67.87	0	O=C(Nc1ccccc1)c1cccc2c1C(=O)NC2	nonAC	MDR1
CCOC(=O)c1c(NC(=O)CSc2ncccn2)sc2c1CCN(Cc1ccccc1)C2	-0.203013596589722	468.128982628	4.0039	1	8	8	32	32	125.9212	84.42	0	O=C(CSc1ncccn1)Nc1cc2c(s1)CN(Cc1ccccc1)CC2	nonAC	MDR1
COc1ccc(-c2nn(-c3ccccc3)cc2/C=C/C(=O)N2CCN(c3ccccn3)CC2)cc1	1.59754847918176	465.216475104	4.3049	0	6	6	35	35	137.616	63.49	0	O=C(/C=C/c1cn(-c2ccccc2)nc1-c1ccccc1)N1CCN(c2ccccn2)CC1	nonAC	MDR1
CCCCn1c(O)c(/N=N/c2ccccn2)c2ccccc21	-1.08121524031985	294.148061196	4.9574	1	5	5	22	22	86.9238	62.77	0	c1ccc(/N=N/c2c[nH]c3ccccc23)nc1	nonAC	MDR1
O=S(=O)(c1ccccc1)c1c(-c2ccccc2)no[n+]1[O-]	-0.210340371976184	302.0361278	1.8078	0	5	3	21	21	72.7928	87.11	0	O=S(=O)(c1ccccc1)c1[nH+]onc1-c1ccccc1	nonAC	MDR1
Cc1no[n+]([O-])c1S(=O)(=O)c1ccccc1	-1.25061708363133	240.020477736	0.44922	0	5	2	16	16	52.0938	87.11	0	O=S(=O)(c1ccccc1)c1cno[nH+]1	AC	MDR1
CCN1/C(=C/C=C/c2oc3ccc4ccccc4c3[n+]2CC)Oc2ccc3ccccc3c21.Cc1ccc(S(=O)(=O)[O-])cc1	2.43107974682826	604.203193124	7.71922000000001	0	6	5	44	44	173.4442	86.69	0	C(/C=C/c1[nH+]c2c(ccc3ccccc32)o1)=C1\Nc2c(ccc3ccccc23)O1.c1ccccc1	nonAC	MDR1
Cc1cc(C)n(-c2ccc(Cl)c(C(=O)Nc3cc(C(F)(F)F)ccc3Cl)n2)n1	0.441472945090785	428.041851056	5.46204	1	4	3	28	28	100.2502	59.81	0	O=C(Nc1ccccc1)c1cccc(-n2cccn2)n1	nonAC	MDR1
N#Cc1ccc(COC(=O)c2ccc(N3CCCC3)c([N+](=O)[O-])c2)cc1	-0.396819938918801	351.121906024	3.42368	0	6	5	26	26	94.8199	96.47	0	O=C(OCc1ccccc1)c1ccc(N2CCCC2)cc1	nonAC	MDR1
CN(C)c1ccc(P(=O)(Nc2cccc(C(F)(F)F)c2)N2CCOCC2)c(NC(=O)c2cccs2)c1	3.34330913287765	538.141532982	5.3479	2	5	7	36	36	137.7404	73.91	0	O=C(Nc1ccccc1P(=O)(Nc1ccccc1)N1CCOCC1)c1cccs1	nonAC	MDR1
COc1cc(/C=C/C(=O)O[C@@H]2C3C[C@@H](OC(=O)c4cc(OC)c(OC)c(OC)c4)CC([C@@H]2O)N3C)cc(OC)c1OC	3.70168263345196	587.236661004	2.7261	1	12	11	42	42	150.8933	131.45	0	O=C(/C=C/c1ccccc1)O[C@H]1CC2C[C@H](OC(=O)c3ccccc3)CC1N2	nonAC	MDR1
CN(C)CC(O)COc1ccccc1C(=O)CCc1ccccc1	1.18438946796481	327.18344366	2.8034	1	4	9	24	24	95.5913	49.77	0	O=C(CCc1ccccc1)c1ccccc1	AC	MDR1
O=C(CCc1ccccc1)c1ccccc1OCC(O)CN1CCN(c2ccc(F)cc2)CC1	4.75150475795064	462.231871072	4.2031	1	5	10	34	34	132.0903	53.01	0	O=C(CCc1ccccc1)c1ccccc1OCCCN1CCN(c2ccccc2)CC1	AC	MDR1
O=C(CCc1ccccc1)c1ccccc1OCC(O)CN1CCN(Cc2ccccc2)CC1	2.50927646549749	458.256942948	4.0596	1	5	11	34	34	135.1963	53.01	0	O=C(CCc1ccccc1)c1ccccc1OCCCN1CCN(Cc2ccccc2)CC1	nonAC	MDR1
Cc1ccccc1N1CCN(CC(O)COc2ccccc2C(=O)CCc2ccccc2)CC1	5.70416313399567	458.256942948	4.37242	1	5	10	34	34	136.8693	53.01	0	O=C(CCc1ccccc1)c1ccccc1OCCCN1CCN(c2ccccc2)CC1	AC	MDR1
COc1ccc(N2CCN(CC(O)COc3ccccc3C(=O)CCc3ccccc3)CC2)cc1	3.45482255552044	474.251857568	4.0726	1	6	11	35	35	138.6843	62.24	0	O=C(CCc1ccccc1)c1ccccc1OCCCN1CCN(c2ccccc2)CC1	AC	MDR1
COc1cccc(N2CCN(CC(O)COc3ccccc3C(=O)CCc3ccccc3)CC2)c1	2.4808527120596	474.251857568	4.0726	1	6	11	35	35	138.6843	62.24	0	O=C(CCc1ccccc1)c1ccccc1OCCCN1CCN(c2ccccc2)CC1	AC	MDR1
COc1ccccc1N1CCN(CC(O)COc2ccccc2C(=O)CCc2ccccc2)CC1	3.5619206910768	474.251857568	4.0726	1	6	11	35	35	138.6843	62.24	0	O=C(CCc1ccccc1)c1ccccc1OCCCN1CCN(c2ccccc2)CC1	AC	MDR1
O=C(CCc1ccccc1)c1ccccc1OCC(O)CN1CCN(c2ccccc2)CC1	2.58654104283264	444.241292884	4.064	1	5	10	33	33	132.1323	53.01	0	O=C(CCc1ccccc1)c1ccccc1OCCCN1CCN(c2ccccc2)CC1	AC	MDR1
CC(=O)c1ccccc1OCC(O)CN1CCCCC1	-1.37224039988021	277.167793596	2.1148	1	4	6	20	20	78.2393	49.77	0	c1ccc(OCCCN2CCCCC2)cc1	nonAC	MDR1
CCC(=O)c1ccccc1OCC(O)CN1CCCCC1	-0.568713872550497	291.18344366	2.5049	1	4	7	21	21	82.8563	49.77	0	c1ccc(OCCCN2CCCCC2)cc1	nonAC	MDR1
CC(C)N(CC(O)COc1ccccc1C(=O)CCc1ccccc1)C(C)C	3.06775481255199	383.246043916	4.3606	1	4	11	28	28	114.0153	49.77	0	O=C(CCc1ccccc1)c1ccccc1	AC	MDR1
CCN(CC)CC(O)COc1ccccc1C(=O)CCc1ccccc1	2.18985754988486	355.214743788	3.5836	1	4	11	26	26	104.8253	49.77	0	O=C(CCc1ccccc1)c1ccccc1	AC	MDR1
O=C(CCc1ccccc1)c1ccc(OCC(O)CN2CCCCC2)cc1	2.12064419553956	367.214743788	3.7277	1	4	9	27	27	107.3283	49.77	0	O=C(CCc1ccccc1)c1ccc(OCCCN2CCCCC2)cc1	nonAC	MDR1
Cc1ccccc1N1CCN(CC(O)COc2ccccc2C(=O)CCc2ccc(Cl)cc2)CC1	6.05556102083356	492.217970596	5.02582	1	5	10	35	35	141.8793	53.01	0	O=C(CCc1ccccc1)c1ccccc1OCCCN1CCN(c2ccccc2)CC1	AC	MDR1
CC(=O)c1ccccc1OCC(O)CN1CCC(O)(c2ccccc2)CC1	0.930031850940159	369.194008344	2.6125	2	5	7	27	27	103.9611	70	0	c1ccc(OCCCN2CCC(c3ccccc3)CC2)cc1	AC	MDR1
CC(=O)c1ccccc1OCC(O)CN1CCC(Cc2ccccc2)CC1	3.12226421822036	367.214743788	3.5836	1	4	8	27	27	107.2583	49.77	0	c1ccc(CC2CCN(CCCOc3ccccc3)CC2)cc1	nonAC	MDR1
CC(C)OC(CCc1ccccc1)c1ccccc1OCC(O)CN1CCCCC1	2.86877351051686	411.277344044	5.0111	1	4	11	30	30	121.9598	41.93	0	c1ccc(CCCc2ccccc2OCCCN2CCCCC2)cc1	AC	MDR1
O=C(CCc1ccccc1)c1cc(OCc2ccccc2)ccc1OCC(O)CN1CCN(Cc2ccccc2)CC1	4.24640980889364	564.29880776	5.63860000000001	1	6	14	42	42	165.9703	62.24	0	O=C(CCc1ccccc1)c1cc(OCc2ccccc2)ccc1OCCCN1CCN(Cc2ccccc2)CC1	nonAC	MDR1
CC(C)N(CC(O)COc1ccc(O)cc1C(=O)CCc1ccccc1)C(C)C	2.05687757718057	399.240958536	4.0662	2	5	11	29	29	115.6801	70	0	O=C(CCc1ccccc1)c1ccccc1	AC	MDR1
O=C(CCc1ccccc1)c1ccccc1OCC(O)CNC1CCCCC1	3.16811752271648	381.230393852	4.1641	2	4	10	28	28	111.913	58.56	0	O=C(CCc1ccccc1)c1ccccc1OCCCNC1CCCCC1	nonAC	MDR1
O=C(CCc1ccccc1)c1ccccc1OCC(O)CNc1ccccc1	0.225532398553407	375.18344366	4.3539	2	4	10	28	28	111.969	58.56	0	O=C(CCc1ccccc1)c1ccccc1OCCCNc1ccccc1	nonAC	MDR1
O=C(CCc1ccccc1)c1ccccc1OCC(O)CNCCC(c1ccccc1)c1ccccc1	2.42492415940038	493.26169398	6.05360000000001	2	4	14	37	37	149.251	58.56	0	O=C(CCc1ccccc1)c1ccccc1OCCCNCCC(c1ccccc1)c1ccccc1	nonAC	MDR1
O=C(CCc1ccccc1)c1cc(O)ccc1OCC(O)CN1CCCCC1	1.54585892185332	383.209658408	3.4333	2	5	9	28	28	108.9931	70	0	O=C(CCc1ccccc1)c1ccccc1OCCCN1CCCCC1	nonAC	MDR1
O=C(CCc1ccccc1)c1cc(OCc2ccccc2)ccc1OCC(O)CN1CCCCC1	3.85250552318655	473.2566086	5.30670000000001	1	5	12	35	35	138.1023	59	0	O=C(CCc1ccccc1)c1cc(OCc2ccccc2)ccc1OCCCN1CCCCC1	nonAC	MDR1
CCCNCC(O)COc1ccc(OCc2ccccc2)cc1C(=O)CCc1ccccc1	4.29951963420758	447.240958536	4.8204	2	5	14	33	33	130.972	67.79	0	O=C(CCc1ccccc1)c1cccc(OCc2ccccc2)c1	nonAC	MDR1
COC(CCc1ccccc1)c1ccccc1OCC(O)CN1CCOCC1	1.50057670940777	385.225308472	3.0788	1	5	10	28	28	109.7158	51.16	0	c1ccc(CCCc2ccccc2OCCCN2CCOCC2)cc1	nonAC	MDR1
OC(COc1ccccc1C(O)CCc1ccccc1)CN1CCOCC1	-0.163248764442333	371.209658408	2.4247	2	5	9	27	27	104.9256	62.16	0	c1ccc(CCCc2ccccc2OCCCN2CCOCC2)cc1	nonAC	MDR1
COC(CCC1=CCCC=C1)c1ccccc1OCC(O)CNCCC(c1ccccc1)c1ccccc1	2.37726367605016	511.308644172	6.98220000000001	2	4	15	38	38	155.5985	50.72	0	C1=CC(CCCc2ccccc2OCCCNCCC(c2ccccc2)c2ccccc2)=CCC1	nonAC	MDR1
O=C(CCc1cccc2ccccc12)c1ccccc1OCC(O)CNCCC(c1ccccc1)c1ccccc1	2.41659077784124	543.277344044	7.20680000000001	2	4	14	41	41	166.757	58.56	0	O=C(CCc1cccc2ccccc12)c1ccccc1OCCCNCCC(c1ccccc1)c1ccccc1	nonAC	MDR1
O=C(CCc1ccccc1)c1ccccc1OCC(O)CN(C(c1ccccc1)c1ccccc1)C(c1ccccc1)c1ccccc1	-0.249561085129464	631.308644172	9.123	1	4	15	48	48	193.197299999999	49.77	0	O=C(CCc1ccccc1)c1ccccc1OCCCN(C(c1ccccc1)c1ccccc1)C(c1ccccc1)c1ccccc1	nonAC	MDR1
O=C(CCc1ccccc1)c1ccccc1OCC(O)CNCC(c1ccccc1)c1ccccc1	2.31914532120978	479.246043916	5.66350000000001	2	4	13	36	36	144.634	58.56	0	O=C(CCc1ccccc1)c1ccccc1OCCCNCC(c1ccccc1)c1ccccc1	nonAC	MDR1
O=C(CCc1cccc2ccccc12)c1ccccc1OCC(O)CN1CCCCC1	3.85250552318655	417.230393852	4.88090000000001	1	4	9	31	31	124.8343	49.77	0	O=C(CCc1cccc2ccccc12)c1ccccc1OCCCN1CCCCC1	nonAC	MDR1
COC(CCc1ccccc1)c1ccccc1OCC(O)CN(C(C)C)C(C)C	2.51079506867468	399.277344044	4.8654	1	4	12	29	29	119.4348	41.93	0	c1ccc(CCCc2ccccc2)cc1	nonAC	MDR1
CC(C)N(CC(O)COc1ccccc1C(O)CCc1ccccc1)C(C)C	1.53778506023181	385.26169398	4.2113	2	4	11	28	28	114.6446	52.93	0	c1ccc(CCCc2ccccc2)cc1	nonAC	MDR1
CC(C)N(CC(O)COc1ccc(C(=O)CCc2ccccc2)cc1)C(C)C	2.18107593472448	383.246043916	4.3606	1	4	11	28	28	114.0153	49.77	0	O=C(CCc1ccccc1)c1ccccc1	AC	MDR1
O=C(CCc1ccccc1)c1cccc(OCC(O)CN2CCN(c3ccc(F)cc3)CC2)c1	1.97891603571086	462.231871072	4.2031	1	5	10	34	34	132.0903	53.01	0	O=C(CCc1ccccc1)c1cccc(OCCCN2CCN(c3ccccc3)CC2)c1	AC	MDR1
COC(CCc1ccccc1)c1ccccc1OCC(O)CN1CCN(c2ccc(F)cc2)CC1	3.57946500072771	478.2631712	4.7079	1	5	11	35	35	137.5098	45.17	0	c1ccc(CCCc2ccccc2OCCCN2CCN(c3ccccc3)CC2)cc1	AC	MDR1
OC(COc1ccccc1C(O)CCc1ccccc1)CN1CCN(c2ccc(F)cc2)CC1	2.49123086302832	464.247521136	4.0538	2	5	10	34	34	132.7196	56.17	0	c1ccc(CCCc2ccccc2OCCCN2CCN(c3ccccc3)CC2)cc1	AC	MDR1
O=C(CCc1ccccc1)c1ccc(OCC(O)CN2CCOCC2)cc1	0.164353077465227	369.194008344	2.574	1	5	9	27	27	104.2963	59	0	O=C(CCc1ccccc1)c1ccc(OCCCN2CCOCC2)cc1	nonAC	MDR1
O=C(CCc1ccccc1)c1cccc(OCC(O)CN2CCCCC2)c1	2.95026654476804	367.214743788	3.7277	1	4	9	27	27	107.3283	49.77	0	O=C(CCc1ccccc1)c1cccc(OCCCN2CCCCC2)c1	nonAC	MDR1
O=C(CCc1ccccc1)c1ccc(OCC(O)CN2CCN(c3ccc(F)cc3)CC2)cc1	1.16205108397472	462.231871072	4.2031	1	5	10	34	34	132.0903	53.01	0	O=C(CCc1ccccc1)c1ccc(OCCCN2CCN(c3ccccc3)CC2)cc1	AC	MDR1
CCCNCC(O)COc1ccc(O)cc1C(=O)CCc1ccccc1	0.986656818613328	357.194008344	2.947	3	5	11	26	26	101.8628	78.79	0	O=C(CCc1ccccc1)c1ccccc1	AC	MDR1
O=C(CCc1ccccc1)c1ccccc1OCC(O)CN1CCC(Cc2ccccc2)CC1	3.44317193830046	457.26169398	5.1965	1	4	11	34	34	136.3473	49.77	0	O=C(CCc1ccccc1)c1ccccc1OCCCN1CCC(Cc2ccccc2)CC1	nonAC	MDR1
COc1ccccc1N1CCN(CC(O)c2oc3ccccc3c2CCc2ccccc2)CC1	3.82385026742617	456.241292884	5.0822	1	5	8	34	34	136.6708	49.08	0	c1ccc(CCc2c(CCN3CCN(c4ccccc4)CC3)oc3ccccc23)cc1	nonAC	MDR1
CCCNCC(O)c1oc2ccccc2c1CC	-0.351839934249883	247.157228912	3.0282	2	3	6	18	18	73.7125	45.4	0	c1ccc2occc2c1	nonAC	MDR1
c1ccc(CCc2c(CCN3CCCCC3)oc3ccccc23)cc1	2.11244742833538	333.209264484	5.24640000000001	0	2	6	25	25	104.059	16.38	0	c1ccc(CCc2c(CCN3CCCCC3)oc3ccccc23)cc1	nonAC	MDR1
COC(CCc1ccccc1)c1ccccc1OCC(O)CN1CCCCC1	3.84670840550222	383.246043916	4.2325	1	4	10	28	28	112.7478	41.93	0	c1ccc(CCCc2ccccc2OCCCN2CCCCC2)cc1	AC	MDR1
Cc1ccc(CCC(=O)c2ccccc2OCC(O)CN2CCN(c3ccccc3C)CC2)cc1	6.10962824210384	472.272593012	4.68084	1	5	10	35	35	141.6063	53.01	0	O=C(CCc1ccccc1)c1ccccc1OCCCN1CCN(c2ccccc2)CC1	AC	MDR1
O=C(CCc1ccccc1)c1ccc(OCC(O)CNCCC(c2ccccc2)c2ccccc2)cc1	2.77544157072464	493.26169398	6.05360000000001	2	4	14	37	37	149.251	58.56	0	O=C(CCc1ccccc1)c1ccc(OCCCNCCC(c2ccccc2)c2ccccc2)cc1	nonAC	MDR1
O=C(CCc1ccccc1)c1cccc(OCC(O)CN2CCOCC2)c1	0.846650242001108	369.194008344	2.574	1	5	9	27	27	104.2963	59	0	O=C(CCc1ccccc1)c1cccc(OCCCN2CCOCC2)c1	nonAC	MDR1
Cc1cccc(N2CCN(CC(O)COc3cccc(C(=O)CCc4ccccc4)c3)CC2)c1C	4.08001907417187	472.272593012	4.68084	1	5	10	35	35	141.6063	53.01	0	O=C(CCc1ccccc1)c1cccc(OCCCN2CCN(c3ccccc3)CC2)c1	AC	MDR1
O=C(CCc1ccccc1)c1cccc(OCC(O)CNCCC(c2ccccc2)c2ccccc2)c1	3.75297592783951	493.26169398	6.05360000000001	2	4	14	37	37	149.251	58.56	0	O=C(CCc1ccccc1)c1cccc(OCCCNCCC(c2ccccc2)c2ccccc2)c1	nonAC	MDR1
Cc1ccccc1N1CCN(CC(O)COc2cccc(C(=O)CCc3ccccc3)c2)CC1	4.69593490679583	458.256942948	4.37242	1	5	10	34	34	136.8693	53.01	0	O=C(CCc1ccccc1)c1cccc(OCCCN2CCN(c3ccccc3)CC2)c1	AC	MDR1
CC(=O)c1ccc(OCC(O)CNCCC(c2ccccc2)c2ccccc2)cc1	3.81821644970791	403.214743788	4.4407	2	4	11	30	30	120.162	58.56	0	c1ccc(OCCCNCCC(c2ccccc2)c2ccccc2)cc1	nonAC	MDR1
COc1ccc(C(=O)CCc2ccc(N(C)C)cc2)c(OCC(O)CN2CCN(c3ccccc3C)CC2)c1	5.31112054588606	531.309706792	4.44702	1	7	12	39	39	157.7483	65.48	0	O=C(CCc1ccccc1)c1ccccc1OCCCN1CCN(c2ccccc2)CC1	AC	MDR1
CC(=O)c1cc(Cl)c(Cl)cc1OCC(O)CN1CCN(c2ccccc2C)CC1	4.1716862626977	436.132048052	4.06632	1	5	7	29	29	117.8003	53.01	0	c1ccc(OCCCN2CCN(c3ccccc3)CC2)cc1	AC	MDR1
CC(=O)c1ccc(C)cc1OCC(O)CN1CCN(c2ccccc2C)CC1	3.91240366476762	382.22564282	3.06794	1	5	7	28	28	112.5173	53.01	0	c1ccc(OCCCN2CCN(c3ccccc3)CC2)cc1	AC	MDR1
CC(=O)c1ccccc1OCC(O)CN1CCN(c2ccccc2C)CC1	3.48254710353529	368.209992756	2.75952	1	5	7	27	27	107.7803	53.01	0	c1ccc(OCCCN2CCN(c3ccccc3)CC2)cc1	AC	MDR1
CC(=O)c1cc(C(C)=O)c(OCC(O)CN2CCN(c3ccccc3C)CC2)cc1C	3.64814186652393	424.236207504	3.27054	1	6	8	31	31	122.5218	70.08	0	c1ccc(OCCCN2CCN(c3ccccc3)CC2)cc1	AC	MDR1
CC(=O)c1cc(C)ccc1OCC(O)CN1CCN(c2ccccc2C)CC1	3.01858578874552	382.22564282	3.06794	1	5	7	28	28	112.5173	53.01	0	c1ccc(OCCCN2CCN(c3ccccc3)CC2)cc1	AC	MDR1
COc1ccc(OCC(O)CN2CCN(c3ccccc3C)CC2)c(C(C)=O)c1	2.24423107801575	398.22055744	2.76812	1	6	8	29	29	114.3323	62.24	0	c1ccc(OCCCN2CCN(c3ccccc3)CC2)cc1	AC	MDR1
COc1ccc(C(=O)CCc2ccccc2)c(OCC(O)CN2CCN(c3ccccc3C)CC2)c1	3.30964054567594	488.267507632	4.38102	1	6	11	36	36	143.4213	62.24	0	O=C(CCc1ccccc1)c1ccccc1OCCCN1CCN(c2ccccc2)CC1	AC	MDR1
Cc1cccc(N2CCN(CC(O)COc3ccc(C(=O)CCc4ccccc4)cc3)CC2)c1C	3.5750499825186	472.272593012	4.68084	1	5	10	35	35	141.6063	53.01	0	O=C(CCc1ccccc1)c1ccc(OCCCN2CCN(c3ccccc3)CC2)cc1	AC	MDR1
CC(=O)c1ccccc1OCC(O)CN1CCN(c2cccc(C)c2C)CC1	3.70168263345196	382.22564282	3.06794	1	5	7	28	28	112.5173	53.01	0	c1ccc(OCCCN2CCN(c3ccccc3)CC2)cc1	AC	MDR1
CC(=O)c1cccc(OCC(O)CN2CCN(c3ccccc3C)CC2)c1	2.71400190549114	368.209992756	2.75952	1	5	7	27	27	107.7803	53.01	0	c1ccc(OCCCN2CCN(c3ccccc3)CC2)cc1	AC	MDR1
CC1c2ccccc2OC1CN1CCCCC1	-1.79794158980111	231.162314292	3.037	0	2	2	17	17	69.564	12.47	0	c1ccc2c(c1)CC(CN1CCCCC1)O2	nonAC	MDR1
c1ccc(CCC2c3ccccc3OC2CN2CCCCC2)cc1	1.61043604632236	321.209264484	4.6499	0	2	5	24	24	98.6530000000001	12.47	0	c1ccc(CCC2c3ccccc3OC2CN2CCCCC2)cc1	nonAC	MDR1
CC1c2ccccc2OC1C(=O)N1CCCCC1	-2.54829260880752	245.141578848	2.5636	0	2	1	18	18	69.704	29.54	0	O=C(C1Cc2ccccc2O1)N1CCCCC1	nonAC	MDR1
O=C(C1Oc2ccccc2C1CCc1ccccc1)N1CCCCC1	0.19642558186503	335.18852904	4.1765	0	2	4	25	25	98.7930000000001	29.54	0	O=C(C1Oc2ccccc2C1CCc1ccccc1)N1CCCCC1	nonAC	MDR1
CC(=O)c1cccc(OCC(=O)CN2CCN(c3cccc(C)c3C)CC2)c1	3.06246379491757	380.209992756	3.27614	0	5	7	28	28	111.5175	49.85	0	O=C(COc1ccccc1)CN1CCN(c2ccccc2)CC1	nonAC	MDR1
CC(=O)c1ccc(OCC(O)CN2CCN(c3ccccc3C)CC2)cc1	1.65398979008671	368.209992756	2.75952	1	5	7	27	27	107.7803	53.01	0	c1ccc(OCCCN2CCN(c3ccccc3)CC2)cc1	AC	MDR1
CC(=O)c1ccc(OCC(O)CN2CCN(c3cccc(C)c3C)CC2)cc1	1.79288114379224	382.22564282	3.06794	1	5	7	28	28	112.5173	53.01	0	c1ccc(OCCCN2CCN(c3ccccc3)CC2)cc1	AC	MDR1
O=C1CC(CN2CCCCC2)Oc2ccccc21	-3.07994236838596	245.141578848	2.5063	0	3	2	18	18	70.0965	29.54	0	O=C1CC(CN2CCCCC2)Oc2ccccc21	nonAC	MDR1
Cc1ccc(N2CCN(CC(O)COc3cccc4c3C(=O)C(Cc3ccccc3)C4)CC2)c(C)c1	3.88200618758325	484.272593012	4.46304	1	5	8	36	36	144.1833	53.01	0	O=C1c2c(cccc2OCCCN2CCN(c3ccccc3)CC2)CC1Cc1ccccc1	nonAC	MDR1
O=C1c2cccc(OCC(O)CN3CCCCC3)c2CC1Cc1ccccc1	4.04417294239874	379.214743788	3.5099	1	4	7	28	28	109.9053	49.77	0	O=C1c2cccc(OCCCN3CCCCC3)c2CC1Cc1ccccc1	nonAC	MDR1
O=C1c2c(cccc2OCC(O)CN2CCCCC2)CC1Cc1ccccc1	3.64341372532799	379.214743788	3.5099	1	4	7	28	28	109.9053	49.77	0	O=C1c2c(cccc2OCCCN2CCCCC2)CC1Cc1ccccc1	nonAC	MDR1
O=C1CCc2c(OCC(O)CN3CCCCC3)cccc21	-0.322775801305971	289.167793596	2.0411	1	4	5	21	21	80.8863	49.77	0	O=C1CCc2c(OCCCN3CCCCC3)cccc21	nonAC	MDR1
CC(C)(C)C(NCC(O)COc1ccccc1C(=O)CCc1ccccc1)c1ccccc1	3.32324619773172	445.26169398	5.61880000000001	2	4	11	33	33	133.678	58.56	0	O=C(CCc1ccccc1)c1ccccc1OCCCNCc1ccccc1	AC	MDR1
CC1Cc2cccc(OCC(O)CN3CCCCC3)c2C1=O	-0.178230318057949	303.18344366	2.2871	1	4	5	22	22	85.4333	49.77	0	O=C1CCc2cccc(OCCCN3CCCCC3)c21	nonAC	MDR1
Cc1ccccc1N1CCN(CC(O)COc2cc(Cl)c(Cl)cc2C(=O)CCc2ccccc2)CC1	6.16678665594378	526.178998244	5.67922000000001	1	5	10	36	36	146.8893	53.01	0	O=C(CCc1ccccc1)c1ccccc1OCCCN1CCN(c2ccccc2)CC1	AC	MDR1
O=C(CCc1ccccc1)c1ccccc1OCC(O)CNC(c1ccccc1)C1CCCCC1	4.02326625757943	471.277344044	6.15300000000001	2	4	12	35	35	140.798	58.56	0	O=C(CCc1ccccc1)c1ccccc1OCCCNC(c1ccccc1)C1CCCCC1	nonAC	MDR1
CC(C)C(NCC(O)COc1ccccc1C(=O)CCc1ccccc1)c1ccccc1	3.65289246928253	431.246043916	5.22870000000001	2	4	12	32	32	129.061	58.56	0	O=C(CCc1ccccc1)c1ccccc1OCCCNCc1ccccc1	AC	MDR1
CC(=O)c1ccc(OCC(O)CN2CCOCC2)cc1	-3.61851336737476	279.147058152	0.9611	1	5	6	20	20	75.2073	59	0	c1ccc(OCCCN2CCOCC2)cc1	AC	MDR1
CC(=O)c1ccc(OCC(O)CN2CCN(c3ccc(F)cc3)CC2)cc1	-0.383452989684827	372.18492088	2.5902	1	5	7	27	27	103.0013	53.01	0	c1ccc(OCCCN2CCN(c3ccccc3)CC2)cc1	AC	MDR1
O=C(CCc1ccccc1)c1ccccc1OCC(O)CN1CCN(C(=O)c2ccccc2)CC1	4.13246554954442	472.236207504	3.6998	1	5	10	35	35	135.8228	70.08	0	O=C(CCc1ccccc1)c1ccccc1OCCCN1CCN(C(=O)c2ccccc2)CC1	nonAC	MDR1
CC(=O)c1cccc(OCC(O)CN2CCN(c3ccc(F)cc3)CC2)c1	-0.217315985712608	372.18492088	2.5902	1	5	7	27	27	103.0013	53.01	0	c1ccc(OCCCN2CCN(c3ccccc3)CC2)cc1	AC	MDR1
CC(=O)c1cccc(OCC(O)CN2CCCCC2)c1	-0.113058249169629	277.167793596	2.1148	1	4	6	20	20	78.2393	49.77	0	c1ccc(OCCCN2CCCCC2)cc1	nonAC	MDR1
O=C(CCc1cccc2ccccc12)c1ccccc1OCC(O)CN1CCC(O)(c2ccccc2)CC1	4.68251188646369	509.2566086	5.37860000000001	2	5	10	38	38	150.5561	70	0	O=C(CCc1cccc2ccccc12)c1ccccc1OCCCN1CCC(c2ccccc2)CC1	nonAC	MDR1
CCC(=O)c1ccccc1OCC(O)CN1CCC(O)(c2ccccc2)CC1	3.29955642660931	383.209658408	3.0026	2	5	8	28	28	108.5781	70	0	c1ccc(OCCCN2CCC(c3ccccc3)CC2)cc1	AC	MDR1
CC(C)N(CC(O)COc1ccccc1C(=O)CCc1cccc2ccccc12)C(C)C	2.85796259441264	433.26169398	5.51380000000001	1	4	11	32	32	131.5213	49.77	0	O=C(CCc1cccc2ccccc12)c1ccccc1	AC	MDR1
NC(=O)c1no[n+]([O-])c1S(=O)(=O)c1ccccc1	-1.81977828441028	269.010641324	-0.7603	1	6	3	18	18	55.8747	130.2	0	O=S(=O)(c1ccccc1)c1cno[nH+]1	AC	MDR1
O=C(CCc1cccc2ccccc12)c1ccccc1OCC(O)CN1CCOCC1	2.40695546585756	419.209658408	3.7272	1	5	9	31	31	121.8023	59	0	O=C(CCc1cccc2ccccc12)c1ccccc1OCCCN1CCOCC1	nonAC	MDR1
CCCN(CC(O)COc1ccccc1C(=O)CCc1ccccc1)C(=O)c1ccccc1	1.5698858614382	445.225308472	4.7942	1	4	12	33	33	129.6738	66.84	0	O=C(NCCCOc1ccccc1C(=O)CCc1ccccc1)c1ccccc1	nonAC	MDR1
CCC(=O)N(Cc1ccccc1)CC(O)COc1ccccc1C(=O)CCc1ccccc1	1.5920756774404	445.225308472	4.6806	1	4	12	33	33	129.1873	66.84	0	O=C(CCc1ccccc1)c1ccccc1OCCCNCc1ccccc1	AC	MDR1
O=C(CCc1ccccc1)c1ccccc1OCC(O)CNc1ccc([N+](=O)[O-])cc1	1.14911733519015	420.168521868	4.2621	2	6	11	31	31	118.6234	101.7	0	O=C(CCc1ccccc1)c1ccccc1OCCCNc1ccccc1	nonAC	MDR1
O=C(CCc1ccccc1)c1ccccc1OCC(O)CNc1ccc(C(F)(F)F)cc1	-0.0466442793053936	443.170828288	5.3727	2	4	10	32	32	116.971	58.56	0	O=C(CCc1ccccc1)c1ccccc1OCCCNc1ccccc1	nonAC	MDR1
Cc1ccc(OCC(O)CN2CCN(c3ccccc3C)CC2)c(C(=O)CCc2ccccc2)c1	5.74190346197852	472.272593012	4.68084	1	5	10	35	35	141.6063	53.01	0	O=C(CCc1ccccc1)c1ccccc1OCCCN1CCN(c2ccccc2)CC1	AC	MDR1
COc1ccc(OCC(O)CN2CCN(c3ccccc3C)CC2)c(C(=O)CCc2ccccc2)c1	3.81261419415925	488.267507632	4.38102	1	6	11	36	36	143.4213	62.24	0	O=C(CCc1ccccc1)c1ccccc1OCCCN1CCN(c2ccccc2)CC1	AC	MDR1
Cc1ccccc1N1CCN(CC(O)COc2ccc(Cl)cc2C(=O)CCc2ccccc2)CC1	4.92246255609428	492.217970596	5.02582	1	5	10	35	35	141.8793	53.01	0	O=C(CCc1ccccc1)c1ccccc1OCCCN1CCN(c2ccccc2)CC1	AC	MDR1
NC(=O)c1c(S(=O)(=O)c2ccccc2)no[n+]1[O-]	-1.8704713987258	269.010641324	-0.7603	1	6	3	18	18	55.8747	130.2	0	O=S(=O)(c1ccccc1)c1c[nH+]on1	nonAC	MDR1
N#Cc1no[n+]([O-])c1S(=O)(=O)c1ccccc1	0.0907647208077389	251.00007664	0.0124800000000001	0	6	2	17	17	52.0718	110.9	0	O=S(=O)(c1ccccc1)c1cno[nH+]1	AC	MDR1
COC(=O)c1ccc(NCC(O)COc2ccccc2C(=O)CCc2ccccc2)cc1	1.66306308629238	433.188922964	4.1405	2	6	11	32	32	123.3085	84.86	0	O=C(CCc1ccccc1)c1ccccc1OCCCNc1ccccc1	nonAC	MDR1
N#Cc1c(S(=O)(=O)c2ccccc2)no[n+]1[O-]	-1.92233487273537	251.00007664	0.0124799999999999	0	6	2	17	17	52.0718	110.9	0	O=S(=O)(c1ccccc1)c1c[nH+]on1	nonAC	MDR1
O=S(=O)(c1ccccc1)c1no[n+]([O-])c1S(=O)(=O)c1ccccc1	0.993632432349754	365.99802804	0.9736	0	7	4	24	24	79.2506	121.25	0	O=S(=O)(c1ccccc1)c1no[nH+]c1S(=O)(=O)c1ccccc1	nonAC	MDR1
CC(=O)OC(COc1ccccc1C(=O)CCc1ccccc1)CN1CCCCC1	3.1828888400368	409.225308472	4.2985	0	5	10	30	30	116.8755	55.84	0	O=C(CCc1ccccc1)c1ccccc1OCCCN1CCCCC1	nonAC	MDR1
COc1ccc(CCC(=O)c2ccccc2OCC(O)CN2CCN(c3ccccc3C)CC2)cc1	6.36094267038474	488.267507632	4.38102	1	6	11	36	36	143.4213	62.24	0	O=C(CCc1ccccc1)c1ccccc1OCCCN1CCN(c2ccccc2)CC1	AC	MDR1
CC(=O)C1CC[C@H]2[C@H]3[C@H](CC[C@]12C)[C@@]1(C)CCC(=O)C=C1C[C@H]3Sc1ccc(NC(=O)N[C@H](C)c2ccccc2)cc1	2.4489196649566	584.307264268	8.37700000000001	2	4	6	42	42	169.3624	75.27	0	O=C1C=C2C[C@@H](Sc3ccc(NC(=O)NCc4ccccc4)cc3)[C@H]3[C@@H]4CCCC4CC[C@@H]3C2CC1	nonAC	MDR1
CCN(CC)CCCC(C)Nc1c2ccc(Cl)cc2nc2ccc(OC)cc12	-0.574983485564092	399.20774026	5.97240000000001	1	4	9	28	28	120.9177	37.39	0	c1ccc2nc3ccccc3cc2c1	nonAC	MDR1
Cc1nc2cc(-c3cccc(Cl)c3)nn2c(N2CCN(C(=O)c3ccoc3)CC2)c1C	13.0190515781867	435.146202624	4.22194	0	6	3	31	31	119.7315	66.88	0	O=C(c1ccoc1)N1CCN(c2ccnc3cc(-c4ccccc4)nn23)CC1	AC	MDR1
CC(C)(C)OC(=O)N1CCN(c2cc(-c3ccco3)nc3cc(-c4ccccc4)nn23)CC1	13.5135029974623	445.211389724	4.71340000000001	0	7	3	33	33	126.145	76.11	0	c1ccc(-c2cc3nc(-c4ccco4)cc(N4CCNCC4)n3n2)cc1	AC	MDR1
O=C1CN(c2cc(-c3ccco3)nc3cc(-c4ccccc4)nn23)CCN1c1ccccc1	14.0191716251185	435.169524912	4.5095	0	6	4	33	33	127.133	66.88	0	O=C1CN(c2cc(-c3ccco3)nc3cc(-c4ccccc4)nn23)CCN1c1ccccc1	nonAC	MDR1
CC(C)(C)c1cc2nc(-c3ccco3)cc(N3CCN(C(=O)c4ccoc4)CC3)n2n1	8.58987908035564	419.19573966	3.8422	0	7	3	31	31	116.2135	80.02	0	O=C(c1ccoc1)N1CCN(c2cc(-c3ccco3)nc3ccnn23)CC1	nonAC	MDR1
Cc1coc(C)c1C(=O)N1CCN(c2cc(-c3ccco3)nc3cc(-c4ccccc4)nn23)CC1	10.9435130244556	467.19573966	4.82854	0	7	4	35	35	132.4235	80.02	0	O=C(c1ccoc1)N1CCN(c2cc(-c3ccco3)nc3cc(-c4ccccc4)nn23)CC1	AC	MDR1
COc1ccc(-c2[nH]nc3nc(N4CCN(C(=O)c5ccoc5)CC4)cc(C(F)(F)F)c23)cc1	13.0587843868236	471.15182416	4.2077	1	6	4	34	34	117.7032	87.49	0	O=C(c1ccoc1)N1CCN(c2ccc3c(-c4ccccc4)[nH]nc3n2)CC1	nonAC	MDR1
O=C(c1ccccc1)N1CCN(c2cc(-c3ccco3)nc3cc(-c4ccccc4)nn23)CC1	7.44713243905429	449.185174976	4.6187	0	6	4	34	34	130.6835	66.88	0	O=C(c1ccccc1)N1CCN(c2cc(-c3ccco3)nc3cc(-c4ccccc4)nn23)CC1	nonAC	MDR1
O=C(c1ccoc1)N1CCN(c2cc(-c3ccco3)nc3cc(-c4ccc(Cl)cc4)nn23)CC1	13.1515500359929	473.12546718	4.8651	0	7	4	34	34	127.9595	80.02	0	O=C(c1ccoc1)N1CCN(c2cc(-c3ccco3)nc3cc(-c4ccccc4)nn23)CC1	AC	MDR1
CC(=O)N1CCN(c2cc(C)nc3cc(-c4cccc(F)c4)nn23)CC1	11.0706800360113	353.16518848	2.51232	0	5	2	26	26	97.585	53.74	0	c1ccc(-c2cc3nccc(N4CCNCC4)n3n2)cc1	nonAC	MDR1
O=C(c1ccoc1)N1CCN(c2cc(-c3ccco3)nc3cc(-c4cccc(Cl)c4)nn23)CC1	13.2124526507024	473.12546718	4.8651	0	7	4	34	34	127.9595	80.02	0	O=C(c1ccoc1)N1CCN(c2cc(-c3ccco3)nc3cc(-c4ccccc4)nn23)CC1	AC	MDR1
CC(=O)N1CCN(c2cc(-c3ccco3)nc3cc(-c4cccc(Cl)c4)nn23)CC1	14.528989184283	421.13055256	3.9782	0	6	3	30	30	115.602	66.88	0	c1ccc(-c2cc3nc(-c4ccco4)cc(N4CCNCC4)n3n2)cc1	AC	MDR1
O=C(c1ccoc1)N1CCCN(c2cc(-c3ccco3)nc3cc(-c4ccccc4)nn23)C1	13.1464803166426	439.164439532	4.5593	0	7	4	33	33	122.6995	80.02	0	O=C(c1ccoc1)N1CCCN(c2cc(-c3ccco3)nc3cc(-c4ccccc4)nn23)C1	nonAC	MDR1
O=C(c1ccoc1)N1CCN(c2cc(-c3cccc(F)c3)nc3cc(-c4cccc(Cl)c4)nn23)CC1	14.0436751481745	501.136780812	5.4112	0	6	4	36	36	135.6515	66.88	0	O=C(c1ccoc1)N1CCN(c2cc(-c3ccccc3)nc3cc(-c4ccccc4)nn23)CC1	AC	MDR1
O=C(c1ccoc1)N1CCN(c2cc(-c3ccccc3F)nc3cc(-c4ccccc4)nn23)CC1	13.5601968203454	467.175753164	4.7578	0	6	4	35	35	130.6415	66.88	0	O=C(c1ccoc1)N1CCN(c2cc(-c3ccccc3)nc3cc(-c4ccccc4)nn23)CC1	AC	MDR1
COc1ccccc1-c1cc2nc(-c3ccco3)cc(N3CCN(C(=O)c4ccoc4)CC3)n2n1	13.5795024392395	469.175004216	4.2203	0	8	5	35	35	129.5015	89.25	0	O=C(c1ccoc1)N1CCN(c2cc(-c3ccco3)nc3cc(-c4ccccc4)nn23)CC1	AC	MDR1
CC(C)(C)c1cc(N2CCN(C(=O)c3ccoc3)CC2)n2nc(-c3ccccc3)cc2n1	12.5466856884108	429.216475104	4.2492	0	6	3	32	32	123.9475	66.88	0	O=C(c1ccoc1)N1CCN(c2ccnc3cc(-c4ccccc4)nn23)CC1	AC	MDR1
O=C(c1ccoc1)N1CCN(c2cc(-c3ccccc3)nc3cc(-c4ccncc4)nn23)CC1	13.6131015563144	450.180423944	4.0137	0	7	4	34	34	128.4785	79.77	0	O=C(c1ccoc1)N1CCN(c2cc(-c3ccccc3)nc3cc(-c4ccncc4)nn23)CC1	nonAC	MDR1
CCc1c(C)nc2cc(-c3cccc(OC)c3)nn2c1N1CCN(C(=O)c2ccoc2)CC1	7.39116226763793	445.211389724	3.83112	0	7	5	33	33	125.9145	76.11	0	O=C(c1ccoc1)N1CCN(c2ccnc3cc(-c4ccccc4)nn23)CC1	AC	MDR1
COc1ccc(-c2cc3nc(-c4ccccc4)cc(N4CCN(C(=O)c5ccoc5)CC4)n3n2)cc1	15.1899154858318	479.19573966	4.6273	0	7	5	36	36	137.2355	76.11	0	O=C(c1ccoc1)N1CCN(c2cc(-c3ccccc3)nc3cc(-c4ccccc4)nn23)CC1	AC	MDR1
CN(CCCN(C)c1cc(-c2ccco2)nc2cc(-c3ccccc3)nn12)C(=O)c1ccoc1	13.0455543980527	455.19573966	4.8478	0	7	8	34	34	129.6805	80.02	0	O=C(NCCCNc1cc(-c2ccco2)nc2cc(-c3ccccc3)nn12)c1ccoc1	nonAC	MDR1
c1ccc(-c2cc3nc(-c4ccco4)cc(N4CCNCC4)n3n2)cc1	12.4392108238604	345.158960228	3.0659	1	6	3	26	26	101.2077	58.6	0	c1ccc(-c2cc3nc(-c4ccco4)cc(N4CCNCC4)n3n2)cc1	AC	MDR1
COc1cccc(-c2cc3nc(-c4ccco4)cc(N4CCN(C(C)=O)CC4)n3n2)c1	4.47063152742819	417.180089596	3.3334	0	7	4	31	31	117.144	76.11	0	c1ccc(-c2cc3nc(-c4ccco4)cc(N4CCNCC4)n3n2)cc1	AC	MDR1
COc1cccc(-c2cc(N3CCN(C(=O)c4ccoc4)CC3)n3nc(-c4ccccc4)cc3n2)c1	10.8812466357296	479.19573966	4.6273	0	7	5	36	36	137.2355	76.11	0	O=C(c1ccoc1)N1CCN(c2cc(-c3ccccc3)nc3cc(-c4ccccc4)nn23)CC1	AC	MDR1
Cc1cc(N2CCN(C(=O)c3ccoc3)CC2)n2nc(-c3ccccc3)cc2n1	10.533866725587	387.169524912	3.26012	0	6	3	29	29	109.9845	66.88	0	O=C(c1ccoc1)N1CCN(c2ccnc3cc(-c4ccccc4)nn23)CC1	AC	MDR1
COc1ccc(-c2cc3nc(C)c(C)c(N4CCN(C(C)=O)CC4)n3n2)cc1	9.4725669116489	379.20082504	2.69024	0	6	3	28	28	108.916	62.97	0	c1ccc(-c2cc3nccc(N4CCNCC4)n3n2)cc1	nonAC	MDR1
COc1cccc(-c2cc3nc(-c4ccco4)cc(N4CCN(C(=O)c5ccoc5)CC4)n3n2)c1	11.8066006248315	469.175004216	4.2203	0	8	5	35	35	129.5015	89.25	0	O=C(c1ccoc1)N1CCN(c2cc(-c3ccco3)nc3cc(-c4ccccc4)nn23)CC1	AC	MDR1
O=C(Nc1ccccc1)C1CCN(c2cc(-c3ccco3)nc3cc(-c4ccccc4)nn23)CC1	4.05907211832856	463.20082504	5.5114	1	6	5	35	35	136.1337	75.67	0	O=C(Nc1ccccc1)C1CCN(c2cc(-c3ccco3)nc3cc(-c4ccccc4)nn23)CC1	nonAC	MDR1
COc1cccc(-c2cc(N3CCN(C(=O)c4ccoc4)CC3)n3nc(-c4cccc(OC)c4)cc3n2)c1	14.6439110776188	509.206304344	4.6359	0	8	6	38	38	143.7875	85.34	0	O=C(c1ccoc1)N1CCN(c2cc(-c3ccccc3)nc3cc(-c4ccccc4)nn23)CC1	AC	MDR1
Cc1ccc(-c2cc3nc(-c4ccco4)cc(N4CCN(Cc5ccoc5)CC4)n3n2)cc1	6.35311623413528	439.20082504	4.87992	0	7	5	33	33	127.06	62.95	0	c1ccc(-c2cc3nc(-c4ccco4)cc(N4CCN(Cc5ccoc5)CC4)n3n2)cc1	nonAC	MDR1
Cc1occc1C(=O)N1CCN(c2cc(-c3ccco3)nc3cc(-c4ccccc4)nn23)CC1	13.4362716495263	453.180089596	4.52012	0	7	4	34	34	127.6865	80.02	0	O=C(c1ccoc1)N1CCN(c2cc(-c3ccco3)nc3cc(-c4ccccc4)nn23)CC1	AC	MDR1
COc1ccc(-c2cc3nc(C)c(C)c(N4CCN(C(=O)c5ccco5)CC4)n3n2)cc1	14.3433147324788	431.19573966	3.57714	0	7	4	32	32	121.2735	76.11	0	O=C(c1ccco1)N1CCN(c2ccnc3cc(-c4ccccc4)nn23)CC1	AC	MDR1
O=C(c1ccoc1)N1CCN(c2cc(-c3ccco3)nc3cc(-c4ccco4)nn23)CC1	15.1997194859284	429.143704088	3.8047	0	8	4	32	32	115.2155	93.16	0	O=C(c1ccoc1)N1CCN(c2cc(-c3ccco3)nc3cc(-c4ccco4)nn23)CC1	nonAC	MDR1
COc1ccc(-c2cc3nc(-c4ccco4)cc(N4CCN(C(=O)c5ccoc5)CC4)n3n2)cc1	14.3267168410697	469.175004216	4.2203	0	8	5	35	35	129.5015	89.25	0	O=C(c1ccoc1)N1CCN(c2cc(-c3ccco3)nc3cc(-c4ccccc4)nn23)CC1	AC	MDR1
CNCCN(C)c1cc(-c2ccco2)nc2cc(-c3ccccc3)nn12	11.7421759158316	347.174610292	3.3119	1	6	6	26	26	103.3217	58.6	0	c1ccc(-c2cc3nc(-c4ccco4)ccn3n2)cc1	AC	MDR1
O=C(C1CCCO1)N1CCN(c2c3c(nc4cc(-c5cccc(F)c5)nn24)CCCC3)CC1	13.008533905809	449.222703356	3.2418	0	6	3	33	33	122.79	62.97	0	O=C(C1CCCO1)N1CCN(c2c3c(nc4cc(-c5ccccc5)nn24)CCCC3)CC1	nonAC	MDR1
CC1CN(C(=O)OC(C)(C)C)CCN1c1cc(-c2ccco2)nc2cc(-c3ccccc3)nn12	12.7558743229382	459.227039788	5.1019	0	7	3	34	34	130.74	76.11	0	c1ccc(-c2cc3nc(-c4ccco4)cc(N4CCNCC4)n3n2)cc1	AC	MDR1
O=C(OCc1ccccc1)N1CCN(c2cc(-c3ccco3)nc3cc(-c4ccccc4)nn23)CC1	14.7991926594609	479.19573966	5.11510000000001	0	7	5	36	36	136.538	76.11	0	O=C(OCc1ccccc1)N1CCN(c2cc(-c3ccco3)nc3cc(-c4ccccc4)nn23)CC1	nonAC	MDR1
COC(=O)c1cccc(-c2cc(N3CCN(C(=O)c4ccoc4)CC3)n3nc(-c4cccc(OC)c4)cc3n2)c1	14.8191933261675	537.201218964	4.4139	0	9	6	40	40	148.575	102.41	0	O=C(c1ccoc1)N1CCN(c2cc(-c3ccccc3)nc3cc(-c4ccccc4)nn23)CC1	AC	MDR1
Cc1ccc(-c2cc3nc(-c4ccco4)cc(N4CCN(C(=O)c5ccoc5)CC4)n3n2)cc1	12.6208470437221	453.180089596	4.52012	0	7	4	34	34	127.6865	80.02	0	O=C(c1ccoc1)N1CCN(c2cc(-c3ccco3)nc3cc(-c4ccccc4)nn23)CC1	AC	MDR1
O=C(c1ccoc1)N1CCN(c2cc(-c3cccc(F)c3)nc3cc(-c4ccccc4)nn23)CC1	13.5497354791	467.175753164	4.7578	0	6	4	35	35	130.6415	66.88	0	O=C(c1ccoc1)N1CCN(c2cc(-c3ccccc3)nc3cc(-c4ccccc4)nn23)CC1	AC	MDR1
O=C(c1ccoc1)N1CCN(c2cc(-c3ccco3)nc3cc(-c4cccc(-c5ccco5)c4)nn23)CC1	14.2687585643065	505.175004216	5.47170000000001	0	8	5	38	38	140.6515	93.16	0	O=C(c1ccoc1)N1CCN(c2cc(-c3ccco3)nc3cc(-c4cccc(-c5ccco5)c4)nn23)CC1	nonAC	MDR1
Cc1cc(C(=O)N2CCN(c3cc(-c4ccco4)nc4cc(-c5ccccc5)nn34)CC2)c(C)o1	13.7467337503099	467.19573966	4.82854	0	7	4	35	35	132.4235	80.02	0	O=C(c1ccoc1)N1CCN(c2cc(-c3ccco3)nc3cc(-c4ccccc4)nn23)CC1	AC	MDR1
O=C(c1ccoc1)N1CCN(c2cc(-c3cccs3)nc3cc(-c4ccccc4)nn23)CC1	13.7878918228034	455.141595912	4.6802	0	7	4	33	33	128.5605	66.88	0	O=C(c1ccoc1)N1CCN(c2cc(-c3cccs3)nc3cc(-c4ccccc4)nn23)CC1	nonAC	MDR1
COc1cc(OC)cc(-c2cc3nc(C)c(C)c(N4CCN(C(=O)c5ccoc5)CC4)n3n2)c1	15.2979897073612	461.206304344	3.58574	0	8	5	34	34	127.8255	85.34	0	O=C(c1ccoc1)N1CCN(c2ccnc3cc(-c4ccccc4)nn23)CC1	AC	MDR1
COc1ccccc1-c1cc(N2CCN(C(=O)c3ccoc3)CC2)n2nc(-c3ccccc3)cc2n1	13.1779435860984	479.19573966	4.6273	0	7	5	36	36	137.2355	76.11	0	O=C(c1ccoc1)N1CCN(c2cc(-c3ccccc3)nc3cc(-c4ccccc4)nn23)CC1	AC	MDR1
COc1cccc(-c2cc3nc(-c4cccc(C(F)(F)F)c4)cc(N4CCN(C(=O)c5ccoc5)CC4)n3n2)c1	3.94758317188879	547.183124288	5.64610000000001	0	7	5	40	40	142.2375	76.11	0	O=C(c1ccoc1)N1CCN(c2cc(-c3ccccc3)nc3cc(-c4ccccc4)nn23)CC1	AC	MDR1
CN(C)c1cc(-c2ccco2)nc2cc(-c3ccccc3)nn12	10.9358608132023	304.132411132	3.7223	0	5	3	23	23	90.452	46.57	0	c1ccc(-c2cc3nc(-c4ccco4)ccn3n2)cc1	AC	MDR1
Cc1cc(N2CCN(C(=O)c3ccoc3)CC2)n2nc(-c3ccncc3)cc2n1	9.65162143373145	388.16477388	2.65512	0	7	3	29	29	107.7795	79.77	0	O=C(c1ccoc1)N1CCN(c2ccnc3cc(-c4ccncc4)nn23)CC1	AC	MDR1
COc1cccc(-c2cc3nc(C)cc(N4CCN(C(=O)c5ccoc5)CC4)n3n2)c1	13.0828113264084	417.180089596	3.26872	0	7	4	31	31	116.5365	76.11	0	O=C(c1ccoc1)N1CCN(c2ccnc3cc(-c4ccccc4)nn23)CC1	AC	MDR1
CN(CCN(C)c1cc(-c2ccco2)nc2cc(-c3ccccc3)nn12)C(=O)c1ccoc1	10.9071703207394	441.180089596	4.4577	0	7	7	33	33	125.0635	80.02	0	O=C(NCCNc1cc(-c2ccco2)nc2cc(-c3ccccc3)nn12)c1ccoc1	nonAC	MDR1
c1ccc(CN2CCN(c3cc(-c4ccco4)nc4cc(-c5ccccc5)nn34)CC2)cc1	14.5622829123825	435.20591042	4.97850000000001	0	6	5	33	33	130.057	49.81	0	c1ccc(CN2CCN(c3cc(-c4ccco4)nc4cc(-c5ccccc5)nn34)CC2)cc1	nonAC	MDR1
Cc1c(-c2ccco2)nc2cc(-c3ccccc3)nn2c1N1CCN(C(=O)c2ccoc2)CC1	14.039034768618	453.180089596	4.52012	0	7	4	34	34	127.6865	80.02	0	O=C(c1ccoc1)N1CCN(c2cc(-c3ccco3)nc3cc(-c4ccccc4)nn23)CC1	AC	MDR1
Cc1nc2cc(-c3ccccc3)nn2c(N2CCN(C(=O)c3ccoc3)CC2)c1C	15.1238537351537	401.185174976	3.56854	0	6	3	30	30	114.7215	66.88	0	O=C(c1ccoc1)N1CCN(c2ccnc3cc(-c4ccccc4)nn23)CC1	AC	MDR1
Cc1ccc(-c2cc(N3CCN(C(=O)c4ccoc4)CC3)n3nc(-c4ccccc4)cc3n2)o1	12.9322257127457	453.180089596	4.52012	0	7	4	34	34	127.6865	80.02	0	O=C(c1ccoc1)N1CCN(c2cc(-c3ccco3)nc3cc(-c4ccccc4)nn23)CC1	AC	MDR1
Cc1nc2cc(-c3ccncc3)nn2c(N2CCN(C(=O)c3ccoc3)CC2)c1C	12.593932976805	402.180423944	2.96354	0	7	3	30	30	112.5165	79.77	0	O=C(c1ccoc1)N1CCN(c2ccnc3cc(-c4ccncc4)nn23)CC1	AC	MDR1
O=C(c1ccoc1)N1CCN(c2cc(-c3ccco3)nc3cc(-c4cccs4)nn23)CC1	13.6253728933056	445.120860468	4.2732	0	8	4	32	32	120.8265	80.02	0	O=C(c1ccoc1)N1CCN(c2cc(-c3ccco3)nc3cc(-c4cccs4)nn23)CC1	nonAC	MDR1
Cc1cc(N2CCN(C(=O)c3ccco3)CC2)n2nc(-c3ccccc3)nc2n1	9.59620197450347	388.16477388	2.65512	0	7	3	29	29	107.7795	79.77	0	O=C(c1ccco1)N1CCN(c2ccnc3nc(-c4ccccc4)nn23)CC1	AC	MDR1
CC(=O)N1CCN(c2cc(-c3ccccc3)nc3cc(-c4ccccc4)nn23)CC1	11.8596291905616	397.190260356	3.7318	0	5	3	30	30	118.326	53.74	0	c1ccc(-c2cc(N3CCNCC3)n3nc(-c4ccccc4)cc3n2)cc1	nonAC	MDR1
COc1cccc(-c2cc3nc(-c4ccccc4)c(C)c(N4CCN(C(=O)c5ccoc5)CC4)n3n2)c1	14.3454089740819	493.211389724	4.93572000000001	0	7	5	37	37	141.9725	76.11	0	O=C(c1ccoc1)N1CCN(c2cc(-c3ccccc3)nc3cc(-c4ccccc4)nn23)CC1	AC	MDR1
CC1CN(C(=O)c2ccoc2)CCN1c1cc(-c2ccco2)nc2cc(-c3ccccc3)nn12	10.208650393877	453.180089596	4.6002	0	7	4	34	34	127.5445	80.02	0	O=C(c1ccoc1)N1CCN(c2cc(-c3ccco3)nc3cc(-c4ccccc4)nn23)CC1	AC	MDR1
O=C(c1ccco1)N1CCN(c2c3c(nc4cc(-c5ccc(F)cc5)nn24)CCC3)CC1	15.2925696398919	431.175753164	3.5795	0	6	3	32	32	117.2305	66.88	0	O=C(c1ccco1)N1CCN(c2c3c(nc4cc(-c5ccccc5)nn24)CCC3)CC1	nonAC	MDR1
Cc1ccc(-c2nc3nc(C)cc(N4CCN(C(=O)c5ccco5)CC4)n3n2)cc1	11.7940984057277	402.180423944	2.96354	0	7	3	30	30	112.5165	79.77	0	O=C(c1ccco1)N1CCN(c2ccnc3nc(-c4ccccc4)nn23)CC1	AC	MDR1
CNCCCN(C)c1cc(-c2ccco2)nc2cc(-c3ccccc3)nn12	13.004138294336	361.190260356	3.702	1	6	7	27	27	107.9387	58.6	0	c1ccc(-c2cc3nc(-c4ccco4)ccn3n2)cc1	AC	MDR1
Cc1cccc(-c2cc3nc(-c4ccco4)cc(N4CCN(C(=O)c5ccoc5)CC4)n3n2)c1	13.0977503553569	453.180089596	4.52012	0	7	4	34	34	127.6865	80.02	0	O=C(c1ccoc1)N1CCN(c2cc(-c3ccco3)nc3cc(-c4ccccc4)nn23)CC1	AC	MDR1
COc1ccc(-c2cc(N3CCN(C(=O)c4ccoc4)CC3)n3nc(-c4ccccc4)cc3n2)cc1	13.3058066087625	479.19573966	4.6273	0	7	5	36	36	137.2355	76.11	0	O=C(c1ccoc1)N1CCN(c2cc(-c3ccccc3)nc3cc(-c4ccccc4)nn23)CC1	AC	MDR1
Cc1nc2cc(-c3ccc4c(c3)OCO4)nn2c(N2CCN(C(=O)c3ccoc3)CC2)c1C	15.2502352760653	445.175004216	3.29724	0	8	3	33	33	120.8445	85.34	0	O=C(c1ccoc1)N1CCN(c2ccnc3cc(-c4ccc5c(c4)OCO5)nn23)CC1	nonAC	MDR1
COc1ccc(-c2cc3nc(C)c(C)c(N4CCN(C(=O)c5ccoc5)CC4)n3n2)cc1	14.5016582905661	431.19573966	3.57714	0	7	4	32	32	121.2735	76.11	0	O=C(c1ccoc1)N1CCN(c2ccnc3cc(-c4ccccc4)nn23)CC1	AC	MDR1
Cc1nc2cc(-c3ccc(F)cc3)nn2c(N2CCN(C(=O)c3ccco3)CC2)c1C	9.08001770798603	419.175753164	3.70764	0	6	3	31	31	114.6795	66.88	0	O=C(c1ccco1)N1CCN(c2ccnc3cc(-c4ccccc4)nn23)CC1	AC	MDR1
O=C(c1ccco1)N1CCN(c2cc(-c3ccco3)nc3cc(-c4ccccc4)nn23)CC1	13.7641659174786	439.164439532	4.2117	0	7	4	33	33	122.9495	80.02	0	O=C(c1ccco1)N1CCN(c2cc(-c3ccco3)nc3cc(-c4ccccc4)nn23)CC1	nonAC	MDR1
O=C(c1ccoc1)N1CCN(c2cc(-c3ccc(F)cc3)nc3cc(-c4ccccc4)nn23)CC1	10.6971768267421	467.175753164	4.7578	0	6	4	35	35	130.6415	66.88	0	O=C(c1ccoc1)N1CCN(c2cc(-c3ccccc3)nc3cc(-c4ccccc4)nn23)CC1	AC	MDR1
O=C(c1ccoc1)N1CCN(c2cc(-c3ccco3)nc3cc(-c4ccccc4)nn23)CC1	14.3808297881225	439.164439532	4.2117	0	7	4	33	33	122.9495	80.02	0	O=C(c1ccoc1)N1CCN(c2cc(-c3ccco3)nc3cc(-c4ccccc4)nn23)CC1	AC	MDR1
O=C(c1coc2ccccc12)N1CCN(c2cc(-c3ccco3)nc3cc(-c4ccccc4)nn23)CC1	13.30432512701	489.180089596	5.3649	0	7	4	37	37	140.4555	80.02	0	O=C(c1coc2ccccc12)N1CCN(c2cc(-c3ccco3)nc3cc(-c4ccccc4)nn23)CC1	nonAC	MDR1
Cc1cc(N2CCN(C(=O)c3ccco3)CC2)n2ncc(-c3ccccc3)c2n1	9.42679089482292	387.169524912	3.26012	0	6	3	29	29	109.9845	66.88	0	O=C(c1ccco1)N1CCN(c2ccnc3c(-c4ccccc4)cnn23)CC1	nonAC	MDR1
COc1cccc(-c2cc3nc(C)c(C)c(N4CCN(C(=O)c5ccoc5)CC4)n3n2)c1	13.3559691003546	431.19573966	3.57714	0	7	4	32	32	121.2735	76.11	0	O=C(c1ccoc1)N1CCN(c2ccnc3cc(-c4ccccc4)nn23)CC1	AC	MDR1
O=C(c1ccoc1)N1CCN(c2cc(-c3ccoc3)nc3cc(-c4ccccc4)nn23)CC1	12.9342686143755	439.164439532	4.2117	0	7	4	33	33	122.9495	80.02	0	O=C(c1ccoc1)N1CCN(c2cc(-c3ccoc3)nc3cc(-c4ccccc4)nn23)CC1	nonAC	MDR1
Cc1cc(N2CCN(C(=O)C3CCCO3)CC2)n2nc(-c3cccc(F)c3)cc2n1	12.3137361058922	409.191403228	2.67142	0	6	3	30	30	110.885	62.97	0	O=C(C1CCCO1)N1CCN(c2ccnc3cc(-c4ccccc4)nn23)CC1	nonAC	MDR1
CC(=O)N1CCN(c2cc(-c3ccco3)nc3cc(-c4ccccc4)nn23)CC1	14.2139762181143	387.169524912	3.3248	0	6	3	29	29	110.592	66.88	0	c1ccc(-c2cc3nc(-c4ccco4)cc(N4CCNCC4)n3n2)cc1	AC	MDR1
Cc1nc2cc(-c3ccc(Br)cc3)nn2c(N2CCN(C(=O)c3ccoc3)CC2)c1C	12.8322880374093	479.095687044	4.33104	0	6	3	31	31	122.4215	66.88	0	O=C(c1ccoc1)N1CCN(c2ccnc3cc(-c4ccccc4)nn23)CC1	AC	MDR1
COc1cccc(-c2cc3nc(C)c(C)c(N4CCN(C(=O)c5ccco5)CC4)n3n2)c1	13.44220135771	431.19573966	3.57714	0	7	4	32	32	121.2735	76.11	0	O=C(c1ccco1)N1CCN(c2ccnc3cc(-c4ccccc4)nn23)CC1	AC	MDR1
O=C(c1ccsc1)N1CCN(c2cc(-c3ccco3)nc3cc(-c4ccccc4)nn23)CC1	14.1690450308439	455.141595912	4.6802	0	7	4	33	33	128.5605	66.88	0	O=C(c1ccsc1)N1CCN(c2cc(-c3ccco3)nc3cc(-c4ccccc4)nn23)CC1	nonAC	MDR1
COc1cccc(-c2cc3nc(-c4ccccc4)cc(N4CCN(C(=O)c5ccoc5)CC4)n3n2)c1	13.9518947990737	479.19573966	4.6273	0	7	5	36	36	137.2355	76.11	0	O=C(c1ccoc1)N1CCN(c2cc(-c3ccccc3)nc3cc(-c4ccccc4)nn23)CC1	AC	MDR1
COc1cccc(-c2cc3nc(C)c(C(C)C)c(N4CCN(C(=O)c5ccoc5)CC4)n3n2)c1	13.5902815734943	459.227039788	4.39212	0	7	5	34	34	130.6255	76.11	0	O=C(c1ccoc1)N1CCN(c2ccnc3cc(-c4ccccc4)nn23)CC1	AC	MDR1
COc1cccc(-c2cc3nc(-c4cccc(C#N)c4)cc(N4CCN(C(=O)c5ccoc5)CC4)n3n2)c1	15.0576043496125	504.190988628	4.49898	0	8	5	38	38	141.9505	99.9	0	O=C(c1ccoc1)N1CCN(c2cc(-c3ccccc3)nc3cc(-c4ccccc4)nn23)CC1	AC	MDR1
CCOc1no[n+]([O-])c1S(=O)(=O)c1ccccc1	-0.392661928770137	270.03104242	0.5395	0	6	4	18	18	58.5258	96.34	0	O=S(=O)(c1ccccc1)c1cno[nH+]1	AC	MDR1
CCCCOc1no[n+]([O-])c1S(=O)(=O)c1ccccc1	1.27687990773367	298.062342548	1.3197	0	6	6	20	20	67.7598	96.34	0	O=S(=O)(c1ccccc1)c1cno[nH+]1	AC	MDR1
COc1cc2c(cc1OC)CN(Cc1ccc(Oc3ccc(C(N)=S)cn3)cc1)CC2	-0.305650551780507	435.16166266	4.0836	1	6	7	31	31	124.0044	69.84	0	c1ccc(Oc2ccc(CN3CCc4ccccc4C3)cc2)nc1	nonAC	MDR1
COc1cc2c(cc1OC)CN(Cc1ccc(Oc3ccc(C(N)=O)cn3)cc1)CC2	-0.852194258148577	419.18450628	3.5483	1	6	7	31	31	116.6349	86.91	0	c1ccc(Oc2ccc(CN3CCc4ccccc4C3)cc2)nc1	nonAC	MDR1
COc1ccc(-c2nc(CN3CCc4cc(OC)c(OC)cc4C3)cs2)cc1	1.42955674794263	396.150763628	4.3942	0	6	6	28	28	111.466	43.82	0	c1ccc(-c2nc(CN3CCc4ccccc4C3)cs2)cc1	nonAC	MDR1
COc1ccc(-c2ccc(CN3CCc4cc(OC)c(OC)cc4C3)cc2)cc1	2.60307034478385	389.199093724	4.9377	0	4	6	29	29	115.794	30.93	0	c1ccc(-c2ccc(CN3CCc4ccccc4C3)cc2)cc1	AC	MDR1
COc1cc2c(cc1OC)CN(Cc1ccc(Oc3ccc(-c4nc(-c5ccc(F)cc5)cs4)cn3)cc1)CC2	2.98384284030165	553.183540976	7.37900000000001	0	7	8	40	40	154.619	56.71	0	c1ccc(-c2csc(-c3ccc(Oc4ccc(CN5CCc6ccccc6C5)cc4)nc3)n2)cc1	nonAC	MDR1
COc1cc2c(cc1OC)CN(Cc1ccc(Oc3ccc(-c4nc(-c5ccc([N+](=O)[O-])cc5)cs4)cn3)cc1)CC2	2.76558927428163	580.178040996	7.14810000000001	0	9	9	42	42	161.3154	99.85	0	c1ccc(-c2csc(-c3ccc(Oc4ccc(CN5CCc6ccccc6C5)cc4)nc3)n2)cc1	nonAC	MDR1
COc1cccc(-c2csc(-c3ccc(Oc4ccc(CN5CCc6cc(OC)c(OC)cc6C5)cc4)nc3)n2)c1	2.14353801540541	565.203527472	7.24850000000001	0	8	9	41	41	161.213	65.94	0	c1ccc(-c2csc(-c3ccc(Oc4ccc(CN5CCc6ccccc6C5)cc4)nc3)n2)cc1	nonAC	MDR1
COc1cc2c(cc1OC)CN(Cc1ccc(Oc3ccc(-c4nc(-c5cccc(O)c5)cs4)cn3)cc1)CC2	3.47853908213775	551.187877408	6.94550000000001	1	8	8	40	40	156.3258	76.94	0	c1ccc(-c2csc(-c3ccc(Oc4ccc(CN5CCc6ccccc6C5)cc4)nc3)n2)cc1	nonAC	MDR1
Oc1ccc(Cc2nc3c(Cc4ccccc4)nc(-c4ccc(O)cc4)cn3c2O)cc1	4.00956741322126	423.158291532	4.6947	3	6	5	32	32	121.9134	90.88	0	c1ccc(Cc2cn3cc(-c4ccccc4)nc(Cc4ccccc4)c3n2)cc1	nonAC	MDR1
CCCCCCOc1no[n+]([O-])c1S(=O)(=O)c1ccccc1	0.883284375180889	326.093642676	2.0999	0	6	8	22	22	76.9938	96.34	0	O=S(=O)(c1ccccc1)c1cno[nH+]1	AC	MDR1
CCCCCCCCOc1no[n+]([O-])c1S(=O)(=O)c1ccccc1	0.566188417522813	354.124942804	2.8801	0	6	10	24	24	86.2278000000001	96.34	0	O=S(=O)(c1ccccc1)c1cno[nH+]1	AC	MDR1
CCCCCCCCCCOc1no[n+]([O-])c1S(=O)(=O)c1ccccc1	0.895296531628892	382.156242932	3.6603	0	6	12	26	26	95.4618	96.34	0	O=S(=O)(c1ccccc1)c1cno[nH+]1	AC	MDR1
CC(C)Oc1no[n+]([O-])c1S(=O)(=O)c1ccccc1	1.32677687887829	284.046692484	0.928	0	6	4	19	19	63.1208	96.34	0	O=S(=O)(c1ccccc1)c1cno[nH+]1	AC	MDR1
CCC(C)Oc1no[n+]([O-])c1S(=O)(=O)c1ccccc1	1.29024313554584	298.062342548	1.3181	0	6	5	20	20	67.7378	96.34	0	O=S(=O)(c1ccccc1)c1cno[nH+]1	AC	MDR1
O=S(=O)(c1ccccc1)c1c(Oc2ccccc2)no[n+]1[O-]	-0.9281801651265	318.03104242	1.9331	0	6	4	22	22	73.8728	96.34	0	O=S(=O)(c1ccccc1)c1[nH+]onc1Oc1ccccc1	nonAC	MDR1
CCCCOc1nonc1S(=O)(=O)c1ccccc1	-1.81376021208472	282.067427928	2.0813	0	6	6	19	19	66.5948	82.29	0	O=S(=O)(c1ccccc1)c1cnon1	nonAC	MDR1
CCCCCCOc1nonc1S(=O)(=O)c1ccccc1	-1.3797217315325	310.098728056	2.8615	0	6	8	21	21	75.8288	82.29	0	O=S(=O)(c1ccccc1)c1cnon1	nonAC	MDR1
CC1(C)CCC(C)(C)c2cc(-c3cc(-c4ccc(C(=O)O)cc4)no3)ccc21	1.6867796129097	375.18344366	6.05580000000001	1	3	3	28	28	109.6203	63.33	0	c1ccc(-c2cc(-c3ccc4c(c3)CCCC4)on2)cc1	nonAC	MDR1
COc1cc2c(cc1OC)CN(Cc1ccc(-c3ccc4ccccc4c3)o1)CC2	0.132149936970594	399.18344366	5.67530000000001	0	4	5	30	30	119.014	34.84	0	c1ccc2c(c1)CCN(Cc1ccc(-c3ccc4ccccc4c3)o1)C2	nonAC	MDR1
COc1cc2c(cc1OC)CN(Cc1coc(-c3ccc4cc(F)ccc4c3)n1)CC2	0.443586095430481	418.169270816	5.2094	0	5	5	31	31	116.767	47.73	0	c1ccc2c(c1)CCN(Cc1coc(-c3ccc4ccccc4c3)n1)C2	AC	MDR1
COc1cc2c(cc1OC)CN(Cc1csc(-c3ccc4cc(F)ccc4c3)n1)CC2	0.523628803104017	434.146427196	5.67790000000001	0	5	5	31	31	122.378	34.59	0	c1ccc2c(c1)CCN(Cc1csc(-c3ccc4ccccc4c3)n1)C2	nonAC	MDR1
COc1cc2c(cc1OC)CN(Cc1csc(-c3ccc4cc(Br)ccc4c3)n1)CC2	0.783911901367684	494.066361076	6.3013	0	5	5	31	31	130.12	34.59	0	c1ccc2c(c1)CCN(Cc1csc(-c3ccc4ccccc4c3)n1)C2	nonAC	MDR1
COc1cc2c(cc1OC)CN(Cc1csc(-c3ccc4ccccc4c3)n1)CC2	0.839481752522495	416.155849008	5.53880000000001	0	5	5	30	30	122.42	34.59	0	c1ccc2c(c1)CCN(Cc1csc(-c3ccc4ccccc4c3)n1)C2	nonAC	MDR1
COc1ccc2cc(-c3ccc(CN4CCc5cc(OC)c(OC)cc5C4)o3)ccc2c1	1.02753398402543	429.194008344	5.6839	0	5	6	32	32	125.566	44.07	0	c1ccc2c(c1)CCN(Cc1ccc(-c3ccc4ccccc4c3)o1)C2	nonAC	MDR1
COc1cc2c(cc1OC)CN(Cc1coc(-c3ccc4cc(O)ccc4c3)n1)CC2	1.0626253038367	416.173607248	4.7759	1	6	5	31	31	118.4738	67.96	0	c1ccc2c(c1)CCN(Cc1coc(-c3ccc4ccccc4c3)n1)C2	AC	MDR1
COc1cc2c(cc1OC)CN(Cc1coc(-c3ccc4ccccc4c3)n1)CC2	1.25933559808276	400.178692628	5.0703	0	5	5	30	30	116.809	47.73	0	c1ccc2c(c1)CCN(Cc1coc(-c3ccc4ccccc4c3)n1)C2	AC	MDR1
COc1cc2c(cc1OC)CN(Cc1coc(-c3ccc4cc(Br)ccc4c3)n1)CC2	1.50445805611574	478.089204696	5.83280000000001	0	5	5	31	31	124.509	47.73	0	c1ccc2c(c1)CCN(Cc1coc(-c3ccc4ccccc4c3)n1)C2	AC	MDR1
COc1ccc2cc(-c3nc(CN4CCc5cc(OC)c(OC)cc5C4)cs3)ccc2c1	2.09224472101786	446.166413692	5.54740000000001	0	6	6	32	32	128.972	43.82	0	c1ccc2c(c1)CCN(Cc1csc(-c3ccc4ccccc4c3)n1)C2	nonAC	MDR1
COc1ccc2cc(-c3nc(CN4CCc5cc(OC)c(OC)cc5C4)co3)ccc2c1	2.60307034478385	430.189257312	5.07890000000001	0	6	6	32	32	123.361	56.96	0	c1ccc2c(c1)CCN(Cc1coc(-c3ccc4ccccc4c3)n1)C2	AC	MDR1
CCCNC[C@@H](O)COc1ccccc1C(=O)CCc1ccccc1	3.35866046596702	341.199093724	3.2414	2	4	11	25	25	100.198	58.56	0	O=C(CCc1ccccc1)c1ccccc1	AC	MDR1
COc1cc2c(cc1OC)CN(CCCN1CCc3c(OCCF)cccc3C1=O)CC2	0.482806808583762	442.226785692	3.4988	0	5	9	32	32	120.6635	51.24	0	O=C1c2ccccc2CCN1CCCN1CCc2ccccc2C1	nonAC	MDR1
COc1ccc(C2=C(c3cc(OC)c(OC)c(OC)c3)C(=O)N(CC(=O)c3ccc(OCc4ccccc4)c(OC)c3)C2=O)cc1OC	4.29951963420758	653.22609632	5.47970000000001	0	10	14	48	48	177.2765	119.06	0	O=C(CN1C(=O)C(c2ccccc2)=C(c2ccccc2)C1=O)c1ccc(OCc2ccccc2)cc1	nonAC	MDR1
COc1ccc(C2=C(c3ccc(OC)c(OC)c3)C(=O)N(CC(=O)c3ccc(OCc4ccccc4)c(OC)c3)C2=O)cc1OC	4.46203856370536	623.215531636	5.47110000000001	0	9	13	46	46	170.7245	109.83	0	O=C(CN1C(=O)C(c2ccccc2)=C(c2ccccc2)C1=O)c1ccc(OCc2ccccc2)cc1	nonAC	MDR1
CC1(C)[C@@H](O)CC[C@@]2(C)[C@H]1CC[C@]1(C)[C@@H]2C[C@@H](O)[C@@H]2[C@@H]([C@@](C)(O)CCCNCCc3ccccc3)CC[C@]21C	1.8222175838048	539.433844684	6.36670000000001	4	4	8	39	39	159.2681	72.72	0	c1ccc(CCNCCCC[C@H]2CCC3C4CC[C@H]5CCCCC5[C@H]4CC[C@@H]32)cc1	nonAC	MDR1
CCCNC[C@H](O)COc1ccccc1C(=O)CCc1ccccc1	2.82907214366531	341.199093724	3.2414	2	4	11	25	25	100.198	58.56	0	O=C(CCc1ccccc1)c1ccccc1	AC	MDR1
CC1(C)[C@@H](O)CC[C@@]2(C)[C@H]1CC[C@]1(C)[C@@H]2C[C@@H](O)[C@@H]2[C@@H]([C@@](C)(O)CCCNCc3ccccc3)CC[C@]21C	1.77962616327605	525.41819462	6.32420000000001	4	4	7	38	38	154.4011	72.72	0	c1ccc(CNCCCC[C@H]2CCC3C4CC[C@H]5CCCCC5[C@H]4CC[C@@H]32)cc1	nonAC	MDR1
O[C@H](COc1ccccc1[C@@H](O)CCc1ccccc1)CN1CCCCC1	1.56265230036047	369.230393852	3.5784	2	4	9	27	27	107.9576	52.93	0	c1ccc(CCCc2ccccc2OCCCN2CCCCC2)cc1	AC	MDR1
O[C@@H](CCc1ccccc1)c1ccccc1OC[C@H](O)CN1CCCCC1	2.23040394842708	369.230393852	3.5784	2	4	9	27	27	107.9576	52.93	0	c1ccc(CCCc2ccccc2OCCCN2CCCCC2)cc1	AC	MDR1
O[C@H](COc1ccccc1[C@H](O)CCc1ccccc1)CN1CCCCC1	1.6777802291129	369.230393852	3.5784	2	4	9	27	27	107.9576	52.93	0	c1ccc(CCCc2ccccc2OCCCN2CCCCC2)cc1	AC	MDR1
O[C@@H](COc1ccccc1[C@H](O)CCc1ccccc1)CN1CCCCC1	2.25342337261887	369.230393852	3.5784	2	4	9	27	27	107.9576	52.93	0	c1ccc(CCCc2ccccc2OCCCN2CCCCC2)cc1	AC	MDR1
OC(CN1CCCCC1)C1Oc2ccccc2C1CCc1ccccc1	2.52974243870734	351.219829168	4.0108	1	3	6	26	26	104.6598	32.7	0	c1ccc(CCC2c3ccccc3OC2CCN2CCCCC2)cc1	nonAC	MDR1
CC(C)[C@@H](CCl)N(C)[C@@H]1C2C=C(C#N)C=CC2OC(C)(C)[C@H]1O	1.28634044704987	338.176105784	2.72448	1	4	4	23	23	92.1818	56.49	0	C1=CC2CCCOC2C=C1	nonAC	MDR1
O=C(CCc1cccc2ccccc12)c1cccc(OCC(O)CN2CCN(c3ccc(F)cc3)CC2)c1	3.93430850015567	512.247521136	5.35630000000001	1	5	10	38	38	149.5963	53.01	0	O=C(CCc1cccc2ccccc12)c1cccc(OCCCN2CCN(c3ccccc3)CC2)c1	nonAC	MDR1
Cc1ccccc1N1CCN(CC(O)COc2cccc(C(=O)CCc3cccc4ccccc34)c2)CC1	4.7402822522139	508.272593012	5.52562000000001	1	5	10	38	38	154.3753	53.01	0	O=C(CCc1cccc2ccccc12)c1cccc(OCCCN2CCN(c3ccccc3)CC2)c1	nonAC	MDR1
CNC1c2cc(C#N)ccc2OC(C)(C)C1O	-4.56222620207802	232.121177752	1.35068	2	4	1	17	17	63.6715	65.28	0	c1ccc2c(c1)CCCO2	AC	MDR1
CC1(C)Oc2ccc(C#N)cc2C(NCc2ccccc2)C1O	-2.23661528672889	308.15247788	2.92108	2	4	3	23	23	87.8935	65.28	0	c1ccc(CNC2CCOc3ccccc32)cc1	nonAC	MDR1
CN[C@@H]1c2cc(C#N)ccc2OC(C)(C)[C@H]1O	-5.34510512790332	232.121177752	1.35068	2	4	1	17	17	63.6715	65.28	0	c1ccc2c(c1)CCCO2	AC	MDR1
CC1(C)Oc2ccc(C#N)cc2[C@@H](NCc2ccccc2)[C@@H]1O	-1.98333096939868	308.15247788	2.92108	2	4	3	23	23	87.8935	65.28	0	c1ccc(CN[C@H]2CCOc3ccccc32)cc1	nonAC	MDR1
CC1(C)Oc2ccc(C#N)cc2[C@H](NCc2ccccc2)[C@H]1O	-1.47676220346681	308.15247788	2.92108	2	4	3	23	23	87.8935	65.28	0	c1ccc(CN[C@@H]2CCOc3ccccc32)cc1	AC	MDR1
CCN(CC)c1ccc(Cc2c(Cc3ccc(OC)c(OC)c3)nc(NC(=O)c3cc(OC)c(OC)c(OC)c3)n2C)cc1	3.64105801163553	602.310435064	5.74320000000001	1	9	14	44	44	172.4202	96.31	0	O=C(Nc1nc(Cc2ccccc2)c(Cc2ccccc2)[nH]1)c1ccccc1	nonAC	MDR1
CCN(CC)c1ccc(Cc2c(Cc3ccc(OC)c(OC)c3)nc(N(C(=O)/C=C/c3cc(OC)c(OC)c(OC)c3)C(=O)/C=C/c3cc(OC)c(OC)c(OC)c3)n2C)cc1	3.65051434687756	848.399643992	7.80310000000001	0	13	20	62	62	241.125999999999	132.28	0	O=C(/C=C/c1ccccc1)N(C(=O)/C=C/c1ccccc1)c1nc(Cc2ccccc2)c(Cc2ccccc2)[nH]1	nonAC	MDR1
COc1cccc(CCc2ccccc2OCc2cc(OC)c(OC)c(OC)c2)c1	0.960842609526763	408.193673996	5.0852	0	5	10	30	30	117.274	46.15	0	c1ccc(CCc2ccccc2OCc2ccccc2)cc1	AC	MDR1
COc1ccc(CCc2ccccc2OCc2ccc(OC)c(OC)c2)cc1OC	1.35030737628849	408.193673996	5.0852	0	5	10	30	30	117.274	46.15	0	c1ccc(CCc2ccccc2OCc2ccccc2)cc1	AC	MDR1
COc1cccc(CCc2ccccc2OCc2cc(OC)c(OC)c(OC)c2)c1OC	3.2962175253438	438.20423868	5.09380000000001	0	6	11	32	32	123.826	55.38	0	c1ccc(CCc2ccccc2OCc2ccccc2)cc1	AC	MDR1
COc1cccc(COc2ccccc2CCc2cc(OC)c(OC)c(OC)c2)c1OC	0.929093911212181	438.20423868	5.09380000000001	0	6	11	32	32	123.826	55.38	0	c1ccc(CCc2ccccc2OCc2ccccc2)cc1	AC	MDR1
CN[C@H]1c2cc(C#N)ccc2OC(C)(C)[C@@H]1O	-3.64119215001612	232.121177752	1.35068	2	4	1	17	17	63.6715	65.28	0	c1ccc2c(c1)CCCO2	AC	MDR1
COc1ccc(COc2ccccc2CCc2cc(OC)c(OC)c(OC)c2)cc1OC	2.19760523667569	438.20423868	5.09380000000001	0	6	11	32	32	123.826	55.38	0	c1ccc(CCc2ccccc2OCc2ccccc2)cc1	AC	MDR1
COc1cc(CCc2ccccc2OCc2cc(OC)c(OC)c(OC)c2)cc(OC)c1OC	7.03990521595273	468.214803364	5.10240000000001	0	7	12	34	34	130.378	64.61	0	c1ccc(CCc2ccccc2OCc2ccccc2)cc1	AC	MDR1
COc1cc(COc2ccccc2CCc2cc(OC)c(OC)c(OC)c2)cc(OC)c1	1.82988045655037	438.20423868	5.09380000000001	0	6	11	32	32	123.826	55.38	0	c1ccc(CCc2ccccc2OCc2ccccc2)cc1	AC	MDR1
COc1cccc(CCc2ccccc2OCc2ncccn2)c1	-1.38899536831783	320.15247788	3.8494	0	4	7	24	24	93.208	44.24	0	c1ccc(CCc2ccccc2OCc2ncccn2)cc1	nonAC	MDR1
COc1cccc(CCc2ccccc2NCc2ccncc2)c1	-0.350102314351341	318.173213324	4.4875	1	3	7	24	24	98.4077	34.15	0	c1ccc(CCc2ccccc2NCc2ccncc2)cc1	nonAC	MDR1
COc1cccc(CCc2ccccc2NC(=O)c2cccc(OC)c2)c1	-0.296518068217235	361.167793596	4.7413	1	3	7	27	27	107.7912	47.56	0	O=C(Nc1ccccc1CCc1ccccc1)c1ccccc1	nonAC	MDR1
COc1cccc(CCc2ccccc2NC(=O)c2cccnc2)c1	-1.68510338108368	332.15247788	4.1277	1	3	6	25	25	99.0342	51.22	0	O=C(Nc1ccccc1CCc1ccccc1)c1cccnc1	nonAC	MDR1
CC(C)[C@@H](N[C@H]1c2ccccc2OC(C)(C)[C@@H]1O)C(=O)OC(C)(C)C	1.79291079582563	349.225308472	3.2155	2	5	4	25	25	97.5035000000001	67.79	0	c1ccc2c(c1)CCCO2	AC	MDR1
CC(C)[C@@H](N[C@@H]1c2cc(C#N)ccc2OC(C)(C)[C@H]1O)C(=O)OC(C)(C)C	0.549513010778572	374.22055744	3.08718	2	6	4	27	27	102.2185	91.58	0	c1ccc2c(c1)CCCO2	AC	MDR1
CC(C)[C@@H](C(=O)OC(C)(C)C)N(C)[C@@H]1c2cc(C#N)ccc2OC(C)(C)[C@H]1O	2.13829913077828	388.236207504	3.42938	1	6	4	28	28	106.8458	82.79	0	c1ccc2c(c1)CCCO2	AC	MDR1
CC(C)[C@@H](C(=O)OC(C)(C)C)N(C)[C@H]1c2cc(C#N)ccc2OC(C)(C)[C@@H]1O	1.79291079582563	388.236207504	3.42938	1	6	4	28	28	106.8458	82.79	0	c1ccc2c(c1)CCCO2	AC	MDR1
CC(C)[C@H](C(=O)OC(C)(C)C)N(C)[C@@H]1c2cc(C#N)ccc2OC(C)(C)[C@H]1O	2.09224472101786	388.236207504	3.42938	1	6	4	28	28	106.8458	82.79	0	c1ccc2c(c1)CCCO2	AC	MDR1
CC(NC1c2cc(C#N)ccc2OC(C)(C)C1O)C(=O)OC(C)(C)C	-1.2925552888788	346.189257312	2.45108	2	6	3	25	25	93.0545000000001	91.58	0	c1ccc2c(c1)CCCO2	AC	MDR1
C[C@H](N[C@H]1c2cc(C#N)ccc2OC(C)(C)[C@@H]1O)C(=O)OC(C)(C)C	-0.578754145460286	346.189257312	2.45108	2	6	3	25	25	93.0545000000001	91.58	0	c1ccc2c(c1)CCCO2	AC	MDR1
C[C@@H](C(=O)OC(C)(C)C)N(C)[C@H]1c2cc(C#N)ccc2OC(C)(C)[C@@H]1O	0.77977183463446	360.204907376	2.79328	1	6	3	26	26	97.6818000000001	82.79	0	c1ccc2c(c1)CCCO2	AC	MDR1
C[C@@H](C(=O)OC(C)(C)C)N(C)[C@@H]1c2cc(C#N)ccc2OC(C)(C)[C@H]1O	0.710694093632544	360.204907376	2.79328	1	6	3	26	26	97.6818000000001	82.79	0	c1ccc2c(c1)CCCO2	AC	MDR1
CC(C)[C@@H]1N[C@@H]2c3cc(C#N)ccc3OC(C)(C)[C@H]2OC1=O	-0.647831785695789	300.1473925	2.30998	1	5	1	22	22	80.2467	71.35	0	O=C1CN[C@@H]2c3ccccc3OC[C@H]2O1	AC	MDR1
CC(C)[C@@H]1N[C@H]2c3cc(C#N)ccc3OC(C)(C)[C@@H]2OC1=O	-1.98333096939868	300.1473925	2.30998	1	5	1	22	22	80.2467	71.35	0	O=C1CN[C@H]2c3ccccc3OC[C@@H]2O1	AC	MDR1
CC(C)[C@H]1N[C@H]2c3cc(C#N)ccc3OC(C)(C)[C@@H]2OC1=O	-0.164289103604981	300.1473925	2.30998	1	5	1	22	22	80.2467	71.35	0	O=C1CN[C@H]2c3ccccc3OC[C@@H]2O1	AC	MDR1
C[C@@H]1N[C@H]2c3cc(C#N)ccc3OC(C)(C)[C@@H]2OC1=O	-2.25964108331898	272.116092372	1.67388	1	5	0	20	20	71.0827	71.35	0	O=C1CN[C@H]2c3ccccc3OC[C@@H]2O1	AC	MDR1
C[C@H]1C(=O)O[C@@H]2[C@H](c3cc(C#N)ccc3OC2(C)C)N1C	-1.26952968703774	286.131742436	2.01608	0	5	0	21	21	75.7100000000001	62.56	0	O=C1CN[C@H]2c3ccccc3OC[C@@H]2O1	AC	MDR1
C[C@@H]1N[C@@H]2c3cc(C#N)ccc3OC(C)(C)[C@H]2OC1=O	-5.02274321567341	272.116092372	1.67388	1	5	0	20	20	71.0827	71.35	0	O=C1CN[C@@H]2c3ccccc3OC[C@H]2O1	AC	MDR1
C[C@H]1C(=O)O[C@H]2[C@@H](c3cc(C#N)ccc3OC2(C)C)N1C	-1.77609825125242	286.131742436	2.01608	0	5	0	21	21	75.7100000000001	62.56	0	O=C1CN[C@@H]2c3ccccc3OC[C@H]2O1	AC	MDR1
CC(C)[C@H]1C(=O)O[C@H]2[C@@H](c3cc(C#N)ccc3OC2(C)C)N1C	-1.77609825125242	314.163042564	2.65218	0	5	1	23	23	84.8740000000001	62.56	0	O=C1CN[C@@H]2c3ccccc3OC[C@H]2O1	AC	MDR1
CC(C)[C@@H]1C(=O)O[C@H]2[C@@H](c3cc(C#N)ccc3OC2(C)C)N1C	-2.28266691195554	314.163042564	2.65218	0	5	1	23	23	84.8740000000001	62.56	0	O=C1CN[C@@H]2c3ccccc3OC[C@H]2O1	AC	MDR1
CC(C)[C@@H]1C(=O)O[C@@H]2[C@H](c3cc(C#N)ccc3OC2(C)C)N1C	-1.22347792060496	314.163042564	2.65218	0	5	1	23	23	84.8740000000001	62.56	0	O=C1CN[C@H]2c3ccccc3OC[C@@H]2O1	AC	MDR1
CC(C)[C@H]1C(=O)O[C@@H]2[C@H](c3cc(C#N)ccc3OC2(C)C)N1C	-0.716909148209256	314.163042564	2.65218	0	5	1	23	23	84.8740000000001	62.56	0	O=C1CN[C@H]2c3ccccc3OC[C@@H]2O1	AC	MDR1
CC(C)(C)OC(=O)C(Cc1ccccc1)N[C@H]1c2cc(C#N)ccc2OC(C)(C)[C@@H]1O	2.34552536675231	422.22055744	3.67388	2	6	5	31	31	117.5265	91.58	0	c1ccc(CCN[C@@H]2CCOc3ccccc32)cc1	nonAC	MDR1
CC(C)(C)OC(=O)C(Cc1ccccc1)N[C@@H]1c2cc(C#N)ccc2OC(C)(C)[C@H]1O	2.69091843535705	422.22055744	3.67388	2	6	5	31	31	117.5265	91.58	0	c1ccc(CCN[C@H]2CCOc3ccccc32)cc1	nonAC	MDR1
CC1(C)Oc2ccc(C#N)cc2[C@@H]2NC(Cc3ccccc3)C(=O)O[C@H]21	-3.45698535980148	348.1473925	2.89668	1	5	2	26	26	95.5547	71.35	0	O=C1O[C@H]2COc3ccccc3[C@@H]2NC1Cc1ccccc1	nonAC	MDR1
CC1(C)Oc2ccc(C#N)cc2[C@H]2N[C@@H](Cc3ccccc3)C(=O)O[C@@H]21	1.1021349158601	348.1473925	2.89668	1	5	2	26	26	95.5547	71.35	0	O=C1O[C@@H]2COc3ccccc3[C@H]2N[C@H]1Cc1ccccc1	nonAC	MDR1
CC(C)[C@@H](CO)N[C@H]1c2cc(C#N)ccc2OC(C)(C)[C@@H]1O	-2.5359513234437	304.178692628	1.73778	3	5	4	22	22	83.4593	85.51	0	c1ccc2c(c1)CCCO2	AC	MDR1
CC(C)[C@@H](CO)N[C@@H]1c2cc(C#N)ccc2OC(C)(C)[C@H]1O	-1.89122749662074	304.178692628	1.73778	3	5	4	22	22	83.4593	85.51	0	c1ccc2c(c1)CCCO2	AC	MDR1
CC(C)[C@@H](CO)N(C)[C@@H]1c2cc(C#N)ccc2OC(C)(C)[C@H]1O	0.388331522660907	318.194342692	2.07998	2	5	4	23	23	88.0866	76.72	0	c1ccc2c(c1)CCCO2	AC	MDR1
CC(C)C(CO)N(C)[C@H]1c2cc(C#N)ccc2OC(C)(C)[C@@H]1O	0.158073200867939	318.194342692	2.07998	2	5	4	23	23	88.0866	76.72	0	c1ccc2c(c1)CCCO2	AC	MDR1
CC(C)[C@@H](CCl)N(C)[C@@H]1c2cc(C#N)ccc2OC(C)(C)[C@H]1O	-1.47676220346681	336.16045572	3.32648	1	4	4	23	23	91.7208	56.49	0	c1ccc2c(c1)CCCO2	AC	MDR1
CC(C)[C@@H](CCl)N(C)[C@H]1c2cc(C#N)ccc2OC(C)(C)[C@@H]1O	-1.70702069999412	336.16045572	3.32648	1	4	4	23	23	91.7208	56.49	0	c1ccc2c(c1)CCCO2	AC	MDR1
CC(C)[C@H](N[C@H]1c2cc(C#N)ccc2OC(C)(C)[C@@H]1O)C(=O)O	1.1021349158601	318.157957184	1.83008	3	5	4	23	23	84.0093000000001	102.58	0	c1ccc2c(c1)CCCO2	AC	MDR1
CC(C)[C@H](N[C@@H]1c2cc(C#N)ccc2OC(C)(C)[C@H]1O)C(=O)O	0.526487050671262	318.157957184	1.83008	3	5	4	23	23	84.0093000000001	102.58	0	c1ccc2c(c1)CCCO2	AC	MDR1
C[C@H](N[C@@H]1c2cc(C#N)ccc2OC(C)(C)[C@H]1O)C(=O)OC(C)(C)C	-1.73004655607243	346.189257312	2.45108	2	6	3	25	25	93.0545000000001	91.58	0	c1ccc2c(c1)CCCO2	AC	MDR1
CCN(CC)C[C@@H](O)COc1ccccc1C(=O)CCc1ccccc1	2.1843490450735	355.214743788	3.5836	1	4	11	26	26	104.8253	49.77	0	O=C(CCc1ccccc1)c1ccccc1	AC	MDR1
O=C(CCc1ccccc1)c1ccccc1OC[C@H](O)CN1CCCCC1	2.59881275453121	367.214743788	3.7277	1	4	9	27	27	107.3283	49.77	0	O=C(CCc1ccccc1)c1ccccc1OCCCN1CCCCC1	nonAC	MDR1
CC(C)N(C[C@@H](O)COc1ccccc1C(=O)CCc1ccccc1)C(C)C	3.05932887223792	383.246043916	4.3606	1	4	11	28	28	114.0153	49.77	0	O=C(CCc1ccccc1)c1ccccc1	AC	MDR1
CCC(=O)c1ccccc1OC[C@H](O)CN1CCCCC1	-0.578754145460286	291.18344366	2.5049	1	4	7	21	21	82.8563	49.77	0	c1ccc(OCCCN2CCCCC2)cc1	nonAC	MDR1
COc1cccc(-c2ccccc2CCN2CCc3cc(OC)c(OC)cc3C2)c1	4.76589349540274	403.214743788	4.9802	0	4	7	30	30	120.661	30.93	0	c1ccc(-c2ccccc2CCN2CCc3ccccc3C2)cc1	nonAC	MDR1
COc1cc2c(cc1OC)CN(CCc1ccccc1-c1cccc(O)c1)CC2	3.5619206910768	389.199093724	4.67720000000001	1	4	6	29	29	115.7738	41.93	0	c1ccc(-c2ccccc2CCN2CCc3ccccc3C2)cc1	nonAC	MDR1
COc1ccc(-c2ccc3c(c2)C=C(CC(=O)N2CCc4cc(OC)c(OC)cc4C2)CO3)cc1	0.33438680346549	471.204573028	5.1302	0	5	6	35	35	135.186	57.23	0	O=C(CC1=Cc2cc(-c3ccccc3)ccc2OC1)N1CCc2ccccc2C1	nonAC	MDR1
COc1ccc(-c2ccc3c(c2)C=C(CCN2CCc4cc(OC)c(OC)cc4C2)CO3)cc1	1.90992316422391	457.225308472	5.60360000000001	0	5	7	34	34	135.046	40.16	0	C1=C(CCN2CCc3ccccc3C2)COc2ccc(-c3ccccc3)cc21	nonAC	MDR1
COc1ccc(-c2ccc(OCCCCN3CCc4cc(OC)c(OC)cc4C3)cc2)cc1	7.61370563888011	447.240958536	5.59670000000001	0	5	10	33	33	131.686	40.16	0	c1ccc(-c2ccc(OCCCCN3CCc4ccccc4C3)cc2)cc1	nonAC	MDR1
COc1ccc(-c2ccc(NCCCN3CCc4cc(OC)c(OC)cc4C3)cc2)cc1	1.50445805611574	432.241292884	5.2397	1	5	9	32	32	130.0637	42.96	0	c1ccc(-c2ccc(NCCCN3CCc4ccccc4C3)cc2)cc1	nonAC	MDR1
COc1ccc(-c2ccc(OCCN3CCc4cc(OC)c(OC)cc4C3)cc2)cc1	2.1648154138527	419.209658408	4.8165	0	5	8	31	31	122.452	40.16	0	c1ccc(-c2ccc(OCCN3CCc4ccccc4C3)cc2)cc1	nonAC	MDR1
CC(=O)c1ccccc1OC[C@H](O)CN1CCCCC1	-1.36163302593739	277.167793596	2.1148	1	4	6	20	20	78.2393	49.77	0	c1ccc(OCCCN2CCCCC2)cc1	nonAC	MDR1
O=C(CCc1ccccc1)c1ccccc1OC[C@H](O)CN1CCN(c2ccccc2)CC1	2.57577948454795	444.241292884	4.064	1	5	10	33	33	132.1323	53.01	0	O=C(CCc1ccccc1)c1ccccc1OCCCN1CCN(c2ccccc2)CC1	AC	MDR1
COc1ccccc1N1CCN(C[C@@H](O)COc2ccccc2C(=O)CCc2ccccc2)CC1	3.56588506055474	474.251857568	4.0726	1	6	11	35	35	138.6843	62.24	0	O=C(CCc1ccccc1)c1ccccc1OCCCN1CCN(c2ccccc2)CC1	AC	MDR1
COc1cccc(N2CCN(C[C@@H](O)COc3ccccc3C(=O)CCc3ccccc3)CC2)c1	2.48368858776377	474.251857568	4.0726	1	6	11	35	35	138.6843	62.24	0	O=C(CCc1ccccc1)c1ccccc1OCCCN1CCN(c2ccccc2)CC1	AC	MDR1
COc1ccc(N2CCN(C[C@@H](O)COc3ccccc3C(=O)CCc3ccccc3)CC2)cc1	3.4507682851924	474.251857568	4.0726	1	6	11	35	35	138.6843	62.24	0	O=C(CCc1ccccc1)c1ccccc1OCCCN1CCN(c2ccccc2)CC1	AC	MDR1
Cc1ccccc1N1CCN(C[C@@H](O)COc2ccccc2C(=O)CCc2ccccc2)CC1	5.70713049522347	458.256942948	4.37242	1	5	10	34	34	136.8693	53.01	0	O=C(CCc1ccccc1)c1ccccc1OCCCN1CCN(c2ccccc2)CC1	AC	MDR1
O=C(CCc1ccccc1)c1ccccc1OC[C@H](O)CN1CCN(Cc2ccccc2)CC1	2.50671525654109	458.256942948	4.0596	1	5	11	34	34	135.1963	53.01	0	O=C(CCc1ccccc1)c1ccccc1OCCCN1CCN(Cc2ccccc2)CC1	nonAC	MDR1
O=C(CCc1ccccc1)c1ccccc1OC[C@H](O)CN1CCN(c2ccc(F)cc2)CC1	4.7402822522139	462.231871072	4.2031	1	5	10	34	34	132.0903	53.01	0	O=C(CCc1ccccc1)c1ccccc1OCCCN1CCN(c2ccccc2)CC1	AC	MDR1
CCC(=O)c1ccccc1OC[C@H](O)CN1CCOCC1	-3.24975267996065	293.162708216	1.3512	1	5	7	21	21	79.8243000000001	59	0	c1ccc(OCCCN2CCOCC2)cc1	AC	MDR1
CN(C)C[C@@H](O)COc1ccccc1C(=O)CCc1ccccc1	1.19423609302175	327.18344366	2.8034	1	4	9	24	24	95.5913	49.77	0	O=C(CCc1ccccc1)c1ccccc1	AC	MDR1
CC(=O)c1ccccc1OC[C@H](O)CN1CCOCC1	-2.12148603555917	279.147058152	0.9611	1	5	6	20	20	75.2073	59	0	c1ccc(OCCCN2CCOCC2)cc1	AC	MDR1
CCCN(C)C[C@@H](O)COc1ccccc1C(=O)CCc1ccccc1	2.96722557740504	355.214743788	3.5836	1	4	11	26	26	104.8253	49.77	0	O=C(CCc1ccccc1)c1ccccc1	AC	MDR1
CCN(CC)C[C@@H](O)COc1ccccc1C(=O)c1ccccc1	1.24028773124994	327.18344366	2.9991	1	4	9	24	24	95.6063	49.77	0	O=C(c1ccccc1)c1ccccc1	nonAC	MDR1
O=C(/C=C/c1ccccc1)c1ccccc1OC[C@H](O)CN1CCCCC1	3.24353020306479	365.199093724	3.8083	1	4	8	27	27	108.0413	49.77	0	O=C(/C=C/c1ccccc1)c1ccccc1OCCCN1CCCCC1	nonAC	MDR1
O=C(CCc1ccccc1)c1ccccc1OC[C@H](O)CN1CCOCC1	0.802797219790595	369.194008344	2.574	1	5	9	27	27	104.2963	59	0	O=C(CCc1ccccc1)c1ccccc1OCCCN1CCOCC1	nonAC	MDR1
O=C(CCc1ccccc1)c1ccccc1OC[C@H](O)CN1CCC(O)(c2ccccc2)CC1	4.9475196418766	459.240958536	4.2254	2	5	10	34	34	133.0501	70	0	O=C(CCc1ccccc1)c1ccccc1OCCCN1CCC(c2ccccc2)CC1	nonAC	MDR1
O=C(CCc1ccccc1)c1ccc(OC[C@H](O)CN2CCCCC2)cc1	2.1152677281754	367.214743788	3.7277	1	4	9	27	27	107.3283	49.77	0	O=C(CCc1ccccc1)c1ccc(OCCCN2CCCCC2)cc1	nonAC	MDR1
CO[C@H](CCc1ccccc1)c1ccccc1OC[C@H](O)CN1CCCCC1	3.84220986858894	383.246043916	4.2325	1	4	10	28	28	112.7478	41.93	0	c1ccc(CCCc2ccccc2OCCCN2CCCCC2)cc1	AC	MDR1
COc1ccc(-c2ccc(OCCCN3CCc4cc(OC)c(OC)cc4C3)cc2)cc1	1.82988045655037	433.225308472	5.20660000000001	0	5	9	32	32	127.069	40.16	0	c1ccc(-c2ccc(OCCCN3CCc4ccccc4C3)cc2)cc1	nonAC	MDR1
COc1cc2c(cc1OC)CN(Cc1ccc(-c3ccc(F)cc3)cc1)CC2	0.503009515901281	377.179107228	5.0682	0	3	5	28	28	109.2	21.7	0	c1ccc(-c2ccc(CN3CCc4ccccc4C3)cc2)cc1	AC	MDR1
COc1cc2c(cc1OC)CN(CCc1ccc(-c3ccc(F)cc3)cc1)CC2	1.39909754045792	391.194757292	5.11070000000001	0	3	6	29	29	114.067	21.7	0	c1ccc(-c2ccc(CCN3CCc4ccccc4C3)cc2)cc1	nonAC	MDR1
COc1ccc(-c2ccc(CCN3CCc4cc(OC)c(OC)cc4C3)cc2)cc1	2.6543636391714	403.214743788	4.9802	0	4	7	30	30	120.661	30.93	0	c1ccc(-c2ccc(CCN3CCc4ccccc4C3)cc2)cc1	nonAC	MDR1
COc1ccc(-c2ccc(CC(=O)N3CCc4cc(OC)c(OC)cc4C3)cc2)cc1	2.31538827233207	417.194008344	4.5068	0	4	6	31	31	120.801	48	0	O=C(Cc1ccc(-c2ccccc2)cc1)N1CCc2ccccc2C1	nonAC	MDR1
COc1cc2c(cc1OC)CN(Cc1ccc(-c3ccc(O)cc3)o1)CC2	0.0003806593394699	365.162708216	4.2277	1	5	5	27	27	103.1728	55.07	0	c1ccc(-c2ccc(CN3CCc4ccccc4C3)o2)cc1	nonAC	MDR1
COc1ccc(-c2ccc(CN3CCc4cc(OC)c(OC)cc4C3)o2)cc1	0.633629698318346	379.17835828	4.5307	0	5	6	28	28	108.06	44.07	0	c1ccc(-c2ccc(CN3CCc4ccccc4C3)o2)cc1	nonAC	MDR1
COc1cc2c(cc1OC)CN(C(=O)c1ccc(-c3ccc(O)cc3)o1)CC2	0.235946730652238	379.141972772	3.8679	1	5	4	28	28	103.7993	72.14	0	O=C(c1ccc(-c2ccccc2)o1)N1CCc2ccccc2C1	nonAC	MDR1
COc1ccc(-c2ccc(C(=O)N3CCc4cc(OC)c(OC)cc4C3)o2)cc1	2.1865554004891	393.157622836	4.1709	0	5	5	29	29	108.6865	61.14	0	O=C(c1ccc(-c2ccccc2)o1)N1CCc2ccccc2C1	nonAC	MDR1
CCCNC[C@@H](O)c1oc2ccccc2c1CC	-0.348495807218205	247.157228912	3.0282	2	3	6	18	18	73.7125	45.4	0	c1ccc2occc2c1	nonAC	MDR1
COc1ccccc1N1CCN(C[C@@H](O)c2oc3ccccc3c2CCc2ccccc2)CC1	3.81917196224443	456.241292884	5.0822	1	5	8	34	34	136.6708	49.08	0	c1ccc(CCc2c(CCN3CCN(c4ccccc4)CC3)oc3ccccc23)cc1	nonAC	MDR1
O=C(CCc1ccccc1)c1ccccc1OC[C@H](O)CN1CCC(Cc2ccccc2)CC1	3.4507682851924	457.26169398	5.1965	1	4	11	34	34	136.3473	49.77	0	O=C(CCc1ccccc1)c1ccccc1OCCCN1CCC(Cc2ccccc2)CC1	nonAC	MDR1
CCCNC[C@@H](O)COc1ccc(O)cc1C(=O)CCc1ccccc1	0.987004446059533	357.194008344	2.947	3	5	11	26	26	101.8628	78.79	0	O=C(CCc1ccccc1)c1ccccc1	AC	MDR1
O=C(CCc1ccccc1)c1ccc(OC[C@H](O)CN2CCN(c3ccc(F)cc3)CC2)cc1	1.17120926317963	462.231871072	4.2031	1	5	10	34	34	132.0903	53.01	0	O=C(CCc1ccccc1)c1ccc(OCCCN2CCN(c3ccccc3)CC2)cc1	AC	MDR1
O=C(CCc1ccccc1)c1cccc(OC[C@H](O)CN2CCCCC2)c1	2.94420007738712	367.214743788	3.7277	1	4	9	27	27	107.3283	49.77	0	O=C(CCc1ccccc1)c1cccc(OCCCN2CCCCC2)c1	nonAC	MDR1
O=C(CCc1ccccc1)c1ccc(OC[C@H](O)CN2CCOCC2)cc1	0.158073200867939	369.194008344	2.574	1	5	9	27	27	104.2963	59	0	O=C(CCc1ccccc1)c1ccc(OCCCN2CCOCC2)cc1	nonAC	MDR1
O[C@@H](COc1ccccc1[C@H](O)CCc1ccccc1)CN1CCN(c2ccc(F)cc2)CC1	2.48368858776377	464.247521136	4.0538	2	5	10	34	34	132.7196	56.17	0	c1ccc(CCCc2ccccc2OCCCN2CCN(c3ccccc3)CC2)cc1	AC	MDR1
CO[C@H](CCc1ccccc1)c1ccccc1OC[C@H](O)CN1CCN(c2ccc(F)cc2)CC1	3.58893447376021	478.2631712	4.7079	1	5	11	35	35	137.5098	45.17	0	c1ccc(CCCc2ccccc2OCCCN2CCN(c3ccccc3)CC2)cc1	AC	MDR1
O=C(CCc1ccccc1)c1cccc(OC[C@H](O)CN2CCN(c3ccc(F)cc3)CC2)c1	1.97711408876428	462.231871072	4.2031	1	5	10	34	34	132.0903	53.01	0	O=C(CCc1ccccc1)c1cccc(OCCCN2CCN(c3ccccc3)CC2)c1	AC	MDR1
CC(C)N(C[C@@H](O)COc1ccc(C(=O)CCc2ccccc2)cc1)C(C)C	2.1843490450735	383.246043916	4.3606	1	4	11	28	28	114.0153	49.77	0	O=C(CCc1ccccc1)c1ccccc1	AC	MDR1
CC(C)N(C[C@@H](O)COc1ccccc1[C@H](O)CCc1ccccc1)C(C)C	1.53962477559489	385.26169398	4.2113	2	4	11	28	28	114.6446	52.93	0	c1ccc(CCCc2ccccc2)cc1	nonAC	MDR1
CO[C@H](CCc1ccccc1)c1ccccc1OC[C@H](O)CN(C(C)C)C(C)C	2.50671525654109	399.277344044	4.8654	1	4	12	29	29	119.4348	41.93	0	c1ccc(CCCc2ccccc2)cc1	nonAC	MDR1
O=C(CCc1cccc2ccccc12)c1ccccc1OC[C@H](O)CN1CCCCC1	3.84220986858894	417.230393852	4.88090000000001	1	4	9	31	31	124.8343	49.77	0	O=C(CCc1cccc2ccccc12)c1ccccc1OCCCN1CCCCC1	nonAC	MDR1
O=C(CCc1ccccc1)c1ccccc1OC[C@H](O)CNCC(c1ccccc1)c1ccccc1	2.32250100796928	479.246043916	5.66350000000001	2	4	13	36	36	144.634	58.56	0	O=C(CCc1ccccc1)c1ccccc1OCCCNCC(c1ccccc1)c1ccccc1	nonAC	MDR1
O=C(CCc1ccccc1)c1ccccc1OC[C@H](O)CNC(c1ccccc1)c1ccccc1	-0.25639250544401	465.230393852	5.621	2	4	12	35	35	139.767	58.56	0	O=C(CCc1ccccc1)c1ccccc1OCCCNC(c1ccccc1)c1ccccc1	nonAC	MDR1
O=C(CCc1cccc2ccccc12)c1ccccc1OC[C@H](O)CNCCC(c1ccccc1)c1ccccc1	2.41460105740367	543.277344044	7.20680000000001	2	4	14	41	41	166.757	58.56	0	O=C(CCc1cccc2ccccc12)c1ccccc1OCCCNCCC(c1ccccc1)c1ccccc1	nonAC	MDR1
CO[C@H](CCc1ccccc1)c1ccccc1OC[C@H](O)CNCCC(c1ccccc1)c1ccccc1	2.36855173544814	509.292994108	6.55840000000001	2	4	15	38	38	154.6705	50.72	0	c1ccc(CCCc2ccccc2OCCCNCCC(c2ccccc2)c2ccccc2)cc1	nonAC	MDR1
O[C@@H](COc1ccccc1[C@H](O)CCc1ccccc1)CN1CCOCC1	-0.164289103604981	371.209658408	2.4247	2	5	9	27	27	104.9256	62.16	0	c1ccc(CCCc2ccccc2OCCCN2CCOCC2)cc1	nonAC	MDR1
CO[C@H](CCc1ccccc1)c1ccccc1OC[C@H](O)CN1CCOCC1	1.4935730686808	385.225308472	3.0788	1	5	10	28	28	109.7158	51.16	0	c1ccc(CCCc2ccccc2OCCCN2CCOCC2)cc1	nonAC	MDR1
CCCNC[C@@H](O)COc1ccc(OCc2ccccc2)cc1C(=O)CCc1ccccc1	4.3027065251361	447.240958536	4.8204	2	5	14	33	33	130.972	67.79	0	O=C(CCc1ccccc1)c1cccc(OCc2ccccc2)c1	nonAC	MDR1
O=C(CCc1ccccc1)c1cc(OCc2ccccc2)ccc1OC[C@H](O)CN1CCCCC1	3.84220986858894	473.2566086	5.30670000000001	1	5	12	35	35	138.1023	59	0	O=C(CCc1ccccc1)c1cc(OCc2ccccc2)ccc1OCCCN1CCCCC1	nonAC	MDR1
O=C(CCc1ccccc1)c1cc(O)ccc1OC[C@H](O)CN1CCCCC1	1.53962477559489	383.209658408	3.4333	2	5	9	28	28	108.9931	70	0	O=C(CCc1ccccc1)c1ccccc1OCCCN1CCCCC1	nonAC	MDR1
O=C(CCc1ccccc1)c1ccccc1OC[C@H](O)CNCCC(c1ccccc1)c1ccccc1	2.41460105740367	493.26169398	6.05360000000001	2	4	14	37	37	149.251	58.56	0	O=C(CCc1ccccc1)c1ccccc1OCCCNCCC(c1ccccc1)c1ccccc1	nonAC	MDR1
O=C(CCc1ccccc1)c1ccccc1OC[C@H](O)CNc1ccccc1	0.227151150425429	375.18344366	4.3539	2	4	10	28	28	111.969	58.56	0	O=C(CCc1ccccc1)c1ccccc1OCCCNc1ccccc1	nonAC	MDR1
O=C(CCc1ccccc1)c1ccccc1OC[C@H](O)CNC1CCCCC1	3.17447198043665	381.230393852	4.1641	2	4	10	28	28	111.913	58.56	0	O=C(CCc1ccccc1)c1ccccc1OCCCNC1CCCCC1	nonAC	MDR1
CC(C)N(C[C@@H](O)COc1ccc(O)cc1C(=O)CCc1ccccc1)C(C)C	2.04619163255832	399.240958536	4.0662	2	5	11	29	29	115.6801	70	0	O=C(CCc1ccccc1)c1ccccc1	AC	MDR1
CC(C)N(C[C@@H](O)COc1ccc(OCc2ccccc2)cc1C(=O)CCc1ccccc1)C(C)C	4.60210001616983	489.287908728	5.93960000000001	1	5	14	36	36	144.7893	59	0	O=C(CCc1ccccc1)c1cccc(OCc2ccccc2)c1	nonAC	MDR1
O=C(CCc1ccccc1)c1cc(OCc2ccccc2)ccc1OC[C@H](O)CN1CCN(Cc2ccccc2)CC1	4.25663431526051	564.29880776	5.63860000000001	1	6	14	42	42	165.9703	62.24	0	O=C(CCc1ccccc1)c1cc(OCc2ccccc2)ccc1OCCCN1CCN(Cc2ccccc2)CC1	nonAC	MDR1
O=C(CCc1ccccc1)c1cc(O)ccc1OC[C@H](O)CN1CCN(Cc2ccccc2)CC1	2.73696370767361	474.251857568	3.7652	2	6	11	35	35	136.8611	73.24	0	O=C(CCc1ccccc1)c1ccccc1OCCCN1CCN(Cc2ccccc2)CC1	nonAC	MDR1
CC(C)O[C@H](CCc1ccccc1)c1ccccc1OC[C@H](O)CN1CCCCC1	2.87511969195258	411.277344044	5.0111	1	4	11	30	30	121.9598	41.93	0	c1ccc(CCCc2ccccc2OCCCN2CCCCC2)cc1	AC	MDR1
CC(C)(C)O[C@H](CCc1ccccc1)c1ccccc1OC[C@H](O)CN1CCCCC1	3.01327165099246	425.292994108	5.4012	1	4	10	31	31	126.5768	41.93	0	c1ccc(CCCc2ccccc2OCCCN2CCCCC2)cc1	AC	MDR1
O=C(c1ccccc1)c1ccccc1OC[C@H](O)CN1CCC(O)(c2ccccc2)CC1	3.26656164043629	431.209658408	3.6409	2	5	8	32	32	123.8311	70	0	O=C(c1ccccc1)c1ccccc1OCCCN1CCC(c2ccccc2)CC1	nonAC	MDR1
O=C(c1ccccc1)c1ccccc1OC[C@H](O)CN1CCN(c2ccc(F)cc2)CC1	4.00339601931672	434.200570944	3.6186	1	5	8	32	32	122.8713	53.01	0	O=C(c1ccccc1)c1ccccc1OCCCN1CCN(c2ccccc2)CC1	nonAC	MDR1
CC(=O)c1ccccc1OC[C@H](O)CN1CCC(Cc2ccccc2)CC1	3.12841756506886	367.214743788	3.5836	1	4	8	27	27	107.2583	49.77	0	c1ccc(CC2CCN(CCCOc3ccccc3)CC2)cc1	nonAC	MDR1
CC(=O)c1ccccc1OC[C@H](O)CN1CCC(O)(c2ccccc2)CC1	0.940951434601388	369.194008344	2.6125	2	5	7	27	27	103.9611	70	0	c1ccc(OCCCN2CCC(c3ccccc3)CC2)cc1	AC	MDR1
Cc1ccccc1N1CCN(C[C@@H](O)COc2ccccc2C(=O)CCc2ccc(Cl)cc2)CC1	6.05293289842729	492.217970596	5.02582	1	5	10	35	35	141.8793	53.01	0	O=C(CCc1ccccc1)c1ccccc1OCCCN1CCN(c2ccccc2)CC1	AC	MDR1
Cc1ccc(CCC(=O)c2ccccc2OC[C@H](O)CN2CCN(c3ccccc3C)CC2)cc1	6.09857840591725	472.272593012	4.68084	1	5	10	35	35	141.6063	53.01	0	O=C(CCc1ccccc1)c1ccccc1OCCCN1CCN(c2ccccc2)CC1	AC	MDR1
COc1ccc(CCC(=O)c2ccccc2OC[C@H](O)CN2CCN(c3ccccc3C)CC2)cc1	6.35169980330356	488.267507632	4.38102	1	6	11	36	36	143.4213	62.24	0	O=C(CCc1ccccc1)c1ccccc1OCCCN1CCN(c2ccccc2)CC1	AC	MDR1
Cc1ccccc1N1CCN(C[C@@H](O)COc2ccccc2C(=O)CCc2ccc(Cl)c(Cl)c2)CC1	5.36188766293972	526.178998244	5.67922000000001	1	5	10	36	36	146.8893	53.01	0	O=C(CCc1ccccc1)c1ccccc1OCCCN1CCN(c2ccccc2)CC1	AC	MDR1
CC(=O)O[C@@H](COc1ccccc1C(=O)CCc1ccccc1)CN1CCCCC1	3.17447198043665	409.225308472	4.2985	0	5	10	30	30	116.8755	55.84	0	O=C(CCc1ccccc1)c1ccccc1OCCCN1CCCCC1	nonAC	MDR1
COC(=O)c1ccc(NC[C@@H](O)COc2ccccc2C(=O)CCc2ccccc2)cc1	1.65475137033792	433.188922964	4.1405	2	6	11	32	32	123.3085	84.86	0	O=C(CCc1ccccc1)c1ccccc1OCCCNc1ccccc1	nonAC	MDR1
Cc1ccccc1N1CCN(C[C@@H](O)COc2ccc(Cl)cc2C(=O)CCc2ccccc2)CC1	4.92449852557938	492.217970596	5.02582	1	5	10	35	35	141.8793	53.01	0	O=C(CCc1ccccc1)c1ccccc1OCCCN1CCN(c2ccccc2)CC1	AC	MDR1
COc1ccc(OC[C@H](O)CN2CCN(c3ccccc3C)CC2)c(C(=O)CCc2ccccc2)c1	3.81917196224443	488.267507632	4.38102	1	6	11	36	36	143.4213	62.24	0	O=C(CCc1ccccc1)c1ccccc1OCCCN1CCN(c2ccccc2)CC1	AC	MDR1
Cc1ccc(OC[C@H](O)CN2CCN(c3ccccc3C)CC2)c(C(=O)CCc2ccccc2)c1	5.75350900809883	472.272593012	4.68084	1	5	10	35	35	141.6063	53.01	0	O=C(CCc1ccccc1)c1ccccc1OCCCN1CCN(c2ccccc2)CC1	AC	MDR1
O=C(CCc1ccccc1)c1ccccc1OC[C@H](O)CNc1ccc(C(F)(F)F)cc1	-0.0491593705827195	443.170828288	5.3727	2	4	10	32	32	116.971	58.56	0	O=C(CCc1ccccc1)c1ccccc1OCCCNc1ccccc1	nonAC	MDR1
O=C(CCc1ccccc1)c1ccccc1OC[C@H](O)CNc1ccc([N+](=O)[O-])cc1	1.14818319219835	420.168521868	4.2621	2	6	11	31	31	118.6234	101.7	0	O=C(CCc1ccccc1)c1ccccc1OCCCNc1ccccc1	nonAC	MDR1
CCC(=O)N(Cc1ccccc1)C[C@@H](O)COc1ccccc1C(=O)CCc1ccccc1	1.58567413710777	445.225308472	4.6806	1	4	12	33	33	129.1873	66.84	0	O=C(CCc1ccccc1)c1ccccc1OCCCNCc1ccccc1	AC	MDR1
CCCN(C[C@@H](O)COc1ccccc1C(=O)CCc1ccccc1)C(=O)c1ccccc1	1.56265230036047	445.225308472	4.7942	1	4	12	33	33	129.6738	66.84	0	O=C(NCCCOc1ccccc1C(=O)CCc1ccccc1)c1ccccc1	nonAC	MDR1
O=C(CCc1cccc2ccccc12)c1ccccc1OC[C@H](O)CN1CCOCC1	2.41460105740367	419.209658408	3.7272	1	5	9	31	31	121.8023	59	0	O=C(CCc1cccc2ccccc12)c1ccccc1OCCCN1CCOCC1	nonAC	MDR1
CC(C)N(C[C@@H](O)COc1ccccc1C(=O)CCc1cccc2ccccc12)C(C)C	2.85208741401608	433.26169398	5.51380000000001	1	4	11	32	32	131.5213	49.77	0	O=C(CCc1cccc2ccccc12)c1ccccc1	AC	MDR1
CCC(=O)c1ccccc1OC[C@H](O)CN1CCC(O)(c2ccccc2)CC1	3.28957298262513	383.209658408	3.0026	2	5	8	28	28	108.5781	70	0	c1ccc(OCCCN2CCC(c3ccccc3)CC2)cc1	AC	MDR1
O=C(CCc1cccc2ccccc12)c1ccccc1OC[C@H](O)CN1CCC(O)(c2ccccc2)CC1	4.67111046373925	509.2566086	5.37860000000001	2	5	10	38	38	150.5561	70	0	O=C(CCc1cccc2ccccc12)c1ccccc1OCCCN1CCC(c2ccccc2)CC1	nonAC	MDR1
CC(=O)c1cccc(OC[C@H](O)CN2CCOCC2)c1	-2.76620986269764	279.147058152	0.9611	1	5	6	20	20	75.2073	59	0	c1ccc(OCCCN2CCOCC2)cc1	AC	MDR1
CC(=O)c1cccc(OC[C@H](O)CN2CCCCC2)c1	-0.118237144399147	277.167793596	2.1148	1	4	6	20	20	78.2393	49.77	0	c1ccc(OCCCN2CCCCC2)cc1	nonAC	MDR1
CC(=O)c1cccc(OC[C@H](O)CN2CCN(c3ccc(F)cc3)CC2)c1	-0.210340371976184	372.18492088	2.5902	1	5	7	27	27	103.0013	53.01	0	c1ccc(OCCCN2CCN(c3ccccc3)CC2)cc1	AC	MDR1
O=C(CCc1ccccc1)c1ccccc1OC[C@H](O)CN1CCN(C(=O)c2ccccc2)CC1	4.14158391888126	472.236207504	3.6998	1	5	10	35	35	135.8228	70.08	0	O=C(CCc1ccccc1)c1ccccc1OCCCN1CCN(C(=O)c2ccccc2)CC1	nonAC	MDR1
CC(=O)c1ccc(OC[C@H](O)CN2CCCCC2)cc1	-1.79912404659678	277.167793596	2.1148	1	4	6	20	20	78.2393	49.77	0	c1ccc(OCCCN2CCCCC2)cc1	nonAC	MDR1
CC(=O)c1ccc(OC[C@H](O)CN2CCN(c3ccc(F)cc3)CC2)cc1	-0.37152170729359	372.18492088	2.5902	1	5	7	27	27	103.0013	53.01	0	c1ccc(OCCCN2CCN(c3ccccc3)CC2)cc1	AC	MDR1
CC(=O)c1ccc(OC[C@H](O)CN2CCOCC2)cc1	-3.61816630285163	279.147058152	0.9611	1	5	6	20	20	75.2073	59	0	c1ccc(OCCCN2CCOCC2)cc1	AC	MDR1
CN(CCN(C)S(=O)(=O)c1cccc2c(N(C)C)cccc12)C[C@@H](O)COc1ccccc1C(=O)c1ccccc1	1.4935730686808	575.245392284	4.129	1	7	13	41	41	163.4061	90.39	0	O=C(c1ccccc1)c1ccccc1OCCCNCCNS(=O)(=O)c1cccc2ccccc12	nonAC	MDR1
CCCNC[C@@H](O)COc1ccc(C)cc1C(=O)c1ccccc1	1.90804160213925	327.18344366	2.96532	2	4	9	24	24	95.716	58.56	0	O=C(c1ccccc1)c1ccccc1	nonAC	MDR1
CC(C)[C@H](NC[C@@H](O)COc1ccccc1C(=O)CCc1ccccc1)c1ccccc1	3.65800073236584	431.246043916	5.22870000000001	2	4	12	32	32	129.061	58.56	0	O=C(CCc1ccccc1)c1ccccc1OCCCNCc1ccccc1	AC	MDR1
O=C(CCc1ccccc1)c1ccccc1OC[C@H](O)CN[C@@H](c1ccccc1)C1CCCCC1	4.02644371414516	471.277344044	6.15300000000001	2	4	12	35	35	140.798	58.56	0	O=C(CCc1ccccc1)c1ccccc1OCCCN[C@@H](c1ccccc1)C1CCCCC1	nonAC	MDR1
Cc1ccccc1N1CCN(C[C@@H](O)COc2cc(Cl)c(Cl)cc2C(=O)CCc2ccccc2)CC1	6.1679638191168	526.178998244	5.67922000000001	1	5	10	36	36	146.8893	53.01	0	O=C(CCc1ccccc1)c1ccccc1OCCCN1CCN(c2ccccc2)CC1	AC	MDR1
O=C1CCc2cccc(OC[C@H](O)CN3CCCCC3)c21	-0.187314294943684	289.167793596	2.0411	1	4	5	21	21	80.8863	49.77	0	O=C1CCc2cccc(OCCCN3CCCCC3)c21	nonAC	MDR1
CC(C)(C)[C@@H](NC[C@@H](O)COc1ccccc1C(=O)CCc1ccccc1)c1ccccc1	3.31261794671158	445.26169398	5.61880000000001	2	4	11	33	33	133.678	58.56	0	O=C(CCc1ccccc1)c1ccccc1OCCCNCc1ccccc1	AC	MDR1
O=C1CCc2c(OC[C@H](O)CN3CCCCC3)cccc21	-0.325469221728753	289.167793596	2.0411	1	4	5	21	21	80.8863	49.77	0	O=C1CCc2c(OCCCN3CCCCC3)cccc21	nonAC	MDR1
O=C1c2c(cccc2OC[C@H](O)CN2CCCCC2)C[C@@H]1Cc1ccccc1	3.63495900140906	379.214743788	3.5099	1	4	7	28	28	109.9053	49.77	0	O=C1c2c(cccc2OCCCN2CCCCC2)C[C@@H]1Cc1ccccc1	nonAC	MDR1
O=C1c2cccc(OC[C@H](O)CN3CCCCC3)c2C[C@H]1Cc1ccccc1	4.04946862997345	379.214743788	3.5099	1	4	7	28	28	109.9053	49.77	0	O=C1c2cccc(OCCCN3CCCCC3)c2C[C@H]1Cc1ccccc1	nonAC	MDR1
Cc1cccc(N2CCN(C[C@@H](O)COc3cccc4c3C(=O)[C@@H](Cc3ccccc3)C4)CC2)c1C	3.88825320453533	484.272593012	4.46304	1	5	8	36	36	144.1833	53.01	0	O=C1c2c(cccc2OCCCN2CCN(c3ccccc3)CC2)C[C@@H]1Cc1ccccc1	nonAC	MDR1
COc1ccc(N2CCN(C[C@@H](O)COc3cccc4c3C(=O)[C@@H](Cc3ccccc3)C4)CC2)cc1	3.03629212993706	486.251857568	3.8548	1	6	9	36	36	141.2613	62.24	0	O=C1c2c(cccc2OCCCN2CCN(c3ccccc3)CC2)C[C@@H]1Cc1ccccc1	nonAC	MDR1
O=C1c2c(cccc2OC[C@H](O)CN2CCOCC2)C[C@@H]1Cc1ccccc1	3.31261794671158	381.194008344	2.3562	1	5	7	28	28	106.8733	59	0	O=C1c2c(cccc2OCCCN2CCOCC2)C[C@@H]1Cc1ccccc1	nonAC	MDR1
O=C1C[C@H](CN2CCCCC2)Oc2ccccc21	-3.08857173257344	245.141578848	2.5063	0	3	2	18	18	70.0965	29.54	0	O=C1C[C@H](CN2CCCCC2)Oc2ccccc21	nonAC	MDR1
O=C1C[C@H](CN2CCN(c3ccc(F)cc3)CC2)Oc2ccccc21	-0.785986414642837	340.158706132	2.9817	0	4	3	25	25	94.8585	32.78	0	O=C1C[C@H](CN2CCN(c3ccccc3)CC2)Oc2ccccc21	AC	MDR1
Cc1cccc(N2CCN(C[C@H]3CC(=O)c4ccccc4O3)CC2)c1C	1.37844233553288	350.199428072	3.45944	0	4	3	26	26	104.3745	32.78	0	O=C1C[C@H](CN2CCN(c3ccccc3)CC2)Oc2ccccc21	AC	MDR1
O=C1C[C@H](CN2CCN(Cc3ccccc3)CC2)Oc2ccccc21	-0.0952111867415581	336.183778008	2.8382	0	4	4	25	25	97.9645000000001	32.78	0	O=C1C[C@H](CN2CCN(Cc3ccccc3)CC2)Oc2ccccc21	nonAC	MDR1
O=C1C[C@H](CN2CCOCC2)Oc2ccccc21	-5.04576906583852	247.120843404	1.3526	0	4	2	18	18	67.0645	38.77	0	O=C1C[C@H](CN2CCOCC2)Oc2ccccc21	nonAC	MDR1
CC(=O)c1ccc(OC[C@H](O)CN2CCN(c3cccc(C)c3C)CC2)cc1	1.79291079582563	382.22564282	3.06794	1	5	7	28	28	112.5173	53.01	0	c1ccc(OCCCN2CCN(c3ccccc3)CC2)cc1	AC	MDR1
Cc1cccc(N2CCN(C[C@@H](O)COc3ccccc3C(=O)CCc3ccccc3)CC2)c1C	7.27313467068994	472.272593012	4.68084	1	5	10	35	35	141.6063	53.01	0	O=C(CCc1ccccc1)c1ccccc1OCCCN1CCN(c2ccccc2)CC1	AC	MDR1
CC(=O)c1ccc(OC[C@H](O)CN2CCN(c3ccccc3C)CC2)cc1	1.65475137033792	368.209992756	2.75952	1	5	7	27	27	107.7803	53.01	0	c1ccc(OCCCN2CCN(c3ccccc3)CC2)cc1	AC	MDR1
CC(=O)c1cccc(OC[C@H](O)CN2CCN(c3cccc(C)c3C)CC2)c1	3.05932887223792	382.22564282	3.06794	1	5	7	28	28	112.5173	53.01	0	c1ccc(OCCCN2CCN(c3ccccc3)CC2)cc1	AC	MDR1
O=C([C@@H]1Oc2ccccc2[C@@H]1CCc1ccccc1)N1CCCCC1	0.204125622849912	335.18852904	4.1765	0	2	4	25	25	98.7930000000001	29.54	0	O=C([C@@H]1Oc2ccccc2[C@@H]1CCc1ccccc1)N1CCCCC1	nonAC	MDR1
C[C@H]1c2ccccc2O[C@H]1C(=O)N1CCCCC1	-2.55897712094186	245.141578848	2.5636	0	2	1	18	18	69.704	29.54	0	O=C([C@H]1Cc2ccccc2O1)N1CCCCC1	nonAC	MDR1
c1ccc(CC[C@H]2c3ccccc3O[C@H]2CN2CCCCC2)cc1	1.60870191152014	321.209264484	4.6499	0	2	5	24	24	98.6530000000001	12.47	0	c1ccc(CC[C@H]2c3ccccc3O[C@H]2CN2CCCCC2)cc1	nonAC	MDR1
C[C@H]1c2ccccc2O[C@H]1CN1CCCCC1	-1.79912404659678	231.162314292	3.037	0	2	2	17	17	69.564	12.47	0	c1ccc2c(c1)C[C@H](CN1CCCCC1)O2	nonAC	MDR1
CC(=O)c1cccc(OC[C@H](O)CN2CCN(c3ccccc3C)CC2)c1	2.71394604112979	368.209992756	2.75952	1	5	7	27	27	107.7803	53.01	0	c1ccc(OCCCN2CCN(c3ccccc3)CC2)cc1	AC	MDR1
CC(=O)c1ccccc1OC[C@H](O)CN1CCN(c2cccc(C)c2C)CC1	3.70403539903556	382.22564282	3.06794	1	5	7	28	28	112.5173	53.01	0	c1ccc(OCCCN2CCN(c3ccccc3)CC2)cc1	AC	MDR1
Cc1cccc(N2CCN(C[C@@H](O)COc3ccc(C(=O)CCc4ccccc4)cc3)CC2)c1C	3.56588506055474	472.272593012	4.68084	1	5	10	35	35	141.6063	53.01	0	O=C(CCc1ccccc1)c1ccc(OCCCN2CCN(c3ccccc3)CC2)cc1	AC	MDR1
COc1ccc(C(=O)CCc2ccccc2)c(OC[C@H](O)CN2CCN(c3ccccc3C)CC2)c1	5.5692438160963	488.267507632	4.38102	1	6	11	36	36	143.4213	62.24	0	O=C(CCc1ccccc1)c1ccccc1OCCCN1CCN(c2ccccc2)CC1	AC	MDR1
COc1ccc(C(=O)CCc2ccccc2)c(OC[C@H](O)CN2CCCCC2)c1	3.31261794671158	397.225308472	3.7363	1	5	10	29	29	113.8803	59	0	O=C(CCc1ccccc1)c1ccccc1OCCCN1CCCCC1	nonAC	MDR1
Cc1ccccc1N1CCN(C[C@@H](O)COc2ccccc2C(=O)CCc2ccc(N(C)C)cc2)CC1	6.44432427932379	501.299142108	4.43842	1	6	11	37	37	151.1963	56.25	0	O=C(CCc1ccccc1)c1ccccc1OCCCN1CCN(c2ccccc2)CC1	AC	MDR1
COc1ccc(OC[C@H](O)CN2CCN(c3ccccc3C)CC2)c(C(C)=O)c1	2.25342337261887	398.22055744	2.76812	1	6	8	29	29	114.3323	62.24	0	c1ccc(OCCCN2CCN(c3ccccc3)CC2)cc1	AC	MDR1
CC(=O)c1cc(C)ccc1OC[C@H](O)CN1CCN(c2ccccc2C)CC1	3.01327165099246	382.22564282	3.06794	1	5	7	28	28	112.5173	53.01	0	c1ccc(OCCCN2CCN(c3ccccc3)CC2)cc1	AC	MDR1
CC(=O)c1cc(C(C)=O)c(OC[C@H](O)CN2CCN(c3ccccc3C)CC2)cc1C	3.65800073236584	424.236207504	3.27054	1	6	8	31	31	122.5218	70.08	0	c1ccc(OCCCN2CCN(c3ccccc3)CC2)cc1	AC	MDR1
CC(=O)c1ccccc1OC[C@H](O)CN1CCN(c2ccccc2C)CC1	3.47379037511555	368.209992756	2.75952	1	5	7	27	27	107.7803	53.01	0	c1ccc(OCCCN2CCN(c3ccccc3)CC2)cc1	AC	MDR1
CC(=O)c1ccc(C)cc1OC[C@H](O)CN1CCN(c2ccccc2C)CC1	3.91129317048359	382.22564282	3.06794	1	5	7	28	28	112.5173	53.01	0	c1ccc(OCCCN2CCN(c3ccccc3)CC2)cc1	AC	MDR1
CC(=O)c1cc(Cl)c(Cl)cc1OC[C@H](O)CN1CCN(c2ccccc2C)CC1	4.16459149022183	436.132048052	4.06632	1	5	7	29	29	117.8003	53.01	0	c1ccc(OCCCN2CCN(c3ccccc3)CC2)cc1	AC	MDR1
COc1ccc(C(=O)CCc2ccc(N(C)C)cc2)c(OC[C@H](O)CN2CCN(c3ccccc3C)CC2)c1	5.31588186298777	531.309706792	4.44702	1	7	12	39	39	157.7483	65.48	0	O=C(CCc1ccccc1)c1ccccc1OCCCN1CCN(c2ccccc2)CC1	AC	MDR1
CC(=O)c1ccc(OC[C@H](O)CNCCC(c2ccccc2)c2ccccc2)cc1	3.81917196224443	403.214743788	4.4407	2	4	11	30	30	120.162	58.56	0	c1ccc(OCCCNCCC(c2ccccc2)c2ccccc2)cc1	nonAC	MDR1
Cc1ccccc1N1CCN(C[C@@H](O)COc2cccc(C(=O)CCc3ccccc3)c2)CC1	4.69417969133137	458.256942948	4.37242	1	5	10	34	34	136.8693	53.01	0	O=C(CCc1ccccc1)c1cccc(OCCCN2CCN(c3ccccc3)CC2)c1	AC	MDR1
O=C(CCc1ccccc1)c1cccc(OC[C@H](O)CNCCC(c2ccccc2)c2ccccc2)c1	3.75008537268013	493.26169398	6.05360000000001	2	4	14	37	37	149.251	58.56	0	O=C(CCc1ccccc1)c1cccc(OCCCNCCC(c2ccccc2)c2ccccc2)c1	nonAC	MDR1
Cc1cccc(N2CCN(C[C@@H](O)COc3cccc(C(=O)CCc4ccccc4)c3)CC2)c1C	4.0724565017702	472.272593012	4.68084	1	5	10	35	35	141.6063	53.01	0	O=C(CCc1ccccc1)c1cccc(OCCCN2CCN(c3ccccc3)CC2)c1	AC	MDR1
O=C(CCc1ccccc1)c1cccc(OC[C@H](O)CN2CCOCC2)c1	0.848848339501561	369.194008344	2.574	1	5	9	27	27	104.2963	59	0	O=C(CCc1ccccc1)c1cccc(OCCCN2CCOCC2)c1	nonAC	MDR1
O=C(CCc1ccccc1)c1ccc(OC[C@H](O)CNCCC(c2ccccc2)c2ccccc2)cc1	2.78301472929206	493.26169398	6.05360000000001	2	4	14	37	37	149.251	58.56	0	O=C(CCc1ccccc1)c1ccc(OCCCNCCC(c2ccccc2)c2ccccc2)cc1	nonAC	MDR1
O=C(CCc1ccccc1)c1cc(OCc2ccccc2)ccc1OC[C@H](O)CN1CCC(O)(c2ccccc2)CC1	4.55605546251113	565.282823348	5.80440000000001	2	6	13	42	42	163.8241	79.23	0	O=C(CCc1ccccc1)c1cc(OCc2ccccc2)ccc1OCCCN1CCC(c2ccccc2)CC1	nonAC	MDR1
CC(C)(C)OC(=O)N1CCN(C[C@@H](O)COc2ccccc2C(=O)c2ccccc2)CC1	2.23040394842708	440.231122124	3.21	1	6	7	32	32	122.0653	79.31	0	O=C(c1ccccc1)c1ccccc1OCCCN1CCNCC1	nonAC	MDR1
CC(=O)c1ccccc1OC[C@H](O)CN(C(C)C)C(C)C	-0.210340371976184	293.199093724	2.7477	1	4	8	21	21	84.9263000000001	49.77	0	c1ccccc1	AC	MDR1
O[C@@H](CCc1ccccc1)c1ccccc1OC[C@H](O)CN1CCN(Cc2ccccc2)CC1	3.77312493090633	460.272593012	3.9103	2	5	11	34	34	135.8256	56.17	0	c1ccc(CCCc2ccccc2OCCCN2CCN(Cc3ccccc3)CC2)cc1	nonAC	MDR1
CO[C@@H](CCc1ccccc1)c1ccccc1OC[C@H](O)CN1CCN(Cc2ccccc2)CC1	4.62512386935496	474.288243076	4.5644	1	5	12	35	35	140.6158	45.17	0	c1ccc(CCCc2ccccc2OCCCN2CCN(Cc3ccccc3)CC2)cc1	nonAC	MDR1
Cc1ccccc1N1CCN(C[C@@H](O)COc2ccccc2[C@@H](O)CCc2ccccc2)CC1	5.20069786463597	460.272593012	4.22312	2	5	10	34	34	137.4986	56.17	0	c1ccc(CCCc2ccccc2OCCCN2CCN(c3ccccc3)CC2)cc1	AC	MDR1
CO[C@@H](CCc1ccccc1)c1ccccc1OC[C@H](O)CN1CCN(c2ccccc2C)CC1	5.40790681457376	474.288243076	4.87722	1	5	11	35	35	142.2888	45.17	0	c1ccc(CCCc2ccccc2OCCCN2CCN(c3ccccc3)CC2)cc1	AC	MDR1
Cc1cccc(N2CCN(C[C@@H](O)COc3ccccc3[C@@H](O)CCc3ccccc3)CC2)c1C	4.57899306568523	474.288243076	4.53154	2	5	10	35	35	142.2356	56.17	0	c1ccc(CCCc2ccccc2OCCCN2CCN(c3ccccc3)CC2)cc1	AC	MDR1
CCC(=O)c1ccccc1OC[C@H](O)CN1CCN(c2ccc(F)cc2)CC1	2.27645606233029	386.200570944	2.9803	1	5	8	28	28	107.6183	53.01	0	c1ccc(OCCCN2CCN(c3ccccc3)CC2)cc1	AC	MDR1
CCC(=O)c1ccccc1OC[C@H](O)CN(C(C)C)C(C)C	0.641614984393078	307.214743788	3.1378	1	4	9	22	22	89.5433000000001	49.77	0	c1ccccc1	AC	MDR1
CCC(=O)c1ccccc1OC[C@H](O)CN1CCN(Cc2ccccc2)CC1	1.72383094753376	382.22564282	2.8368	1	5	9	28	28	110.7243	53.01	0	c1ccc(CN2CCN(CCCOc3ccccc3)CC2)cc1	nonAC	MDR1
CCC(=O)c1ccccc1OC[C@H](O)CN1CCN(c2ccccc2C)CC1	3.86526094742878	382.22564282	3.14962	1	5	8	28	28	112.3973	53.01	0	c1ccc(OCCCN2CCN(c3ccccc3)CC2)cc1	AC	MDR1
CCC(=O)c1ccccc1OC[C@H](O)CNCCC(c1ccccc1)c1ccccc1	4.21059342501318	417.230393852	4.8308	2	4	12	31	31	124.779	58.56	0	c1ccc(OCCCNCCC(c2ccccc2)c2ccccc2)cc1	nonAC	MDR1
CC(=O)c1cc(C)ccc1OC[C@H](O)CN1CCOCC1	-0.4405985541758	293.162708216	1.26952	1	5	6	21	21	79.9443	59	0	c1ccc(OCCCN2CCOCC2)cc1	AC	MDR1
CC(=O)c1cc(C)ccc1OC[C@H](O)CN(C(C)C)C(C)C	0.273202500571537	307.214743788	3.05612	1	4	8	22	22	89.6633000000001	49.77	0	c1ccccc1	AC	MDR1
CC(=O)c1cc(C)ccc1OC[C@H](O)CN1CCN(c2ccc(F)cc2)CC1	0.802797219790595	386.200570944	2.89862	1	5	7	28	28	107.7383	53.01	0	c1ccc(OCCCN2CCN(c3ccccc3)CC2)cc1	AC	MDR1
CC(=O)c1cc(C)ccc1OC[C@H](O)CN1CCN(c2cccc(C)c2C)CC1	3.19748895248402	396.241292884	3.37636	1	5	7	29	29	117.2543	53.01	0	c1ccc(OCCCN2CCN(c3ccccc3)CC2)cc1	AC	MDR1
Cc1ccc(OC[C@H](O)CN2CCCCC2)c(C(=O)CCc2ccccc2)c1	3.42773190588648	381.230393852	4.03612	1	4	9	28	28	112.0653	49.77	0	O=C(CCc1ccccc1)c1ccccc1OCCCN1CCCCC1	nonAC	MDR1
Cc1ccc(OC[C@H](O)CN2CCOCC2)c(C(=O)CCc2ccccc2)c1	1.58567413710777	383.209658408	2.88242	1	5	9	28	28	109.0333	59	0	O=C(CCc1ccccc1)c1ccccc1OCCCN1CCOCC1	nonAC	MDR1
Cc1ccc(OC[C@H](O)CN2CCN(c3ccc(F)cc3)CC2)c(C(=O)CCc2ccccc2)c1	3.49682525982507	476.247521136	4.51152	1	5	10	35	35	136.8273	53.01	0	O=C(CCc1ccccc1)c1ccccc1OCCCN1CCN(c2ccccc2)CC1	AC	MDR1
Cc1ccc(OC[C@H](O)CN2CCN(c3cccc(C)c3C)CC2)c(C(=O)CCc2ccccc2)c1	4.97054957769589	486.288243076	4.98926000000001	1	5	10	36	36	146.3433	53.01	0	O=C(CCc1ccccc1)c1ccccc1OCCCN1CCN(c2ccccc2)CC1	AC	MDR1
Cc1ccc(NC(=S)N2CCN(C[C@@H](O)COc3ccccc3C(=O)c3ccccc3)CC2)cc1	3.05932887223792	489.208612852	3.98032	2	5	8	35	35	143.231	65.04	0	O=C(c1ccccc1)c1ccccc1OCCCN1CCN(C(=S)Nc2ccccc2)CC1	nonAC	MDR1
Cc1ccc(NC(=O)N2CCN(C[C@@H](O)COc3ccccc3C(=O)c3ccccc3)CC2)cc1	2.82907214366531	473.231456472	3.81542	2	5	8	35	35	136.029	82.11	0	O=C(c1ccccc1)c1ccccc1OCCCN1CCN(C(=O)Nc2ccccc2)CC1	nonAC	MDR1
O=C(c1ccccc1)c1ccccc1OC[C@@H](O)CN1CCN(C[C@@H](O)COc2ccccc2C(=O)c2ccccc2)CC1	5.03956785536417	594.272986936	3.9458	2	8	14	44	44	168.5166	99.54	0	O=C(c1ccccc1)c1ccccc1OCCCN1CCN(CCCOc2ccccc2C(=O)c2ccccc2)CC1	nonAC	MDR1
CC(=O)c1cc(C)ccc1OC[C@H](O)CN1CCN(C[C@H](O)COc2ccccc2C(=O)c2ccccc2)CC1	-0.164289103604981	546.272986936	3.22582	2	8	13	40	40	153.3836	99.54	0	O=C(c1ccccc1)c1ccccc1OCCCN1CCN(CCCOc2ccccc2)CC1	nonAC	MDR1
COc1ccc(N2CCN(C[C@@H](O)COc3ccc(C)cc3C(C)=O)CC2)cc1	0.848848339501561	398.22055744	2.76812	1	6	8	29	29	114.3323	62.24	0	c1ccc(OCCCN2CCN(c3ccccc3)CC2)cc1	AC	MDR1
CC(=O)c1cc(C)ccc1OC[C@H](O)CN1CCN(C(=O)Nc2ccc(C)cc2)CC1	0.0889960156190774	425.231456472	3.09544	2	5	7	31	31	120.896	82.11	0	O=C(Nc1ccccc1)N1CCN(CCCOc2ccccc2)CC1	nonAC	MDR1
CC(=O)c1cc(C)ccc1OC[C@H](O)CN1CCN(c2ccc(C)cc2)CC1	0.940951434601388	382.22564282	3.06794	1	5	7	28	28	112.5173	53.01	0	c1ccc(OCCCN2CCN(c3ccccc3)CC2)cc1	AC	MDR1
O=C(c1ccccc1)c1ccc(OC[C@H](O)CN2CCN(c3ccc(F)cc3)CC2)cc1	2.1152677281754	434.200570944	3.6186	1	5	8	32	32	122.8713	53.01	0	O=C(c1ccccc1)c1ccc(OCCCN2CCN(c3ccccc3)CC2)cc1	nonAC	MDR1
Cc1ccccc1N1CCN(C[C@@H](O)COc2ccc(C(=O)c3ccccc3)cc2)CC1	2.78301472929206	430.22564282	3.78792	1	5	8	32	32	127.6503	53.01	0	O=C(c1ccccc1)c1ccc(OCCCN2CCN(c3ccccc3)CC2)cc1	nonAC	MDR1
Cc1cccc(N2CCN(C[C@@H](O)COc3ccc(C(=O)c4ccccc4)cc3)CC2)c1C	2.50671525654109	444.241292884	4.09634	1	5	8	33	33	132.3873	53.01	0	O=C(c1ccccc1)c1ccc(OCCCN2CCN(c3ccccc3)CC2)cc1	nonAC	MDR1
CCC(=O)c1ccc(OC[C@H](O)CN2CCN(c3cccc(C)c3C)CC2)cc1	1.7468552187963	396.241292884	3.45804	1	5	8	29	29	117.1343	53.01	0	c1ccc(OCCCN2CCN(c3ccccc3)CC2)cc1	AC	MDR1
CCC(=O)c1ccc(OC[C@H](O)CN2CCN(c3ccc(F)cc3)CC2)cc1	1.72383094753376	386.200570944	2.9803	1	5	8	28	28	107.6183	53.01	0	c1ccc(OCCCN2CCN(c3ccccc3)CC2)cc1	AC	MDR1
CCC(=O)c1ccc(OC[C@H](O)CN2CCN(c3ccccc3C)CC2)cc1	2.23040394842708	382.22564282	3.14962	1	5	8	28	28	112.3973	53.01	0	c1ccc(OCCCN2CCN(c3ccccc3)CC2)cc1	AC	MDR1
CCC(=O)c1ccc(OC[C@H](O)CN2CCCCC2)cc1	-1.4076845554567	291.18344366	2.5049	1	4	7	21	21	82.8563	49.77	0	c1ccc(OCCCN2CCCCC2)cc1	nonAC	MDR1
O=C(CCc1cccc2ccccc12)c1ccc(OC[C@H](O)CN2CCOCC2)cc1	1.65475137033792	419.209658408	3.7272	1	5	9	31	31	121.8023	59	0	O=C(CCc1cccc2ccccc12)c1ccc(OCCCN2CCOCC2)cc1	nonAC	MDR1
Cc1cccc(N2CCN(C[C@@H](O)COc3ccccc3C(=O)c3ccccc3)CC2)c1C	4.62512386935496	444.241292884	4.09634	1	5	8	33	33	132.3873	53.01	0	O=C(c1ccccc1)c1ccccc1OCCCN1CCN(c2ccccc2)CC1	nonAC	MDR1
O=C(c1ccccc1)c1ccccc1OC[C@H](O)CN1CCOCC1	-0.509676521101415	341.162708216	1.9895	1	5	7	25	25	95.0773	59	0	O=C(c1ccccc1)c1ccccc1OCCCN1CCOCC1	nonAC	MDR1
O=C(CCc1cccc2ccccc12)c1ccccc1OC[C@H](O)CN1CCN(c2ccc(F)cc2)CC1	6.12192576991424	512.247521136	5.35630000000001	1	5	10	38	38	149.5963	53.01	0	O=C(CCc1cccc2ccccc12)c1ccccc1OCCCN1CCN(c2ccccc2)CC1	nonAC	MDR1
O=C(c1ccccc1)c1ccc(OC[C@H](O)CN2CCOCC2)cc1	0.411357223955948	341.162708216	1.9895	1	5	7	25	25	95.0773	59	0	O=C(c1ccccc1)c1ccc(OCCCN2CCOCC2)cc1	nonAC	MDR1
O=C(c1ccccc1)c1ccc(OC[C@H](O)CN2CCCCC2)cc1	1.30936653168832	339.18344366	3.1432	1	4	7	25	25	98.1093	49.77	0	O=C(c1ccccc1)c1ccc(OCCCN2CCCCC2)cc1	nonAC	MDR1
CCC(=O)c1ccc(OC[C@H](O)CN(C(C)C)C(C)C)cc1	0.042944138500033	307.214743788	3.1378	1	4	9	22	22	89.5433000000001	49.77	0	c1ccccc1	AC	MDR1
O=C(c1ccccc1)c1cccc(OC[C@H](O)CN2CCN(c3ccc(F)cc3)CC2)c1	2.6448650344409	434.200570944	3.6186	1	5	8	32	32	122.8713	53.01	0	O=C(c1ccccc1)c1cccc(OCCCN2CCN(c3ccccc3)CC2)c1	nonAC	MDR1
Cc1cccc(N2CCN(C[C@@H](O)COc3cccc(C(=O)c4ccccc4)c3)CC2)c1C	3.84220986858894	444.241292884	4.09634	1	5	8	33	33	132.3873	53.01	0	O=C(c1ccccc1)c1cccc(OCCCN2CCN(c3ccccc3)CC2)c1	nonAC	MDR1
O=C(c1ccccc1)c1cccc(OC[C@H](O)CN2CCCCC2)c1	0.825824016881004	339.18344366	3.1432	1	4	7	25	25	98.1093	49.77	0	O=C(c1ccccc1)c1cccc(OCCCN2CCCCC2)c1	nonAC	MDR1
Cc1ccccc1N1CCN(C[C@@H](O)COc2cccc(C(=O)c3ccccc3)c2)CC1	3.68104701985189	430.22564282	3.78792	1	5	8	32	32	127.6503	53.01	0	O=C(c1ccccc1)c1cccc(OCCCN2CCN(c3ccccc3)CC2)c1	nonAC	MDR1
Cc1cccc(N2CCN(C[C@@H](O)COc3ccc(C(=O)CCc4cccc5ccccc45)cc3)CC2)c1C	2.82907214366531	522.288243076	5.83404000000001	1	5	10	39	39	159.1123	53.01	0	O=C(CCc1cccc2ccccc12)c1ccc(OCCCN2CCN(c3ccccc3)CC2)cc1	nonAC	MDR1
O=C(CCc1cccc2ccccc12)c1ccc(OC[C@H](O)CN2CCN(c3ccc(F)cc3)CC2)cc1	2.69091843535705	512.247521136	5.35630000000001	1	5	10	38	38	149.5963	53.01	0	O=C(CCc1cccc2ccccc12)c1ccc(OCCCN2CCN(c3ccccc3)CC2)cc1	nonAC	MDR1
Cc1ccccc1N1CCN(C[C@@H](O)COc2ccc(C(=O)CCc3cccc4ccccc34)cc2)CC1	2.99025358921401	508.272593012	5.52562000000001	1	5	10	38	38	154.3753	53.01	0	O=C(CCc1cccc2ccccc12)c1ccc(OCCCN2CCN(c3ccccc3)CC2)cc1	nonAC	MDR1
Cc1cccc(N2CCN(C[C@@H](O)COc3cccc(C(=O)CCc4cccc5ccccc45)c3)CC2)c1C	3.42773190588648	522.288243076	5.83404000000001	1	5	10	39	39	159.1123	53.01	0	O=C(CCc1cccc2ccccc12)c1cccc(OCCCN2CCN(c3ccccc3)CC2)c1	nonAC	MDR1
CC(C)N(C[C@@H](O)COc1ccc(C(=O)c2ccccc2)cc1)C(C)C	2.92116580675511	355.214743788	3.7761	1	4	9	26	26	104.7963	49.77	0	O=C(c1ccccc1)c1ccccc1	nonAC	MDR1
O=C(c1ccccc1)c1cccc(OC[C@H](O)CN2CCOCC2)c1	-0.348495807218205	341.162708216	1.9895	1	5	7	25	25	95.0773	59	0	O=C(c1ccccc1)c1cccc(OCCCN2CCOCC2)c1	nonAC	MDR1
CCN(CCCCc1cn(-c2ccc(F)cc2)c2ccccc12)[C@@H]1CCc2c1ccc(OC)c2OC	1.53835960779142	486.26825658	7.11890000000001	0	4	10	36	36	144.026	26.63	0	c1ccc(-n2cc(CCCCN[C@@H]3CCc4ccccc43)c3ccccc32)cc1	nonAC	MDR1
CCN(CCCCc1cn(-c2ccc(F)cc2)c2ccccc12)C1CCc2c1ccc(OC)c2OC	2.13306671553812	486.26825658	7.11890000000001	0	4	10	36	36	144.026	26.63	0	c1ccc(-n2cc(CCCCNC3CCc4ccccc43)c3ccccc32)cc1	nonAC	MDR1
COc1ccc2c(c1OC)CC[C@@H]2NCCCCc1cn(-c2ccc(F)cc2)c2ccccc12	1.79957510705504	458.236956452	6.38660000000001	1	4	9	34	34	134.7817	35.42	0	c1ccc(-n2cc(CCCCN[C@H]3CCc4ccccc43)c3ccccc32)cc1	nonAC	MDR1
COc1ccc2c(c1OC)CC[C@H]2NCCCCc1cn(-c2ccc(F)cc2)c2ccccc12	0.853870489974595	458.236956452	6.38660000000001	1	4	9	34	34	134.7817	35.42	0	c1ccc(-n2cc(CCCCN[C@@H]3CCc4ccccc43)c3ccccc32)cc1	nonAC	MDR1
COc1ccc2c(c1OC)CCC2NCCCCc1cn(-c2ccc(F)cc2)c2ccccc12	2.23150678835137	458.236956452	6.38660000000001	1	4	9	34	34	134.7817	35.42	0	c1ccc(-n2cc(CCCCNC3CCc4ccccc43)c3ccccc32)cc1	nonAC	MDR1
CCN(CCCCc1cn(-c2ccc(F)cc2)c2ccccc12)Cc1ccc(OC)c(OC)c1	1.5100291011652	460.252606516	6.63160000000001	0	4	11	34	34	136.668	26.63	0	c1ccc(CNCCCCc2cn(-c3ccccc3)c3ccccc23)cc1	nonAC	MDR1
CCN(CCCCc1cn(-c2ccc(F)cc2)c2ccccc12)Cc1ccc(OC)cc1	0.548946611088308	430.242041832	6.62300000000001	0	3	10	32	32	130.116	17.4	0	c1ccc(CNCCCCc2cn(-c3ccccc3)c3ccccc23)cc1	nonAC	MDR1
CCN(CCCCc1cn(-c2ccc(F)cc2)c2ccccc12)Cc1cccc(OC)c1	0.570545722891769	430.242041832	6.62300000000001	0	3	10	32	32	130.116	17.4	0	c1ccc(CNCCCCc2cn(-c3ccccc3)c3ccccc23)cc1	nonAC	MDR1
COc1ccc(CNCCCCc2cn(-c3ccc(F)cc3)c3ccccc23)cc1OC	2.05302400786458	432.221306388	5.89930000000001	1	4	10	32	32	127.4237	35.42	0	c1ccc(CNCCCCc2cn(-c3ccccc3)c3ccccc23)cc1	nonAC	MDR1
O=C(CCc1cccc2ccccc12)c1ccc(OC[C@H](O)CN2CCCCC2)cc1	3.42773190588648	417.230393852	4.8809	1	4	9	31	31	124.8343	49.77	0	O=C(CCc1cccc2ccccc12)c1ccc(OCCCN2CCCCC2)cc1	nonAC	MDR1
CC(C)N(C[C@@H](O)COc1ccc(C(=O)CCc2cccc3ccccc23)cc1)C(C)C	4.25663431526051	433.26169398	5.51380000000001	1	4	11	32	32	131.5213	49.77	0	O=C(CCc1cccc2ccccc12)c1ccccc1	AC	MDR1
O=C(CCc1cccc2ccccc12)c1cccc(OC[C@H](O)CN2CCOCC2)c1	2.55275753091026	419.209658408	3.7272	1	5	9	31	31	121.8023	59	0	O=C(CCc1cccc2ccccc12)c1cccc(OCCCN2CCOCC2)c1	nonAC	MDR1
O=C(CCc1cccc2ccccc12)c1cccc(OC[C@H](O)CN2CCCCC2)c1	4.02644371414516	417.230393852	4.8809	1	4	9	31	31	124.8343	49.77	0	O=C(CCc1cccc2ccccc12)c1cccc(OCCCN2CCCCC2)c1	nonAC	MDR1
CC(C)N(C[C@@H](O)COc1cccc(C(=O)CCc2cccc3ccccc23)c1)C(C)C	4.92449852557938	433.26169398	5.51380000000001	1	4	11	32	32	131.5213	49.77	0	O=C(CCc1cccc2ccccc12)c1ccccc1	AC	MDR1
COc1ccc(CNCCCCc2cn(-c3ccc(F)cc3)c3ccccc23)cc1	0.056232737265363	402.210741704	5.89070000000001	1	3	9	30	30	120.8717	26.19	0	c1ccc(CNCCCCc2cn(-c3ccccc3)c3ccccc23)cc1	nonAC	MDR1
COc1cccc(CNCCCCc2cn(-c3ccc(F)cc3)c3ccccc23)c1	1.01043955066613	402.210741704	5.89070000000001	1	3	9	30	30	120.8717	26.19	0	c1ccc(CNCCCCc2cn(-c3ccccc3)c3ccccc23)cc1	nonAC	MDR1
COc1ccc(CCN(C)CCCCc2cn(-c3ccc(F)cc3)c3ccccc23)cc1OC	1.79214012856752	460.252606516	6.28400000000001	0	4	11	34	34	136.918	26.63	0	c1ccc(CCNCCCCc2cn(-c3ccccc3)c3ccccc23)cc1	nonAC	MDR1
COc1ccc(CCN(C)CCCCc2cn(-c3ccc(F)cc3)c3ccccc23)cc1	0.5903920192637	430.242041832	6.27540000000001	0	3	10	32	32	130.366	17.4	0	c1ccc(CCNCCCCc2cn(-c3ccccc3)c3ccccc23)cc1	nonAC	MDR1
Cc1c(C(=O)c2ccccc2)c(=O)n(-c2ccccc2)n1C[C@H](O)CN(C(C)C)C(C)C	-0.670857269140232	435.252191916	3.65812	1	6	9	32	32	127.6253	67.47	0	O=C(c1ccccc1)c1c[nH]n(-c2ccccc2)c1=O	AC	MDR1
Cc1ccccc1N1CCN(C[C@@H](O)Cn2c(C)c(C(=O)c3ccccc3)c(=O)n2-c2ccccc2)CC1	2.20737502827149	510.263090948	3.66994	1	7	8	38	38	150.4793	70.71	0	O=C(c1ccccc1)c1cn(CCCN2CCN(c3ccccc3)CC2)n(-c2ccccc2)c1=O	nonAC	MDR1
Cc1c(C(=O)c2ccccc2)c(=O)n(C)n1C[C@H](O)CN(C(C)C)C(C)C	-1.08532274107221	373.236541852	2.20592	1	6	8	27	27	107.2693	67.47	0	O=C(c1ccccc1)c1c[nH][nH]c1=O	nonAC	MDR1
Cc1nn(C)c(OC[C@H](O)CN(C(C)C)C(C)C)c1C(=O)c1ccccc1	1.90804160213925	373.236541852	2.81802	1	6	9	27	27	106.2993	67.59	0	O=C(c1ccccc1)c1cn[nH]c1	nonAC	MDR1
Cc1c([C@H](O)c2ccccc2)c(=O)n(-c2ccccc2)n1C[C@H](O)CN(C(C)C)C(C)C	-1.08532274107221	437.26784198	3.50882	2	6	9	32	32	128.2546	70.63	0	O=c1c(Cc2ccccc2)c[nH]n1-c1ccccc1	nonAC	MDR1
CCC/N=C(/CCc1ccccc1)[C@H]1C(=O)N(c2ccccc2)N=C1C	0.77977183463446	347.19976242	4.5091	0	3	7	26	26	107.883	45.03	0	N=C(CCc1ccccc1)[C@@H]1C=NN(c2ccccc2)C1=O	nonAC	MDR1
CCCNC[C@@H](O)Cn1c(C)c(C(=O)CCc2ccccc2)c(=O)n1-c1ccccc1	0.250177192587088	421.236541852	3.12342	2	6	11	31	31	123.027	76.26	0	O=C(CCc1ccccc1)c1c[nH]n(-c2ccccc2)c1=O	nonAC	MDR1
CCCNC[C@@H](O)Cn1c(C)c(C(=O)c2ccccc2)c(=O)n1-c1ccccc1	-3.1346234203895	393.205241724	2.53892	2	6	9	29	29	113.808	76.26	0	O=C(c1ccccc1)c1c[nH]n(-c2ccccc2)c1=O	AC	MDR1
Cc1c(C(=O)CCc2ccccc2)c(=O)n(-c2ccccc2)n1C[C@H](O)CNC(C)C	-0.37152170729359	421.236541852	3.12182	2	6	10	31	31	123.005	76.26	0	O=C(CCc1ccccc1)c1c[nH]n(-c2ccccc2)c1=O	nonAC	MDR1
Cc1c(C(=O)CCc2ccccc2)c(=O)n(-c2ccccc2)n1C[C@H](O)CNC(C)(C)C	0.042944138500033	435.252191916	3.51192	2	6	9	32	32	127.622	76.26	0	O=C(CCc1ccccc1)c1c[nH]n(-c2ccccc2)c1=O	nonAC	MDR1
CCCCNC[C@@H](O)Cn1c(C)c(C(=O)CCc2ccccc2)c(=O)n1-c1ccccc1	1.1021349158601	435.252191916	3.51352	2	6	12	32	32	127.644	76.26	0	O=C(CCc1ccccc1)c1c[nH]n(-c2ccccc2)c1=O	nonAC	MDR1
Cc1c(C(=O)c2cccs2)c(=O)n(-c2ccccc2)n1C[C@H](O)CNC(C)(C)C	-2.19056360706292	413.177312724	2.98892	2	7	7	29	29	116.28	76.26	0	O=C(c1cccs1)c1c[nH]n(-c2ccccc2)c1=O	nonAC	MDR1
Cc1c(C(=O)c2cccs2)c(=O)n(-c2ccccc2)n1C[C@H](O)CNC(C)C	-2.72015814706428	399.16166266	2.59882	2	7	8	28	28	111.663	76.26	0	O=C(c1cccs1)c1c[nH]n(-c2ccccc2)c1=O	nonAC	MDR1
Cc1c(C(=O)c2ccccc2)c(=O)n(-c2ccccc2)n1C[C@H](O)CNC(C)C	-2.32871869227293	393.205241724	2.53732	2	6	8	29	29	113.786	76.26	0	O=C(c1ccccc1)c1c[nH]n(-c2ccccc2)c1=O	AC	MDR1
Cc1c(C(=O)c2ccccc2)c(=O)n(-c2ccccc2)n1C[C@H](O)CNC(C)(C)C	-2.30569278671458	407.220891788	2.92742	2	6	7	30	30	118.403	76.26	0	O=C(c1ccccc1)c1c[nH]n(-c2ccccc2)c1=O	AC	MDR1
CCCNC[C@@H](O)Cn1c(C)c(C(=O)c2cccs2)c(=O)n1-c1ccccc1	-2.4668737777477	399.16166266	2.60042	2	7	9	28	28	111.685	76.26	0	O=C(c1cccs1)c1c[nH]n(-c2ccccc2)c1=O	nonAC	MDR1
CCCNC[C@@H](O)COc1ccsc1C(=O)CCc1ccccc1	2.2994780144081	347.15551466	3.3029	2	5	11	24	24	98.075	58.56	0	O=C(CCc1ccccc1)c1cccs1	nonAC	MDR1
CC1(C)Oc2ccc(C#N)cc2[C@H](N2CCN(Cc3ccccc3)CC2)[C@H]1O	2.25342337261887	377.210327104	2.94908	1	5	3	28	28	107.9038	59.73	0	c1ccc(CN2CCN([C@@H]3CCOc4ccccc43)CC2)cc1	nonAC	MDR1
COc1cccc(CCN(C)CCCCc2cn(-c3ccc(F)cc3)c3ccccc23)c1	0.209730888521344	430.242041832	6.27540000000001	0	3	10	32	32	130.366	17.4	0	c1ccc(CCNCCCCc2cn(-c3ccccc3)c3ccccc23)cc1	nonAC	MDR1
COc1ccc(CCNCCCCc2cn(-c3ccc(F)cc3)c3ccccc23)cc1OC	1.97891603571086	446.236956452	5.94180000000001	1	4	11	33	33	132.2907	35.42	0	c1ccc(CCNCCCCc2cn(-c3ccccc3)c3ccccc23)cc1	nonAC	MDR1
COc1ccc(CCNCCCCc2cn(-c3ccc(F)cc3)c3ccccc23)cc1	1.0449257267373	416.226391768	5.93320000000001	1	3	10	31	31	125.7387	26.19	0	c1ccc(CCNCCCCc2cn(-c3ccccc3)c3ccccc23)cc1	nonAC	MDR1
COc1cccc(CCNCCCCc2cn(-c3ccc(F)cc3)c3ccccc23)c1	0.118163694995854	416.226391768	5.93320000000001	1	3	10	31	31	125.7387	26.19	0	c1ccc(CCNCCCCc2cn(-c3ccccc3)c3ccccc23)cc1	nonAC	MDR1
CN1CCO[C@@H]2[C@@H]1c1cc(C#N)ccc1OC2(C)C	-2.02938259242251	258.136827816	2.10098	0	4	0	19	19	70.9750000000001	45.49	0	c1ccc2c(c1)OC[C@@H]1OCCN[C@@H]21	nonAC	MDR1
CC1(C)Oc2ccc(C#N)cc2[C@H]2[C@H]1OCCN2Cc1ccccc1	-0.878090254213078	334.168127944	3.67138	0	4	2	25	25	95.197	45.49	0	c1ccc(CN2CCO[C@H]3COc4ccccc4[C@@H]32)cc1	nonAC	MDR1
CC(C)(C)OC(=O)CN[C@H]1c2cc(C#N)ccc2OC(C)(C)[C@@H]1O	-1.75307229601172	332.173607248	2.06258	2	6	3	24	24	88.4595	91.58	0	c1ccc2c(c1)CCCO2	AC	MDR1
CC(C)(C)OC(=O)CN(Cc1ccccc1)[C@H]1c2cc(C#N)ccc2OC(C)(C)[C@@H]1O	1.40147035335317	422.22055744	3.97518	1	6	5	31	31	117.3088	82.79	0	c1ccc(CN[C@@H]2CCOc3ccccc32)cc1	AC	MDR1
CN(CCO)[C@H]1c2cc(C#N)ccc2OC(C)(C)[C@@H]1O	-2.48989959259635	276.1473925	1.05538	2	5	3	20	20	74.3276	76.72	0	c1ccc2c(c1)CCCO2	AC	MDR1
CC1(C)Oc2ccc(C#N)cc2[C@H](N(CCO)Cc2ccccc2)[C@H]1O	0.411357223955948	352.178692628	2.62578	2	5	5	26	26	98.5496	76.72	0	c1ccc(CN[C@@H]2CCOc3ccccc32)cc1	AC	MDR1
CC(C)[C@H](C(=O)OC(C)(C)C)N(C)[C@H]1c2cc(C#N)ccc2OC(C)(C)[C@@H]1O	2.1152677281754	388.236207504	3.42938	1	6	4	28	28	106.8458	82.79	0	c1ccc2c(c1)CCCO2	AC	MDR1
CC(C)[C@@H]1CO[C@@H]2[C@@H](N1)c1cc(C#N)ccc1OC2(C)C	-1.79912404659678	286.168127944	2.78338	1	4	1	21	21	80.1067	54.28	0	c1ccc2c(c1)OC[C@@H]1OCCN[C@@H]21	nonAC	MDR1
COc1ccccc1N1CCN([C@H]2c3ccccc3N(C(=O)c3ccc(C)cc3)[C@H](C)[C@@H]2O)CC1	0.825824016881004	471.252191916	4.27672	1	5	4	35	35	139.4203	56.25	0	O=C(c1ccccc1)N1CC[C@@H](N2CCN(c3ccccc3)CC2)c2ccccc21	nonAC	MDR1
CCN(CCO)[C@@H]1c2ccccc2N(C(=O)c2ccc(C)cc2)[C@H](C)[C@@H]1O	-0.118237144399147	368.209992756	2.76012	2	4	5	27	27	106.9731	64.01	0	O=C(c1ccccc1)N1CCCc2ccccc21	nonAC	MDR1
Cc1ccc(C(=O)N2c3ccccc3[C@@H](N(CCO)Cc3ccccc3)[C@@H](O)[C@H]2C)cc1	1.76988589743515	430.22564282	3.94042	2	4	6	32	32	126.5781	64.01	0	O=C(c1ccccc1)N1CC[C@H](NCc2ccccc2)c2ccccc21	nonAC	MDR1
Cc1ccc(C(=O)N2c3ccccc3[C@H](NCc3ccccc3)[C@@H](O)[C@H]2C)cc1	0.917925263402658	386.199428072	4.23572	2	3	4	29	29	115.922	52.57	0	O=C(c1ccccc1)N1CC[C@@H](NCc2ccccc2)c2ccccc21	nonAC	MDR1
Cc1ccc(C(=O)N2c3ccccc3[C@H](N3CCN(Cc4ccccc4)CC3)[C@@H](O)[C@H]2C)cc1	2.94420007738712	455.257277296	4.26372	1	4	4	34	34	135.9323	47.02	0	O=C(c1ccccc1)N1CC[C@@H](N2CCN(Cc3ccccc3)CC2)c2ccccc21	nonAC	MDR1
Cc1ccc(C(=O)N2c3ccccc3[C@@H](N3CCCC3)[C@@H](O)[C@H]2C)cc1	0.0199184328236281	350.199428072	3.54172	1	3	2	26	26	103.4473	43.78	0	O=C(c1ccccc1)N1CC[C@H](N2CCCC2)c2ccccc21	nonAC	MDR1
Cc1ccc(C(=O)O[C@H]2[C@@H](C)Nc3ccccc3[C@H]2N2CCCC2)cc1	0.549513010778572	350.199428072	4.17152	1	4	3	26	26	103.4572	41.57	0	O=C(O[C@H]1CNc2ccccc2[C@H]1N1CCCC1)c1ccccc1	nonAC	MDR1
CCN(CC)CCC[C@H](C)N[C@@H]1c2ccccc2N(C(=O)c2ccc(C)cc2)[C@H](C)[C@@H]1O	1.1021349158601	437.304227488	4.54602	2	4	9	32	32	132.26	55.81	0	O=C(c1ccccc1)N1CCCc2ccccc21	nonAC	MDR1
CCN(CC)CCC[C@H](C)N[C@@H]1c2ccccc2N[C@H](C)[C@@H]1OC(=O)c1ccc(C)cc1	3.19748895248402	437.304227488	5.17582	2	5	10	32	32	132.2699	53.6	0	O=C(O[C@H]1CNc2ccccc2C1)c1ccccc1	nonAC	MDR1
CC(C)[C@H](N[C@H]1c2cc(C#N)ccc2OC(C)(C)[C@@H]1O)C(=O)OC(C)(C)C	1.51659811600991	374.22055744	3.08718	2	6	4	27	27	102.2185	91.58	0	c1ccc2c(c1)CCCO2	AC	MDR1
CCc1ccc(N2C(=O)c3ccccc3N[C@H]2c2ccc(OCC(C)C)cc2)cc1	1.90804160213925	400.215078136	6.05490000000001	1	3	6	30	30	122.2102	41.57	0	O=C1c2ccccc2N[C@@H](c2ccccc2)N1c1ccccc1	AC	MDR1
CCOc1ccc(N2C(=O)c3ccccc3N[C@H]2c2ccc(N(C)C)cc2)cc1	-1.13137423738673	387.19467704	4.9224	1	4	5	29	29	117.9952	44.81	0	O=C1c2ccccc2N[C@@H](c2ccccc2)N1c1ccccc1	AC	MDR1
COc1ccc([C@@H]2Nc3ccccc3C(=O)N2c2ccc(NC(C)=O)cc2)cc1	-0.947167539103594	387.158291532	4.4247	2	4	4	29	29	113.3549	70.67	0	O=C1c2ccccc2N[C@@H](c2ccccc2)N1c1ccccc1	AC	MDR1
COc1ccc([C@@H]2Nc3ccccc3C(=O)N2c2ccc(Oc3ccccc3)cc2)cc1	2.09224472101786	422.163042564	6.25860000000001	1	4	5	32	32	125.5672	50.8	0	O=C1c2ccccc2N[C@@H](c2ccccc2)N1c1ccc(Oc2ccccc2)cc1	nonAC	MDR1
CC[C@H](C)c1ccc(N2C(=O)c3ccccc3N[C@H]2c2ccc(OC)cc2)cc1	2.36855173544814	386.199428072	5.97980000000001	1	3	5	29	29	117.7572	41.57	0	O=C1c2ccccc2N[C@@H](c2ccccc2)N1c1ccccc1	AC	MDR1
CC[C@H](C)c1ccc(N2C(=O)c3ccccc3N[C@H]2c2ccc(C(C)C)cc2)cc1	3.33565159458921	398.23581358	7.09460000000001	1	2	5	30	30	125.2942	32.34	0	O=C1c2ccccc2N[C@@H](c2ccccc2)N1c1ccccc1	AC	MDR1
Cc1ccc(-c2n[nH]c3c2[C@@H](c2ccc(N(C)C)cc2)C(C#N)=C(N)O3)cc1	0.963976547442243	371.174610292	3.6693	2	5	3	28	28	108.8271	90.96	0	C1=C[C@H](c2ccccc2)c2c(-c3ccccc3)n[nH]c2O1	nonAC	MDR1
CC(C)(C)c1ccc(N2C(=O)c3ccccc3N[C@H]2c2ccc3c(c2)OCO3)cc1	2.39158110861312	400.178692628	5.4839	1	4	2	30	30	117.3222	50.8	0	O=C1c2ccccc2N[C@@H](c2ccc3c(c2)OCO3)N1c1ccccc1	nonAC	MDR1
CCOc1ccccc1NC(=O)C1=C(C)NC(=S)N[C@@H]1c1cccs1	-0.0721857371898408	373.091868848	3.5783	3	4	5	25	25	104.8701	62.39	0	O=C(Nc1ccccc1)C1=CNC(=S)N[C@@H]1c1cccs1	nonAC	MDR1
COc1cc2c(cc1OC)CN(CCCCc1cn(-c3ccc(F)cc3)c3ccccc13)CC2	3.65289246928253	458.236956452	6.16780000000001	0	4	8	34	34	134.698	26.63	0	c1ccc(-n2cc(CCCCN3CCc4ccccc4C3)c3ccccc32)cc1	nonAC	MDR1
CCN(CCCCc1cn(-c2ccc(F)cc2)c2ccccc12)[C@H]1CCc2c1ccc(OC)c2OC	2.4489196649566	486.26825658	7.11890000000001	0	4	10	36	36	144.026	26.63	0	c1ccc(-n2cc(CCCCN[C@H]3CCc4ccccc43)c3ccccc32)cc1	nonAC	MDR1
O=C(Nc1ccc(N2CCOCC2)cc1)c1cccnc1NCc1ccncc1	3.20394224923463	389.185174976	3.1776	2	6	6	29	29	113.2279	79.38	0	O=C(Nc1ccc(N2CCOCC2)cc1)c1cccnc1NCc1ccncc1	nonAC	MDR1
COc1cc2c(cc1OC)CN(CCc1ccc(NC(=O)c3cccnc3NCc3ccncc3)cc1)CC2	4.21584715848347	523.258339916	4.959	2	7	10	39	39	152.4269	88.61	0	O=C(Nc1ccc(CCN2CCc3ccccc3C2)cc1)c1cccnc1NCc1ccncc1	nonAC	MDR1
COc1cc2c(cc1OC)CN(CCCCN1C/C(=N\NC(=S)N(C)C)c3ccccc31)CC2	0.980387205599733	481.25114636	3.5025	1	6	8	34	34	142.3737	52.57	0	N=C1CN(CCCCN2CCc3ccccc3C2)c2ccccc21	nonAC	MDR1
COc1cc2c(cc1OC)CN(Cc1ccc(-c3ccc(O)cc3N)cc1)CC2	0.405845767447634	390.194342692	4.2169	2	5	5	29	29	115.3192	67.95	0	c1ccc(-c2ccc(CN3CCc4ccccc4C3)cc2)cc1	AC	MDR1
COc1cc2c(cc1OC)CN(Cc1ccc(-c3ccc(O)cc3[N+](=O)[O-])cc1)CC2	1.16008063998742	420.168521868	4.5429	1	6	6	31	31	117.5612	85.07	0	c1ccc(-c2ccc(CN3CCc4ccccc4C3)cc2)cc1	AC	MDR1
COc1cc2c(cc1OC)CN(Cc1ccc(-c3ccc(O)cc3F)cc1)CC2	1.31751755346549	393.174021848	4.7738	1	4	5	29	29	110.8648	41.93	0	c1ccc(-c2ccc(CN3CCc4ccccc4C3)cc2)cc1	AC	MDR1
COc1cc2c(cc1OC)CN(Cc1ccc(-c3ccc(O)cc3OC)cc1)CC2	1.47166823329275	405.194008344	4.6433	1	5	6	30	30	117.4588	51.16	0	c1ccc(-c2ccc(CN3CCc4ccccc4C3)cc2)cc1	AC	MDR1
COc1cc2c(cc1OC)CN(Cc1ccc(-c3ccc(O)c(N)c3)cc1)CC2	0.160723309414649	390.194342692	4.2169	2	5	5	29	29	115.3192	67.95	0	c1ccc(-c2ccc(CN3CCc4ccccc4C3)cc2)cc1	AC	MDR1
CN(C)C(=S)N/N=C1\CN(CCCCN2CCN(C3CCCCC3)CC2)c2ccccc21	1.05196800936272	456.30351628	3.3773	1	5	7	32	32	138.7327	37.35	0	N=C1CN(CCCCN2CCN(C3CCCCC3)CC2)c2ccccc21	nonAC	MDR1
COc1cc2c(cc1OC)CN(Cc1ccc(-c3ccc(O)c([N+](=O)[O-])c3)cc1)CC2	-0.449357272446683	420.168521868	4.5429	1	6	6	31	31	117.5612	85.07	0	c1ccc(-c2ccc(CN3CCc4ccccc4C3)cc2)cc1	AC	MDR1
COc1cc2c(cc1OC)C(=O)N(CCCCN1C/C(=N\NC(=S)N(C)C)c3ccccc31)CC2	-0.305650551780507	495.230410916	3.1427	1	6	8	35	35	143.0002	69.64	0	N=C1CN(CCCCN2CCc3ccccc3C2=O)c2ccccc21	nonAC	MDR1
CCCCCN1CCc2cc(OC)c(OC)cc2C1	-2.24373797515461	263.18852904	3.2521	0	3	6	19	19	78.0520000000001	21.7	0	c1ccc2c(c1)CCNC2	nonAC	MDR1
COc1cc2c(cc1OC)CN(Cc1ccc(-c3ccc(O)c(F)c3)cc1)CC2	1.0626253038367	393.174021848	4.7738	1	4	5	29	29	110.8648	41.93	0	c1ccc(-c2ccc(CN3CCc4ccccc4C3)cc2)cc1	AC	MDR1
COc1cc(-c2ccc(CN3CCc4cc(OC)c(OC)cc4C3)cc2)ccc1O	1.39909754045792	405.194008344	4.64330000000001	1	5	6	30	30	117.4588	51.16	0	c1ccc(-c2ccc(CN3CCc4ccccc4C3)cc2)cc1	AC	MDR1
COc1cc2c(cc1OC)CN(Cc1ccc(-c3ccc(O)cc3)c([N+](=O)[O-])c1)CC2	-0.629050706834368	420.168521868	4.5429	1	6	6	31	31	117.5612	85.07	0	c1ccc(-c2ccc(CN3CCc4ccccc4C3)cc2)cc1	AC	MDR1
COc1cc2c(cc1OC)CN(Cc1ccc(-c3ccc(O)cc3)c(F)c1)CC2	0.267695428966817	393.174021848	4.7738	1	4	5	29	29	110.8648	41.93	0	c1ccc(-c2ccc(CN3CCc4ccccc4C3)cc2)cc1	AC	MDR1
COc1cc2c(cc1OC)CN(CCCCn1ccc3ccccc31)CC2	0.285596639296058	364.215078136	4.497	0	4	7	27	27	109.699	26.63	0	c1ccc2c(c1)CCN(CCCCn1ccc3ccccc31)C2	nonAC	MDR1
COc1cc2c(cc1OC)CN(Cc1ccc(-c3ccc(O)cc3)c(OC)c1)CC2	1.68013507019103	405.194008344	4.6433	1	5	6	30	30	117.4588	51.16	0	c1ccc(-c2ccc(CN3CCc4ccccc4C3)cc2)cc1	AC	MDR1
COc1cc2c(cc1OC)CN(Cc1ccc(-c3ccc(O)cc3)cc1[N+](=O)[O-])CC2	-0.0359869848314051	420.168521868	4.5429	1	6	6	31	31	117.5612	85.07	0	c1ccc(-c2ccc(CN3CCc4ccccc4C3)cc2)cc1	AC	MDR1
COc1cc2c(cc1OC)CN(Cc1ccc(-c3ccc(O)cc3)cc1F)CC2	0.538319518514021	393.174021848	4.7738	1	4	5	29	29	110.8648	41.93	0	c1ccc(-c2ccc(CN3CCc4ccccc4C3)cc2)cc1	AC	MDR1
c1ccc2c(c1)ccn2CCCCN1CCN(C2CCCCC2)CC1	2.86877351051686	339.267448056	4.3718	0	3	6	25	25	106.058	11.41	0	c1ccc2c(c1)ccn2CCCCN1CCN(C2CCCCC2)CC1	nonAC	MDR1
COc1cc(-c2ccc(O)cc2)ccc1CN1CCc2cc(OC)c(OC)cc2C1	1.62224109177213	405.194008344	4.6433	1	5	6	30	30	117.4588	51.16	0	c1ccc(-c2ccc(CN3CCc4ccccc4C3)cc2)cc1	AC	MDR1
CC(C)NCC(O)COc1ccc(CCNC(=O)NC(C)C)cc1	0.387496628779438	337.236541852	1.6744	4	4	10	24	24	96.4569000000001	82.62	0	c1ccccc1	AC	MDR1
CN(C)CCCN1c2ccccc2Sc2ccc(C(F)(F)F)cc21	-0.6614159913364	352.122104268	5.2598	0	3	4	24	24	92.186	6.48	0	c1ccc2c(c1)Nc1ccccc1S2	nonAC	MDR1
C[C@@H]1CC[C@@H]2[C@@H](C1)C1=C(OC2(C)C)C(=O)C2=C(OC(C)(C)[C@@H]3CC[C@@H](C)C[C@@H]23)C1=O	2.35360948515227	412.261359632	5.36880000000001	0	4	0	30	30	114.384	52.6	0	O=C1C2=C(C(=O)C3=C1[C@@H]1CCCC[C@H]1CO3)[C@@H]1CCCC[C@H]1CO2	nonAC	MDR1
COc1ccc2c(c1)OC[C@H]1[C@@H]2C2=C(OC1(C)C)C1=C(C(=O)C2=O)[C@@H]2c3ccc(OC)cc3OC[C@@H]2C(C)(C)O1	2.05302400786458	544.209717984	4.866	0	8	2	40	40	143.834	89.52	0	O=C1C(=O)C2=C(OC[C@H]3COc4ccccc4[C@@H]23)C2=C1[C@@H]1c3ccccc3OC[C@@H]1CO2	nonAC	MDR1
COc1ccc2c(c1)OC[C@H]1[C@@H]2C2=C(OC1(C)C)C1=C(C(=O)C2=O)[C@H]2c3ccc(OC)cc3OC[C@H]2C(C)(C)O1	2.95974528872259	544.209717984	4.866	0	8	2	40	40	143.834	89.52	0	O=C1C(=O)C2=C(OC[C@@H]3COc4ccccc4[C@H]23)C2=C1[C@@H]1c3ccccc3OC[C@@H]1CO2	nonAC	MDR1
COc1ccc2c(c1)CO[C@@H]1[C@H]2C2=C(OC1(C)C)C(=O)C1=C(OC(C)(C)[C@@H]3COc4cc(OC)ccc4[C@H]13)C2=O	2.76558927428163	544.209717984	4.7562	0	8	2	40	40	143.426	89.52	0	O=C1C2=C(C(=O)C3=C1[C@H]1c4ccccc4OC[C@H]1CO3)[C@H]1c3ccccc3CO[C@H]1CO2	nonAC	MDR1
CC1(C)OC2=C(C(=O)C3=C(C2=O)[C@H]2c4cc(Br)cc(Br)c4CO[C@H]2C(C)(C)O3)[C@H]2c3cc(Br)cc(Br)c3OC[C@H]21	2.0822943901647	795.830636888	7.78900000000001	0	6	0	40	40	161.122	71.06	0	O=C1C2=C(C(=O)C3=C1[C@H]1c4ccccc4OC[C@H]1CO3)[C@H]1c3ccccc3CO[C@H]1CO2	nonAC	MDR1
CC(=O)OC[C@]12[C@@H](OC(=O)c3ccoc3)C[C@@H]3[C@@H](OC(=O)c4ccccc4)[C@]1(OC3(C)C)[C@@](C)(O)C[C@H](OC(=O)c1ccccc1)[C@@H]2OC(C)=O	3.17105438238979	704.24689134	4.4596	1	13	9	51	51	175.065299999999	174.1	0	O=C(O[C@H]1CC[C@]23OC[C@H](C[C@H](OC(=O)c4ccoc4)C2C1)[C@H]3OC(=O)c1ccccc1)c1ccccc1	nonAC	MDR1
CC(=O)O[C@H]1[C@@H](O)[C@H](OC(=O)c2ccccc2)[C@@]2(C)[C@@H](OC(=O)/C=C/c3ccccc3)C[C@@H]3C[C@]2(OC3(C)C)[C@@H]1C	0.645325738081537	562.256668176	4.7434	1	8	6	41	41	150.4523	108.36	0	O=C(/C=C/c1ccccc1)O[C@H]1C[C@H]2CO[C@]3(CCC[C@H](OC(=O)c4ccccc4)C13)C2	nonAC	MDR1
CCCCCO[C@@H]1[C@H]2C[C@H](OC(=O)c3ccco3)[C@]3(C)[C@@H](OC(C)=O)[C@@H](OC(=O)c4ccccc4)C[C@@](C)(O)[C@@]13OC2(C)C	2.09224472101786	612.293447608	5.26620000000001	1	10	10	44	44	157.7258	130.73	0	O=C(O[C@H]1CC[C@]23C[C@H](CO2)C[C@H](OC(=O)c2ccco2)C3C1)c1ccccc1	nonAC	MDR1
O=C(C(c1ccccc1)c1ccccc1)N1CCN(C[C@@H](O)COc2cccc3ncccc23)CC1	3.00853545289202	481.236541852	3.9508	1	5	8	36	36	140.9918	65.9	0	O=C(C(c1ccccc1)c1ccccc1)N1CCN(CCCOc2cccc3ncccc23)CC1	nonAC	MDR1
CC(=O)OC[C@]12[C@@H](OC(=O)c3ccoc3)C[C@@H]3[C@@H](OC(=O)c4ccccc4)[C@]1(OC3(C)C)[C@@](C)(O)C[C@H](OC(C)=O)[C@@H]2OC(C)=O	2.61987746310024	642.231241276	3.1657	1	13	8	46	46	154.9738	174.1	0	O=C(O[C@H]1C[C@H]2CO[C@]3(CCCCC13)[C@@H]2OC(=O)c1ccccc1)c1ccoc1	nonAC	MDR1
CC(=O)OC[C@]12[C@@H](OC(=O)c3ccccc3)C[C@@H]3[C@@H](OC(=O)c4ccccc4)[C@]1(OC3(C)C)[C@@](C)(O)C[C@H](O)[C@@H]2OC(C)=O	2.8472673052959	610.241412036	3.0019	2	11	7	44	44	153.1606	154.89	0	O=C(O[C@H]1C[C@H]2CO[C@]3(CCCCC13)[C@@H]2OC(=O)c1ccccc1)c1ccccc1	nonAC	MDR1
CC(=O)OC[C@]12[C@@H](OC(=O)c3ccccc3)C[C@@H]3[C@@H](OC(=O)c4ccccc4)[C@]1(OC3(C)C)[C@@](C)(O)C[C@H](OC(C)=O)[C@@H]2OC(C)=O	3.03385326087631	652.25197672	3.5727	1	12	8	47	47	162.7078	160.96	0	O=C(O[C@H]1C[C@H]2CO[C@]3(CCCCC13)[C@@H]2OC(=O)c1ccccc1)c1ccccc1	nonAC	MDR1
CC(=O)OC[C@]12[C@@H](OC(=O)c3ccoc3)C[C@@H]3[C@@H](OC(=O)c4ccoc4)[C@]1(OC3(C)C)[C@@](C)(O)C[C@H](OC(C)=O)[C@@H]2OC(C)=O	2.76558927428163	632.210505832	2.7587	1	14	8	45	45	147.2398	187.24	0	O=C(O[C@H]1C[C@H]2CO[C@]3(CCCCC13)[C@@H]2OC(=O)c1ccoc1)c1ccoc1	nonAC	MDR1
CC(=O)O[C@H]1[C@@H](OC(=O)c2ccccc2)C[C@](C)(O)[C@]23OC(C)(C)[C@H](C[C@H](OC(=O)c4ccoc4)[C@]12C)[C@H]3OC(=O)c1ccccc1	3.05982874727957	646.241412036	4.9164	1	11	7	47	47	164.1063	147.8	0	O=C(O[C@H]1CC[C@]23OC[C@H](C[C@H](OC(=O)c4ccoc4)C2C1)[C@H]3OC(=O)c1ccccc1)c1ccccc1	nonAC	MDR1
CC(=O)O[C@H]1[C@@H](OC(C)=O)[C@H](OC(=O)c2ccoc2)[C@@]2(C)[C@@H](OC(=O)c3ccccc3)C[C@@H]3C[C@]2(OC3(C)C)[C@@H]1C	2.53853182364628	568.230847352	4.5076	0	10	6	41	41	142.555	127.57	0	O=C(O[C@H]1CCC[C@]23C[C@H](CO2)C[C@H](OC(=O)c2ccccc2)C13)c1ccoc1	nonAC	MDR1
CC(=O)O[C@@H]1C[C@](C)(O)[C@@]23C[C@@H](C[C@H](OC(=O)/C=C/c4ccccc4)[C@]2(C)[C@H]1OC(=O)c1ccoc1)C(C)(C)O3	2.6543636391714	552.235932732	4.4805	1	9	6	40	40	142.7883	121.5	0	O=C(/C=C/c1ccccc1)O[C@H]1C[C@H]2CO[C@]3(CCC[C@H](OC(=O)c4ccoc4)C13)C2	nonAC	MDR1
Cc1nc(C)c(P2(=O)O[C@H](C)C[C@@H](C)O2)c(-c2cccc([N+](=O)[O-])c2)c1C(=O)OCCN1CCN(C(c2ccccc2)c2ccccc2)CC1	3.65289246928253	698.286936346	6.86994000000001	0	10	10	50	50	191.775399999999	124.34	0	O=C(OCCN1CCN(C(c2ccccc2)c2ccccc2)CC1)c1cncc(P2(=O)OCCCO2)c1-c1ccccc1	nonAC	MDR1
CN1C[C@H](C(=O)N[C@]2(C)O[C@@]3(O)[C@@H]4CCCN4C(=O)[C@H](Cc4ccccc4)N3C2=O)C[C@@H]2c3cccc4[nH]cc(c34)C[C@H]21	-2.6947468967225	583.279469284	2.0811	3	6	4	43	43	157.3662	118.21	0	O=C(NC1OC2[C@@H]3CCCN3C(=O)[C@H](Cc3ccccc3)N2C1=O)[C@H]1CN[C@@H]2Cc3c[nH]c4cccc(c34)[C@H]2C1	nonAC	MDR1
CC(=O)O[C@H]1C[C@@](C)(O)[C@]23OC(C)(C)[C@H](C[C@H](OC(=O)c4ccco4)[C@]2(C)[C@H]1OC(C)=O)[C@H]3OC(C)=O	-2.51292546497023	522.210111908	2.3286	1	11	5	37	37	123.9233	147.8	0	O=C(O[C@H]1C[C@H]2CO[C@]3(CCCCC13)C2)c1ccco1	nonAC	MDR1
CC(=O)O[C@H]1C[C@@](C)(O)[C@]23OC(C)(C)[C@H](C[C@H](OC(=O)c4ccco4)[C@]2(C)[C@H]1O)[C@H]3OC(=O)c1ccco1	-2.51292546497023	532.194461844	2.6447	2	11	5	38	38	126.7336	154.87	0	O=C(O[C@H]1C[C@H]2CO[C@]3(CCCCC13)[C@@H]2OC(=O)c1ccco1)c1ccco1	nonAC	MDR1
CC[C@]1(O)C[C@H]2CN(CCc3c([nH]c4ccccc34)[C@@](C(=O)OC)(c3cc4c(cc3OC)N(C=O)[C@H]3[C@@](O)(C(=O)OC)[C@H](OC(C)=O)[C@]5(CC)C=CCN6CC[C@]43[C@@H]65)C2)C1	-3.26904744469156	824.399643992	3.5175	3	12	8	60	60	220.568299999999	171.17	0	C1=CC2CC[C@@H]3Nc4ccc(C5C[C@H]6CCCN(CCc7c5[nH]c5ccccc75)C6)cc4[C@@]34CCN(C1)[C@@H]24	nonAC	MDR1
COC(=O)[C@@H]1C2CC3c4[nH]c5ccccc5c4CCN3CC2CC[C@@H]1OC(=O)c1cc(OC)c(OC)c(OC)c1	1.35030737628849	548.252251492	4.5376	1	8	6	40	40	147.9552	99.32	0	O=C(O[C@H]1CCC2CN3CCc4c([nH]c5ccccc45)C3CC2C1)c1ccccc1	nonAC	MDR1
CCN(CC)C(=O)Nc1ccc(OCC(O)CNC(C)(C)C)c(C(C)=O)c1	-3.65395846952229	379.247106536	2.8907	3	5	9	27	27	107.6437	90.9	0	c1ccccc1	AC	MDR1
C[C@@H](CO)NC(=O)[C@@H]1C=C2c3cccc4[nH]cc(c34)C[C@H]2N(C)C1	-2.65702580894398	325.179026976	1.5346	3	3	3	24	24	94.5782	68.36	0	C1=C2c3cccc4[nH]cc(c34)C[C@H]2NCC1	nonAC	MDR1
CCN(CC)CCCn1c(=O)/c(=C/c2ccccc2O)s/c1=C1/C(=O)Nc2ccc(C)cc21	1.55575135050329	463.192962788	2.63562	2	6	7	33	33	134.2265	74.57	0	O=C1Nc2ccccc2/C1=c1/[nH]c(=O)/c(=C/c2ccccc2)s1	AC	MDR1
COc1cccc2c1C(=O)c1c(O)c3c(c(O)c1C2=O)C[C@@](O)(C(=O)CO)C[C@@H]3O[C@H]1C[C@H](N)[C@H](O)[C@H](C)O1	-0.0478214424784084	543.174060748	0.0012999999999993	6	12	5	39	39	131.7544	206.07	0	O=C1c2ccccc2C(=O)c2cc3c(cc21)CCC[C@@H]3O[C@H]1CCCCO1	AC	MDR1
CCN(CC)CCCn1c(=O)/c(=C/c2ccccc2O)s/c1=C1\C(=O)Nc2ccc(C)cc21	1.55575135050329	463.192962788	2.63562	2	6	7	33	33	134.2265	74.57	0	O=C1Nc2ccccc2/C1=c1\[nH]c(=O)/c(=C/c2ccccc2)s1	AC	MDR1
CCN(CC)CCCn1c(=O)/c(=C/c2ccc(F)cc2F)s/c1=C1/C(=O)Nc2cc(F)ccc21	2.0822943901647	487.154132668	3.0389	1	5	7	34	34	127.6987	54.34	0	O=C1Nc2ccccc2/C1=c1/[nH]c(=O)/c(=C/c2ccccc2)s1	AC	MDR1
CC(=O)O[C@H]1[C@@H](OC(=O)c2ccccc2)C[C@@H](C)[C@]23OC(C)(C)[C@H](C[C@H](OC(=O)c4ccccc4)[C@]12C)[C@H]3ON1C(=O)CCC1=O	3.33011907701948	633.257396448	4.4321	0	10	7	46	46	160.695	134.74	0	O=C(O[C@H]1CC[C@]23OC[C@H](C[C@H](OC(=O)c4ccccc4)C2C1)[C@H]3ON1C(=O)CCC1=O)c1ccccc1	nonAC	MDR1
CC(=O)O[C@H]1CC[C@](C)(O)[C@]23OC(C)(C)[C@H]([C@H](OC(=O)/C=C\c4ccccc4)[C@H](OC(=O)c4ccccc4)[C@]12C)[C@H]3OC(C)=O	2.58654104283264	620.26214748	4.4291	1	10	7	45	45	161.4593	134.66	0	O=C(/C=C\c1ccccc1)O[C@H]1[C@H]2CO[C@]3(CCCCC3[C@H]1OC(=O)c1ccccc1)C2	nonAC	MDR1
CC(=O)O[C@H]1C[C@](C)(O)[C@]23OC(C)(C)[C@H]([C@H](OC(=O)/C=C/c4ccccc4)[C@H](OC(=O)c4ccccc4)[C@]2(C)[C@H]1OC(C)=O)[C@H]3O	2.95974528872259	636.2570621	3.3999	2	11	7	46	46	162.8491	154.89	0	O=C(/C=C/c1ccccc1)O[C@H]1[C@H]2CO[C@]3(CCCCC3[C@H]1OC(=O)c1ccccc1)C2	nonAC	MDR1
CCN(CC)CCCn1c(=O)/c(=C/c2ccc(F)cc2F)s/c1=C1\C(=O)Nc2cc(F)ccc21	2.0822943901647	487.154132668	3.0389	1	5	7	34	34	127.6987	54.34	0	O=C1Nc2ccccc2/C1=c1\[nH]c(=O)/c(=C/c2ccccc2)s1	AC	MDR1
CC(=O)OC[C@@]12[C@@H](OC(C)=O)[C@@H](OC(C)=O)C[C@](C)(O)[C@]13OC(C)(C)[C@H]([C@H](OC(C)=O)[C@@H]2OC(=O)c1ccccc1)[C@H]3OC(=O)c1ccccc1	2.34070608031636	710.257456024	3.1143	1	14	9	51	51	173.644799999999	187.26	0	O=C(O[C@H]1C[C@H]2CO[C@]3(CCCCC13)[C@@H]2OC(=O)c1ccccc1)c1ccccc1	nonAC	MDR1
CCN(CC)CCCn1c(=O)/c(=C/c2cc(OC)c(OC)c(OC)c2)s/c1=C1/C(=O)Nc2ccccc21	2.40695546585756	523.214092156	2.6474	1	8	10	37	37	147.4807	82.03	0	O=C1Nc2ccccc2/C1=c1/[nH]c(=O)/c(=C/c2ccccc2)s1	AC	MDR1
CCN(CC)CCCn1c(=O)/c(=C/c2cc(OC)c(OC)c(OC)c2)s/c1=C1\C(=O)Nc2ccccc21	2.40695546585756	523.214092156	2.6474	1	8	10	37	37	147.4807	82.03	0	O=C1Nc2ccccc2/C1=c1\[nH]c(=O)/c(=C/c2ccccc2)s1	AC	MDR1
CCN(CC)CCCn1c(=O)/c(=C/c2cc(OC)c(OC)c(OC)c2)s/c1=C1/C(=O)Nc2ccc(C)cc21	3.23167900420623	537.22974222	2.95582	1	8	10	38	38	152.2177	82.03	0	O=C1Nc2ccccc2/C1=c1/[nH]c(=O)/c(=C/c2ccccc2)s1	AC	MDR1
CCN(CC)CCCn1c(=O)/c(=C/c2cc(OC)c(OC)c(OC)c2)s/c1=C1\C(=O)Nc2ccc(C)cc21	3.23167900420623	537.22974222	2.95582	1	8	10	38	38	152.2177	82.03	0	O=C1Nc2ccccc2/C1=c1\[nH]c(=O)/c(=C/c2ccccc2)s1	AC	MDR1
CCN(CC)CCCn1c(=O)/c(=C/c2cc(OC)c(OC)c(OC)c2)s/c1=C1/C(=O)Nc2ccc(F)cc21	4.21250825721795	541.204670344	2.7865	1	8	10	38	38	147.4387	82.03	0	O=C1Nc2ccccc2/C1=c1/[nH]c(=O)/c(=C/c2ccccc2)s1	AC	MDR1
CCN(CC)CCCn1c(=O)/c(=C/c2cc(OC)c(OC)c(OC)c2)s/c1=C1\C(=O)Nc2ccc(F)cc21	4.21250825721795	541.204670344	2.7865	1	8	10	38	38	147.4387	82.03	0	O=C1Nc2ccccc2/C1=c1\[nH]c(=O)/c(=C/c2ccccc2)s1	AC	MDR1
CCN(CC)CCCn1c(=O)/c(=C/c2cc(OC)c(OC)c(OC)c2)s/c1=C1/C(=O)Nc2cc(F)ccc21	2.8472673052959	541.204670344	2.7865	1	8	10	38	38	147.4387	82.03	0	O=C1Nc2ccccc2/C1=c1/[nH]c(=O)/c(=C/c2ccccc2)s1	AC	MDR1
CCN(CC)CCCn1c(=O)/c(=C/c2cc(OC)c(OC)c(OC)c2)s/c1=C1\C(=O)Nc2cc(F)ccc21	2.8472673052959	541.204670344	2.7865	1	8	10	38	38	147.4387	82.03	0	O=C1Nc2ccccc2/C1=c1\[nH]c(=O)/c(=C/c2ccccc2)s1	AC	MDR1
CCN(CC)CCCn1c(=O)/c(=C/c2cc(OC)c(OC)c(OC)c2)s/c1=C1/C(=O)Nc2ccc(Cl)cc21	3.60637245364764	557.175119804	3.3008	1	8	10	38	38	152.4907	82.03	0	O=C1Nc2ccccc2/C1=c1/[nH]c(=O)/c(=C/c2ccccc2)s1	AC	MDR1
CCN(CC)CCCn1c(=O)/c(=C/c2cc(OC)c(OC)c(OC)c2)s/c1=C1\C(=O)Nc2ccc(Cl)cc21	3.60637245364764	557.175119804	3.3008	1	8	10	38	38	152.4907	82.03	0	O=C1Nc2ccccc2/C1=c1\[nH]c(=O)/c(=C/c2ccccc2)s1	AC	MDR1
CN(C)CCn1c(=O)/c(=C/c2ccc(O)cc2)s/c1=C1/C(=O)Nc2ccc(F)cc21	1.79957510705504	425.12094072	1.296	2	6	4	30	30	115.5965	74.57	0	O=C1Nc2ccccc2/C1=c1/[nH]c(=O)/c(=C/c2ccccc2)s1	AC	MDR1
CN(C)CCn1c(=O)/c(=C/c2ccc(O)cc2)s/c1=C1\C(=O)Nc2ccc(F)cc21	1.79957510705504	425.12094072	1.296	2	6	4	30	30	115.5965	74.57	0	O=C1Nc2ccccc2/C1=c1\[nH]c(=O)/c(=C/c2ccccc2)s1	AC	MDR1
CCN(CC)CCCn1c(=O)/c(=C/c2ccc3c(c2)OCO3)s/c1=C1/C(=O)Nc2ccccc21	2.82621389609806	477.172227344	2.3503	1	7	7	34	34	133.9477	72.8	0	O=C1Nc2ccccc2/C1=c1/[nH]c(=O)/c(=C/c2ccc3c(c2)OCO3)s1	nonAC	MDR1
CCN(CC)CCCn1c(=O)/c(=C/c2ccc3c(c2)OCO3)s/c1=C1\C(=O)Nc2ccccc21	2.82621389609806	477.172227344	2.3503	1	7	7	34	34	133.9477	72.8	0	O=C1Nc2ccccc2/C1=c1\[nH]c(=O)/c(=C/c2ccc3c(c2)OCO3)s1	nonAC	MDR1
CCN(CC)CCCn1c(=O)/c(=C/c2ccc3c(c2)OCO3)s/c1=C1/C(=O)Nc2ccc(C)cc21	2.15412012473595	491.187877408	2.65872	1	7	7	35	35	138.6847	72.8	0	O=C1Nc2ccccc2/C1=c1/[nH]c(=O)/c(=C/c2ccc3c(c2)OCO3)s1	nonAC	MDR1
CCN(CC)CCCn1c(=O)/c(=C/c2ccc3c(c2)OCO3)s/c1=C1\C(=O)Nc2ccc(C)cc21	2.15412012473595	491.187877408	2.65872	1	7	7	35	35	138.6847	72.8	0	O=C1Nc2ccccc2/C1=c1\[nH]c(=O)/c(=C/c2ccc3c(c2)OCO3)s1	nonAC	MDR1
CCN(CC)CCCn1c(=O)/c(=C/c2ccc3c(c2)OCO3)s/c1=C1/C(=O)Nc2ccc(Cl)cc21	1.51563135671387	511.133254992	3.0037	1	7	7	35	35	138.9577	72.8	0	O=C1Nc2ccccc2/C1=c1/[nH]c(=O)/c(=C/c2ccc3c(c2)OCO3)s1	nonAC	MDR1
CCN(CC)CCCn1c(=O)/c(=C/c2ccc3c(c2)OCO3)s/c1=C1\C(=O)Nc2ccc(Cl)cc21	1.51563135671387	511.133254992	3.0037	1	7	7	35	35	138.9577	72.8	0	O=C1Nc2ccccc2/C1=c1\[nH]c(=O)/c(=C/c2ccc3c(c2)OCO3)s1	nonAC	MDR1
CC(=O)O[C@H]1CC[C@](C)(O)[C@]23OC(C)(C)[C@H]([C@H](OC(=O)/C=C/c4ccccc4)[C@H](OC(=O)c4ccccc4)[C@]12C)[C@H]3O	3.36521039683075	578.251582796	3.8583	2	9	6	42	42	151.9121	128.59	0	O=C(/C=C/c1ccccc1)O[C@H]1[C@H]2CO[C@]3(CCCCC3[C@H]1OC(=O)c1ccccc1)C2	nonAC	MDR1
CC(=O)O[C@H]1CC[C@](C)(O)[C@]23OC(C)(C)[C@H]([C@H](OC(=O)/C=C/c4ccccc4)[C@H](OC(=O)c4ccccc4)[C@]12C)[C@H]3OC(C)=O	3.33011907701948	620.26214748	4.4291	1	10	7	45	45	161.4593	134.66	0	O=C(/C=C/c1ccccc1)O[C@H]1[C@H]2CO[C@]3(CCCCC3[C@H]1OC(=O)c1ccccc1)C2	nonAC	MDR1
CC(=O)O[C@H]1CC[C@](C)(O)[C@]23OC(C)(C)[C@H]([C@H](OC(=O)/C=C/c4ccccc4)[C@H](OC(=O)c4ccccc4)[C@]12C)[C@H]3OC(=O)CCl	1.67353438615968	654.223175128	4.648	1	10	8	46	46	166.5053	134.66	0	O=C(/C=C/c1ccccc1)O[C@H]1[C@H]2CO[C@]3(CCCCC3[C@H]1OC(=O)c1ccccc1)C2	nonAC	MDR1
CC(=O)O[C@H]1CC[C@](C)(O)[C@]23OC(C)(C)[C@H]([C@H](OC(=O)/C=C/c4ccccc4)[C@H](OC(=O)c4ccccc4)[C@]12C)[C@H]3OC(=O)CBr	3.26342770252081	698.172659548	4.8041	1	10	8	46	46	169.5793	134.66	0	O=C(/C=C/c1ccccc1)O[C@H]1[C@H]2CO[C@]3(CCCCC3[C@H]1OC(=O)c1ccccc1)C2	nonAC	MDR1
CCC(=O)O[C@@H]1[C@H]2[C@H](OC(=O)/C=C/c3ccccc3)[C@H](OC(=O)c3ccccc3)[C@]3(C)[C@@H](OC(C)=O)CC[C@](C)(O)[C@@]13OC2(C)C	2.70843086044168	634.277797544	4.81920000000001	1	10	8	46	46	166.0763	134.66	0	O=C(/C=C/c1ccccc1)O[C@H]1[C@H]2CO[C@]3(CCCCC3[C@H]1OC(=O)c1ccccc1)C2	nonAC	MDR1
CCCC(=O)O[C@@H]1[C@H]2[C@H](OC(=O)/C=C/c3ccccc3)[C@H](OC(=O)c3ccccc3)[C@]3(C)[C@@H](OC(C)=O)CC[C@](C)(O)[C@@]13OC2(C)C	3.23167900420623	648.293447608	5.20930000000001	1	10	9	47	47	170.6933	134.66	0	O=C(/C=C/c1ccccc1)O[C@H]1[C@H]2CO[C@]3(CCCCC3[C@H]1OC(=O)c1ccccc1)C2	nonAC	MDR1
CCC(C)C(=O)O[C@@H]1[C@H]2[C@H](OC(=O)/C=C/c3ccccc3)[C@H](OC(=O)c3ccccc3)[C@]3(C)[C@@H](OC(C)=O)CC[C@](C)(O)[C@@]13OC2(C)C	2.98384284030165	662.309097672	5.45530000000001	1	10	9	48	48	175.240299999999	134.66	0	O=C(/C=C/c1ccccc1)O[C@H]1[C@H]2CO[C@]3(CCCCC3[C@H]1OC(=O)c1ccccc1)C2	nonAC	MDR1
CC(=O)O[C@H]1CC[C@](C)(O)[C@]23OC(C)(C)[C@H]([C@H](OC(=O)/C=C/c4ccccc4)[C@H](OC(=O)c4ccccc4)[C@]12C)[C@H]3OC(=O)C1CC1	3.51936107665801	646.277797544	4.8192	1	10	8	47	47	168.5093	134.66	0	O=C(/C=C/c1ccccc1)O[C@H]1[C@H]2CO[C@]3(CCCCC3[C@H]1OC(=O)c1ccccc1)[C@@H]2OC(=O)C1CC1	nonAC	MDR1
CC(=O)O[C@H]1CC[C@](C)(O)[C@]23OC(C)(C)[C@H]([C@H](OC(=O)/C=C/c4ccccc4)[C@H](OC(=O)c4ccccc4)[C@]12C)[C@H]3OC(=O)c1ccccc1	2.78539190157781	682.277797544	5.72300000000001	1	10	8	50	50	181.550799999999	134.66	0	O=C(/C=C/c1ccccc1)O[C@H]1[C@H]2CO[C@]3(CCCCC3[C@H]1OC(=O)c1ccccc1)[C@@H]2OC(=O)c1ccccc1	nonAC	MDR1
CC(=O)O[C@H]1CC[C@](C)(O)[C@]23OC(C)(C)[C@H]([C@H](OC(=O)/C=C/c4ccccc4)[C@H](OC(=O)c4ccccc4)[C@]12C)[C@H]3OC(=O)c1cccnc1	4.13246554954442	683.273046512	5.118	1	11	8	50	50	179.345799999999	147.55	0	O=C(/C=C/c1ccccc1)O[C@H]1[C@H]2CO[C@]3(CCCCC3[C@H]1OC(=O)c1ccccc1)[C@@H]2OC(=O)c1cccnc1	nonAC	MDR1
CC(=O)O[C@H]1CC[C@](C)(O)[C@]23OC(C)(C)[C@H]([C@H](OC(=O)/C=C/c4ccccc4)[C@H](OC(=O)c4ccccc4)[C@]12C)[C@H]3OC(=O)c1cnccn1	1.53835960779142	684.26829548	4.513	1	12	8	50	50	177.140799999999	160.44	0	O=C(/C=C/c1ccccc1)O[C@H]1[C@H]2CO[C@]3(CCCCC3[C@H]1OC(=O)c1ccccc1)[C@@H]2OC(=O)c1cnccn1	nonAC	MDR1
CC(=O)O[C@H]1CC[C@](C)(O)[C@]23OC(C)(C)[C@H]([C@H](OC(=O)/C=C/c4ccccc4)[C@H](OC(=O)c4ccccc4)[C@]12C)[C@H]3OC(=O)N(C)C	1.90162436140921	649.288696576	4.5642	1	10	7	47	47	169.861299999999	137.9	0	O=C(/C=C/c1ccccc1)O[C@H]1[C@H]2CO[C@]3(CCCCC3[C@H]1OC(=O)c1ccccc1)C2	nonAC	MDR1
CC(=O)O[C@H]1CC[C@](C)(O)[C@]23OC(C)(C)[C@H]([C@H](OC(=O)/C=C/c4ccccc4)[C@H](OC(=O)c4ccccc4)[C@]12C)[C@H]3OS(C)(=O)=O	2.60307034478385	656.2291331	3.8422	1	11	8	46	46	165.6221	151.73	0	O=C(/C=C/c1ccccc1)O[C@H]1[C@H]2CO[C@]3(CCCCC3[C@H]1OC(=O)c1ccccc1)C2	nonAC	MDR1
CC(=O)O[C@H]1CC[C@]2(C)O[C@@H]3[C@H]4[C@H](OC(=O)/C=C/c5ccccc5)[C@H](OC(=O)c5ccccc5)[C@@]1(C)[C@]32OC4(C)C	2.78539190157781	560.241018112	4.9039	0	8	6	41	41	148.5595	97.36	0	O=C(/C=C/c1ccccc1)O[C@H]1[C@H]2CO[C@@]34C(CCCC3[C@H]1OC(=O)c1ccccc1)O[C@H]24	nonAC	MDR1
CC(=O)O[C@H]1CC[C@](C)(OC(C)=O)[C@]23OC(C)(C)[C@H]([C@H](OC(=O)/C=C/c4ccccc4)[C@H](OC(=O)c4ccccc4)[C@]12C)[C@H]3OC(C)=O	2.74617118842453	662.272712164	4.9999	0	11	8	48	48	171.006499999999	140.73	0	O=C(/C=C/c1ccccc1)O[C@H]1[C@H]2CO[C@]3(CCCCC3[C@H]1OC(=O)c1ccccc1)C2	nonAC	MDR1
CC(=O)O[C@H]1CC[C@](C)(O)[C@]23OC(C)(C)[C@H]([C@H](OC(=O)/C=C\c4ccccc4)[C@H](OC(=O)c4ccccc4)[C@]12C)[C@H]3OC(=O)c1ccccc1	3.47853908213775	682.277797544	5.72300000000001	1	10	8	50	50	181.550799999999	134.66	0	O=C(/C=C\c1ccccc1)O[C@H]1[C@H]2CO[C@]3(CCCCC3[C@H]1OC(=O)c1ccccc1)[C@@H]2OC(=O)c1ccccc1	nonAC	MDR1
CC(=O)O[C@H]1CC[C@](C)(O)[C@]23OC(C)(C)[C@H]([C@H](OC(=O)/C=C\c4ccccc4)[C@H](OC(=O)c4ccccc4)[C@]12C)[C@H]3OC(=O)c1cnccn1	2.95974528872259	684.26829548	4.513	1	12	8	50	50	177.140799999999	160.44	0	O=C(/C=C\c1ccccc1)O[C@H]1[C@H]2CO[C@]3(CCCCC3[C@H]1OC(=O)c1ccccc1)[C@@H]2OC(=O)c1cnccn1	nonAC	MDR1
COC(=O)CCC(=O)O[C@@H]1[C@H]2[C@H](OC(=O)/C=C/c3ccccc3)[C@H](OC(=O)c3ccccc3)[C@]3(C)[C@@H](OC(C)=O)CC[C@](C)(O)[C@@]13OC2(C)C	3.5619206910768	692.283276848	4.3624	1	12	10	50	50	177.035299999999	160.96	0	O=C(/C=C/c1ccccc1)O[C@H]1[C@H]2CO[C@]3(CCCCC3[C@H]1OC(=O)c1ccccc1)C2	nonAC	MDR1
CCOC(=O)CCC(=O)O[C@@H]1[C@H]2[C@H](OC(=O)/C=C/c3ccccc3)[C@H](OC(=O)c3ccccc3)[C@]3(C)[C@@H](OC(C)=O)CC[C@](C)(O)[C@@]13OC2(C)C	3.43931836898447	706.298926912	4.75250000000001	1	12	11	51	51	181.652299999999	160.96	0	O=C(/C=C/c1ccccc1)O[C@H]1[C@H]2CO[C@]3(CCCCC3[C@H]1OC(=O)c1ccccc1)C2	nonAC	MDR1
CC(=O)O[C@H]1CC[C@](C)(O)[C@]23OC(C)(C)[C@H]([C@H](OC(=O)/C=C/c4ccccc4)[C@H](OC(=O)c4ccccc4)[C@]12C)[C@H]3OC(=O)CCC(=O)N(C(=O)NC1CCCCC1)C1CCCCC1	3.75297592783951	884.445925488	7.39300000000001	2	12	12	64	64	234.142999999999	184.07	0	O=C(/C=C/c1ccccc1)O[C@H]1[C@H]2CO[C@]3(CCCCC3[C@H]1OC(=O)c1ccccc1)[C@@H]2OC(=O)CCC(=O)N(C(=O)NC1CCCCC1)C1CCCCC1	nonAC	MDR1
CC(=O)O[C@H]1CC[C@](C)(O)[C@]23OC(C)(C)[C@H]([C@H](OC(=O)/C=C/c4ccccc4)[C@H](OC(=O)c4ccccc4)[C@]12C)[C@H]3OC(=O)CCC(=O)OC1CCCCC1O	2.86877351051686	776.340791724	5.03610000000001	2	13	11	56	56	199.374099999999	181.19	0	O=C(/C=C/c1ccccc1)O[C@H]1[C@H]2CO[C@]3(CCCCC3[C@H]1OC(=O)c1ccccc1)[C@@H]2OC(=O)CCC(=O)OC1CCCCC1	nonAC	MDR1
COC(=O)CCCC(=O)O[C@@H]1[C@H]2[C@H](OC(=O)/C=C/c3ccccc3)[C@H](OC(=O)c3ccccc3)[C@]3(C)[C@@H](OC(C)=O)CC[C@](C)(O)[C@@]13OC2(C)C	2.58654104283264	706.298926912	4.75250000000001	1	12	11	51	51	181.652299999999	160.96	0	O=C(/C=C/c1ccccc1)O[C@H]1[C@H]2CO[C@]3(CCCCC3[C@H]1OC(=O)c1ccccc1)C2	nonAC	MDR1
CC(=O)O[C@H]1CC[C@](C)(OC(=O)CNCC(C)C)[C@]23OC(C)(C)[C@H]([C@H](OC(=O)/C=C/c4ccccc4)[C@H](OC(=O)c4ccccc4)[C@]12C)[C@H]3OC(C)=O	2.55428018061442	733.346211452	5.2256	1	12	12	53	53	193.040199999999	152.76	0	O=C(/C=C/c1ccccc1)O[C@H]1[C@H]2CO[C@]3(CCCCC3[C@H]1OC(=O)c1ccccc1)C2	nonAC	MDR1
CC(=O)O[C@H]1CC[C@](C)(OC(=O)CN2CCOCC2)[C@]23OC(C)(C)[C@H]([C@H](OC(=O)/C=C/c4ccccc4)[C@H](OC(=O)c4ccccc4)[C@]12C)[C@H]3OC(C)=O	3.26342770252081	747.325476008	4.3122	0	13	10	54	54	192.591499999999	153.2	0	O=C(/C=C/c1ccccc1)O[C@H]1[C@H]2CO[C@@]3(C2)C(OC(=O)CN2CCOCC2)CCCC3[C@H]1OC(=O)c1ccccc1	nonAC	MDR1
CC(=O)O[C@H]1CC[C@](C)(O)[C@@]23OC(C)(C)[C@@H](C2=O)[C@H](OC(=O)/C=C/c2ccccc2)[C@H](OC(=O)c2ccccc2)[C@]13C	2.55428018061442	576.235932732	4.0665	1	9	6	42	42	150.9123	125.43	0	O=C(/C=C/c1ccccc1)O[C@@H]1[C@H](OC(=O)c2ccccc2)C2CCCC[C@]23OC[C@H]1C3=O	nonAC	MDR1
CC(=O)O[C@H]1CC[C@](C)(Cl)[C@]23OC(C)(C)[C@H]([C@H](OC(=O)/C=C/c4ccccc4)[C@H](OC(=O)c4ccccc4)[C@]12C)[C@H]3Cl	1.79957510705504	614.183808852	6.35130000000001	0	7	6	42	42	159.1805	88.13	0	O=C(/C=C/c1ccccc1)O[C@H]1[C@H]2CO[C@]3(CCCCC3[C@H]1OC(=O)c1ccccc1)C2	nonAC	MDR1
CC(=O)O[C@H]1CC[C@](C)(O)[C@]23OC(C)(C)[C@H]([C@H](OC(=O)CCc4ccccc4)[C@H](OC(=O)c4ccccc4)[C@]12C)[C@H]3O	2.8472673052959	580.26723286	3.7777	2	9	7	42	42	151.1991	128.59	0	O=C(CCc1ccccc1)O[C@H]1[C@H]2CO[C@]3(CCCCC3[C@H]1OC(=O)c1ccccc1)C2	nonAC	MDR1
CC(=O)O[C@H]1CC[C@@H](C)[C@]23OC(C)(C)[C@H]([C@H](OC(=O)CCc4ccccc4)[C@H](OC(=O)c4ccccc4)[C@]12C)[C@H]3O	3.00853545289202	564.27231824	4.66280000000001	1	8	7	41	41	149.7393	108.36	0	O=C(CCc1ccccc1)O[C@H]1[C@H]2CO[C@]3(CCCCC3[C@H]1OC(=O)c1ccccc1)C2	nonAC	MDR1
CC(=O)O[C@H]1CC[C@](C)(O)[C@]23OC(C)(C)[C@H]([C@H](OC(=O)/C=C/c4ccccc4)[C@H](OC(=O)c4ccccc4)[C@]12C)[C@H]3OC(=O)CCC(=O)OCCO	2.78539190157781	722.293841532	3.7249	2	13	12	52	52	183.064099999999	181.19	0	O=C(/C=C/c1ccccc1)O[C@H]1[C@H]2CO[C@]3(CCCCC3[C@H]1OC(=O)c1ccccc1)C2	nonAC	MDR1
O=c1c(O)c(-c2ccccc2)oc2ccccc12	-0.210340371976184	238.06299418	3.1656	1	3	1	18	18	69.5848	50.44	0	O=c1cc(-c2ccccc2)oc2ccccc12	AC	MDR1
O=c1c(O)c(-c2ccccc2)oc2cc(O)cc(O)c12	0.319253614122436	270.05282342	2.5768	3	5	1	20	20	72.9144	90.9	0	O=c1cc(-c2ccccc2)oc2ccccc12	AC	MDR1
C=CC(C)(C)c1c(O)cc(O)c2c(=O)c(O)c(-c3ccccc3)oc12	2.89815754542241	338.115423676	4.0404	3	5	3	25	25	96.1374	90.9	0	O=c1cc(-c2ccccc2)oc2ccccc12	AC	MDR1
CC(C)=Cc1c(O)cc2oc(-c3ccccc3)c(O)c(=O)c2c1O	3.65800073236584	324.099773612	4	3	5	2	24	24	92.2394	90.9	0	O=c1cc(-c2ccccc2)oc2ccccc12	AC	MDR1
CC(C)=Cc1c(O)cc(O)c2c(=O)c(O)c(-c3ccccc3)oc12	3.61193334130836	324.099773612	4	3	5	2	24	24	92.2394	90.9	0	O=c1cc(-c2ccccc2)oc2ccccc12	AC	MDR1
O=c1c(O)c(-c2ccc(O)cc2)oc2cc(O)cc(O)c12	0.18109905743488	286.04773804	2.2824	4	6	1	21	21	74.5792	111.13	0	O=c1cc(-c2ccccc2)oc2ccccc12	AC	MDR1
COc1ccc(-c2oc3cc(O)cc(O)c3c(=O)c2O)cc1	0.59556349751189	300.063388104	2.5854	3	6	2	22	22	79.4664	100.13	0	O=c1cc(-c2ccccc2)oc2ccccc12	AC	MDR1
C=CC(C)(C)c1c(O)cc(O)c2c(=O)c(O)c(-c3ccc(OC)cc3)oc12	3.70403539903556	368.12598836	4.049	3	6	4	27	27	102.6894	100.13	0	O=c1cc(-c2ccccc2)oc2ccccc12	AC	MDR1
O=c1c(O)c(-c2ccc(F)cc2)oc2cc(O)cc(O)c12	0.18109905743488	288.043401608	2.7159	3	5	1	21	21	72.8724	90.9	0	O=c1cc(-c2ccccc2)oc2ccccc12	AC	MDR1
O=c1c(O)c(-c2ccc(Cl)cc2Cl)oc2cc(O)cc(O)c12	0.710694093632544	337.974878716	3.8836	3	5	1	22	22	82.9344	90.9	0	O=c1cc(-c2ccccc2)oc2ccccc12	AC	MDR1
O=c1c(O)c(-c2ccc(I)cc2)oc2cc(O)cc(O)c12	2.00013967216249	395.949471388	3.1814	3	5	1	21	21	85.6314	90.9	0	O=c1cc(-c2ccccc2)oc2ccccc12	AC	MDR1
O=c1c(O)c(C(c2ccccc2)c2ccccc2)oc2cc(O)cc(O)c12	1.40147035335317	360.099773612	4.09	3	5	3	27	27	101.3074	90.9	0	O=c1cc(C(c2ccccc2)c2ccccc2)oc2ccccc12	nonAC	MDR1
CCCCCCCCc1ccc(-c2oc3cc(O)cc(O)c3c(=O)c2O)cc1	4.9475196418766	382.178023932	5.47980000000001	3	5	8	28	28	109.9944	90.9	0	O=c1cc(-c2ccccc2)oc2ccccc12	AC	MDR1
COc1c(-c2ccccc2)oc2cc(O)cc(O)c2c1=O	-0.0952111867415581	284.068473484	2.8798	2	5	2	21	21	77.8016	79.9	0	O=c1cc(-c2ccccc2)oc2ccccc12	AC	MDR1
C=CC(C)(C)c1c(OC)cc(O)c2c(=O)c(OC)c(-c3ccccc3)oc12	3.98033889469643	366.146723804	4.6464	1	5	5	27	27	105.9118	68.9	0	O=c1cc(-c2ccccc2)oc2ccccc12	AC	MDR1
O=c1c(-c2ccc(O)cc2)coc2cc(O)cc(O)c12	-1.17742611411497	270.05282342	2.5768	3	5	1	20	20	72.9144	90.9	0	O=c1c(-c2ccccc2)coc2ccccc12	nonAC	MDR1
O=c1cc(-c2ccccc2)oc2ccccc12	-1.43071060070541	222.06807956	3.46	0	2	1	17	17	67.92	30.21	0	O=c1cc(-c2ccccc2)oc2ccccc12	AC	MDR1
O=c1cc(-c2ccccc2)oc2cc(O)ccc12	-1.45373646508942	238.06299418	3.1656	1	3	1	18	18	69.5848	50.44	0	O=c1cc(-c2ccccc2)oc2ccccc12	AC	MDR1
O=c1cc(-c2ccccc2)oc2cc(O)cc(O)c12	-0.0952111867415581	254.0579088	2.8712	2	4	1	19	19	71.2496	70.67	0	O=c1cc(-c2ccccc2)oc2ccccc12	AC	MDR1
Cc1c(O)cc2oc(-c3ccccc3)cc(=O)c2c1O	0.963976547442243	268.073558864	3.17962	2	4	1	20	20	75.9866	70.67	0	O=c1cc(-c2ccccc2)oc2ccccc12	AC	MDR1
COc1cc(O)c2c(=O)cc(-c3ccccc3)oc2c1	0.250177192587088	268.073558864	3.1742	1	4	2	20	20	76.1368	59.67	0	O=c1cc(-c2ccccc2)oc2ccccc12	AC	MDR1
COc1cc2oc(-c3ccccc3)cc(=O)c2c(O)c1C	1.83896001279167	282.089208928	3.48262	1	4	2	21	21	80.8738	59.67	0	O=c1cc(-c2ccccc2)oc2ccccc12	AC	MDR1
O=c1cc(-c2ccc(O)cc2)oc2cc(O)cc(O)c12	-0.210340371976184	270.05282342	2.5768	3	5	1	20	20	72.9144	90.9	0	O=c1cc(-c2ccccc2)oc2ccccc12	AC	MDR1
O=c1cc(-c2ccc(F)c(F)c2)oc2cc(O)cc(O)c12	0.250177192587088	290.039065176	3.1494	2	4	1	21	21	71.1656	70.67	0	O=c1cc(-c2ccccc2)oc2ccccc12	AC	MDR1
O=c1cc(-c2ccc(I)cc2)oc2cc(O)cc(O)c12	1.30936653168832	379.954556768	3.4758	2	4	1	20	20	83.9666	70.67	0	O=c1cc(-c2ccccc2)oc2ccccc12	AC	MDR1
CC(C)Oc1cc(O)c2c(=O)cc(-c3ccccc3)oc2c1	2.09224472101786	296.104858992	3.9528	1	4	3	22	22	85.3488	59.67	0	O=c1cc(-c2ccccc2)oc2ccccc12	AC	MDR1
CC(C)c1c(O)cc2oc(-c3ccccc3)cc(=O)c2c1O	3.65800073236584	296.104858992	3.9946	2	4	2	22	22	85.3386	70.67	0	O=c1cc(-c2ccccc2)oc2ccccc12	AC	MDR1
CC(C)Oc1cc2oc(-c3ccccc3)cc(=O)c2c(O)c1C(C)C	3.35866046596702	338.151809184	5.0762	1	4	4	25	25	99.4378	59.67	0	O=c1cc(-c2ccccc2)oc2ccccc12	AC	MDR1
CC(C)Oc1c(C(C)C)c(O)c2c(=O)cc(-c3ccccc3)oc2c1C(C)C	5.50016464844085	380.198759376	6.19960000000001	1	4	5	28	28	113.5268	59.67	0	O=c1cc(-c2ccccc2)oc2ccccc12	AC	MDR1
O=c1cc(-c2ccccc2)oc2cc(O)c(Cc3ccccc3)c(O)c12	3.17447198043665	344.104858992	4.462	2	4	3	26	26	100.4976	70.67	0	O=c1cc(-c2ccccc2)oc2ccc(Cc3ccccc3)cc12	nonAC	MDR1
O=c1cc(-c2ccccc2)oc2c(Cc3ccccc3)c(O)cc(O)c12	2.09224472101786	344.104858992	4.462	2	4	3	26	26	100.4976	70.67	0	O=c1cc(-c2ccccc2)oc2c(Cc3ccccc3)cccc12	nonAC	MDR1
O=c1cc(-c2ccccc2)oc2c(Cc3ccccc3)c(O)c(Cc3ccccc3)c(O)c12	5.40790681457376	434.151809184	6.05280000000001	2	4	5	33	33	129.7456	70.67	0	O=c1cc(-c2ccccc2)oc2c(Cc3ccccc3)cc(Cc3ccccc3)cc12	nonAC	MDR1
O=c1cc(-c2ccccc2)oc2cc(OCc3ccccc3)cc(O)c12	4.78624409889741	344.104858992	4.7446	1	4	4	26	26	100.3588	59.67	0	O=c1cc(-c2ccccc2)oc2cc(OCc3ccccc3)ccc12	nonAC	MDR1
CC(C)=Cc1c(O)cc2oc(-c3ccccc3)cc(=O)c2c1O	3.28957298262513	308.104858992	4.2944	2	4	2	23	23	90.5746	70.67	0	O=c1cc(-c2ccccc2)oc2ccccc12	AC	MDR1
C=CC(C)(C)c1c(O)cc(O)c2c(=O)cc(-c3ccccc3)oc12	3.70403539903556	322.120509056	4.3348	2	4	3	24	24	94.4726	70.67	0	O=c1cc(-c2ccccc2)oc2ccccc12	AC	MDR1
CC(C)=Cc1c(O)cc(O)c2c(=O)cc(-c3ccccc3)oc12	3.35866046596702	308.104858992	4.2944	2	4	2	23	23	90.5746	70.67	0	O=c1cc(-c2ccccc2)oc2ccccc12	AC	MDR1
CC(C)=Cc1c(O)c(C=C(C)C)c2oc(-c3ccccc3)cc(=O)c2c1O	6.2826597519907	362.151809184	5.71760000000001	2	4	3	27	27	109.8996	70.67	0	O=c1cc(-c2ccccc2)oc2ccccc12	AC	MDR1
CC(C)=CCC/C(C)=C/c1c(O)cc2oc(-c3ccccc3)cc(=O)c2c1O	5.20069786463597	376.167459248	6.02090000000001	2	4	5	28	28	113.5656	70.67	0	O=c1cc(-c2ccccc2)oc2ccccc12	AC	MDR1
CC(C)=CCC/C(C)=C/c1c(O)cc(O)c2c(=O)cc(-c3ccccc3)oc12	5.7763356584	376.167459248	6.02090000000001	2	4	5	28	28	113.5656	70.67	0	O=c1cc(-c2ccccc2)oc2ccccc12	AC	MDR1
C=CC(C)(C)c1c(O)cc(O)c2c(=O)cc(-c3ccc(O)cc3)oc12	2.43762653026902	338.115423676	4.0404	3	5	3	25	25	96.1374	90.9	0	O=c1cc(-c2ccccc2)oc2ccccc12	AC	MDR1
CC(C)C[C@H](C=O)NC(=O)[C@@H](NS(=O)(=O)c1ccc(F)cc1)C(C)C	-3.58107854615363	372.1519065	1.8584	2	4	9	25	25	92.7972000000001	92.34	0	c1ccccc1	AC	CYP2D6
CCN(CC)CCN(Cc1ccc(-c2ccc(C(F)(F)F)cc2)cc1)C(=O)Cn1cc(Cc2cnn(C)c2)c(=O)nc1SCc1ccc(F)cc1	-1.51867319162636	720.2869584	7.05540000000001	0	8	15	51	51	190.556999999999	76.26	0	O=C(Cn1cc(Cc2cn[nH]c2)c(=O)nc1SCc1ccccc1)NCc1ccc(-c2ccccc2)cc1	nonAC	CYP2D6
Cl.N#Cc1ccc2c(c1)CN(CC[C@H]1CC[C@H](NC(=O)c3cc4ccccc4[nH]3)CC1)CC2	2.31538827233207	462.218639292	5.19838	2	3	5	33	33	133.5139	71.92	0	O=C(N[C@H]1CC[C@H](CCN2CCc3ccccc3C2)CC1)c1cc2ccccc2[nH]1	nonAC	CYP2D6
CCN1c2ncc(CSc3cc(C)nc(C)c3)cc2C(=O)Nc2c(C)cc(Cl)nc21	-1.20359214498647	439.123359004	5.46626	1	6	4	30	30	122.1262	71.01	0	O=C1Nc2cccnc2Nc2ncc(CSc3ccncc3)cc21	nonAC	CYP2D6
CSc1cc2c(cc1C(F)(F)F)N(C(=O)Nc1cccnc1)CC2	4.29951963420758	353.080967728	4.4169	1	3	2	24	24	87.5307	45.23	0	O=C(Nc1cccnc1)N1CCc2ccccc21	nonAC	CYP2D6
CCN1c2ncc(CSc3cc(C)nc(C)c3)cc2C(=O)Nc2c(C)cc(F)nc21	-1.20359214498647	423.152909544	4.95196	1	6	4	30	30	117.0742	71.01	0	O=C1Nc2cccnc2Nc2ncc(CSc3ccncc3)cc21	nonAC	CYP2D6
COc1cc2c(cc1C(F)(F)F)N(C(=O)Nc1cc(F)cc(-c3cccnc3)c1)CC2	-0.952277716705559	431.125689664	5.5097	1	3	3	31	31	107.6957	54.46	0	O=C(Nc1cccc(-c2cccnc2)c1)N1CCc2ccccc21	nonAC	CYP2D6
COc1ccc2c(CN(C)C)cc(=O)oc2c1	-2.21451942915547	233.10519334	1.8632	0	4	3	17	17	66.427	42.68	0	O=c1ccc2ccccc2o1	AC	CYP2D6
N=C(N)NC(=N)NCCc1ccccc1	-1.20359214498647	205.13274548	0.236540000000001	5	2	3	15	15	60.9252	97.78	0	c1ccccc1	AC	CYP2D6
Cn1ccc2cc3c(cc21)CCN3C(=O)Nc1cccnc1	-1.30895266064429	292.132411132	3.1679	1	3	1	22	22	87.2247	50.16	0	O=C(Nc1cccnc1)N1CCc2cc3[nH]ccc3cc21	nonAC	CYP2D6
COc1ccc(NS(=O)(=O)c2ccc(Br)cc2)cc1N1CCN(C)CC1	-0.305650551780507	439.056524664	3.0103	1	5	5	26	26	107.6545	61.88	0	O=S(=O)(Nc1cccc(N2CCNCC2)c1)c1ccccc1	nonAC	CYP2D6
COc1ccc(NS(=O)(=O)c2sc3ccc(Cl)cc3c2C)cc1N1CCNCC1.Cl	-1.37349118178186	487.055788956	4.50392	2	6	5	30	30	127.7052	70.67	0	O=S(=O)(Nc1cccc(N2CCNCC2)c1)c1cc2ccccc2s1	nonAC	CYP2D6
O=C(NCC(F)(F)F)[C@@H]1CN(Cc2ccc(-c3cccnc3)o2)CCN1C[C@@H](O)C[C@@H](Cc1ccccc1)C(=O)N[C@H]1c2ccccc2OC[C@H]1O	0.235946730652238	721.308718724	3.727	4	9	13	52	52	184.729	140.4	0	O=C(N[C@@H]1CCOc2ccccc21)[C@@H](CCCN1CCN(Cc2ccc(-c3cccnc3)o2)CC1)Cc1ccccc1	nonAC	CYP2D6
O=C(NCC(F)(F)F)[C@@H]1CN(Cc2ccc(-c3ccccn3)o2)CCN1C[C@@H](O)C[C@@H](Cc1ccccc1)C(=O)N[C@H]1c2ccccc2OC[C@H]1O	-1.29552964031215	721.308718724	3.727	4	9	13	52	52	184.729	140.4	0	O=C(N[C@@H]1CCOc2ccccc21)[C@@H](CCCN1CCN(Cc2ccc(-c3ccccn3)o2)CC1)Cc1ccccc1	nonAC	CYP2D6
CC(C)(c1ccc(-c2ccncc2)o1)N1CCN(C[C@@H](O)C[C@@H](Cc2ccccc2)C(=O)N[C@H]2c3ccccc3OC[C@H]2O)[C@H](C(=O)NCC(F)(F)F)C1	3.11389596854984	749.340018852	4.4621	4	9	13	54	54	194.050999999999	140.4	0	O=C(N[C@@H]1CCOc2ccccc21)[C@@H](CCCN1CCN(Cc2ccc(-c3ccncc3)o2)CC1)Cc1ccccc1	nonAC	CYP2D6
CC(C)NC[C@H](O)COc1cccc2ccccc12	1.75577248439665	259.157228912	2.5775	2	3	6	19	19	78.5885000000001	41.49	0	c1ccc2ccccc2c1	AC	CYP2D6
CC(C)(C)NC(=O)[C@@H]1CN(C(C)(C)c2cc3cnccc3o2)CCN1C[C@@H](O)C[C@@H](Cc1ccccc1)C(=O)N[C@H]1c2ccccc2OC[C@H]1O	1.20435346366541	697.383934352	4.1845	4	9	11	51	51	194.951999999999	140.4	0	O=C(N[C@@H]1CCOc2ccccc21)[C@@H](CCCN1CCN(Cc2cc3cnccc3o2)CC1)Cc1ccccc1	nonAC	CYP2D6
COc1ccc2c3c1O[C@H]1[C@@H](O)C=C[C@H]4[C@@H](C2)N(C)CC[C@]314	-2.55214617812351	299.152143532	1.5011	1	4	1	22	22	82.4638	41.93	0	C1=C[C@H]2[C@H]3Cc4cccc5c4[C@@]2(CCN3)[C@H](C1)O5	nonAC	CYP2D6
O=C(NCC(F)(F)F)[C@@H]1CN(Cc2ccc(-c3ccncc3)o2)CCN1C[C@@H](O)C[C@@H](Cc1ccccc1)C(=O)N[C@H]1c2ccccc2OC[C@H]1O	2.72712299345383	721.308718724	3.727	4	9	13	52	52	184.729	140.4	0	O=C(N[C@@H]1CCOc2ccccc21)[C@@H](CCCN1CCN(Cc2ccc(-c3ccncc3)o2)CC1)Cc1ccccc1	nonAC	CYP2D6
O=C(CCCN1CCC(C(O)c2ccc(F)cc2)CC1)c1ccc(F)cc1	1.62224109177213	373.18533548	4.3733	1	3	7	27	27	100.4883	40.54	0	O=C(CCCN1CCC(Cc2ccccc2)CC1)c1ccccc1	nonAC	CYP2D6
O=C(NCC(F)(F)F)[C@@H]1CN(Cc2ccc(-c3ccccc3)o2)CCN1C[C@@H](O)C[C@@H](Cc1cccnc1)C(=O)N[C@H]1c2ccccc2OC[C@H]1O	-0.655026193237628	721.308718724	3.727	4	9	13	52	52	184.729	140.4	0	O=C(N[C@@H]1CCOc2ccccc21)[C@@H](CCCN1CCN(Cc2ccc(-c3ccccc3)o2)CC1)Cc1cccnc1	nonAC	CYP2D6
CC(C)(c1ncc(-c2cnccc2Cl)o1)N1CCN(C[C@@H](O)C[C@@H](Cc2ccccc2)C(=O)N[C@H]2c3ccccc3OC[C@H]2O)[C@H](C(=O)NCC(F)(F)F)C1	0.664328685207153	784.296295468	4.5105	4	10	13	55	55	196.855999999999	153.29	0	O=C(N[C@@H]1CCOc2ccccc21)[C@@H](CCCN1CCN(Cc2ncc(-c3cccnc3)o2)CC1)Cc1ccccc1	nonAC	CYP2D6
COc1cncc(-c2cnc(C(C)(C)N3CCN(C[C@@H](O)C[C@@H](Cc4ccccc4)C(=O)N[C@H]4c5ccccc5OC[C@H]4O)[C@H](C(=O)NCC(F)(F)F)C3)o2)c1	-0.0710783046426755	780.345832504	3.8657	4	11	14	56	56	198.397999999999	162.52	0	O=C(N[C@@H]1CCOc2ccccc21)[C@@H](CCCN1CCN(Cc2ncc(-c3cccnc3)o2)CC1)Cc1ccccc1	nonAC	CYP2D6
CC(C)(c1ncc(-c2ccccn2)o1)N1CCN(C[C@@H](O)C[C@@H](Cc2ccccc2)C(=O)N[C@H]2c3ccccc3OC[C@H]2O)[C@H](C(=O)NCC(F)(F)F)C1	-1.00784756786037	750.33526782	3.8571	4	10	13	54	54	191.845999999999	153.29	0	O=C(N[C@@H]1CCOc2ccccc21)[C@@H](CCCN1CCN(Cc2ncc(-c3ccccn3)o2)CC1)Cc1ccccc1	nonAC	CYP2D6
CC(C)(c1ncc(-c2cccnc2)o1)N1CCN(C[C@@H](O)C[C@@H](Cc2ccccc2)C(=O)N[C@H]2c3ccccc3OC[C@H]2O)[C@H](C(=O)NCC(F)(F)F)C1	-0.259130536145614	750.33526782	3.8571	4	10	13	54	54	191.845999999999	153.29	0	O=C(N[C@@H]1CCOc2ccccc21)[C@@H](CCCN1CCN(Cc2ncc(-c3cccnc3)o2)CC1)Cc1ccccc1	nonAC	CYP2D6
O=C1c2ccccc2CCCN1CCN1CCC(n2c(O)nc3cc(F)ccc32)CC1	-0.210340371976184	422.211804324	3.6065	1	5	4	31	31	116.7333	61.6	0	O=C1c2ccccc2CCCN1CCN1CCC(n2cnc3ccccc32)CC1	nonAC	CYP2D6
O=C(NCC(F)(F)F)[C@@H]1CN(Cc2cc3cccc(Cl)c3o2)CCN1C[C@@H](O)C[C@@H](Cc1cccnc1)C(=O)N[C@H]1c2ccccc2OC[C@H]1O	-0.0825070004662986	729.254096308	3.8666	4	9	12	51	51	181.809	140.4	0	O=C(N[C@@H]1CCOc2ccccc21)[C@@H](CCCN1CCN(Cc2cc3ccccc3o2)CC1)Cc1cccnc1	nonAC	CYP2D6
C1CCN2C[C@@H]3C[C@@H](CN4CCCCC34)C2C1	-2.10345233546452	234.209598832	2.3451	0	2	0	17	17	70.0210000000001	6.48	0	C1CCN2C[C@@H]3C[C@@H](CN4CCCCC34)C2C1	nonAC	CYP2D6
N=C(N)N1CCc2ccccc2C1	-1.07744085965957	175.110947416	0.93817	2	1	0	13	13	52.4701	53.11	0	c1ccc2c(c1)CCNC2	nonAC	CYP2D6
CC(C)NC[C@@H](O)COc1cccc2ccccc12	1.45039083484547	259.157228912	2.5775	2	3	6	19	19	78.5885000000001	41.49	0	c1ccc2ccccc2c1	AC	CYP2D6
Clc1ccc(C(c2ccc(Cl)cc2)N2CCNCC2)cc1	0.104370372863517	320.084703936	3.988	1	2	3	21	21	89.1897	15.27	0	c1ccc(C(c2ccccc2)N2CCNCC2)cc1	AC	CYP2D6
Clc1ccc(Cl)c(SCCCN2CCNCC2)c1	1.35030737628849	304.056774936	3.3808	1	3	5	18	18	81.1127	15.27	0	c1ccc(SCCCN2CCNCC2)cc1	nonAC	CYP2D6
O=C(NCC(F)(F)F)[C@@H]1CN(Cc2ccc(-c3ccccc3)o2)CCN1C[C@@H](O)C[C@@H](Cc1ccncc1)C(=O)N[C@H]1c2ccccc2OC[C@H]1O	-0.60911649193355	721.308718724	3.727	4	9	13	52	52	184.729	140.4	0	O=C(N[C@@H]1CCOc2ccccc21)[C@@H](CCCN1CCN(Cc2ccc(-c3ccccc3)o2)CC1)Cc1ccncc1	nonAC	CYP2D6
O=C(NCC(F)(F)F)[C@@H]1CN(CC2=CC3C=CSC3S2)CCN1C[C@@H](O)C[C@@H](Cc1ccncc1)C(=O)N[C@H]1c2ccccc2OC[C@H]1O	0.929093911212181	719.24229604	3.1003	4	10	12	49	49	181.431	127.26	0	O=C(N[C@@H]1CCOc2ccccc21)[C@@H](CCCN1CCN(CC2=CC3C=CSC3S2)CC1)Cc1ccncc1	nonAC	CYP2D6
CCN(CC)CCOC(=O)Cc1cccc2c(=O)cc(-c3ccccc3)oc12	-0.0710783046426755	379.17835828	3.8875	0	5	8	28	28	110.371	59.75	0	O=c1cc(-c2ccccc2)oc2ccccc12	AC	CYP2D6
CN(C)CCOc1ccc(/C(=C/c2ccccc2)c2ccccc2)cc1	0.118163694995854	343.19361442	5.2159	0	2	7	26	26	110.348	12.47	0	C(=C(c1ccccc1)c1ccccc1)c1ccccc1	nonAC	CYP2D6
CCCCNc1c(CN)cnc2cc(Cl)ccc12	1.30378736065359	263.118925256	3.5589	2	3	5	18	18	78.0421	50.94	0	c1ccc2ncccc2c1	nonAC	CYP2D6
CCN(CC)CCNc1ccc(CO)c2sc3ccccc3c(=O)c12	1.6867796129097	356.155849008	3.6607	2	5	7	25	25	107.8015	52.57	0	O=c1c2ccccc2sc2ccccc12	nonAC	CYP2D6
CCCCOc1ccc(-n2ccnc2)cc1	2.86877351051686	216.126263132	3.0512	0	3	5	16	16	63.967	27.05	0	c1ccc(-n2ccnc2)cc1	AC	CYP2D6
O=C(NCC(F)(F)F)[C@@H]1CN(Cc2cc3ccccc3o2)CCN1C[C@@H](O)C[C@@H](Cc1ccncc1)C(=O)N[C@H]1c2ccccc2OC[C@H]1O	0.811310875555799	695.29306866	3.2132	4	9	12	50	50	176.799	140.4	0	O=C(N[C@@H]1CCOc2ccccc21)[C@@H](CCCN1CCN(Cc2cc3ccccc3o2)CC1)Cc1ccncc1	nonAC	CYP2D6
O=C(NCC(F)(F)F)[C@@H]1CN(CC2=CC3C=CSC3S2)CCN1C[C@@H](O)C[C@@H](Cc1cccnc1)C(=O)N[C@H]1c2ccccc2OC[C@H]1O	-0.314700387300425	719.24229604	3.1003	4	10	12	49	49	181.431	127.26	0	O=C(N[C@@H]1CCOc2ccccc21)[C@@H](CCCN1CCN(CC2=CC3C=CSC3S2)CC1)Cc1cccnc1	nonAC	CYP2D6
O=C(NCC(F)(F)F)[C@@H]1CN(Cc2cc3ccccc3o2)CCN1C[C@@H](O)C[C@@H](Cc1cccnc1)C(=O)N[C@H]1c2ccccc2OC[C@H]1O	-0.852194258148577	695.29306866	3.2132	4	9	12	50	50	176.799	140.4	0	O=C(N[C@@H]1CCOc2ccccc21)[C@@H](CCCN1CCN(Cc2cc3ccccc3o2)CC1)Cc1cccnc1	nonAC	CYP2D6
COc1ccc2c(c1)c1c(C)c3cnccc3c(C)c1n2CCCN	1.21677598366396	333.184112356	4.31694	1	4	4	25	25	104.4424	53.07	0	c1ccc2c(c1)[nH]c1cc3ccncc3cc12	nonAC	CYP2D6
NCC(O)CSCc1ccc(Cl)cc1	0.0128031793380269	231.048462748	1.8928	2	3	5	14	14	62.6752	46.25	0	c1ccccc1	AC	CYP2D6
Nc1ccc2c(c1)CN1C(=O)c3ccccc3C1=N2	-1.77895628989003	249.090211972	2.3165	1	3	0	19	19	73.3669	58.69	0	O=C1c2ccccc2C2=Nc3ccccc3CN12	nonAC	CYP2D6
c1cncc(CCCOc2ccc(-n3ccnc3)cc2)c1	1.82988045655037	279.137162164	3.2789	0	4	6	21	21	81.617	39.94	0	c1cncc(CCCOc2ccc(-n3ccnc3)cc2)c1	nonAC	CYP2D6
CN(C)CCN1C(=O)c2cccc3cc(N)cc(c23)C1=O	-1.58658439724257	283.132076784	1.5796	1	4	3	21	21	82.2814	66.64	0	O=C1NC(=O)c2cccc3cccc1c23	nonAC	CYP2D6
CC(=O)N(C)c1ccc(Nc2cc(C)nc3ccc4nc[nH]c4c23)cc1	-0.803667217253917	345.158960228	4.14582	2	4	3	26	26	104.9404	73.91	0	c1ccc(Nc2ccnc3ccc4nc[nH]c4c23)cc1	nonAC	CYP2D6
O=C(O)c1ccc(CNCc2ccccc2)cc1	-4.25339163981073	241.11027872	2.6746	2	2	5	18	18	70.387	49.33	0	c1ccc(CNCc2ccccc2)cc1	nonAC	CYP2D6
O=C(N1CCOCC1)C1(c2ccccc2)CCNCC1	-4.22491996572942	274.168127944	1.1666	1	3	2	20	20	77.6227000000001	41.57	0	O=C(N1CCOCC1)C1(c2ccccc2)CCNCC1	nonAC	CYP2D6
NCCN1C(=O)c2ccccc2C1(O)c1ccc(Cl)cc1	-0.0478214424784084	302.0822054	1.9479	2	3	3	21	21	80.9837	66.56	0	O=C1NC(c2ccccc2)c2ccccc21	nonAC	CYP2D6
CCOC(=O)N1CCN(CCOc2ccc(-n3ccnc3)cc2)CC1	0.929093911212181	344.184840628	2.0252	0	6	6	25	25	94.0940000000001	59.83	0	c1cn(-c2ccc(OCCN3CCNCC3)cc2)cn1	nonAC	CYP2D6
c1cn(-c2ccc(OCCN3CCOCC3)cc2)cn1	3.01103858311014	273.147726848	1.5833	0	5	5	20	20	76.318	39.52	0	c1cn(-c2ccc(OCCN3CCOCC3)cc2)cn1	nonAC	CYP2D6
CN(C)CCOc1ccc(-n2ccnc2)cc1	2.04345455684843	231.137162164	1.8127	0	4	5	17	17	67.613	30.29	0	c1ccc(-n2ccnc2)cc1	AC	CYP2D6
c1cc(CCCOc2ccc(-n3ccnc3)cc2)ccn1	2.05302400786458	279.137162164	3.2789	0	4	6	21	21	81.617	39.94	0	c1cc(CCCOc2ccc(-n3ccnc3)cc2)ccn1	nonAC	CYP2D6
CN(C)CCCOc1ccc(-n2ccnc2)cc1	3.00853545289202	245.152812228	2.2028	0	4	6	18	18	72.23	30.29	0	c1ccc(-n2ccnc2)cc1	AC	CYP2D6
c1ccc(CCCOc2ccc(-n3ccnc3)cc2)nc1	2.57028052196086	279.137162164	3.2789	0	4	6	21	21	81.617	39.94	0	c1ccc(CCCOc2ccc(-n3ccnc3)cc2)nc1	nonAC	CYP2D6
CN(C)CCCCCCOc1ccc(-n2ccnc2)cc1	2.98384284030165	287.19976242	3.3731	0	4	9	21	21	86.081	30.29	0	c1ccc(-n2ccnc2)cc1	AC	CYP2D6
c1ccc(COc2ccc(-n3ccnc3)cc2)nc1	2.05302400786458	251.105862036	2.8463	0	4	4	19	19	72.133	39.94	0	c1ccc(COc2ccc(-n3ccnc3)cc2)nc1	nonAC	CYP2D6
CCCCOc1ccc(-c2cccnc2)cc1	-0.43747594455993	227.131014164	3.9275	0	2	5	17	17	70.076	22.12	0	c1ccc(-c2cccnc2)cc1	nonAC	CYP2D6
COc1ccc2c(c1[N+](=O)[O-])CC[C@@H]1[C@@H]2CC[C@]2(C)C(=O)CC[C@@H]12	-3.18586993821265	329.162708216	4.0286	0	4	2	24	24	89.2724	69.44	0	O=C1CC[C@@H]2C1CC[C@@H]1c3ccccc3CC[C@H]12	nonAC	CYP2D6
CCCCOc1ccc(-c2[nH]ncc2C)cc1	-0.971146201009942	230.141913196	3.56402	1	2	5	17	17	69.1637	37.91	0	c1ccc(-c2ccn[nH]2)cc1	nonAC	CYP2D6
CCCCOc1ccc(-c2ccno2)cc1	-2.36616408357482	217.11027872	3.5205	0	3	5	16	16	62.342	35.26	0	c1ccc(-c2ccno2)cc1	nonAC	CYP2D6
CCCCCCOc1ccc(-n2ccnc2)cn1	2.09224472101786	245.152812228	3.2264	0	4	7	18	18	70.996	39.94	0	c1cncc(-n2ccnc2)c1	AC	CYP2D6
CC(C)NC(=O)OCc1c(COC(=O)NC(C)C)c(-c2ccc(Cl)c(Cl)c2)n2c1CCC2	-0.305650551780507	481.153511768	5.67730000000001	2	5	7	32	32	125.1224	81.59	0	c1ccc(-c2ccc3n2CCC3)cc1	nonAC	CYP2D6
CCCCOc1ccc(-n2cncn2)cc1	-0.163248764442333	217.1215121	2.4462	0	4	5	16	16	61.762	39.94	0	c1ccc(-n2cncn2)cc1	nonAC	CYP2D6
CCCCOc1ccc(-c2cc[nH]c2)cc1	-1.88369161015394	215.131014164	3.8606	1	1	5	16	16	66.6317	25.02	0	c1ccc(-c2cc[nH]c2)cc1	nonAC	CYP2D6
CCCCOc1ccc(-c2ccncc2)cc1	3.01354799471556	227.131014164	3.9275	0	2	5	17	17	70.076	22.12	0	c1ccc(-c2ccncc2)cc1	AC	CYP2D6
CCCCOc1ccc(-n2ccnc2C)cc1	-1.59162219127253	230.141913196	3.35962	0	3	5	17	17	68.704	27.05	0	c1ccc(-n2ccnc2)cc1	AC	CYP2D6
O=C(O)CCCc1ccc(N(CCCl)CCCl)cc1	-2.08367982819666	303.079284208	3.3779	1	2	9	19	19	80.6688	40.54	0	c1ccccc1	AC	CYP2D6
CCCCOc1ccc(-c2ccnn2C)cc1	-2.47729828732708	230.141913196	3.266	0	3	5	17	17	69.047	27.05	0	c1ccc(-c2ccn[nH]2)cc1	nonAC	CYP2D6
CCCCOc1ccc(-c2cnccn2)cc1	0.206691372503448	228.126263132	3.3225	0	3	5	17	17	67.871	35.01	0	c1ccc(-c2cnccn2)cc1	nonAC	CYP2D6
CCCCc1ccc(C)c(N/C=N/O)c1	-2.49272275765271	206.141913196	3.16702	2	2	5	15	15	63.6922	44.62	0	c1ccccc1	AC	CYP2D6
O=C1CC2(CCCCC2)C(=O)C1CC(Cl)CCl	-3.64432757646133	276.068385176	3.3313	0	2	3	17	17	68.617	34.14	0	O=C1CC(=O)C2(CCCCC2)C1	nonAC	CYP2D6
CCCCOc1ccc(-c2ccns2)cc1	-0.287301413112312	233.0874351	3.989	0	3	5	16	16	67.953	22.12	0	c1ccc(-c2ccns2)cc1	nonAC	CYP2D6
CCc1nc(N)nc(N)c1-c1ccc(NCCN)c([N+](=O)[O-])c1	-1.30895266064429	317.160022848	1.1492	4	8	6	23	23	89.8693	159.01	0	c1ccc(-c2cncnc2)cc1	nonAC	CYP2D6
CCCCOc1ccc(-c2cnco2)cc1	2.0822943901647	217.11027872	3.5205	0	3	5	16	16	62.342	35.26	0	c1ccc(-c2cnco2)cc1	nonAC	CYP2D6
CCCCOc1ccc(-c2ccon2)cc1	-2.35627165492485	217.11027872	3.5205	0	3	5	16	16	62.342	35.26	0	c1ccc(-c2ccon2)cc1	nonAC	CYP2D6
CCCCOc1ccc(-c2ccncn2)cc1	2.78539190157781	228.126263132	3.3225	0	3	5	17	17	67.871	35.01	0	c1ccc(-c2ccncn2)cc1	nonAC	CYP2D6
CCCCOc1ccc(-c2cc[nH]n2)cc1	-2.44571671527678	216.126263132	3.2556	1	2	5	16	16	64.4267	37.91	0	c1ccc(-c2cc[nH]n2)cc1	nonAC	CYP2D6
CCCCOc1ccc(-n2cncc2C)cc1	4.21250825721795	230.141913196	3.35962	0	3	5	17	17	68.704	27.05	0	c1ccc(-n2ccnc2)cc1	AC	CYP2D6
CCCCOc1ccc(-c2cc(C)[nH]n2)cc1	-2.3095845409522	230.141913196	3.56402	1	2	5	17	17	69.1637	37.91	0	c1ccc(-c2cc[nH]n2)cc1	nonAC	CYP2D6
CCCCOc1ccc(-c2ccccn2)cc1	-2.39301516829767	227.131014164	3.9275	0	2	5	17	17	70.076	22.12	0	c1ccc(-c2ccccn2)cc1	nonAC	CYP2D6
CCCCOc1ccc(-c2c[nH]cn2)cc1	0.300485251789809	216.126263132	3.2556	1	2	5	16	16	64.4267	37.91	0	c1ccc(-c2c[nH]cn2)cc1	nonAC	CYP2D6
CCCCCCc1ccc(N/C=N/O)cc1	-1.37349118178186	220.15756326	3.6388	2	2	7	16	16	68.1892	44.62	0	c1ccccc1	AC	CYP2D6
NCCCc1c(-c2ccccc2)[nH]c(N)nc1=O	-3.36307639433984	244.132411132	0.9104	3	4	4	18	18	72.0815	97.79	0	O=c1cc(-c2ccccc2)[nH]cn1	nonAC	CYP2D6
CCCCOc1ccc(-c2ncc[nH]2)cc1	2.15412012473595	216.126263132	3.2556	1	2	5	16	16	64.4267	37.91	0	c1ccc(-c2ncc[nH]2)cc1	nonAC	CYP2D6
CNC/C(Cl)=N\S(=O)(=O)c1ccc(C)cc1	-3.48748510496836	260.038626336	1.54042	1	3	4	16	16	65.5795	58.53	0	c1ccccc1	AC	CYP2D6
COC(=O)[C@]12OC[C@@]34[C@H]1[C@@H](OC(=O)/C=C(\C)C(C)C)C(=O)O[C@@H]3C[C@H]1C(C)=C(O)C(=O)C[C@]1(C)[C@H]4[C@@H](O)[C@@H]2O	-4.1499785444373	548.225761972	1.1531	3	11	4	39	39	131.6474	165.89	0	O=C1C=C[C@@H]2C[C@H]3OC(=O)C[C@H]4C5CC[C@H](C2C1)[C@@]34CO5	nonAC	CYP2D6
COc1ccc(S(=O)(=O)N/N=C/C(=O)O)cc1	-3.57071575911808	258.03104242	0.0438999999999997	2	5	5	17	17	59.4433	105.06	0	c1ccccc1	AC	CYP2D6
O=C1c2c(O)ccc(O)c2C(=O)c2c(NCCNCCO)ccc(NCCNCCO)c21	-2.24242821727255	444.200884616	-0.139199999999999	8	10	12	32	32	119.969	163.18	0	O=C1c2ccccc2C(=O)c2ccccc21	nonAC	CYP2D6
Cc1ccc(N/C=N/O)cc1	-1.85899899756356	150.07931294	1.82442	2	2	2	11	11	45.0802	44.62	0	c1ccccc1	AC	CYP2D6
COC12[C@H](COC(N)=O)C3=C(C(O)=C(C)C(=N)C3=O)N1C[C@H]1[C@@H]2N1C	-2.45423646862155	348.14336974	-0.259029999999999	3	8	3	25	25	85.8989	128.95	0	N=C1C=CC2=C(CC3[C@H]4N[C@H]4CN23)C1=O	nonAC	CYP2D6
O=C(Cn1ccnc1[N+](=O)[O-])N(CCO)CCO	-4.8323676750307	258.096419548	-1.3955	2	7	7	18	18	59.633	121.73	0	c1c[nH]cn1	AC	CYP2D6
NS(=O)(=O)OCCCCCCCOS(N)(=O)=O	-4.45740602121595	290.060628296	-0.622899999999999	2	6	10	17	17	61.2034	138.78	0		nonAC	CYP2D6
Nn1nnc2ccccc21	-0.259130536145614	134.059246192	0.145099999999999	1	4	0	10	10	37.6784	56.73	0	c1ccc2[nH]nnc2c1	nonAC	CYP2D6
CCCCc1ccc(N/C=N/O)cc1	-2.32659588677874	192.126263132	2.8586	2	2	5	14	14	58.9552	44.62	0	c1ccccc1	AC	CYP2D6
CCCCc1ccccc1/N=C/NO	-1.37349118178186	192.126263132	2.6678	2	2	5	14	14	58.1282	44.62	0	c1ccccc1	AC	CYP2D6
O=CC(NC(=O)N(CCCl)N=O)C(O)C(O)C(O)CO	-5.51910299638576	313.067677532	-2.4393	5	8	9	20	20	66.7109	159.76	0		nonAC	CYP2D6
O=C(O)c1cnc(N(C(=O)c2ccc(OCc3cccc(C(F)(F)F)c3)cc2)C2CCCCC2)s1	-1.30895266064429	504.133062876	6.4186	1	5	7	35	35	124.9738	79.73	0	O=C(c1ccc(OCc2ccccc2)cc1)N(c1nccs1)C1CCCCC1	nonAC	CYP2D6
O=C(NCC(F)(F)F)[C@@H]1CN(Cc2ccn(-c3ccccc3)c2)CCN1C[C@@H](O)C[C@@H](Cc1cccnc1)C(=O)N[C@H]1c2ccccc2OC[C@H]1O	-0.392661928770137	720.324703136	3.2577	4	9	13	52	52	186.354	132.19	0	O=C(N[C@@H]1CCOc2ccccc21)[C@@H](CCCN1CCN(Cc2ccn(-c3ccccc3)c2)CC1)Cc1cccnc1	nonAC	CYP2D6
CCN(CC)CCN(Cc1ccc(-c2ccc(Cl)cc2)cc1)C(=O)Cn1c(SCc2ccc(F)cc2)nc(=O)c2c1CCCC2	0.300485251789809	646.25445342	7.24450000000001	0	6	13	45	45	181.192999999999	58.44	0	O=C(Cn1c(SCc2ccccc2)nc(=O)c2c1CCCC2)NCc1ccc(-c2ccccc2)cc1	nonAC	CYP2D6
CCN(CC)CCN(Cc1ccc(-c2ccc(C(F)(F)F)cc2)cc1)C(=O)Cn1cc(C)c(=O)nc1SCc1ccc(F)cc1	-1.57131692511178	640.249510272	7.03952000000001	0	6	13	45	45	169.28	58.44	0	O=C(Cn1ccc(=O)nc1SCc1ccccc1)NCc1ccc(-c2ccccc2)cc1	nonAC	CYP2D6
CCCc1cn(CC(=O)N(CCN(CC)CC)Cc2ccc(-c3ccc(C(F)(F)F)cc3)cc2)c(SCc2ccc(F)cc2)nc1=O	-0.998797732340453	668.2808104	7.68360000000001	0	6	15	47	47	178.537999999999	58.44	0	O=C(Cn1ccc(=O)nc1SCc1ccccc1)NCc1ccc(-c2ccccc2)cc1	nonAC	CYP2D6
CCN(CC)CCN(Cc1ccc(-c2ccc(C(F)(F)F)cc2)cc1)C(=O)Cn1cc(Br)c(=O)nc1SCc1ccc(F)cc1	-1.93310696971729	704.144372276	7.49360000000001	0	6	13	45	45	172.243	58.44	0	O=C(Cn1ccc(=O)nc1SCc1ccccc1)NCc1ccc(-c2ccccc2)cc1	nonAC	CYP2D6
CCN(CC)CCN(Cc1ccc(-c2ccc(C(F)(F)F)cc2)cc1)C(=O)Cn1cc(Cl)c(=O)nc1SCc1ccc(F)cc1	-2.32659588677874	660.194887856	7.38450000000001	0	6	13	45	45	169.553	58.44	0	O=C(Cn1ccc(=O)nc1SCc1ccccc1)NCc1ccc(-c2ccccc2)cc1	nonAC	CYP2D6
CCN(CC)CCN(Cc1ccc(-c2ccc(C(F)(F)F)cc2)cc1)C(=O)Cn1c(SCc2ccc(F)cc2)nc(=O)c(C)c1C	-1.08580910933008	654.265160336	7.34794000000001	0	6	13	46	46	174.017	58.44	0	O=C(Cn1ccc(=O)nc1SCc1ccccc1)NCc1ccc(-c2ccccc2)cc1	nonAC	CYP2D6
CCN(CC)CCN(Cc1ccc(-c2ccc(C(F)(F)F)cc2)cc1)C(=O)Cn1c(C)cc(=O)nc1SCc1ccc(F)cc1	-1.7579028806922	640.249510272	7.03952000000001	0	6	13	45	45	169.28	58.44	0	O=C(Cn1ccc(=O)nc1SCc1ccccc1)NCc1ccc(-c2ccccc2)cc1	nonAC	CYP2D6
CCCCOc1ccc(-n2cnc(C)c2)cc1	0.0368397571662679	230.141913196	3.35962	0	3	5	17	17	68.704	27.05	0	c1ccc(-n2ccnc2)cc1	AC	CYP2D6
CNc1ccc(-c2cccnc2)s1	-0.574983485564092	190.05646932	2.8518	1	3	2	13	13	57.0967	24.92	0	c1cncc(-c2cccs2)c1	AC	CYP2D6
CCn1cnc(-c2cccnc2)c1	-3.74839693635553	173.095297352	1.965	0	3	2	13	13	51.132	30.71	0	c1cncc(-c2c[nH]cn2)c1	nonAC	CYP2D6
c1ccc(Cn2cnc(-c3cccnc3)c2)cc1	-1.49957302025294	235.110947416	2.9934	0	3	3	18	18	71.002	30.71	0	c1ccc(Cn2cnc(-c3cccnc3)c2)cc1	nonAC	CYP2D6
Cc1cn(-c2cccnc2)cn1	-3.60148741778484	159.079647288	1.57572	0	3	1	12	12	46.096	30.71	0	c1cncc(-n2ccnc2)c1	AC	CYP2D6
CC(=O)c1ccc(-c2cccnc2)s1	-3.86617997201192	203.040484908	3.0127	0	3	2	14	14	57.5545	29.96	0	c1cncc(-c2cccs2)c1	AC	CYP2D6
Fc1ccc(-c2ccsc2)cn1	-3.20106010370663	179.020498412	2.9492	0	2	1	12	12	47.508	12.89	0	c1cncc(-c2ccsc2)c1	nonAC	CYP2D6
Cc1cscc1-c1ccc(F)nc1	-3.5981147333062	193.036148476	3.25762	0	2	1	13	13	52.245	12.89	0	c1cncc(-c2ccsc2)c1	nonAC	CYP2D6
O/N=C/c1ccc(-c2cccnc2)s1	-3.16002870702877	204.035733876	2.6182	1	4	2	14	14	56.9305	45.48	0	c1cncc(-c2cccs2)c1	AC	CYP2D6
c1cncc(-c2ccc(CNCc3ccc(-c4cccnc4)s3)s2)c1	-0.464982590349763	363.086389544	5.2234	1	5	6	25	25	105.6437	37.81	0	c1cncc(-c2ccc(CNCc3ccc(-c4cccnc4)s3)s2)c1	nonAC	CYP2D6
C[n+]1c[nH]cc1-c1cccnc1	-3.2876526325226	160.08692374009	0.9012	1	1	1	12	12	45.1997	32.56	1	c1cncc(-c2c[nH]c[nH+]2)c1	nonAC	CYP2D6
N=Cc1ccc(-c2cccnc2)s1.N=Cc1ccc(-c2cccnc2)s1.NCc1ccc(-c2cccnc2)s1	-3.19095900772013	566.138107832	7.88434000000001	3	9	6	39	39	166.3128	112.39	0	c1cncc(-c2cccs2)c1.c1cncc(-c2cccs2)c1.c1cncc(-c2cccs2)c1	nonAC	CYP2D6
Cc1nccn1-c1cccnc1	-3.53177278516948	159.079647288	1.57572	0	3	1	12	12	46.096	30.71	0	c1cncc(-n2ccnc2)c1	AC	CYP2D6
Cc1ccc(S(=O)(=O)NCc2ccc(CC(=O)N(C)[C@H](CN3CC[C@H](O)C3)c3ccccc3)cc2)cc1	0.360058343324709	521.2348276	3.28232	2	5	10	37	37	144.3673	89.95	0	O=C(Cc1ccc(CNS(=O)(=O)c2ccccc2)cc1)N[C@H](CN1CCCC1)c1ccccc1	nonAC	CYP2D6
CNC(=O)NCc1ccc(CC(=O)N(C)[C@H](CN2CCCC2)c2ccccc2)cc1	1.8933938622727	408.252526264	2.9536	2	3	8	30	30	119.0684	64.68	0	O=C(Cc1ccccc1)N[C@H](CN1CCCC1)c1ccccc1	AC	CYP2D6
CN(C(=O)Cc1ccc(CNS(=O)(=O)Cc2ccccc2)cc1)[C@H](CN1CC[C@H](O)C1)c1ccccc1	0.351427730527382	521.2348276	3.115	2	5	11	37	37	145.0683	89.95	0	O=C(Cc1ccc(CNS(=O)(=O)Cc2ccccc2)cc1)N[C@H](CN1CCCC1)c1ccccc1	nonAC	CYP2D6
CN(C(=O)Cc1ccccc1CNS(C)(=O)=O)[C@H](CN1CCCC1)c1ccccc1	3.31302464366018	429.208612852	2.5738	1	4	9	30	30	119.4565	69.72	0	O=C(Cc1ccccc1)N[C@H](CN1CCCC1)c1ccccc1	AC	CYP2D6
CN(C(=O)Cc1ccc(CNS(=O)(=O)Cc2cccs2)cc1)[C@H](CN1CC[C@H](O)C1)c1ccccc1	0.528641344927562	527.191248536	3.1765	2	6	11	36	36	142.9453	89.95	0	O=C(Cc1ccc(CNS(=O)(=O)Cc2cccs2)cc1)N[C@H](CN1CCCC1)c1ccccc1	nonAC	CYP2D6
CN(C(=O)Cc1ccc(Cl)c(Cl)c1)[C@H](CN1CCCC1)c1ccccc1	5.74190346197852	390.126568748	4.8314	0	2	6	26	26	107.793	23.55	0	O=C(Cc1ccccc1)N[C@H](CN1CCCC1)c1ccccc1	AC	CYP2D6
CN(C(=O)Cc1ccccc1)[C@H](CN1CCCC1)c1ccccc1	5.1713586035109	322.204513452	3.5246	0	2	6	24	24	97.773	23.55	0	O=C(Cc1ccccc1)N[C@H](CN1CCCC1)c1ccccc1	AC	CYP2D6
CN(C(=O)Cc1ccc(NS(C)(=O)=O)cc1)[C@H](CN1CC[C@H](O)C1)c1ccccc1	0.382780494516638	431.187877408	1.8669	2	5	8	30	30	117.6293	89.95	0	O=C(Cc1ccccc1)N[C@H](CN1CCCC1)c1ccccc1	AC	CYP2D6
CN(C(=O)Cc1cccc(CNS(C)(=O)=O)c1)[C@H](CN1CCCC1)c1ccccc1	1.49340821992916	429.208612852	2.5738	1	4	9	30	30	119.4565	69.72	0	O=C(Cc1ccccc1)N[C@H](CN1CCCC1)c1ccccc1	AC	CYP2D6
CCCCS(=O)(=O)NCc1ccc(CC(=O)N(C)[C@H](CN2CC[C@H](O)C2)c2ccccc2)cc1	0.0269021037175285	487.250477664	2.7149	2	5	12	34	34	134.6973	89.95	0	O=C(Cc1ccccc1)N[C@H](CN1CCCC1)c1ccccc1	AC	CYP2D6
CN(C(=O)Cc1ccc(CNS(=O)(=O)c2ccccc2)cc1)[C@H](CN1CC[C@H](O)C1)c1ccccc1	0.625061856164633	507.219177536	2.9739	2	5	10	36	36	139.6303	89.95	0	O=C(Cc1ccc(CNS(=O)(=O)c2ccccc2)cc1)N[C@H](CN1CCCC1)c1ccccc1	nonAC	CYP2D6
CN(C(=O)Cc1ccccc1CN)[C@H](CN1CCCC1)c1ccccc1	6.10962824210384	351.231062548	2.9833	1	3	7	26	26	105.6644	49.57	0	O=C(Cc1ccccc1)N[C@H](CN1CCCC1)c1ccccc1	AC	CYP2D6
CN(C(=O)Cc1ccc2c(c1)CN(S(C)(=O)=O)C2)[C@H](CN1CCCC1)c1ccccc1	2.05591279177047	441.208612852	2.7998	0	4	7	31	31	121.8638	60.93	0	O=C(Cc1ccc2c(c1)CNC2)N[C@H](CN1CCCC1)c1ccccc1	nonAC	CYP2D6
CN(C(=O)Cc1cccc(CN)c1)[C@H](CN1CCCC1)c1ccccc1	4.32717116553809	351.231062548	2.9833	1	3	7	26	26	105.6644	49.57	0	O=C(Cc1ccccc1)N[C@H](CN1CCCC1)c1ccccc1	AC	CYP2D6
CN(C(=O)Cc1ccc(CN)cc1)[C@H](CN1CCCC1)c1ccccc1	3.21310261863329	351.231062548	2.9833	1	3	7	26	26	105.6644	49.57	0	O=C(Cc1ccccc1)N[C@H](CN1CCCC1)c1ccccc1	AC	CYP2D6
CC(=O)NCc1ccccc1CC(=O)N(C)[C@H](CN1CCCC1)c1ccccc1	5.44465193851059	393.241627232	3.1607	1	3	8	29	29	115.2937	52.65	0	O=C(Cc1ccccc1)N[C@H](CN1CCCC1)c1ccccc1	AC	CYP2D6
CN(C(=O)Cc1ccc(CNS(=O)(=O)c2ccc(F)cc2)cc1)[C@H](CN1CC[C@H](O)C1)c1ccccc1	0.335767065934448	525.209755724	3.113	2	5	10	37	37	139.5883	89.95	0	O=C(Cc1ccc(CNS(=O)(=O)c2ccccc2)cc1)N[C@H](CN1CCCC1)c1ccccc1	nonAC	CYP2D6
CC(=O)NCc1cccc(CC(=O)N(C)[C@H](CN2CCCC2)c2ccccc2)c1	2.60307034478385	393.241627232	3.1607	1	3	8	29	29	115.2937	52.65	0	O=C(Cc1ccccc1)N[C@H](CN1CCCC1)c1ccccc1	AC	CYP2D6
CC(=O)NCc1ccc(CC(=O)N(C)[C@H](CN2CCCC2)c2ccccc2)cc1	1.98968813269277	393.241627232	3.1607	1	3	8	29	29	115.2937	52.65	0	O=C(Cc1ccccc1)N[C@H](CN1CCCC1)c1ccccc1	AC	CYP2D6
C=C[C@H]1CN2CC[C@H]1C[C@@H]2[C@@H](O)c1ccnc2ccc(OC)cc12.C=C[C@H]1CN2CC[C@H]1C[C@@H]2[C@@H](O)c1ccnc2ccc(OC)cc12.O.O.O=S(=O)(O)O	6.00426772644601	782.356064928	4.0442	4	10	8	55	55	211.4586	228.78	0	c1ccc2c(C[C@H]3CC4CCN3CC4)ccnc2c1.c1ccc2c(C[C@H]3CC4CCN3CC4)ccnc2c1	nonAC	CYP2D6
COCCc1ccc(OCC(O)CNC(C)C)cc1	-1.08580910933008	267.18344366	1.6132	2	4	9	19	19	76.6625000000001	50.72	0	c1ccccc1	AC	CYP2D6
CCN(CC)CCN(Cc1ccc(-c2ccc(C(F)(F)F)cc2)cc1)C(=O)Cn1c(SCc2ccc(F)cc2)nc(=O)c2c1CCC2	-1.16585181700362	666.265160336	7.21980000000001	0	6	13	47	47	176.568	58.44	0	O=C(Cn1c(SCc2ccccc2)nc(=O)c2c1CCC2)NCc1ccc(-c2ccccc2)cc1	nonAC	CYP2D6
CCc1cn(CC(=O)N(CCN(CC)CC)Cc2ccc(-c3ccc(Cl)cc3)cc2)c(SCc2ccc(F)cc2)nc1=O	-0.546812608597396	620.238803356	6.92810000000001	0	6	14	43	43	173.928999999999	58.44	0	O=C(Cn1ccc(=O)nc1SCc1ccccc1)NCc1ccc(-c2ccccc2)cc1	nonAC	CYP2D6
CCc1cn(CC(=O)N(CCN(CC)CC)Cc2ccc(-c3ccc(C(F)(F)F)cc3)cc2)c(SCc2ccc(F)cc2)nc1=O	-1.08580910933008	654.265160336	7.29350000000001	0	6	14	46	46	173.920999999999	58.44	0	O=C(Cn1ccc(=O)nc1SCc1ccccc1)NCc1ccc(-c2ccccc2)cc1	nonAC	CYP2D6
CCN(CC)CCN(Cc1ccc(-c2ccc(C(F)(F)F)cc2)cc1)C(=O)Cn1cc(SC)c(=O)nc1SCc1ccc(F)cc1	-1.57131692511178	672.221581272	7.45300000000001	0	7	14	46	46	176.324	58.44	0	O=C(Cn1ccc(=O)nc1SCc1ccccc1)NCc1ccc(-c2ccccc2)cc1	nonAC	CYP2D6
CCN(CC)CCN(Cc1ccc(-c2ccc(Cl)cc2)cc1)C(=O)Cn1cc(C)c(=O)nc1SCc1ccc(F)cc1	-0.615805480084347	606.223153292	6.67412000000001	0	6	13	42	42	169.288	58.44	0	O=C(Cn1ccc(=O)nc1SCc1ccccc1)NCc1ccc(-c2ccccc2)cc1	nonAC	CYP2D6
CCN(CC)CCN(Cc1ccc(-c2ccc(Cl)cc2)cc1)C(=O)Cn1c(SCc2ccc(F)cc2)nc(=O)c2c1CCC2	-1.12663110385034	632.238803356	6.85440000000001	0	6	13	44	44	176.576	58.44	0	O=C(Cn1c(SCc2ccccc2)nc(=O)c2c1CCC2)NCc1ccc(-c2ccccc2)cc1	nonAC	CYP2D6
CCN(CC)CCN(Cc1ccc(-c2ccc(C(F)(F)F)cc2)cc1)C(=O)Cn1c(SCc2ccc(F)cc2)nc(=O)c2c1CCCC2	-0.104979856318357	680.2808104	7.60990000000001	0	6	13	48	48	181.184999999999	58.44	0	O=C(Cn1c(SCc2ccccc2)nc(=O)c2c1CCCC2)NCc1ccc(-c2ccccc2)cc1	nonAC	CYP2D6
CC1(C)CCC(c2ccc(-c3ccc(C4(C(=O)O)CC4)cc3F)cc2)CC1	0.424537900459788	366.199508324	6.29270000000001	1	1	4	27	27	105.3738	37.3	0	c1cc(C2CCCCC2)ccc1-c1ccc(C2CC2)cc1	nonAC	CYP2D6
CC(C)(C)NCC(O)COc1ccccc1	-1.23995978915734	223.157228912	1.8144	2	3	5	16	16	65.6995	41.49	0	c1ccccc1	AC	CYP2D6
O=C(O)C1(c2ccc(-c3ccc(-c4ccc(O)cc4)cc3)c(F)c2)CC1	-0.975808214115753	348.116172624	4.9815	2	2	4	26	26	97.4846	57.53	0	c1ccc(-c2ccc(-c3ccc(C4CC4)cc3)cc2)cc1	nonAC	CYP2D6
CC1(C)CC(Oc2ccc(-c3ccc(C4(C(=O)O)CC4)cc3F)cc2)CC(C)(C)C1	-1.30895266064429	410.225723072	6.59260000000001	1	2	5	30	30	116.2128	46.53	0	c1cc(-c2ccc(C3CC3)cc2)ccc1OC1CCCCC1	nonAC	CYP2D6
CN(C(=O)[C@H]1CCc2ccccc2O1)[C@H](CN1CC[C@H](O)C1)c1ccccc1	3.98936470590374	380.209992756	2.6465	1	4	5	28	28	108.1958	53.01	0	O=C(N[C@H](CN1CCCC1)c1ccccc1)[C@H]1CCc2ccccc2O1	AC	CYP2D6
CN(C(=O)[C@@H]1CCc2ccccc2O1)[C@H](CN1CC[C@H](O)C1)c1ccccc1	1.62224109177213	380.209992756	2.6465	1	4	5	28	28	108.1958	53.01	0	O=C(N[C@H](CN1CCCC1)c1ccccc1)[C@@H]1CCc2ccccc2O1	AC	CYP2D6
CC(=O)Nc1ccc2c(c1)CCC(C(=O)N(C)[C@H](CN1CC[C@H](O)C1)c1ccccc1)O2	1.02753398402543	437.231456472	2.6049	2	5	6	32	32	122.4995	82.11	0	O=C(N[C@H](CN1CCCC1)c1ccccc1)C1CCc2ccccc2O1	AC	CYP2D6
CN(C(=O)C1CCc2cc(NS(C)(=O)=O)ccc2O1)[C@H](CN1CC[C@H](O)C1)c1ccccc1	0.267695428966817	473.198442092	2.018	2	6	7	33	33	126.6623	99.18	0	O=C(N[C@H](CN1CCCC1)c1ccccc1)C1CCc2ccccc2O1	AC	CYP2D6
COC(=O)Nc1ccc2c(c1)CCC(C(=O)N(C)[C@H](CN1CC[C@H](O)C1)c1ccccc1)O2	0.0907647208077389	453.226371092	2.8248	2	6	6	33	33	124.2235	91.34	0	O=C(N[C@H](CN1CCCC1)c1ccccc1)C1CCc2ccccc2O1	AC	CYP2D6
CN(C(=O)C1CCc2cc(S(N)(=O)=O)ccc2O1)[C@H](CN1CC[C@H](O)C1)c1ccccc1	1.50445805611574	459.182792028	1.2939	2	6	6	32	32	119.569	113.17	0	O=C(N[C@H](CN1CCCC1)c1ccccc1)C1CCc2ccccc2O1	AC	CYP2D6
CNS(=O)(=O)c1ccc2c(c1)CCC(C(=O)N(C)[C@H](CN1CC[C@H](O)C1)c1ccccc1)O2	3.23167900420623	473.198442092	1.5546	2	6	7	33	33	124.4413	99.18	0	O=C(N[C@H](CN1CCCC1)c1ccccc1)C1CCc2ccccc2O1	AC	CYP2D6
CCCS(=O)(=O)Nc1ccc2c(c1)CC[C@H](C(=O)N(C)[C@H](CN1CC[C@H](O)C1)c1ccccc1)O2	0.190137194620943	501.22974222	2.7982	2	6	9	35	35	135.8963	99.18	0	O=C(N[C@H](CN1CCCC1)c1ccccc1)[C@H]1CCc2ccccc2O1	AC	CYP2D6
CCCS(=O)(=O)Nc1ccc2c(c1)CC[C@@H](C(=O)N(C)[C@H](CN1CC[C@H](O)C1)c1ccccc1)O2	-0.159047077588632	501.22974222	2.7982	2	6	9	35	35	135.8963	99.18	0	O=C(N[C@H](CN1CCCC1)c1ccccc1)[C@@H]1CCc2ccccc2O1	AC	CYP2D6
CN(C(=O)[C@H]1CCc2cc(CNS(C)(=O)=O)ccc2O1)[C@H](CN1CC[C@H](O)C1)c1ccccc1	0.731268167882263	487.214092156	1.6957	2	6	8	34	34	129.8793	99.18	0	O=C(N[C@H](CN1CCCC1)c1ccccc1)[C@H]1CCc2ccccc2O1	AC	CYP2D6
COC(=O)NCc1ccc2c(c1)CC[C@H](C(=O)N(C)[C@H](CN1CC[C@H](O)C1)c1ccccc1)O2	0.65716019572854	467.242021156	2.5025	2	6	7	34	34	127.4405	91.34	0	O=C(N[C@H](CN1CCCC1)c1ccccc1)[C@H]1CCc2ccccc2O1	AC	CYP2D6
COC(=O)NCc1ccc2c(c1)CC[C@@H](C(=O)N(C)[C@H](CN1CC[C@H](O)C1)c1ccccc1)O2	-0.546812608597396	467.242021156	2.5025	2	6	7	34	34	127.4405	91.34	0	O=C(N[C@H](CN1CCCC1)c1ccccc1)[C@@H]1CCc2ccccc2O1	AC	CYP2D6
CN(C(=O)[C@H]1Cc2ccccc2O1)[C@H](CN1CC[C@H](O)C1)c1ccccc1	3.47853908213775	366.194342692	2.2564	1	4	5	27	27	103.5788	53.01	0	O=C(N[C@H](CN1CCCC1)c1ccccc1)[C@H]1Cc2ccccc2O1	AC	CYP2D6
CN(C(=O)[C@@H]1Cc2ccccc2O1)[C@H](CN1CC[C@H](O)C1)c1ccccc1	2.36668156671962	366.194342692	2.2564	1	4	5	27	27	103.5788	53.01	0	O=C(N[C@H](CN1CCCC1)c1ccccc1)[C@@H]1Cc2ccccc2O1	nonAC	CYP2D6
CC(=O)Nc1ccc2c(c1)CC(C(=O)N(C)[C@H](CN1CC[C@H](O)C1)c1ccccc1)O2	2.35360948515227	423.215806408	2.2148	2	5	6	31	31	117.8825	82.11	0	O=C(N[C@H](CN1CCCC1)c1ccccc1)C1Cc2ccccc2O1	AC	CYP2D6
COC(=O)Nc1ccc2c(c1)C[C@H](C(=O)N(C)[C@H](CN1CC[C@H](O)C1)c1ccccc1)O2	0.65716019572854	439.210721028	2.4347	2	6	6	32	32	119.6065	91.34	0	O=C(N[C@H](CN1CCCC1)c1ccccc1)[C@H]1Cc2ccccc2O1	AC	CYP2D6
COC(=O)Nc1ccc2c(c1)C[C@@H](C(=O)N(C)[C@H](CN1CC[C@H](O)C1)c1ccccc1)O2	0.523628803104017	439.210721028	2.4347	2	6	6	32	32	119.6065	91.34	0	O=C(N[C@H](CN1CCCC1)c1ccccc1)[C@@H]1Cc2ccccc2O1	nonAC	CYP2D6
CN(C(=O)[C@H]1Cc2cc(NS(C)(=O)=O)ccc2O1)[C@H](CN1CC[C@H](O)C1)c1ccccc1	0.405845767447634	459.182792028	1.6279	2	6	7	32	32	122.0453	99.18	0	O=C(N[C@H](CN1CCCC1)c1ccccc1)[C@H]1Cc2ccccc2O1	AC	CYP2D6
CN(C(=O)[C@@H]1Cc2cc(NS(C)(=O)=O)ccc2O1)[C@H](CN1CC[C@H](O)C1)c1ccccc1	0.588167324241589	459.182792028	1.6279	2	6	7	32	32	122.0453	99.18	0	O=C(N[C@H](CN1CCCC1)c1ccccc1)[C@@H]1Cc2ccccc2O1	nonAC	CYP2D6
CN(C(=O)[C@H]1Cc2cccc(NS(C)(=O)=O)c2O1)[C@H](CN1CC[C@H](O)C1)c1ccccc1	1.99693454121354	459.182792028	1.6279	2	6	7	32	32	122.0453	99.18	0	O=C(N[C@H](CN1CCCC1)c1ccccc1)[C@H]1Cc2ccccc2O1	AC	CYP2D6
CN(C(=O)[C@@H]1Cc2cccc(NS(C)(=O)=O)c2O1)[C@H](CN1CC[C@H](O)C1)c1ccccc1	1.90992316422391	459.182792028	1.6279	2	6	7	32	32	122.0453	99.18	0	O=C(N[C@H](CN1CCCC1)c1ccccc1)[C@@H]1Cc2ccccc2O1	nonAC	CYP2D6
CNS(=O)(=O)c1ccc2c(c1)CC(C(=O)N(C)[C@H](CN1CC[C@H](O)C1)c1ccccc1)O2	6.60210472720163	459.182792028	1.1645	2	6	7	32	32	119.8243	99.18	0	O=C(N[C@H](CN1CCCC1)c1ccccc1)C1Cc2ccccc2O1	AC	CYP2D6
CCCS(=O)(=O)NCc1ccc2c(c1)C[C@H](C(=O)N(C)[C@H](CN1CC[C@H](O)C1)c1ccccc1)O2	0.351778546177359	501.22974222	2.0858	2	6	10	35	35	134.4963	99.18	0	O=C(N[C@H](CN1CCCC1)c1ccccc1)[C@H]1Cc2ccccc2O1	AC	CYP2D6
CCCS(=O)(=O)NCc1ccc2c(c1)C[C@@H](C(=O)N(C)[C@H](CN1CC[C@H](O)C1)c1ccccc1)O2	0.482806808583762	501.22974222	2.0858	2	6	10	35	35	134.4963	99.18	0	O=C(N[C@H](CN1CCCC1)c1ccccc1)[C@@H]1Cc2ccccc2O1	nonAC	CYP2D6
O=C(CCN1CCC(Cc2c[nH]cn2)CC1)Nc1ccc(Cl)cc1	5.31112054588606	346.156039036	3.3464	2	3	6	24	24	96.1544	61.02	0	O=C(CCN1CCC(Cc2c[nH]cn2)CC1)Nc1ccccc1	nonAC	CYP2D6
O=C(CCN1CCC(Cc2c[nH]cn2)CC1)Nc1cccc(F)c1	4.39482981401191	330.185589576	2.8321	2	3	6	24	24	91.1024	61.02	0	O=C(CCN1CCC(Cc2c[nH]cn2)CC1)Nc1ccccc1	nonAC	CYP2D6
CN(C(=O)CNc1ccccc1)[C@H](CN1CC[C@H](O)C1)c1ccccc1	0.681257747307601	353.210327104	2.3648	2	4	7	26	26	103.9485	55.81	0	O=C(CNc1ccccc1)N[C@H](CN1CCCC1)c1ccccc1	AC	CYP2D6
CCCS(=O)(=O)Nc1ccc(NCC(=O)N(C)[C@H](CN2CC[C@H](O)C2)c2ccccc2)cc1	-0.104979856318357	474.230076568	2.5165	3	6	11	33	33	131.649	101.98	0	O=C(CNc1ccccc1)N[C@H](CN1CCCC1)c1ccccc1	AC	CYP2D6
CN(C(=O)CNc1ccccc1CNS(C)(=O)=O)[C@H](CN1CC[C@H](O)C1)c1ccccc1	1.6867796129097	460.214426504	1.414	3	6	10	32	32	125.632	101.98	0	O=C(CNc1ccccc1)N[C@H](CN1CCCC1)c1ccccc1	AC	CYP2D6
CN(C(=O)CNc1cccc(CNS(C)(=O)=O)c1)[C@H](CN1CC[C@H](O)C1)c1ccccc1	-0.0710783046426755	460.214426504	1.414	3	6	10	32	32	125.632	101.98	0	O=C(CNc1ccccc1)N[C@H](CN1CCCC1)c1ccccc1	AC	CYP2D6
CN(C(=O)CNc1ccc(CNS(C)(=O)=O)cc1)[C@H](CN1CC[C@H](O)C1)c1ccccc1	0.0128031793380269	460.214426504	1.414	3	6	10	32	32	125.632	101.98	0	O=C(CNc1ccccc1)N[C@H](CN1CCCC1)c1ccccc1	AC	CYP2D6
CN(CC(=O)N(C)[C@H](CN1CC[C@H](O)C1)c1ccccc1)c1ccc(C#N)cc1	2.49272228761499	392.221226136	2.26078	1	5	7	29	29	113.4438	70.81	0	O=C(CNc1ccccc1)N[C@H](CN1CCCC1)c1ccccc1	AC	CYP2D6
CC(=O)N(CC(=O)N(C)[C@H](CN1CC[C@H](O)C1)c1ccccc1)c1ccccc1	3.2962175253438	395.220891788	2.3058	1	4	7	29	29	113.4858	64.09	0	O=C(CNc1ccccc1)N[C@H](CN1CCCC1)c1ccccc1	AC	CYP2D6
CN(CC(=O)N(C)[C@H](CN1CC[C@H](O)C1)c1ccccc1)c1ccccc1	2.72712299345383	367.225977168	2.3891	1	4	7	27	27	108.7288	47.02	0	O=C(CNc1ccccc1)N[C@H](CN1CCCC1)c1ccccc1	AC	CYP2D6
CN(C(=O)CNc1ccccc1C#N)[C@H](CN1CC[C@H](O)C1)c1ccccc1	2.76558927428163	378.205576072	2.23648	2	5	7	28	28	108.6635	79.6	0	O=C(CNc1ccccc1)N[C@H](CN1CCCC1)c1ccccc1	AC	CYP2D6
CN(C(=O)CNc1cccc(C#N)c1)[C@H](CN1CC[C@H](O)C1)c1ccccc1	0.993632432349754	378.205576072	2.23648	2	5	7	28	28	108.6635	79.6	0	O=C(CNc1ccccc1)N[C@H](CN1CCCC1)c1ccccc1	AC	CYP2D6
CN(C(=O)CNc1ccc(C#N)cc1)[C@H](CN1CC[C@H](O)C1)c1ccccc1	1.17595398914371	378.205576072	2.23648	2	5	7	28	28	108.6635	79.6	0	O=C(CNc1ccccc1)N[C@H](CN1CCCC1)c1ccccc1	AC	CYP2D6
CN(C(=O)CNc1ccc([N+](=O)[O-])cc1)[C@H](CN1CC[C@H](O)C1)c1ccccc1	0.868469289395748	398.195405312	2.273	2	6	8	29	29	110.6029	98.95	0	O=C(CNc1ccccc1)N[C@H](CN1CCCC1)c1ccccc1	AC	CYP2D6
CN(C(=O)CNc1ccc(Cl)c(Cl)c1)[C@H](CN1CC[C@H](O)C1)c1ccccc1	2.36668156671962	421.1323824	3.6716	2	4	7	28	28	113.9685	55.81	0	O=C(CNc1ccccc1)N[C@H](CN1CCCC1)c1ccccc1	AC	CYP2D6
CN(C(=O)CNc1ccc(C(F)(F)F)cc1)[C@H](CN1CC[C@H](O)C1)c1ccccc1	3.75297592783951	421.197711732	3.3836	2	4	7	30	30	108.9505	55.81	0	O=C(CNc1ccccc1)N[C@H](CN1CCCC1)c1ccccc1	AC	CYP2D6
c1ccc(OCCCN2CCC(Cc3c[nH]cn3)CC2)cc1	5.59880261833784	299.19976242	3.1333	1	3	7	22	22	88.0097000000001	41.15	0	c1ccc(OCCCN2CCC(Cc3c[nH]cn3)CC2)cc1	AC	CYP2D6
CC(C)(Cc1c[nH]c2ccccc12)NCC(O)COc1ccc(O)cc1C#N	3.26342770252081	379.18959166	3.09578	4	5	8	28	28	108.408	101.3	0	c1ccc(OCCCNCCc2c[nH]c3ccccc23)cc1	AC	CYP2D6
O=C(CCN1CCC(Cc2c[nH]cn2)CC1)Nc1ccc(CN2CCCCC2)cc1	-0.104979856318357	409.28416074	3.6789	2	4	8	30	30	120.2724	64.26	0	O=C(CCN1CCC(Cc2c[nH]cn2)CC1)Nc1ccc(CN2CCCCC2)cc1	nonAC	CYP2D6
CC(C)N[C@@H](C)C(O)COc1cccc2ccccc12	0.757243654285523	273.172878976	2.966	2	3	6	20	20	83.1835000000001	41.49	0	c1ccc2ccccc2c1	AC	CYP2D6
CC(C)NCC(O)COc1ccccc1	-0.798127036878302	209.141578848	1.4243	2	3	6	15	15	61.0825	41.49	0	c1ccccc1	AC	CYP2D6
CC(C)NC[C@@H](O)COc1ccc(-c2ccccc2)c2ccccc12	-0.952277716705559	335.18852904	4.2445	2	3	7	25	25	104.0245	41.49	0	c1ccc(-c2cccc3ccccc23)cc1	nonAC	CYP2D6
CC(C)(C)NC[C@H](O)COc1nsnc1N1CCOCC1	-0.305650551780507	316.156911628	0.5025	2	8	6	21	21	82.1985	79.74	0	c1nsnc1N1CCOCC1	nonAC	CYP2D6
COc1ccc2c(CC(C)(C)NCC(O)COc3ccccc3C#N)c[nH]c2c1	2.95974528872259	393.205241724	3.39878	3	5	9	29	29	113.2952	90.3	0	c1ccc(OCCCNCCc2c[nH]c3ccccc23)cc1	AC	CYP2D6
CC(C)(Cc1c[nH]c2ccccc12)NCC(O)COc1ccc(CCC(=O)O)cc1C#N	-0.392661928770137	435.215806408	3.40738	4	5	11	32	32	122.7	118.37	0	c1ccc(OCCCNCCc2c[nH]c3ccccc23)cc1	AC	CYP2D6
CC(C)(Cc1c[nH]c2ccccc12)NCC(O)COc1cccc2ccccc12	5.59880261833784	388.215078136	4.6717	3	3	8	29	29	119.5342	57.28	0	c1ccc2c(OCCCNCCc3c[nH]c4ccccc34)cccc2c1	nonAC	CYP2D6
CC(C)NCC(O)COc1ccc(CCOCC2CC2)cc1	-2.09741002100856	307.214743788	2.3934	2	4	11	22	22	88.3295000000001	50.72	0	c1ccc(CCOCC2CC2)cc1	nonAC	CYP2D6
CC(C)(Cc1c[nH]c2ccccc12)NCC(O)COc1ccccc1C#N	5.08797699457185	363.19467704	3.39018	3	4	8	27	27	106.7432	81.07	0	c1ccc(OCCCNCCc2c[nH]c3ccccc23)cc1	AC	CYP2D6
CCOC(=O)CCc1ccc(OCC(O)CNC(C)(C)Cc2c[nH]c3ccccc23)c(C#N)c1	1.35030737628849	463.247106536	3.88588	3	6	12	34	34	131.6972	107.37	0	c1ccc(OCCCNCCc2c[nH]c3ccccc23)cc1	AC	CYP2D6
O=C(Nc1nccs1)N1CCC(Cc2c[nH]cn2)CC1	1.39909754045792	291.115381164	2.3528	2	4	3	20	20	77.7214	73.91	0	O=C(Nc1nccs1)N1CCC(Cc2c[nH]cn2)CC1	nonAC	CYP2D6
CC(C)(Cc1c[nH]c2ccccc12)NCC(O)COc1ccccc1	5.59880261833784	338.199428072	3.5185	3	3	8	25	25	102.0282	57.28	0	c1ccc(OCCCNCCc2c[nH]c3ccccc23)cc1	AC	CYP2D6
O=c1[nH]c2ccc(C(F)(F)F)cc2c(-c2cc(Cl)ccc2O)c1CCO	-1.46310334047155	383.053605616	4.1077	3	3	3	26	26	92.4713	73.32	0	O=c1cc(-c2ccccc2)c2ccccc2[nH]1	nonAC	CYP2D6
O=C(Nc1ncccn1)N1CCC(Cc2c[nH]cn2)CC1	0.300485251789809	286.154209196	1.6863	2	4	3	21	21	77.6394	86.8	0	O=C(Nc1ncccn1)N1CCC(Cc2c[nH]cn2)CC1	nonAC	CYP2D6
O=C(c1ccc(OCCCN2CCC(Cc3c[nH]cn3)CC2)nc1)N1CCCCC1	1.39909754045792	411.263425296	3.1544	1	5	8	30	30	115.5592	74.35	0	O=C(c1ccc(OCCCN2CCC(Cc3c[nH]cn3)CC2)nc1)N1CCCCC1	nonAC	CYP2D6
N#CCn1c(=O)c(CCO)c(-c2cc(Cl)ccc2O)c2cc(C(F)(F)F)ccc21	-1.04324949491129	422.064504648	4.10468	2	5	4	29	29	101.7236	86.25	0	O=c1cc(-c2ccccc2)c2ccccc2[nH]1	nonAC	CYP2D6
Nc1c(C(=O)c2cccc(OC[C@@H](O)CO)c2)cnn1-c1ccc(F)cc1	-1.12663110385034	371.128134276	1.5566	3	7	7	27	27	96.3965	110.6	0	O=C(c1ccccc1)c1cnn(-c2ccccc2)c1	nonAC	CYP2D6
Cc1cccc(-c2nn3c(c2-c2ccc4[nH]cnc4c2)CCC3)n1	-1.20359214498647	315.148395544	3.74302	1	4	2	24	24	93.6037	59.39	0	c1ccc(-c2nn3c(c2-c2ccc4[nH]cnc4c2)CCC3)nc1	nonAC	CYP2D6
C=CCOc1ccc(OCC(O)CNC(C)C)cc1	-0.952277716705559	265.167793596	1.9891	2	4	9	19	19	76.7745	50.72	0	c1ccccc1	AC	CYP2D6
COc1ccc2c(OCC(O)CNC(C)C)cccc2c1	-0.0359869848314051	289.167793596	2.5861	2	4	7	21	21	85.1405	50.72	0	c1ccc2ccccc2c1	AC	CYP2D6
CC(C)(Cc1c[nH]c2ccc(O)cc12)NCC(O)COc1ccccc1C#N	4.61797336532612	379.18959166	3.09578	4	5	8	28	28	108.408	101.3	0	c1ccc(OCCCNCCc2c[nH]c3ccccc23)cc1	AC	CYP2D6
CC(C)(Cc1c[nH]c2ccccc12)NCC(O)COc1c(C#N)ccc2ccccc12	5.08797699457185	413.210327104	4.54338	3	4	8	31	31	124.2492	81.07	0	c1ccc2c(OCCCNCCc3c[nH]c4ccccc34)cccc2c1	nonAC	CYP2D6
C=CCN(CC(O)COc1ccccc1C#N)C(C)(C)Cc1cc2ccccc2[nH]1	5.31112054588606	403.225977168	4.28858	2	4	10	30	30	120.5105	72.28	0	c1ccc(OCCCNCCc2cc3ccccc3[nH]2)cc1	AC	CYP2D6
c1nc(CC2CCN(CCCOc3ccc(CN4CCCCC4)nc3)CC2)c[nH]1	0.993632432349754	397.28416074	3.5142	1	5	9	29	29	114.9327	57.28	0	c1nc(CC2CCN(CCCOc3ccc(CN4CCCCC4)nc3)CC2)c[nH]1	nonAC	CYP2D6
O=C(CCOc1ccc(C(=O)N2CCNCC2)cc1)N1CCC(Cc2c[nH]cn2)CC1	-1.30895266064429	425.242689852	1.7053	2	5	7	31	31	116.9229	90.56	0	O=C(CCOc1ccc(C(=O)N2CCNCC2)cc1)N1CCC(Cc2c[nH]cn2)CC1	nonAC	CYP2D6
O=C(CCc1ccc(CN2CCCCC2)cc1)N1CCC(Cc2c[nH]cn2)CC1	0.993632432349754	394.273261708	3.8095	1	3	7	29	29	115.4867	52.23	0	O=C(CCc1ccc(CN2CCCCC2)cc1)N1CCC(Cc2c[nH]cn2)CC1	nonAC	CYP2D6
COc1ccc2[nH]cc(CC(C)(C)NCC(O)COc3ccccc3C#N)c2c1	5.08797699457185	393.205241724	3.39878	3	5	9	29	29	113.2952	90.3	0	c1ccc(OCCCNCCc2c[nH]c3ccccc23)cc1	AC	CYP2D6
CCc1ncnc2cc(OCC(O)CNC(C)(C)Cc3cc4ccccc4[nH]3)c(OC)cc12	5.31112054588606	448.247440884	4.0327	3	6	10	33	33	131.0542	92.29	0	c1ccc2[nH]c(CCNCCCOc3ccc4cncnc4c3)cc2c1	nonAC	CYP2D6
C#CCN(CC(O)COc1ccccc1C#N)C(C)(C)Cc1cc2ccccc2[nH]1	2.49272228761499	401.210327104	3.73578	2	4	9	30	30	119.1465	72.28	0	c1ccc(OCCCNCCc2cc3ccccc3[nH]2)cc1	AC	CYP2D6
COCCc1ccc(OCC(O)CNC(C)(C)CSc2ccccc2C)cc1	3.36521039683075	403.218114916	4.08412	2	5	12	28	28	117.5085	50.72	0	c1ccc(OCCCNCCSc2ccccc2)cc1	nonAC	CYP2D6
CCc1ccccc1OCC(O)CNC(C)(C)Cc1cc2ccccc2[nH]1	4.21250825721795	366.2307282	4.0809	3	3	9	27	27	111.4062	57.28	0	c1ccc(OCCCNCCc2cc3ccccc3[nH]2)cc1	AC	CYP2D6
CC(C)(Cc1csc2ccccc12)NCC(O)COc1ccccc1C#N	5.08797699457185	380.155849008	4.12358	2	5	8	27	27	110.2695	65.28	0	c1ccc(OCCCNCCc2csc3ccccc23)cc1	nonAC	CYP2D6
CCc1cccc2cc(CC(O)CNC(C)(C)C)oc12	0.523628803104017	275.18852904	3.2867	2	3	5	20	20	83.0585000000001	45.4	0	c1ccc2occc2c1	nonAC	CYP2D6
CC(C)(Cc1c[nH]c2ccccc12)NCC(O)COc1ccc(F)cc1C#N	5.08797699457185	381.185255228	3.52928	3	4	8	28	28	106.7012	81.07	0	c1ccc(OCCCNCCc2c[nH]c3ccccc23)cc1	AC	CYP2D6
CC(=O)Nc1ccc(OCC(O)CNC(C)C)c2ccccc12	-2.51292546497023	316.178692628	2.5359	3	4	7	23	23	92.8922	70.59	0	c1ccc2ccccc2c1	AC	CYP2D6
Cc1cc(OCC(O)CNC(C)(C)Cc2cc3ccccc3[nH]2)ccc1S(C)(=O)=O	5.31112054588606	430.19262844	3.23042	3	5	9	30	30	119.875	91.42	0	c1ccc(OCCCNCCc2cc3ccccc3[nH]2)cc1	AC	CYP2D6
CC(C)(Cc1cc2ccccc2[nH]1)NCC(O)COc1ccc(S(C)(=O)=O)cc1	3.14206684551654	416.176978376	2.922	3	5	9	29	29	115.138	91.42	0	c1ccc(OCCCNCCc2cc3ccccc3[nH]2)cc1	AC	CYP2D6
CCc1ncnc2cc(OC)c(OCC(O)CNC(C)(C)Cc3cc4ccccc4[nH]3)cc12	4.75150475795064	448.247440884	4.0327	3	6	10	33	33	131.0542	92.29	0	c1ccc2[nH]c(CCNCCCOc3ccc4ncncc4c3)cc2c1	nonAC	CYP2D6
CC(C)(Cc1cc2ccccc2[nH]1)NCC(O)COc1ccccc1S(C)(=O)=O	4.29951963420758	416.176978376	2.922	3	5	9	29	29	115.138	91.42	0	c1ccc(OCCCNCCc2cc3ccccc3[nH]2)cc1	AC	CYP2D6
Cc1ccccc1OCC(O)CNC(C)(C)Cc1cc2ccccc2n1C	4.50019032966973	366.2307282	3.83732	2	4	8	27	27	111.3855	46.42	0	c1ccc(OCCCNCCc2cc3ccccc3[nH]2)cc1	AC	CYP2D6
CC(C)(Cc1cc2ccccc2[nH]1)NCC(O)COc1ccc(C#N)cc1	4.21250825721795	363.19467704	3.39018	3	4	8	27	27	106.7432	81.07	0	c1ccc(OCCCNCCc2cc3ccccc3[nH]2)cc1	AC	CYP2D6
CN(CC(O)COc1ccccc1C#N)C(C)(C)Cc1cc2ccccc2[nH]1	5.59880261833784	377.210327104	3.73238	2	4	8	28	28	111.3705	72.28	0	c1ccc(OCCCNCCc2cc3ccccc3[nH]2)cc1	AC	CYP2D6
CCc1ccccc1C1(Br)C(=O)c2ccccc2C1=O	-2.32659588677874	328.009891756	3.9184	0	2	2	20	20	81.528	34.14	0	O=C1c2ccccc2C(=O)C1c1ccccc1	nonAC	CYP2D6
Cn1ccnc1C(O)C=C(c1ccccc1)c1ccccc1	-0.615805480084347	290.141913196	3.5854	1	3	4	22	22	88.1308	38.05	0	C(Cc1ncc[nH]1)=C(c1ccccc1)c1ccccc1	nonAC	CYP2D6
CCC(c1ccccc1)c1c(O)c2ccccc2oc1=O	-4.1768515626884	280.109944372	4.0405	1	3	3	21	21	82.7248	50.44	0	O=c1oc2ccccc2cc1Cc1ccccc1	AC	CYP2D6
Nc1ccccc1-c1nc(N)c2ccccc2n1	-3.03765399390521	236.106196384	2.4612	2	4	1	18	18	73.7988	77.82	0	c1ccc(-c2ncc3ccccc3n2)cc1	AC	CYP2D6
Cc1ccc2c(c1)C(n1cccc1)c1cccnc1CC2	-1.59663473309607	274.146998576	3.92782	0	2	1	21	21	84.4970000000001	17.82	0	c1ccc2c(c1)CCc1ncccc1C2n1cccc1	nonAC	CYP2D6
O=C(CCOc1ccc(CN2CCCCC2)cc1)N1CCC(Cc2c[nH]cn2)CC1	2.09224472101786	410.268176328	3.6458	1	4	8	30	30	117.2777	61.46	0	O=C(CCOc1ccc(CN2CCCCC2)cc1)N1CCC(Cc2c[nH]cn2)CC1	nonAC	CYP2D6
Nc1ncc(-c2ccc(OCCCN3CCC(Cc4c[nH]cn4)CC3)cc2)cn1	-0.392661928770137	392.232459516	3.1725	2	6	8	29	29	113.4481	92.95	0	c1ncc(-c2ccc(OCCCN3CCC(Cc4c[nH]cn4)CC3)cc2)cn1	nonAC	CYP2D6
Fc1ccc(C(OCCN2CCC(CCCc3ccccc3)CC2)c2ccc(F)cc2)cc1	1.90162436140921	449.253021116	6.80570000000001	0	2	10	33	33	129.139	12.47	0	c1ccc(CCCC2CCN(CCOC(c3ccccc3)c3ccccc3)CC2)cc1	nonAC	CYP2D6
C[N+]1(C)C2CCC1CC(OC1c3ccccc3C=Cc3ccccc31)C2	-2.00209984120424	346.21654093609	5.04620000000001	0	1	2	26	26	106.6804	9.23	1	C1=Cc2ccccc2C(OC2CC3CCC(C2)[NH2+]3)c2ccccc21	nonAC	CYP2D6
O=C(N[C@H]1CN2CCC1CC2)c1ccc2occc2c1	0.811310875555799	270.136827816	2.2568	1	3	2	20	20	76.6322	45.48	0	O=C(N[C@H]1CN2CCC1CC2)c1ccc2occc2c1	nonAC	CYP2D6
c1cnc2ccc(OCCCN3CCC(Cc4c[nH]cn4)CC3)cc2c1	1.39909754045792	350.210661452	3.6815	1	4	7	26	26	103.3107	54.04	0	c1cnc2ccc(OCCCN3CCC(Cc4c[nH]cn4)CC3)cc2c1	nonAC	CYP2D6
c1cncc(-c2ccc(OCCCN3CCC(Cc4c[nH]cn4)CC3)cc2)c1	3.2962175253438	376.226311516	4.1953	1	4	8	28	28	111.2407	54.04	0	c1cncc(-c2ccc(OCCCN3CCC(Cc4c[nH]cn4)CC3)cc2)c1	nonAC	CYP2D6
c1cnc(-c2ccc(OCCCN3CCC(Cc4c[nH]cn4)CC3)cc2)nc1	0.300485251789809	377.221560484	3.5903	1	5	8	28	28	109.0357	66.93	0	c1cnc(-c2ccc(OCCCN3CCC(Cc4c[nH]cn4)CC3)cc2)nc1	nonAC	CYP2D6
c1ncc(-c2ccc(OCCCN3CCC(Cc4c[nH]cn4)CC3)cc2)cn1	0.705950359897972	377.221560484	3.5903	1	5	8	28	28	109.0357	66.93	0	c1ncc(-c2ccc(OCCCN3CCC(Cc4c[nH]cn4)CC3)cc2)cn1	nonAC	CYP2D6
c1nc(CC2CCN(CCCOc3ccc(NC4CCCCC4)cc3)CC2)c[nH]1	2.19760523667569	396.288911772	4.8779	2	4	9	29	29	118.5054	53.18	0	c1nc(CC2CCN(CCCOc3ccc(NC4CCCCC4)cc3)CC2)c[nH]1	nonAC	CYP2D6
c1nc(CC2CCN(CCCOc3ccc(N4CCCCC4)cc3)CC2)c[nH]1	2.09224472101786	382.273261708	4.1236	1	4	8	28	28	114.0737	44.39	0	c1nc(CC2CCN(CCCOc3ccc(N4CCCCC4)cc3)CC2)c[nH]1	nonAC	CYP2D6
c1cc(OCCCN2CCC(Cc3c[nH]cn3)CC2)cc(OC2CCCCC2)c1	1.39909754045792	397.27292736	4.8448	1	4	9	29	29	115.5107	50.38	0	c1cc(OCCCN2CCC(Cc3c[nH]cn3)CC2)cc(OC2CCCCC2)c1	nonAC	CYP2D6
CCc1coc2ccc(N3C[C@@]4(CN5CCC4CC5)OC3=O)cc12	-0.952277716705559	326.163042564	3.4162	0	4	2	24	24	91.314	45.92	0	O=C1O[C@]2(CN3CCC2CC3)CN1c1ccc2occc2c1	nonAC	CYP2D6
c1nc(CC2CCN(CCCOc3ccc(OC4CCCCC4)cc3)CC2)c[nH]1	3.2962175253438	397.27292736	4.8448	1	4	9	29	29	115.5107	50.38	0	c1nc(CC2CCN(CCCOc3ccc(OC4CCCCC4)cc3)CC2)c[nH]1	nonAC	CYP2D6
FC1(F)CCN(Cc2ccc(OCCCN3CCC(Cc4c[nH]cn4)CC3)cc2)CC1	0.300485251789809	432.270068148	4.3644	1	4	9	31	31	117.4677	44.39	0	c1nc(CC2CCN(CCCOc3ccc(CN4CCCCC4)cc3)CC2)c[nH]1	nonAC	CYP2D6
CCN(CC)Cc1ccc(OCCCN2CCC(Cc3c[nH]cn3)CC2)cc1	0.300485251789809	384.288911772	3.9751	1	4	11	28	28	114.6347	44.39	0	c1ccc(OCCCN2CCC(Cc3c[nH]cn3)CC2)cc1	AC	CYP2D6
c1nc(CC2CCN(CCOc3ccc(CN4CCCCC4)cc3)CC2)c[nH]1	0.993632432349754	382.273261708	3.7291	1	4	8	28	28	112.5207	44.39	0	c1nc(CC2CCN(CCOc3ccc(CN4CCCCC4)cc3)CC2)c[nH]1	nonAC	CYP2D6
c1cc(CN2CCCCC2)cc(OCCCN2CCC(Cc3c[nH]cn3)CC2)c1	0.993632432349754	396.288911772	4.1192	1	4	9	29	29	117.1377	44.39	0	c1cc(CN2CCCCC2)cc(OCCCN2CCC(Cc3c[nH]cn3)CC2)c1	nonAC	CYP2D6
c1nc(CC2CCN(CCCOc3ccc(CN4CCCCC4)cc3)CC2)c[nH]1	-0.546812608597396	396.288911772	4.1192	1	4	9	29	29	117.1377	44.39	0	c1nc(CC2CCN(CCCOc3ccc(CN4CCCCC4)cc3)CC2)c[nH]1	nonAC	CYP2D6
c1nc(CC2CCN(CCCOc3ccc(CCN4CCCCC4)cc3)CC2)c[nH]1	2.09224472101786	410.304561836	4.1617	1	4	10	30	30	122.0047	44.39	0	c1nc(CC2CCN(CCCOc3ccc(CCN4CCCCC4)cc3)CC2)c[nH]1	nonAC	CYP2D6
O=C1CCCCN1Cc1ccc(OCCCN2CCC(Cc3c[nH]cn3)CC2)cc1	0.482806808583762	410.268176328	3.6458	1	4	9	30	30	117.2777	61.46	0	O=C1CCCCN1Cc1ccc(OCCCN2CCC(Cc3c[nH]cn3)CC2)cc1	nonAC	CYP2D6
O=C(c1ccc(OCCCN2CCC(Cc3c[nH]cn3)CC2)cc1)N1CCCCC1	1.39909754045792	410.268176328	3.7594	1	4	8	30	30	117.7642	61.46	0	O=C(c1ccc(OCCCN2CCC(Cc3c[nH]cn3)CC2)cc1)N1CCCCC1	nonAC	CYP2D6
CCN(C(=O)Cc1ccc(S(C)(=O)=O)cc1)C1CCN(CC[C@H](c2ccc(S(C)(=O)=O)cc2)c2cc(F)cc(F)c2)CC1	1.62224109177213	632.219020756	4.84940000000001	0	6	11	43	43	162.4746	91.83	0	O=C(Cc1ccccc1)NC1CCN(CCC(c2ccccc2)c2ccccc2)CC1	nonAC	CYP2D6
O=C1O[C@@]2(CN3CCC2CC3)CN1c1ccc(Br)s1	-0.104979856318357	342.00376082	2.9316	0	4	1	19	19	77.741	32.78	0	O=C1O[C@@]2(CN3CCC2CC3)CN1c1cccs1	nonAC	CYP2D6
c1ccc(CCNCCC2c3ccccc3Sc3ccccc32)cc1	3.43931836898447	345.155120736	5.5055	1	2	6	25	25	106.4827	12.03	0	c1ccc(CCNCCC2c3ccccc3Sc3ccccc32)cc1	nonAC	CYP2D6
CC(Cc1ccccc1)NC1CC2c3ccccc3CCc3cccc1c32	3.98936470590374	353.214349864	5.58270000000001	1	1	4	27	27	112.2367	12.03	0	c1ccc(CCNC2CC3c4ccccc4CCc4cccc2c43)cc1	nonAC	CYP2D6
O=C1c2ccccc2C(O)C1C1c2ccccc2C=Cc2ccccc21	-2.00209984120424	338.130679816	4.8484	1	2	1	26	26	102.8773	37.3	0	O=C1c2ccccc2CC1C1c2ccccc2C=Cc2ccccc21	nonAC	CYP2D6
CCCCCCCCCCCc1cccn1C1c2ccccc2CCc2ccccc21	0.33438680346549	413.308250248	8.29770000000001	0	1	11	31	31	132.896	4.93	0	c1ccc2c(c1)CCc1ccccc1C2n1cccc1	nonAC	CYP2D6
CC1C2C=C(C=C3c4ccccc4CCc4ccccc43)CC1CC2	3.65289246928253	326.203450832	6.20930000000001	0	0	1	25	25	105.449	0	0	C1=C(C=C2c3ccccc3CCc3ccccc32)CC2CCC1C2	nonAC	CYP2D6
CN(C)CCC1(O)c2ccccc2CCc2ccc3ccccc3c21	4.9056554377779	331.19361442	4.126	1	2	3	25	25	103.9678	23.47	0	c1ccc2c(c1)CCc1ccc3ccccc3c1C2	nonAC	CYP2D6
C1CCN2C[C@H]3C[C@H](CN4CCCC[C@H]34)[C@@H]2C1	-2.00209984120424	234.209598832	2.3451	0	2	0	17	17	70.0210000000001	6.48	0	C1CCN2C[C@H]3C[C@H](CN4CCCC[C@@H]34)[C@H]2C1	nonAC	CYP2D6
CC(C)C[C@@H]1C(=O)N[C@H](C2Cc3ccccc3C2)C(=O)N1[C@@H](C(=O)NC(C)C)c1ccc2occc2c1	-2.03488966402723	501.2627566	4.1552	2	4	7	37	37	141.5934	91.65	0	O=C1CN(Cc2ccc3occc3c2)C(=O)[C@@H](C2Cc3ccccc3C2)N1	nonAC	CYP2D6
CC[C@H](N)C(=O)N[C@H](C#N)Cc1ccc(-c2ccccc2)cc1	-0.44184883962202	307.168462292	2.64178	2	3	6	23	23	91.3921	78.91	0	c1ccc(-c2ccccc2)cc1	nonAC	CYP2D6
CCOc1ccccc1C[C@@H](c1ccccc1)N1CCNCC1.Cl	-0.210340371976184	346.181191164	3.6961	1	3	6	24	24	102.1887	24.5	0	c1ccc(C[C@@H](c2ccccc2)N2CCNCC2)cc1	nonAC	CYP2D6
CCOc1ccccc1C[C@H](c1ccccc1)N1CCNCC1.Cl	-1.30895266064429	346.181191164	3.6961	1	3	6	24	24	102.1887	24.5	0	c1ccc(C[C@H](c2ccccc2)N2CCNCC2)cc1	nonAC	CYP2D6
O=C1O[C@]2(CN3CCC2CC3)CN1c1ccc(Cl)s1	1.39909754045792	298.0542764	2.8225	0	4	1	19	19	75.051	32.78	0	O=C1O[C@]2(CN3CCC2CC3)CN1c1cccs1	nonAC	CYP2D6
CC(C)N1CCN(C(=O)N2CCC(NC(=O)C3CCCC3)CC2)CC1	-0.740968623038354	350.268176328	1.9032	1	3	3	25	25	98.3737000000001	55.89	0	O=C(NC1CCN(C(=O)N2CCNCC2)CC1)C1CCCC1	nonAC	CYP2D6
CC(C)N1CCN(C(=O)N2CCC(C(C)(C)C)CC2)CC1	0.14633457196255	295.262362676	2.8905	0	2	1	21	21	87.4300000000001	26.79	0	O=C(N1CCCCC1)N1CCNCC1	nonAC	CYP2D6
CC1CCC(N[C@@H]2CCN(C(=O)N3CC[C@H](N(C)C(=O)c4ccc(-c5ccc(C(F)(F)F)cc5)cc4)C3)C2)CC1	4.99266681476753	556.302511148	5.88130000000001	1	3	5	40	40	148.8812	55.89	0	O=C(N[C@H]1CCN(C(=O)N2CC[C@@H](NC3CCCCC3)C2)C1)c1ccc(-c2ccccc2)cc1	nonAC	CYP2D6
CN(C(=O)c1ccc(-c2ccc(C(F)(F)F)cc2)cc1)[C@H]1CCN(C(=O)N2CC[C@@H](NCCCc3ccccc3)C2)C1	1.39909754045792	578.286861084	5.93540000000001	1	3	8	42	42	157.0912	55.89	0	O=C(N[C@H]1CCN(C(=O)N2CC[C@@H](NCCCc3ccccc3)C2)C1)c1ccc(-c2ccccc2)cc1	nonAC	CYP2D6
CN(C(=O)c1ccc(-c2ccc(C(F)(F)F)cc2)cc1)[C@H]1CCN(C(=O)N2CC[C@@H](NCCC(C)(C)c3ccc(Cl)cc3)C2)C1	0.898322252545428	640.27918886	7.32390000000001	1	3	8	45	45	171.423199999999	55.89	0	O=C(N[C@H]1CCN(C(=O)N2CC[C@@H](NCCCc3ccccc3)C2)C1)c1ccc(-c2ccccc2)cc1	nonAC	CYP2D6
O=C(OCc1ccccc1)N1CCC(CNc2ccncc2)CC1	-0.615805480084347	325.179026976	3.5423	1	4	5	24	24	93.6507000000001	54.46	0	O=C(OCc1ccccc1)N1CCC(CNc2ccncc2)CC1	nonAC	CYP2D6
O=C(OCc1ccccc1)N1CCC(CNc2ccncn2)CC1	1.82988045655037	326.174275944	2.9373	1	5	5	24	24	91.4457000000001	67.35	0	O=C(OCc1ccccc1)N1CCC(CNc2ccncn2)CC1	nonAC	CYP2D6
O=C(OCc1ccccc1)N1CCC(CNc2cnccn2)CC1	1.56161646995569	326.174275944	2.9373	1	5	5	24	24	91.4457000000001	67.35	0	O=C(OCc1ccccc1)N1CCC(CNc2cnccn2)CC1	nonAC	CYP2D6
O=C(OCc1ccccc1)N1CCC(CNc2cccnc2)CC1	1.56161646995569	325.179026976	3.5423	1	4	5	24	24	93.6507000000001	54.46	0	O=C(OCc1ccccc1)N1CCC(CNc2cccnc2)CC1	nonAC	CYP2D6
O=C1NC(c2ccc(F)cc2)(c2ccc(F)cc2)CN1C1CCN(Cc2ccccc2)CC1	0.544682212301851	447.212218924	4.8982	1	2	5	33	33	123.5587	35.58	0	O=C1NC(c2ccccc2)(c2ccccc2)CN1C1CCN(Cc2ccccc2)CC1	nonAC	CYP2D6
O=C1NC(c2ccc(F)cc2)(c2ccc(F)cc2)CN1C1CCN(Cc2cccc(Cl)c2)CC1	0.424537900459788	481.173246572	5.5516	1	2	5	34	34	128.5687	35.58	0	O=C1NC(c2ccccc2)(c2ccccc2)CN1C1CCN(Cc2ccccc2)CC1	nonAC	CYP2D6
O=C1NC(c2ccc(F)cc2)(c2ccc(F)cc2)CN1C1CCN(Cc2cccc(F)c2)CC1	-0.392661928770137	465.202797112	5.03730000000001	1	2	5	34	34	123.5167	35.58	0	O=C1NC(c2ccccc2)(c2ccccc2)CN1C1CCN(Cc2ccccc2)CC1	nonAC	CYP2D6
Cc1cccc(C)c1-c1cc(C)c2nc(Nc3ccc(OCCN4CCCC4)cc3)nnc2c1	-1.12663110385034	453.252860612	5.83526000000001	1	6	7	34	34	137.8737	63.17	0	c1ccc(-c2ccc3nc(Nc4ccc(OCCN5CCCC5)cc4)nnc3c2)cc1	nonAC	CYP2D6
Cc1cc(-c2c(Cl)cccc2Cl)cc2nnc(Nc3ccc(OCCN4CCCC4)cc3)nc12	-1.40426284044862	493.14361578	6.52522000000001	1	6	7	34	34	138.4197	63.17	0	c1ccc(-c2ccc3nc(Nc4ccc(OCCN5CCCC5)cc4)nnc3c2)cc1	nonAC	CYP2D6
O=C(NCc1ccc(F)cc1)c1cnc(Nc2cccc(Cl)c2)nc1C(F)(F)F	1.6867796129097	424.071401596	4.9615	2	4	5	29	29	99.3389	66.91	0	O=C(NCc1ccccc1)c1cnc(Nc2ccccc2)nc1	nonAC	CYP2D6
O=C(NCC1CCOCC1)c1cnc(Nc2cc(F)cc(F)c2)nc1C(F)(F)F	-1.71441776875246	416.127166884	3.6736	2	5	5	29	29	92.5509	76.14	0	O=C(NCC1CCOCC1)c1cnc(Nc2ccccc2)nc1	nonAC	CYP2D6
O=C(O)c1c(O)c(-c2ccc(Cl)cc2)nc2c(-c3ccccc3)cccc12	-2.92503511579706	375.066220988	5.626	2	3	3	27	27	106.2491	70.42	0	c1ccc(-c2ccc3cccc(-c4ccccc4)c3n2)cc1	nonAC	CYP2D6
Cc1ccc2c(C(=O)O)c(O)c(-c3ccc(Cl)cc3)nc2c1C	-0.740968623038354	327.066220988	4.57584	2	3	2	23	23	90.2871	70.42	0	c1ccc(-c2ccc3ccccc3n2)cc1	nonAC	CYP2D6
CCCCc1ccc(S(=O)(=O)Nc2ccc3c(c2)CCN(C)CC3)cc1	1.62224109177213	372.187149136	3.8604	1	3	6	26	26	107.2095	49.41	0	O=S(=O)(Nc1ccc2c(c1)CCNCC2)c1ccccc1	nonAC	CYP2D6
CN1CCc2ccc(NS(=O)(=O)c3ccc(-c4ccc(Cl)cc4)cc3)cc2CC1	1.6867796129097	426.116876656	4.8382	1	3	4	29	29	119.0435	49.41	0	O=S(=O)(Nc1ccc2c(c1)CCNCC2)c1ccc(-c2ccccc2)cc1	AC	CYP2D6
CC(C)Nc1cc2c(cc1NS(=O)(=O)c1ccc(-c3ccc(Cl)cc3)cc1)CCN(C)CC2	-0.852194258148577	483.17472588	5.65850000000001	2	4	6	33	33	137.8022	61.44	0	O=S(=O)(Nc1ccc2c(c1)CCNCC2)c1ccc(-c2ccccc2)cc1	AC	CYP2D6
CN(C(=O)CC(=O)Nc1ccccc1)[C@H](CN1CC[C@H](O)C1)c1ccccc1	0.424537900459788	381.205241724	2.2815	2	4	7	28	28	108.7055	72.88	0	O=C(CC(=O)N[C@H](CN1CCCC1)c1ccccc1)Nc1ccccc1	nonAC	CYP2D6
CN(C(=O)CCC(=O)Nc1nccs1)[C@H](CN1CC[C@H](O)C1)c1ccccc1	0.868469289395748	402.172561692	2.1281	2	6	8	28	28	108.9945	85.77	0	O=C(CCC(=O)N[C@H](CN1CCCC1)c1ccccc1)Nc1nccs1	nonAC	CYP2D6
CN(C(=O)CC(=O)Nc1nccs1)[C@H](CN1CC[C@H](O)C1)c1ccccc1	2.4489196649566	388.156911628	1.738	2	6	7	27	27	104.3775	85.77	0	O=C(CC(=O)N[C@H](CN1CCCC1)c1ccccc1)Nc1nccs1	nonAC	CYP2D6
CN(C(=O)NCC(=O)Nc1ccccc1)[C@H](CN1CC[C@H](O)C1)c1ccccc1	0.463004181287582	396.216140756	2.0744	3	4	7	29	29	112.4802	84.91	0	O=C(CNC(=O)N[C@H](CN1CCCC1)c1ccccc1)Nc1ccccc1	nonAC	CYP2D6
CN(C(=O)CCC(=O)Nc1ccccc1)[C@H](CN1CC[C@H](O)C1)c1ccccc1	-0.0595174822415991	395.220891788	2.6716	2	4	8	29	29	113.3225	72.88	0	O=C(CCC(=O)N[C@H](CN1CCCC1)c1ccccc1)Nc1ccccc1	nonAC	CYP2D6
CN(C(=O)CC(=O)Nc1ccc(CNS(C)(=O)=O)cc1)[C@H](CN1CC[C@H](O)C1)c1ccccc1	0.405845767447634	488.209341124	1.3307	3	6	10	34	34	130.389	119.05	0	O=C(CC(=O)N[C@H](CN1CCCC1)c1ccccc1)Nc1ccccc1	nonAC	CYP2D6
CN(C(=O)CC(=O)Nc1ccc(NS(C)(=O)=O)cc1)[C@H](CN1CC[C@H](O)C1)c1ccccc1	-0.210340371976184	474.19369106	1.653	3	6	9	33	33	127.172	119.05	0	O=C(CC(=O)N[C@H](CN1CCCC1)c1ccccc1)Nc1ccccc1	nonAC	CYP2D6
CN(C(=O)CC(=O)NCc1ccccc1)[C@H](CN1CC[C@H](O)C1)c1ccccc1	0.929093911212181	395.220891788	1.9592	2	4	8	29	29	111.9225	72.88	0	O=C(CC(=O)N[C@H](CN1CCCC1)c1ccccc1)NCc1ccccc1	nonAC	CYP2D6
O=C(NCC1CCOCC1)c1cnc(Nc2cc(Cl)cc(Cl)c2)nc1C(F)(F)F	-1.20359214498647	448.068065804	4.7022	2	5	5	29	29	102.6549	76.14	0	O=C(NCC1CCOCC1)c1cnc(Nc2ccccc2)nc1	nonAC	CYP2D6
O=C(NCC1(O)CCCCC1)c1cnc(Nc2cccc(Cl)c2)nc1C(F)(F)F	-0.472704636443673	428.12268822	4.3174	3	5	5	29	29	102.1367	87.14	0	O=C(NCC1CCCCC1)c1cnc(Nc2ccccc2)nc1	nonAC	CYP2D6
O=C(NCC1CCC1)c1cnc(Nc2cccc(Cl)c2)nc1C(F)(F)F	-0.998797732340453	384.096473472	4.4223	2	4	5	26	26	91.4429	66.91	0	O=C(NCC1CCC1)c1cnc(Nc2ccccc2)nc1	nonAC	CYP2D6
O=C(NCC1CCOCC1)c1cnc(Nc2cccc(Cl)c2)nc1C(F)(F)F	-1.83958091170646	414.107038156	4.0488	2	5	5	28	28	97.6449	76.14	0	O=C(NCC1CCOCC1)c1cnc(Nc2ccccc2)nc1	nonAC	CYP2D6
N[C@H]1CN(c2ccncn2)CC[C@@H]1c1cc(F)c(F)cc1F.O=C(O)C(F)(F)F	2.14353801540541	422.117745072	2.8484	2	5	2	29	29	89.5852	92.34	0	c1ccc(C2CCN(c3ccncn3)CC2)cc1	nonAC	CYP2D6
CN(C(=O)N1CC[C@H](n2cnc3cc(-c4ccc(Cl)cc4)sc3c2=O)C1)[C@H]1CCN(CCCc2ccccc2)C1	-0.0595174822415991	575.212174008	5.78410000000001	0	6	7	40	40	162.32	61.68	0	O=C(N[C@H]1CCN(CCCc2ccccc2)C1)N1CC[C@H](n2cnc3cc(-c4ccccc4)sc3c2=O)C1	nonAC	CYP2D6
CN(C(=O)N1CC[C@H](n2cnc3cc(-c4ccc(Cl)cc4)sc3c2=O)C1)[C@H]1CCN(C2CCOCC2)C1	-1.02127058819251	541.191438564	4.3303	0	7	4	37	37	146.531	70.91	0	O=C(N[C@H]1CCN(C2CCOCC2)C1)N1CC[C@H](n2cnc3cc(-c4ccccc4)sc3c2=O)C1	nonAC	CYP2D6
CN(C(=O)N1CC[C@H](n2cnc3cc(-c4ccc(Cl)cc4)sc3c2=O)C1)[C@H]1CCN(C2CCC(C)(C)CC2)C1	0.868469289395748	567.243474136	6.12010000000001	0	6	4	39	39	158.727	61.68	0	O=C(N[C@H]1CCN(C2CCCCC2)C1)N1CC[C@H](n2cnc3cc(-c4ccccc4)sc3c2=O)C1	nonAC	CYP2D6
Cc1cc(-n2ccnc2)cc2nc(-c3c(NCc4ccccn4)cc[nH]c3=O)[nH]c12	0.351778546177359	397.165108228	3.41942	3	6	5	30	30	115.5731	104.28	0	O=c1[nH]ccc(NCc2ccccn2)c1-c1nc2cc(-n3ccnc3)ccc2[nH]1	nonAC	CYP2D6
Cc1cc(-n2ccnc2)cc2[nH]c(-c3c(N[C@H](CO)Cc4ccccc4)cc[nH]c3=O)nc12	2.67206321627081	440.196074008	3.42782	4	6	7	33	33	128.6519	111.62	0	O=c1[nH]ccc(NCCc2ccccc2)c1-c1nc2ccc(-n3ccnc3)cc2[nH]1	nonAC	CYP2D6
Cc1nnc2ccc(N3CC[C@H](c4cc(F)c(F)cc4F)[C@@H](N)C3)nn12.O=C(O)C(F)(F)F	-0.0825070004662986	476.139543136	2.80452	2	7	2	33	33	103.0722	109.64	0	c1ccc(C2CCN(c3ccc4nncn4n3)CC2)cc1	nonAC	CYP2D6
Cc1cc(=O)n2nc(N3CC[C@H](c4cc(F)c(F)cc4F)[C@@H](N)C3)ccc2n1.O=C(O)C(F)(F)F	-0.692766521220475	503.139208788	2.76972	2	7	2	35	35	111.5472	113.82	0	O=c1ccnc2ccc(N3CCC(c4ccccc4)CC3)nn12	nonAC	CYP2D6
N[C@H]1CN(c2ccc3nc(=O)ccn3n2)CC[C@@H]1c1cc(F)c(F)cc1F.O=C(O)C(F)(F)F	-1.92233487273537	489.123558724	2.4613	2	7	2	34	34	106.8102	113.82	0	O=c1ccn2nc(N3CCC(c4ccccc4)CC3)ccc2n1	nonAC	CYP2D6
N[C@H]1CN(c2ccn3cnnc3n2)CC[C@@H]1c1cc(F)c(F)cc1F.O=C(O)C(F)(F)F	-0.933046354777673	462.123893072	2.4961	2	7	2	32	32	98.3352	109.64	0	c1ccc(C2CCN(c3ccn4cnnc4n3)CC2)cc1	nonAC	CYP2D6
N[C@H]1CN(c2ccc3nc(C(F)(F)F)nn3n2)CC[C@@H]1c1cc(F)c(F)cc1F.O=C(O)C(F)(F)F	4.39482981401191	530.1112777	3.5149	2	7	2	36	36	103.3372	109.64	0	c1ccc(C2CCN(c3ccc4ncnn4n3)CC2)cc1	nonAC	CYP2D6
N[C@H]1CN(c2cnc3nccnc3n2)CC[C@@H]1c1cc(F)c(F)cc1F.O=C(O)C(F)(F)F	-0.358760377094455	474.123893072	2.7916	2	7	2	33	33	102.6812	118.12	0	c1ccc(C2CCN(c3cnc4nccnc4n3)CC2)cc1	nonAC	CYP2D6
O=C1O[C@@H](Cn2ccnn2)CN1c1ccc(-c2cccnc2)c(F)c1	0.205175071985483	339.113152908	2.5046	0	6	4	25	25	87.268	73.14	0	O=C1O[C@@H](Cn2ccnn2)CN1c1ccc(-c2cccnc2)cc1	nonAC	CYP2D6
COc1cc2c(cc1OC)CN(CCc1ccc(NC(=O)c3cc(OC)c(OC)cc3NC(=O)c3cnc4ccccc4c3)cc1)CC2	-2.51292546497023	646.279134936	6.37460000000001	2	8	11	48	48	185.8684	111.25	0	O=C(Nc1ccccc1C(=O)Nc1ccc(CCN2CCc3ccccc3C2)cc1)c1cnc2ccccc2c1	nonAC	CYP2D6
CCN1CCC[C@H](Cn2c(-c3ccccc3C)nc3ccc(-c4ccc(Cl)cc4)cc3c2=O)C1	0.283955949838598	471.20774026	6.42422000000001	0	4	5	34	34	141.46	38.13	0	O=c1c2cc(-c3ccccc3)ccc2nc(-c2ccccc2)n1C[C@H]1CCCNC1	nonAC	CYP2D6
CC(C)N1CCC[C@H](Cn2cnc3ccc(Oc4ccc(F)cc4)cc3c2=O)C1	-0.952277716705559	395.200905292	4.4483	0	5	5	29	29	111.91	47.36	0	O=c1c2cc(Oc3ccccc3)ccc2ncn1C[C@H]1CCCNC1	nonAC	CYP2D6
COc1ccc(CN2CCN(c3ccc(NC(=O)c4cc(OC)c(OC)cc4NC(=O)c4cnc5ccccc5c4)cc3)CC2)cc1OC	-0.75846178048587	661.290033968	6.09600000000001	2	9	11	49	49	190.673399999999	114.49	0	O=C(Nc1ccccc1C(=O)Nc1ccc(N2CCN(Cc3ccccc3)CC2)cc1)c1cnc2ccccc2c1	nonAC	CYP2D6
Cc1nc2ccc(Oc3ccc(F)cc3)cc2c(=O)n1C[C@H]1CCCN(C(C)C)C1	-0.472704636443673	409.216555356	4.75672	0	5	5	30	30	116.647	47.36	0	O=c1c2cc(Oc3ccccc3)ccc2ncn1C[C@H]1CCCNC1	nonAC	CYP2D6
CC(C)c1nc2ccc(Oc3ccc(F)cc3)cc2c(=O)n1C[C@H]1CCCN(C(C)C)C1	0.118163694995854	437.247855484	5.57170000000001	0	5	6	32	32	125.999	47.36	0	O=c1c2cc(Oc3ccccc3)ccc2ncn1C[C@H]1CCCNC1	nonAC	CYP2D6
COc1cc2c(cc1OC)[C@@H]1C[C@H](N)[C@@H](c3cccc(C)c3)CN1CC2	-0.305650551780507	352.215078136	3.42622	1	4	3	26	26	104.0764	47.72	0	c1ccc([C@@H]2CC[C@H]3c4ccccc4CCN3C2)cc1	nonAC	CYP2D6
Cc1ccccc1-c1nc2ccc(Oc3ccc(F)cc3)cc2c(=O)n1C[C@H]1CCCN(C(C)C)C1	4.50019032966973	485.247855484	6.42372000000001	0	5	6	36	36	142.083	47.36	0	O=c1c2cc(Oc3ccccc3)ccc2nc(-c2ccccc2)n1C[C@H]1CCCNC1	nonAC	CYP2D6
CC(C)N1CCC[C@H](Cn2cnc3ccc(-c4ccc(Cl)cc4)cc3c2=O)C1	3.70168263345196	395.176440132	4.83730000000001	0	4	4	28	28	115.882	38.13	0	O=c1c2cc(-c3ccccc3)ccc2ncn1C[C@H]1CCCNC1	AC	CYP2D6
Cc1nc2ccc(-c3ccc(Cl)cc3)cc2c(=O)n1C[C@H]1CCCN(C(C)C)C1	-0.169518377455928	409.192090196	5.14572000000001	0	4	4	29	29	120.619	38.13	0	O=c1c2cc(-c3ccccc3)ccc2ncn1C[C@H]1CCCNC1	AC	CYP2D6
CC(C)c1nc2ccc(-c3ccc(Cl)cc3)cc2c(=O)n1C[C@H]1CCCN(C(C)C)C1	0.251695087620377	437.223390324	5.96070000000001	0	4	5	31	31	129.971	38.13	0	O=c1c2cc(-c3ccccc3)ccc2ncn1C[C@H]1CCCNC1	AC	CYP2D6
CC(C)c1nc2ccc(-c3ccc(F)cc3)cc2c(=O)n1C[C@H]1CCCN(C(C)C)C1	3.98936470590374	421.252940864	5.44640000000001	0	4	5	31	31	124.919	38.13	0	O=c1c2cc(-c3ccccc3)ccc2ncn1C[C@H]1CCCNC1	AC	CYP2D6
CN(C)c1ccc(-c2nc3c(N4CCN(CC(=O)Nc5nccs5)CC4)c(Cl)cnc3[nH]2)cc1	-0.210340371976184	496.1560561	3.5615	2	8	6	34	34	138.0584	93.28	0	O=C(CN1CCN(c2ccnc3[nH]c(-c4ccccc4)nc23)CC1)Nc1nccs1	nonAC	CYP2D6
NCCc1cn(S(=O)(=O)c2c(Cl)nc3sccn23)c2ccccc12	-3.18586993821265	380.016845336	2.7421	1	7	4	24	24	95.3592	82.39	0	O=S(=O)(c1cnc2sccn12)n1ccc2ccccc21	nonAC	CYP2D6
CC(=O)N1CCC(C(=O)N2C[C@H](c3ccccc3)[C@@H](C(=O)N(C)Cc3cc(C(F)(F)F)cc(C(F)(F)F)c3)C2)CC1	-1.08580910933008	583.226961172	5.18330000000001	0	3	5	41	41	137.151	60.93	0	O=C(NCc1ccccc1)[C@H]1CN(C(=O)C2CCNCC2)C[C@@H]1c1ccccc1	nonAC	CYP2D6
CC(=O)N1CCC(C(=O)N2C[C@H](c3ccc(F)cc3C)[C@@H](c3noc(C(C)(C)c4cc(C(F)(F)F)cc(C(F)(F)F)c4)n3)C2)CC1	-2.05089000537367	654.244088456	6.84872000000001	0	5	5	46	46	151.049	79.54	0	O=C(C1CCNCC1)N1C[C@H](c2ccccc2)[C@@H](c2noc(Cc3ccccc3)n2)C1	nonAC	CYP2D6
Cc1cnc(C(=O)N2C[C@H](c3ccc(F)cc3C)[C@@H](C(=O)N(C)Cc3cc(C(F)(F)F)cc(C(F)(F)F)c3)C2)cn1	-2.19821472013053	582.18657358	5.78454000000001	0	4	5	41	41	132.9605	66.4	0	O=C(NCc1ccccc1)[C@H]1CN(C(=O)c2cnccn2)C[C@@H]1c1ccccc1	nonAC	CYP2D6
CC(=O)N1CCC(C(=O)N2C[C@H](c3ccc(F)cc3C)[C@@H](C(=O)N(C)C(C)(C)c3cc(C(F)(F)F)cc(C(F)(F)F)c3)C2)CC1	-1.95080654681669	643.264489552	6.36592000000001	0	3	5	45	45	151.168	60.93	0	O=C(NCc1ccccc1)[C@H]1CN(C(=O)C2CCNCC2)C[C@@H]1c1ccccc1	nonAC	CYP2D6
CC(=O)N1CCC(C(=O)N2C[C@H](c3ccc(F)cc3C)[C@@H](C(=O)N(C)Cc3cc(C(F)(F)F)cc(C(F)(F)F)c3)C2)CC1	-2.42954385603118	615.233189424	5.63082000000001	0	3	5	43	43	141.846	60.93	0	O=C(NCc1ccccc1)[C@H]1CN(C(=O)C2CCNCC2)C[C@@H]1c1ccccc1	nonAC	CYP2D6
N#Cc1ccc(C(=O)N2CCN(c3ccc(OC4CCN(C5CCC5)CC4)cc3)C(=O)C2)cc1.O=CO	-1.62132734568645	504.237270124	3.14378	1	6	5	37	37	137.4103	114.18	0	O=C(c1ccccc1)N1CCN(c2ccc(OC3CCN(C4CCC4)CC3)cc2)C(=O)C1	nonAC	CYP2D6
CCc1nc(N)nc(N)c1-c1ccc2c(c1)N(CCCC(F)(F)F)C(=O)[C@](C)(c1cc(F)cc(F)c1)O2	2.93621479131239	521.185016108	5.1319	2	6	6	37	37	127.6508	107.36	0	O=C1Nc2cc(-c3cncnc3)ccc2OC1c1ccccc1	AC	CYP2D6
CCOCCCN1C(=O)C(C)(c2cc(F)cc(F)c2)Oc2ccc(-c3c(N)nc(N)nc3CC)cc21	-0.933046354777673	497.223846228	4.216	2	7	8	36	36	133.4718	116.59	0	O=C1Nc2cc(-c3cncnc3)ccc2OC1c1ccccc1	AC	CYP2D6
CCc1nc(N)nc(N)c1-c1ccc2c(c1)N(CCCOC(F)(F)F)C(=O)C(C)(c1cc(F)cc(F)c1)O2	0.922863361461546	537.179930728	4.7159	2	7	7	38	38	128.9858	116.59	0	O=C1Nc2cc(-c3cncnc3)ccc2OC1c1ccccc1	AC	CYP2D6
CCc1nc(N)nc(N)c1-c1ccc2c(c1)N(CCCC#N)C(=O)C(C)(c1cc(F)cc(F)c1)O2	-1.23638196780946	478.192880448	4.09318	2	7	6	35	35	127.2088	131.15	0	O=C1Nc2cc(-c3cncnc3)ccc2OC1c1ccccc1	AC	CYP2D6
CCc1nc(N)nc(N)c1-c1ccc2c(c1)N(CCNS(C)(=O)=O)C(=O)C(C)(c1cc(F)cc(F)c1)O2	-0.622450022803015	532.170430752	2.3386	3	8	7	37	37	135.2083	153.53	0	O=C1Nc2cc(-c3cncnc3)ccc2OC1c1ccccc1	AC	CYP2D6
CCNC(=O)CN1C(=O)C(C)(c2cc(F)cc(F)c2)Oc2ccc(-c3c(N)nc(N)nc3CC)cc21	1.45566789194631	496.203445132	2.9255	3	7	6	36	36	131.0455	136.46	0	O=C1Nc2cc(-c3cncnc3)ccc2OC1c1ccccc1	AC	CYP2D6
CCc1nc(N)nc(N)c1-c1ccc2c(c1)N(CCCCO)C(=O)C(C)(c1cc(F)cc(F)c1)O2	0.152065246671535	483.208196164	3.5619	3	7	7	35	35	128.6816	127.59	0	O=C1Nc2cc(-c3cncnc3)ccc2OC1c1ccccc1	AC	CYP2D6
CCc1nc(N)nc(N)c1-c1ccc2c(c1)N(CCCO)C(=O)C(C)(c1cc(F)cc(F)c1)O2	-1.30895266064429	469.1925461	3.1718	3	7	6	34	34	124.0646	127.59	0	O=C1Nc2cc(-c3cncnc3)ccc2OC1c1ccccc1	AC	CYP2D6
CCc1nc(N)nc(N)c1-c1ccc2c(c1)N(CCNC(C)=O)C(=O)C(C)(c1cc(F)cc(F)c1)O2	-1.30895266064429	496.203445132	2.9255	3	7	6	36	36	131.0455	136.46	0	O=C1Nc2cc(-c3cncnc3)ccc2OC1c1ccccc1	AC	CYP2D6
CCc1nc(N)nc(N)c1-c1ccc2c(c1)N(CCCOC)C(=O)C(C)(c1cc(F)cc(F)c1)O2	0.251695087620377	483.208196164	3.8259	2	7	7	35	35	128.8548	116.59	0	O=C1Nc2cc(-c3cncnc3)ccc2OC1c1ccccc1	AC	CYP2D6
CCc1nc(N)nc(N)c1-c1ccc2c(c1)N(CCNC(C)=O)C(=O)C(C)(c1ccc(Cl)cc1)O2	-0.852194258148577	494.183316404	3.3007	3	7	6	35	35	136.1395	136.46	0	O=C1Nc2cc(-c3cncnc3)ccc2OC1c1ccccc1	AC	CYP2D6
CCc1nc(N)nc(N)c1-c1ccc2c(c1)N(CCCOC)C(=O)C(C)(c1ccc(F)c(F)c1)O2	0.351778546177359	483.208196164	3.8259	2	7	7	35	35	128.8548	116.59	0	O=C1Nc2cc(-c3cncnc3)ccc2OC1c1ccccc1	AC	CYP2D6
CCc1nc(N)nc(N)c1-c1ccc2c(c1)N(CCCOC)C(=O)C(CC)(c1cc(F)cc(F)c1)O2	0.898322252545428	497.223846228	4.216	2	7	8	36	36	133.4718	116.59	0	O=C1Nc2cc(-c3cncnc3)ccc2OC1c1ccccc1	AC	CYP2D6
CCc1nc(N)nc(N)c1-c1ccc2c(c1)N(CCCOC)C(=O)C(CC)(CC)O2	-0.392661928770137	413.242689852	3.1911	2	7	8	30	30	118.4578	116.59	0	O=C1COc2ccc(-c3cncnc3)cc2N1	nonAC	CYP2D6
CCc1nc(N)nc(N)c1-c1ccc2c(c1)N(CCCOC)C(=O)C(C)(CC)O2	-0.0118894332523442	399.227039788	2.801	2	7	7	29	29	113.8408	116.59	0	O=C1COc2ccc(-c3cncnc3)cc2N1	nonAC	CYP2D6
CCc1ccccc1N(CC(=O)NCc1ccc(Cl)cc1)S(=O)(=O)c1ccc(C)cc1	-2.51292546497023	456.12744134	4.72252	1	3	8	31	31	124.8295	66.48	0	O=C(CN(c1ccccc1)S(=O)(=O)c1ccccc1)NCc1ccccc1	nonAC	CYP2D6
NCC1CCC(CNc2nc(NCc3ccccc3Cl)ncc2[N+](=O)[O-])CC1	0.633629698318346	404.17275172	3.8273	3	7	8	28	28	110.4572	119	0	c1ccc(CNc2nccc(NCC3CCCCC3)n2)cc1	nonAC	CYP2D6
Cl.N#Cc1ccc(C(=O)N2CCN(c3ccc(OCCCN4CCCCC4)cc3)C(=O)C2)cc1	-2.25156070083582	482.208468532	3.72388	0	5	7	34	34	133.5065	76.88	0	O=C(c1ccccc1)N1CCN(c2ccc(OCCCN3CCCCC3)cc2)C(=O)C1	nonAC	CYP2D6
Clc1cccc(CN(CC2CC2)[C@H]2CCNC2)c1Cl	5.59880261833784	298.100354	3.5673	1	2	5	19	19	80.8707	15.27	0	c1ccc(CN(CC2CC2)[C@H]2CCNC2)cc1	nonAC	CYP2D6
Fc1ccc(CN(C2CCOCC2)[C@H]2CCNC2)c(F)c1F	0.175322108835802	314.160597952	2.4468	1	3	4	22	22	76.9747	24.5	0	c1ccc(CN(C2CCOCC2)[C@H]2CCNC2)cc1	nonAC	CYP2D6
c1ccc(-c2ccccc2CN(C2CCOCC2)[C@H]2CCNC2)cc1	4.39482981401191	336.220163516	3.6965	1	3	5	25	25	102.5367	24.5	0	c1ccc(-c2ccccc2CN(C2CCOCC2)[C@H]2CCNC2)cc1	nonAC	CYP2D6
FC(F)(F)c1ccccc1CN(C1CCOCC1)[C@H]1CCNC1	-1.30895266064429	328.176248016	3.0483	1	3	4	23	23	82.1027000000001	24.5	0	c1ccc(CN(C2CCOCC2)[C@H]2CCNC2)cc1	nonAC	CYP2D6
Cc1ccccc1CN(C1CCOCC1)[C@H]1CCNC1	-1.30895266064429	274.204513452	2.33792	1	3	4	20	20	81.8377000000001	24.5	0	c1ccc(CN(C2CCOCC2)[C@H]2CCNC2)cc1	nonAC	CYP2D6
NC1CN(c2cc(-c3ccsc3)ncn2)CC1c1cc(F)c(F)cc1F	4.41503252132943	376.09695214	3.5535	1	5	3	26	26	94.5904	55.04	0	c1ccc(C2CCN(c3cc(-c4ccsc4)ncn3)C2)cc1	AC	CYP2D6
Fc1cccc(CN(C2CCOCC2)[C@H]2CCNC2)c1C(F)(F)F	-1.30895266064429	346.166826204	3.1874	1	3	4	24	24	82.0607	24.5	0	c1ccc(CN(C2CCOCC2)[C@H]2CCNC2)cc1	nonAC	CYP2D6
COc1cccc(CN(C2CCOCC2)[C@H]2CCNC2)c1C	-0.0118894332523442	304.215078136	2.34652	1	4	5	22	22	88.3897000000001	33.73	0	c1ccc(CN(C2CCOCC2)[C@H]2CCNC2)cc1	nonAC	CYP2D6
Cc1c(CN(C2CCOCC2)[C@H]2CCNC2)cccc1C(F)(F)F	0.387496628779438	342.19189808	3.35672	1	3	4	24	24	86.8397000000001	24.5	0	c1ccc(CN(C2CCOCC2)[C@H]2CCNC2)cc1	nonAC	CYP2D6
Cc1cccc(CN(C2CCOCC2)[C@H]2CCNC2)c1Cl	-0.6614159913364	308.1655411	2.99132	1	3	4	21	21	86.8477	24.5	0	c1ccc(CN(C2CCOCC2)[C@H]2CCNC2)cc1	nonAC	CYP2D6
Cc1cccc(CN(C2CCOCC2)[C@H]2CCNC2)c1C	0.317292370106189	288.220163516	2.64634	1	3	4	21	21	86.5747	24.5	0	c1ccc(CN(C2CCOCC2)[C@H]2CCNC2)cc1	nonAC	CYP2D6
CN(C)CC1CCC(CNc2nc(NCc3ccccc3Cl)ncc2[N+](=O)[O-])CC1	1.56161646995569	432.204051848	4.4302	2	7	9	30	30	119.9568	96.22	0	c1ccc(CNc2nccc(NCC3CCCCC3)n2)cc1	nonAC	CYP2D6
Cl.NC1CN(c2cc(-c3ccsc3)ncn2)CC1c1cc(F)c(F)cc1F	1.99693454121354	412.073629852	3.9753	1	5	3	27	27	101.8384	55.04	0	c1ccc(C2CCN(c3cc(-c4ccsc4)ncn3)C2)cc1	AC	CYP2D6
CSc1ccccc1CNc1ncc([N+](=O)[O-])c(NCC2CCC(CN)CC2)n1	0.544682212301851	416.199445136	3.8958	3	8	9	29	29	117.2282	119	0	c1ccc(CNc2nccc(NCC3CCCCC3)n2)cc1	nonAC	CYP2D6
Cc1cccc(CN(C2CCOCC2)[C@@H]2CCNC2)c1C	-0.148464968258095	288.220163516	2.64634	1	3	4	21	21	86.5747	24.5	0	c1ccc(CN(C2CCOCC2)[C@@H]2CCNC2)cc1	nonAC	CYP2D6
O=C(C1CCN(c2ccncc2)CC1)N1CC[C@@H](CNS(=O)(=O)/C=C/c2ccc(-c3ccc(Cl)s3)s2)C1	0.0165602282157397	576.109031468	5.18020000000001	1	7	8	37	37	152.4595	82.61	0	O=C(C1CCN(c2ccncc2)CC1)N1CC[C@@H](CNS(=O)(=O)/C=C/c2ccc(-c3cccs3)s2)C1	nonAC	CYP2D6
Clc1cccc(CN(C2CCOCC2)[C@H]2CCNC2)c1Cl	0.523628803104017	328.110918684	3.3363	1	3	4	21	21	87.1207	24.5	0	c1ccc(CN(C2CCOCC2)[C@H]2CCNC2)cc1	nonAC	CYP2D6
Clc1cccc(CN(Cc2ccccn2)[C@H]2CCNC2)c1Cl	4.39482981401191	335.095602968	3.7525	1	3	5	22	22	91.2207	28.16	0	c1ccc(CN(Cc2ccccn2)[C@H]2CCNC2)cc1	nonAC	CYP2D6
Clc1cccc(CN(Cc2ccccn2)[C@@H]2CCNC2)c1Cl	2.78539190157781	335.095602968	3.7525	1	3	5	22	22	91.2207	28.16	0	c1ccc(CN(Cc2ccccn2)[C@@H]2CCNC2)cc1	nonAC	CYP2D6
Cc1ccc2c(OCCN3CCN(Cc4ccc5c(c4)N(CCc4ccccc4)C(=O)CO5)CC3)cccc2n1	-0.546812608597396	536.278741012	4.70792	0	6	9	40	40	158.128	58.14	0	O=C1COc2ccc(CN3CCN(CCOc4cccc5ncccc45)CC3)cc2N1CCc1ccccc1	nonAC	CYP2D6
Cc1ccc2c(OCCN3CCN(Cc4ccc5c(c4)N(Cc4ccccc4)C(=O)CO5)CC3)cccc2n1	-0.615805480084347	522.263090948	4.66542	0	6	8	39	39	153.261	58.14	0	O=C1COc2ccc(CN3CCN(CCOc4cccc5ncccc45)CC3)cc2N1Cc1ccccc1	nonAC	CYP2D6
CC(C(O)c1ccc(O)c(Cl)c1)N1CCC(O)(c2ccc(F)cc2)CC1	0.839481752522495	379.135049496	3.5902	3	4	4	26	26	98.6424	63.93	0	c1ccc(CCN2CCC(c3ccccc3)CC2)cc1	nonAC	CYP2D6
Cc1cc(O)ccc1C(O)C(C)N1CCC(O)(c2ccc(F)cc2)CC1	0.731268167882263	359.189671912	3.24522	3	4	4	26	26	98.3694	63.93	0	c1ccc(CCN2CCC(c3ccccc3)CC2)cc1	nonAC	CYP2D6
CC(C(O)c1ccc(O)c(-c2ccccc2)c1)N1CCC(O)(c2ccc(F)cc2)CC1	-0.0359869848314051	421.205321976	4.6038	3	4	5	31	31	119.0684	63.93	0	c1ccc(-c2cccc(CCN3CCC(c4ccccc4)CC3)c2)cc1	nonAC	CYP2D6
CC(C(O)c1ccc2[nH]c(=O)oc2c1)N1CCC(O)(c2ccc(F)cc2)CC1	-0.305650551780507	386.164185436	2.6657	3	5	4	28	28	102.3603	89.7	0	O=c1[nH]c2ccc(CCN3CCC(c4ccccc4)CC3)cc2o1	nonAC	CYP2D6
Nc1nc(N)c2c(OCC3CCN(Cc4ccccc4F)CC3)cccc2n1	-0.14633504200027	381.196488608	3.2243	2	6	5	28	28	108.2588	90.29	0	c1ccc(CN2CCC(COc3cccc4ncncc34)CC2)cc1	nonAC	CYP2D6
CC(C)(N)C(=O)N[C@H](COCc1ccccc1)c1nnnn1[C@H](CC#N)COc1ccccc1O	0.463004181287582	479.228102408	2.02388	3	10	12	35	35	125.9339	161.2	0	c1ccc(COCCc2nnnn2CCOc2ccccc2)cc1	nonAC	CYP2D6
CC(=O)c1sc(NC(=O)N[C@@H]2CN(CCO)CC[C@H]2CN2CCC[C@@H](Cc3ccc(F)cc3)C2)nc1C	-0.392661928770137	531.267939296	3.55222	3	7	9	37	37	143.6987	97.8	0	O=C(Nc1nccs1)N[C@@H]1CNCC[C@H]1CN1CCC[C@@H](Cc2ccccc2)C1	AC	CYP2D6
CC(=O)c1sc(NC(=O)N[C@@H]2CN(C3CCN(C)CC3)CC[C@H]2CN2CCC[C@@H](Cc3ccc(F)cc3)C2)nc1C	-0.392661928770137	584.3308739	4.65412	2	7	8	41	41	162.2649	80.81	0	O=C(Nc1nccs1)N[C@@H]1CN(C2CCNCC2)CC[C@H]1CN1CCC[C@@H](Cc2ccccc2)C1	AC	CYP2D6
CC(=O)c1sc(NC(=O)N[C@@H]2CN(C3CCN(C(C)=O)CC3)CC[C@H]2CN2CCC[C@@H](Cc3ccc(F)cc3)C2)nc1C	1.99693454121354	612.32578852	4.57082	2	7	8	43	43	167.0219	97.88	0	O=C(Nc1nccs1)N[C@@H]1CN(C2CCNCC2)CC[C@H]1CN1CCC[C@@H](Cc2ccccc2)C1	AC	CYP2D6
CC(=O)c1sc(NC(=O)N[C@@H]2CN(CC3CC3)CC[C@H]2CN2CCC[C@@H](Cc3ccc(F)cc3)C2)nc1C	1.30378736065359	541.28867474	4.96992	2	6	9	38	38	149.3369	77.57	0	O=C(Nc1nccs1)N[C@@H]1CN(CC2CC2)CC[C@H]1CN1CCC[C@@H](Cc2ccccc2)C1	nonAC	CYP2D6
CC(=O)c1sc(NC(=O)N[C@@H]2CN(CC(=O)N(C)C)CC[C@H]2CN2CCC[C@@H](Cc3ccc(F)cc3)C2)nc1C	2.39334981380178	572.294488392	3.64812	2	7	9	40	40	155.3069	97.88	0	O=C(Nc1nccs1)N[C@@H]1CNCC[C@H]1CN1CCC[C@@H](Cc2ccccc2)C1	AC	CYP2D6
CC(=O)c1sc(NC(=O)N[C@@H]2CN(CCF)CC[C@H]2CN2CCC[C@@H](Cc3ccc(F)cc3)C2)nc1C	0.898322252545428	533.263602864	4.52942	2	6	9	37	37	142.5879	77.57	0	O=C(Nc1nccs1)N[C@@H]1CNCC[C@H]1CN1CCC[C@@H](Cc2ccccc2)C1	AC	CYP2D6
CC(=O)CN1CC[C@@H](CN2CCC[C@@H](Cc3ccc(F)cc3)C2)[C@H](NC(=O)Nc2nc(C)c(C(C)=O)s2)C1	0.731268167882263	543.267939296	4.14892	2	7	9	38	38	147.2939	94.64	0	O=C(Nc1nccs1)N[C@@H]1CNCC[C@H]1CN1CCC[C@@H](Cc2ccccc2)C1	AC	CYP2D6
CC(=O)c1sc(NC(=O)N[C@@H]2CN(Cc3ccco3)CC[C@H]2CN2CCC[C@@H](Cc3ccc(F)cc3)C2)nc1C	3.86420156294974	567.267939296	5.35312000000001	2	7	9	40	40	154.1579	90.71	0	O=C(Nc1nccs1)N[C@@H]1CN(Cc2ccco2)CC[C@H]1CN1CCC[C@@H](Cc2ccccc2)C1	nonAC	CYP2D6
CC(=O)c1sc(NC(=O)N[C@@H]2CN(CC#N)CC[C@H]2CN2CCC[C@@H](Cc3ccc(F)cc3)C2)nc1C	2.98384284030165	526.25262358	4.0835	2	7	8	37	37	142.2259	101.36	0	O=C(Nc1nccs1)N[C@@H]1CNCC[C@H]1CN1CCC[C@@H](Cc2ccccc2)C1	AC	CYP2D6
CC(=O)c1sc(NC(=O)N[C@@H]2CN(C(=O)CN(C)C)CC[C@H]2CN2CCC[C@@H](Cc3ccc(F)cc3)C2)nc1C	2.78539190157781	572.294488392	3.64812	2	7	9	40	40	155.3069	97.88	0	O=C(Nc1nccs1)N[C@@H]1CNCC[C@H]1CN1CCC[C@@H](Cc2ccccc2)C1	AC	CYP2D6
CNC(=O)N1CC[C@@H](CN2CCC[C@@H](Cc3ccc(F)cc3)C2)[C@H](NC(=O)Nc2nc(C)c(C(C)=O)s2)C1	1.90992316422391	544.263188264	3.89932	3	6	7	38	38	146.2016	106.67	0	O=C(Nc1nccs1)N[C@@H]1CNCC[C@H]1CN1CCC[C@@H](Cc2ccccc2)C1	AC	CYP2D6
CCNC(=O)N1CC[C@@H](CN2CCC[C@@H](Cc3ccc(F)cc3)C2)[C@H](NC(=O)Nc2nc(C)c(C(C)=O)s2)C1	1.99693454121354	558.278838328	4.28942	3	6	8	39	39	150.8186	106.67	0	O=C(Nc1nccs1)N[C@@H]1CNCC[C@H]1CN1CCC[C@@H](Cc2ccccc2)C1	AC	CYP2D6
Cc1cc2c(F)c(Oc3ncnn4cc(OC[C@@H](C)OC(=O)CN)c(C)c34)ccc2[nH]1	-0.392661928770137	427.165582404	3.02804	2	8	7	31	31	110.8951	116.76	0	c1cc2c(Oc3ccc4[nH]ccc4c3)ncnn2c1	nonAC	CYP2D6
Cc1cc(OCC(=O)Nc2cc(-n3nc(C)cc3C)nc(-c3ccc(C)o3)n2)cc(C)n1	5.08797699457185	432.190988628	3.8769	1	8	6	32	32	118.9027	107.96	0	O=C(COc1ccncc1)Nc1cc(-n2cccn2)nc(-c2ccco2)n1	nonAC	CYP2D6
Cc1cc2c(F)c(Oc3ncnn4cc(OC[C@@H](C)OC(=O)[C@@H](C)N)c(C)c34)ccc2[nH]1	-1.08580910933008	441.181232468	3.41654	2	8	7	32	32	115.4901	116.76	0	c1cc2c(Oc3ccc4[nH]ccc4c3)ncnn2c1	nonAC	CYP2D6
Cc1cc2c(F)c(Oc3ncnn4cc(OC[C@@H](C)OC(=O)[C@H](N)CC(C)C)c(C)c34)ccc2[nH]1	-1.08580910933008	483.22818266	4.44274	2	8	9	35	35	129.2711	116.76	0	c1cc2c(Oc3ccc4[nH]ccc4c3)ncnn2c1	nonAC	CYP2D6
COCC(=O)N1CC[C@@H](CN2CCC[C@@H](Cc3ccc(F)cc3)C2)[C@H](NC(=O)Nc2nc(C)c(C(C)=O)s2)C1	1.90992316422391	559.262853916	3.73292	2	7	9	39	39	148.6289	103.87	0	O=C(Nc1nccs1)N[C@@H]1CNCC[C@H]1CN1CCC[C@@H](Cc2ccccc2)C1	AC	CYP2D6
CC(=O)c1sc(NC(=O)N[C@@H]2CN(C(C)=O)CC[C@H]2CN2CCC[C@@H](Cc3ccc(F)cc3)C2)nc1C	1.82988045655037	529.252289232	4.10642	2	6	7	37	37	142.4269	94.64	0	O=C(Nc1nccs1)N[C@@H]1CNCC[C@H]1CN1CCC[C@@H](Cc2ccccc2)C1	AC	CYP2D6
CC(=O)c1sc(NC(=O)N[C@@H]2CN(C(=O)C3CC3)CC[C@H]2CN2CCC[C@@H](Cc3ccc(F)cc3)C2)nc1C	4.61797336532612	555.267939296	4.49652	2	6	8	39	39	149.4769	94.64	0	O=C(Nc1nccs1)N[C@@H]1CN(C(=O)C2CC2)CC[C@H]1CN1CCC[C@@H](Cc2ccccc2)C1	nonAC	CYP2D6
CCC(=O)N1CC[C@@H](CN2CCC[C@@H](Cc3ccc(F)cc3)C2)[C@H](NC(=O)Nc2nc(C)c(C(C)=O)s2)C1	1.6867796129097	543.267939296	4.49652	2	6	8	38	38	147.0439	94.64	0	O=C(Nc1nccs1)N[C@@H]1CNCC[C@H]1CN1CCC[C@@H](Cc2ccccc2)C1	AC	CYP2D6
CC(=O)c1cccc(NC(=O)NCCCN2CCC[C@@H](Cc3ccc(F)cc3)C2)c1	2.78539190157781	411.23220542	4.4946	2	3	8	30	30	117.3529	61.44	0	O=C(NCCCN1CCC[C@@H](Cc2ccccc2)C1)Nc1ccccc1	AC	CYP2D6
COC(=O)N1CC[C@@H](CN2CCC[C@@H](Cc3ccc(F)cc3)C2)[C@H](NC(=O)Nc2nc(C)c(C(C)=O)s2)C1	4.61797336532612	545.247203852	4.32632	2	7	7	38	38	144.1509	103.87	0	O=C(Nc1nccs1)N[C@@H]1CNCC[C@H]1CN1CCC[C@@H](Cc2ccccc2)C1	AC	CYP2D6
CC(=O)c1sc(NC(=O)N[C@@H]2CN(C(=O)C(C)C)CC[C@H]2CN2CCC[C@@H](Cc3ccc(F)cc3)C2)nc1C	2.30296575233352	557.28358936	4.74252	2	6	8	39	39	151.5909	94.64	0	O=C(Nc1nccs1)N[C@@H]1CNCC[C@H]1CN1CCC[C@@H](Cc2ccccc2)C1	AC	CYP2D6
CC(=O)c1sc(NC(=O)N[C@@H]2CN(C(=O)C3CCCC3)CC[C@H]2CN2CCC[C@@H](Cc3ccc(F)cc3)C2)nc1C	2.1865554004891	583.299239424	5.27672000000001	2	6	8	41	41	158.7109	94.64	0	O=C(Nc1nccs1)N[C@@H]1CN(C(=O)C2CCCC2)CC[C@H]1CN1CCC[C@@H](Cc2ccccc2)C1	nonAC	CYP2D6
CC(=O)c1sc(NC(=O)N[C@@H]2CCN(C)C[C@H]2CN2CCC[C@@H](Cc3ccc(F)cc3)C2)nc1C	1.30378736065359	501.257374612	4.18972	2	6	7	35	35	137.6699	77.57	0	O=C(Nc1nccs1)N[C@@H]1CCNC[C@H]1CN1CCC[C@@H](Cc2ccccc2)C1	AC	CYP2D6
CC(=O)c1sc(NC(=O)N[C@@H]2CCN(CCO)C[C@H]2CN2CCC[C@@H](Cc3ccc(F)cc3)C2)nc1C	-1.04324949491129	531.267939296	3.55222	3	7	9	37	37	143.6987	97.8	0	O=C(Nc1nccs1)N[C@@H]1CCNC[C@H]1CN1CCC[C@@H](Cc2ccccc2)C1	AC	CYP2D6
CC(=O)c1sc(NC(=O)N[C@@H]2CCN(C3CCN(C(C)=O)CC3)C[C@H]2CN2CCC[C@@H](Cc3ccc(F)cc3)C2)nc1C	-1.49127421743825	612.32578852	4.57082	2	7	8	43	43	167.0219	97.88	0	O=C(Nc1nccs1)N[C@@H]1CCN(C2CCNCC2)C[C@H]1CN1CCC[C@@H](Cc2ccccc2)C1	nonAC	CYP2D6
CC(=O)c1sc(NC(=O)N[C@@H]2CCN(CC3CC3)C[C@H]2CN2CCC[C@@H](Cc3ccc(F)cc3)C2)nc1C	2.17562632995691	541.28867474	4.96992	2	6	9	38	38	149.3369	77.57	0	O=C(Nc1nccs1)N[C@@H]1CCN(CC2CC2)C[C@H]1CN1CCC[C@@H](Cc2ccccc2)C1	nonAC	CYP2D6
CC(=O)c1sc(NC(=O)N[C@@H]2CCN(CC(=O)N(C)C)C[C@H]2CN2CCC[C@@H](Cc3ccc(F)cc3)C2)nc1C	1.0626253038367	572.294488392	3.64812	2	7	9	40	40	155.3069	97.88	0	O=C(Nc1nccs1)N[C@@H]1CCNC[C@H]1CN1CCC[C@@H](Cc2ccccc2)C1	AC	CYP2D6
CC(=O)c1sc(NC(=O)N[C@@H]2CCN(CCF)C[C@H]2CN2CCC[C@@H](Cc3ccc(F)cc3)C2)nc1C	0.633629698318346	533.263602864	4.52942	2	6	9	37	37	142.5879	77.57	0	O=C(Nc1nccs1)N[C@@H]1CCNC[C@H]1CN1CCC[C@@H](Cc2ccccc2)C1	AC	CYP2D6
CC(=O)CN1CC[C@@H](NC(=O)Nc2nc(C)c(C(C)=O)s2)[C@H](CN2CCC[C@@H](Cc3ccc(F)cc3)C2)C1	-1.23995978915734	543.267939296	4.14892	2	7	9	38	38	147.2939	94.64	0	O=C(Nc1nccs1)N[C@@H]1CCNC[C@H]1CN1CCC[C@@H](Cc2ccccc2)C1	AC	CYP2D6
CC(=O)c1sc(NC(=O)N[C@@H]2CCN(Cc3ccco3)C[C@H]2CN2CCC[C@@H](Cc3ccc(F)cc3)C2)nc1C	2.34070608031636	567.267939296	5.35312000000001	2	7	9	40	40	154.1579	90.71	0	O=C(Nc1nccs1)N[C@@H]1CCN(Cc2ccco2)C[C@H]1CN1CCC[C@@H](Cc2ccccc2)C1	nonAC	CYP2D6
CC(=O)c1sc(NC(=O)N[C@@H]2CCN(CC#N)C[C@H]2CN2CCC[C@@H](Cc3ccc(F)cc3)C2)nc1C	1.39909754045792	526.25262358	4.0835	2	7	8	37	37	142.2259	101.36	0	O=C(Nc1nccs1)N[C@@H]1CCNC[C@H]1CN1CCC[C@@H](Cc2ccccc2)C1	AC	CYP2D6
CC(=O)c1sc(NC(=O)N[C@@H]2CCN(C(=O)CN(C)C)C[C@H]2CN2CCC[C@@H](Cc3ccc(F)cc3)C2)nc1C	0.463004181287582	572.294488392	3.64812	2	7	9	40	40	155.3069	97.88	0	O=C(Nc1nccs1)N[C@@H]1CCNC[C@H]1CN1CCC[C@@H](Cc2ccccc2)C1	AC	CYP2D6
CNC(=O)N1CC[C@@H](NC(=O)Nc2nc(C)c(C(C)=O)s2)[C@H](CN2CCC[C@@H](Cc3ccc(F)cc3)C2)C1	2.69008172177348	544.263188264	3.89932	3	6	7	38	38	146.2016	106.67	0	O=C(Nc1nccs1)N[C@@H]1CCNC[C@H]1CN1CCC[C@@H](Cc2ccccc2)C1	AC	CYP2D6
CCNC(=O)N1CC[C@@H](NC(=O)Nc2nc(C)c(C(C)=O)s2)[C@H](CN2CCC[C@@H](Cc3ccc(F)cc3)C2)C1	3.86420156294974	558.278838328	4.28942	3	6	8	39	39	150.8186	106.67	0	O=C(Nc1nccs1)N[C@@H]1CCNC[C@H]1CN1CCC[C@@H](Cc2ccccc2)C1	AC	CYP2D6
COCC(=O)N1CC[C@@H](NC(=O)Nc2nc(C)c(C(C)=O)s2)[C@H](CN2CCC[C@@H](Cc3ccc(F)cc3)C2)C1	1.90992316422391	559.262853916	3.73292	2	7	9	39	39	148.6289	103.87	0	O=C(Nc1nccs1)N[C@@H]1CCNC[C@H]1CN1CCC[C@@H](Cc2ccccc2)C1	AC	CYP2D6
CC(=O)c1sc(NC(=O)N[C@@H]2CCN(C(C)=O)C[C@H]2CN2CCC[C@@H](Cc3ccc(F)cc3)C2)nc1C	1.75577248439665	529.252289232	4.10642	2	6	7	37	37	142.4269	94.64	0	O=C(Nc1nccs1)N[C@@H]1CCNC[C@H]1CN1CCC[C@@H](Cc2ccccc2)C1	AC	CYP2D6
CC(=O)c1sc(NC(=O)N[C@@H]2CCN(C(=O)C3CC3)C[C@H]2CN2CCC[C@@H](Cc3ccc(F)cc3)C2)nc1C	4.9056554377779	555.267939296	4.49652	2	6	8	39	39	149.4769	94.64	0	O=C(Nc1nccs1)N[C@@H]1CCN(C(=O)C2CC2)C[C@H]1CN1CCC[C@@H](Cc2ccccc2)C1	nonAC	CYP2D6
CCC(=O)N1CC[C@@H](NC(=O)Nc2nc(C)c(C(C)=O)s2)[C@H](CN2CCC[C@@H](Cc3ccc(F)cc3)C2)C1	4.0583575773907	543.267939296	4.49652	2	6	8	38	38	147.0439	94.64	0	O=C(Nc1nccs1)N[C@@H]1CCNC[C@H]1CN1CCC[C@@H](Cc2ccccc2)C1	AC	CYP2D6
COC(=O)N1CC[C@@H](NC(=O)Nc2nc(C)c(C(C)=O)s2)[C@H](CN2CCC[C@@H](Cc3ccc(F)cc3)C2)C1	6.69741490700595	545.247203852	4.32632	2	7	7	38	38	144.1509	103.87	0	O=C(Nc1nccs1)N[C@@H]1CCNC[C@H]1CN1CCC[C@@H](Cc2ccccc2)C1	AC	CYP2D6
CC(=O)c1sc(NC(=O)N[C@@H]2CCN(C(=O)C(C)C)C[C@H]2CN2CCC[C@@H](Cc3ccc(F)cc3)C2)nc1C	5.08797699457185	557.28358936	4.74252	2	6	8	39	39	151.5909	94.64	0	O=C(Nc1nccs1)N[C@@H]1CCNC[C@H]1CN1CCC[C@@H](Cc2ccccc2)C1	AC	CYP2D6
CC(=O)c1sc(NC(=O)N[C@@H]2CCN(C(=O)C3CCCC3)C[C@H]2CN2CCC[C@@H](Cc3ccc(F)cc3)C2)nc1C	3.17105438238979	583.299239424	5.27672000000001	2	6	8	41	41	158.7109	94.64	0	O=C(Nc1nccs1)N[C@@H]1CCN(C(=O)C2CCCC2)C[C@H]1CN1CCC[C@@H](Cc2ccccc2)C1	nonAC	CYP2D6
CC(=O)c1sc(NC(=O)N[C@@H]2CS(=O)(=O)C[C@H]2CN2CCC[C@@H](Cc3ccc(F)cc3)C2)nc1C	1.35030737628849	522.177075692	3.28262	2	7	7	35	35	134.2097	108.47	0	O=C(Nc1nccs1)N[C@@H]1CS(=O)(=O)C[C@H]1CN1CCC[C@@H](Cc2ccccc2)C1	nonAC	CYP2D6
CC(=O)c1sc(NC(=O)N[C@@H]2CN(C(=O)OC(C)(C)C)C[C@@H]2CN2CCC[C@@H](Cc3ccc(F)cc3)C2)nc1C	1.75577248439665	573.27850398	5.10492000000001	2	7	7	40	40	153.3629	103.87	0	O=C(Nc1nccs1)N[C@@H]1CNC[C@@H]1CN1CCC[C@@H](Cc2ccccc2)C1	nonAC	CYP2D6
CC(=O)c1sc(NC(=O)N[C@@H]2CNC[C@H]2CN2CCC[C@@H](Cc3ccc(F)cc3)C2)nc1C	-1.23995978915734	473.226074484	3.45742	3	6	7	33	33	128.4256	86.36	0	O=C(Nc1nccs1)N[C@@H]1CNC[C@H]1CN1CCC[C@@H](Cc2ccccc2)C1	AC	CYP2D6
CC(=O)c1sc(NC(=O)N[C@@H]2CN(C(=O)OC(C)(C)C)C[C@H]2CN2CCC[C@@H](Cc3ccc(F)cc3)C2)nc1C	2.31538827233207	573.27850398	5.10492000000001	2	7	7	40	40	153.3629	103.87	0	O=C(Nc1nccs1)N[C@@H]1CNC[C@H]1CN1CCC[C@@H](Cc2ccccc2)C1	AC	CYP2D6
CC(=O)c1sc(NC(=O)N[C@@H]2CNCC[C@H]2CN2CCC[C@@H](Cc3ccc(F)cc3)C2)nc1C	-1.93310696971729	487.241724548	3.84752	3	6	7	34	34	133.0426	86.36	0	O=C(Nc1nccs1)N[C@@H]1CNCC[C@H]1CN1CCC[C@@H](Cc2ccccc2)C1	AC	CYP2D6
CC(=O)c1sc(NC(=O)N[C@@H]2CN(C(=O)OC(C)(C)C)CC[C@H]2CN2CCC[C@@H](Cc3ccc(F)cc3)C2)nc1C	3.92482618476617	587.294154044	5.49502000000001	2	7	7	41	41	157.9799	103.87	0	O=C(Nc1nccs1)N[C@@H]1CNCC[C@H]1CN1CCC[C@@H](Cc2ccccc2)C1	AC	CYP2D6
CC(=O)c1sc(NC(=O)N[C@@H]2CCNC[C@H]2CN2CCC[C@@H](Cc3ccc(F)cc3)C2)nc1C	-0.903487552536127	487.241724548	3.84752	3	6	7	34	34	133.0426	86.36	0	O=C(Nc1nccs1)N[C@@H]1CCNC[C@H]1CN1CCC[C@@H](Cc2ccccc2)C1	AC	CYP2D6
CC(=O)c1sc(NC(=O)N[C@@H]2CCN(C(=O)OC(C)(C)C)C[C@H]2CN2CCC[C@@H](Cc3ccc(F)cc3)C2)nc1C	2.6543636391714	587.294154044	5.49502000000001	2	7	7	41	41	157.9799	103.87	0	O=C(Nc1nccs1)N[C@@H]1CCNC[C@H]1CN1CCC[C@@H](Cc2ccccc2)C1	AC	CYP2D6
CC(=O)c1sc(NC(=O)N[C@@H]2COCC[C@H]2CN2CCC[C@@H](Cc3ccc(F)cc3)C2)nc1C	2.91322527308769	488.225740136	4.27452	2	6	7	34	34	130.9919	83.56	0	O=C(Nc1nccs1)N[C@@H]1COCC[C@H]1CN1CCC[C@@H](Cc2ccccc2)C1	nonAC	CYP2D6
CC(=O)c1sc(NC(=O)N[C@@H]2CCOC[C@H]2CN2CCC[C@@H](Cc3ccc(F)cc3)C2)nc1C	2.80559460889533	488.225740136	4.27452	2	6	7	34	34	130.9919	83.56	0	O=C(Nc1nccs1)N[C@@H]1CCOC[C@H]1CN1CCC[C@@H](Cc2ccccc2)C1	nonAC	CYP2D6
CC(=O)c1sc(NC(=O)N[C@@H]2CCCO[C@H]2CN2CCC[C@@H](Cc3ccc(F)cc3)C2)nc1C	4.39482981401191	488.225740136	4.41702	2	6	7	34	34	131.0399	83.56	0	O=C(Nc1nccs1)N[C@@H]1CCCO[C@H]1CN1CCC[C@@H](Cc2ccccc2)C1	nonAC	CYP2D6
CC(=O)c1sc(NC(=O)N[C@@H]2CCCC[C@H]2CN2CCC[C@@H](Cc3ccc(F)cc3)C2)nc1C	3.51936107665801	486.24647558	5.42822000000001	2	5	7	34	34	134.0239	74.33	0	O=C(Nc1nccs1)N[C@@H]1CCCC[C@H]1CN1CCC[C@@H](Cc2ccccc2)C1	nonAC	CYP2D6
C[C@H](C[C@@H](C)N1CCC[C@@H](Cc2ccc(F)cc2)C1)NC(=O)Nc1cccc(-c2nnnn2C)c1	1.30378736065359	479.280886928	4.2595	2	6	8	35	35	134.3304	87.97	0	O=C(NCCCN1CCC[C@@H](Cc2ccccc2)C1)Nc1cccc(-c2nnn[nH]2)c1	AC	CYP2D6
CCc1cc(NC(=O)N[C@H](C)C[C@@H](N(C)C)N2CCC[C@@H](Cc3ccc(F)cc3)C2)cc(-c2nnnn2C)c1	1.75577248439665	536.338736152	4.3211	2	7	10	39	39	151.7214	91.21	0	O=C(NCCCN1CCC[C@@H](Cc2ccccc2)C1)Nc1cccc(-c2nnn[nH]2)c1	AC	CYP2D6
CC(=O)N[C@H](C[C@@H](C)NC(=O)Nc1cccc(-c2nnnn2C)c1)N1CCC[C@@H](Cc2ccc(F)cc2)C1	0.757243654285523	522.28670058	3.3332	3	7	9	38	38	142.4731	117.07	0	O=C(NCCCN1CCC[C@@H](Cc2ccccc2)C1)Nc1cccc(-c2nnn[nH]2)c1	AC	CYP2D6
C[C@H](C[C@@H](N)N1CCC[C@@H](Cc2ccc(F)cc2)C1)NC(=O)Nc1cccc(-c2nnnn2C)c1	3.00853545289202	480.276135896	3.1558	3	7	8	35	35	132.8438	113.99	0	O=C(NCCCN1CCC[C@@H](Cc2ccccc2)C1)Nc1cccc(-c2nnn[nH]2)c1	AC	CYP2D6
CNC(=O)O[C@H](C[C@@H](C)NC(=O)Nc1cccc(-c2nnnn2C)c1)N1CCC[C@@H](Cc2ccc(F)cc2)C1	0.705950359897972	538.2816152	3.5531	3	8	9	39	39	144.1971	126.3	0	O=C(NCCCN1CCC[C@@H](Cc2ccccc2)C1)Nc1cccc(-c2nnn[nH]2)c1	AC	CYP2D6
CC(C)C[C@H](C[C@@H](O)N1CCC[C@@H](Cc2ccc(F)cc2)C1)NC(=O)Nc1cccc(-c2nnnn2C)c1	2.60307034478385	523.307101676	4.2156	3	7	10	38	38	144.6562	108.2	0	O=C(NCCCN1CCC[C@@H](Cc2ccccc2)C1)Nc1cccc(-c2nnn[nH]2)c1	AC	CYP2D6
CC(C)[C@H](C[C@@H](O)N1CCC[C@@H](Cc2ccc(F)cc2)C1)NC(=O)Nc1cccc(-c2nnnn2C)c1	3.2962175253438	509.291451612	3.8255	3	7	9	37	37	140.0392	108.2	0	O=C(NCCCN1CCC[C@@H](Cc2ccccc2)C1)Nc1cccc(-c2nnn[nH]2)c1	AC	CYP2D6
CCC[C@H](C[C@@H](O)N1CCC[C@@H](Cc2ccc(F)cc2)C1)NC(=O)Nc1cccc(-c2nnnn2C)c1	2.78539190157781	509.291451612	3.9696	3	7	10	37	37	140.1092	108.2	0	O=C(NCCCN1CCC[C@@H](Cc2ccccc2)C1)Nc1cccc(-c2nnn[nH]2)c1	AC	CYP2D6
CC[C@H](C[C@@H](O)N1CCC[C@@H](Cc2ccc(F)cc2)C1)NC(=O)Nc1cccc(-c2nnnn2C)c1	2.19760523667569	495.275801548	3.5795	3	7	9	36	36	135.4922	108.2	0	O=C(NCCCN1CCC[C@@H](Cc2ccccc2)C1)Nc1cccc(-c2nnn[nH]2)c1	AC	CYP2D6
C[C@H](C[C@@H](O)N1CCC[C@@H](Cc2ccc(F)cc2)C1)NC(=O)Nc1cc(-c2ccon2)cc(-c2ccon2)c1	1.6867796129097	533.243832724	5.3089	3	7	9	39	39	144.0772	116.66	0	O=C(NCCCN1CCC[C@@H](Cc2ccccc2)C1)Nc1cc(-c2ccon2)cc(-c2ccon2)c1	nonAC	CYP2D6
CC(=O)c1sc(NC(=O)N[C@@H]2CN(C)CC[C@H]2CN2CCC[C@@H](Cc3ccc(F)cc3)C2)nc1C	0.0907647208077389	501.257374612	4.18972	2	6	7	35	35	137.6699	77.57	0	O=C(Nc1nccs1)N[C@@H]1CNCC[C@H]1CN1CCC[C@@H](Cc2ccccc2)C1	AC	CYP2D6
CC(=O)c1cccc(NC(=O)N/C=C/CN2CCC[C@@H](Cc3ccc(F)cc3)C2)c1	2.47790720182985	409.216555356	4.6182	2	3	7	30	30	117.0089	61.44	0	O=C(N/C=C/CN1CCC[C@@H](Cc2ccccc2)C1)Nc1ccccc1	nonAC	CYP2D6
CC(=O)c1sc(NC(=O)N[C@@H]2CN(C(=O)C3CCOCC3)CC[C@H]2CN2CCC[C@@H](Cc3ccc(F)cc3)C2)nc1C	1.50445805611574	599.294154044	4.51312	2	7	8	42	42	160.2959	103.87	0	O=C(Nc1nccs1)N[C@@H]1CN(C(=O)C2CCOCC2)CC[C@H]1CN1CCC[C@@H](Cc2ccccc2)C1	nonAC	CYP2D6
CC(=O)c1sc(NC(=O)N[C@@H]2CCN(C(=O)C3CCOCC3)C[C@H]2CN2CCC[C@@H](Cc3ccc(F)cc3)C2)nc1C	1.90992316422391	599.294154044	4.51312	2	7	8	42	42	160.2959	103.87	0	O=C(Nc1nccs1)N[C@@H]1CCN(C(=O)C2CCOCC2)C[C@H]1CN1CCC[C@@H](Cc2ccccc2)C1	nonAC	CYP2D6
Oc1cccc(-c2ccc3cc(O)ccc3c2)c1	-1.39083982011648	236.083729624	3.918	2	2	1	18	18	72.7136	40.46	0	c1ccc(-c2ccc3ccccc3c2)cc1	nonAC	CYP2D6
C[C@H](C[C@@H](O)N1CCC[C@@H](Cc2ccc(F)cc2)C1)NC(=O)Nc1cc(-c2ncco2)cc(-c2ncco2)c1	2.78539190157781	533.243832724	5.3089	3	7	9	39	39	144.0772	116.66	0	O=C(NCCCN1CCC[C@@H](Cc2ccccc2)C1)Nc1cc(-c2ncco2)cc(-c2ncco2)c1	nonAC	CYP2D6
C[C@H](C[C@@H](O)N1CCC[C@@H](Cc2ccc(F)cc2)C1)NC(=O)Nc1cc(-n2ccnn2)cc(-n2ccnn2)c1	2.19760523667569	533.266299484	3.1603	3	9	9	39	39	142.9172	126.02	0	O=C(NCCCN1CCC[C@@H](Cc2ccccc2)C1)Nc1cc(-n2ccnn2)cc(-n2ccnn2)c1	nonAC	CYP2D6
C[C@H](CCN1CCC[C@@H](Cc2ccc(F)cc2)C1)NC(=O)Nc1cc(-n2ccnn2)cc(-n2ccnn2)c1	2.78539190157781	517.271384864	3.8419	2	8	9	38	38	141.7774	105.79	0	O=C(NCCCN1CCC[C@@H](Cc2ccccc2)C1)Nc1cc(-n2ccnn2)cc(-n2ccnn2)c1	nonAC	CYP2D6
C[C@H](C[C@@H](O)N1CCC[C@@H](Cc2ccc(F)cc2)C1)NC(=O)Nc1cc(-c2nccs2)cc(-c2nccs2)c1	2.31538827233207	565.198145484	6.24590000000001	3	7	9	39	39	155.2992	90.38	0	O=C(NCCCN1CCC[C@@H](Cc2ccccc2)C1)Nc1cc(-c2nccs2)cc(-c2nccs2)c1	nonAC	CYP2D6
COc1cc2nccc(Oc3ccc4c(C(=O)Nc5cccnc5)cccc4c3)c2cc1OC	-0.740968623038354	451.153206152	5.8448	1	6	6	34	34	131.0592	82.57	0	O=C(Nc1cccnc1)c1cccc2cc(Oc3ccnc4ccccc34)ccc12	nonAC	CYP2D6
COc1cc2nccc(Oc3ccc4c(C(=O)Nc5ccncc5)cccc4c3)c2cc1OC	2.4489196649566	451.153206152	5.8448	1	6	6	34	34	131.0592	82.57	0	O=C(Nc1ccncc1)c1cccc2cc(Oc3ccnc4ccccc34)ccc12	nonAC	CYP2D6
Cc1cc(Oc2ccccc2Oc2ccccc2)c(CN(C)C)cn1	2.58654104283264	334.168127944	5.03622000000001	0	4	6	25	25	99.3970000000001	34.59	0	c1ccc(Oc2ccccc2Oc2ccncc2)cc1	nonAC	CYP2D6
CNCc1cnc(C)cc1Oc1ccccc1Oc1ccccc1	0.868469289395748	320.15247788	4.69402	1	4	6	24	24	94.7697	43.38	0	c1ccc(Oc2ccccc2Oc2ccncc2)cc1	nonAC	CYP2D6
C[C@H](C[C@@H](O)N1CCC[C@@H](Cc2ccc(F)cc2)C1)NC(=O)Nc1cccc(-c2nccn2C)c1	0.898322252545428	479.269653548	4.3994	3	5	8	35	35	135.2852	82.42	0	O=C(NCCCN1CCC[C@@H](Cc2ccccc2)C1)Nc1cccc(-c2ncc[nH]2)c1	nonAC	CYP2D6
C[C@H](C[C@@H](O)N1CCC[C@@H](Cc2ccc(F)cc2)C1)NC(=O)Nc1cc(-n2cccn2)cc(-n2cccn2)c1	0.317292370106189	531.275801548	4.3703	3	7	9	39	39	147.3272	100.24	0	O=C(NCCCN1CCC[C@@H](Cc2ccccc2)C1)Nc1cc(-n2cccn2)cc(-n2cccn2)c1	nonAC	CYP2D6
CN(CC(=O)N1CCCC(c2ccccc2)C1CN1CCCC1)c1ccc(Cl)c(Cl)c1	2.37992679346964	459.184417972	5.30020000000001	0	3	6	31	31	129.324	26.79	0	O=C(CNc1ccccc1)N1CCCC(c2ccccc2)C1CN1CCCC1	nonAC	CYP2D6
O=C(Cn1c(=O)sc2ccc(Cl)cc21)N1CCCC(c2ccccc2)C1CN1CCOCC1	0.0128031793380269	485.153990436	3.8234	0	6	5	33	33	132.272	54.78	0	O=C(Cn1c(=O)sc2ccccc21)N1CCCC(c2ccccc2)C1CN1CCOCC1	nonAC	CYP2D6
O=C(Cn1c(=O)sc2ccc(Cl)cc21)N1CCCC(c2ccccc2)C1CN1CCCC1	1.56161646995569	469.159075816	4.587	0	5	5	32	32	130.687	45.55	0	O=C(Cn1c(=O)sc2ccccc21)N1CCCC(c2ccccc2)C1CN1CCCC1	nonAC	CYP2D6
O=C(Cn1c(=O)oc2ccc(Cl)cc21)N1CCCC(c2ccccc2)C1CN1CCOCC1	0.839481752522495	469.176834056	3.3549	0	6	5	33	33	126.661	67.92	0	O=C(Cn1c(=O)oc2ccccc21)N1CCCC(c2ccccc2)C1CN1CCOCC1	nonAC	CYP2D6
O=C(Cn1c(=O)oc2ccc(Cl)cc21)N1CCCC(c2ccccc2)C1CN1CCCC1	1.30378736065359	453.181919436	4.1185	0	5	5	32	32	125.076	58.69	0	O=C(Cn1c(=O)oc2ccccc21)N1CCCC(c2ccccc2)C1CN1CCCC1	nonAC	CYP2D6
Cc1cc2ncc(=O)n(CC(=O)N3CCCC(c4ccccc4)C3CN3CCOCC3)c2cc1C	0.190137194620943	474.263090948	3.12034	0	6	5	35	35	136.654	67.67	0	O=C(Cn1c(=O)cnc2ccccc21)N1CCCC(c2ccccc2)C1CN1CCOCC1	nonAC	CYP2D6
Cc1cc2ncc(=O)n(CC(=O)N3CCCC(c4ccccc4)C3CN3CCCC3)c2cc1C	-0.0359869848314051	458.268176328	3.88394	0	5	5	34	34	135.069	58.44	0	O=C(Cn1c(=O)cnc2ccccc21)N1CCCC(c2ccccc2)C1CN1CCCC1	nonAC	CYP2D6
O=C(Cn1c(=O)cnc2cc(Cl)c(Cl)cc21)N1CCCC(c2ccccc2)C1CN1CCOCC1	-0.952277716705559	514.153846116	3.8103	0	6	5	35	35	137.2	67.67	0	O=C(Cn1c(=O)cnc2ccccc21)N1CCCC(c2ccccc2)C1CN1CCOCC1	nonAC	CYP2D6
O=C(Cn1c(=O)cnc2cc(Cl)c(Cl)cc21)N1CCCC(c2ccccc2)C1CN1CCCC1	1.02753398402543	498.158931496	4.5739	0	5	5	34	34	135.615	58.44	0	O=C(Cn1c(=O)cnc2ccccc21)N1CCCC(c2ccccc2)C1CN1CCCC1	nonAC	CYP2D6
Cc1cc2c(cc1C)N(CC(=O)N1CCCC(c3ccccc3)C1CN1CCCC1)C(=O)CO2	0.463004181287582	461.26784198	3.89944	0	4	5	34	34	133.356	53.09	0	O=C1COc2ccccc2N1CC(=O)N1CCCC(c2ccccc2)C1CN1CCCC1	nonAC	CYP2D6
O=C1COc2cc(Cl)c(Cl)cc2N1CC(=O)N1CCCC(c2ccccc2)C1CN1CCOCC1	0.523628803104017	517.153511768	3.8258	0	5	5	35	35	135.487	62.32	0	O=C1COc2ccccc2N1CC(=O)N1CCCC(c2ccccc2)C1CN1CCOCC1	nonAC	CYP2D6
O=C1COc2cc(Cl)c(Cl)cc2N1CC(=O)N1CCCC(c2ccccc2)C1CN1CCCC1	1.62224109177213	501.158597148	4.5894	0	4	5	34	34	133.902	53.09	0	O=C1COc2ccccc2N1CC(=O)N1CCCC(c2ccccc2)C1CN1CCCC1	nonAC	CYP2D6
COCCN(CC(=O)N1CCCC(c2ccccc2)C1CN1CCOCC1)c1ccc(Cl)c(Cl)c1	0.929093911212181	519.20554734	4.5532	0	5	9	35	35	141.728	45.25	0	O=C(CNc1ccccc1)N1CCCC(c2ccccc2)C1CN1CCOCC1	nonAC	CYP2D6
COCCN(CC(=O)N1CCCC(c2ccccc2)C1CN1CCCC1)c1ccc(Cl)c(Cl)c1	2.2906956597417	503.21063272	5.31680000000001	0	4	9	34	34	140.143	36.02	0	O=C(CNc1ccccc1)N1CCCC(c2ccccc2)C1CN1CCCC1	nonAC	CYP2D6
N#CCN(CC(=O)N1CCCC(c2ccccc2)C1CN1CCOCC1)c1ccc(Cl)c(Cl)c1	0.783911901367684	500.17458156	4.43038	0	5	7	34	34	135.465	59.81	0	O=C(CNc1ccccc1)N1CCCC(c2ccccc2)C1CN1CCOCC1	nonAC	CYP2D6
N#CCN(CC(=O)N1CCCC(c2ccccc2)C1CN1CCCC1)c1ccc(Cl)c(Cl)c1	1.25933559808276	484.17966694	5.19398000000001	0	4	7	33	33	133.88	50.58	0	O=C(CNc1ccccc1)N1CCCC(c2ccccc2)C1CN1CCCC1	nonAC	CYP2D6
CN(CC(=O)N1CCCC(c2ccccc2)C1CN1CCOCC1)c1ccc(Cl)c(Cl)c1	1.25933559808276	475.179332592	4.5366	0	4	6	32	32	130.909	36.02	0	O=C(CNc1ccccc1)N1CCCC(c2ccccc2)C1CN1CCOCC1	nonAC	CYP2D6
CC(C)c1cc(NC(=O)N[C@H](C)C[C@@H](O)N2CCC[C@@H](Cc3ccc(F)cc3)C2)cc(-c2nnnn2C)c1	0.544682212301851	523.307101676	4.3128	3	7	9	38	38	144.9642	108.2	0	O=C(NCCCN1CCC[C@@H](Cc2ccccc2)C1)Nc1cccc(-c2nnn[nH]2)c1	AC	CYP2D6
CCc1cc(NC(=O)N[C@H](C)C[C@@H](O)N2CCC[C@@H](Cc3ccc(F)cc3)C2)cc(-c2nnnn2C)c1	1.17595398914371	509.291451612	3.7518	3	7	9	37	37	140.2532	108.2	0	O=C(NCCCN1CCC[C@@H](Cc2ccccc2)C1)Nc1cccc(-c2nnn[nH]2)c1	AC	CYP2D6
CN(CC(=O)N1CCC[C@H](c2ccccc2)[C@@H]1CN1CCCC1)c1ccc(Cl)c(Cl)c1	2.31538827233207	459.184417972	5.30020000000001	0	3	6	31	31	129.324	26.79	0	O=C(CNc1ccccc1)N1CCC[C@H](c2ccccc2)[C@@H]1CN1CCCC1	nonAC	CYP2D6
Cc1cc(NC(=O)N[C@H](C)C[C@@H](O)N2CCC[C@@H](Cc3ccc(F)cc3)C2)cc(-c2nnnn2C)c1	0.839481752522495	495.275801548	3.49782	3	7	8	36	36	135.6122	108.2	0	O=C(NCCCN1CCC[C@@H](Cc2ccccc2)C1)Nc1cccc(-c2nnn[nH]2)c1	AC	CYP2D6
Nc1ccccc1NC(=O)c1ccc(C2CCN(CCC(=O)Nc3ccccc3F)CC2)cc1	-0.210340371976184	460.227454388	4.8684	3	4	7	34	34	133.3113	87.46	0	O=C(CCN1CCC(c2ccc(C(=O)Nc3ccccc3)cc2)CC1)Nc1ccccc1	nonAC	CYP2D6
C[C@H](C[C@@H](O)N1CCC[C@@H](Cc2ccc(F)cc2)C1)NC(=O)Nc1cc(Br)cc(-c2nnnn2C)c1	0.960842609526763	559.170663552	3.9519	3	7	8	36	36	138.5752	108.2	0	O=C(NCCCN1CCC[C@@H](Cc2ccccc2)C1)Nc1cccc(-c2nnn[nH]2)c1	AC	CYP2D6
C[C@H](CCN1CCC[C@@H](Cc2ccc(F)cc2)C1)NC(=O)Nc1cc(Br)cc(-c2nnnn2C)c1	2.78539190157781	543.175748932	4.6335	2	6	8	35	35	137.4354	87.97	0	O=C(NCCCN1CCC[C@@H](Cc2ccccc2)C1)Nc1cccc(-c2nnn[nH]2)c1	AC	CYP2D6
C[C@@H](NC(=O)Nc1cccc(-c2nnnn2C)c1)[C@@H](O)CN1CCC[C@@H](Cc2ccc(F)cc2)C1	1.13673327599043	481.260151484	2.8418	3	7	8	35	35	131.1252	108.2	0	O=C(NCCCN1CCC[C@@H](Cc2ccccc2)C1)Nc1cccc(-c2nnn[nH]2)c1	AC	CYP2D6
CC(=O)c1cc(NC(=O)N[C@@H](C)C[C@H](O)N2CCC[C@@H](Cc3ccc(F)cc3)C2)cc(C(C)=O)c1	-0.680344001221918	483.253334788	4.4041	3	5	9	35	35	133.0922	98.74	0	O=C(NCCCN1CCC[C@@H](Cc2ccccc2)C1)Nc1ccccc1	AC	CYP2D6
CC(=O)c1cc(NC(=O)N[C@H](C)C[C@@H](O)N2CCC[C@@H](Cc3ccc(F)cc3)C2)cc(C(C)=O)c1	0.14633457196255	483.253334788	4.4041	3	5	9	35	35	133.0922	98.74	0	O=C(NCCCN1CCC[C@@H](Cc2ccccc2)C1)Nc1ccccc1	AC	CYP2D6
C[C@@H](CCN1CCC[C@@H](Cc2ccc(F)cc2)C1)NC(=O)Nc1cccc(-c2nnnn2C)c1	3.70168263345196	465.265236864	3.871	2	6	8	34	34	129.7354	87.97	0	O=C(NCCCN1CCC[C@@H](Cc2ccccc2)C1)Nc1cccc(-c2nnn[nH]2)c1	AC	CYP2D6
C[C@H](CC(=O)N1CCC[C@@H](Cc2ccc(F)cc2)C1)NC(=O)Nc1cccc(-c2nnnn2C)c1	0.610640180093647	479.24450142	3.3976	2	6	7	35	35	129.8754	105.04	0	O=C(NCCC(=O)N1CCC[C@@H](Cc2ccccc2)C1)Nc1cccc(-c2nnn[nH]2)c1	nonAC	CYP2D6
CCC[C@H](CCN1CCC[C@@H](Cc2ccc(F)cc2)C1)NC(=O)Nc1cc(-c2nnnn2C)cc(C(C)(C)O)c1	2.09224472101786	551.338401804	4.8786	3	7	11	40	40	154.2142	108.2	0	O=C(NCCCN1CCC[C@@H](Cc2ccccc2)C1)Nc1cccc(-c2nnn[nH]2)c1	AC	CYP2D6
CC[C@H](CCN1CCC[C@@H](Cc2ccc(F)cc2)C1)NC(=O)Nc1cc(-c2nnnn2C)cc(C(C)(C)O)c1	-0.0118894332523442	537.32275174	4.4885	3	7	10	39	39	149.5972	108.2	0	O=C(NCCCN1CCC[C@@H](Cc2ccccc2)C1)Nc1cccc(-c2nnn[nH]2)c1	AC	CYP2D6
C[C@H](CCN1CCC[C@@H](Cc2ccc(F)cc2)C1)NC(=O)Nc1cc(-n2cccn2)cc(-n2cccn2)c1	0.993632432349754	515.280886928	5.0519	2	6	9	38	38	146.1874	80.01	0	O=C(NCCCN1CCC[C@@H](Cc2ccccc2)C1)Nc1cc(-n2cccn2)cc(-n2cccn2)c1	nonAC	CYP2D6
O=C(NCCCN1CCC[C@@H](Cc2ccc(F)cc2)C1)Nc1cc(-n2cccn2)cc(-n2cccn2)c1	1.0626253038367	501.265236864	4.6634	2	6	9	37	37	141.5924	80.01	0	O=C(NCCCN1CCC[C@@H](Cc2ccccc2)C1)Nc1cc(-n2cccn2)cc(-n2cccn2)c1	nonAC	CYP2D6
CC(=O)c1cc(NC(=O)N[C@H](C)CCN2CCC[C@@H](Cc3ccc(F)cc3)C2)cc(-c2nnnn2C)c1	1.35030737628849	507.275801548	4.0736	2	7	9	37	37	139.7399	105.04	0	O=C(NCCCN1CCC[C@@H](Cc2ccccc2)C1)Nc1cccc(-c2nnn[nH]2)c1	AC	CYP2D6
CC(=O)c1cc(NC(=O)NCCCN2CCC[C@@H](Cc3ccc(F)cc3)C2)cc(-c2nnnn2C)c1	-1.5374153734361	493.260151484	3.6851	2	7	9	36	36	135.1449	105.04	0	O=C(NCCCN1CCC[C@@H](Cc2ccccc2)C1)Nc1cccc(-c2nnn[nH]2)c1	AC	CYP2D6
Cc1n[nH]c2cc(N(C)c3ccnc(Nc4cccc(S(N)(=O)=O)c4)n3)ccc12	0.523628803104017	409.132093848	2.82022	3	7	5	29	29	112.0236	129.89	0	c1ccc(Nc2nccc(Nc3ccc4cn[nH]c4c3)n2)cc1	nonAC	CYP2D6
O=C(N[C@H]1CCN(Cc2ccc(OC3CCNCC3)c(Br)c2)C1)c1ccc(Cl)c(Cl)c1	1.30378736065359	525.058544532	4.891	2	4	6	31	31	128.2719	53.6	0	O=C(N[C@H]1CCN(Cc2ccc(OC3CCNCC3)cc2)C1)c1ccccc1	nonAC	CYP2D6
CC(=O)c1cc(NC(=O)N[C@@H](C)CCN2CCC[C@@H](Cc3ccc(F)cc3)C2)cc(C(C)=O)c1	0.839481752522495	467.258420168	5.08570000000001	2	4	9	34	34	131.9524	78.51	0	O=C(NCCCN1CCC[C@@H](Cc2ccccc2)C1)Nc1ccccc1	AC	CYP2D6
CC(=O)c1cc(NC(=O)N[C@H](C)CCN2CCC[C@@H](Cc3ccc(F)cc3)C2)cc(C(C)=O)c1	1.82988045655037	467.258420168	5.08570000000001	2	4	9	34	34	131.9524	78.51	0	O=C(NCCCN1CCC[C@@H](Cc2ccccc2)C1)Nc1ccccc1	AC	CYP2D6
CC(=O)c1cc(NC(=O)NCCCN2CCC[C@@H](Cc3ccc(F)cc3)C2)cc(C(C)=O)c1	1.30378736065359	453.242770104	4.6972	2	4	9	33	33	127.3574	78.51	0	O=C(NCCCN1CCC[C@@H](Cc2ccccc2)C1)Nc1ccccc1	AC	CYP2D6
C[C@H](CCN1CCC[C@@H](Cc2ccc(F)cc2)C1)NC(=O)Nc1cc(-c2nnnn2C)cc(C(C)(C)C(=O)O)c1	-0.740968623038354	551.302016296	4.2332	3	7	10	40	40	150.3972	125.27	0	O=C(NCCCN1CCC[C@@H](Cc2ccccc2)C1)Nc1cccc(-c2nnn[nH]2)c1	AC	CYP2D6
Cn1nnnc1-c1cc(NC(=O)NCCCN2CCC[C@@H](Cc3ccc(F)cc3)C2)cc(C(C)(C)C(=O)O)c1	-0.998797732340453	537.286366232	3.8447	3	7	10	39	39	145.8022	125.27	0	O=C(NCCCN1CCC[C@@H](Cc2ccccc2)C1)Nc1cccc(-c2nnn[nH]2)c1	AC	CYP2D6
CC(C)c1cc(NC(=O)N[C@H](C)CCN2CCC[C@@H](Cc3ccc(F)cc3)C2)cc(-c2nnnn2C)c1	1.62224109177213	507.312187056	4.99440000000001	2	6	9	37	37	143.8244	87.97	0	O=C(NCCCN1CCC[C@@H](Cc2ccccc2)C1)Nc1cccc(-c2nnn[nH]2)c1	AC	CYP2D6
CC(C)c1cc(NC(=O)NCCCN2CCC[C@@H](Cc3ccc(F)cc3)C2)cc(-c2nnnn2C)c1	0.566188417522813	493.296536992	4.6059	2	6	9	36	36	139.2294	87.97	0	O=C(NCCCN1CCC[C@@H](Cc2ccccc2)C1)Nc1cccc(-c2nnn[nH]2)c1	AC	CYP2D6
CCc1cc(NC(=O)N[C@H](C)CCN2CCC[C@@H](Cc3ccc(F)cc3)C2)cc(-c2nnnn2C)c1	2.31538827233207	493.296536992	4.4334	2	6	9	36	36	139.1134	87.97	0	O=C(NCCCN1CCC[C@@H](Cc2ccccc2)C1)Nc1cccc(-c2nnn[nH]2)c1	AC	CYP2D6
CCc1cc(NC(=O)NCCCN2CCC[C@@H](Cc3ccc(F)cc3)C2)cc(-c2nnnn2C)c1	1.82988045655037	479.280886928	4.0449	2	6	9	35	35	134.5184	87.97	0	O=C(NCCCN1CCC[C@@H](Cc2ccccc2)C1)Nc1cccc(-c2nnn[nH]2)c1	AC	CYP2D6
Cc1cc(NC(=O)N[C@H](C)CCN2CCC[C@@H](Cc3ccc(F)cc3)C2)cc(-c2nnnn2C)c1	3.70168263345196	479.280886928	4.17942	2	6	8	35	35	134.4724	87.97	0	O=C(NCCCN1CCC[C@@H](Cc2ccccc2)C1)Nc1cccc(-c2nnn[nH]2)c1	AC	CYP2D6
Cc1cc(NC(=O)NCCCN2CCC[C@@H](Cc3ccc(F)cc3)C2)cc(-c2nnnn2C)c1	-0.546812608597396	465.265236864	3.79092	2	6	8	34	34	129.8774	87.97	0	O=C(NCCCN1CCC[C@@H](Cc2ccccc2)C1)Nc1cccc(-c2nnn[nH]2)c1	AC	CYP2D6
CC(C)C(=O)N(Cc1ccccc1-c1ccccc1)[C@H]1CCNC1	1.47166823329275	322.204513452	3.7001	1	2	5	24	24	98.5407000000001	32.34	0	c1ccc(-c2ccccc2CN[C@H]2CCNC2)cc1	AC	CYP2D6
Cc1nc2cc(N(C)c3ccnc(Nc4cccc(S(N)(=O)=O)c4)n3)ccc2n1C	-1.40426284044862	423.147743912	2.83062	2	8	5	30	30	116.6439	119.03	0	c1ccc(Nc2nccc(Nc3ccc4[nH]cnc4c3)n2)cc1	nonAC	CYP2D6
Cc1nc2ccc(N(C)c3ccnc(Nc4cccc(S(N)(=O)=O)c4)n3)cc2n1C	-1.12663110385034	423.147743912	2.83062	2	8	5	30	30	116.6439	119.03	0	c1ccc(Nc2nccc(Nc3ccc4nc[nH]c4c3)n2)cc1	nonAC	CYP2D6
CN(c1ccc2cn(C)nc2c1)c1ccnc(Nc2cccc(S(N)(=O)=O)c2)n1	-0.798127036878302	409.132093848	2.5222	2	8	5	29	29	111.9069	119.03	0	c1ccc(Nc2nccc(Nc3ccc4c[nH]nc4c3)n2)cc1	nonAC	CYP2D6
Cc1c2ccc(N(C)c3ccnc(Nc4cccc(S(N)(=O)=O)c4)n3)cc2nn1Cc1ccccc1	-2.09741002100856	499.17904404	4.34192	2	8	7	36	36	141.2069	119.03	0	c1ccc(Cn2cc3ccc(Nc4ccnc(Nc5ccccc5)n4)cc3n2)cc1	nonAC	CYP2D6
C[C@H](CCN1CCC[C@@H](Cc2ccc(F)cc2)C1)NC(=O)Nc1cccc(-c2nnnn2C)c1	3.00853545289202	465.265236864	3.871	2	6	8	34	34	129.7354	87.97	0	O=C(NCCCN1CCC[C@@H](Cc2ccccc2)C1)Nc1cccc(-c2nnn[nH]2)c1	AC	CYP2D6
Cn1nnnc1-c1cccc(NC(=O)NCCCN2CCC[C@@H](Cc3ccc(F)cc3)C2)c1	1.62224109177213	451.2495868	3.4825	2	6	8	33	33	125.1404	87.97	0	O=C(NCCCN1CCC[C@@H](Cc2ccccc2)C1)Nc1cccc(-c2nnn[nH]2)c1	AC	CYP2D6
CN[C@H]1Cc2ccccc2[C@H](Oc2ccccc2C)C1	3.47853908213775	267.162314292	3.64932	1	2	3	20	20	82.1587000000001	21.26	0	c1ccc(O[C@@H]2CCCc3ccccc32)cc1	nonAC	CYP2D6
C=C(F)CN(CC)C(=O)[C@@]1(c2cccs2)C[C@H]1CN	0.300485251789809	282.120212448	2.2962	1	3	6	19	19	75.6604	46.33	0	c1csc(C2CC2)c1	nonAC	CYP2D6
Cc1c2ccc(N(C)c3ccnc(Nc4cccc(S(N)(=O)=O)c4)n3)cc2nn1C.Cl.Cl	-0.680344001221918	495.101099336	3.67422	2	8	5	32	32	131.1399	119.03	0	c1ccc(Nc2nccc(Nc3ccc4c[nH]nc4c3)n2)cc1	nonAC	CYP2D6
Cc1nn(C)c2cc(N(C)c3ccnc(Nc4cccc(S(N)(=O)=O)c4)n3)ccc12.Cl	0.251695087620377	459.124421624	3.25242	2	8	5	31	31	123.8919	119.03	0	c1ccc(Nc2nccc(Nc3ccc4cn[nH]c4c3)n2)cc1	nonAC	CYP2D6
CCN(CC)Cc1cc(Nc2ccnc3cc(Cl)ccc23)ccc1O.Cl	0.283955949838598	391.121817716	5.60100000000001	2	4	6	26	26	112.0155	48.39	0	c1ccc(Nc2ccnc3ccccc23)cc1	AC	CYP2D6
CCN(CC)Cc1ccc(Nc2ccnc3cc(Cl)ccc23)cc1O	0.14633457196255	355.145140004	5.1792	2	4	6	25	25	104.7675	48.39	0	c1ccc(Nc2ccnc3ccccc23)cc1	AC	CYP2D6
CC(C)S(=O)(=O)N(Cc1ccccc1-c1ccccc1)[C@H]1CCNC1	3.14206684551654	358.171499072	3.2557	1	3	6	25	25	102.7515	49.41	0	c1ccc(-c2ccccc2CN[C@H]2CCNC2)cc1	AC	CYP2D6
CCCS(=O)(=O)N(Cc1ccccc1-c1ccccc1)[C@H]1CCNC1	3.77964417492168	358.171499072	3.2573	1	3	7	25	25	102.7735	49.41	0	c1ccc(-c2ccccc2CN[C@H]2CCNC2)cc1	AC	CYP2D6
CCS(=O)(=O)N(Cc1ccccc1-c1ccccc1)[C@H]1CCNC1	1.45566789194631	344.155849008	2.8672	1	3	6	24	24	98.1565000000001	49.41	0	c1ccc(-c2ccccc2CN[C@H]2CCNC2)cc1	AC	CYP2D6
CCOC(=O)N(Cc1ccccc1Oc1ccccc1)[C@H]1CCNC1	2.95974528872259	340.178692628	3.7993	1	4	6	25	25	96.7977000000001	50.8	0	c1ccc(Oc2ccccc2CN[C@H]2CCNC2)cc1	nonAC	CYP2D6
CCOC(=O)N(Cc1ccccc1-c1ccccc1)[C@H]1CCNC1	1.90162436140921	324.183778008	3.674	1	3	5	24	24	95.7177000000001	41.57	0	c1ccc(-c2ccccc2CN[C@H]2CCNC2)cc1	AC	CYP2D6
COC(=O)N(Cc1ccccc1-c1ccccc1)[C@H]1CCNC1	-0.268609280100158	310.168127944	3.2839	1	3	4	23	23	91.1007000000001	41.57	0	c1ccc(-c2ccccc2CN[C@H]2CCNC2)cc1	AC	CYP2D6
CS(=O)(=O)N(Cc1ccccc1-c1ccccc1)[C@@H]1CCNC1	0.413280745935152	330.140198944	2.4771	1	3	5	23	23	93.5395000000001	49.41	0	c1ccc(-c2ccccc2CN[C@@H]2CCNC2)cc1	AC	CYP2D6
CCOC(=O)N(Cc1ccccc1-c1ccccc1)[C@@H]1CCNC1	3.14206684551654	324.183778008	3.674	1	3	5	24	24	95.7177000000001	41.57	0	c1ccc(-c2ccccc2CN[C@@H]2CCNC2)cc1	AC	CYP2D6
CN(C)S(=O)(=O)N(Cc1ccccc1-c1ccccc1)[C@H]1CCNC1	2.26659810816264	359.16674804	2.3239	1	3	6	25	25	101.3025	52.65	0	c1ccc(-c2ccccc2CN[C@H]2CCNC2)cc1	AC	CYP2D6
CS(=O)(=O)N(Cc1ccccc1-c1ccccc1)[C@H]1CCNC1	0.960842609526763	330.140198944	2.4771	1	3	5	23	23	93.5395000000001	49.41	0	c1ccc(-c2ccccc2CN[C@H]2CCNC2)cc1	AC	CYP2D6
CNCCC(c1ccccc1)c1c[nH]c2ccccc12	0.960842609526763	264.16264864	3.9093	2	1	5	20	20	85.1274000000001	27.82	0	c1ccc(Cc2c[nH]c3ccccc23)cc1	nonAC	CYP2D6
C=CCN(CC=C)C(=O)[C@@]1(c2cccs2)C[C@H]1CN	0.300485251789809	276.12963426	2.1651	1	3	7	19	19	80.1324	46.33	0	c1csc(C2CC2)c1	nonAC	CYP2D6
C[C@H]1CN(Cc2ccc(CC(=O)N3CCC(Nc4cccc(F)c4)CC3)cc2)CCN1	-1.4341158035983	424.263839896	3.265	2	4	6	31	31	122.5124	47.61	0	O=C(Cc1ccc(CN2CCNCC2)cc1)N1CCC(Nc2ccccc2)CC1	nonAC	CYP2D6
CCCCC1(c2ccc3[nH]ccc3c2)CCNC1	0.868469289395748	242.178298704	3.5892	2	1	4	18	18	76.9884	27.82	0	c1cc2cc(C3CCNC3)ccc2[nH]1	nonAC	CYP2D6
CCCC1(c2ccc3[nH]ccc3c2)CCNC1	0.077341700475598	228.16264864	3.1991	2	1	3	17	17	72.3714	27.82	0	c1cc2cc(C3CCNC3)ccc2[nH]1	nonAC	CYP2D6
CC1(c2ccc3[nH]ccc3c2)CCNC1	-0.0710783046426755	200.131348512	2.4189	2	1	1	15	15	63.1374	27.82	0	c1cc2cc(C3CCNC3)ccc2[nH]1	nonAC	CYP2D6
N#Cc1c[nH]c2ccc(C3(Cc4ccccc4)CCNC3)cc12	2.31538827233207	301.157897608	3.51338	2	2	3	23	23	92.3244	51.61	0	c1ccc(CC2(c3ccc4[nH]ccc4c3)CCNC2)cc1	AC	CYP2D6
CN(C)C(=O)c1cc2cc(C3(Cc4ccccc4)CCNC3)ccc2[nH]1	1.02753398402543	347.19976242	3.3435	2	2	4	26	26	105.6269	48.13	0	c1ccc(CC2(c3ccc4[nH]ccc4c3)CCNC2)cc1	AC	CYP2D6
CNC(=O)c1cc2cc(C3(Cc4ccccc4)CCNC3)ccc2[nH]1	0.523628803104017	333.184112356	3.0013	3	2	4	25	25	100.9996	56.92	0	c1ccc(CC2(c3ccc4[nH]ccc4c3)CCNC2)cc1	AC	CYP2D6
NC(=O)c1cc2cc(C3(Cc4ccccc4)CCNC3)ccc2[nH]1	0.681257747307601	319.168462292	2.7406	3	2	4	24	24	96.1273	70.91	0	c1ccc(CC2(c3ccc4[nH]ccc4c3)CCNC2)cc1	AC	CYP2D6
N#Cc1cc2cc(C3(Cc4ccccc4)CCNC3)ccc2[nH]1	4.39482981401191	301.157897608	3.51338	2	2	3	23	23	92.3244	51.61	0	c1ccc(CC2(c3ccc4[nH]ccc4c3)CCNC2)cc1	AC	CYP2D6
CCOC(=O)c1cc2cc(C3(Cc4ccccc4)CCNC3)ccc2[nH]1	2.60307034478385	348.183778008	3.8184	2	3	5	26	26	103.5659	54.12	0	c1ccc(CC2(c3ccc4[nH]ccc4c3)CCNC2)cc1	AC	CYP2D6
Cn1ccc2cc(C3(Cc4ccccc4)CCNC3)ccc21	4.39482981401191	290.178298704	3.6521	1	2	3	22	22	92.2297	16.96	0	c1ccc(CC2(c3ccc4[nH]ccc4c3)CCNC2)cc1	AC	CYP2D6
c1ccc(CCC2(c3ccc4[nH]ccc4c3)CCNC2)cc1	3.2962175253438	290.178298704	4.0318	2	1	4	22	22	92.2264	27.82	0	c1ccc(CCC2(c3ccc4[nH]ccc4c3)CCNC2)cc1	nonAC	CYP2D6
COc1cccc(CC2(c3ccc4[nH]ccc4c3)CCNC2)c1	4.39482981401191	306.173213324	3.6503	2	2	4	23	23	94.1614	37.05	0	c1ccc(CC2(c3ccc4[nH]ccc4c3)CCNC2)cc1	AC	CYP2D6
Fc1ccc(CC2(c3ccc4[nH]ccc4c3)CCNC2)cc1	4.39482981401191	294.153226828	3.7808	2	1	3	22	22	87.5674	27.82	0	c1ccc(CC2(c3ccc4[nH]ccc4c3)CCNC2)cc1	AC	CYP2D6
c1ccc(CC2(c3ccc4[nH]ccc4c3)CCNC2)nc1	0.839481752522495	277.157897608	3.0367	2	2	3	21	21	85.4044	40.71	0	c1ccc(CC2(c3ccc4[nH]ccc4c3)CCNC2)nc1	nonAC	CYP2D6
c1ccc(CC2(c3c[nH]c4ccccc34)CCNC2)cc1	1.50445805611574	276.16264864	3.6417	2	1	3	21	21	87.6094000000001	27.82	0	c1ccc(CC2(c3c[nH]c4ccccc34)CCNC2)cc1	nonAC	CYP2D6
c1ccc(CC2(c3cnc4[nH]ccc4c3)CCNC2)cc1	-0.350102314351341	277.157897608	3.0367	2	2	3	21	21	85.4044	40.71	0	c1ccc(CC2(c3cnc4[nH]ccc4c3)CCNC2)cc1	nonAC	CYP2D6
c1ccc(CC2(c3ccc4[nH]ncc4c3)CCNC2)cc1	3.00853545289202	277.157897608	3.0367	2	2	3	21	21	85.4044	40.71	0	c1ccc(CC2(c3ccc4[nH]ncc4c3)CCNC2)cc1	nonAC	CYP2D6
[truncated: 15,485 more rows]
