# Supplementary material for: A systematic study of key elements underlying molecular property prediction
Source: Nat Commun. 2023 Oct 13;14:6395. doi: 10.1038/s41467-023-41948-6 (PMC10575948; doi:10.1038/s41467-023-41948-6)
Supplement: Supplementary file 4 — Source Data [file 41467_2023_41948_MOESM4_ESM.zip › SourceData/SFig14/SFig14b.txt]

metric_score	metric_name	mol_rep	mol_prop	model_name	fold	split_type	task
0.835820895522388	AUROC	SMILES	BACE	MolBERT	0	scaffold	benchmark
0.89006968641115	AUROC	SMILES	BACE	MolBERT	1	scaffold	benchmark
0.843725490196078	AUROC	SMILES	BACE	MolBERT	2	scaffold	benchmark
0.82312925170068	AUROC	SMILES	BACE	MolBERT	3	scaffold	benchmark
0.779087913993411	AUROC	SMILES	BACE	MolBERT	4	scaffold	benchmark
0.828136200716846	AUROC	SMILES	BACE	MolBERT	5	scaffold	benchmark
0.855930735930736	AUROC	SMILES	BACE	MolBERT	6	scaffold	benchmark
0.763120567375887	AUROC	SMILES	BACE	MolBERT	7	scaffold	benchmark
0.749179655455291	AUROC	SMILES	BACE	MolBERT	8	scaffold	benchmark
0.843663434903047	AUROC	SMILES	BACE	MolBERT	9	scaffold	benchmark
0.825576923076923	AUROC	SMILES	BACE	MolBERT	10	scaffold	benchmark
0.860763888888889	AUROC	SMILES	BACE	MolBERT	11	scaffold	benchmark
0.901041666666667	AUROC	SMILES	BACE	MolBERT	12	scaffold	benchmark
0.876743232157506	AUROC	SMILES	BACE	MolBERT	13	scaffold	benchmark
0.869092206170858	AUROC	SMILES	BACE	MolBERT	14	scaffold	benchmark
0.802431610942249	AUROC	SMILES	BACE	MolBERT	15	scaffold	benchmark
0.757969507969508	AUROC	SMILES	BACE	MolBERT	16	scaffold	benchmark
0.840451388888889	AUROC	SMILES	BACE	MolBERT	17	scaffold	benchmark
0.797619047619048	AUROC	SMILES	BACE	MolBERT	18	scaffold	benchmark
0.899423076923077	AUROC	SMILES	BACE	MolBERT	19	scaffold	benchmark
0.831606672519754	AUROC	SMILES	BACE	MolBERT	20	scaffold	benchmark
0.855742296918768	AUROC	SMILES	BACE	MolBERT	21	scaffold	benchmark
0.794444444444445	AUROC	SMILES	BACE	MolBERT	22	scaffold	benchmark
0.857489177489177	AUROC	SMILES	BACE	MolBERT	23	scaffold	benchmark
0.79553324099723	AUROC	SMILES	BACE	MolBERT	24	scaffold	benchmark
0.908587257617728	AUROC	SMILES	BACE	MolBERT	25	scaffold	benchmark
0.842797783933518	AUROC	SMILES	BACE	MolBERT	26	scaffold	benchmark
0.776927282668125	AUROC	SMILES	BACE	MolBERT	27	scaffold	benchmark
0.768641114982578	AUROC	SMILES	BACE	MolBERT	28	scaffold	benchmark
0.914340211548465	AUROC	SMILES	BACE	MolBERT	29	scaffold	benchmark
0.733977172958736	AUROC	Graph	BACE	GROVER	0	scaffold	benchmark
0.745121951219512	AUROC	Graph	BACE	GROVER	1	scaffold	benchmark
0.887058823529412	AUROC	Graph	BACE	GROVER	2	scaffold	benchmark
0.758503401360544	AUROC	Graph	BACE	GROVER	3	scaffold	benchmark
0.750823651812034	AUROC	Graph	BACE	GROVER	4	scaffold	benchmark
0.804480286738351	AUROC	Graph	BACE	GROVER	5	scaffold	benchmark
0.795670995670996	AUROC	Graph	BACE	GROVER	6	scaffold	benchmark
0.778115501519757	AUROC	Graph	BACE	GROVER	7	scaffold	benchmark
0.637202625102543	AUROC	Graph	BACE	GROVER	8	scaffold	benchmark
0.869979224376731	AUROC	Graph	BACE	GROVER	9	scaffold	benchmark
0.771923076923077	AUROC	Graph	BACE	GROVER	10	scaffold	benchmark
0.899479166666667	AUROC	Graph	BACE	GROVER	11	scaffold	benchmark
0.863541666666667	AUROC	Graph	BACE	GROVER	12	scaffold	benchmark
0.721287940935193	AUROC	Graph	BACE	GROVER	13	scaffold	benchmark
0.915462814339219	AUROC	Graph	BACE	GROVER	14	scaffold	benchmark
0.847213779128673	AUROC	Graph	BACE	GROVER	15	scaffold	benchmark
0.674289674289674	AUROC	Graph	BACE	GROVER	16	scaffold	benchmark
0.88125	AUROC	Graph	BACE	GROVER	17	scaffold	benchmark
0.899509803921569	AUROC	Graph	BACE	GROVER	18	scaffold	benchmark
0.795384615384615	AUROC	Graph	BACE	GROVER	19	scaffold	benchmark
0.817559262510975	AUROC	Graph	BACE	GROVER	20	scaffold	benchmark
0.74702380952381	AUROC	Graph	BACE	GROVER	21	scaffold	benchmark
0.868996415770609	AUROC	Graph	BACE	GROVER	22	scaffold	benchmark
0.706493506493507	AUROC	Graph	BACE	GROVER	23	scaffold	benchmark
0.810941828254848	AUROC	Graph	BACE	GROVER	24	scaffold	benchmark
0.847126038781164	AUROC	Graph	BACE	GROVER	25	scaffold	benchmark
0.818732686980609	AUROC	Graph	BACE	GROVER	26	scaffold	benchmark
0.596500820120284	AUROC	Graph	BACE	GROVER	27	scaffold	benchmark
0.799651567944251	AUROC	Graph	BACE	GROVER	28	scaffold	benchmark
0.917981619559563	AUROC	Graph	BACE	GROVER	29	scaffold	benchmark
0.837313432835821	AUROC	RDKit2D	BACE	RF	0	scaffold	benchmark
0.902090592334495	AUROC	RDKit2D	BACE	RF	1	scaffold	benchmark
0.882352941176471	AUROC	RDKit2D	BACE	RF	2	scaffold	benchmark
0.871126228269085	AUROC	RDKit2D	BACE	RF	3	scaffold	benchmark
0.82859372290619	AUROC	RDKit2D	BACE	RF	4	scaffold	benchmark
0.90510752688172	AUROC	RDKit2D	BACE	RF	5	scaffold	benchmark
0.896623376623377	AUROC	RDKit2D	BACE	RF	6	scaffold	benchmark
0.837993920972644	AUROC	RDKit2D	BACE	RF	7	scaffold	benchmark
0.843006562756358	AUROC	RDKit2D	BACE	RF	8	scaffold	benchmark
0.88720567867036	AUROC	RDKit2D	BACE	RF	9	scaffold	benchmark
0.831153846153846	AUROC	RDKit2D	BACE	RF	10	scaffold	benchmark
0.888975694444444	AUROC	RDKit2D	BACE	RF	11	scaffold	benchmark
0.911197916666667	AUROC	RDKit2D	BACE	RF	12	scaffold	benchmark
0.90935192780968	AUROC	RDKit2D	BACE	RF	13	scaffold	benchmark
0.89896557874086	AUROC	RDKit2D	BACE	RF	14	scaffold	benchmark
0.846707193515704	AUROC	RDKit2D	BACE	RF	15	scaffold	benchmark
0.834546084546085	AUROC	RDKit2D	BACE	RF	16	scaffold	benchmark
0.9015625	AUROC	RDKit2D	BACE	RF	17	scaffold	benchmark
0.89031862745098	AUROC	RDKit2D	BACE	RF	18	scaffold	benchmark
0.928557692307692	AUROC	RDKit2D	BACE	RF	19	scaffold	benchmark
0.84451273046532	AUROC	RDKit2D	BACE	RF	20	scaffold	benchmark
0.897584033613445	AUROC	RDKit2D	BACE	RF	21	scaffold	benchmark
0.844713261648746	AUROC	RDKit2D	BACE	RF	22	scaffold	benchmark
0.865887445887446	AUROC	RDKit2D	BACE	RF	23	scaffold	benchmark
0.855522853185596	AUROC	RDKit2D	BACE	RF	24	scaffold	benchmark
0.908154432132964	AUROC	RDKit2D	BACE	RF	25	scaffold	benchmark
0.916204986149584	AUROC	RDKit2D	BACE	RF	26	scaffold	benchmark
0.848733369783124	AUROC	RDKit2D	BACE	RF	27	scaffold	benchmark
0.834407665505226	AUROC	RDKit2D	BACE	RF	28	scaffold	benchmark
0.93592855904283	AUROC	RDKit2D	BACE	RF	29	scaffold	benchmark
0.824407374890255	AUROC	RDKit2D	BACE	SVM	0	scaffold	benchmark
0.855836236933798	AUROC	RDKit2D	BACE	SVM	1	scaffold	benchmark
0.815686274509804	AUROC	RDKit2D	BACE	SVM	2	scaffold	benchmark
0.819822373393802	AUROC	RDKit2D	BACE	SVM	3	scaffold	benchmark
0.769377492630484	AUROC	RDKit2D	BACE	SVM	4	scaffold	benchmark
0.834498207885305	AUROC	RDKit2D	BACE	SVM	5	scaffold	benchmark
0.860692640692641	AUROC	RDKit2D	BACE	SVM	6	scaffold	benchmark
0.733333333333333	AUROC	RDKit2D	BACE	SVM	7	scaffold	benchmark
0.764356029532404	AUROC	RDKit2D	BACE	SVM	8	scaffold	benchmark
0.833708448753463	AUROC	RDKit2D	BACE	SVM	9	scaffold	benchmark
0.793076923076923	AUROC	RDKit2D	BACE	SVM	10	scaffold	benchmark
0.867100694444444	AUROC	RDKit2D	BACE	SVM	11	scaffold	benchmark
0.877690972222222	AUROC	RDKit2D	BACE	SVM	12	scaffold	benchmark
0.892124692370796	AUROC	RDKit2D	BACE	SVM	13	scaffold	benchmark
0.867219546994828	AUROC	RDKit2D	BACE	SVM	14	scaffold	benchmark
0.796149949341439	AUROC	RDKit2D	BACE	SVM	15	scaffold	benchmark
0.771309771309771	AUROC	RDKit2D	BACE	SVM	16	scaffold	benchmark
0.869357638888889	AUROC	RDKit2D	BACE	SVM	17	scaffold	benchmark
0.825192577030812	AUROC	RDKit2D	BACE	SVM	18	scaffold	benchmark
0.845865384615385	AUROC	RDKit2D	BACE	SVM	19	scaffold	benchmark
0.779367866549605	AUROC	RDKit2D	BACE	SVM	20	scaffold	benchmark
0.822478991596639	AUROC	RDKit2D	BACE	SVM	21	scaffold	benchmark
0.823297491039427	AUROC	RDKit2D	BACE	SVM	22	scaffold	benchmark
0.836017316017316	AUROC	RDKit2D	BACE	SVM	23	scaffold	benchmark
0.787136426592798	AUROC	RDKit2D	BACE	SVM	24	scaffold	benchmark
0.906423130193906	AUROC	RDKit2D	BACE	SVM	25	scaffold	benchmark
0.877770083102493	AUROC	RDKit2D	BACE	SVM	26	scaffold	benchmark
0.81829779478768	AUROC	RDKit2D	BACE	SVM	27	scaffold	benchmark
0.830574912891986	AUROC	RDKit2D	BACE	SVM	28	scaffold	benchmark
0.885122247268944	AUROC	RDKit2D	BACE	SVM	29	scaffold	benchmark
0.844249341527656	AUROC	RDKit2D	BACE	XGBoost	0	scaffold	benchmark
0.900871080139373	AUROC	RDKit2D	BACE	XGBoost	1	scaffold	benchmark
0.86156862745098	AUROC	RDKit2D	BACE	XGBoost	2	scaffold	benchmark
0.855725623582766	AUROC	RDKit2D	BACE	XGBoost	3	scaffold	benchmark
0.816368996011791	AUROC	RDKit2D	BACE	XGBoost	4	scaffold	benchmark
0.892741935483871	AUROC	RDKit2D	BACE	XGBoost	5	scaffold	benchmark
0.873852813852814	AUROC	RDKit2D	BACE	XGBoost	6	scaffold	benchmark
0.79128672745694	AUROC	RDKit2D	BACE	XGBoost	7	scaffold	benchmark
0.825471698113208	AUROC	RDKit2D	BACE	XGBoost	8	scaffold	benchmark
0.878376038781164	AUROC	RDKit2D	BACE	XGBoost	9	scaffold	benchmark
0.807692307692308	AUROC	RDKit2D	BACE	XGBoost	10	scaffold	benchmark
0.891232638888889	AUROC	RDKit2D	BACE	XGBoost	11	scaffold	benchmark
0.884895833333333	AUROC	RDKit2D	BACE	XGBoost	12	scaffold	benchmark
0.902173913043478	AUROC	RDKit2D	BACE	XGBoost	13	scaffold	benchmark
0.882379168896023	AUROC	RDKit2D	BACE	XGBoost	14	scaffold	benchmark
0.841742654508612	AUROC	RDKit2D	BACE	XGBoost	15	scaffold	benchmark
0.814102564102564	AUROC	RDKit2D	BACE	XGBoost	16	scaffold	benchmark
0.892708333333333	AUROC	RDKit2D	BACE	XGBoost	17	scaffold	benchmark
0.887692577030812	AUROC	RDKit2D	BACE	XGBoost	18	scaffold	benchmark
0.881826923076923	AUROC	RDKit2D	BACE	XGBoost	19	scaffold	benchmark
0.792361720807726	AUROC	RDKit2D	BACE	XGBoost	20	scaffold	benchmark
0.863795518207283	AUROC	RDKit2D	BACE	XGBoost	21	scaffold	benchmark
0.810931899641577	AUROC	RDKit2D	BACE	XGBoost	22	scaffold	benchmark
0.832034632034632	AUROC	RDKit2D	BACE	XGBoost	23	scaffold	benchmark
0.810682132963989	AUROC	RDKit2D	BACE	XGBoost	24	scaffold	benchmark
0.863486842105263	AUROC	RDKit2D	BACE	XGBoost	25	scaffold	benchmark
0.895862188365651	AUROC	RDKit2D	BACE	XGBoost	26	scaffold	benchmark
0.842628029888828	AUROC	RDKit2D	BACE	XGBoost	27	scaffold	benchmark
0.837717770034843	AUROC	RDKit2D	BACE	XGBoost	28	scaffold	benchmark
0.914080110976244	AUROC	RDKit2D	BACE	XGBoost	29	scaffold	benchmark
0.706760316066725	AUROC	SMILES	BACE	RNN	0	scaffold	benchmark
0.758710801393728	AUROC	SMILES	BACE	RNN	1	scaffold	benchmark
0.726078431372549	AUROC	SMILES	BACE	RNN	2	scaffold	benchmark
0.741685563114134	AUROC	SMILES	BACE	RNN	3	scaffold	benchmark
0.698109935841859	AUROC	SMILES	BACE	RNN	4	scaffold	benchmark
0.537813620071685	AUROC	SMILES	BACE	RNN	5	scaffold	benchmark
0.862857142857143	AUROC	SMILES	BACE	RNN	6	scaffold	benchmark
0.742451874366768	AUROC	SMILES	BACE	RNN	7	scaffold	benchmark
0.630639868744873	AUROC	SMILES	BACE	RNN	8	scaffold	benchmark
0.672957063711911	AUROC	SMILES	BACE	RNN	9	scaffold	benchmark
0.732692307692308	AUROC	SMILES	BACE	RNN	10	scaffold	benchmark
0.788541666666667	AUROC	SMILES	BACE	RNN	11	scaffold	benchmark
0.842708333333333	AUROC	SMILES	BACE	RNN	12	scaffold	benchmark
0.78363412633306	AUROC	SMILES	BACE	RNN	13	scaffold	benchmark
0.844480114143035	AUROC	SMILES	BACE	RNN	14	scaffold	benchmark
0.800202634245187	AUROC	SMILES	BACE	RNN	15	scaffold	benchmark
0.77997227997228	AUROC	SMILES	BACE	RNN	16	scaffold	benchmark
0.824652777777778	AUROC	SMILES	BACE	RNN	17	scaffold	benchmark
0.716036414565826	AUROC	SMILES	BACE	RNN	18	scaffold	benchmark
0.892115384615385	AUROC	SMILES	BACE	RNN	19	scaffold	benchmark
0.791395961369622	AUROC	SMILES	BACE	RNN	20	scaffold	benchmark
0.707457983193277	AUROC	SMILES	BACE	RNN	21	scaffold	benchmark
0.688172043010753	AUROC	SMILES	BACE	RNN	22	scaffold	benchmark
0.76017316017316	AUROC	SMILES	BACE	RNN	23	scaffold	benchmark
0.800554016620499	AUROC	SMILES	BACE	RNN	24	scaffold	benchmark
0.78930055401662	AUROC	SMILES	BACE	RNN	25	scaffold	benchmark
0.758310249307479	AUROC	SMILES	BACE	RNN	26	scaffold	benchmark
0.759249134317478	AUROC	SMILES	BACE	RNN	27	scaffold	benchmark
0.763414634146341	AUROC	SMILES	BACE	RNN	28	scaffold	benchmark
0.76660308652679	AUROC	SMILES	BACE	RNN	29	scaffold	benchmark
0.624758560140474	AUROC	Graph	BACE	GCN	0	scaffold	benchmark
0.778222996515679	AUROC	Graph	BACE	GCN	1	scaffold	benchmark
0.838627450980392	AUROC	Graph	BACE	GCN	2	scaffold	benchmark
0.787792894935752	AUROC	Graph	BACE	GCN	3	scaffold	benchmark
0.7230795907751	AUROC	Graph	BACE	GCN	4	scaffold	benchmark
0.769175627240143	AUROC	Graph	BACE	GCN	5	scaffold	benchmark
0.786839826839827	AUROC	Graph	BACE	GCN	6	scaffold	benchmark
0.707801418439716	AUROC	Graph	BACE	GCN	7	scaffold	benchmark
0.692370795734208	AUROC	Graph	BACE	GCN	8	scaffold	benchmark
0.809556786703601	AUROC	Graph	BACE	GCN	9	scaffold	benchmark
0.710576923076923	AUROC	Graph	BACE	GCN	10	scaffold	benchmark
0.805729166666667	AUROC	Graph	BACE	GCN	11	scaffold	benchmark
0.833159722222222	AUROC	Graph	BACE	GCN	12	scaffold	benchmark
0.832649712879409	AUROC	Graph	BACE	GCN	13	scaffold	benchmark
0.823970037453184	AUROC	Graph	BACE	GCN	14	scaffold	benchmark
0.755825734549139	AUROC	Graph	BACE	GCN	15	scaffold	benchmark
0.648475398475398	AUROC	Graph	BACE	GCN	16	scaffold	benchmark
0.777083333333333	AUROC	Graph	BACE	GCN	17	scaffold	benchmark
0.698704481792717	AUROC	Graph	BACE	GCN	18	scaffold	benchmark
0.805961538461539	AUROC	Graph	BACE	GCN	19	scaffold	benchmark
0.711150131694469	AUROC	Graph	BACE	GCN	20	scaffold	benchmark
0.666491596638655	AUROC	Graph	BACE	GCN	21	scaffold	benchmark
0.780824372759857	AUROC	Graph	BACE	GCN	22	scaffold	benchmark
0.80969696969697	AUROC	Graph	BACE	GCN	23	scaffold	benchmark
0.75207756232687	AUROC	Graph	BACE	GCN	24	scaffold	benchmark
0.734937673130194	AUROC	Graph	BACE	GCN	25	scaffold	benchmark
0.783760387811634	AUROC	Graph	BACE	GCN	26	scaffold	benchmark
0.72936030617824	AUROC	Graph	BACE	GCN	27	scaffold	benchmark
0.718292682926829	AUROC	Graph	BACE	GCN	28	scaffold	benchmark
0.860759493670886	AUROC	Graph	BACE	GCN	29	scaffold	benchmark
0.766812993854258	AUROC	Graph	BACE	GIN	0	scaffold	benchmark
0.755226480836237	AUROC	Graph	BACE	GIN	1	scaffold	benchmark
0.803333333333333	AUROC	Graph	BACE	GIN	2	scaffold	benchmark
0.730914588057445	AUROC	Graph	BACE	GIN	3	scaffold	benchmark
0.756372464019421	AUROC	Graph	BACE	GIN	4	scaffold	benchmark
0.799641577060932	AUROC	Graph	BACE	GIN	5	scaffold	benchmark
0.795151515151515	AUROC	Graph	BACE	GIN	6	scaffold	benchmark
0.7596757852077	AUROC	Graph	BACE	GIN	7	scaffold	benchmark
0.691140278917145	AUROC	Graph	BACE	GIN	8	scaffold	benchmark
0.824445983379501	AUROC	Graph	BACE	GIN	9	scaffold	benchmark
0.827115384615385	AUROC	Graph	BACE	GIN	10	scaffold	benchmark
0.833159722222222	AUROC	Graph	BACE	GIN	11	scaffold	benchmark
0.882986111111111	AUROC	Graph	BACE	GIN	12	scaffold	benchmark
0.875102543068089	AUROC	Graph	BACE	GIN	13	scaffold	benchmark
0.835384341002319	AUROC	Graph	BACE	GIN	14	scaffold	benchmark
0.824113475177305	AUROC	Graph	BACE	GIN	15	scaffold	benchmark
0.706340956340956	AUROC	Graph	BACE	GIN	16	scaffold	benchmark
0.857638888888889	AUROC	Graph	BACE	GIN	17	scaffold	benchmark
0.808648459383754	AUROC	Graph	BACE	GIN	18	scaffold	benchmark
0.794615384615385	AUROC	Graph	BACE	GIN	19	scaffold	benchmark
0.782616330114135	AUROC	Graph	BACE	GIN	20	scaffold	benchmark
0.804446778711485	AUROC	Graph	BACE	GIN	21	scaffold	benchmark
0.764336917562724	AUROC	Graph	BACE	GIN	22	scaffold	benchmark
0.867532467532467	AUROC	Graph	BACE	GIN	23	scaffold	benchmark
0.809037396121884	AUROC	Graph	BACE	GIN	24	scaffold	benchmark
0.787915512465374	AUROC	Graph	BACE	GIN	25	scaffold	benchmark
0.815270083102493	AUROC	Graph	BACE	GIN	26	scaffold	benchmark
0.810825587752871	AUROC	Graph	BACE	GIN	27	scaffold	benchmark
0.747735191637631	AUROC	Graph	BACE	GIN	28	scaffold	benchmark
0.871336916941217	AUROC	Graph	BACE	GIN	29	scaffold	benchmark
0.90278917145201	AUROC	SMILES	BBBP	MolBERT	0	scaffold	benchmark
0.904267443332911	AUROC	SMILES	BBBP	MolBERT	1	scaffold	benchmark
0.881802721088435	AUROC	SMILES	BBBP	MolBERT	2	scaffold	benchmark
0.880985480383071	AUROC	SMILES	BBBP	MolBERT	3	scaffold	benchmark
0.876785714285714	AUROC	SMILES	BBBP	MolBERT	4	scaffold	benchmark
0.878082992402104	AUROC	SMILES	BBBP	MolBERT	5	scaffold	benchmark
0.848606060606061	AUROC	SMILES	BBBP	MolBERT	6	scaffold	benchmark
0.920578231292517	AUROC	SMILES	BBBP	MolBERT	7	scaffold	benchmark
0.921953094963476	AUROC	SMILES	BBBP	MolBERT	8	scaffold	benchmark
0.912987012987013	AUROC	SMILES	BBBP	MolBERT	9	scaffold	benchmark
0.847852967625899	AUROC	SMILES	BBBP	MolBERT	10	scaffold	benchmark
0.866267708842208	AUROC	SMILES	BBBP	MolBERT	11	scaffold	benchmark
0.930190515922681	AUROC	SMILES	BBBP	MolBERT	12	scaffold	benchmark
0.937205651491366	AUROC	SMILES	BBBP	MolBERT	13	scaffold	benchmark
0.941256830601093	AUROC	SMILES	BBBP	MolBERT	14	scaffold	benchmark
0.952205882352941	AUROC	SMILES	BBBP	MolBERT	15	scaffold	benchmark
0.910172272354389	AUROC	SMILES	BBBP	MolBERT	16	scaffold	benchmark
0.88630174291939	AUROC	SMILES	BBBP	MolBERT	17	scaffold	benchmark
0.881018518518519	AUROC	SMILES	BBBP	MolBERT	18	scaffold	benchmark
0.862091503267974	AUROC	SMILES	BBBP	MolBERT	19	scaffold	benchmark
0.892356942777111	AUROC	SMILES	BBBP	MolBERT	20	scaffold	benchmark
0.949074074074074	AUROC	SMILES	BBBP	MolBERT	21	scaffold	benchmark
0.832808988764045	AUROC	SMILES	BBBP	MolBERT	22	scaffold	benchmark
0.843055555555556	AUROC	SMILES	BBBP	MolBERT	23	scaffold	benchmark
0.863876071193144	AUROC	SMILES	BBBP	MolBERT	24	scaffold	benchmark
0.930555555555556	AUROC	SMILES	BBBP	MolBERT	25	scaffold	benchmark
0.889907072792979	AUROC	SMILES	BBBP	MolBERT	26	scaffold	benchmark
0.916726852520584	AUROC	SMILES	BBBP	MolBERT	27	scaffold	benchmark
0.890392781316348	AUROC	SMILES	BBBP	MolBERT	28	scaffold	benchmark
0.90340040753948	AUROC	SMILES	BBBP	MolBERT	29	scaffold	benchmark
0.884194695105278	AUROC	Graph	BBBP	GROVER	0	scaffold	benchmark
0.859636363636364	AUROC	Graph	BBBP	GROVER	1	scaffold	benchmark
0.945402298850575	AUROC	Graph	BBBP	GROVER	2	scaffold	benchmark
0.868473895582329	AUROC	Graph	BBBP	GROVER	3	scaffold	benchmark
0.920101637492942	AUROC	Graph	BBBP	GROVER	4	scaffold	benchmark
0.912061759925702	AUROC	Graph	BBBP	GROVER	5	scaffold	benchmark
0.878181818181818	AUROC	Graph	BBBP	GROVER	6	scaffold	benchmark
0.93563025210084	AUROC	Graph	BBBP	GROVER	7	scaffold	benchmark
0.762569130216189	AUROC	Graph	BBBP	GROVER	8	scaffold	benchmark
0.902979373567609	AUROC	Graph	BBBP	GROVER	9	scaffold	benchmark
0.920699803793329	AUROC	Graph	BBBP	GROVER	10	scaffold	benchmark
0.915019338203696	AUROC	Graph	BBBP	GROVER	11	scaffold	benchmark
0.908581614463967	AUROC	Graph	BBBP	GROVER	12	scaffold	benchmark
0.912480376766091	AUROC	Graph	BBBP	GROVER	13	scaffold	benchmark
0.918943533697632	AUROC	Graph	BBBP	GROVER	14	scaffold	benchmark
0.917440660474716	AUROC	Graph	BBBP	GROVER	15	scaffold	benchmark
0.856302980585179	AUROC	Graph	BBBP	GROVER	16	scaffold	benchmark
0.862554112554113	AUROC	Graph	BBBP	GROVER	17	scaffold	benchmark
0.795939234589541	AUROC	Graph	BBBP	GROVER	18	scaffold	benchmark
0.871229260935143	AUROC	Graph	BBBP	GROVER	19	scaffold	benchmark
0.857968828557064	AUROC	Graph	BBBP	GROVER	20	scaffold	benchmark
0.845172413793103	AUROC	Graph	BBBP	GROVER	21	scaffold	benchmark
0.871938117748174	AUROC	Graph	BBBP	GROVER	22	scaffold	benchmark
0.839753123140987	AUROC	Graph	BBBP	GROVER	23	scaffold	benchmark
0.921177870315288	AUROC	Graph	BBBP	GROVER	24	scaffold	benchmark
0.925869120654397	AUROC	Graph	BBBP	GROVER	25	scaffold	benchmark
0.827814569536424	AUROC	Graph	BBBP	GROVER	26	scaffold	benchmark
0.911984754376059	AUROC	Graph	BBBP	GROVER	27	scaffold	benchmark
0.874734607218684	AUROC	Graph	BBBP	GROVER	28	scaffold	benchmark
0.873681628648516	AUROC	Graph	BBBP	GROVER	29	scaffold	benchmark
0.935671315285753	AUROC	RDKit2D	BBBP	RF	0	scaffold	benchmark
0.897212121212121	AUROC	RDKit2D	BBBP	RF	1	scaffold	benchmark
0.947865353037767	AUROC	RDKit2D	BBBP	RF	2	scaffold	benchmark
0.92894655545258	AUROC	RDKit2D	BBBP	RF	3	scaffold	benchmark
0.94529926595144	AUROC	RDKit2D	BBBP	RF	4	scaffold	benchmark
0.891745994892036	AUROC	RDKit2D	BBBP	RF	5	scaffold	benchmark
0.901878787878788	AUROC	RDKit2D	BBBP	RF	6	scaffold	benchmark
0.94436974789916	AUROC	RDKit2D	BBBP	RF	7	scaffold	benchmark
0.938599798893916	AUROC	RDKit2D	BBBP	RF	8	scaffold	benchmark
0.911000763941941	AUROC	RDKit2D	BBBP	RF	9	scaffold	benchmark
0.902114671898844	AUROC	RDKit2D	BBBP	RF	10	scaffold	benchmark
0.907176622260421	AUROC	RDKit2D	BBBP	RF	11	scaffold	benchmark
0.920168067226891	AUROC	RDKit2D	BBBP	RF	12	scaffold	benchmark
0.945054945054945	AUROC	RDKit2D	BBBP	RF	13	scaffold	benchmark
0.948998178506375	AUROC	RDKit2D	BBBP	RF	14	scaffold	benchmark
0.951840385276918	AUROC	RDKit2D	BBBP	RF	15	scaffold	benchmark
0.897525293956795	AUROC	RDKit2D	BBBP	RF	16	scaffold	benchmark
0.912083015024191	AUROC	RDKit2D	BBBP	RF	17	scaffold	benchmark
0.916009348524686	AUROC	RDKit2D	BBBP	RF	18	scaffold	benchmark
0.90956510809452	AUROC	RDKit2D	BBBP	RF	19	scaffold	benchmark
0.910759175465058	AUROC	RDKit2D	BBBP	RF	20	scaffold	benchmark
0.95551724137931	AUROC	RDKit2D	BBBP	RF	21	scaffold	benchmark
0.927051998281048	AUROC	RDKit2D	BBBP	RF	22	scaffold	benchmark
0.882287328970851	AUROC	RDKit2D	BBBP	RF	23	scaffold	benchmark
0.885559190957763	AUROC	RDKit2D	BBBP	RF	24	scaffold	benchmark
0.949897750511248	AUROC	RDKit2D	BBBP	RF	25	scaffold	benchmark
0.935491783173902	AUROC	RDKit2D	BBBP	RF	26	scaffold	benchmark
0.9628740824393	AUROC	RDKit2D	BBBP	RF	27	scaffold	benchmark
0.924562101910828	AUROC	RDKit2D	BBBP	RF	28	scaffold	benchmark
0.89551140544518	AUROC	RDKit2D	BBBP	RF	29	scaffold	benchmark
0.897183483729833	AUROC	RDKit2D	BBBP	SVM	0	scaffold	benchmark
0.868727272727273	AUROC	RDKit2D	BBBP	SVM	1	scaffold	benchmark
0.937485338963171	AUROC	RDKit2D	BBBP	SVM	2	scaffold	benchmark
0.905854185974668	AUROC	RDKit2D	BBBP	SVM	3	scaffold	benchmark
0.887351778656126	AUROC	RDKit2D	BBBP	SVM	4	scaffold	benchmark
0.85958904109589	AUROC	RDKit2D	BBBP	SVM	5	scaffold	benchmark
0.830909090909091	AUROC	RDKit2D	BBBP	SVM	6	scaffold	benchmark
0.920672268907563	AUROC	RDKit2D	BBBP	SVM	7	scaffold	benchmark
0.868652589240825	AUROC	RDKit2D	BBBP	SVM	8	scaffold	benchmark
0.886618283677107	AUROC	RDKit2D	BBBP	SVM	9	scaffold	benchmark
0.86701547852627	AUROC	RDKit2D	BBBP	SVM	10	scaffold	benchmark
0.867855608079072	AUROC	RDKit2D	BBBP	SVM	11	scaffold	benchmark
0.916793990323402	AUROC	RDKit2D	BBBP	SVM	12	scaffold	benchmark
0.926216640502355	AUROC	RDKit2D	BBBP	SVM	13	scaffold	benchmark
0.936930783242259	AUROC	RDKit2D	BBBP	SVM	14	scaffold	benchmark
0.916580667354661	AUROC	RDKit2D	BBBP	SVM	15	scaffold	benchmark
0.817883511074651	AUROC	RDKit2D	BBBP	SVM	16	scaffold	benchmark
0.909281894576012	AUROC	RDKit2D	BBBP	SVM	17	scaffold	benchmark
0.881682734443471	AUROC	RDKit2D	BBBP	SVM	18	scaffold	benchmark
0.881410256410256	AUROC	RDKit2D	BBBP	SVM	19	scaffold	benchmark
0.903971845148316	AUROC	RDKit2D	BBBP	SVM	20	scaffold	benchmark
0.928965517241379	AUROC	RDKit2D	BBBP	SVM	21	scaffold	benchmark
0.856467554791577	AUROC	RDKit2D	BBBP	SVM	22	scaffold	benchmark
0.845850684116597	AUROC	RDKit2D	BBBP	SVM	23	scaffold	benchmark
0.893292682926829	AUROC	RDKit2D	BBBP	SVM	24	scaffold	benchmark
0.923824130879346	AUROC	RDKit2D	BBBP	SVM	25	scaffold	benchmark
0.870063772381653	AUROC	RDKit2D	BBBP	SVM	26	scaffold	benchmark
0.913325804630152	AUROC	RDKit2D	BBBP	SVM	27	scaffold	benchmark
0.901539278131635	AUROC	RDKit2D	BBBP	SVM	28	scaffold	benchmark
0.879936227618347	AUROC	RDKit2D	BBBP	SVM	29	scaffold	benchmark
0.873803664205633	AUROC	RDKit2D	BBBP	XGBoost	0	scaffold	benchmark
0.894909090909091	AUROC	RDKit2D	BBBP	XGBoost	1	scaffold	benchmark
0.937074829931973	AUROC	RDKit2D	BBBP	XGBoost	2	scaffold	benchmark
0.908093914118011	AUROC	RDKit2D	BBBP	XGBoost	3	scaffold	benchmark
0.906973461321287	AUROC	RDKit2D	BBBP	XGBoost	4	scaffold	benchmark
0.872068725330857	AUROC	RDKit2D	BBBP	XGBoost	5	scaffold	benchmark
0.880484848484849	AUROC	RDKit2D	BBBP	XGBoost	6	scaffold	benchmark
0.917563025210084	AUROC	RDKit2D	BBBP	XGBoost	7	scaffold	benchmark
0.912141779788839	AUROC	RDKit2D	BBBP	XGBoost	8	scaffold	benchmark
0.904952890247008	AUROC	RDKit2D	BBBP	XGBoost	9	scaffold	benchmark
0.83562241116198	AUROC	RDKit2D	BBBP	XGBoost	10	scaffold	benchmark
0.888375590889557	AUROC	RDKit2D	BBBP	XGBoost	11	scaffold	benchmark
0.908390628978864	AUROC	RDKit2D	BBBP	XGBoost	12	scaffold	benchmark
0.936420722135008	AUROC	RDKit2D	BBBP	XGBoost	13	scaffold	benchmark
0.937841530054645	AUROC	RDKit2D	BBBP	XGBoost	14	scaffold	benchmark
0.922600619195046	AUROC	RDKit2D	BBBP	XGBoost	15	scaffold	benchmark
0.866762373530216	AUROC	RDKit2D	BBBP	XGBoost	16	scaffold	benchmark
0.889164756811816	AUROC	RDKit2D	BBBP	XGBoost	17	scaffold	benchmark
0.895851592170611	AUROC	RDKit2D	BBBP	XGBoost	18	scaffold	benchmark
0.908119658119658	AUROC	RDKit2D	BBBP	XGBoost	19	scaffold	benchmark
0.897247360482655	AUROC	RDKit2D	BBBP	XGBoost	20	scaffold	benchmark
0.944080459770115	AUROC	RDKit2D	BBBP	XGBoost	21	scaffold	benchmark
0.895036527718092	AUROC	RDKit2D	BBBP	XGBoost	22	scaffold	benchmark
0.84622248661511	AUROC	RDKit2D	BBBP	XGBoost	23	scaffold	benchmark
0.883923259964307	AUROC	RDKit2D	BBBP	XGBoost	24	scaffold	benchmark
0.955521472392638	AUROC	RDKit2D	BBBP	XGBoost	25	scaffold	benchmark
0.906548933038999	AUROC	RDKit2D	BBBP	XGBoost	26	scaffold	benchmark
0.94431112365895	AUROC	RDKit2D	BBBP	XGBoost	27	scaffold	benchmark
0.916069532908705	AUROC	RDKit2D	BBBP	XGBoost	28	scaffold	benchmark
0.92420897718911	AUROC	RDKit2D	BBBP	XGBoost	29	scaffold	benchmark
0.933688815969374	AUROC	SMILES	BBBP	RNN	0	scaffold	benchmark
0.893090909090909	AUROC	SMILES	BBBP	RNN	1	scaffold	benchmark
0.965282664790054	AUROC	SMILES	BBBP	RNN	2	scaffold	benchmark
0.902842137781897	AUROC	SMILES	BBBP	RNN	3	scaffold	benchmark
0.948757763975155	AUROC	SMILES	BBBP	RNN	4	scaffold	benchmark
0.915254237288136	AUROC	SMILES	BBBP	RNN	5	scaffold	benchmark
0.937090909090909	AUROC	SMILES	BBBP	RNN	6	scaffold	benchmark
0.897647058823529	AUROC	SMILES	BBBP	RNN	7	scaffold	benchmark
0.9614127702363	AUROC	SMILES	BBBP	RNN	8	scaffold	benchmark
0.922077922077922	AUROC	SMILES	BBBP	RNN	9	scaffold	benchmark
0.918519729670809	AUROC	SMILES	BBBP	RNN	10	scaffold	benchmark
0.91340782122905	AUROC	SMILES	BBBP	RNN	11	scaffold	benchmark
0.921441303794245	AUROC	SMILES	BBBP	RNN	12	scaffold	benchmark
0.944270015698587	AUROC	SMILES	BBBP	RNN	13	scaffold	benchmark
0.950250455373406	AUROC	SMILES	BBBP	RNN	14	scaffold	benchmark
0.865841073271414	AUROC	SMILES	BBBP	RNN	15	scaffold	benchmark
0.941892261416462	AUROC	SMILES	BBBP	RNN	16	scaffold	benchmark
0.878660555131143	AUROC	SMILES	BBBP	RNN	17	scaffold	benchmark
0.898773006134969	AUROC	SMILES	BBBP	RNN	18	scaffold	benchmark
0.910005027652086	AUROC	SMILES	BBBP	RNN	19	scaffold	benchmark
0.941176470588235	AUROC	SMILES	BBBP	RNN	20	scaffold	benchmark
0.807471264367816	AUROC	SMILES	BBBP	RNN	21	scaffold	benchmark
0.883541039965621	AUROC	SMILES	BBBP	RNN	22	scaffold	benchmark
0.915675193337299	AUROC	SMILES	BBBP	RNN	23	scaffold	benchmark
0.907049375371803	AUROC	SMILES	BBBP	RNN	24	scaffold	benchmark
0.920537540169442	AUROC	SMILES	BBBP	RNN	25	scaffold	benchmark
0.903789551140544	AUROC	SMILES	BBBP	RNN	26	scaffold	benchmark
0.938170525127047	AUROC	SMILES	BBBP	RNN	27	scaffold	benchmark
0.900212314225053	AUROC	SMILES	BBBP	RNN	28	scaffold	benchmark
0.919426048565121	AUROC	SMILES	BBBP	RNN	29	scaffold	benchmark
0.876401421930544	AUROC	Graph	BBBP	GCN	0	scaffold	benchmark
0.792848484848485	AUROC	Graph	BBBP	GCN	1	scaffold	benchmark
0.811283133943232	AUROC	Graph	BBBP	GCN	2	scaffold	benchmark
0.798887859128823	AUROC	Graph	BBBP	GCN	3	scaffold	benchmark
0.859542631281762	AUROC	Graph	BBBP	GCN	4	scaffold	benchmark
0.86359414905967	AUROC	Graph	BBBP	GCN	5	scaffold	benchmark
0.757212121212121	AUROC	Graph	BBBP	GCN	6	scaffold	benchmark
0.811428571428571	AUROC	Graph	BBBP	GCN	7	scaffold	benchmark
0.85507792860734	AUROC	Graph	BBBP	GCN	8	scaffold	benchmark
0.878405907817672	AUROC	Graph	BBBP	GCN	9	scaffold	benchmark
0.839764551994768	AUROC	Graph	BBBP	GCN	10	scaffold	benchmark
0.813278899871079	AUROC	Graph	BBBP	GCN	11	scaffold	benchmark
0.829895594601477	AUROC	Graph	BBBP	GCN	12	scaffold	benchmark
0.820643642072214	AUROC	Graph	BBBP	GCN	13	scaffold	benchmark
0.864867941712204	AUROC	Graph	BBBP	GCN	14	scaffold	benchmark
0.820605435156519	AUROC	Graph	BBBP	GCN	15	scaffold	benchmark
0.828137817883511	AUROC	Graph	BBBP	GCN	16	scaffold	benchmark
0.761522790934556	AUROC	Graph	BBBP	GCN	17	scaffold	benchmark
0.850715746421268	AUROC	Graph	BBBP	GCN	18	scaffold	benchmark
0.833081950729009	AUROC	Graph	BBBP	GCN	19	scaffold	benchmark
0.812971342383107	AUROC	Graph	BBBP	GCN	20	scaffold	benchmark
0.895977011494253	AUROC	Graph	BBBP	GCN	21	scaffold	benchmark
0.775247099269446	AUROC	Graph	BBBP	GCN	22	scaffold	benchmark
0.828375966686496	AUROC	Graph	BBBP	GCN	23	scaffold	benchmark
0.883700178465199	AUROC	Graph	BBBP	GCN	24	scaffold	benchmark
0.899503359626059	AUROC	Graph	BBBP	GCN	25	scaffold	benchmark
0.834559725288202	AUROC	Graph	BBBP	GCN	26	scaffold	benchmark
0.867306606437041	AUROC	Graph	BBBP	GCN	27	scaffold	benchmark
0.866640127388535	AUROC	Graph	BBBP	GCN	28	scaffold	benchmark
0.859823399558499	AUROC	Graph	BBBP	GCN	29	scaffold	benchmark
0.886792452830189	AUROC	Graph	BBBP	GIN	0	scaffold	benchmark
0.766545454545455	AUROC	Graph	BBBP	GIN	1	scaffold	benchmark
0.781433262960357	AUROC	Graph	BBBP	GIN	2	scaffold	benchmark
0.842369477911647	AUROC	Graph	BBBP	GIN	3	scaffold	benchmark
0.909796725014116	AUROC	Graph	BBBP	GIN	4	scaffold	benchmark
0.832772231251451	AUROC	Graph	BBBP	GIN	5	scaffold	benchmark
0.794969696969697	AUROC	Graph	BBBP	GIN	6	scaffold	benchmark
0.898655462184874	AUROC	Graph	BBBP	GIN	7	scaffold	benchmark
0.770864756158874	AUROC	Graph	BBBP	GIN	8	scaffold	benchmark
0.881207028265852	AUROC	Graph	BBBP	GIN	9	scaffold	benchmark
0.85159145410944	AUROC	Graph	BBBP	GIN	10	scaffold	benchmark
0.869359690588741	AUROC	Graph	BBBP	GIN	11	scaffold	benchmark
0.767761650114591	AUROC	Graph	BBBP	GIN	12	scaffold	benchmark
0.841705913134485	AUROC	Graph	BBBP	GIN	13	scaffold	benchmark
0.810223132969035	AUROC	Graph	BBBP	GIN	14	scaffold	benchmark
0.83625730994152	AUROC	Graph	BBBP	GIN	15	scaffold	benchmark
0.814465408805031	AUROC	Graph	BBBP	GIN	16	scaffold	benchmark
0.788706391647568	AUROC	Graph	BBBP	GIN	17	scaffold	benchmark
0.882267017236342	AUROC	Graph	BBBP	GIN	18	scaffold	benchmark
0.835344394167924	AUROC	Graph	BBBP	GIN	19	scaffold	benchmark
0.868841126194067	AUROC	Graph	BBBP	GIN	20	scaffold	benchmark
0.884080459770115	AUROC	Graph	BBBP	GIN	21	scaffold	benchmark
0.730339492909325	AUROC	Graph	BBBP	GIN	22	scaffold	benchmark
0.718917311124331	AUROC	Graph	BBBP	GIN	23	scaffold	benchmark
0.895449137418204	AUROC	Graph	BBBP	GIN	24	scaffold	benchmark
0.832091732398481	AUROC	Graph	BBBP	GIN	25	scaffold	benchmark
0.821559970566593	AUROC	Graph	BBBP	GIN	26	scaffold	benchmark
0.829545454545454	AUROC	Graph	BBBP	GIN	27	scaffold	benchmark
0.8052016985138	AUROC	Graph	BBBP	GIN	28	scaffold	benchmark
0.852158449840569	AUROC	Graph	BBBP	GIN	29	scaffold	benchmark
0.735611635958731	AUROC	SMILES	HIV	MolBERT	0	scaffold	benchmark
0.798293783452988	AUROC	SMILES	HIV	MolBERT	1	scaffold	benchmark
0.73252168417201	AUROC	SMILES	HIV	MolBERT	2	scaffold	benchmark
0.822990138453501	AUROC	SMILES	HIV	MolBERT	3	scaffold	benchmark
0.775197381937718	AUROC	SMILES	HIV	MolBERT	4	scaffold	benchmark
0.724043217088226	AUROC	SMILES	HIV	MolBERT	5	scaffold	benchmark
0.799613048952085	AUROC	SMILES	HIV	MolBERT	6	scaffold	benchmark
0.791530780585222	AUROC	SMILES	HIV	MolBERT	7	scaffold	benchmark
0.715448575745885	AUROC	SMILES	HIV	MolBERT	8	scaffold	benchmark
0.765400677871631	AUROC	SMILES	HIV	MolBERT	9	scaffold	benchmark
0.760991028613395	AUROC	SMILES	HIV	MolBERT	10	scaffold	benchmark
0.756526281044495	AUROC	SMILES	HIV	MolBERT	11	scaffold	benchmark
0.736987028078463	AUROC	SMILES	HIV	MolBERT	12	scaffold	benchmark
0.730060914515743	AUROC	SMILES	HIV	MolBERT	13	scaffold	benchmark
0.704749468049391	AUROC	SMILES	HIV	MolBERT	14	scaffold	benchmark
0.782508227214194	AUROC	SMILES	HIV	MolBERT	15	scaffold	benchmark
0.795058468431909	AUROC	SMILES	HIV	MolBERT	16	scaffold	benchmark
0.763296026648834	AUROC	SMILES	HIV	MolBERT	17	scaffold	benchmark
0.791812240047534	AUROC	SMILES	HIV	MolBERT	18	scaffold	benchmark
0.807867094449084	AUROC	SMILES	HIV	MolBERT	19	scaffold	benchmark
0.811785019786976	AUROC	SMILES	HIV	MolBERT	20	scaffold	benchmark
0.775943342561341	AUROC	SMILES	HIV	MolBERT	21	scaffold	benchmark
0.774486623011736	AUROC	SMILES	HIV	MolBERT	22	scaffold	benchmark
0.823278402248489	AUROC	SMILES	HIV	MolBERT	23	scaffold	benchmark
0.729897661537614	AUROC	SMILES	HIV	MolBERT	24	scaffold	benchmark
0.779926589572562	AUROC	SMILES	HIV	MolBERT	25	scaffold	benchmark
0.789969401932111	AUROC	SMILES	HIV	MolBERT	26	scaffold	benchmark
0.743051981471951	AUROC	SMILES	HIV	MolBERT	27	scaffold	benchmark
0.721340816016988	AUROC	SMILES	HIV	MolBERT	28	scaffold	benchmark
0.75495895379916	AUROC	SMILES	HIV	MolBERT	29	scaffold	benchmark
0.531052015619315	AUROC	Graph	HIV	GROVER	0	scaffold	benchmark
0.684932354052238	AUROC	Graph	HIV	GROVER	1	scaffold	benchmark
0.526380040038669	AUROC	Graph	HIV	GROVER	2	scaffold	benchmark
0.667336138740117	AUROC	Graph	HIV	GROVER	3	scaffold	benchmark
0.49961261507611	AUROC	Graph	HIV	GROVER	4	scaffold	benchmark
0.74929042491026	AUROC	Graph	HIV	GROVER	5	scaffold	benchmark
0.654988107734623	AUROC	Graph	HIV	GROVER	6	scaffold	benchmark
0.353397657851715	AUROC	Graph	HIV	GROVER	7	scaffold	benchmark
0.733008663470435	AUROC	Graph	HIV	GROVER	8	scaffold	benchmark
0.589006471606964	AUROC	Graph	HIV	GROVER	9	scaffold	benchmark
0.486238601364817	AUROC	Graph	HIV	GROVER	10	scaffold	benchmark
0.564643163662772	AUROC	Graph	HIV	GROVER	11	scaffold	benchmark
0.673715249293592	AUROC	Graph	HIV	GROVER	12	scaffold	benchmark
0.502522153387704	AUROC	Graph	HIV	GROVER	13	scaffold	benchmark
0.58791296811268	AUROC	Graph	HIV	GROVER	14	scaffold	benchmark
0.602233016612601	AUROC	Graph	HIV	GROVER	15	scaffold	benchmark
0.634117100523236	AUROC	Graph	HIV	GROVER	16	scaffold	benchmark
0.73162618238185	AUROC	Graph	HIV	GROVER	17	scaffold	benchmark
0.606465178839449	AUROC	Graph	HIV	GROVER	18	scaffold	benchmark
0.575026498394077	AUROC	Graph	HIV	GROVER	19	scaffold	benchmark
0.522661524987993	AUROC	Graph	HIV	GROVER	20	scaffold	benchmark
0.559850868014348	AUROC	Graph	HIV	GROVER	21	scaffold	benchmark
0.61003570986485	AUROC	Graph	HIV	GROVER	22	scaffold	benchmark
0.392016277059987	AUROC	Graph	HIV	GROVER	23	scaffold	benchmark
0.744456562489349	AUROC	Graph	HIV	GROVER	24	scaffold	benchmark
0.486321218753827	AUROC	Graph	HIV	GROVER	25	scaffold	benchmark
0.58890055126681	AUROC	Graph	HIV	GROVER	26	scaffold	benchmark
0.493550720380678	AUROC	Graph	HIV	GROVER	27	scaffold	benchmark
0.706317036667498	AUROC	Graph	HIV	GROVER	28	scaffold	benchmark
0.730812360598231	AUROC	Graph	HIV	GROVER	29	scaffold	benchmark
0.726900575862648	AUROC	RDKit2D	HIV	RF	0	scaffold	benchmark
0.808712329295207	AUROC	RDKit2D	HIV	RF	1	scaffold	benchmark
0.749767105602892	AUROC	RDKit2D	HIV	RF	2	scaffold	benchmark
0.785238599789417	AUROC	RDKit2D	HIV	RF	3	scaffold	benchmark
0.750516262261229	AUROC	RDKit2D	HIV	RF	4	scaffold	benchmark
0.736438002296211	AUROC	RDKit2D	HIV	RF	5	scaffold	benchmark
0.774948212966559	AUROC	RDKit2D	HIV	RF	6	scaffold	benchmark
0.778733721549576	AUROC	RDKit2D	HIV	RF	7	scaffold	benchmark
0.737494006233517	AUROC	RDKit2D	HIV	RF	8	scaffold	benchmark
0.762996634739839	AUROC	RDKit2D	HIV	RF	9	scaffold	benchmark
0.774173096808117	AUROC	RDKit2D	HIV	RF	10	scaffold	benchmark
0.781668700088731	AUROC	RDKit2D	HIV	RF	11	scaffold	benchmark
0.753540261213296	AUROC	RDKit2D	HIV	RF	12	scaffold	benchmark
0.728520709289648	AUROC	RDKit2D	HIV	RF	13	scaffold	benchmark
0.729807373620083	AUROC	RDKit2D	HIV	RF	14	scaffold	benchmark
0.775745981766924	AUROC	RDKit2D	HIV	RF	15	scaffold	benchmark
0.786083252241053	AUROC	RDKit2D	HIV	RF	16	scaffold	benchmark
0.727115444438289	AUROC	RDKit2D	HIV	RF	17	scaffold	benchmark
0.780997226394551	AUROC	RDKit2D	HIV	RF	18	scaffold	benchmark
0.80242673992674	AUROC	RDKit2D	HIV	RF	19	scaffold	benchmark
0.827213721045381	AUROC	RDKit2D	HIV	RF	20	scaffold	benchmark
0.730756719545499	AUROC	RDKit2D	HIV	RF	21	scaffold	benchmark
0.760790555472856	AUROC	RDKit2D	HIV	RF	22	scaffold	benchmark
0.802024131987195	AUROC	RDKit2D	HIV	RF	23	scaffold	benchmark
0.745918392027864	AUROC	RDKit2D	HIV	RF	24	scaffold	benchmark
0.740605217858068	AUROC	RDKit2D	HIV	RF	25	scaffold	benchmark
0.738540718754695	AUROC	RDKit2D	HIV	RF	26	scaffold	benchmark
0.784349070507862	AUROC	RDKit2D	HIV	RF	27	scaffold	benchmark
0.761957284117008	AUROC	RDKit2D	HIV	RF	28	scaffold	benchmark
0.707411876554044	AUROC	RDKit2D	HIV	RF	29	scaffold	benchmark
0.717689828463195	AUROC	RDKit2D	HIV	SVM	0	scaffold	benchmark
0.719887048120199	AUROC	RDKit2D	HIV	SVM	1	scaffold	benchmark
0.666375419571392	AUROC	RDKit2D	HIV	SVM	2	scaffold	benchmark
0.77824684706828	AUROC	RDKit2D	HIV	SVM	3	scaffold	benchmark
0.714167096885218	AUROC	RDKit2D	HIV	SVM	4	scaffold	benchmark
0.707544835504177	AUROC	RDKit2D	HIV	SVM	5	scaffold	benchmark
0.697135339319305	AUROC	RDKit2D	HIV	SVM	6	scaffold	benchmark
0.749623759120043	AUROC	RDKit2D	HIV	SVM	7	scaffold	benchmark
0.725243746503636	AUROC	RDKit2D	HIV	SVM	8	scaffold	benchmark
0.679252394512037	AUROC	RDKit2D	HIV	SVM	9	scaffold	benchmark
0.709852393974997	AUROC	RDKit2D	HIV	SVM	10	scaffold	benchmark
0.710795622596865	AUROC	RDKit2D	HIV	SVM	11	scaffold	benchmark
0.693298685469058	AUROC	RDKit2D	HIV	SVM	12	scaffold	benchmark
0.634121071694089	AUROC	RDKit2D	HIV	SVM	13	scaffold	benchmark
0.665607464938569	AUROC	RDKit2D	HIV	SVM	14	scaffold	benchmark
0.744467835829092	AUROC	RDKit2D	HIV	SVM	15	scaffold	benchmark
0.765713621440611	AUROC	RDKit2D	HIV	SVM	16	scaffold	benchmark
0.741354770802882	AUROC	RDKit2D	HIV	SVM	17	scaffold	benchmark
0.731173258946666	AUROC	RDKit2D	HIV	SVM	18	scaffold	benchmark
0.795518379384194	AUROC	RDKit2D	HIV	SVM	19	scaffold	benchmark
0.778979881234274	AUROC	RDKit2D	HIV	SVM	20	scaffold	benchmark
0.726870238824713	AUROC	RDKit2D	HIV	SVM	21	scaffold	benchmark
0.757664517754291	AUROC	RDKit2D	HIV	SVM	22	scaffold	benchmark
0.7246234917508	AUROC	RDKit2D	HIV	SVM	23	scaffold	benchmark
0.71547261996904	AUROC	RDKit2D	HIV	SVM	24	scaffold	benchmark
0.664309776774146	AUROC	RDKit2D	HIV	SVM	25	scaffold	benchmark
0.710624268247394	AUROC	RDKit2D	HIV	SVM	26	scaffold	benchmark
0.710424317436019	AUROC	RDKit2D	HIV	SVM	27	scaffold	benchmark
0.72929187353018	AUROC	RDKit2D	HIV	SVM	28	scaffold	benchmark
0.712368972746331	AUROC	RDKit2D	HIV	SVM	29	scaffold	benchmark
0.710816136374051	AUROC	RDKit2D	HIV	XGBoost	0	scaffold	benchmark
0.764755543990517	AUROC	RDKit2D	HIV	XGBoost	1	scaffold	benchmark
0.664645494448748	AUROC	RDKit2D	HIV	XGBoost	2	scaffold	benchmark
0.77428762177441	AUROC	RDKit2D	HIV	XGBoost	3	scaffold	benchmark
0.735013336775082	AUROC	RDKit2D	HIV	XGBoost	4	scaffold	benchmark
0.734384278870898	AUROC	RDKit2D	HIV	XGBoost	5	scaffold	benchmark
0.685279535744477	AUROC	RDKit2D	HIV	XGBoost	6	scaffold	benchmark
0.744725478210202	AUROC	RDKit2D	HIV	XGBoost	7	scaffold	benchmark
0.717387916566771	AUROC	RDKit2D	HIV	XGBoost	8	scaffold	benchmark
0.701501423763914	AUROC	RDKit2D	HIV	XGBoost	9	scaffold	benchmark
0.720061789738777	AUROC	RDKit2D	HIV	XGBoost	10	scaffold	benchmark
0.727219202898551	AUROC	RDKit2D	HIV	XGBoost	11	scaffold	benchmark
0.66095491827562	AUROC	RDKit2D	HIV	XGBoost	12	scaffold	benchmark
0.685333457602799	AUROC	RDKit2D	HIV	XGBoost	13	scaffold	benchmark
0.698796172040319	AUROC	RDKit2D	HIV	XGBoost	14	scaffold	benchmark
0.753811371874199	AUROC	RDKit2D	HIV	XGBoost	15	scaffold	benchmark
0.74136343778769	AUROC	RDKit2D	HIV	XGBoost	16	scaffold	benchmark
0.7376250175781	AUROC	RDKit2D	HIV	XGBoost	17	scaffold	benchmark
0.710939449570449	AUROC	RDKit2D	HIV	XGBoost	18	scaffold	benchmark
0.785442925019602	AUROC	RDKit2D	HIV	XGBoost	19	scaffold	benchmark
0.732541337276472	AUROC	RDKit2D	HIV	XGBoost	20	scaffold	benchmark
0.691455037862455	AUROC	RDKit2D	HIV	XGBoost	21	scaffold	benchmark
0.751074647032554	AUROC	RDKit2D	HIV	XGBoost	22	scaffold	benchmark
0.771198227037675	AUROC	RDKit2D	HIV	XGBoost	23	scaffold	benchmark
0.718925357972136	AUROC	RDKit2D	HIV	XGBoost	24	scaffold	benchmark
0.718401788027986	AUROC	RDKit2D	HIV	XGBoost	25	scaffold	benchmark
0.709549849893267	AUROC	RDKit2D	HIV	XGBoost	26	scaffold	benchmark
0.752649439373336	AUROC	RDKit2D	HIV	XGBoost	27	scaffold	benchmark
0.718757306121326	AUROC	RDKit2D	HIV	XGBoost	28	scaffold	benchmark
0.704073424016381	AUROC	RDKit2D	HIV	XGBoost	29	scaffold	benchmark
0.700320338493509	AUROC	SMILES	HIV	RNN	0	scaffold	benchmark
0.683837516004694	AUROC	SMILES	HIV	RNN	1	scaffold	benchmark
0.650156424836153	AUROC	SMILES	HIV	RNN	2	scaffold	benchmark
0.722224878857434	AUROC	SMILES	HIV	RNN	3	scaffold	benchmark
0.726178105915596	AUROC	SMILES	HIV	RNN	4	scaffold	benchmark
0.689928207696803	AUROC	SMILES	HIV	RNN	5	scaffold	benchmark
0.724581113222339	AUROC	SMILES	HIV	RNN	6	scaffold	benchmark
0.700189294477526	AUROC	SMILES	HIV	RNN	7	scaffold	benchmark
0.619517200773825	AUROC	SMILES	HIV	RNN	8	scaffold	benchmark
0.667419560659922	AUROC	SMILES	HIV	RNN	9	scaffold	benchmark
0.573164787383641	AUROC	SMILES	HIV	RNN	10	scaffold	benchmark
0.675094078035255	AUROC	SMILES	HIV	RNN	11	scaffold	benchmark
0.711678060340899	AUROC	SMILES	HIV	RNN	12	scaffold	benchmark
0.710565989648683	AUROC	SMILES	HIV	RNN	13	scaffold	benchmark
0.690625628976673	AUROC	SMILES	HIV	RNN	14	scaffold	benchmark
0.716666440921312	AUROC	SMILES	HIV	RNN	15	scaffold	benchmark
0.746051280379468	AUROC	SMILES	HIV	RNN	16	scaffold	benchmark
0.711068150992584	AUROC	SMILES	HIV	RNN	17	scaffold	benchmark
0.718453425543215	AUROC	SMILES	HIV	RNN	18	scaffold	benchmark
0.709143748114409	AUROC	SMILES	HIV	RNN	19	scaffold	benchmark
0.732824815662344	AUROC	SMILES	HIV	RNN	20	scaffold	benchmark
0.682747692482558	AUROC	SMILES	HIV	RNN	21	scaffold	benchmark
0.716134707212868	AUROC	SMILES	HIV	RNN	22	scaffold	benchmark
0.696779941862541	AUROC	SMILES	HIV	RNN	23	scaffold	benchmark
0.666587710030333	AUROC	SMILES	HIV	RNN	24	scaffold	benchmark
0.728170644499844	AUROC	SMILES	HIV	RNN	25	scaffold	benchmark
0.636389628760176	AUROC	SMILES	HIV	RNN	26	scaffold	benchmark
0.699859742395982	AUROC	SMILES	HIV	RNN	27	scaffold	benchmark
0.688791565132298	AUROC	SMILES	HIV	RNN	28	scaffold	benchmark
0.660418318265277	AUROC	SMILES	HIV	RNN	29	scaffold	benchmark
0.705061648280337	AUROC	Graph	HIV	GCN	0	scaffold	benchmark
0.780952158084585	AUROC	Graph	HIV	GCN	1	scaffold	benchmark
0.668969270702503	AUROC	Graph	HIV	GCN	2	scaffold	benchmark
0.761715761285386	AUROC	Graph	HIV	GCN	3	scaffold	benchmark
0.714764378816881	AUROC	Graph	HIV	GCN	4	scaffold	benchmark
0.711440854829285	AUROC	Graph	HIV	GCN	5	scaffold	benchmark
0.651415445328798	AUROC	Graph	HIV	GCN	6	scaffold	benchmark
0.61261834613593	AUROC	Graph	HIV	GCN	7	scaffold	benchmark
0.718262259231222	AUROC	Graph	HIV	GCN	8	scaffold	benchmark
0.742315194603956	AUROC	Graph	HIV	GCN	9	scaffold	benchmark
0.703965474105579	AUROC	Graph	HIV	GCN	10	scaffold	benchmark
0.766930745362118	AUROC	Graph	HIV	GCN	11	scaffold	benchmark
0.654569319114028	AUROC	Graph	HIV	GCN	12	scaffold	benchmark
0.700778309284818	AUROC	Graph	HIV	GCN	13	scaffold	benchmark
0.69447034516186	AUROC	Graph	HIV	GCN	14	scaffold	benchmark
0.735883014242274	AUROC	Graph	HIV	GCN	15	scaffold	benchmark
0.701175243280249	AUROC	Graph	HIV	GCN	16	scaffold	benchmark
0.681025523594793	AUROC	Graph	HIV	GCN	17	scaffold	benchmark
0.735988119703512	AUROC	Graph	HIV	GCN	18	scaffold	benchmark
0.656837119644588	AUROC	Graph	HIV	GCN	19	scaffold	benchmark
0.778097013871232	AUROC	Graph	HIV	GCN	20	scaffold	benchmark
0.670119445995233	AUROC	Graph	HIV	GCN	21	scaffold	benchmark
0.738318335440165	AUROC	Graph	HIV	GCN	22	scaffold	benchmark
0.719502831879897	AUROC	Graph	HIV	GCN	23	scaffold	benchmark
0.715527759790055	AUROC	Graph	HIV	GCN	24	scaffold	benchmark
0.740177234493957	AUROC	Graph	HIV	GCN	25	scaffold	benchmark
0.671371746447364	AUROC	Graph	HIV	GCN	26	scaffold	benchmark
0.716738386523521	AUROC	Graph	HIV	GCN	27	scaffold	benchmark
0.676945622349713	AUROC	Graph	HIV	GCN	28	scaffold	benchmark
0.654842247515927	AUROC	Graph	HIV	GCN	29	scaffold	benchmark
0.675880461977621	AUROC	Graph	HIV	GIN	0	scaffold	benchmark
0.750758029090933	AUROC	Graph	HIV	GIN	1	scaffold	benchmark
0.697024883347415	AUROC	Graph	HIV	GIN	2	scaffold	benchmark
0.784893575193403	AUROC	Graph	HIV	GIN	3	scaffold	benchmark
0.752755446176283	AUROC	Graph	HIV	GIN	4	scaffold	benchmark
0.672040654478671	AUROC	Graph	HIV	GIN	5	scaffold	benchmark
0.624300748083286	AUROC	Graph	HIV	GIN	6	scaffold	benchmark
0.688395477108126	AUROC	Graph	HIV	GIN	7	scaffold	benchmark
0.699290100092523	AUROC	Graph	HIV	GIN	8	scaffold	benchmark
0.672270531400966	AUROC	Graph	HIV	GIN	9	scaffold	benchmark
0.791902116242354	AUROC	Graph	HIV	GIN	10	scaffold	benchmark
0.728419819106094	AUROC	Graph	HIV	GIN	11	scaffold	benchmark
0.681806580986236	AUROC	Graph	HIV	GIN	12	scaffold	benchmark
0.686949106022585	AUROC	Graph	HIV	GIN	13	scaffold	benchmark
0.676873374929657	AUROC	Graph	HIV	GIN	14	scaffold	benchmark
0.66852342220928	AUROC	Graph	HIV	GIN	15	scaffold	benchmark
0.728914896738333	AUROC	Graph	HIV	GIN	16	scaffold	benchmark
0.702312800549576	AUROC	Graph	HIV	GIN	17	scaffold	benchmark
0.687889659870229	AUROC	Graph	HIV	GIN	18	scaffold	benchmark
0.70314056029753	AUROC	Graph	HIV	GIN	19	scaffold	benchmark
0.758081193321468	AUROC	Graph	HIV	GIN	20	scaffold	benchmark
0.731385245929041	AUROC	Graph	HIV	GIN	21	scaffold	benchmark
0.742041238892244	AUROC	Graph	HIV	GIN	22	scaffold	benchmark
0.699027947404884	AUROC	Graph	HIV	GIN	23	scaffold	benchmark
0.728434613680515	AUROC	Graph	HIV	GIN	24	scaffold	benchmark
0.687099730948082	AUROC	Graph	HIV	GIN	25	scaffold	benchmark
0.680389398020656	AUROC	Graph	HIV	GIN	26	scaffold	benchmark
0.697113336956043	AUROC	Graph	HIV	GIN	27	scaffold	benchmark
0.676746551029415	AUROC	Graph	HIV	GIN	28	scaffold	benchmark
0.665468615861097	AUROC	Graph	HIV	GIN	29	scaffold	benchmark
1.11612310175091	RMSE	SMILES	ESOL	MolBERT	0	scaffold	benchmark
1.89303475986694	RMSE	SMILES	ESOL	MolBERT	1	scaffold	benchmark
1.36291871260887	RMSE	SMILES	ESOL	MolBERT	2	scaffold	benchmark
1.37903972259457	RMSE	SMILES	ESOL	MolBERT	3	scaffold	benchmark
1.12484982254067	RMSE	SMILES	ESOL	MolBERT	4	scaffold	benchmark
1.91121772176371	RMSE	SMILES	ESOL	MolBERT	5	scaffold	benchmark
1.08502828110742	RMSE	SMILES	ESOL	MolBERT	6	scaffold	benchmark
1.12225360502002	RMSE	SMILES	ESOL	MolBERT	7	scaffold	benchmark
1.54796613136661	RMSE	SMILES	ESOL	MolBERT	8	scaffold	benchmark
1.01513748084316	RMSE	SMILES	ESOL	MolBERT	9	scaffold	benchmark
1.2563803534029	RMSE	SMILES	ESOL	MolBERT	10	scaffold	benchmark
1.05474790931569	RMSE	SMILES	ESOL	MolBERT	11	scaffold	benchmark
1.65667560052827	RMSE	SMILES	ESOL	MolBERT	12	scaffold	benchmark
0.994468346793228	RMSE	SMILES	ESOL	MolBERT	13	scaffold	benchmark
1.5743020269112	RMSE	SMILES	ESOL	MolBERT	14	scaffold	benchmark
1.66437200008411	RMSE	SMILES	ESOL	MolBERT	15	scaffold	benchmark
1.5530591486417	RMSE	SMILES	ESOL	MolBERT	16	scaffold	benchmark
1.10641451916819	RMSE	SMILES	ESOL	MolBERT	17	scaffold	benchmark
1.47018669270695	RMSE	SMILES	ESOL	MolBERT	18	scaffold	benchmark
1.89161148094836	RMSE	SMILES	ESOL	MolBERT	19	scaffold	benchmark
1.67764544169535	RMSE	SMILES	ESOL	MolBERT	20	scaffold	benchmark
1.63470808235306	RMSE	SMILES	ESOL	MolBERT	21	scaffold	benchmark
1.5117078624405	RMSE	SMILES	ESOL	MolBERT	22	scaffold	benchmark
1.93395346680613	RMSE	SMILES	ESOL	MolBERT	23	scaffold	benchmark
1.25724240844	RMSE	SMILES	ESOL	MolBERT	24	scaffold	benchmark
1.2268249967705	RMSE	SMILES	ESOL	MolBERT	25	scaffold	benchmark
1.36783503494952	RMSE	SMILES	ESOL	MolBERT	26	scaffold	benchmark
1.30101133664163	RMSE	SMILES	ESOL	MolBERT	27	scaffold	benchmark
1.21719072596057	RMSE	SMILES	ESOL	MolBERT	28	scaffold	benchmark
1.06322356419813	RMSE	SMILES	ESOL	MolBERT	29	scaffold	benchmark
0.495577114006903	RMSE	Graph	ESOL	GROVER	0	scaffold	benchmark
0.982652106514497	RMSE	Graph	ESOL	GROVER	1	scaffold	benchmark
0.587874584211792	RMSE	Graph	ESOL	GROVER	2	scaffold	benchmark
0.82693766734144	RMSE	Graph	ESOL	GROVER	3	scaffold	benchmark
0.772158339056736	RMSE	Graph	ESOL	GROVER	4	scaffold	benchmark
0.951670022637121	RMSE	Graph	ESOL	GROVER	5	scaffold	benchmark
0.77666906383317	RMSE	Graph	ESOL	GROVER	6	scaffold	benchmark
0.784830409670375	RMSE	Graph	ESOL	GROVER	7	scaffold	benchmark
0.995846214099574	RMSE	Graph	ESOL	GROVER	8	scaffold	benchmark
0.607440013540349	RMSE	Graph	ESOL	GROVER	9	scaffold	benchmark
1.09859311037781	RMSE	Graph	ESOL	GROVER	10	scaffold	benchmark
0.653275947327854	RMSE	Graph	ESOL	GROVER	11	scaffold	benchmark
0.854048897661937	RMSE	Graph	ESOL	GROVER	12	scaffold	benchmark
0.517063403392975	RMSE	Graph	ESOL	GROVER	13	scaffold	benchmark
0.678454702567543	RMSE	Graph	ESOL	GROVER	14	scaffold	benchmark
1.66302574088847	RMSE	Graph	ESOL	GROVER	15	scaffold	benchmark
0.966305318401781	RMSE	Graph	ESOL	GROVER	16	scaffold	benchmark
0.500607504877179	RMSE	Graph	ESOL	GROVER	17	scaffold	benchmark
0.789354780055788	RMSE	Graph	ESOL	GROVER	18	scaffold	benchmark
0.972508216740351	RMSE	Graph	ESOL	GROVER	19	scaffold	benchmark
1.19203832611028	RMSE	Graph	ESOL	GROVER	20	scaffold	benchmark
0.910200147038277	RMSE	Graph	ESOL	GROVER	21	scaffold	benchmark
0.647922964024952	RMSE	Graph	ESOL	GROVER	22	scaffold	benchmark
1.18680453347755	RMSE	Graph	ESOL	GROVER	23	scaffold	benchmark
0.739711945847395	RMSE	Graph	ESOL	GROVER	24	scaffold	benchmark
0.774162057681506	RMSE	Graph	ESOL	GROVER	25	scaffold	benchmark
0.51807970451547	RMSE	Graph	ESOL	GROVER	26	scaffold	benchmark
0.711245695493295	RMSE	Graph	ESOL	GROVER	27	scaffold	benchmark
0.846798287703877	RMSE	Graph	ESOL	GROVER	28	scaffold	benchmark
0.758994509441886	RMSE	Graph	ESOL	GROVER	29	scaffold	benchmark
0.405574028017557	RMSE	RDKit2D	ESOL	RF	0	scaffold	benchmark
0.764189497986878	RMSE	RDKit2D	ESOL	RF	1	scaffold	benchmark
0.401266295058401	RMSE	RDKit2D	ESOL	RF	2	scaffold	benchmark
0.412024359693249	RMSE	RDKit2D	ESOL	RF	3	scaffold	benchmark
0.397586970828913	RMSE	RDKit2D	ESOL	RF	4	scaffold	benchmark
0.601483300369398	RMSE	RDKit2D	ESOL	RF	5	scaffold	benchmark
0.434342905718754	RMSE	RDKit2D	ESOL	RF	6	scaffold	benchmark
0.37992174526577	RMSE	RDKit2D	ESOL	RF	7	scaffold	benchmark
0.604632740965315	RMSE	RDKit2D	ESOL	RF	8	scaffold	benchmark
0.422511984862923	RMSE	RDKit2D	ESOL	RF	9	scaffold	benchmark
0.461312918939548	RMSE	RDKit2D	ESOL	RF	10	scaffold	benchmark
0.442789881139989	RMSE	RDKit2D	ESOL	RF	11	scaffold	benchmark
0.62263975983789	RMSE	RDKit2D	ESOL	RF	12	scaffold	benchmark
0.440727999513047	RMSE	RDKit2D	ESOL	RF	13	scaffold	benchmark
0.436928145909198	RMSE	RDKit2D	ESOL	RF	14	scaffold	benchmark
0.615228477160105	RMSE	RDKit2D	ESOL	RF	15	scaffold	benchmark
0.533137559500954	RMSE	RDKit2D	ESOL	RF	16	scaffold	benchmark
0.367499175563367	RMSE	RDKit2D	ESOL	RF	17	scaffold	benchmark
0.433959346181143	RMSE	RDKit2D	ESOL	RF	18	scaffold	benchmark
0.632178126827053	RMSE	RDKit2D	ESOL	RF	19	scaffold	benchmark
0.489210860563127	RMSE	RDKit2D	ESOL	RF	20	scaffold	benchmark
0.611953501768016	RMSE	RDKit2D	ESOL	RF	21	scaffold	benchmark
0.480000080025468	RMSE	RDKit2D	ESOL	RF	22	scaffold	benchmark
0.541345860144135	RMSE	RDKit2D	ESOL	RF	23	scaffold	benchmark
0.443094054396239	RMSE	RDKit2D	ESOL	RF	24	scaffold	benchmark
0.588294395503243	RMSE	RDKit2D	ESOL	RF	25	scaffold	benchmark
0.426730585989217	RMSE	RDKit2D	ESOL	RF	26	scaffold	benchmark
0.410840372426456	RMSE	RDKit2D	ESOL	RF	27	scaffold	benchmark
0.392981066625665	RMSE	RDKit2D	ESOL	RF	28	scaffold	benchmark
0.384419145403154	RMSE	RDKit2D	ESOL	RF	29	scaffold	benchmark
0.524360643778699	RMSE	RDKit2D	ESOL	SVM	0	scaffold	benchmark
0.863689786057333	RMSE	RDKit2D	ESOL	SVM	1	scaffold	benchmark
0.567350208610009	RMSE	RDKit2D	ESOL	SVM	2	scaffold	benchmark
0.540943624221741	RMSE	RDKit2D	ESOL	SVM	3	scaffold	benchmark
0.519595485987465	RMSE	RDKit2D	ESOL	SVM	4	scaffold	benchmark
0.849006824377204	RMSE	RDKit2D	ESOL	SVM	5	scaffold	benchmark
0.648988593754423	RMSE	RDKit2D	ESOL	SVM	6	scaffold	benchmark
0.538520196343964	RMSE	RDKit2D	ESOL	SVM	7	scaffold	benchmark
0.777164712145973	RMSE	RDKit2D	ESOL	SVM	8	scaffold	benchmark
0.538955010421294	RMSE	RDKit2D	ESOL	SVM	9	scaffold	benchmark
0.711369125049744	RMSE	RDKit2D	ESOL	SVM	10	scaffold	benchmark
0.609326031684193	RMSE	RDKit2D	ESOL	SVM	11	scaffold	benchmark
0.841028040591683	RMSE	RDKit2D	ESOL	SVM	12	scaffold	benchmark
0.513736738465772	RMSE	RDKit2D	ESOL	SVM	13	scaffold	benchmark
0.496704872696599	RMSE	RDKit2D	ESOL	SVM	14	scaffold	benchmark
0.907260425683445	RMSE	RDKit2D	ESOL	SVM	15	scaffold	benchmark
0.788198263738756	RMSE	RDKit2D	ESOL	SVM	16	scaffold	benchmark
0.471035549268747	RMSE	RDKit2D	ESOL	SVM	17	scaffold	benchmark
0.556105336653646	RMSE	RDKit2D	ESOL	SVM	18	scaffold	benchmark
0.778425311777769	RMSE	RDKit2D	ESOL	SVM	19	scaffold	benchmark
0.809928185748313	RMSE	RDKit2D	ESOL	SVM	20	scaffold	benchmark
0.729437183343514	RMSE	RDKit2D	ESOL	SVM	21	scaffold	benchmark
0.714815857409761	RMSE	RDKit2D	ESOL	SVM	22	scaffold	benchmark
0.768791922624136	RMSE	RDKit2D	ESOL	SVM	23	scaffold	benchmark
0.583610864482046	RMSE	RDKit2D	ESOL	SVM	24	scaffold	benchmark
0.556820295532886	RMSE	RDKit2D	ESOL	SVM	25	scaffold	benchmark
0.497723384406533	RMSE	RDKit2D	ESOL	SVM	26	scaffold	benchmark
0.56439504281843	RMSE	RDKit2D	ESOL	SVM	27	scaffold	benchmark
0.488900226584423	RMSE	RDKit2D	ESOL	SVM	28	scaffold	benchmark
0.522168100607603	RMSE	RDKit2D	ESOL	SVM	29	scaffold	benchmark
0.393615781798554	RMSE	RDKit2D	ESOL	XGBoost	0	scaffold	benchmark
0.660606219562351	RMSE	RDKit2D	ESOL	XGBoost	1	scaffold	benchmark
0.37676368487892	RMSE	RDKit2D	ESOL	XGBoost	2	scaffold	benchmark
0.389028815496404	RMSE	RDKit2D	ESOL	XGBoost	3	scaffold	benchmark
0.37557181180168	RMSE	RDKit2D	ESOL	XGBoost	4	scaffold	benchmark
0.502304195291856	RMSE	RDKit2D	ESOL	XGBoost	5	scaffold	benchmark
0.396738143822249	RMSE	RDKit2D	ESOL	XGBoost	6	scaffold	benchmark
0.379543114835698	RMSE	RDKit2D	ESOL	XGBoost	7	scaffold	benchmark
0.415049138542522	RMSE	RDKit2D	ESOL	XGBoost	8	scaffold	benchmark
0.400872216415139	RMSE	RDKit2D	ESOL	XGBoost	9	scaffold	benchmark
0.484444954731865	RMSE	RDKit2D	ESOL	XGBoost	10	scaffold	benchmark
0.494572323785674	RMSE	RDKit2D	ESOL	XGBoost	11	scaffold	benchmark
0.415797294577064	RMSE	RDKit2D	ESOL	XGBoost	12	scaffold	benchmark
0.353812116140383	RMSE	RDKit2D	ESOL	XGBoost	13	scaffold	benchmark
0.401374741299447	RMSE	RDKit2D	ESOL	XGBoost	14	scaffold	benchmark
0.478379862691665	RMSE	RDKit2D	ESOL	XGBoost	15	scaffold	benchmark
0.403360441823312	RMSE	RDKit2D	ESOL	XGBoost	16	scaffold	benchmark
0.36352269429015	RMSE	RDKit2D	ESOL	XGBoost	17	scaffold	benchmark
0.393186292516694	RMSE	RDKit2D	ESOL	XGBoost	18	scaffold	benchmark
0.524124847921972	RMSE	RDKit2D	ESOL	XGBoost	19	scaffold	benchmark
0.358951335267346	RMSE	RDKit2D	ESOL	XGBoost	20	scaffold	benchmark
0.437768406252601	RMSE	RDKit2D	ESOL	XGBoost	21	scaffold	benchmark
0.352259828422056	RMSE	RDKit2D	ESOL	XGBoost	22	scaffold	benchmark
0.473279835587909	RMSE	RDKit2D	ESOL	XGBoost	23	scaffold	benchmark
0.442037421596826	RMSE	RDKit2D	ESOL	XGBoost	24	scaffold	benchmark
0.555916409018446	RMSE	RDKit2D	ESOL	XGBoost	25	scaffold	benchmark
0.403793224560162	RMSE	RDKit2D	ESOL	XGBoost	26	scaffold	benchmark
0.423255844470086	RMSE	RDKit2D	ESOL	XGBoost	27	scaffold	benchmark
0.328576243871742	RMSE	RDKit2D	ESOL	XGBoost	28	scaffold	benchmark
0.329329944751887	RMSE	RDKit2D	ESOL	XGBoost	29	scaffold	benchmark
0.75637651900527	RMSE	SMILES	ESOL	RNN	0	scaffold	benchmark
1.04874605482358	RMSE	SMILES	ESOL	RNN	1	scaffold	benchmark
0.719961806633281	RMSE	SMILES	ESOL	RNN	2	scaffold	benchmark
0.777849335944882	RMSE	SMILES	ESOL	RNN	3	scaffold	benchmark
0.553525614304137	RMSE	SMILES	ESOL	RNN	4	scaffold	benchmark
0.867571797830679	RMSE	SMILES	ESOL	RNN	5	scaffold	benchmark
0.63812924976969	RMSE	SMILES	ESOL	RNN	6	scaffold	benchmark
0.654051344835394	RMSE	SMILES	ESOL	RNN	7	scaffold	benchmark
0.596791575813783	RMSE	SMILES	ESOL	RNN	8	scaffold	benchmark
0.878218509823886	RMSE	SMILES	ESOL	RNN	9	scaffold	benchmark
0.631186082074075	RMSE	SMILES	ESOL	RNN	10	scaffold	benchmark
0.678941240170013	RMSE	SMILES	ESOL	RNN	11	scaffold	benchmark
0.801300764888315	RMSE	SMILES	ESOL	RNN	12	scaffold	benchmark
0.797692017537326	RMSE	SMILES	ESOL	RNN	13	scaffold	benchmark
0.662661716541656	RMSE	SMILES	ESOL	RNN	14	scaffold	benchmark
0.754185771619083	RMSE	SMILES	ESOL	RNN	15	scaffold	benchmark
0.712141126767956	RMSE	SMILES	ESOL	RNN	16	scaffold	benchmark
0.53091247952513	RMSE	SMILES	ESOL	RNN	17	scaffold	benchmark
0.748541401051526	RMSE	SMILES	ESOL	RNN	18	scaffold	benchmark
0.997128959927352	RMSE	SMILES	ESOL	RNN	19	scaffold	benchmark
0.761053480076959	RMSE	SMILES	ESOL	RNN	20	scaffold	benchmark
0.915458654170727	RMSE	SMILES	ESOL	RNN	21	scaffold	benchmark
0.83466080679893	RMSE	SMILES	ESOL	RNN	22	scaffold	benchmark
0.78585378405089	RMSE	SMILES	ESOL	RNN	23	scaffold	benchmark
0.685357471983561	RMSE	SMILES	ESOL	RNN	24	scaffold	benchmark
0.711998145700389	RMSE	SMILES	ESOL	RNN	25	scaffold	benchmark
0.842761766155979	RMSE	SMILES	ESOL	RNN	26	scaffold	benchmark
0.667922359575353	RMSE	SMILES	ESOL	RNN	27	scaffold	benchmark
0.68300756055154	RMSE	SMILES	ESOL	RNN	28	scaffold	benchmark
0.58200467288224	RMSE	SMILES	ESOL	RNN	29	scaffold	benchmark
0.990983494719456	RMSE	Graph	ESOL	GCN	0	scaffold	benchmark
1.8061982552405	RMSE	Graph	ESOL	GCN	1	scaffold	benchmark
1.30513990490484	RMSE	Graph	ESOL	GCN	2	scaffold	benchmark
1.3386001024959	RMSE	Graph	ESOL	GCN	3	scaffold	benchmark
1.14137322390608	RMSE	Graph	ESOL	GCN	4	scaffold	benchmark
2.10467463026062	RMSE	Graph	ESOL	GCN	5	scaffold	benchmark
0.974251293993766	RMSE	Graph	ESOL	GCN	6	scaffold	benchmark
1.06534413057076	RMSE	Graph	ESOL	GCN	7	scaffold	benchmark
1.72546990624658	RMSE	Graph	ESOL	GCN	8	scaffold	benchmark
1.17688002018613	RMSE	Graph	ESOL	GCN	9	scaffold	benchmark
1.02724439361697	RMSE	Graph	ESOL	GCN	10	scaffold	benchmark
1.40751072185782	RMSE	Graph	ESOL	GCN	11	scaffold	benchmark
2.31727565957999	RMSE	Graph	ESOL	GCN	12	scaffold	benchmark
1.46133474610032	RMSE	Graph	ESOL	GCN	13	scaffold	benchmark
1.30339803697236	RMSE	Graph	ESOL	GCN	14	scaffold	benchmark
1.80189338183238	RMSE	Graph	ESOL	GCN	15	scaffold	benchmark
1.89456128814892	RMSE	Graph	ESOL	GCN	16	scaffold	benchmark
1.1619358868418	RMSE	Graph	ESOL	GCN	17	scaffold	benchmark
1.36560473055296	RMSE	Graph	ESOL	GCN	18	scaffold	benchmark
1.74777579890609	RMSE	Graph	ESOL	GCN	19	scaffold	benchmark
1.8952971101451	RMSE	Graph	ESOL	GCN	20	scaffold	benchmark
1.9214984726246	RMSE	Graph	ESOL	GCN	21	scaffold	benchmark
1.93818061003006	RMSE	Graph	ESOL	GCN	22	scaffold	benchmark
1.93862314422141	RMSE	Graph	ESOL	GCN	23	scaffold	benchmark
1.20480428177848	RMSE	Graph	ESOL	GCN	24	scaffold	benchmark
1.20939096026528	RMSE	Graph	ESOL	GCN	25	scaffold	benchmark
1.34884678730764	RMSE	Graph	ESOL	GCN	26	scaffold	benchmark
1.2601692750638	RMSE	Graph	ESOL	GCN	27	scaffold	benchmark
1.20756008753715	RMSE	Graph	ESOL	GCN	28	scaffold	benchmark
0.93497269752396	RMSE	Graph	ESOL	GCN	29	scaffold	benchmark
0.967422550382426	RMSE	Graph	ESOL	GIN	0	scaffold	benchmark
1.47102788940057	RMSE	Graph	ESOL	GIN	1	scaffold	benchmark
1.3918762781452	RMSE	Graph	ESOL	GIN	2	scaffold	benchmark
1.11523708543479	RMSE	Graph	ESOL	GIN	3	scaffold	benchmark
1.06166977746999	RMSE	Graph	ESOL	GIN	4	scaffold	benchmark
2.05131277015324	RMSE	Graph	ESOL	GIN	5	scaffold	benchmark
0.887827712945417	RMSE	Graph	ESOL	GIN	6	scaffold	benchmark
1.0433555360825	RMSE	Graph	ESOL	GIN	7	scaffold	benchmark
1.65424899124002	RMSE	Graph	ESOL	GIN	8	scaffold	benchmark
1.38917948617352	RMSE	Graph	ESOL	GIN	9	scaffold	benchmark
1.12897376388936	RMSE	Graph	ESOL	GIN	10	scaffold	benchmark
1.39221244250757	RMSE	Graph	ESOL	GIN	11	scaffold	benchmark
1.57506746888321	RMSE	Graph	ESOL	GIN	12	scaffold	benchmark
1.13626511908365	RMSE	Graph	ESOL	GIN	13	scaffold	benchmark
1.04867330283836	RMSE	Graph	ESOL	GIN	14	scaffold	benchmark
1.83071117938486	RMSE	Graph	ESOL	GIN	15	scaffold	benchmark
2.07042519712022	RMSE	Graph	ESOL	GIN	16	scaffold	benchmark
0.971527339119233	RMSE	Graph	ESOL	GIN	17	scaffold	benchmark
1.21903431203728	RMSE	Graph	ESOL	GIN	18	scaffold	benchmark
1.72320173587028	RMSE	Graph	ESOL	GIN	19	scaffold	benchmark
2.04755194009583	RMSE	Graph	ESOL	GIN	20	scaffold	benchmark
1.86054268899413	RMSE	Graph	ESOL	GIN	21	scaffold	benchmark
1.99405760691676	RMSE	Graph	ESOL	GIN	22	scaffold	benchmark
1.70325060479229	RMSE	Graph	ESOL	GIN	23	scaffold	benchmark
1.60897333591116	RMSE	Graph	ESOL	GIN	24	scaffold	benchmark
1.23018192563931	RMSE	Graph	ESOL	GIN	25	scaffold	benchmark
1.25961590107686	RMSE	Graph	ESOL	GIN	26	scaffold	benchmark
1.16392502145624	RMSE	Graph	ESOL	GIN	27	scaffold	benchmark
1.19382462015197	RMSE	Graph	ESOL	GIN	28	scaffold	benchmark
0.901543566678736	RMSE	Graph	ESOL	GIN	29	scaffold	benchmark
5.0291065842019	RMSE	SMILES	FreeSolv	MolBERT	0	scaffold	benchmark
5.84930254775911	RMSE	SMILES	FreeSolv	MolBERT	1	scaffold	benchmark
4.70027008873458	RMSE	SMILES	FreeSolv	MolBERT	2	scaffold	benchmark
5.25399189265845	RMSE	SMILES	FreeSolv	MolBERT	3	scaffold	benchmark
6.78306914193323	RMSE	SMILES	FreeSolv	MolBERT	4	scaffold	benchmark
3.51404685523516	RMSE	SMILES	FreeSolv	MolBERT	5	scaffold	benchmark
5.99369192404192	RMSE	SMILES	FreeSolv	MolBERT	6	scaffold	benchmark
4.66122853176789	RMSE	SMILES	FreeSolv	MolBERT	7	scaffold	benchmark
5.16954505893762	RMSE	SMILES	FreeSolv	MolBERT	8	scaffold	benchmark
5.4514121182295	RMSE	SMILES	FreeSolv	MolBERT	9	scaffold	benchmark
5.37971326028834	RMSE	SMILES	FreeSolv	MolBERT	10	scaffold	benchmark
4.8690510355461	RMSE	SMILES	FreeSolv	MolBERT	11	scaffold	benchmark
5.48154307399335	RMSE	SMILES	FreeSolv	MolBERT	12	scaffold	benchmark
7.13954792637083	RMSE	SMILES	FreeSolv	MolBERT	13	scaffold	benchmark
6.7960620566425	RMSE	SMILES	FreeSolv	MolBERT	14	scaffold	benchmark
2.8201814341204	RMSE	SMILES	FreeSolv	MolBERT	15	scaffold	benchmark
4.00366763580112	RMSE	SMILES	FreeSolv	MolBERT	16	scaffold	benchmark
7.29171216769361	RMSE	SMILES	FreeSolv	MolBERT	17	scaffold	benchmark
4.69965132928696	RMSE	SMILES	FreeSolv	MolBERT	18	scaffold	benchmark
7.19433094369528	RMSE	SMILES	FreeSolv	MolBERT	19	scaffold	benchmark
4.04845651302634	RMSE	SMILES	FreeSolv	MolBERT	20	scaffold	benchmark
3.81038124189265	RMSE	SMILES	FreeSolv	MolBERT	21	scaffold	benchmark
6.06994859495041	RMSE	SMILES	FreeSolv	MolBERT	22	scaffold	benchmark
6.41678534327413	RMSE	SMILES	FreeSolv	MolBERT	23	scaffold	benchmark
4.95139813919378	RMSE	SMILES	FreeSolv	MolBERT	24	scaffold	benchmark
4.48174537268535	RMSE	SMILES	FreeSolv	MolBERT	25	scaffold	benchmark
3.81411559888936	RMSE	SMILES	FreeSolv	MolBERT	26	scaffold	benchmark
7.0066304903516	RMSE	SMILES	FreeSolv	MolBERT	27	scaffold	benchmark
5.53869991922694	RMSE	SMILES	FreeSolv	MolBERT	28	scaffold	benchmark
4.69163964345952	RMSE	SMILES	FreeSolv	MolBERT	29	scaffold	benchmark
1.90768089828801	RMSE	Graph	FreeSolv	GROVER	0	scaffold	benchmark
4.29708553229001	RMSE	Graph	FreeSolv	GROVER	1	scaffold	benchmark
1.94529976805344	RMSE	Graph	FreeSolv	GROVER	2	scaffold	benchmark
3.30025829923774	RMSE	Graph	FreeSolv	GROVER	3	scaffold	benchmark
3.9812078284802	RMSE	Graph	FreeSolv	GROVER	4	scaffold	benchmark
2.12659966479042	RMSE	Graph	FreeSolv	GROVER	5	scaffold	benchmark
2.7360143106474	RMSE	Graph	FreeSolv	GROVER	6	scaffold	benchmark
1.46179104690566	RMSE	Graph	FreeSolv	GROVER	7	scaffold	benchmark
1.74132770598328	RMSE	Graph	FreeSolv	GROVER	8	scaffold	benchmark
2.51513247292833	RMSE	Graph	FreeSolv	GROVER	9	scaffold	benchmark
1.85956283736885	RMSE	Graph	FreeSolv	GROVER	10	scaffold	benchmark
1.66305864683281	RMSE	Graph	FreeSolv	GROVER	11	scaffold	benchmark
2.96228729627376	RMSE	Graph	FreeSolv	GROVER	12	scaffold	benchmark
4.13214050837652	RMSE	Graph	FreeSolv	GROVER	13	scaffold	benchmark
2.53596524747827	RMSE	Graph	FreeSolv	GROVER	14	scaffold	benchmark
1.85389386882222	RMSE	Graph	FreeSolv	GROVER	15	scaffold	benchmark
1.45794032087458	RMSE	Graph	FreeSolv	GROVER	16	scaffold	benchmark
3.07027795520134	RMSE	Graph	FreeSolv	GROVER	17	scaffold	benchmark
1.99065485158415	RMSE	Graph	FreeSolv	GROVER	18	scaffold	benchmark
5.14688531218359	RMSE	Graph	FreeSolv	GROVER	19	scaffold	benchmark
2.28850470567868	RMSE	Graph	FreeSolv	GROVER	20	scaffold	benchmark
2.06697256222983	RMSE	Graph	FreeSolv	GROVER	21	scaffold	benchmark
4.31636609716796	RMSE	Graph	FreeSolv	GROVER	22	scaffold	benchmark
2.89548445704746	RMSE	Graph	FreeSolv	GROVER	23	scaffold	benchmark
1.9545567675479	RMSE	Graph	FreeSolv	GROVER	24	scaffold	benchmark
1.48048055888903	RMSE	Graph	FreeSolv	GROVER	25	scaffold	benchmark
2.42583379982593	RMSE	Graph	FreeSolv	GROVER	26	scaffold	benchmark
3.39789101667081	RMSE	Graph	FreeSolv	GROVER	27	scaffold	benchmark
2.48001528538839	RMSE	Graph	FreeSolv	GROVER	28	scaffold	benchmark
3.4750974962355	RMSE	Graph	FreeSolv	GROVER	29	scaffold	benchmark
2.17617444193692	RMSE	RDKit2D	FreeSolv	RF	0	scaffold	benchmark
3.4153485761107	RMSE	RDKit2D	FreeSolv	RF	1	scaffold	benchmark
2.15400578505296	RMSE	RDKit2D	FreeSolv	RF	2	scaffold	benchmark
1.98612509109766	RMSE	RDKit2D	FreeSolv	RF	3	scaffold	benchmark
3.81317748036911	RMSE	RDKit2D	FreeSolv	RF	4	scaffold	benchmark
1.61328648961498	RMSE	RDKit2D	FreeSolv	RF	5	scaffold	benchmark
3.47086644128668	RMSE	RDKit2D	FreeSolv	RF	6	scaffold	benchmark
1.7758134620521	RMSE	RDKit2D	FreeSolv	RF	7	scaffold	benchmark
1.93484544360621	RMSE	RDKit2D	FreeSolv	RF	8	scaffold	benchmark
3.42225146396473	RMSE	RDKit2D	FreeSolv	RF	9	scaffold	benchmark
3.27502690486116	RMSE	RDKit2D	FreeSolv	RF	10	scaffold	benchmark
2.24705355471284	RMSE	RDKit2D	FreeSolv	RF	11	scaffold	benchmark
2.97308035974092	RMSE	RDKit2D	FreeSolv	RF	12	scaffold	benchmark
3.72303456692159	RMSE	RDKit2D	FreeSolv	RF	13	scaffold	benchmark
3.52989538742274	RMSE	RDKit2D	FreeSolv	RF	14	scaffold	benchmark
1.58005423831096	RMSE	RDKit2D	FreeSolv	RF	15	scaffold	benchmark
2.15248788101942	RMSE	RDKit2D	FreeSolv	RF	16	scaffold	benchmark
3.93912560680159	RMSE	RDKit2D	FreeSolv	RF	17	scaffold	benchmark
2.56993322515765	RMSE	RDKit2D	FreeSolv	RF	18	scaffold	benchmark
2.93784227783061	RMSE	RDKit2D	FreeSolv	RF	19	scaffold	benchmark
1.7843681307178	RMSE	RDKit2D	FreeSolv	RF	20	scaffold	benchmark
1.80595631624248	RMSE	RDKit2D	FreeSolv	RF	21	scaffold	benchmark
3.65440540492509	RMSE	RDKit2D	FreeSolv	RF	22	scaffold	benchmark
3.43836941476954	RMSE	RDKit2D	FreeSolv	RF	23	scaffold	benchmark
2.26658495848097	RMSE	RDKit2D	FreeSolv	RF	24	scaffold	benchmark
1.90869202239	RMSE	RDKit2D	FreeSolv	RF	25	scaffold	benchmark
1.93412397419126	RMSE	RDKit2D	FreeSolv	RF	26	scaffold	benchmark
3.73037833050454	RMSE	RDKit2D	FreeSolv	RF	27	scaffold	benchmark
3.4276236869447	RMSE	RDKit2D	FreeSolv	RF	28	scaffold	benchmark
1.87775668501024	RMSE	RDKit2D	FreeSolv	RF	29	scaffold	benchmark
2.27562504457573	RMSE	RDKit2D	FreeSolv	SVM	0	scaffold	benchmark
2.53189694966158	RMSE	RDKit2D	FreeSolv	SVM	1	scaffold	benchmark
2.40871959008553	RMSE	RDKit2D	FreeSolv	SVM	2	scaffold	benchmark
2.21964285451753	RMSE	RDKit2D	FreeSolv	SVM	3	scaffold	benchmark
3.22122381768756	RMSE	RDKit2D	FreeSolv	SVM	4	scaffold	benchmark
1.52401158782655	RMSE	RDKit2D	FreeSolv	SVM	5	scaffold	benchmark
2.40487054049132	RMSE	RDKit2D	FreeSolv	SVM	6	scaffold	benchmark
2.30497816114956	RMSE	RDKit2D	FreeSolv	SVM	7	scaffold	benchmark
2.31297579806293	RMSE	RDKit2D	FreeSolv	SVM	8	scaffold	benchmark
2.97659727497431	RMSE	RDKit2D	FreeSolv	SVM	9	scaffold	benchmark
2.81384911491772	RMSE	RDKit2D	FreeSolv	SVM	10	scaffold	benchmark
1.85136531469639	RMSE	RDKit2D	FreeSolv	SVM	11	scaffold	benchmark
2.66719781598694	RMSE	RDKit2D	FreeSolv	SVM	12	scaffold	benchmark
3.80745067203979	RMSE	RDKit2D	FreeSolv	SVM	13	scaffold	benchmark
3.79613988267891	RMSE	RDKit2D	FreeSolv	SVM	14	scaffold	benchmark
1.26978304817875	RMSE	RDKit2D	FreeSolv	SVM	15	scaffold	benchmark
1.90564058740208	RMSE	RDKit2D	FreeSolv	SVM	16	scaffold	benchmark
3.72840749182068	RMSE	RDKit2D	FreeSolv	SVM	17	scaffold	benchmark
2.18574771005101	RMSE	RDKit2D	FreeSolv	SVM	18	scaffold	benchmark
3.09180004075933	RMSE	RDKit2D	FreeSolv	SVM	19	scaffold	benchmark
2.01575981892455	RMSE	RDKit2D	FreeSolv	SVM	20	scaffold	benchmark
1.64557695224275	RMSE	RDKit2D	FreeSolv	SVM	21	scaffold	benchmark
3.50463695643317	RMSE	RDKit2D	FreeSolv	SVM	22	scaffold	benchmark
3.21967575826228	RMSE	RDKit2D	FreeSolv	SVM	23	scaffold	benchmark
1.98450082891566	RMSE	RDKit2D	FreeSolv	SVM	24	scaffold	benchmark
1.9025081795125	RMSE	RDKit2D	FreeSolv	SVM	25	scaffold	benchmark
1.33681968642462	RMSE	RDKit2D	FreeSolv	SVM	26	scaffold	benchmark
3.92644264573072	RMSE	RDKit2D	FreeSolv	SVM	27	scaffold	benchmark
2.83542548753976	RMSE	RDKit2D	FreeSolv	SVM	28	scaffold	benchmark
2.18138409646393	RMSE	RDKit2D	FreeSolv	SVM	29	scaffold	benchmark
1.75835079512826	RMSE	RDKit2D	FreeSolv	XGBoost	0	scaffold	benchmark
3.1550618741034	RMSE	RDKit2D	FreeSolv	XGBoost	1	scaffold	benchmark
2.06222762797325	RMSE	RDKit2D	FreeSolv	XGBoost	2	scaffold	benchmark
1.54018432544329	RMSE	RDKit2D	FreeSolv	XGBoost	3	scaffold	benchmark
3.24912262504204	RMSE	RDKit2D	FreeSolv	XGBoost	4	scaffold	benchmark
1.55875349964841	RMSE	RDKit2D	FreeSolv	XGBoost	5	scaffold	benchmark
2.73152632065401	RMSE	RDKit2D	FreeSolv	XGBoost	6	scaffold	benchmark
1.3760106412137	RMSE	RDKit2D	FreeSolv	XGBoost	7	scaffold	benchmark
1.5003767373417	RMSE	RDKit2D	FreeSolv	XGBoost	8	scaffold	benchmark
2.86636963766069	RMSE	RDKit2D	FreeSolv	XGBoost	9	scaffold	benchmark
2.64924897785238	RMSE	RDKit2D	FreeSolv	XGBoost	10	scaffold	benchmark
2.22478914287631	RMSE	RDKit2D	FreeSolv	XGBoost	11	scaffold	benchmark
2.670654674278	RMSE	RDKit2D	FreeSolv	XGBoost	12	scaffold	benchmark
3.43172446062794	RMSE	RDKit2D	FreeSolv	XGBoost	13	scaffold	benchmark
2.78021505219917	RMSE	RDKit2D	FreeSolv	XGBoost	14	scaffold	benchmark
1.92604854379286	RMSE	RDKit2D	FreeSolv	XGBoost	15	scaffold	benchmark
2.25273013782932	RMSE	RDKit2D	FreeSolv	XGBoost	16	scaffold	benchmark
3.50047724008183	RMSE	RDKit2D	FreeSolv	XGBoost	17	scaffold	benchmark
2.44374055415509	RMSE	RDKit2D	FreeSolv	XGBoost	18	scaffold	benchmark
2.34187263824464	RMSE	RDKit2D	FreeSolv	XGBoost	19	scaffold	benchmark
1.92786827514625	RMSE	RDKit2D	FreeSolv	XGBoost	20	scaffold	benchmark
1.67444312806743	RMSE	RDKit2D	FreeSolv	XGBoost	21	scaffold	benchmark
3.27238427519836	RMSE	RDKit2D	FreeSolv	XGBoost	22	scaffold	benchmark
3.09075483275561	RMSE	RDKit2D	FreeSolv	XGBoost	23	scaffold	benchmark
2.21952260806885	RMSE	RDKit2D	FreeSolv	XGBoost	24	scaffold	benchmark
1.42017852008373	RMSE	RDKit2D	FreeSolv	XGBoost	25	scaffold	benchmark
1.98236867402267	RMSE	RDKit2D	FreeSolv	XGBoost	26	scaffold	benchmark
3.4446890810231	RMSE	RDKit2D	FreeSolv	XGBoost	27	scaffold	benchmark
2.71245154744188	RMSE	RDKit2D	FreeSolv	XGBoost	28	scaffold	benchmark
1.5158628177777	RMSE	RDKit2D	FreeSolv	XGBoost	29	scaffold	benchmark
1.46672278156171	RMSE	SMILES	FreeSolv	RNN	0	scaffold	benchmark
3.63602976920697	RMSE	SMILES	FreeSolv	RNN	1	scaffold	benchmark
2.14130495717298	RMSE	SMILES	FreeSolv	RNN	2	scaffold	benchmark
2.29793254796877	RMSE	SMILES	FreeSolv	RNN	3	scaffold	benchmark
2.74975871148199	RMSE	SMILES	FreeSolv	RNN	4	scaffold	benchmark
2.02966045856223	RMSE	SMILES	FreeSolv	RNN	5	scaffold	benchmark
2.65139419208279	RMSE	SMILES	FreeSolv	RNN	6	scaffold	benchmark
2.01285551355819	RMSE	SMILES	FreeSolv	RNN	7	scaffold	benchmark
1.8458900929829	RMSE	SMILES	FreeSolv	RNN	8	scaffold	benchmark
3.21974411037949	RMSE	SMILES	FreeSolv	RNN	9	scaffold	benchmark
3.1370963077857	RMSE	SMILES	FreeSolv	RNN	10	scaffold	benchmark
2.64255473118676	RMSE	SMILES	FreeSolv	RNN	11	scaffold	benchmark
3.11824231724927	RMSE	SMILES	FreeSolv	RNN	12	scaffold	benchmark
3.50793661369271	RMSE	SMILES	FreeSolv	RNN	13	scaffold	benchmark
4.10534774449666	RMSE	SMILES	FreeSolv	RNN	14	scaffold	benchmark
1.65614929117758	RMSE	SMILES	FreeSolv	RNN	15	scaffold	benchmark
2.02871187499351	RMSE	SMILES	FreeSolv	RNN	16	scaffold	benchmark
3.96217571430461	RMSE	SMILES	FreeSolv	RNN	17	scaffold	benchmark
2.66378201665336	RMSE	SMILES	FreeSolv	RNN	18	scaffold	benchmark
2.77404790425752	RMSE	SMILES	FreeSolv	RNN	19	scaffold	benchmark
2.80769763929828	RMSE	SMILES	FreeSolv	RNN	20	scaffold	benchmark
1.74035143071503	RMSE	SMILES	FreeSolv	RNN	21	scaffold	benchmark
3.15710573003939	RMSE	SMILES	FreeSolv	RNN	22	scaffold	benchmark
4.07870431943637	RMSE	SMILES	FreeSolv	RNN	23	scaffold	benchmark
2.51156976295855	RMSE	SMILES	FreeSolv	RNN	24	scaffold	benchmark
2.32294242764408	RMSE	SMILES	FreeSolv	RNN	25	scaffold	benchmark
2.67520784228569	RMSE	SMILES	FreeSolv	RNN	26	scaffold	benchmark
4.14920164231239	RMSE	SMILES	FreeSolv	RNN	27	scaffold	benchmark
2.35996661275419	RMSE	SMILES	FreeSolv	RNN	28	scaffold	benchmark
1.65964379503629	RMSE	SMILES	FreeSolv	RNN	29	scaffold	benchmark
2.42335833076321	RMSE	Graph	FreeSolv	GCN	0	scaffold	benchmark
4.19186384174862	RMSE	Graph	FreeSolv	GCN	1	scaffold	benchmark
2.55500343532491	RMSE	Graph	FreeSolv	GCN	2	scaffold	benchmark
3.18095466393023	RMSE	Graph	FreeSolv	GCN	3	scaffold	benchmark
3.77237779972601	RMSE	Graph	FreeSolv	GCN	4	scaffold	benchmark
2.39005807406971	RMSE	Graph	FreeSolv	GCN	5	scaffold	benchmark
4.00514603022957	RMSE	Graph	FreeSolv	GCN	6	scaffold	benchmark
2.54669394049757	RMSE	Graph	FreeSolv	GCN	7	scaffold	benchmark
3.52026104579869	RMSE	Graph	FreeSolv	GCN	8	scaffold	benchmark
4.12337440171274	RMSE	Graph	FreeSolv	GCN	9	scaffold	benchmark
3.97181610406464	RMSE	Graph	FreeSolv	GCN	10	scaffold	benchmark
3.91853020257809	RMSE	Graph	FreeSolv	GCN	11	scaffold	benchmark
4.5765290138107	RMSE	Graph	FreeSolv	GCN	12	scaffold	benchmark
5.61344280530767	RMSE	Graph	FreeSolv	GCN	13	scaffold	benchmark
3.45726735210263	RMSE	Graph	FreeSolv	GCN	14	scaffold	benchmark
3.03334437317006	RMSE	Graph	FreeSolv	GCN	15	scaffold	benchmark
2.28889316391334	RMSE	Graph	FreeSolv	GCN	16	scaffold	benchmark
4.5573264375086	RMSE	Graph	FreeSolv	GCN	17	scaffold	benchmark
3.12456218012322	RMSE	Graph	FreeSolv	GCN	18	scaffold	benchmark
4.22560867871151	RMSE	Graph	FreeSolv	GCN	19	scaffold	benchmark
3.81028490892976	RMSE	Graph	FreeSolv	GCN	20	scaffold	benchmark
3.16051593139213	RMSE	Graph	FreeSolv	GCN	21	scaffold	benchmark
4.38609388839013	RMSE	Graph	FreeSolv	GCN	22	scaffold	benchmark
4.08835235574381	RMSE	Graph	FreeSolv	GCN	23	scaffold	benchmark
3.9073911103752	RMSE	Graph	FreeSolv	GCN	24	scaffold	benchmark
2.78507846130214	RMSE	Graph	FreeSolv	GCN	25	scaffold	benchmark
2.65596700920739	RMSE	Graph	FreeSolv	GCN	26	scaffold	benchmark
3.52869984437485	RMSE	Graph	FreeSolv	GCN	27	scaffold	benchmark
2.96025167400845	RMSE	Graph	FreeSolv	GCN	28	scaffold	benchmark
2.5601984161942	RMSE	Graph	FreeSolv	GCN	29	scaffold	benchmark
2.46822745537458	RMSE	Graph	FreeSolv	GIN	0	scaffold	benchmark
2.66247880469502	RMSE	Graph	FreeSolv	GIN	1	scaffold	benchmark
3.56317028648736	RMSE	Graph	FreeSolv	GIN	2	scaffold	benchmark
3.09891234453539	RMSE	Graph	FreeSolv	GIN	3	scaffold	benchmark
3.05755173414201	RMSE	Graph	FreeSolv	GIN	4	scaffold	benchmark
1.40160850148719	RMSE	Graph	FreeSolv	GIN	5	scaffold	benchmark
4.7903613317199	RMSE	Graph	FreeSolv	GIN	6	scaffold	benchmark
3.58979115965414	RMSE	Graph	FreeSolv	GIN	7	scaffold	benchmark
2.52337227481536	RMSE	Graph	FreeSolv	GIN	8	scaffold	benchmark
3.76350848889995	RMSE	Graph	FreeSolv	GIN	9	scaffold	benchmark
3.74582525603115	RMSE	Graph	FreeSolv	GIN	10	scaffold	benchmark
3.52894580360213	RMSE	Graph	FreeSolv	GIN	11	scaffold	benchmark
3.08794261346238	RMSE	Graph	FreeSolv	GIN	12	scaffold	benchmark
4.19384283001961	RMSE	Graph	FreeSolv	GIN	13	scaffold	benchmark
3.36195943674446	RMSE	Graph	FreeSolv	GIN	14	scaffold	benchmark
2.37193038692464	RMSE	Graph	FreeSolv	GIN	15	scaffold	benchmark
2.14301393221351	RMSE	Graph	FreeSolv	GIN	16	scaffold	benchmark
4.58585827436641	RMSE	Graph	FreeSolv	GIN	17	scaffold	benchmark
3.02590866435297	RMSE	Graph	FreeSolv	GIN	18	scaffold	benchmark
3.24113485236228	RMSE	Graph	FreeSolv	GIN	19	scaffold	benchmark
2.77919241527301	RMSE	Graph	FreeSolv	GIN	20	scaffold	benchmark
3.30524771922644	RMSE	Graph	FreeSolv	GIN	21	scaffold	benchmark
4.17703427080526	RMSE	Graph	FreeSolv	GIN	22	scaffold	benchmark
3.19004988254378	RMSE	Graph	FreeSolv	GIN	23	scaffold	benchmark
3.14510545689556	RMSE	Graph	FreeSolv	GIN	24	scaffold	benchmark
3.41696854678977	RMSE	Graph	FreeSolv	GIN	25	scaffold	benchmark
2.12821432131148	RMSE	Graph	FreeSolv	GIN	26	scaffold	benchmark
3.68860546445735	RMSE	Graph	FreeSolv	GIN	27	scaffold	benchmark
2.37905898110497	RMSE	Graph	FreeSolv	GIN	28	scaffold	benchmark
2.0047027805442	RMSE	Graph	FreeSolv	GIN	29	scaffold	benchmark
0.84771380306507	RMSE	SMILES	Lipop	MolBERT	0	scaffold	benchmark
0.804636722735992	RMSE	SMILES	Lipop	MolBERT	1	scaffold	benchmark
0.87903996370665	RMSE	SMILES	Lipop	MolBERT	2	scaffold	benchmark
0.895917286038293	RMSE	SMILES	Lipop	MolBERT	3	scaffold	benchmark
0.882378565216069	RMSE	SMILES	Lipop	MolBERT	4	scaffold	benchmark
0.881710531387522	RMSE	SMILES	Lipop	MolBERT	5	scaffold	benchmark
0.903461849907628	RMSE	SMILES	Lipop	MolBERT	6	scaffold	benchmark
0.891690678777172	RMSE	SMILES	Lipop	MolBERT	7	scaffold	benchmark
0.84994808181215	RMSE	SMILES	Lipop	MolBERT	8	scaffold	benchmark
0.909435772577199	RMSE	SMILES	Lipop	MolBERT	9	scaffold	benchmark
0.836718478029708	RMSE	SMILES	Lipop	MolBERT	10	scaffold	benchmark
0.829782096239868	RMSE	SMILES	Lipop	MolBERT	11	scaffold	benchmark
0.852455938701137	RMSE	SMILES	Lipop	MolBERT	12	scaffold	benchmark
0.804617964184204	RMSE	SMILES	Lipop	MolBERT	13	scaffold	benchmark
0.912263585629533	RMSE	SMILES	Lipop	MolBERT	14	scaffold	benchmark
0.832264819355514	RMSE	SMILES	Lipop	MolBERT	15	scaffold	benchmark
0.805240000519775	RMSE	SMILES	Lipop	MolBERT	16	scaffold	benchmark
0.836685903749677	RMSE	SMILES	Lipop	MolBERT	17	scaffold	benchmark
0.905951065618183	RMSE	SMILES	Lipop	MolBERT	18	scaffold	benchmark
0.872355191806844	RMSE	SMILES	Lipop	MolBERT	19	scaffold	benchmark
0.897655058184426	RMSE	SMILES	Lipop	MolBERT	20	scaffold	benchmark
0.815989350717264	RMSE	SMILES	Lipop	MolBERT	21	scaffold	benchmark
0.884872585551314	RMSE	SMILES	Lipop	MolBERT	22	scaffold	benchmark
0.834794437643803	RMSE	SMILES	Lipop	MolBERT	23	scaffold	benchmark
0.91745677230702	RMSE	SMILES	Lipop	MolBERT	24	scaffold	benchmark
0.886928181566175	RMSE	SMILES	Lipop	MolBERT	25	scaffold	benchmark
0.922028773830408	RMSE	SMILES	Lipop	MolBERT	26	scaffold	benchmark
0.87111490255232	RMSE	SMILES	Lipop	MolBERT	27	scaffold	benchmark
0.872079189666602	RMSE	SMILES	Lipop	MolBERT	28	scaffold	benchmark
0.872883101238368	RMSE	SMILES	Lipop	MolBERT	29	scaffold	benchmark
1.04270911929412	RMSE	Graph	Lipop	GROVER	0	scaffold	benchmark
0.796508140797552	RMSE	Graph	Lipop	GROVER	1	scaffold	benchmark
1.16197767578358	RMSE	Graph	Lipop	GROVER	2	scaffold	benchmark
0.980741323611343	RMSE	Graph	Lipop	GROVER	3	scaffold	benchmark
1.10863615265463	RMSE	Graph	Lipop	GROVER	4	scaffold	benchmark
0.993531850682256	RMSE	Graph	Lipop	GROVER	5	scaffold	benchmark
1.11912701638096	RMSE	Graph	Lipop	GROVER	6	scaffold	benchmark
1.07801160203147	RMSE	Graph	Lipop	GROVER	7	scaffold	benchmark
0.836043988371271	RMSE	Graph	Lipop	GROVER	8	scaffold	benchmark
0.953360912757741	RMSE	Graph	Lipop	GROVER	9	scaffold	benchmark
0.93396965687078	RMSE	Graph	Lipop	GROVER	10	scaffold	benchmark
0.970289693783417	RMSE	Graph	Lipop	GROVER	11	scaffold	benchmark
1.04081605107218	RMSE	Graph	Lipop	GROVER	12	scaffold	benchmark
0.833851804500649	RMSE	Graph	Lipop	GROVER	13	scaffold	benchmark
0.972008377962057	RMSE	Graph	Lipop	GROVER	14	scaffold	benchmark
1.01101732124787	RMSE	Graph	Lipop	GROVER	15	scaffold	benchmark
0.822422114960585	RMSE	Graph	Lipop	GROVER	16	scaffold	benchmark
1.08779256841257	RMSE	Graph	Lipop	GROVER	17	scaffold	benchmark
0.959533710445802	RMSE	Graph	Lipop	GROVER	18	scaffold	benchmark
1.05094655088871	RMSE	Graph	Lipop	GROVER	19	scaffold	benchmark
1.04711725313791	RMSE	Graph	Lipop	GROVER	20	scaffold	benchmark
0.937097075787915	RMSE	Graph	Lipop	GROVER	21	scaffold	benchmark
1.02496819775819	RMSE	Graph	Lipop	GROVER	22	scaffold	benchmark
0.952438076758239	RMSE	Graph	Lipop	GROVER	23	scaffold	benchmark
1.12492681529377	RMSE	Graph	Lipop	GROVER	24	scaffold	benchmark
0.939091604481474	RMSE	Graph	Lipop	GROVER	25	scaffold	benchmark
0.968525495021448	RMSE	Graph	Lipop	GROVER	26	scaffold	benchmark
0.991133649847701	RMSE	Graph	Lipop	GROVER	27	scaffold	benchmark
1.11292851686291	RMSE	Graph	Lipop	GROVER	28	scaffold	benchmark
1.00324911479905	RMSE	Graph	Lipop	GROVER	29	scaffold	benchmark
0.719060002389477	RMSE	RDKit2D	Lipop	RF	0	scaffold	benchmark
0.742096517301805	RMSE	RDKit2D	Lipop	RF	1	scaffold	benchmark
0.809428285931385	RMSE	RDKit2D	Lipop	RF	2	scaffold	benchmark
0.772397475287669	RMSE	RDKit2D	Lipop	RF	3	scaffold	benchmark
0.727969051056812	RMSE	RDKit2D	Lipop	RF	4	scaffold	benchmark
0.753558833633251	RMSE	RDKit2D	Lipop	RF	5	scaffold	benchmark
0.800864291354883	RMSE	RDKit2D	Lipop	RF	6	scaffold	benchmark
0.743201016126143	RMSE	RDKit2D	Lipop	RF	7	scaffold	benchmark
0.738814162291536	RMSE	RDKit2D	Lipop	RF	8	scaffold	benchmark
0.780639265026811	RMSE	RDKit2D	Lipop	RF	9	scaffold	benchmark
0.802623397703205	RMSE	RDKit2D	Lipop	RF	10	scaffold	benchmark
0.73466706746926	RMSE	RDKit2D	Lipop	RF	11	scaffold	benchmark
0.801727486346808	RMSE	RDKit2D	Lipop	RF	12	scaffold	benchmark
0.707551011071646	RMSE	RDKit2D	Lipop	RF	13	scaffold	benchmark
0.754156337986008	RMSE	RDKit2D	Lipop	RF	14	scaffold	benchmark
0.752349762852719	RMSE	RDKit2D	Lipop	RF	15	scaffold	benchmark
0.671389273095275	RMSE	RDKit2D	Lipop	RF	16	scaffold	benchmark
0.710655647084725	RMSE	RDKit2D	Lipop	RF	17	scaffold	benchmark
0.749914179886564	RMSE	RDKit2D	Lipop	RF	18	scaffold	benchmark
0.701252890195282	RMSE	RDKit2D	Lipop	RF	19	scaffold	benchmark
0.783631159586239	RMSE	RDKit2D	Lipop	RF	20	scaffold	benchmark
0.744816272790217	RMSE	RDKit2D	Lipop	RF	21	scaffold	benchmark
0.766677347885091	RMSE	RDKit2D	Lipop	RF	22	scaffold	benchmark
0.705390837347933	RMSE	RDKit2D	Lipop	RF	23	scaffold	benchmark
0.771074305847587	RMSE	RDKit2D	Lipop	RF	24	scaffold	benchmark
0.783082209224814	RMSE	RDKit2D	Lipop	RF	25	scaffold	benchmark
0.784960438152354	RMSE	RDKit2D	Lipop	RF	26	scaffold	benchmark
0.726888342146065	RMSE	RDKit2D	Lipop	RF	27	scaffold	benchmark
0.767237362802859	RMSE	RDKit2D	Lipop	RF	28	scaffold	benchmark
0.730676080584341	RMSE	RDKit2D	Lipop	RF	29	scaffold	benchmark
0.857272373671105	RMSE	RDKit2D	Lipop	SVM	0	scaffold	benchmark
0.819098908255239	RMSE	RDKit2D	Lipop	SVM	1	scaffold	benchmark
0.964925291242816	RMSE	RDKit2D	Lipop	SVM	2	scaffold	benchmark
0.868242808746114	RMSE	RDKit2D	Lipop	SVM	3	scaffold	benchmark
0.914727919862601	RMSE	RDKit2D	Lipop	SVM	4	scaffold	benchmark
0.864351551274101	RMSE	RDKit2D	Lipop	SVM	5	scaffold	benchmark
0.882387517301892	RMSE	RDKit2D	Lipop	SVM	6	scaffold	benchmark
0.8643920811506	RMSE	RDKit2D	Lipop	SVM	7	scaffold	benchmark
0.927717579203253	RMSE	RDKit2D	Lipop	SVM	8	scaffold	benchmark
0.979500310300123	RMSE	RDKit2D	Lipop	SVM	9	scaffold	benchmark
0.847368393588384	RMSE	RDKit2D	Lipop	SVM	10	scaffold	benchmark
0.856674187050477	RMSE	RDKit2D	Lipop	SVM	11	scaffold	benchmark
0.814094027879464	RMSE	RDKit2D	Lipop	SVM	12	scaffold	benchmark
0.831198175900799	RMSE	RDKit2D	Lipop	SVM	13	scaffold	benchmark
0.97590705004118	RMSE	RDKit2D	Lipop	SVM	14	scaffold	benchmark
0.820882601925537	RMSE	RDKit2D	Lipop	SVM	15	scaffold	benchmark
0.77646644660122	RMSE	RDKit2D	Lipop	SVM	16	scaffold	benchmark
0.859063762530023	RMSE	RDKit2D	Lipop	SVM	17	scaffold	benchmark
0.936621876688207	RMSE	RDKit2D	Lipop	SVM	18	scaffold	benchmark
0.821963849586538	RMSE	RDKit2D	Lipop	SVM	19	scaffold	benchmark
0.856983734682058	RMSE	RDKit2D	Lipop	SVM	20	scaffold	benchmark
0.825281694203767	RMSE	RDKit2D	Lipop	SVM	21	scaffold	benchmark
0.873952810874714	RMSE	RDKit2D	Lipop	SVM	22	scaffold	benchmark
0.790455045174804	RMSE	RDKit2D	Lipop	SVM	23	scaffold	benchmark
0.871776383613276	RMSE	RDKit2D	Lipop	SVM	24	scaffold	benchmark
0.941336314704541	RMSE	RDKit2D	Lipop	SVM	25	scaffold	benchmark
0.878195026116396	RMSE	RDKit2D	Lipop	SVM	26	scaffold	benchmark
0.891101425811057	RMSE	RDKit2D	Lipop	SVM	27	scaffold	benchmark
0.855144488097968	RMSE	RDKit2D	Lipop	SVM	28	scaffold	benchmark
0.905906814272338	RMSE	RDKit2D	Lipop	SVM	29	scaffold	benchmark
0.758750211141802	RMSE	RDKit2D	Lipop	XGBoost	0	scaffold	benchmark
0.775068512227936	RMSE	RDKit2D	Lipop	XGBoost	1	scaffold	benchmark
0.828888437912614	RMSE	RDKit2D	Lipop	XGBoost	2	scaffold	benchmark
0.816140178227829	RMSE	RDKit2D	Lipop	XGBoost	3	scaffold	benchmark
0.795319730261258	RMSE	RDKit2D	Lipop	XGBoost	4	scaffold	benchmark
0.803378681414561	RMSE	RDKit2D	Lipop	XGBoost	5	scaffold	benchmark
0.851027379871907	RMSE	RDKit2D	Lipop	XGBoost	6	scaffold	benchmark
0.770204186633466	RMSE	RDKit2D	Lipop	XGBoost	7	scaffold	benchmark
0.776926676705508	RMSE	RDKit2D	Lipop	XGBoost	8	scaffold	benchmark
0.838369296873194	RMSE	RDKit2D	Lipop	XGBoost	9	scaffold	benchmark
0.814570901236066	RMSE	RDKit2D	Lipop	XGBoost	10	scaffold	benchmark
0.752088628008069	RMSE	RDKit2D	Lipop	XGBoost	11	scaffold	benchmark
0.818866664419113	RMSE	RDKit2D	Lipop	XGBoost	12	scaffold	benchmark
0.769426363137293	RMSE	RDKit2D	Lipop	XGBoost	13	scaffold	benchmark
0.797262961609145	RMSE	RDKit2D	Lipop	XGBoost	14	scaffold	benchmark
0.781485708511873	RMSE	RDKit2D	Lipop	XGBoost	15	scaffold	benchmark
0.713161387238507	RMSE	RDKit2D	Lipop	XGBoost	16	scaffold	benchmark
0.765238658881716	RMSE	RDKit2D	Lipop	XGBoost	17	scaffold	benchmark
0.804231312748932	RMSE	RDKit2D	Lipop	XGBoost	18	scaffold	benchmark
0.754887904863388	RMSE	RDKit2D	Lipop	XGBoost	19	scaffold	benchmark
0.801274715440638	RMSE	RDKit2D	Lipop	XGBoost	20	scaffold	benchmark
0.75632411834756	RMSE	RDKit2D	Lipop	XGBoost	21	scaffold	benchmark
0.799173951528515	RMSE	RDKit2D	Lipop	XGBoost	22	scaffold	benchmark
0.745487512124035	RMSE	RDKit2D	Lipop	XGBoost	23	scaffold	benchmark
0.816153169701028	RMSE	RDKit2D	Lipop	XGBoost	24	scaffold	benchmark
0.820749539205235	RMSE	RDKit2D	Lipop	XGBoost	25	scaffold	benchmark
0.814291675657042	RMSE	RDKit2D	Lipop	XGBoost	26	scaffold	benchmark
0.771953558128257	RMSE	RDKit2D	Lipop	XGBoost	27	scaffold	benchmark
0.835120811539227	RMSE	RDKit2D	Lipop	XGBoost	28	scaffold	benchmark
0.779733900545368	RMSE	RDKit2D	Lipop	XGBoost	29	scaffold	benchmark
1.07175304762814	RMSE	SMILES	Lipop	RNN	0	scaffold	benchmark
0.944992231336994	RMSE	SMILES	Lipop	RNN	1	scaffold	benchmark
1.15625872522255	RMSE	SMILES	Lipop	RNN	2	scaffold	benchmark
1.01849423559889	RMSE	SMILES	Lipop	RNN	3	scaffold	benchmark
1.0931796733823	RMSE	SMILES	Lipop	RNN	4	scaffold	benchmark
0.981503140966773	RMSE	SMILES	Lipop	RNN	5	scaffold	benchmark
1.0498586961328	RMSE	SMILES	Lipop	RNN	6	scaffold	benchmark
0.956227641659231	RMSE	SMILES	Lipop	RNN	7	scaffold	benchmark
0.979578369216155	RMSE	SMILES	Lipop	RNN	8	scaffold	benchmark
1.00276580005975	RMSE	SMILES	Lipop	RNN	9	scaffold	benchmark
0.918347106609551	RMSE	SMILES	Lipop	RNN	10	scaffold	benchmark
0.90274139368936	RMSE	SMILES	Lipop	RNN	11	scaffold	benchmark
0.989592630985628	RMSE	SMILES	Lipop	RNN	12	scaffold	benchmark
0.924383548660913	RMSE	SMILES	Lipop	RNN	13	scaffold	benchmark
1.16492047324878	RMSE	SMILES	Lipop	RNN	14	scaffold	benchmark
1.01323715373689	RMSE	SMILES	Lipop	RNN	15	scaffold	benchmark
0.979218368220563	RMSE	SMILES	Lipop	RNN	16	scaffold	benchmark
1.08210910797847	RMSE	SMILES	Lipop	RNN	17	scaffold	benchmark
0.915541165463257	RMSE	SMILES	Lipop	RNN	18	scaffold	benchmark
0.946614015848354	RMSE	SMILES	Lipop	RNN	19	scaffold	benchmark
1.01257437774977	RMSE	SMILES	Lipop	RNN	20	scaffold	benchmark
0.909389760761385	RMSE	SMILES	Lipop	RNN	21	scaffold	benchmark
1.07141817024094	RMSE	SMILES	Lipop	RNN	22	scaffold	benchmark
0.980998766865348	RMSE	SMILES	Lipop	RNN	23	scaffold	benchmark
0.985479968207663	RMSE	SMILES	Lipop	RNN	24	scaffold	benchmark
1.08089893566926	RMSE	SMILES	Lipop	RNN	25	scaffold	benchmark
1.06753063716393	RMSE	SMILES	Lipop	RNN	26	scaffold	benchmark
1.01790995712053	RMSE	SMILES	Lipop	RNN	27	scaffold	benchmark
1.00194469542635	RMSE	SMILES	Lipop	RNN	28	scaffold	benchmark
1.04067669215534	RMSE	SMILES	Lipop	RNN	29	scaffold	benchmark
0.901146324751294	RMSE	Graph	Lipop	GCN	0	scaffold	benchmark
0.871443920547423	RMSE	Graph	Lipop	GCN	1	scaffold	benchmark
1.04700063281218	RMSE	Graph	Lipop	GCN	2	scaffold	benchmark
0.953487473499664	RMSE	Graph	Lipop	GCN	3	scaffold	benchmark
0.960858140948812	RMSE	Graph	Lipop	GCN	4	scaffold	benchmark
0.886687650375613	RMSE	Graph	Lipop	GCN	5	scaffold	benchmark
1.00553867534912	RMSE	Graph	Lipop	GCN	6	scaffold	benchmark
0.92647847916924	RMSE	Graph	Lipop	GCN	7	scaffold	benchmark
0.894000538709797	RMSE	Graph	Lipop	GCN	8	scaffold	benchmark
0.960572141312593	RMSE	Graph	Lipop	GCN	9	scaffold	benchmark
0.91178325344503	RMSE	Graph	Lipop	GCN	10	scaffold	benchmark
0.874533662678999	RMSE	Graph	Lipop	GCN	11	scaffold	benchmark
0.965147673328831	RMSE	Graph	Lipop	GCN	12	scaffold	benchmark
0.858056197814405	RMSE	Graph	Lipop	GCN	13	scaffold	benchmark
1.01252008173509	RMSE	Graph	Lipop	GCN	14	scaffold	benchmark
0.894823782903717	RMSE	Graph	Lipop	GCN	15	scaffold	benchmark
0.830157206893293	RMSE	Graph	Lipop	GCN	16	scaffold	benchmark
0.957865159700925	RMSE	Graph	Lipop	GCN	17	scaffold	benchmark
0.911197154068549	RMSE	Graph	Lipop	GCN	18	scaffold	benchmark
0.91790070923327	RMSE	Graph	Lipop	GCN	19	scaffold	benchmark
0.886267097492524	RMSE	Graph	Lipop	GCN	20	scaffold	benchmark
0.863234736539784	RMSE	Graph	Lipop	GCN	21	scaffold	benchmark
0.942041226881822	RMSE	Graph	Lipop	GCN	22	scaffold	benchmark
0.890543845275876	RMSE	Graph	Lipop	GCN	23	scaffold	benchmark
0.881753977130841	RMSE	Graph	Lipop	GCN	24	scaffold	benchmark
0.947866609066596	RMSE	Graph	Lipop	GCN	25	scaffold	benchmark
1.00931896905783	RMSE	Graph	Lipop	GCN	26	scaffold	benchmark
0.881351083186336	RMSE	Graph	Lipop	GCN	27	scaffold	benchmark
0.886724737933443	RMSE	Graph	Lipop	GCN	28	scaffold	benchmark
0.982476193142566	RMSE	Graph	Lipop	GCN	29	scaffold	benchmark
0.776395576258776	RMSE	Graph	Lipop	GIN	0	scaffold	benchmark
0.846135872127855	RMSE	Graph	Lipop	GIN	1	scaffold	benchmark
0.910717122315137	RMSE	Graph	Lipop	GIN	2	scaffold	benchmark
0.904628175473184	RMSE	Graph	Lipop	GIN	3	scaffold	benchmark
0.929372130591087	RMSE	Graph	Lipop	GIN	4	scaffold	benchmark
0.836628958876055	RMSE	Graph	Lipop	GIN	5	scaffold	benchmark
0.94014482622789	RMSE	Graph	Lipop	GIN	6	scaffold	benchmark
0.847292297089641	RMSE	Graph	Lipop	GIN	7	scaffold	benchmark
0.87503648954825	RMSE	Graph	Lipop	GIN	8	scaffold	benchmark
0.92438661763453	RMSE	Graph	Lipop	GIN	9	scaffold	benchmark
0.910631337673546	RMSE	Graph	Lipop	GIN	10	scaffold	benchmark
0.863456905418292	RMSE	Graph	Lipop	GIN	11	scaffold	benchmark
0.899167534749538	RMSE	Graph	Lipop	GIN	12	scaffold	benchmark
0.814946363101623	RMSE	Graph	Lipop	GIN	13	scaffold	benchmark
0.902409418826998	RMSE	Graph	Lipop	GIN	14	scaffold	benchmark
0.895422596947244	RMSE	Graph	Lipop	GIN	15	scaffold	benchmark
0.753003439569627	RMSE	Graph	Lipop	GIN	16	scaffold	benchmark
0.927966932086033	RMSE	Graph	Lipop	GIN	17	scaffold	benchmark
0.887003057545931	RMSE	Graph	Lipop	GIN	18	scaffold	benchmark
0.868796739292666	RMSE	Graph	Lipop	GIN	19	scaffold	benchmark
0.854375464634901	RMSE	Graph	Lipop	GIN	20	scaffold	benchmark
0.927142046461479	RMSE	Graph	Lipop	GIN	21	scaffold	benchmark
0.834284454257294	RMSE	Graph	Lipop	GIN	22	scaffold	benchmark
0.808989484040426	RMSE	Graph	Lipop	GIN	23	scaffold	benchmark
0.854096456525191	RMSE	Graph	Lipop	GIN	24	scaffold	benchmark
0.840031534627634	RMSE	Graph	Lipop	GIN	25	scaffold	benchmark
0.92019361636171	RMSE	Graph	Lipop	GIN	26	scaffold	benchmark
0.820397984958002	RMSE	Graph	Lipop	GIN	27	scaffold	benchmark
0.933491359402639	RMSE	Graph	Lipop	GIN	28	scaffold	benchmark
0.912090168691344	RMSE	Graph	Lipop	GIN	29	scaffold	benchmark
