# Supplementary material for: A systematic study of key elements underlying molecular property prediction
Source: Nat Commun. 2023 Oct 13;14:6395. doi: 10.1038/s41467-023-41948-6 (PMC10575948; doi:10.1038/s41467-023-41948-6)
Supplement: Supplementary file 4 — Source Data [file 41467_2023_41948_MOESM4_ESM.zip › SourceData/SFig14/SFig14c.txt]

metric_score	metric_name	mol_rep	mol_prop	model_name	fold	split_type	task
0.82036874451273	AUROC	1. MorganBits	BACE	RF	0	Scaffold	benchmark
0.912369337979094	AUROC	1. MorganBits	BACE	RF	1	Scaffold	benchmark
0.88921568627451	AUROC	1. MorganBits	BACE	RF	2	Scaffold	benchmark
0.902966742252456	AUROC	1. MorganBits	BACE	RF	3	Scaffold	benchmark
0.856424484133865	AUROC	1. MorganBits	BACE	RF	4	Scaffold	benchmark
0.885483870967742	AUROC	1. MorganBits	BACE	RF	5	Scaffold	benchmark
0.926493506493506	AUROC	1. MorganBits	BACE	RF	6	Scaffold	benchmark
0.804863221884499	AUROC	1. MorganBits	BACE	RF	7	Scaffold	benchmark
0.79460623461854	AUROC	1. MorganBits	BACE	RF	8	Scaffold	benchmark
0.870412049861496	AUROC	1. MorganBits	BACE	RF	9	Scaffold	benchmark
0.816538461538462	AUROC	1. MorganBits	BACE	RF	10	Scaffold	benchmark
0.944618055555556	AUROC	1. MorganBits	BACE	RF	11	Scaffold	benchmark
0.925954861111111	AUROC	1. MorganBits	BACE	RF	12	Scaffold	benchmark
0.924118129614438	AUROC	1. MorganBits	BACE	RF	13	Scaffold	benchmark
0.944444444444444	AUROC	1. MorganBits	BACE	RF	14	Scaffold	benchmark
0.904457953394124	AUROC	1. MorganBits	BACE	RF	15	Scaffold	benchmark
0.806739431739432	AUROC	1. MorganBits	BACE	RF	16	Scaffold	benchmark
0.898090277777778	AUROC	1. MorganBits	BACE	RF	17	Scaffold	benchmark
0.936624649859944	AUROC	1. MorganBits	BACE	RF	18	Scaffold	benchmark
0.964134615384615	AUROC	1. MorganBits	BACE	RF	19	Scaffold	benchmark
0.891132572431958	AUROC	1. MorganBits	BACE	RF	20	Scaffold	benchmark
0.886817226890756	AUROC	1. MorganBits	BACE	RF	21	Scaffold	benchmark
0.88494623655914	AUROC	1. MorganBits	BACE	RF	22	Scaffold	benchmark
0.947359307359307	AUROC	1. MorganBits	BACE	RF	23	Scaffold	benchmark
0.858119806094183	AUROC	1. MorganBits	BACE	RF	24	Scaffold	benchmark
0.91784972299169	AUROC	1. MorganBits	BACE	RF	25	Scaffold	benchmark
0.897247229916898	AUROC	1. MorganBits	BACE	RF	26	Scaffold	benchmark
0.878531073446328	AUROC	1. MorganBits	BACE	RF	27	Scaffold	benchmark
0.848344947735192	AUROC	1. MorganBits	BACE	RF	28	Scaffold	benchmark
0.92353043176695	AUROC	1. MorganBits	BACE	RF	29	Scaffold	benchmark
0.820193151887621	AUROC	2. MorganCounts	BACE	RF	0	Scaffold	benchmark
0.90287456445993	AUROC	2. MorganCounts	BACE	RF	1	Scaffold	benchmark
0.88735294117647	AUROC	2. MorganCounts	BACE	RF	2	Scaffold	benchmark
0.912226001511716	AUROC	2. MorganCounts	BACE	RF	3	Scaffold	benchmark
0.860239292526444	AUROC	2. MorganCounts	BACE	RF	4	Scaffold	benchmark
0.887634408602151	AUROC	2. MorganCounts	BACE	RF	5	Scaffold	benchmark
0.922077922077922	AUROC	2. MorganCounts	BACE	RF	6	Scaffold	benchmark
0.816008105369808	AUROC	2. MorganCounts	BACE	RF	7	Scaffold	benchmark
0.792042657916325	AUROC	2. MorganCounts	BACE	RF	8	Scaffold	benchmark
0.871018005540166	AUROC	2. MorganCounts	BACE	RF	9	Scaffold	benchmark
0.822884615384615	AUROC	2. MorganCounts	BACE	RF	10	Scaffold	benchmark
0.943836805555556	AUROC	2. MorganCounts	BACE	RF	11	Scaffold	benchmark
0.924739583333333	AUROC	2. MorganCounts	BACE	RF	12	Scaffold	benchmark
0.923297785069729	AUROC	2. MorganCounts	BACE	RF	13	Scaffold	benchmark
0.944087747458534	AUROC	2. MorganCounts	BACE	RF	14	Scaffold	benchmark
0.916514690982776	AUROC	2. MorganCounts	BACE	RF	15	Scaffold	benchmark
0.826836451836452	AUROC	2. MorganCounts	BACE	RF	16	Scaffold	benchmark
0.900607638888889	AUROC	2. MorganCounts	BACE	RF	17	Scaffold	benchmark
0.940213585434174	AUROC	2. MorganCounts	BACE	RF	18	Scaffold	benchmark
0.955288461538461	AUROC	2. MorganCounts	BACE	RF	19	Scaffold	benchmark
0.894205443371379	AUROC	2. MorganCounts	BACE	RF	20	Scaffold	benchmark
0.886817226890756	AUROC	2. MorganCounts	BACE	RF	21	Scaffold	benchmark
0.881182795698925	AUROC	2. MorganCounts	BACE	RF	22	Scaffold	benchmark
0.944155844155844	AUROC	2. MorganCounts	BACE	RF	23	Scaffold	benchmark
0.852839335180055	AUROC	2. MorganCounts	BACE	RF	24	Scaffold	benchmark
0.91784972299169	AUROC	2. MorganCounts	BACE	RF	25	Scaffold	benchmark
0.907375346260388	AUROC	2. MorganCounts	BACE	RF	26	Scaffold	benchmark
0.878257700018225	AUROC	2. MorganCounts	BACE	RF	27	Scaffold	benchmark
0.850435540069686	AUROC	2. MorganCounts	BACE	RF	28	Scaffold	benchmark
0.928559042829894	AUROC	2. MorganCounts	BACE	RF	29	Scaffold	benchmark
0.806584723441615	AUROC	3. MACCS	BACE	RF	0	Scaffold	benchmark
0.839459930313589	AUROC	3. MACCS	BACE	RF	1	Scaffold	benchmark
0.864607843137255	AUROC	3. MACCS	BACE	RF	2	Scaffold	benchmark
0.898148148148148	AUROC	3. MACCS	BACE	RF	3	Scaffold	benchmark
0.825732616611757	AUROC	3. MACCS	BACE	RF	4	Scaffold	benchmark
0.862634408602151	AUROC	3. MACCS	BACE	RF	5	Scaffold	benchmark
0.893333333333333	AUROC	3. MACCS	BACE	RF	6	Scaffold	benchmark
0.804660587639311	AUROC	3. MACCS	BACE	RF	7	Scaffold	benchmark
0.796452009844135	AUROC	3. MACCS	BACE	RF	8	Scaffold	benchmark
0.815789473684211	AUROC	3. MACCS	BACE	RF	9	Scaffold	benchmark
0.697980769230769	AUROC	3. MACCS	BACE	RF	10	Scaffold	benchmark
0.904774305555556	AUROC	3. MACCS	BACE	RF	11	Scaffold	benchmark
0.89765625	AUROC	3. MACCS	BACE	RF	12	Scaffold	benchmark
0.879614438063987	AUROC	3. MACCS	BACE	RF	13	Scaffold	benchmark
0.920010700909577	AUROC	3. MACCS	BACE	RF	14	Scaffold	benchmark
0.862917933130699	AUROC	3. MACCS	BACE	RF	15	Scaffold	benchmark
0.806219681219681	AUROC	3. MACCS	BACE	RF	16	Scaffold	benchmark
0.866753472222222	AUROC	3. MACCS	BACE	RF	17	Scaffold	benchmark
0.859331232492997	AUROC	3. MACCS	BACE	RF	18	Scaffold	benchmark
0.943653846153846	AUROC	3. MACCS	BACE	RF	19	Scaffold	benchmark
0.751273046532046	AUROC	3. MACCS	BACE	RF	20	Scaffold	benchmark
0.840861344537815	AUROC	3. MACCS	BACE	RF	21	Scaffold	benchmark
0.867831541218638	AUROC	3. MACCS	BACE	RF	22	Scaffold	benchmark
0.938441558441558	AUROC	3. MACCS	BACE	RF	23	Scaffold	benchmark
0.843663434903047	AUROC	3. MACCS	BACE	RF	24	Scaffold	benchmark
0.88391620498615	AUROC	3. MACCS	BACE	RF	25	Scaffold	benchmark
0.868767313019391	AUROC	3. MACCS	BACE	RF	26	Scaffold	benchmark
0.829506105339894	AUROC	3. MACCS	BACE	RF	27	Scaffold	benchmark
0.8198606271777	AUROC	3. MACCS	BACE	RF	28	Scaffold	benchmark
0.911479105254032	AUROC	3. MACCS	BACE	RF	29	Scaffold	benchmark
0.837313432835821	AUROC	0. RDKit Descriptors	BACE	RF	0	Scaffold	benchmark
0.902090592334495	AUROC	0. RDKit Descriptors	BACE	RF	1	Scaffold	benchmark
0.882352941176471	AUROC	0. RDKit Descriptors	BACE	RF	2	Scaffold	benchmark
0.871126228269085	AUROC	0. RDKit Descriptors	BACE	RF	3	Scaffold	benchmark
0.82859372290619	AUROC	0. RDKit Descriptors	BACE	RF	4	Scaffold	benchmark
0.90510752688172	AUROC	0. RDKit Descriptors	BACE	RF	5	Scaffold	benchmark
0.896623376623377	AUROC	0. RDKit Descriptors	BACE	RF	6	Scaffold	benchmark
0.837993920972644	AUROC	0. RDKit Descriptors	BACE	RF	7	Scaffold	benchmark
0.843006562756358	AUROC	0. RDKit Descriptors	BACE	RF	8	Scaffold	benchmark
0.88720567867036	AUROC	0. RDKit Descriptors	BACE	RF	9	Scaffold	benchmark
0.831153846153846	AUROC	0. RDKit Descriptors	BACE	RF	10	Scaffold	benchmark
0.888975694444444	AUROC	0. RDKit Descriptors	BACE	RF	11	Scaffold	benchmark
0.911197916666667	AUROC	0. RDKit Descriptors	BACE	RF	12	Scaffold	benchmark
0.90935192780968	AUROC	0. RDKit Descriptors	BACE	RF	13	Scaffold	benchmark
0.89896557874086	AUROC	0. RDKit Descriptors	BACE	RF	14	Scaffold	benchmark
0.846707193515704	AUROC	0. RDKit Descriptors	BACE	RF	15	Scaffold	benchmark
0.834546084546085	AUROC	0. RDKit Descriptors	BACE	RF	16	Scaffold	benchmark
0.9015625	AUROC	0. RDKit Descriptors	BACE	RF	17	Scaffold	benchmark
0.89031862745098	AUROC	0. RDKit Descriptors	BACE	RF	18	Scaffold	benchmark
0.928557692307692	AUROC	0. RDKit Descriptors	BACE	RF	19	Scaffold	benchmark
0.84451273046532	AUROC	0. RDKit Descriptors	BACE	RF	20	Scaffold	benchmark
0.897584033613445	AUROC	0. RDKit Descriptors	BACE	RF	21	Scaffold	benchmark
0.844713261648746	AUROC	0. RDKit Descriptors	BACE	RF	22	Scaffold	benchmark
0.865887445887446	AUROC	0. RDKit Descriptors	BACE	RF	23	Scaffold	benchmark
0.855522853185596	AUROC	0. RDKit Descriptors	BACE	RF	24	Scaffold	benchmark
0.908154432132964	AUROC	0. RDKit Descriptors	BACE	RF	25	Scaffold	benchmark
0.916204986149584	AUROC	0. RDKit Descriptors	BACE	RF	26	Scaffold	benchmark
0.848733369783124	AUROC	0. RDKit Descriptors	BACE	RF	27	Scaffold	benchmark
0.834407665505226	AUROC	0. RDKit Descriptors	BACE	RF	28	Scaffold	benchmark
0.93592855904283	AUROC	0. RDKit Descriptors	BACE	RF	29	Scaffold	benchmark
0.807462686567164	AUROC	5. PhysChem Descriptors	BACE	RF	0	Scaffold	benchmark
0.825609756097561	AUROC	5. PhysChem Descriptors	BACE	RF	1	Scaffold	benchmark
0.870490196078431	AUROC	5. PhysChem Descriptors	BACE	RF	2	Scaffold	benchmark
0.805650037792895	AUROC	5. PhysChem Descriptors	BACE	RF	3	Scaffold	benchmark
0.754551760013872	AUROC	5. PhysChem Descriptors	BACE	RF	4	Scaffold	benchmark
0.833243727598566	AUROC	5. PhysChem Descriptors	BACE	RF	5	Scaffold	benchmark
0.797142857142857	AUROC	5. PhysChem Descriptors	BACE	RF	6	Scaffold	benchmark
0.7596757852077	AUROC	5. PhysChem Descriptors	BACE	RF	7	Scaffold	benchmark
0.831829368334701	AUROC	5. PhysChem Descriptors	BACE	RF	8	Scaffold	benchmark
0.830072714681441	AUROC	5. PhysChem Descriptors	BACE	RF	9	Scaffold	benchmark
0.749807692307692	AUROC	5. PhysChem Descriptors	BACE	RF	10	Scaffold	benchmark
0.80078125	AUROC	5. PhysChem Descriptors	BACE	RF	11	Scaffold	benchmark
0.851475694444444	AUROC	5. PhysChem Descriptors	BACE	RF	12	Scaffold	benchmark
0.889150943396226	AUROC	5. PhysChem Descriptors	BACE	RF	13	Scaffold	benchmark
0.847868735509185	AUROC	5. PhysChem Descriptors	BACE	RF	14	Scaffold	benchmark
0.827760891590679	AUROC	5. PhysChem Descriptors	BACE	RF	15	Scaffold	benchmark
0.786815661815662	AUROC	5. PhysChem Descriptors	BACE	RF	16	Scaffold	benchmark
0.805381944444444	AUROC	5. PhysChem Descriptors	BACE	RF	17	Scaffold	benchmark
0.857230392156863	AUROC	5. PhysChem Descriptors	BACE	RF	18	Scaffold	benchmark
0.89	AUROC	5. PhysChem Descriptors	BACE	RF	19	Scaffold	benchmark
0.72739244951712	AUROC	5. PhysChem Descriptors	BACE	RF	20	Scaffold	benchmark
0.852591036414566	AUROC	5. PhysChem Descriptors	BACE	RF	21	Scaffold	benchmark
0.796236559139785	AUROC	5. PhysChem Descriptors	BACE	RF	22	Scaffold	benchmark
0.795930735930736	AUROC	5. PhysChem Descriptors	BACE	RF	23	Scaffold	benchmark
0.832583102493075	AUROC	5. PhysChem Descriptors	BACE	RF	24	Scaffold	benchmark
0.852579639889197	AUROC	5. PhysChem Descriptors	BACE	RF	25	Scaffold	benchmark
0.821329639889197	AUROC	5. PhysChem Descriptors	BACE	RF	26	Scaffold	benchmark
0.774011299435028	AUROC	5. PhysChem Descriptors	BACE	RF	27	Scaffold	benchmark
0.795993031358885	AUROC	5. PhysChem Descriptors	BACE	RF	28	Scaffold	benchmark
0.8678689093116	AUROC	5. PhysChem Descriptors	BACE	RF	29	Scaffold	benchmark
0.844776119402985	AUROC	4. AtomPairs	BACE	RF	0	Scaffold	benchmark
0.92020905923345	AUROC	4. AtomPairs	BACE	RF	1	Scaffold	benchmark
0.878921568627451	AUROC	4. AtomPairs	BACE	RF	2	Scaffold	benchmark
0.896447467876039	AUROC	4. AtomPairs	BACE	RF	3	Scaffold	benchmark
0.860412692907924	AUROC	4. AtomPairs	BACE	RF	4	Scaffold	benchmark
0.87831541218638	AUROC	4. AtomPairs	BACE	RF	5	Scaffold	benchmark
0.908311688311688	AUROC	4. AtomPairs	BACE	RF	6	Scaffold	benchmark
0.837689969604863	AUROC	4. AtomPairs	BACE	RF	7	Scaffold	benchmark
0.833572600492207	AUROC	4. AtomPairs	BACE	RF	8	Scaffold	benchmark
0.88512811634349	AUROC	4. AtomPairs	BACE	RF	9	Scaffold	benchmark
0.850961538461538	AUROC	4. AtomPairs	BACE	RF	10	Scaffold	benchmark
0.931944444444444	AUROC	4. AtomPairs	BACE	RF	11	Scaffold	benchmark
0.912760416666667	AUROC	4. AtomPairs	BACE	RF	12	Scaffold	benchmark
0.920939294503692	AUROC	4. AtomPairs	BACE	RF	13	Scaffold	benchmark
0.940699126092384	AUROC	4. AtomPairs	BACE	RF	14	Scaffold	benchmark
0.876798378926039	AUROC	4. AtomPairs	BACE	RF	15	Scaffold	benchmark
0.837837837837838	AUROC	4. AtomPairs	BACE	RF	16	Scaffold	benchmark
0.919704861111111	AUROC	4. AtomPairs	BACE	RF	17	Scaffold	benchmark
0.921743697478992	AUROC	4. AtomPairs	BACE	RF	18	Scaffold	benchmark
0.933173076923077	AUROC	4. AtomPairs	BACE	RF	19	Scaffold	benchmark
0.881913959613696	AUROC	4. AtomPairs	BACE	RF	20	Scaffold	benchmark
0.901523109243698	AUROC	4. AtomPairs	BACE	RF	21	Scaffold	benchmark
0.868189964157706	AUROC	4. AtomPairs	BACE	RF	22	Scaffold	benchmark
0.924242424242424	AUROC	4. AtomPairs	BACE	RF	23	Scaffold	benchmark
0.835180055401662	AUROC	4. AtomPairs	BACE	RF	24	Scaffold	benchmark
0.926246537396122	AUROC	4. AtomPairs	BACE	RF	25	Scaffold	benchmark
0.918109418282548	AUROC	4. AtomPairs	BACE	RF	26	Scaffold	benchmark
0.897120466557317	AUROC	4. AtomPairs	BACE	RF	27	Scaffold	benchmark
0.839285714285714	AUROC	4. AtomPairs	BACE	RF	28	Scaffold	benchmark
0.936795560950234	AUROC	4. AtomPairs	BACE	RF	29	Scaffold	benchmark
0.90620727372163	AUROC	1. MorganBits	BBBP	RF	0	Scaffold	benchmark
0.84969696969697	AUROC	1. MorganBits	BBBP	RF	1	Scaffold	benchmark
0.909629368988975	AUROC	1. MorganBits	BBBP	RF	2	Scaffold	benchmark
0.901143033673154	AUROC	1. MorganBits	BBBP	RF	3	Scaffold	benchmark
0.913678712591756	AUROC	1. MorganBits	BBBP	RF	4	Scaffold	benchmark
0.885070814952403	AUROC	1. MorganBits	BBBP	RF	5	Scaffold	benchmark
0.835757575757576	AUROC	1. MorganBits	BBBP	RF	6	Scaffold	benchmark
0.928823529411765	AUROC	1. MorganBits	BBBP	RF	7	Scaffold	benchmark
0.94079939668175	AUROC	1. MorganBits	BBBP	RF	8	Scaffold	benchmark
0.92436974789916	AUROC	1. MorganBits	BBBP	RF	9	Scaffold	benchmark
0.919664268585132	AUROC	1. MorganBits	BBBP	RF	10	Scaffold	benchmark
0.837881392350666	AUROC	1. MorganBits	BBBP	RF	11	Scaffold	benchmark
0.896676852559205	AUROC	1. MorganBits	BBBP	RF	12	Scaffold	benchmark
0.933804290947148	AUROC	1. MorganBits	BBBP	RF	13	Scaffold	benchmark
0.925147996357013	AUROC	1. MorganBits	BBBP	RF	14	Scaffold	benchmark
0.877364981080151	AUROC	1. MorganBits	BBBP	RF	15	Scaffold	benchmark
0.88282745419743	AUROC	1. MorganBits	BBBP	RF	16	Scaffold	benchmark
0.896103896103896	AUROC	1. MorganBits	BBBP	RF	17	Scaffold	benchmark
0.878980426526439	AUROC	1. MorganBits	BBBP	RF	18	Scaffold	benchmark
0.883044243338361	AUROC	1. MorganBits	BBBP	RF	19	Scaffold	benchmark
0.902966314731021	AUROC	1. MorganBits	BBBP	RF	20	Scaffold	benchmark
0.926436781609195	AUROC	1. MorganBits	BBBP	RF	21	Scaffold	benchmark
0.870541469703481	AUROC	1. MorganBits	BBBP	RF	22	Scaffold	benchmark
0.905562165377751	AUROC	1. MorganBits	BBBP	RF	23	Scaffold	benchmark
0.910841760856633	AUROC	1. MorganBits	BBBP	RF	24	Scaffold	benchmark
0.936532281624306	AUROC	1. MorganBits	BBBP	RF	25	Scaffold	benchmark
0.914704439538877	AUROC	1. MorganBits	BBBP	RF	26	Scaffold	benchmark
0.93160643704122	AUROC	1. MorganBits	BBBP	RF	27	Scaffold	benchmark
0.916533970276008	AUROC	1. MorganBits	BBBP	RF	28	Scaffold	benchmark
0.893426539121903	AUROC	1. MorganBits	BBBP	RF	29	Scaffold	benchmark
0.925075198249932	AUROC	2. MorganCounts	BBBP	RF	0	Scaffold	benchmark
0.866909090909091	AUROC	2. MorganCounts	BBBP	RF	1	Scaffold	benchmark
0.918015482054891	AUROC	2. MorganCounts	BBBP	RF	2	Scaffold	benchmark
0.920373802903924	AUROC	2. MorganCounts	BBBP	RF	3	Scaffold	benchmark
0.924689440993789	AUROC	2. MorganCounts	BBBP	RF	4	Scaffold	benchmark
0.880949616902716	AUROC	2. MorganCounts	BBBP	RF	5	Scaffold	benchmark
0.847090909090909	AUROC	2. MorganCounts	BBBP	RF	6	Scaffold	benchmark
0.941260504201681	AUROC	2. MorganCounts	BBBP	RF	7	Scaffold	benchmark
0.93947963800905	AUROC	2. MorganCounts	BBBP	RF	8	Scaffold	benchmark
0.923032849503438	AUROC	2. MorganCounts	BBBP	RF	9	Scaffold	benchmark
0.928766078046654	AUROC	2. MorganCounts	BBBP	RF	10	Scaffold	benchmark
0.866996132359261	AUROC	2. MorganCounts	BBBP	RF	11	Scaffold	benchmark
0.902279093455564	AUROC	2. MorganCounts	BBBP	RF	12	Scaffold	benchmark
0.942961800104657	AUROC	2. MorganCounts	BBBP	RF	13	Scaffold	benchmark
0.942395264116576	AUROC	2. MorganCounts	BBBP	RF	14	Scaffold	benchmark
0.906690746474028	AUROC	2. MorganCounts	BBBP	RF	15	Scaffold	benchmark
0.899576155318567	AUROC	2. MorganCounts	BBBP	RF	16	Scaffold	benchmark
0.91603004838299	AUROC	2. MorganCounts	BBBP	RF	17	Scaffold	benchmark
0.896728016359918	AUROC	2. MorganCounts	BBBP	RF	18	Scaffold	benchmark
0.890020110608346	AUROC	2. MorganCounts	BBBP	RF	19	Scaffold	benchmark
0.902840623428859	AUROC	2. MorganCounts	BBBP	RF	20	Scaffold	benchmark
0.943448275862069	AUROC	2. MorganCounts	BBBP	RF	21	Scaffold	benchmark
0.878599054576708	AUROC	2. MorganCounts	BBBP	RF	22	Scaffold	benchmark
0.904223676383105	AUROC	2. MorganCounts	BBBP	RF	23	Scaffold	benchmark
0.905859607376562	AUROC	2. MorganCounts	BBBP	RF	24	Scaffold	benchmark
0.947414548641542	AUROC	2. MorganCounts	BBBP	RF	25	Scaffold	benchmark
0.925741967132696	AUROC	2. MorganCounts	BBBP	RF	26	Scaffold	benchmark
0.944028797289667	AUROC	2. MorganCounts	BBBP	RF	27	Scaffold	benchmark
0.895700636942675	AUROC	2. MorganCounts	BBBP	RF	28	Scaffold	benchmark
0.904648025508953	AUROC	2. MorganCounts	BBBP	RF	29	Scaffold	benchmark
0.917760459392945	AUROC	3. MACCS	BBBP	RF	0	Scaffold	benchmark
0.859454545454545	AUROC	3. MACCS	BBBP	RF	1	Scaffold	benchmark
0.927222613183204	AUROC	3. MACCS	BBBP	RF	2	Scaffold	benchmark
0.915739882607352	AUROC	3. MACCS	BBBP	RF	3	Scaffold	benchmark
0.944522868435912	AUROC	3. MACCS	BBBP	RF	4	Scaffold	benchmark
0.878685860227537	AUROC	3. MACCS	BBBP	RF	5	Scaffold	benchmark
0.871818181818182	AUROC	3. MACCS	BBBP	RF	6	Scaffold	benchmark
0.939915966386555	AUROC	3. MACCS	BBBP	RF	7	Scaffold	benchmark
0.946581196581196	AUROC	3. MACCS	BBBP	RF	8	Scaffold	benchmark
0.923733129615483	AUROC	3. MACCS	BBBP	RF	9	Scaffold	benchmark
0.874046217571397	AUROC	3. MACCS	BBBP	RF	10	Scaffold	benchmark
0.886656639449936	AUROC	3. MACCS	BBBP	RF	11	Scaffold	benchmark
0.947669977081742	AUROC	3. MACCS	BBBP	RF	12	Scaffold	benchmark
0.953689167974882	AUROC	3. MACCS	BBBP	RF	13	Scaffold	benchmark
0.948998178506375	AUROC	3. MACCS	BBBP	RF	14	Scaffold	benchmark
0.944788441692466	AUROC	3. MACCS	BBBP	RF	15	Scaffold	benchmark
0.893697019414821	AUROC	3. MACCS	BBBP	RF	16	Scaffold	benchmark
0.900751209574739	AUROC	3. MACCS	BBBP	RF	17	Scaffold	benchmark
0.896289804265264	AUROC	3. MACCS	BBBP	RF	18	Scaffold	benchmark
0.90290346907994	AUROC	3. MACCS	BBBP	RF	19	Scaffold	benchmark
0.867207139265963	AUROC	3. MACCS	BBBP	RF	20	Scaffold	benchmark
0.944712643678161	AUROC	3. MACCS	BBBP	RF	21	Scaffold	benchmark
0.908036097980232	AUROC	3. MACCS	BBBP	RF	22	Scaffold	benchmark
0.887864366448543	AUROC	3. MACCS	BBBP	RF	23	Scaffold	benchmark
0.909949434860202	AUROC	3. MACCS	BBBP	RF	24	Scaffold	benchmark
0.937116564417178	AUROC	3. MACCS	BBBP	RF	25	Scaffold	benchmark
0.938803041452048	AUROC	3. MACCS	BBBP	RF	26	Scaffold	benchmark
0.942970073404856	AUROC	3. MACCS	BBBP	RF	27	Scaffold	benchmark
0.942940552016985	AUROC	3. MACCS	BBBP	RF	28	Scaffold	benchmark
0.915869511896002	AUROC	3. MACCS	BBBP	RF	29	Scaffold	benchmark
0.935671315285753	AUROC	0. RDKit Descriptors	BBBP	RF	0	Scaffold	benchmark
0.897212121212121	AUROC	0. RDKit Descriptors	BBBP	RF	1	Scaffold	benchmark
0.947865353037767	AUROC	0. RDKit Descriptors	BBBP	RF	2	Scaffold	benchmark
0.92894655545258	AUROC	0. RDKit Descriptors	BBBP	RF	3	Scaffold	benchmark
0.94529926595144	AUROC	0. RDKit Descriptors	BBBP	RF	4	Scaffold	benchmark
0.891745994892036	AUROC	0. RDKit Descriptors	BBBP	RF	5	Scaffold	benchmark
0.901878787878788	AUROC	0. RDKit Descriptors	BBBP	RF	6	Scaffold	benchmark
0.94436974789916	AUROC	0. RDKit Descriptors	BBBP	RF	7	Scaffold	benchmark
0.938599798893916	AUROC	0. RDKit Descriptors	BBBP	RF	8	Scaffold	benchmark
0.911000763941941	AUROC	0. RDKit Descriptors	BBBP	RF	9	Scaffold	benchmark
0.902114671898844	AUROC	0. RDKit Descriptors	BBBP	RF	10	Scaffold	benchmark
0.907176622260421	AUROC	0. RDKit Descriptors	BBBP	RF	11	Scaffold	benchmark
0.920168067226891	AUROC	0. RDKit Descriptors	BBBP	RF	12	Scaffold	benchmark
0.945054945054945	AUROC	0. RDKit Descriptors	BBBP	RF	13	Scaffold	benchmark
0.948998178506375	AUROC	0. RDKit Descriptors	BBBP	RF	14	Scaffold	benchmark
0.951840385276918	AUROC	0. RDKit Descriptors	BBBP	RF	15	Scaffold	benchmark
0.897525293956795	AUROC	0. RDKit Descriptors	BBBP	RF	16	Scaffold	benchmark
0.912083015024191	AUROC	0. RDKit Descriptors	BBBP	RF	17	Scaffold	benchmark
0.916009348524686	AUROC	0. RDKit Descriptors	BBBP	RF	18	Scaffold	benchmark
0.90956510809452	AUROC	0. RDKit Descriptors	BBBP	RF	19	Scaffold	benchmark
0.910759175465058	AUROC	0. RDKit Descriptors	BBBP	RF	20	Scaffold	benchmark
0.95551724137931	AUROC	0. RDKit Descriptors	BBBP	RF	21	Scaffold	benchmark
0.927051998281048	AUROC	0. RDKit Descriptors	BBBP	RF	22	Scaffold	benchmark
0.882287328970851	AUROC	0. RDKit Descriptors	BBBP	RF	23	Scaffold	benchmark
0.885559190957763	AUROC	0. RDKit Descriptors	BBBP	RF	24	Scaffold	benchmark
0.949897750511248	AUROC	0. RDKit Descriptors	BBBP	RF	25	Scaffold	benchmark
0.935491783173902	AUROC	0. RDKit Descriptors	BBBP	RF	26	Scaffold	benchmark
0.9628740824393	AUROC	0. RDKit Descriptors	BBBP	RF	27	Scaffold	benchmark
0.924562101910828	AUROC	0. RDKit Descriptors	BBBP	RF	28	Scaffold	benchmark
0.89551140544518	AUROC	0. RDKit Descriptors	BBBP	RF	29	Scaffold	benchmark
0.896841673502871	AUROC	5. PhysChem Descriptors	BBBP	RF	0	Scaffold	benchmark
0.853939393939394	AUROC	5. PhysChem Descriptors	BBBP	RF	1	Scaffold	benchmark
0.933087027914614	AUROC	5. PhysChem Descriptors	BBBP	RF	2	Scaffold	benchmark
0.908016682113068	AUROC	5. PhysChem Descriptors	BBBP	RF	3	Scaffold	benchmark
0.851919819311124	AUROC	5. PhysChem Descriptors	BBBP	RF	4	Scaffold	benchmark
0.86185279777107	AUROC	5. PhysChem Descriptors	BBBP	RF	5	Scaffold	benchmark
0.834363636363636	AUROC	5. PhysChem Descriptors	BBBP	RF	6	Scaffold	benchmark
0.83436974789916	AUROC	5. PhysChem Descriptors	BBBP	RF	7	Scaffold	benchmark
0.898567119155354	AUROC	5. PhysChem Descriptors	BBBP	RF	8	Scaffold	benchmark
0.878214922332569	AUROC	5. PhysChem Descriptors	BBBP	RF	9	Scaffold	benchmark
0.873991715718334	AUROC	5. PhysChem Descriptors	BBBP	RF	10	Scaffold	benchmark
0.834658358401375	AUROC	5. PhysChem Descriptors	BBBP	RF	11	Scaffold	benchmark
0.88515406162465	AUROC	5. PhysChem Descriptors	BBBP	RF	12	Scaffold	benchmark
0.942307692307692	AUROC	5. PhysChem Descriptors	BBBP	RF	13	Scaffold	benchmark
0.90886839708561	AUROC	5. PhysChem Descriptors	BBBP	RF	14	Scaffold	benchmark
0.903078775369797	AUROC	5. PhysChem Descriptors	BBBP	RF	15	Scaffold	benchmark
0.863070823079027	AUROC	5. PhysChem Descriptors	BBBP	RF	16	Scaffold	benchmark
0.854150751209575	AUROC	5. PhysChem Descriptors	BBBP	RF	17	Scaffold	benchmark
0.889205375401694	AUROC	5. PhysChem Descriptors	BBBP	RF	18	Scaffold	benchmark
0.857968828557064	AUROC	5. PhysChem Descriptors	BBBP	RF	19	Scaffold	benchmark
0.886563599798894	AUROC	5. PhysChem Descriptors	BBBP	RF	20	Scaffold	benchmark
0.897471264367816	AUROC	5. PhysChem Descriptors	BBBP	RF	21	Scaffold	benchmark
0.874946282767512	AUROC	5. PhysChem Descriptors	BBBP	RF	22	Scaffold	benchmark
0.823319452706722	AUROC	5. PhysChem Descriptors	BBBP	RF	23	Scaffold	benchmark
0.850535395597858	AUROC	5. PhysChem Descriptors	BBBP	RF	24	Scaffold	benchmark
0.959027169149868	AUROC	5. PhysChem Descriptors	BBBP	RF	25	Scaffold	benchmark
0.889931322050527	AUROC	5. PhysChem Descriptors	BBBP	RF	26	Scaffold	benchmark
0.941981931112366	AUROC	5. PhysChem Descriptors	BBBP	RF	27	Scaffold	benchmark
0.917529193205945	AUROC	5. PhysChem Descriptors	BBBP	RF	28	Scaffold	benchmark
0.890360559234731	AUROC	5. PhysChem Descriptors	BBBP	RF	29	Scaffold	benchmark
0.904634946677605	AUROC	4. AtomPairs	BBBP	RF	0	Scaffold	benchmark
0.896848484848485	AUROC	4. AtomPairs	BBBP	RF	1	Scaffold	benchmark
0.952615528970209	AUROC	4. AtomPairs	BBBP	RF	2	Scaffold	benchmark
0.933348779734322	AUROC	4. AtomPairs	BBBP	RF	3	Scaffold	benchmark
0.917137210615471	AUROC	4. AtomPairs	BBBP	RF	4	Scaffold	benchmark
0.875145112607383	AUROC	4. AtomPairs	BBBP	RF	5	Scaffold	benchmark
0.902242424242424	AUROC	4. AtomPairs	BBBP	RF	6	Scaffold	benchmark
0.898319327731092	AUROC	4. AtomPairs	BBBP	RF	7	Scaffold	benchmark
0.943376068376068	AUROC	4. AtomPairs	BBBP	RF	8	Scaffold	benchmark
0.897186147186147	AUROC	4. AtomPairs	BBBP	RF	9	Scaffold	benchmark
0.934543274471332	AUROC	4. AtomPairs	BBBP	RF	10	Scaffold	benchmark
0.867748173614095	AUROC	4. AtomPairs	BBBP	RF	11	Scaffold	benchmark
0.947606315253374	AUROC	4. AtomPairs	BBBP	RF	12	Scaffold	benchmark
0.938186813186813	AUROC	4. AtomPairs	BBBP	RF	13	Scaffold	benchmark
0.936930783242259	AUROC	4. AtomPairs	BBBP	RF	14	Scaffold	benchmark
0.92827657378741	AUROC	4. AtomPairs	BBBP	RF	15	Scaffold	benchmark
0.890278917145201	AUROC	4. AtomPairs	BBBP	RF	16	Scaffold	benchmark
0.913292589763178	AUROC	4. AtomPairs	BBBP	RF	17	Scaffold	benchmark
0.912065439672802	AUROC	4. AtomPairs	BBBP	RF	18	Scaffold	benchmark
0.895990447461036	AUROC	4. AtomPairs	BBBP	RF	19	Scaffold	benchmark
0.898001508295626	AUROC	4. AtomPairs	BBBP	RF	20	Scaffold	benchmark
0.94632183908046	AUROC	4. AtomPairs	BBBP	RF	21	Scaffold	benchmark
0.886012032660077	AUROC	4. AtomPairs	BBBP	RF	22	Scaffold	benchmark
0.902959547888162	AUROC	4. AtomPairs	BBBP	RF	23	Scaffold	benchmark
0.916121356335515	AUROC	4. AtomPairs	BBBP	RF	24	Scaffold	benchmark
0.945588664913818	AUROC	4. AtomPairs	BBBP	RF	25	Scaffold	benchmark
0.927274957076282	AUROC	4. AtomPairs	BBBP	RF	26	Scaffold	benchmark
0.958498023715415	AUROC	4. AtomPairs	BBBP	RF	27	Scaffold	benchmark
0.928542993630573	AUROC	4. AtomPairs	BBBP	RF	28	Scaffold	benchmark
0.925803286730439	AUROC	4. AtomPairs	BBBP	RF	29	Scaffold	benchmark
0.784575176392478	AUROC	1. MorganBits	HIV	RF	0	Scaffold	benchmark
0.838714476266251	AUROC	1. MorganBits	HIV	RF	1	Scaffold	benchmark
0.738537408752179	AUROC	1. MorganBits	HIV	RF	2	Scaffold	benchmark
0.831409265280966	AUROC	1. MorganBits	HIV	RF	3	Scaffold	benchmark
0.815079755719624	AUROC	1. MorganBits	HIV	RF	4	Scaffold	benchmark
0.790001252191335	AUROC	1. MorganBits	HIV	RF	5	Scaffold	benchmark
0.817315869198368	AUROC	1. MorganBits	HIV	RF	6	Scaffold	benchmark
0.80929916538344	AUROC	1. MorganBits	HIV	RF	7	Scaffold	benchmark
0.750582891748675	AUROC	1. MorganBits	HIV	RF	8	Scaffold	benchmark
0.829738401239632	AUROC	1. MorganBits	HIV	RF	9	Scaffold	benchmark
0.836848541578598	AUROC	1. MorganBits	HIV	RF	10	Scaffold	benchmark
0.795927411368588	AUROC	1. MorganBits	HIV	RF	11	Scaffold	benchmark
0.785700483091787	AUROC	1. MorganBits	HIV	RF	12	Scaffold	benchmark
0.802268271643664	AUROC	1. MorganBits	HIV	RF	13	Scaffold	benchmark
0.769438203170248	AUROC	1. MorganBits	HIV	RF	14	Scaffold	benchmark
0.762206333511672	AUROC	1. MorganBits	HIV	RF	15	Scaffold	benchmark
0.811908914570735	AUROC	1. MorganBits	HIV	RF	16	Scaffold	benchmark
0.756808934138909	AUROC	1. MorganBits	HIV	RF	17	Scaffold	benchmark
0.835979893550696	AUROC	1. MorganBits	HIV	RF	18	Scaffold	benchmark
0.805030556586419	AUROC	1. MorganBits	HIV	RF	19	Scaffold	benchmark
0.861832217419555	AUROC	1. MorganBits	HIV	RF	20	Scaffold	benchmark
0.784089579481899	AUROC	1. MorganBits	HIV	RF	21	Scaffold	benchmark
0.790144527425702	AUROC	1. MorganBits	HIV	RF	22	Scaffold	benchmark
0.810308685622049	AUROC	1. MorganBits	HIV	RF	23	Scaffold	benchmark
0.757968371902798	AUROC	1. MorganBits	HIV	RF	24	Scaffold	benchmark
0.809056105819186	AUROC	1. MorganBits	HIV	RF	25	Scaffold	benchmark
0.761071734910388	AUROC	1. MorganBits	HIV	RF	26	Scaffold	benchmark
0.813105824729398	AUROC	1. MorganBits	HIV	RF	27	Scaffold	benchmark
0.731910892798895	AUROC	1. MorganBits	HIV	RF	28	Scaffold	benchmark
0.782569182299518	AUROC	1. MorganBits	HIV	RF	29	Scaffold	benchmark
0.775385137644274	AUROC	2. MorganCounts	HIV	RF	0	Scaffold	benchmark
0.838772979062685	AUROC	2. MorganCounts	HIV	RF	1	Scaffold	benchmark
0.751026656923417	AUROC	2. MorganCounts	HIV	RF	2	Scaffold	benchmark
0.822563334183457	AUROC	2. MorganCounts	HIV	RF	3	Scaffold	benchmark
0.819093063531128	AUROC	2. MorganCounts	HIV	RF	4	Scaffold	benchmark
0.81210242925119	AUROC	2. MorganCounts	HIV	RF	5	Scaffold	benchmark
0.842077027332279	AUROC	2. MorganCounts	HIV	RF	6	Scaffold	benchmark
0.811330817318961	AUROC	2. MorganCounts	HIV	RF	7	Scaffold	benchmark
0.762707544789301	AUROC	2. MorganCounts	HIV	RF	8	Scaffold	benchmark
0.813509251663476	AUROC	2. MorganCounts	HIV	RF	9	Scaffold	benchmark
0.814837421169325	AUROC	2. MorganCounts	HIV	RF	10	Scaffold	benchmark
0.80039446755133	AUROC	2. MorganCounts	HIV	RF	11	Scaffold	benchmark
0.792832011667122	AUROC	2. MorganCounts	HIV	RF	12	Scaffold	benchmark
0.786454085633626	AUROC	2. MorganCounts	HIV	RF	13	Scaffold	benchmark
0.766207573597973	AUROC	2. MorganCounts	HIV	RF	14	Scaffold	benchmark
0.779151626382408	AUROC	2. MorganCounts	HIV	RF	15	Scaffold	benchmark
0.839082951637353	AUROC	2. MorganCounts	HIV	RF	16	Scaffold	benchmark
0.78569780345599	AUROC	2. MorganCounts	HIV	RF	17	Scaffold	benchmark
0.843729795414136	AUROC	2. MorganCounts	HIV	RF	18	Scaffold	benchmark
0.810318221016631	AUROC	2. MorganCounts	HIV	RF	19	Scaffold	benchmark
0.865450461903551	AUROC	2. MorganCounts	HIV	RF	20	Scaffold	benchmark
0.787828743928245	AUROC	2. MorganCounts	HIV	RF	21	Scaffold	benchmark
0.788991083786896	AUROC	2. MorganCounts	HIV	RF	22	Scaffold	benchmark
0.818392756386907	AUROC	2. MorganCounts	HIV	RF	23	Scaffold	benchmark
0.785618247503493	AUROC	2. MorganCounts	HIV	RF	24	Scaffold	benchmark
0.813181766102619	AUROC	2. MorganCounts	HIV	RF	25	Scaffold	benchmark
0.765806284140671	AUROC	2. MorganCounts	HIV	RF	26	Scaffold	benchmark
0.806424312297141	AUROC	2. MorganCounts	HIV	RF	27	Scaffold	benchmark
0.741016606865322	AUROC	2. MorganCounts	HIV	RF	28	Scaffold	benchmark
0.787005393282426	AUROC	2. MorganCounts	HIV	RF	29	Scaffold	benchmark
0.751072796359994	AUROC	3. MACCS	HIV	RF	0	Scaffold	benchmark
0.803692195058352	AUROC	3. MACCS	HIV	RF	1	Scaffold	benchmark
0.78682263478797	AUROC	3. MACCS	HIV	RF	2	Scaffold	benchmark
0.834904068902491	AUROC	3. MACCS	HIV	RF	3	Scaffold	benchmark
0.808769483182937	AUROC	3. MACCS	HIV	RF	4	Scaffold	benchmark
0.780339552550296	AUROC	3. MACCS	HIV	RF	5	Scaffold	benchmark
0.803981915784159	AUROC	3. MACCS	HIV	RF	6	Scaffold	benchmark
0.80761242697476	AUROC	3. MACCS	HIV	RF	7	Scaffold	benchmark
0.696470687189839	AUROC	3. MACCS	HIV	RF	8	Scaffold	benchmark
0.774514629477714	AUROC	3. MACCS	HIV	RF	9	Scaffold	benchmark
0.772701293211288	AUROC	3. MACCS	HIV	RF	10	Scaffold	benchmark
0.760991450452235	AUROC	3. MACCS	HIV	RF	11	Scaffold	benchmark
0.760471242366238	AUROC	3. MACCS	HIV	RF	12	Scaffold	benchmark
0.771075125470514	AUROC	3. MACCS	HIV	RF	13	Scaffold	benchmark
0.781466290957934	AUROC	3. MACCS	HIV	RF	14	Scaffold	benchmark
0.795705815426083	AUROC	3. MACCS	HIV	RF	15	Scaffold	benchmark
0.826526104744984	AUROC	3. MACCS	HIV	RF	16	Scaffold	benchmark
0.772911345581371	AUROC	3. MACCS	HIV	RF	17	Scaffold	benchmark
0.771048127323527	AUROC	3. MACCS	HIV	RF	18	Scaffold	benchmark
0.799639434950114	AUROC	3. MACCS	HIV	RF	19	Scaffold	benchmark
0.82821496171992	AUROC	3. MACCS	HIV	RF	20	Scaffold	benchmark
0.747441756287379	AUROC	3. MACCS	HIV	RF	21	Scaffold	benchmark
0.795721380531372	AUROC	3. MACCS	HIV	RF	22	Scaffold	benchmark
0.791218493996986	AUROC	3. MACCS	HIV	RF	23	Scaffold	benchmark
0.761891210251866	AUROC	3. MACCS	HIV	RF	24	Scaffold	benchmark
0.753031278767023	AUROC	3. MACCS	HIV	RF	25	Scaffold	benchmark
0.74893282971925	AUROC	3. MACCS	HIV	RF	26	Scaffold	benchmark
0.811669285787719	AUROC	3. MACCS	HIV	RF	27	Scaffold	benchmark
0.774332271619625	AUROC	3. MACCS	HIV	RF	28	Scaffold	benchmark
0.714023561209443	AUROC	3. MACCS	HIV	RF	29	Scaffold	benchmark
0.726900575862648	AUROC	0. RDKit Descriptors	HIV	RF	0	Scaffold	benchmark
0.808712329295207	AUROC	0. RDKit Descriptors	HIV	RF	1	Scaffold	benchmark
0.749767105602892	AUROC	0. RDKit Descriptors	HIV	RF	2	Scaffold	benchmark
0.785238599789417	AUROC	0. RDKit Descriptors	HIV	RF	3	Scaffold	benchmark
0.750516262261229	AUROC	0. RDKit Descriptors	HIV	RF	4	Scaffold	benchmark
0.736438002296211	AUROC	0. RDKit Descriptors	HIV	RF	5	Scaffold	benchmark
0.774948212966559	AUROC	0. RDKit Descriptors	HIV	RF	6	Scaffold	benchmark
0.778733721549576	AUROC	0. RDKit Descriptors	HIV	RF	7	Scaffold	benchmark
0.737494006233517	AUROC	0. RDKit Descriptors	HIV	RF	8	Scaffold	benchmark
0.762996634739839	AUROC	0. RDKit Descriptors	HIV	RF	9	Scaffold	benchmark
0.774173096808117	AUROC	0. RDKit Descriptors	HIV	RF	10	Scaffold	benchmark
0.781668700088731	AUROC	0. RDKit Descriptors	HIV	RF	11	Scaffold	benchmark
0.753540261213296	AUROC	0. RDKit Descriptors	HIV	RF	12	Scaffold	benchmark
0.728520709289648	AUROC	0. RDKit Descriptors	HIV	RF	13	Scaffold	benchmark
0.729807373620083	AUROC	0. RDKit Descriptors	HIV	RF	14	Scaffold	benchmark
0.775745981766924	AUROC	0. RDKit Descriptors	HIV	RF	15	Scaffold	benchmark
0.786083252241053	AUROC	0. RDKit Descriptors	HIV	RF	16	Scaffold	benchmark
0.727115444438289	AUROC	0. RDKit Descriptors	HIV	RF	17	Scaffold	benchmark
0.780997226394551	AUROC	0. RDKit Descriptors	HIV	RF	18	Scaffold	benchmark
0.80242673992674	AUROC	0. RDKit Descriptors	HIV	RF	19	Scaffold	benchmark
0.827213721045381	AUROC	0. RDKit Descriptors	HIV	RF	20	Scaffold	benchmark
0.730756719545499	AUROC	0. RDKit Descriptors	HIV	RF	21	Scaffold	benchmark
0.760790555472856	AUROC	0. RDKit Descriptors	HIV	RF	22	Scaffold	benchmark
0.802024131987195	AUROC	0. RDKit Descriptors	HIV	RF	23	Scaffold	benchmark
0.745918392027864	AUROC	0. RDKit Descriptors	HIV	RF	24	Scaffold	benchmark
0.740605217858068	AUROC	0. RDKit Descriptors	HIV	RF	25	Scaffold	benchmark
0.738540718754695	AUROC	0. RDKit Descriptors	HIV	RF	26	Scaffold	benchmark
0.784349070507862	AUROC	0. RDKit Descriptors	HIV	RF	27	Scaffold	benchmark
0.761957284117008	AUROC	0. RDKit Descriptors	HIV	RF	28	Scaffold	benchmark
0.707411876554044	AUROC	0. RDKit Descriptors	HIV	RF	29	Scaffold	benchmark
0.700244380009978	AUROC	5. PhysChem Descriptors	HIV	RF	0	Scaffold	benchmark
0.72272181753145	AUROC	5. PhysChem Descriptors	HIV	RF	1	Scaffold	benchmark
0.710709202043038	AUROC	5. PhysChem Descriptors	HIV	RF	2	Scaffold	benchmark
0.750526013771997	AUROC	5. PhysChem Descriptors	HIV	RF	3	Scaffold	benchmark
0.709070276182663	AUROC	5. PhysChem Descriptors	HIV	RF	4	Scaffold	benchmark
0.672308832122882	AUROC	5. PhysChem Descriptors	HIV	RF	5	Scaffold	benchmark
0.713070861956709	AUROC	5. PhysChem Descriptors	HIV	RF	6	Scaffold	benchmark
0.745348488759528	AUROC	5. PhysChem Descriptors	HIV	RF	7	Scaffold	benchmark
0.705658171418959	AUROC	5. PhysChem Descriptors	HIV	RF	8	Scaffold	benchmark
0.698345638501504	AUROC	5. PhysChem Descriptors	HIV	RF	9	Scaffold	benchmark
0.701086159447172	AUROC	5. PhysChem Descriptors	HIV	RF	10	Scaffold	benchmark
0.681304053607975	AUROC	5. PhysChem Descriptors	HIV	RF	11	Scaffold	benchmark
0.689362865736943	AUROC	5. PhysChem Descriptors	HIV	RF	12	Scaffold	benchmark
0.701503685696361	AUROC	5. PhysChem Descriptors	HIV	RF	13	Scaffold	benchmark
0.716677072593664	AUROC	5. PhysChem Descriptors	HIV	RF	14	Scaffold	benchmark
0.668271998320455	AUROC	5. PhysChem Descriptors	HIV	RF	15	Scaffold	benchmark
0.737941938743908	AUROC	5. PhysChem Descriptors	HIV	RF	16	Scaffold	benchmark
0.670584453330045	AUROC	5. PhysChem Descriptors	HIV	RF	17	Scaffold	benchmark
0.6932077955065	AUROC	5. PhysChem Descriptors	HIV	RF	18	Scaffold	benchmark
0.721515227565805	AUROC	5. PhysChem Descriptors	HIV	RF	19	Scaffold	benchmark
0.773258326976862	AUROC	5. PhysChem Descriptors	HIV	RF	20	Scaffold	benchmark
0.646602157583132	AUROC	5. PhysChem Descriptors	HIV	RF	21	Scaffold	benchmark
0.734396627068228	AUROC	5. PhysChem Descriptors	HIV	RF	22	Scaffold	benchmark
0.67582028097391	AUROC	5. PhysChem Descriptors	HIV	RF	23	Scaffold	benchmark
0.71571947104734	AUROC	5. PhysChem Descriptors	HIV	RF	24	Scaffold	benchmark
0.692378047575965	AUROC	5. PhysChem Descriptors	HIV	RF	25	Scaffold	benchmark
0.698447273511605	AUROC	5. PhysChem Descriptors	HIV	RF	26	Scaffold	benchmark
0.734476200267297	AUROC	5. PhysChem Descriptors	HIV	RF	27	Scaffold	benchmark
0.718547930617649	AUROC	5. PhysChem Descriptors	HIV	RF	28	Scaffold	benchmark
0.650465596773067	AUROC	5. PhysChem Descriptors	HIV	RF	29	Scaffold	benchmark
0.754612836796165	AUROC	4. AtomPairs	HIV	RF	0	Scaffold	benchmark
0.832641885996436	AUROC	4. AtomPairs	HIV	RF	1	Scaffold	benchmark
0.732522093580873	AUROC	4. AtomPairs	HIV	RF	2	Scaffold	benchmark
0.834839645498597	AUROC	4. AtomPairs	HIV	RF	3	Scaffold	benchmark
0.776946495305806	AUROC	4. AtomPairs	HIV	RF	4	Scaffold	benchmark
0.79757909675265	AUROC	4. AtomPairs	HIV	RF	5	Scaffold	benchmark
0.796664684622437	AUROC	4. AtomPairs	HIV	RF	6	Scaffold	benchmark
0.791803519453123	AUROC	4. AtomPairs	HIV	RF	7	Scaffold	benchmark
0.784007065354529	AUROC	4. AtomPairs	HIV	RF	8	Scaffold	benchmark
0.797544435329505	AUROC	4. AtomPairs	HIV	RF	9	Scaffold	benchmark
0.790647942853692	AUROC	4. AtomPairs	HIV	RF	10	Scaffold	benchmark
0.806545850663498	AUROC	4. AtomPairs	HIV	RF	11	Scaffold	benchmark
0.78570504056148	AUROC	4. AtomPairs	HIV	RF	12	Scaffold	benchmark
0.815545600690088	AUROC	4. AtomPairs	HIV	RF	13	Scaffold	benchmark
0.769280060463913	AUROC	4. AtomPairs	HIV	RF	14	Scaffold	benchmark
0.799961397544342	AUROC	4. AtomPairs	HIV	RF	15	Scaffold	benchmark
0.815452574614093	AUROC	4. AtomPairs	HIV	RF	16	Scaffold	benchmark
0.765226964471297	AUROC	4. AtomPairs	HIV	RF	17	Scaffold	benchmark
0.817194679843905	AUROC	4. AtomPairs	HIV	RF	18	Scaffold	benchmark
0.808901858491901	AUROC	4. AtomPairs	HIV	RF	19	Scaffold	benchmark
0.847138175551601	AUROC	4. AtomPairs	HIV	RF	20	Scaffold	benchmark
0.77500409519575	AUROC	4. AtomPairs	HIV	RF	21	Scaffold	benchmark
0.801196955659001	AUROC	4. AtomPairs	HIV	RF	22	Scaffold	benchmark
0.798061608564919	AUROC	4. AtomPairs	HIV	RF	23	Scaffold	benchmark
0.777298830987356	AUROC	4. AtomPairs	HIV	RF	24	Scaffold	benchmark
0.795298307857027	AUROC	4. AtomPairs	HIV	RF	25	Scaffold	benchmark
0.771127087314844	AUROC	4. AtomPairs	HIV	RF	26	Scaffold	benchmark
0.784927631482325	AUROC	4. AtomPairs	HIV	RF	27	Scaffold	benchmark
0.742098307653932	AUROC	4. AtomPairs	HIV	RF	28	Scaffold	benchmark
0.749708360203901	AUROC	4. AtomPairs	HIV	RF	29	Scaffold	benchmark
1.00979059139882	RMSE	1. MorganBits	ESOL	RF	0	Scaffold	benchmark
1.84377189130381	RMSE	1. MorganBits	ESOL	RF	1	Scaffold	benchmark
1.23406973963735	RMSE	1. MorganBits	ESOL	RF	2	Scaffold	benchmark
1.13798242111609	RMSE	1. MorganBits	ESOL	RF	3	Scaffold	benchmark
1.14538367749941	RMSE	1. MorganBits	ESOL	RF	4	Scaffold	benchmark
1.88461893635456	RMSE	1. MorganBits	ESOL	RF	5	Scaffold	benchmark
1.17973499746853	RMSE	1. MorganBits	ESOL	RF	6	Scaffold	benchmark
0.803959854001384	RMSE	1. MorganBits	ESOL	RF	7	Scaffold	benchmark
1.69692592689358	RMSE	1. MorganBits	ESOL	RF	8	Scaffold	benchmark
1.22671240233444	RMSE	1. MorganBits	ESOL	RF	9	Scaffold	benchmark
1.07011960463053	RMSE	1. MorganBits	ESOL	RF	10	Scaffold	benchmark
0.879460138165887	RMSE	1. MorganBits	ESOL	RF	11	Scaffold	benchmark
1.69194574335697	RMSE	1. MorganBits	ESOL	RF	12	Scaffold	benchmark
0.982843006103642	RMSE	1. MorganBits	ESOL	RF	13	Scaffold	benchmark
1.30487744910684	RMSE	1. MorganBits	ESOL	RF	14	Scaffold	benchmark
1.78332807867975	RMSE	1. MorganBits	ESOL	RF	15	Scaffold	benchmark
1.67551993524011	RMSE	1. MorganBits	ESOL	RF	16	Scaffold	benchmark
1.04348008827198	RMSE	1. MorganBits	ESOL	RF	17	Scaffold	benchmark
1.28606981522971	RMSE	1. MorganBits	ESOL	RF	18	Scaffold	benchmark
1.80002056148808	RMSE	1. MorganBits	ESOL	RF	19	Scaffold	benchmark
1.73530520483167	RMSE	1. MorganBits	ESOL	RF	20	Scaffold	benchmark
1.72980073996264	RMSE	1. MorganBits	ESOL	RF	21	Scaffold	benchmark
1.61584613391291	RMSE	1. MorganBits	ESOL	RF	22	Scaffold	benchmark
1.78582783601581	RMSE	1. MorganBits	ESOL	RF	23	Scaffold	benchmark
1.29675784504588	RMSE	1. MorganBits	ESOL	RF	24	Scaffold	benchmark
1.0706751154771	RMSE	1. MorganBits	ESOL	RF	25	Scaffold	benchmark
1.13581513168409	RMSE	1. MorganBits	ESOL	RF	26	Scaffold	benchmark
1.08172624787516	RMSE	1. MorganBits	ESOL	RF	27	Scaffold	benchmark
1.00006467060455	RMSE	1. MorganBits	ESOL	RF	28	Scaffold	benchmark
0.996528909142349	RMSE	1. MorganBits	ESOL	RF	29	Scaffold	benchmark
0.711236618908222	RMSE	2. MorganCounts	ESOL	RF	0	Scaffold	benchmark
1.61354493185461	RMSE	2. MorganCounts	ESOL	RF	1	Scaffold	benchmark
0.893207418045245	RMSE	2. MorganCounts	ESOL	RF	2	Scaffold	benchmark
1.05286870496969	RMSE	2. MorganCounts	ESOL	RF	3	Scaffold	benchmark
0.740088032490659	RMSE	2. MorganCounts	ESOL	RF	4	Scaffold	benchmark
1.5586095209282	RMSE	2. MorganCounts	ESOL	RF	5	Scaffold	benchmark
0.714412998902461	RMSE	2. MorganCounts	ESOL	RF	6	Scaffold	benchmark
0.587361902659231	RMSE	2. MorganCounts	ESOL	RF	7	Scaffold	benchmark
1.28772561182104	RMSE	2. MorganCounts	ESOL	RF	8	Scaffold	benchmark
0.790301915175394	RMSE	2. MorganCounts	ESOL	RF	9	Scaffold	benchmark
0.803268224269769	RMSE	2. MorganCounts	ESOL	RF	10	Scaffold	benchmark
0.820878108440706	RMSE	2. MorganCounts	ESOL	RF	11	Scaffold	benchmark
1.39569996535374	RMSE	2. MorganCounts	ESOL	RF	12	Scaffold	benchmark
0.612453900170482	RMSE	2. MorganCounts	ESOL	RF	13	Scaffold	benchmark
1.14112222069974	RMSE	2. MorganCounts	ESOL	RF	14	Scaffold	benchmark
1.45876622638533	RMSE	2. MorganCounts	ESOL	RF	15	Scaffold	benchmark
1.28079335867058	RMSE	2. MorganCounts	ESOL	RF	16	Scaffold	benchmark
0.89581503112476	RMSE	2. MorganCounts	ESOL	RF	17	Scaffold	benchmark
0.987478711507526	RMSE	2. MorganCounts	ESOL	RF	18	Scaffold	benchmark
1.57426457472078	RMSE	2. MorganCounts	ESOL	RF	19	Scaffold	benchmark
1.38533741824488	RMSE	2. MorganCounts	ESOL	RF	20	Scaffold	benchmark
1.42849699382188	RMSE	2. MorganCounts	ESOL	RF	21	Scaffold	benchmark
1.24624016905944	RMSE	2. MorganCounts	ESOL	RF	22	Scaffold	benchmark
1.47655250581537	RMSE	2. MorganCounts	ESOL	RF	23	Scaffold	benchmark
0.87599377036145	RMSE	2. MorganCounts	ESOL	RF	24	Scaffold	benchmark
0.847813997919002	RMSE	2. MorganCounts	ESOL	RF	25	Scaffold	benchmark
1.01848683917332	RMSE	2. MorganCounts	ESOL	RF	26	Scaffold	benchmark
0.833660687895303	RMSE	2. MorganCounts	ESOL	RF	27	Scaffold	benchmark
0.788159244987566	RMSE	2. MorganCounts	ESOL	RF	28	Scaffold	benchmark
0.829920711320677	RMSE	2. MorganCounts	ESOL	RF	29	Scaffold	benchmark
0.90940565035242	RMSE	3. MACCS	ESOL	RF	0	Scaffold	benchmark
1.17305315946897	RMSE	3. MACCS	ESOL	RF	1	Scaffold	benchmark
0.848086210683077	RMSE	3. MACCS	ESOL	RF	2	Scaffold	benchmark
1.11498855718921	RMSE	3. MACCS	ESOL	RF	3	Scaffold	benchmark
0.963939399318169	RMSE	3. MACCS	ESOL	RF	4	Scaffold	benchmark
1.27867457481645	RMSE	3. MACCS	ESOL	RF	5	Scaffold	benchmark
0.830016376190505	RMSE	3. MACCS	ESOL	RF	6	Scaffold	benchmark
0.707181354409417	RMSE	3. MACCS	ESOL	RF	7	Scaffold	benchmark
0.879494635257396	RMSE	3. MACCS	ESOL	RF	8	Scaffold	benchmark
1.00882438349618	RMSE	3. MACCS	ESOL	RF	9	Scaffold	benchmark
0.930642224417585	RMSE	3. MACCS	ESOL	RF	10	Scaffold	benchmark
1.14634850159702	RMSE	3. MACCS	ESOL	RF	11	Scaffold	benchmark
0.96812643802794	RMSE	3. MACCS	ESOL	RF	12	Scaffold	benchmark
0.72619866574811	RMSE	3. MACCS	ESOL	RF	13	Scaffold	benchmark
0.817082028041152	RMSE	3. MACCS	ESOL	RF	14	Scaffold	benchmark
1.00517354867724	RMSE	3. MACCS	ESOL	RF	15	Scaffold	benchmark
1.05850422790604	RMSE	3. MACCS	ESOL	RF	16	Scaffold	benchmark
0.812653587845625	RMSE	3. MACCS	ESOL	RF	17	Scaffold	benchmark
0.821452711512248	RMSE	3. MACCS	ESOL	RF	18	Scaffold	benchmark
1.05452393807741	RMSE	3. MACCS	ESOL	RF	19	Scaffold	benchmark
1.01971330519971	RMSE	3. MACCS	ESOL	RF	20	Scaffold	benchmark
1.19094982089384	RMSE	3. MACCS	ESOL	RF	21	Scaffold	benchmark
1.2855967581518	RMSE	3. MACCS	ESOL	RF	22	Scaffold	benchmark
1.14111165936656	RMSE	3. MACCS	ESOL	RF	23	Scaffold	benchmark
1.08063950917273	RMSE	3. MACCS	ESOL	RF	24	Scaffold	benchmark
1.08837885330854	RMSE	3. MACCS	ESOL	RF	25	Scaffold	benchmark
0.737473628546159	RMSE	3. MACCS	ESOL	RF	26	Scaffold	benchmark
0.849201752117538	RMSE	3. MACCS	ESOL	RF	27	Scaffold	benchmark
0.930600577493292	RMSE	3. MACCS	ESOL	RF	28	Scaffold	benchmark
0.785334859200667	RMSE	3. MACCS	ESOL	RF	29	Scaffold	benchmark
0.405574028017557	RMSE	0. RDKit Descriptors	ESOL	RF	0	Scaffold	benchmark
0.764189497986878	RMSE	0. RDKit Descriptors	ESOL	RF	1	Scaffold	benchmark
0.401266295058401	RMSE	0. RDKit Descriptors	ESOL	RF	2	Scaffold	benchmark
0.412024359693249	RMSE	0. RDKit Descriptors	ESOL	RF	3	Scaffold	benchmark
0.397586970828913	RMSE	0. RDKit Descriptors	ESOL	RF	4	Scaffold	benchmark
0.601483300369398	RMSE	0. RDKit Descriptors	ESOL	RF	5	Scaffold	benchmark
0.434342905718754	RMSE	0. RDKit Descriptors	ESOL	RF	6	Scaffold	benchmark
0.37992174526577	RMSE	0. RDKit Descriptors	ESOL	RF	7	Scaffold	benchmark
0.604632740965315	RMSE	0. RDKit Descriptors	ESOL	RF	8	Scaffold	benchmark
0.422511984862923	RMSE	0. RDKit Descriptors	ESOL	RF	9	Scaffold	benchmark
0.461312918939548	RMSE	0. RDKit Descriptors	ESOL	RF	10	Scaffold	benchmark
0.442789881139989	RMSE	0. RDKit Descriptors	ESOL	RF	11	Scaffold	benchmark
0.62263975983789	RMSE	0. RDKit Descriptors	ESOL	RF	12	Scaffold	benchmark
0.440727999513047	RMSE	0. RDKit Descriptors	ESOL	RF	13	Scaffold	benchmark
0.436928145909198	RMSE	0. RDKit Descriptors	ESOL	RF	14	Scaffold	benchmark
0.615228477160105	RMSE	0. RDKit Descriptors	ESOL	RF	15	Scaffold	benchmark
0.533137559500954	RMSE	0. RDKit Descriptors	ESOL	RF	16	Scaffold	benchmark
0.367499175563367	RMSE	0. RDKit Descriptors	ESOL	RF	17	Scaffold	benchmark
0.433959346181143	RMSE	0. RDKit Descriptors	ESOL	RF	18	Scaffold	benchmark
0.632178126827053	RMSE	0. RDKit Descriptors	ESOL	RF	19	Scaffold	benchmark
0.489210860563127	RMSE	0. RDKit Descriptors	ESOL	RF	20	Scaffold	benchmark
0.611953501768016	RMSE	0. RDKit Descriptors	ESOL	RF	21	Scaffold	benchmark
0.480000080025468	RMSE	0. RDKit Descriptors	ESOL	RF	22	Scaffold	benchmark
0.541345860144135	RMSE	0. RDKit Descriptors	ESOL	RF	23	Scaffold	benchmark
0.443094054396239	RMSE	0. RDKit Descriptors	ESOL	RF	24	Scaffold	benchmark
0.588294395503243	RMSE	0. RDKit Descriptors	ESOL	RF	25	Scaffold	benchmark
0.426730585989217	RMSE	0. RDKit Descriptors	ESOL	RF	26	Scaffold	benchmark
0.410840372426456	RMSE	0. RDKit Descriptors	ESOL	RF	27	Scaffold	benchmark
0.392981066625665	RMSE	0. RDKit Descriptors	ESOL	RF	28	Scaffold	benchmark
0.384419145403154	RMSE	0. RDKit Descriptors	ESOL	RF	29	Scaffold	benchmark
0.436614515519639	RMSE	5. PhysChem Descriptors	ESOL	RF	0	Scaffold	benchmark
0.68371926333528	RMSE	5. PhysChem Descriptors	ESOL	RF	1	Scaffold	benchmark
0.436279947886504	RMSE	5. PhysChem Descriptors	ESOL	RF	2	Scaffold	benchmark
0.422480206630761	RMSE	5. PhysChem Descriptors	ESOL	RF	3	Scaffold	benchmark
0.431268958234028	RMSE	5. PhysChem Descriptors	ESOL	RF	4	Scaffold	benchmark
0.575006139193519	RMSE	5. PhysChem Descriptors	ESOL	RF	5	Scaffold	benchmark
0.467080108289731	RMSE	5. PhysChem Descriptors	ESOL	RF	6	Scaffold	benchmark
0.359385335407128	RMSE	5. PhysChem Descriptors	ESOL	RF	7	Scaffold	benchmark
0.547497881124543	RMSE	5. PhysChem Descriptors	ESOL	RF	8	Scaffold	benchmark
0.480795303672172	RMSE	5. PhysChem Descriptors	ESOL	RF	9	Scaffold	benchmark
0.493130070501285	RMSE	5. PhysChem Descriptors	ESOL	RF	10	Scaffold	benchmark
0.413742593997933	RMSE	5. PhysChem Descriptors	ESOL	RF	11	Scaffold	benchmark
0.569011198926568	RMSE	5. PhysChem Descriptors	ESOL	RF	12	Scaffold	benchmark
0.442840435152238	RMSE	5. PhysChem Descriptors	ESOL	RF	13	Scaffold	benchmark
0.472238450056448	RMSE	5. PhysChem Descriptors	ESOL	RF	14	Scaffold	benchmark
0.549411545708363	RMSE	5. PhysChem Descriptors	ESOL	RF	15	Scaffold	benchmark
0.525746105412053	RMSE	5. PhysChem Descriptors	ESOL	RF	16	Scaffold	benchmark
0.415082894164385	RMSE	5. PhysChem Descriptors	ESOL	RF	17	Scaffold	benchmark
0.467089397502295	RMSE	5. PhysChem Descriptors	ESOL	RF	18	Scaffold	benchmark
0.626043570877492	RMSE	5. PhysChem Descriptors	ESOL	RF	19	Scaffold	benchmark
0.488583050574392	RMSE	5. PhysChem Descriptors	ESOL	RF	20	Scaffold	benchmark
0.519467075188519	RMSE	5. PhysChem Descriptors	ESOL	RF	21	Scaffold	benchmark
0.484656505805454	RMSE	5. PhysChem Descriptors	ESOL	RF	22	Scaffold	benchmark
0.539376809511561	RMSE	5. PhysChem Descriptors	ESOL	RF	23	Scaffold	benchmark
0.436556862482279	RMSE	5. PhysChem Descriptors	ESOL	RF	24	Scaffold	benchmark
0.524981619931392	RMSE	5. PhysChem Descriptors	ESOL	RF	25	Scaffold	benchmark
0.440111316144942	RMSE	5. PhysChem Descriptors	ESOL	RF	26	Scaffold	benchmark
0.45826930497962	RMSE	5. PhysChem Descriptors	ESOL	RF	27	Scaffold	benchmark
0.415832795494465	RMSE	5. PhysChem Descriptors	ESOL	RF	28	Scaffold	benchmark
0.401020635013938	RMSE	5. PhysChem Descriptors	ESOL	RF	29	Scaffold	benchmark
0.768766249916195	RMSE	4. AtomPairs	ESOL	RF	0	Scaffold	benchmark
1.52681234417784	RMSE	4. AtomPairs	ESOL	RF	1	Scaffold	benchmark
0.792659136134222	RMSE	4. AtomPairs	ESOL	RF	2	Scaffold	benchmark
0.859008229025163	RMSE	4. AtomPairs	ESOL	RF	3	Scaffold	benchmark
0.77029726067946	RMSE	4. AtomPairs	ESOL	RF	4	Scaffold	benchmark
1.48502359362071	RMSE	4. AtomPairs	ESOL	RF	5	Scaffold	benchmark
0.818715524511243	RMSE	4. AtomPairs	ESOL	RF	6	Scaffold	benchmark
0.627066321411816	RMSE	4. AtomPairs	ESOL	RF	7	Scaffold	benchmark
1.30226801484899	RMSE	4. AtomPairs	ESOL	RF	8	Scaffold	benchmark
0.745888737720947	RMSE	4. AtomPairs	ESOL	RF	9	Scaffold	benchmark
0.817528348130219	RMSE	4. AtomPairs	ESOL	RF	10	Scaffold	benchmark
0.673249298824892	RMSE	4. AtomPairs	ESOL	RF	11	Scaffold	benchmark
1.41493812646958	RMSE	4. AtomPairs	ESOL	RF	12	Scaffold	benchmark
0.737338392799041	RMSE	4. AtomPairs	ESOL	RF	13	Scaffold	benchmark
0.95812467667579	RMSE	4. AtomPairs	ESOL	RF	14	Scaffold	benchmark
1.35935148074831	RMSE	4. AtomPairs	ESOL	RF	15	Scaffold	benchmark
1.34158410998582	RMSE	4. AtomPairs	ESOL	RF	16	Scaffold	benchmark
0.769684454356938	RMSE	4. AtomPairs	ESOL	RF	17	Scaffold	benchmark
0.838731936359822	RMSE	4. AtomPairs	ESOL	RF	18	Scaffold	benchmark
1.5085078340712	RMSE	4. AtomPairs	ESOL	RF	19	Scaffold	benchmark
1.30306057123527	RMSE	4. AtomPairs	ESOL	RF	20	Scaffold	benchmark
1.38214343513251	RMSE	4. AtomPairs	ESOL	RF	21	Scaffold	benchmark
1.24889590353106	RMSE	4. AtomPairs	ESOL	RF	22	Scaffold	benchmark
1.31644216232516	RMSE	4. AtomPairs	ESOL	RF	23	Scaffold	benchmark
0.883868478943201	RMSE	4. AtomPairs	ESOL	RF	24	Scaffold	benchmark
0.839159977532355	RMSE	4. AtomPairs	ESOL	RF	25	Scaffold	benchmark
0.954768604371432	RMSE	4. AtomPairs	ESOL	RF	26	Scaffold	benchmark
0.880079453200138	RMSE	4. AtomPairs	ESOL	RF	27	Scaffold	benchmark
0.703340531888171	RMSE	4. AtomPairs	ESOL	RF	28	Scaffold	benchmark
0.694713053077336	RMSE	4. AtomPairs	ESOL	RF	29	Scaffold	benchmark
4.6384309436242	RMSE	1. MorganBits	FreeSolv	RF	0	Scaffold	benchmark
4.98663112084316	RMSE	1. MorganBits	FreeSolv	RF	1	Scaffold	benchmark
4.34443155682894	RMSE	1. MorganBits	FreeSolv	RF	2	Scaffold	benchmark
4.61691438835977	RMSE	1. MorganBits	FreeSolv	RF	3	Scaffold	benchmark
4.72873434509597	RMSE	1. MorganBits	FreeSolv	RF	4	Scaffold	benchmark
2.2297794246581	RMSE	1. MorganBits	FreeSolv	RF	5	Scaffold	benchmark
4.86417229683504	RMSE	1. MorganBits	FreeSolv	RF	6	Scaffold	benchmark
4.1515272841806	RMSE	1. MorganBits	FreeSolv	RF	7	Scaffold	benchmark
4.19627354915685	RMSE	1. MorganBits	FreeSolv	RF	8	Scaffold	benchmark
4.33469403070475	RMSE	1. MorganBits	FreeSolv	RF	9	Scaffold	benchmark
3.59720127200855	RMSE	1. MorganBits	FreeSolv	RF	10	Scaffold	benchmark
3.47659451924908	RMSE	1. MorganBits	FreeSolv	RF	11	Scaffold	benchmark
3.74356703371382	RMSE	1. MorganBits	FreeSolv	RF	12	Scaffold	benchmark
5.43326717425533	RMSE	1. MorganBits	FreeSolv	RF	13	Scaffold	benchmark
5.8972119959365	RMSE	1. MorganBits	FreeSolv	RF	14	Scaffold	benchmark
3.04974715809032	RMSE	1. MorganBits	FreeSolv	RF	15	Scaffold	benchmark
3.50098507689472	RMSE	1. MorganBits	FreeSolv	RF	16	Scaffold	benchmark
5.94482169263452	RMSE	1. MorganBits	FreeSolv	RF	17	Scaffold	benchmark
3.31148986197276	RMSE	1. MorganBits	FreeSolv	RF	18	Scaffold	benchmark
4.74425361134565	RMSE	1. MorganBits	FreeSolv	RF	19	Scaffold	benchmark
2.45954711026256	RMSE	1. MorganBits	FreeSolv	RF	20	Scaffold	benchmark
3.68114159731414	RMSE	1. MorganBits	FreeSolv	RF	21	Scaffold	benchmark
5.28433946429047	RMSE	1. MorganBits	FreeSolv	RF	22	Scaffold	benchmark
5.16127700575536	RMSE	1. MorganBits	FreeSolv	RF	23	Scaffold	benchmark
3.74132067247068	RMSE	1. MorganBits	FreeSolv	RF	24	Scaffold	benchmark
3.16440383262761	RMSE	1. MorganBits	FreeSolv	RF	25	Scaffold	benchmark
2.45677710869482	RMSE	1. MorganBits	FreeSolv	RF	26	Scaffold	benchmark
5.89567243259031	RMSE	1. MorganBits	FreeSolv	RF	27	Scaffold	benchmark
4.53747872703819	RMSE	1. MorganBits	FreeSolv	RF	28	Scaffold	benchmark
3.96957568396325	RMSE	1. MorganBits	FreeSolv	RF	29	Scaffold	benchmark
4.54789964092965	RMSE	2. MorganCounts	FreeSolv	RF	0	Scaffold	benchmark
4.82230515808008	RMSE	2. MorganCounts	FreeSolv	RF	1	Scaffold	benchmark
4.02341898828712	RMSE	2. MorganCounts	FreeSolv	RF	2	Scaffold	benchmark
4.3752542558023	RMSE	2. MorganCounts	FreeSolv	RF	3	Scaffold	benchmark
4.86140363898415	RMSE	2. MorganCounts	FreeSolv	RF	4	Scaffold	benchmark
1.99806019465983	RMSE	2. MorganCounts	FreeSolv	RF	5	Scaffold	benchmark
4.78872692492391	RMSE	2. MorganCounts	FreeSolv	RF	6	Scaffold	benchmark
4.12737700116687	RMSE	2. MorganCounts	FreeSolv	RF	7	Scaffold	benchmark
3.88919921163206	RMSE	2. MorganCounts	FreeSolv	RF	8	Scaffold	benchmark
4.19110773541355	RMSE	2. MorganCounts	FreeSolv	RF	9	Scaffold	benchmark
4.00477287646292	RMSE	2. MorganCounts	FreeSolv	RF	10	Scaffold	benchmark
3.38931121683719	RMSE	2. MorganCounts	FreeSolv	RF	11	Scaffold	benchmark
3.60483028780489	RMSE	2. MorganCounts	FreeSolv	RF	12	Scaffold	benchmark
5.31996455374316	RMSE	2. MorganCounts	FreeSolv	RF	13	Scaffold	benchmark
5.61838381555176	RMSE	2. MorganCounts	FreeSolv	RF	14	Scaffold	benchmark
3.16213075833914	RMSE	2. MorganCounts	FreeSolv	RF	15	Scaffold	benchmark
3.17254890519312	RMSE	2. MorganCounts	FreeSolv	RF	16	Scaffold	benchmark
5.73776726450727	RMSE	2. MorganCounts	FreeSolv	RF	17	Scaffold	benchmark
3.2904287346909	RMSE	2. MorganCounts	FreeSolv	RF	18	Scaffold	benchmark
4.84536918087754	RMSE	2. MorganCounts	FreeSolv	RF	19	Scaffold	benchmark
2.57159810666158	RMSE	2. MorganCounts	FreeSolv	RF	20	Scaffold	benchmark
3.50574843062622	RMSE	2. MorganCounts	FreeSolv	RF	21	Scaffold	benchmark
5.1031966475692	RMSE	2. MorganCounts	FreeSolv	RF	22	Scaffold	benchmark
4.91489483537289	RMSE	2. MorganCounts	FreeSolv	RF	23	Scaffold	benchmark
3.93701502490455	RMSE	2. MorganCounts	FreeSolv	RF	24	Scaffold	benchmark
3.20717486926262	RMSE	2. MorganCounts	FreeSolv	RF	25	Scaffold	benchmark
2.60415001537365	RMSE	2. MorganCounts	FreeSolv	RF	26	Scaffold	benchmark
5.5927918118291	RMSE	2. MorganCounts	FreeSolv	RF	27	Scaffold	benchmark
4.30007958026253	RMSE	2. MorganCounts	FreeSolv	RF	28	Scaffold	benchmark
3.92074575110684	RMSE	2. MorganCounts	FreeSolv	RF	29	Scaffold	benchmark
1.99158451649772	RMSE	3. MACCS	FreeSolv	RF	0	Scaffold	benchmark
1.67594114309373	RMSE	3. MACCS	FreeSolv	RF	1	Scaffold	benchmark
1.79066393353313	RMSE	3. MACCS	FreeSolv	RF	2	Scaffold	benchmark
1.90587368735611	RMSE	3. MACCS	FreeSolv	RF	3	Scaffold	benchmark
2.25503985237827	RMSE	3. MACCS	FreeSolv	RF	4	Scaffold	benchmark
1.27997834035986	RMSE	3. MACCS	FreeSolv	RF	5	Scaffold	benchmark
2.43334313787072	RMSE	3. MACCS	FreeSolv	RF	6	Scaffold	benchmark
1.86213154151794	RMSE	3. MACCS	FreeSolv	RF	7	Scaffold	benchmark
2.29593220014519	RMSE	3. MACCS	FreeSolv	RF	8	Scaffold	benchmark
2.38673153363904	RMSE	3. MACCS	FreeSolv	RF	9	Scaffold	benchmark
1.59041960382005	RMSE	3. MACCS	FreeSolv	RF	10	Scaffold	benchmark
2.01632500518897	RMSE	3. MACCS	FreeSolv	RF	11	Scaffold	benchmark
2.18486406276051	RMSE	3. MACCS	FreeSolv	RF	12	Scaffold	benchmark
3.41234867392993	RMSE	3. MACCS	FreeSolv	RF	13	Scaffold	benchmark
2.58336289118349	RMSE	3. MACCS	FreeSolv	RF	14	Scaffold	benchmark
1.91304141632374	RMSE	3. MACCS	FreeSolv	RF	15	Scaffold	benchmark
1.79130260993429	RMSE	3. MACCS	FreeSolv	RF	16	Scaffold	benchmark
3.05508975573993	RMSE	3. MACCS	FreeSolv	RF	17	Scaffold	benchmark
2.17833219462589	RMSE	3. MACCS	FreeSolv	RF	18	Scaffold	benchmark
2.28634251648643	RMSE	3. MACCS	FreeSolv	RF	19	Scaffold	benchmark
1.90493794988565	RMSE	3. MACCS	FreeSolv	RF	20	Scaffold	benchmark
1.82784430946774	RMSE	3. MACCS	FreeSolv	RF	21	Scaffold	benchmark
2.71118571257786	RMSE	3. MACCS	FreeSolv	RF	22	Scaffold	benchmark
2.58598446334961	RMSE	3. MACCS	FreeSolv	RF	23	Scaffold	benchmark
2.01058392302485	RMSE	3. MACCS	FreeSolv	RF	24	Scaffold	benchmark
1.958147891387	RMSE	3. MACCS	FreeSolv	RF	25	Scaffold	benchmark
1.64297497742832	RMSE	3. MACCS	FreeSolv	RF	26	Scaffold	benchmark
2.90291554620597	RMSE	3. MACCS	FreeSolv	RF	27	Scaffold	benchmark
2.19480972893621	RMSE	3. MACCS	FreeSolv	RF	28	Scaffold	benchmark
1.96064520381465	RMSE	3. MACCS	FreeSolv	RF	29	Scaffold	benchmark
2.17617444193692	RMSE	0. RDKit Descriptors	FreeSolv	RF	0	Scaffold	benchmark
3.4153485761107	RMSE	0. RDKit Descriptors	FreeSolv	RF	1	Scaffold	benchmark
2.15400578505296	RMSE	0. RDKit Descriptors	FreeSolv	RF	2	Scaffold	benchmark
1.98612509109766	RMSE	0. RDKit Descriptors	FreeSolv	RF	3	Scaffold	benchmark
3.81317748036911	RMSE	0. RDKit Descriptors	FreeSolv	RF	4	Scaffold	benchmark
1.61328648961498	RMSE	0. RDKit Descriptors	FreeSolv	RF	5	Scaffold	benchmark
3.47086644128668	RMSE	0. RDKit Descriptors	FreeSolv	RF	6	Scaffold	benchmark
1.7758134620521	RMSE	0. RDKit Descriptors	FreeSolv	RF	7	Scaffold	benchmark
1.93484544360621	RMSE	0. RDKit Descriptors	FreeSolv	RF	8	Scaffold	benchmark
3.42225146396473	RMSE	0. RDKit Descriptors	FreeSolv	RF	9	Scaffold	benchmark
3.27502690486116	RMSE	0. RDKit Descriptors	FreeSolv	RF	10	Scaffold	benchmark
2.24705355471284	RMSE	0. RDKit Descriptors	FreeSolv	RF	11	Scaffold	benchmark
2.97308035974092	RMSE	0. RDKit Descriptors	FreeSolv	RF	12	Scaffold	benchmark
3.72303456692159	RMSE	0. RDKit Descriptors	FreeSolv	RF	13	Scaffold	benchmark
3.52989538742274	RMSE	0. RDKit Descriptors	FreeSolv	RF	14	Scaffold	benchmark
1.58005423831096	RMSE	0. RDKit Descriptors	FreeSolv	RF	15	Scaffold	benchmark
2.15248788101942	RMSE	0. RDKit Descriptors	FreeSolv	RF	16	Scaffold	benchmark
3.93912560680159	RMSE	0. RDKit Descriptors	FreeSolv	RF	17	Scaffold	benchmark
2.56993322515765	RMSE	0. RDKit Descriptors	FreeSolv	RF	18	Scaffold	benchmark
2.93784227783061	RMSE	0. RDKit Descriptors	FreeSolv	RF	19	Scaffold	benchmark
1.7843681307178	RMSE	0. RDKit Descriptors	FreeSolv	RF	20	Scaffold	benchmark
1.80595631624248	RMSE	0. RDKit Descriptors	FreeSolv	RF	21	Scaffold	benchmark
3.65440540492509	RMSE	0. RDKit Descriptors	FreeSolv	RF	22	Scaffold	benchmark
3.43836941476954	RMSE	0. RDKit Descriptors	FreeSolv	RF	23	Scaffold	benchmark
2.26658495848097	RMSE	0. RDKit Descriptors	FreeSolv	RF	24	Scaffold	benchmark
1.90869202239	RMSE	0. RDKit Descriptors	FreeSolv	RF	25	Scaffold	benchmark
1.93412397419126	RMSE	0. RDKit Descriptors	FreeSolv	RF	26	Scaffold	benchmark
3.73037833050454	RMSE	0. RDKit Descriptors	FreeSolv	RF	27	Scaffold	benchmark
3.4276236869447	RMSE	0. RDKit Descriptors	FreeSolv	RF	28	Scaffold	benchmark
1.87775668501024	RMSE	0. RDKit Descriptors	FreeSolv	RF	29	Scaffold	benchmark
1.65372770043255	RMSE	5. PhysChem Descriptors	FreeSolv	RF	0	Scaffold	benchmark
3.04026493691089	RMSE	5. PhysChem Descriptors	FreeSolv	RF	1	Scaffold	benchmark
2.25254391919865	RMSE	5. PhysChem Descriptors	FreeSolv	RF	2	Scaffold	benchmark
1.71579655788744	RMSE	5. PhysChem Descriptors	FreeSolv	RF	3	Scaffold	benchmark
3.3392044112408	RMSE	5. PhysChem Descriptors	FreeSolv	RF	4	Scaffold	benchmark
1.85346844098692	RMSE	5. PhysChem Descriptors	FreeSolv	RF	5	Scaffold	benchmark
2.92818648997452	RMSE	5. PhysChem Descriptors	FreeSolv	RF	6	Scaffold	benchmark
1.65903804061771	RMSE	5. PhysChem Descriptors	FreeSolv	RF	7	Scaffold	benchmark
2.26391837302692	RMSE	5. PhysChem Descriptors	FreeSolv	RF	8	Scaffold	benchmark
2.89918481916412	RMSE	5. PhysChem Descriptors	FreeSolv	RF	9	Scaffold	benchmark
3.00766940519611	RMSE	5. PhysChem Descriptors	FreeSolv	RF	10	Scaffold	benchmark
2.59686639338759	RMSE	5. PhysChem Descriptors	FreeSolv	RF	11	Scaffold	benchmark
3.01326431359293	RMSE	5. PhysChem Descriptors	FreeSolv	RF	12	Scaffold	benchmark
3.4326451294529	RMSE	5. PhysChem Descriptors	FreeSolv	RF	13	Scaffold	benchmark
3.5610747607834	RMSE	5. PhysChem Descriptors	FreeSolv	RF	14	Scaffold	benchmark
1.68807993830294	RMSE	5. PhysChem Descriptors	FreeSolv	RF	15	Scaffold	benchmark
2.2720074674249	RMSE	5. PhysChem Descriptors	FreeSolv	RF	16	Scaffold	benchmark
3.49864410901791	RMSE	5. PhysChem Descriptors	FreeSolv	RF	17	Scaffold	benchmark
2.65212614067037	RMSE	5. PhysChem Descriptors	FreeSolv	RF	18	Scaffold	benchmark
3.09462294191849	RMSE	5. PhysChem Descriptors	FreeSolv	RF	19	Scaffold	benchmark
2.42413280228472	RMSE	5. PhysChem Descriptors	FreeSolv	RF	20	Scaffold	benchmark
1.61699393407526	RMSE	5. PhysChem Descriptors	FreeSolv	RF	21	Scaffold	benchmark
3.11652061888214	RMSE	5. PhysChem Descriptors	FreeSolv	RF	22	Scaffold	benchmark
3.2210790038802	RMSE	5. PhysChem Descriptors	FreeSolv	RF	23	Scaffold	benchmark
2.44596732304469	RMSE	5. PhysChem Descriptors	FreeSolv	RF	24	Scaffold	benchmark
2.00261563422157	RMSE	5. PhysChem Descriptors	FreeSolv	RF	25	Scaffold	benchmark
1.88155373455791	RMSE	5. PhysChem Descriptors	FreeSolv	RF	26	Scaffold	benchmark
3.39157514654756	RMSE	5. PhysChem Descriptors	FreeSolv	RF	27	Scaffold	benchmark
3.82368198618304	RMSE	5. PhysChem Descriptors	FreeSolv	RF	28	Scaffold	benchmark
1.93652056833277	RMSE	5. PhysChem Descriptors	FreeSolv	RF	29	Scaffold	benchmark
3.66361479796471	RMSE	4. AtomPairs	FreeSolv	RF	0	Scaffold	benchmark
4.65002189521059	RMSE	4. AtomPairs	FreeSolv	RF	1	Scaffold	benchmark
2.83844858488219	RMSE	4. AtomPairs	FreeSolv	RF	2	Scaffold	benchmark
3.40274902397855	RMSE	4. AtomPairs	FreeSolv	RF	3	Scaffold	benchmark
4.81038272759738	RMSE	4. AtomPairs	FreeSolv	RF	4	Scaffold	benchmark
1.87425127770669	RMSE	4. AtomPairs	FreeSolv	RF	5	Scaffold	benchmark
4.4446082833823	RMSE	4. AtomPairs	FreeSolv	RF	6	Scaffold	benchmark
2.91543371029182	RMSE	4. AtomPairs	FreeSolv	RF	7	Scaffold	benchmark
3.08174329635973	RMSE	4. AtomPairs	FreeSolv	RF	8	Scaffold	benchmark
4.18216740327883	RMSE	4. AtomPairs	FreeSolv	RF	9	Scaffold	benchmark
4.6483500918183	RMSE	4. AtomPairs	FreeSolv	RF	10	Scaffold	benchmark
3.41697570520954	RMSE	4. AtomPairs	FreeSolv	RF	11	Scaffold	benchmark
4.01397533127322	RMSE	4. AtomPairs	FreeSolv	RF	12	Scaffold	benchmark
5.19226497878086	RMSE	4. AtomPairs	FreeSolv	RF	13	Scaffold	benchmark
5.32905820834934	RMSE	4. AtomPairs	FreeSolv	RF	14	Scaffold	benchmark
2.09561796336382	RMSE	4. AtomPairs	FreeSolv	RF	15	Scaffold	benchmark
3.03034940970881	RMSE	4. AtomPairs	FreeSolv	RF	16	Scaffold	benchmark
4.92408699914676	RMSE	4. AtomPairs	FreeSolv	RF	17	Scaffold	benchmark
3.16663222185795	RMSE	4. AtomPairs	FreeSolv	RF	18	Scaffold	benchmark
4.45192983864059	RMSE	4. AtomPairs	FreeSolv	RF	19	Scaffold	benchmark
2.22458993946808	RMSE	4. AtomPairs	FreeSolv	RF	20	Scaffold	benchmark
3.75504459831723	RMSE	4. AtomPairs	FreeSolv	RF	21	Scaffold	benchmark
4.58650787327633	RMSE	4. AtomPairs	FreeSolv	RF	22	Scaffold	benchmark
4.93581329539574	RMSE	4. AtomPairs	FreeSolv	RF	23	Scaffold	benchmark
3.78185407159148	RMSE	4. AtomPairs	FreeSolv	RF	24	Scaffold	benchmark
3.0821735418393	RMSE	4. AtomPairs	FreeSolv	RF	25	Scaffold	benchmark
2.61197794640655	RMSE	4. AtomPairs	FreeSolv	RF	26	Scaffold	benchmark
5.05342186403057	RMSE	4. AtomPairs	FreeSolv	RF	27	Scaffold	benchmark
3.58173177217906	RMSE	4. AtomPairs	FreeSolv	RF	28	Scaffold	benchmark
2.80605715849212	RMSE	4. AtomPairs	FreeSolv	RF	29	Scaffold	benchmark
0.906446634447308	RMSE	1. MorganBits	Lipop	RF	0	Scaffold	benchmark
0.894216215597762	RMSE	1. MorganBits	Lipop	RF	1	Scaffold	benchmark
1.03539062673492	RMSE	1. MorganBits	Lipop	RF	2	Scaffold	benchmark
0.919879649543494	RMSE	1. MorganBits	Lipop	RF	3	Scaffold	benchmark
0.945863358095697	RMSE	1. MorganBits	Lipop	RF	4	Scaffold	benchmark
0.93669404070733	RMSE	1. MorganBits	Lipop	RF	5	Scaffold	benchmark
1.04203537291407	RMSE	1. MorganBits	Lipop	RF	6	Scaffold	benchmark
0.957120193074616	RMSE	1. MorganBits	Lipop	RF	7	Scaffold	benchmark
0.892235081943441	RMSE	1. MorganBits	Lipop	RF	8	Scaffold	benchmark
0.872378051186635	RMSE	1. MorganBits	Lipop	RF	9	Scaffold	benchmark
0.936220356380229	RMSE	1. MorganBits	Lipop	RF	10	Scaffold	benchmark
0.838326271045289	RMSE	1. MorganBits	Lipop	RF	11	Scaffold	benchmark
1.01898524818284	RMSE	1. MorganBits	Lipop	RF	12	Scaffold	benchmark
0.841312374902997	RMSE	1. MorganBits	Lipop	RF	13	Scaffold	benchmark
0.913906112167408	RMSE	1. MorganBits	Lipop	RF	14	Scaffold	benchmark
0.94902102909115	RMSE	1. MorganBits	Lipop	RF	15	Scaffold	benchmark
0.850375245917116	RMSE	1. MorganBits	Lipop	RF	16	Scaffold	benchmark
0.899002647406706	RMSE	1. MorganBits	Lipop	RF	17	Scaffold	benchmark
0.888062118485035	RMSE	1. MorganBits	Lipop	RF	18	Scaffold	benchmark
0.825134982725784	RMSE	1. MorganBits	Lipop	RF	19	Scaffold	benchmark
0.92833830651671	RMSE	1. MorganBits	Lipop	RF	20	Scaffold	benchmark
0.888453952458805	RMSE	1. MorganBits	Lipop	RF	21	Scaffold	benchmark
0.905505353206082	RMSE	1. MorganBits	Lipop	RF	22	Scaffold	benchmark
0.852079514669563	RMSE	1. MorganBits	Lipop	RF	23	Scaffold	benchmark
0.915215500427939	RMSE	1. MorganBits	Lipop	RF	24	Scaffold	benchmark
0.862814384443219	RMSE	1. MorganBits	Lipop	RF	25	Scaffold	benchmark
1.04102925333767	RMSE	1. MorganBits	Lipop	RF	26	Scaffold	benchmark
0.913746184772255	RMSE	1. MorganBits	Lipop	RF	27	Scaffold	benchmark
0.916685571719781	RMSE	1. MorganBits	Lipop	RF	28	Scaffold	benchmark
0.927081985384743	RMSE	1. MorganBits	Lipop	RF	29	Scaffold	benchmark
0.839145458457606	RMSE	2. MorganCounts	Lipop	RF	0	Scaffold	benchmark
0.821047660015892	RMSE	2. MorganCounts	Lipop	RF	1	Scaffold	benchmark
0.926035337799103	RMSE	2. MorganCounts	Lipop	RF	2	Scaffold	benchmark
0.890206432825014	RMSE	2. MorganCounts	Lipop	RF	3	Scaffold	benchmark
0.860469163758364	RMSE	2. MorganCounts	Lipop	RF	4	Scaffold	benchmark
0.918209376996981	RMSE	2. MorganCounts	Lipop	RF	5	Scaffold	benchmark
0.905897080569338	RMSE	2. MorganCounts	Lipop	RF	6	Scaffold	benchmark
0.900246059558721	RMSE	2. MorganCounts	Lipop	RF	7	Scaffold	benchmark
0.784686834706458	RMSE	2. MorganCounts	Lipop	RF	8	Scaffold	benchmark
0.888403940628352	RMSE	2. MorganCounts	Lipop	RF	9	Scaffold	benchmark
0.901461137131928	RMSE	2. MorganCounts	Lipop	RF	10	Scaffold	benchmark
0.798760065613711	RMSE	2. MorganCounts	Lipop	RF	11	Scaffold	benchmark
0.908963607283575	RMSE	2. MorganCounts	Lipop	RF	12	Scaffold	benchmark
0.75653871522037	RMSE	2. MorganCounts	Lipop	RF	13	Scaffold	benchmark
0.881971771764267	RMSE	2. MorganCounts	Lipop	RF	14	Scaffold	benchmark
0.844571817942942	RMSE	2. MorganCounts	Lipop	RF	15	Scaffold	benchmark
0.773949512662005	RMSE	2. MorganCounts	Lipop	RF	16	Scaffold	benchmark
0.819557072742335	RMSE	2. MorganCounts	Lipop	RF	17	Scaffold	benchmark
0.823708429725428	RMSE	2. MorganCounts	Lipop	RF	18	Scaffold	benchmark
0.78187485918848	RMSE	2. MorganCounts	Lipop	RF	19	Scaffold	benchmark
0.865736051093692	RMSE	2. MorganCounts	Lipop	RF	20	Scaffold	benchmark
0.828188788599696	RMSE	2. MorganCounts	Lipop	RF	21	Scaffold	benchmark
0.86810042134625	RMSE	2. MorganCounts	Lipop	RF	22	Scaffold	benchmark
0.805216944530703	RMSE	2. MorganCounts	Lipop	RF	23	Scaffold	benchmark
0.853734378354577	RMSE	2. MorganCounts	Lipop	RF	24	Scaffold	benchmark
0.848371364779708	RMSE	2. MorganCounts	Lipop	RF	25	Scaffold	benchmark
0.915905811869838	RMSE	2. MorganCounts	Lipop	RF	26	Scaffold	benchmark
0.891740641844359	RMSE	2. MorganCounts	Lipop	RF	27	Scaffold	benchmark
0.782122864618965	RMSE	2. MorganCounts	Lipop	RF	28	Scaffold	benchmark
0.848790195006352	RMSE	2. MorganCounts	Lipop	RF	29	Scaffold	benchmark
0.888468314273692	RMSE	3. MACCS	Lipop	RF	0	Scaffold	benchmark
0.866939421195119	RMSE	3. MACCS	Lipop	RF	1	Scaffold	benchmark
0.929776612011203	RMSE	3. MACCS	Lipop	RF	2	Scaffold	benchmark
0.95037149023943	RMSE	3. MACCS	Lipop	RF	3	Scaffold	benchmark
0.977938640598081	RMSE	3. MACCS	Lipop	RF	4	Scaffold	benchmark
0.926070227426806	RMSE	3. MACCS	Lipop	RF	5	Scaffold	benchmark
0.947561765247739	RMSE	3. MACCS	Lipop	RF	6	Scaffold	benchmark
0.974440879243691	RMSE	3. MACCS	Lipop	RF	7	Scaffold	benchmark
0.881565964197829	RMSE	3. MACCS	Lipop	RF	8	Scaffold	benchmark
0.937613117693518	RMSE	3. MACCS	Lipop	RF	9	Scaffold	benchmark
0.911660958206142	RMSE	3. MACCS	Lipop	RF	10	Scaffold	benchmark
0.862725035493204	RMSE	3. MACCS	Lipop	RF	11	Scaffold	benchmark
0.936069556340345	RMSE	3. MACCS	Lipop	RF	12	Scaffold	benchmark
0.814006235656121	RMSE	3. MACCS	Lipop	RF	13	Scaffold	benchmark
0.974965738420029	RMSE	3. MACCS	Lipop	RF	14	Scaffold	benchmark
0.877463681332876	RMSE	3. MACCS	Lipop	RF	15	Scaffold	benchmark
0.819205591841119	RMSE	3. MACCS	Lipop	RF	16	Scaffold	benchmark
0.94988191224051	RMSE	3. MACCS	Lipop	RF	17	Scaffold	benchmark
0.884273244771211	RMSE	3. MACCS	Lipop	RF	18	Scaffold	benchmark
0.860569352852852	RMSE	3. MACCS	Lipop	RF	19	Scaffold	benchmark
0.909375946745522	RMSE	3. MACCS	Lipop	RF	20	Scaffold	benchmark
0.868917485572035	RMSE	3. MACCS	Lipop	RF	21	Scaffold	benchmark
0.900518214182528	RMSE	3. MACCS	Lipop	RF	22	Scaffold	benchmark
0.883933410642258	RMSE	3. MACCS	Lipop	RF	23	Scaffold	benchmark
0.919696520274311	RMSE	3. MACCS	Lipop	RF	24	Scaffold	benchmark
0.881309886398186	RMSE	3. MACCS	Lipop	RF	25	Scaffold	benchmark
0.990648482247935	RMSE	3. MACCS	Lipop	RF	26	Scaffold	benchmark
0.897744428919938	RMSE	3. MACCS	Lipop	RF	27	Scaffold	benchmark
0.849319274511183	RMSE	3. MACCS	Lipop	RF	28	Scaffold	benchmark
0.964548370203626	RMSE	3. MACCS	Lipop	RF	29	Scaffold	benchmark
0.719060002389477	RMSE	0. RDKit Descriptors	Lipop	RF	0	Scaffold	benchmark
0.742096517301805	RMSE	0. RDKit Descriptors	Lipop	RF	1	Scaffold	benchmark
0.809428285931385	RMSE	0. RDKit Descriptors	Lipop	RF	2	Scaffold	benchmark
0.772397475287669	RMSE	0. RDKit Descriptors	Lipop	RF	3	Scaffold	benchmark
0.727969051056812	RMSE	0. RDKit Descriptors	Lipop	RF	4	Scaffold	benchmark
0.753558833633251	RMSE	0. RDKit Descriptors	Lipop	RF	5	Scaffold	benchmark
0.800864291354883	RMSE	0. RDKit Descriptors	Lipop	RF	6	Scaffold	benchmark
0.743201016126143	RMSE	0. RDKit Descriptors	Lipop	RF	7	Scaffold	benchmark
0.738814162291536	RMSE	0. RDKit Descriptors	Lipop	RF	8	Scaffold	benchmark
0.780639265026811	RMSE	0. RDKit Descriptors	Lipop	RF	9	Scaffold	benchmark
0.802623397703205	RMSE	0. RDKit Descriptors	Lipop	RF	10	Scaffold	benchmark
0.73466706746926	RMSE	0. RDKit Descriptors	Lipop	RF	11	Scaffold	benchmark
0.801727486346808	RMSE	0. RDKit Descriptors	Lipop	RF	12	Scaffold	benchmark
0.707551011071646	RMSE	0. RDKit Descriptors	Lipop	RF	13	Scaffold	benchmark
0.754156337986008	RMSE	0. RDKit Descriptors	Lipop	RF	14	Scaffold	benchmark
0.752349762852719	RMSE	0. RDKit Descriptors	Lipop	RF	15	Scaffold	benchmark
0.671389273095275	RMSE	0. RDKit Descriptors	Lipop	RF	16	Scaffold	benchmark
0.710655647084725	RMSE	0. RDKit Descriptors	Lipop	RF	17	Scaffold	benchmark
0.749914179886564	RMSE	0. RDKit Descriptors	Lipop	RF	18	Scaffold	benchmark
0.701252890195282	RMSE	0. RDKit Descriptors	Lipop	RF	19	Scaffold	benchmark
0.783631159586239	RMSE	0. RDKit Descriptors	Lipop	RF	20	Scaffold	benchmark
0.744816272790217	RMSE	0. RDKit Descriptors	Lipop	RF	21	Scaffold	benchmark
0.766677347885091	RMSE	0. RDKit Descriptors	Lipop	RF	22	Scaffold	benchmark
0.705390837347933	RMSE	0. RDKit Descriptors	Lipop	RF	23	Scaffold	benchmark
0.771074305847587	RMSE	0. RDKit Descriptors	Lipop	RF	24	Scaffold	benchmark
0.783082209224814	RMSE	0. RDKit Descriptors	Lipop	RF	25	Scaffold	benchmark
0.784960438152354	RMSE	0. RDKit Descriptors	Lipop	RF	26	Scaffold	benchmark
0.726888342146065	RMSE	0. RDKit Descriptors	Lipop	RF	27	Scaffold	benchmark
0.767237362802859	RMSE	0. RDKit Descriptors	Lipop	RF	28	Scaffold	benchmark
0.730676080584341	RMSE	0. RDKit Descriptors	Lipop	RF	29	Scaffold	benchmark
0.939184636954206	RMSE	5. PhysChem Descriptors	Lipop	RF	0	Scaffold	benchmark
0.950791280461798	RMSE	5. PhysChem Descriptors	Lipop	RF	1	Scaffold	benchmark
0.940800135871487	RMSE	5. PhysChem Descriptors	Lipop	RF	2	Scaffold	benchmark
0.966385938471394	RMSE	5. PhysChem Descriptors	Lipop	RF	3	Scaffold	benchmark
1.1082863491006	RMSE	5. PhysChem Descriptors	Lipop	RF	4	Scaffold	benchmark
0.936440165825943	RMSE	5. PhysChem Descriptors	Lipop	RF	5	Scaffold	benchmark
1.06129093076546	RMSE	5. PhysChem Descriptors	Lipop	RF	6	Scaffold	benchmark
0.900479681902277	RMSE	5. PhysChem Descriptors	Lipop	RF	7	Scaffold	benchmark
0.880077696973527	RMSE	5. PhysChem Descriptors	Lipop	RF	8	Scaffold	benchmark
0.940916750826168	RMSE	5. PhysChem Descriptors	Lipop	RF	9	Scaffold	benchmark
0.880468181451853	RMSE	5. PhysChem Descriptors	Lipop	RF	10	Scaffold	benchmark
0.895694954110057	RMSE	5. PhysChem Descriptors	Lipop	RF	11	Scaffold	benchmark
0.956256455140798	RMSE	5. PhysChem Descriptors	Lipop	RF	12	Scaffold	benchmark
0.878789197329888	RMSE	5. PhysChem Descriptors	Lipop	RF	13	Scaffold	benchmark
1.1045110861228	RMSE	5. PhysChem Descriptors	Lipop	RF	14	Scaffold	benchmark
0.904676246347656	RMSE	5. PhysChem Descriptors	Lipop	RF	15	Scaffold	benchmark
0.907373787928013	RMSE	5. PhysChem Descriptors	Lipop	RF	16	Scaffold	benchmark
1.091631546608	RMSE	5. PhysChem Descriptors	Lipop	RF	17	Scaffold	benchmark
0.975001265057607	RMSE	5. PhysChem Descriptors	Lipop	RF	18	Scaffold	benchmark
0.94821233998846	RMSE	5. PhysChem Descriptors	Lipop	RF	19	Scaffold	benchmark
0.973444704050319	RMSE	5. PhysChem Descriptors	Lipop	RF	20	Scaffold	benchmark
0.939926387413817	RMSE	5. PhysChem Descriptors	Lipop	RF	21	Scaffold	benchmark
0.971107886710766	RMSE	5. PhysChem Descriptors	Lipop	RF	22	Scaffold	benchmark
0.946514981945997	RMSE	5. PhysChem Descriptors	Lipop	RF	23	Scaffold	benchmark
0.991383575039959	RMSE	5. PhysChem Descriptors	Lipop	RF	24	Scaffold	benchmark
0.958075560871364	RMSE	5. PhysChem Descriptors	Lipop	RF	25	Scaffold	benchmark
1.04776364309239	RMSE	5. PhysChem Descriptors	Lipop	RF	26	Scaffold	benchmark
0.929679352155598	RMSE	5. PhysChem Descriptors	Lipop	RF	27	Scaffold	benchmark
0.926697276990991	RMSE	5. PhysChem Descriptors	Lipop	RF	28	Scaffold	benchmark
1.12248296401182	RMSE	5. PhysChem Descriptors	Lipop	RF	29	Scaffold	benchmark
0.869886919715862	RMSE	4. AtomPairs	Lipop	RF	0	Scaffold	benchmark
0.823385198735676	RMSE	4. AtomPairs	Lipop	RF	1	Scaffold	benchmark
0.897663603560869	RMSE	4. AtomPairs	Lipop	RF	2	Scaffold	benchmark
0.885287806707849	RMSE	4. AtomPairs	Lipop	RF	3	Scaffold	benchmark
0.839107070666735	RMSE	4. AtomPairs	Lipop	RF	4	Scaffold	benchmark
0.91320090879135	RMSE	4. AtomPairs	Lipop	RF	5	Scaffold	benchmark
0.896617511081831	RMSE	4. AtomPairs	Lipop	RF	6	Scaffold	benchmark
0.867821557402001	RMSE	4. AtomPairs	Lipop	RF	7	Scaffold	benchmark
0.821105746453849	RMSE	4. AtomPairs	Lipop	RF	8	Scaffold	benchmark
0.899474547490738	RMSE	4. AtomPairs	Lipop	RF	9	Scaffold	benchmark
0.881878443891952	RMSE	4. AtomPairs	Lipop	RF	10	Scaffold	benchmark
0.823077976554034	RMSE	4. AtomPairs	Lipop	RF	11	Scaffold	benchmark
0.909916275745823	RMSE	4. AtomPairs	Lipop	RF	12	Scaffold	benchmark
0.773984490941418	RMSE	4. AtomPairs	Lipop	RF	13	Scaffold	benchmark
0.842494420610705	RMSE	4. AtomPairs	Lipop	RF	14	Scaffold	benchmark
0.846028341467244	RMSE	4. AtomPairs	Lipop	RF	15	Scaffold	benchmark
0.793906108385589	RMSE	4. AtomPairs	Lipop	RF	16	Scaffold	benchmark
0.833975999109134	RMSE	4. AtomPairs	Lipop	RF	17	Scaffold	benchmark
0.794294488596485	RMSE	4. AtomPairs	Lipop	RF	18	Scaffold	benchmark
0.819099461006028	RMSE	4. AtomPairs	Lipop	RF	19	Scaffold	benchmark
0.902918877302028	RMSE	4. AtomPairs	Lipop	RF	20	Scaffold	benchmark
0.800148389577849	RMSE	4. AtomPairs	Lipop	RF	21	Scaffold	benchmark
0.886764915925499	RMSE	4. AtomPairs	Lipop	RF	22	Scaffold	benchmark
0.812208916067741	RMSE	4. AtomPairs	Lipop	RF	23	Scaffold	benchmark
0.879363980539797	RMSE	4. AtomPairs	Lipop	RF	24	Scaffold	benchmark
0.880514081584899	RMSE	4. AtomPairs	Lipop	RF	25	Scaffold	benchmark
0.935214322914285	RMSE	4. AtomPairs	Lipop	RF	26	Scaffold	benchmark
0.916379682561141	RMSE	4. AtomPairs	Lipop	RF	27	Scaffold	benchmark
0.821045201412554	RMSE	4. AtomPairs	Lipop	RF	28	Scaffold	benchmark
0.834075861873265	RMSE	4. AtomPairs	Lipop	RF	29	Scaffold	benchmark
0.939876215738285	AUROC	1. MorganBits	BACE	RF	0	Random	benchmark
0.877202255109232	AUROC	1. MorganBits	BACE	RF	1	Random	benchmark
0.842849659507595	AUROC	1. MorganBits	BACE	RF	2	Random	benchmark
0.882914214374888	AUROC	1. MorganBits	BACE	RF	3	Random	benchmark
0.908678191024969	AUROC	1. MorganBits	BACE	RF	4	Random	benchmark
0.876470588235294	AUROC	1. MorganBits	BACE	RF	5	Random	benchmark
0.892481884057971	AUROC	1. MorganBits	BACE	RF	6	Random	benchmark
0.882611885546588	AUROC	1. MorganBits	BACE	RF	7	Random	benchmark
0.900871080139373	AUROC	1. MorganBits	BACE	RF	8	Random	benchmark
0.872543905407755	AUROC	1. MorganBits	BACE	RF	9	Random	benchmark
0.913778011204482	AUROC	1. MorganBits	BACE	RF	10	Random	benchmark
0.90406162464986	AUROC	1. MorganBits	BACE	RF	11	Random	benchmark
0.884802643018605	AUROC	1. MorganBits	BACE	RF	12	Random	benchmark
0.908885411232829	AUROC	1. MorganBits	BACE	RF	13	Random	benchmark
0.929266136162688	AUROC	1. MorganBits	BACE	RF	14	Random	benchmark
0.869878472222222	AUROC	1. MorganBits	BACE	RF	15	Random	benchmark
0.885654885654886	AUROC	1. MorganBits	BACE	RF	16	Random	benchmark
0.863037752414399	AUROC	1. MorganBits	BACE	RF	17	Random	benchmark
0.890327695560254	AUROC	1. MorganBits	BACE	RF	18	Random	benchmark
0.866832386363636	AUROC	1. MorganBits	BACE	RF	19	Random	benchmark
0.884020170405147	AUROC	1. MorganBits	BACE	RF	20	Random	benchmark
0.943205574912892	AUROC	1. MorganBits	BACE	RF	21	Random	benchmark
0.897639182522903	AUROC	1. MorganBits	BACE	RF	22	Random	benchmark
0.853732638888889	AUROC	1. MorganBits	BACE	RF	23	Random	benchmark
0.886585365853659	AUROC	1. MorganBits	BACE	RF	24	Random	benchmark
0.911717495987159	AUROC	1. MorganBits	BACE	RF	25	Random	benchmark
0.913252801120448	AUROC	1. MorganBits	BACE	RF	26	Random	benchmark
0.890680056377731	AUROC	1. MorganBits	BACE	RF	27	Random	benchmark
0.935224089635854	AUROC	1. MorganBits	BACE	RF	28	Random	benchmark
0.849401768683891	AUROC	1. MorganBits	BACE	RF	29	Random	benchmark
0.939876215738285	AUROC	2. MorganCounts	BACE	RF	0	Random	benchmark
0.877995066948555	AUROC	2. MorganCounts	BACE	RF	1	Random	benchmark
0.84136546184739	AUROC	2. MorganCounts	BACE	RF	2	Random	benchmark
0.87988228999465	AUROC	2. MorganCounts	BACE	RF	3	Random	benchmark
0.907717827833071	AUROC	2. MorganCounts	BACE	RF	4	Random	benchmark
0.873748902546093	AUROC	2. MorganCounts	BACE	RF	5	Random	benchmark
0.893478260869565	AUROC	2. MorganCounts	BACE	RF	6	Random	benchmark
0.881419662509171	AUROC	2. MorganCounts	BACE	RF	7	Random	benchmark
0.900261324041812	AUROC	2. MorganCounts	BACE	RF	8	Random	benchmark
0.87150060858981	AUROC	2. MorganCounts	BACE	RF	9	Random	benchmark
0.914915966386555	AUROC	2. MorganCounts	BACE	RF	10	Random	benchmark
0.896446078431373	AUROC	2. MorganCounts	BACE	RF	11	Random	benchmark
0.891062423926274	AUROC	2. MorganCounts	BACE	RF	12	Random	benchmark
0.909146235437315	AUROC	2. MorganCounts	BACE	RF	13	Random	benchmark
0.926790450928382	AUROC	2. MorganCounts	BACE	RF	14	Random	benchmark
0.864583333333333	AUROC	2. MorganCounts	BACE	RF	15	Random	benchmark
0.881150381150381	AUROC	2. MorganCounts	BACE	RF	16	Random	benchmark
0.860403863037752	AUROC	2. MorganCounts	BACE	RF	17	Random	benchmark
0.897022551092319	AUROC	2. MorganCounts	BACE	RF	18	Random	benchmark
0.870827414772727	AUROC	2. MorganCounts	BACE	RF	19	Random	benchmark
0.882802990784212	AUROC	2. MorganCounts	BACE	RF	20	Random	benchmark
0.943292682926829	AUROC	2. MorganCounts	BACE	RF	21	Random	benchmark
0.905126849894292	AUROC	2. MorganCounts	BACE	RF	22	Random	benchmark
0.857378472222222	AUROC	2. MorganCounts	BACE	RF	23	Random	benchmark
0.892595818815331	AUROC	2. MorganCounts	BACE	RF	24	Random	benchmark
0.909755662564651	AUROC	2. MorganCounts	BACE	RF	25	Random	benchmark
0.912990196078432	AUROC	2. MorganCounts	BACE	RF	26	Random	benchmark
0.892177589852009	AUROC	2. MorganCounts	BACE	RF	27	Random	benchmark
0.939600840336134	AUROC	2. MorganCounts	BACE	RF	28	Random	benchmark
0.855904282989423	AUROC	2. MorganCounts	BACE	RF	29	Random	benchmark
0.905923961096375	AUROC	3. MACCS	BACE	RF	0	Random	benchmark
0.833597603946441	AUROC	3. MACCS	BACE	RF	1	Random	benchmark
0.829491880565741	AUROC	3. MACCS	BACE	RF	2	Random	benchmark
0.868111289459604	AUROC	3. MACCS	BACE	RF	3	Random	benchmark
0.870001746114894	AUROC	3. MACCS	BACE	RF	4	Random	benchmark
0.849341527655838	AUROC	3. MACCS	BACE	RF	5	Random	benchmark
0.875452898550725	AUROC	3. MACCS	BACE	RF	6	Random	benchmark
0.854181951577403	AUROC	3. MACCS	BACE	RF	7	Random	benchmark
0.879094076655052	AUROC	3. MACCS	BACE	RF	8	Random	benchmark
0.865588593288124	AUROC	3. MACCS	BACE	RF	9	Random	benchmark
0.90765056022409	AUROC	3. MACCS	BACE	RF	10	Random	benchmark
0.877275910364146	AUROC	3. MACCS	BACE	RF	11	Random	benchmark
0.848635019996522	AUROC	3. MACCS	BACE	RF	12	Random	benchmark
0.91471048513302	AUROC	3. MACCS	BACE	RF	13	Random	benchmark
0.905216622458002	AUROC	3. MACCS	BACE	RF	14	Random	benchmark
0.830815972222222	AUROC	3. MACCS	BACE	RF	15	Random	benchmark
0.866510741510741	AUROC	3. MACCS	BACE	RF	16	Random	benchmark
0.835557506584723	AUROC	3. MACCS	BACE	RF	17	Random	benchmark
0.880637773079633	AUROC	3. MACCS	BACE	RF	18	Random	benchmark
0.882279829545455	AUROC	3. MACCS	BACE	RF	19	Random	benchmark
0.867240479916536	AUROC	3. MACCS	BACE	RF	20	Random	benchmark
0.913240418118467	AUROC	3. MACCS	BACE	RF	21	Random	benchmark
0.853241719520789	AUROC	3. MACCS	BACE	RF	22	Random	benchmark
0.828559027777778	AUROC	3. MACCS	BACE	RF	23	Random	benchmark
0.860365853658536	AUROC	3. MACCS	BACE	RF	24	Random	benchmark
0.912252541466025	AUROC	3. MACCS	BACE	RF	25	Random	benchmark
0.881214985994398	AUROC	3. MACCS	BACE	RF	26	Random	benchmark
0.87861169837914	AUROC	3. MACCS	BACE	RF	27	Random	benchmark
0.903711484593838	AUROC	3. MACCS	BACE	RF	28	Random	benchmark
0.813767990289579	AUROC	3. MACCS	BACE	RF	29	Random	benchmark
0.923253757736516	AUROC	0. RDKit Descriptors	BACE	RF	0	Random	benchmark
0.880285412262157	AUROC	0. RDKit Descriptors	BACE	RF	1	Random	benchmark
0.837174786100925	AUROC	0. RDKit Descriptors	BACE	RF	2	Random	benchmark
0.859550561797753	AUROC	0. RDKit Descriptors	BACE	RF	3	Random	benchmark
0.891129736336651	AUROC	0. RDKit Descriptors	BACE	RF	4	Random	benchmark
0.847322212467076	AUROC	0. RDKit Descriptors	BACE	RF	5	Random	benchmark
0.879891304347826	AUROC	0. RDKit Descriptors	BACE	RF	6	Random	benchmark
0.852898019075569	AUROC	0. RDKit Descriptors	BACE	RF	7	Random	benchmark
0.88780487804878	AUROC	0. RDKit Descriptors	BACE	RF	8	Random	benchmark
0.838462876021562	AUROC	0. RDKit Descriptors	BACE	RF	9	Random	benchmark
0.904674369747899	AUROC	0. RDKit Descriptors	BACE	RF	10	Random	benchmark
0.877363445378151	AUROC	0. RDKit Descriptors	BACE	RF	11	Random	benchmark
0.882107459572248	AUROC	0. RDKit Descriptors	BACE	RF	12	Random	benchmark
0.895757259607025	AUROC	0. RDKit Descriptors	BACE	RF	13	Random	benchmark
0.901768346595933	AUROC	0. RDKit Descriptors	BACE	RF	14	Random	benchmark
0.836197916666667	AUROC	0. RDKit Descriptors	BACE	RF	15	Random	benchmark
0.858281358281358	AUROC	0. RDKit Descriptors	BACE	RF	16	Random	benchmark
0.848551360842845	AUROC	0. RDKit Descriptors	BACE	RF	17	Random	benchmark
0.880637773079634	AUROC	0. RDKit Descriptors	BACE	RF	18	Random	benchmark
0.852805397727273	AUROC	0. RDKit Descriptors	BACE	RF	19	Random	benchmark
0.874369674839159	AUROC	0. RDKit Descriptors	BACE	RF	20	Random	benchmark
0.928919860627178	AUROC	0. RDKit Descriptors	BACE	RF	21	Random	benchmark
0.853770260747005	AUROC	0. RDKit Descriptors	BACE	RF	22	Random	benchmark
0.862326388888889	AUROC	0. RDKit Descriptors	BACE	RF	23	Random	benchmark
0.887108013937282	AUROC	0. RDKit Descriptors	BACE	RF	24	Random	benchmark
0.921169966113786	AUROC	0. RDKit Descriptors	BACE	RF	25	Random	benchmark
0.90484943977591	AUROC	0. RDKit Descriptors	BACE	RF	26	Random	benchmark
0.895348837209302	AUROC	0. RDKit Descriptors	BACE	RF	27	Random	benchmark
0.902135854341737	AUROC	0. RDKit Descriptors	BACE	RF	28	Random	benchmark
0.844633258193168	AUROC	0. RDKit Descriptors	BACE	RF	29	Random	benchmark
0.870468611847922	AUROC	5. PhysChem Descriptors	BACE	RF	0	Random	benchmark
0.831042988019732	AUROC	5. PhysChem Descriptors	BACE	RF	1	Random	benchmark
0.79544264012572	AUROC	5. PhysChem Descriptors	BACE	RF	2	Random	benchmark
0.835205992509363	AUROC	5. PhysChem Descriptors	BACE	RF	3	Random	benchmark
0.861358477387812	AUROC	5. PhysChem Descriptors	BACE	RF	4	Random	benchmark
0.810008779631256	AUROC	5. PhysChem Descriptors	BACE	RF	5	Random	benchmark
0.808333333333333	AUROC	5. PhysChem Descriptors	BACE	RF	6	Random	benchmark
0.813738077769626	AUROC	5. PhysChem Descriptors	BACE	RF	7	Random	benchmark
0.858362369337979	AUROC	5. PhysChem Descriptors	BACE	RF	8	Random	benchmark
0.80829420970266	AUROC	5. PhysChem Descriptors	BACE	RF	9	Random	benchmark
0.840861344537815	AUROC	5. PhysChem Descriptors	BACE	RF	10	Random	benchmark
0.852941176470588	AUROC	5. PhysChem Descriptors	BACE	RF	11	Random	benchmark
0.869848721961398	AUROC	5. PhysChem Descriptors	BACE	RF	12	Random	benchmark
0.850113023821944	AUROC	5. PhysChem Descriptors	BACE	RF	13	Random	benchmark
0.85658709106985	AUROC	5. PhysChem Descriptors	BACE	RF	14	Random	benchmark
0.808072916666667	AUROC	5. PhysChem Descriptors	BACE	RF	15	Random	benchmark
0.814795564795565	AUROC	5. PhysChem Descriptors	BACE	RF	16	Random	benchmark
0.805618964003512	AUROC	5. PhysChem Descriptors	BACE	RF	17	Random	benchmark
0.854563072586328	AUROC	5. PhysChem Descriptors	BACE	RF	18	Random	benchmark
0.816672585227273	AUROC	5. PhysChem Descriptors	BACE	RF	19	Random	benchmark
0.834637454355764	AUROC	5. PhysChem Descriptors	BACE	RF	20	Random	benchmark
0.891724738675958	AUROC	5. PhysChem Descriptors	BACE	RF	21	Random	benchmark
0.831571529245948	AUROC	5. PhysChem Descriptors	BACE	RF	22	Random	benchmark
0.795486111111111	AUROC	5. PhysChem Descriptors	BACE	RF	23	Random	benchmark
0.870818815331011	AUROC	5. PhysChem Descriptors	BACE	RF	24	Random	benchmark
0.871232388086321	AUROC	5. PhysChem Descriptors	BACE	RF	25	Random	benchmark
0.875087535014006	AUROC	5. PhysChem Descriptors	BACE	RF	26	Random	benchmark
0.846723044397463	AUROC	5. PhysChem Descriptors	BACE	RF	27	Random	benchmark
0.855217086834734	AUROC	5. PhysChem Descriptors	BACE	RF	28	Random	benchmark
0.824085312987689	AUROC	5. PhysChem Descriptors	BACE	RF	29	Random	benchmark
0.938284703801945	AUROC	4. AtomPairs	BACE	RF	0	Random	benchmark
0.884954193093728	AUROC	4. AtomPairs	BACE	RF	1	Random	benchmark
0.835690588440719	AUROC	4. AtomPairs	BACE	RF	2	Random	benchmark
0.876672017121455	AUROC	4. AtomPairs	BACE	RF	3	Random	benchmark
0.896804609743321	AUROC	4. AtomPairs	BACE	RF	4	Random	benchmark
0.881562774363477	AUROC	4. AtomPairs	BACE	RF	5	Random	benchmark
0.90570652173913	AUROC	4. AtomPairs	BACE	RF	6	Random	benchmark
0.865829053558327	AUROC	4. AtomPairs	BACE	RF	7	Random	benchmark
0.910627177700348	AUROC	4. AtomPairs	BACE	RF	8	Random	benchmark
0.871239784385324	AUROC	4. AtomPairs	BACE	RF	9	Random	benchmark
0.920605742296919	AUROC	4. AtomPairs	BACE	RF	10	Random	benchmark
0.890143557422969	AUROC	4. AtomPairs	BACE	RF	11	Random	benchmark
0.898626325856373	AUROC	4. AtomPairs	BACE	RF	12	Random	benchmark
0.900539036689271	AUROC	4. AtomPairs	BACE	RF	13	Random	benchmark
0.917241379310345	AUROC	4. AtomPairs	BACE	RF	14	Random	benchmark
0.857986111111111	AUROC	4. AtomPairs	BACE	RF	15	Random	benchmark
0.869109494109494	AUROC	4. AtomPairs	BACE	RF	16	Random	benchmark
0.857330992098332	AUROC	4. AtomPairs	BACE	RF	17	Random	benchmark
0.897991543340381	AUROC	4. AtomPairs	BACE	RF	18	Random	benchmark
0.870561079545454	AUROC	4. AtomPairs	BACE	RF	19	Random	benchmark
0.876021561467571	AUROC	4. AtomPairs	BACE	RF	20	Random	benchmark
0.948954703832753	AUROC	4. AtomPairs	BACE	RF	21	Random	benchmark
0.900986610288936	AUROC	4. AtomPairs	BACE	RF	22	Random	benchmark
0.871440972222222	AUROC	4. AtomPairs	BACE	RF	23	Random	benchmark
0.895644599303136	AUROC	4. AtomPairs	BACE	RF	24	Random	benchmark
0.915908685571607	AUROC	4. AtomPairs	BACE	RF	25	Random	benchmark
0.923319327731093	AUROC	4. AtomPairs	BACE	RF	26	Random	benchmark
0.897991543340381	AUROC	4. AtomPairs	BACE	RF	27	Random	benchmark
0.929446778711484	AUROC	4. AtomPairs	BACE	RF	28	Random	benchmark
0.86561470435235	AUROC	4. AtomPairs	BACE	RF	29	Random	benchmark
0.922256097560976	AUROC	1. MorganBits	BBBP	RF	0	Random	benchmark
0.927869372225745	AUROC	1. MorganBits	BBBP	RF	1	Random	benchmark
0.895984200131666	AUROC	1. MorganBits	BBBP	RF	2	Random	benchmark
0.959299715696544	AUROC	1. MorganBits	BBBP	RF	3	Random	benchmark
0.87578125	AUROC	1. MorganBits	BBBP	RF	4	Random	benchmark
0.961134838316046	AUROC	1. MorganBits	BBBP	RF	5	Random	benchmark
0.914090909090909	AUROC	1. MorganBits	BBBP	RF	6	Random	benchmark
0.909456985967053	AUROC	1. MorganBits	BBBP	RF	7	Random	benchmark
0.94762635805385	AUROC	1. MorganBits	BBBP	RF	8	Random	benchmark
0.873701298701299	AUROC	1. MorganBits	BBBP	RF	9	Random	benchmark
0.956546211865361	AUROC	1. MorganBits	BBBP	RF	10	Random	benchmark
0.904197530864198	AUROC	1. MorganBits	BBBP	RF	11	Random	benchmark
0.913300793166565	AUROC	1. MorganBits	BBBP	RF	12	Random	benchmark
0.900724160631995	AUROC	1. MorganBits	BBBP	RF	13	Random	benchmark
0.942777777777778	AUROC	1. MorganBits	BBBP	RF	14	Random	benchmark
0.890478811227298	AUROC	1. MorganBits	BBBP	RF	15	Random	benchmark
0.876233766233766	AUROC	1. MorganBits	BBBP	RF	16	Random	benchmark
0.932333717800846	AUROC	1. MorganBits	BBBP	RF	17	Random	benchmark
0.937875611460517	AUROC	1. MorganBits	BBBP	RF	18	Random	benchmark
0.925259304453935	AUROC	1. MorganBits	BBBP	RF	19	Random	benchmark
0.88203125	AUROC	1. MorganBits	BBBP	RF	20	Random	benchmark
0.900584415584416	AUROC	1. MorganBits	BBBP	RF	21	Random	benchmark
0.887979507684618	AUROC	1. MorganBits	BBBP	RF	22	Random	benchmark
0.936753246753247	AUROC	1. MorganBits	BBBP	RF	23	Random	benchmark
0.893598178137652	AUROC	1. MorganBits	BBBP	RF	24	Random	benchmark
0.911627024291498	AUROC	1. MorganBits	BBBP	RF	25	Random	benchmark
0.895707209686296	AUROC	1. MorganBits	BBBP	RF	26	Random	benchmark
0.924786556443963	AUROC	1. MorganBits	BBBP	RF	27	Random	benchmark
0.93124439318211	AUROC	1. MorganBits	BBBP	RF	28	Random	benchmark
0.931533903884134	AUROC	1. MorganBits	BBBP	RF	29	Random	benchmark
0.921265243902439	AUROC	2. MorganCounts	BBBP	RF	0	Random	benchmark
0.948557387444515	AUROC	2. MorganCounts	BBBP	RF	1	Random	benchmark
0.916524028966425	AUROC	2. MorganCounts	BBBP	RF	2	Random	benchmark
0.96805326948975	AUROC	2. MorganCounts	BBBP	RF	3	Random	benchmark
0.884654017857143	AUROC	2. MorganCounts	BBBP	RF	4	Random	benchmark
0.954484441732764	AUROC	2. MorganCounts	BBBP	RF	5	Random	benchmark
0.933116883116883	AUROC	2. MorganCounts	BBBP	RF	6	Random	benchmark
0.920561317876754	AUROC	2. MorganCounts	BBBP	RF	7	Random	benchmark
0.94101322626358	AUROC	2. MorganCounts	BBBP	RF	8	Random	benchmark
0.897532467532468	AUROC	2. MorganCounts	BBBP	RF	9	Random	benchmark
0.967240797028031	AUROC	2. MorganCounts	BBBP	RF	10	Random	benchmark
0.907530864197531	AUROC	2. MorganCounts	BBBP	RF	11	Random	benchmark
0.920988407565589	AUROC	2. MorganCounts	BBBP	RF	12	Random	benchmark
0.923107307439105	AUROC	2. MorganCounts	BBBP	RF	13	Random	benchmark
0.941543209876543	AUROC	2. MorganCounts	BBBP	RF	14	Random	benchmark
0.895982388552559	AUROC	2. MorganCounts	BBBP	RF	15	Random	benchmark
0.887987012987013	AUROC	2. MorganCounts	BBBP	RF	16	Random	benchmark
0.936114315007049	AUROC	2. MorganCounts	BBBP	RF	17	Random	benchmark
0.93591893780573	AUROC	2. MorganCounts	BBBP	RF	18	Random	benchmark
0.929713239780354	AUROC	2. MorganCounts	BBBP	RF	19	Random	benchmark
0.900284090909091	AUROC	2. MorganCounts	BBBP	RF	20	Random	benchmark
0.911103896103896	AUROC	2. MorganCounts	BBBP	RF	21	Random	benchmark
0.878233162564038	AUROC	2. MorganCounts	BBBP	RF	22	Random	benchmark
0.942597402597403	AUROC	2. MorganCounts	BBBP	RF	23	Random	benchmark
0.920862854251012	AUROC	2. MorganCounts	BBBP	RF	24	Random	benchmark
0.920673076923077	AUROC	2. MorganCounts	BBBP	RF	25	Random	benchmark
0.899284534947716	AUROC	2. MorganCounts	BBBP	RF	26	Random	benchmark
0.939625965577992	AUROC	2. MorganCounts	BBBP	RF	27	Random	benchmark
0.937075483788287	AUROC	2. MorganCounts	BBBP	RF	28	Random	benchmark
0.957340355497038	AUROC	2. MorganCounts	BBBP	RF	29	Random	benchmark
0.918292682926829	AUROC	3. MACCS	BBBP	RF	0	Random	benchmark
0.966233354470514	AUROC	3. MACCS	BBBP	RF	1	Random	benchmark
0.918696510862409	AUROC	3. MACCS	BBBP	RF	2	Random	benchmark
0.980547658237318	AUROC	3. MACCS	BBBP	RF	3	Random	benchmark
0.877678571428571	AUROC	3. MACCS	BBBP	RF	4	Random	benchmark
0.964734594264796	AUROC	3. MACCS	BBBP	RF	5	Random	benchmark
0.943896103896104	AUROC	3. MACCS	BBBP	RF	6	Random	benchmark
0.9339841366687	AUROC	3. MACCS	BBBP	RF	7	Random	benchmark
0.954652810581011	AUROC	3. MACCS	BBBP	RF	8	Random	benchmark
0.915064935064935	AUROC	3. MACCS	BBBP	RF	9	Random	benchmark
0.951874366767984	AUROC	3. MACCS	BBBP	RF	10	Random	benchmark
0.932530864197531	AUROC	3. MACCS	BBBP	RF	11	Random	benchmark
0.92385600976205	AUROC	3. MACCS	BBBP	RF	12	Random	benchmark
0.917116524028966	AUROC	3. MACCS	BBBP	RF	13	Random	benchmark
0.945802469135802	AUROC	3. MACCS	BBBP	RF	14	Random	benchmark
0.90588882773803	AUROC	3. MACCS	BBBP	RF	15	Random	benchmark
0.911298701298701	AUROC	3. MACCS	BBBP	RF	16	Random	benchmark
0.936050237088299	AUROC	3. MACCS	BBBP	RF	17	Random	benchmark
0.92941998602376	AUROC	3. MACCS	BBBP	RF	18	Random	benchmark
0.918730933496034	AUROC	3. MACCS	BBBP	RF	19	Random	benchmark
0.921803977272727	AUROC	3. MACCS	BBBP	RF	20	Random	benchmark
0.920974025974026	AUROC	3. MACCS	BBBP	RF	21	Random	benchmark
0.891290765962764	AUROC	3. MACCS	BBBP	RF	22	Random	benchmark
0.929220779220779	AUROC	3. MACCS	BBBP	RF	23	Random	benchmark
0.906439777327935	AUROC	3. MACCS	BBBP	RF	24	Random	benchmark
0.922887145748988	AUROC	3. MACCS	BBBP	RF	25	Random	benchmark
0.906576774903688	AUROC	3. MACCS	BBBP	RF	26	Random	benchmark
0.95988616343678	AUROC	3. MACCS	BBBP	RF	27	Random	benchmark
0.936306548763296	AUROC	3. MACCS	BBBP	RF	28	Random	benchmark
0.938841342988808	AUROC	3. MACCS	BBBP	RF	29	Random	benchmark
0.906935975609756	AUROC	0. RDKit Descriptors	BBBP	RF	0	Random	benchmark
0.959733671528218	AUROC	0. RDKit Descriptors	BBBP	RF	1	Random	benchmark
0.926201448321264	AUROC	0. RDKit Descriptors	BBBP	RF	2	Random	benchmark
0.977704623672004	AUROC	0. RDKit Descriptors	BBBP	RF	3	Random	benchmark
0.882142857142857	AUROC	0. RDKit Descriptors	BBBP	RF	4	Random	benchmark
0.95960951799878	AUROC	0. RDKit Descriptors	BBBP	RF	5	Random	benchmark
0.943441558441558	AUROC	0. RDKit Descriptors	BBBP	RF	6	Random	benchmark
0.929042098840757	AUROC	0. RDKit Descriptors	BBBP	RF	7	Random	benchmark
0.944260746339159	AUROC	0. RDKit Descriptors	BBBP	RF	8	Random	benchmark
0.903506493506494	AUROC	0. RDKit Descriptors	BBBP	RF	9	Random	benchmark
0.950692333671057	AUROC	0. RDKit Descriptors	BBBP	RF	10	Random	benchmark
0.94141975308642	AUROC	0. RDKit Descriptors	BBBP	RF	11	Random	benchmark
0.918791946308725	AUROC	0. RDKit Descriptors	BBBP	RF	12	Random	benchmark
0.910138248847926	AUROC	0. RDKit Descriptors	BBBP	RF	13	Random	benchmark
0.94216049382716	AUROC	0. RDKit Descriptors	BBBP	RF	14	Random	benchmark
0.925288937809576	AUROC	0. RDKit Descriptors	BBBP	RF	15	Random	benchmark
0.897467532467532	AUROC	0. RDKit Descriptors	BBBP	RF	16	Random	benchmark
0.942650262719467	AUROC	0. RDKit Descriptors	BBBP	RF	17	Random	benchmark
0.92921034241789	AUROC	0. RDKit Descriptors	BBBP	RF	18	Random	benchmark
0.94679682733374	AUROC	0. RDKit Descriptors	BBBP	RF	19	Random	benchmark
0.927201704545455	AUROC	0. RDKit Descriptors	BBBP	RF	20	Random	benchmark
0.917207792207792	AUROC	0. RDKit Descriptors	BBBP	RF	21	Random	benchmark
0.907222291640635	AUROC	0. RDKit Descriptors	BBBP	RF	22	Random	benchmark
0.930844155844156	AUROC	0. RDKit Descriptors	BBBP	RF	23	Random	benchmark
0.924342105263158	AUROC	0. RDKit Descriptors	BBBP	RF	24	Random	benchmark
0.939081477732794	AUROC	0. RDKit Descriptors	BBBP	RF	25	Random	benchmark
0.919235002751789	AUROC	0. RDKit Descriptors	BBBP	RF	26	Random	benchmark
0.955142973302616	AUROC	0. RDKit Descriptors	BBBP	RF	27	Random	benchmark
0.944252210688197	AUROC	0. RDKit Descriptors	BBBP	RF	28	Random	benchmark
0.958196181698486	AUROC	0. RDKit Descriptors	BBBP	RF	29	Random	benchmark
0.861737804878049	AUROC	5. PhysChem Descriptors	BBBP	RF	0	Random	benchmark
0.941027266962587	AUROC	5. PhysChem Descriptors	BBBP	RF	1	Random	benchmark
0.874193548387097	AUROC	5. PhysChem Descriptors	BBBP	RF	2	Random	benchmark
0.948152027532545	AUROC	5. PhysChem Descriptors	BBBP	RF	3	Random	benchmark
0.826897321428572	AUROC	5. PhysChem Descriptors	BBBP	RF	4	Random	benchmark
0.912690665039658	AUROC	5. PhysChem Descriptors	BBBP	RF	5	Random	benchmark
0.928506493506494	AUROC	5. PhysChem Descriptors	BBBP	RF	6	Random	benchmark
0.881513117754728	AUROC	5. PhysChem Descriptors	BBBP	RF	7	Random	benchmark
0.911549362305149	AUROC	5. PhysChem Descriptors	BBBP	RF	8	Random	benchmark
0.838116883116883	AUROC	5. PhysChem Descriptors	BBBP	RF	9	Random	benchmark
0.916244511989193	AUROC	5. PhysChem Descriptors	BBBP	RF	10	Random	benchmark
0.870308641975309	AUROC	5. PhysChem Descriptors	BBBP	RF	11	Random	benchmark
0.881208053691275	AUROC	5. PhysChem Descriptors	BBBP	RF	12	Random	benchmark
0.890388413429888	AUROC	5. PhysChem Descriptors	BBBP	RF	13	Random	benchmark
0.922962962962963	AUROC	5. PhysChem Descriptors	BBBP	RF	14	Random	benchmark
0.902930654925702	AUROC	5. PhysChem Descriptors	BBBP	RF	15	Random	benchmark
0.834155844155844	AUROC	5. PhysChem Descriptors	BBBP	RF	16	Random	benchmark
0.872549019607843	AUROC	5. PhysChem Descriptors	BBBP	RF	17	Random	benchmark
0.852620545073375	AUROC	5. PhysChem Descriptors	BBBP	RF	18	Random	benchmark
0.88529591214155	AUROC	5. PhysChem Descriptors	BBBP	RF	19	Random	benchmark
0.8828125	AUROC	5. PhysChem Descriptors	BBBP	RF	20	Random	benchmark
0.858051948051948	AUROC	5. PhysChem Descriptors	BBBP	RF	21	Random	benchmark
0.871235786580032	AUROC	5. PhysChem Descriptors	BBBP	RF	22	Random	benchmark
0.891428571428571	AUROC	5. PhysChem Descriptors	BBBP	RF	23	Random	benchmark
0.890688259109312	AUROC	5. PhysChem Descriptors	BBBP	RF	24	Random	benchmark
0.912133097165992	AUROC	5. PhysChem Descriptors	BBBP	RF	25	Random	benchmark
0.868464501926252	AUROC	5. PhysChem Descriptors	BBBP	RF	26	Random	benchmark
0.913267380403849	AUROC	5. PhysChem Descriptors	BBBP	RF	27	Random	benchmark
0.915481225169806	AUROC	5. PhysChem Descriptors	BBBP	RF	28	Random	benchmark
0.893153390388413	AUROC	5. PhysChem Descriptors	BBBP	RF	29	Random	benchmark
0.892530487804878	AUROC	4. AtomPairs	BBBP	RF	0	Random	benchmark
0.963379835129994	AUROC	4. AtomPairs	BBBP	RF	1	Random	benchmark
0.918762343647136	AUROC	4. AtomPairs	BBBP	RF	2	Random	benchmark
0.979500224450097	AUROC	4. AtomPairs	BBBP	RF	3	Random	benchmark
0.890513392857143	AUROC	4. AtomPairs	BBBP	RF	4	Random	benchmark
0.962721171446004	AUROC	4. AtomPairs	BBBP	RF	5	Random	benchmark
0.946948051948052	AUROC	4. AtomPairs	BBBP	RF	6	Random	benchmark
0.929408175716901	AUROC	4. AtomPairs	BBBP	RF	7	Random	benchmark
0.941721776098252	AUROC	4. AtomPairs	BBBP	RF	8	Random	benchmark
0.899155844155844	AUROC	4. AtomPairs	BBBP	RF	9	Random	benchmark
0.961386918833727	AUROC	4. AtomPairs	BBBP	RF	10	Random	benchmark
0.906975308641975	AUROC	4. AtomPairs	BBBP	RF	11	Random	benchmark
0.931421598535692	AUROC	4. AtomPairs	BBBP	RF	12	Random	benchmark
0.908163265306122	AUROC	4. AtomPairs	BBBP	RF	13	Random	benchmark
0.958395061728395	AUROC	4. AtomPairs	BBBP	RF	14	Random	benchmark
0.912561915244909	AUROC	4. AtomPairs	BBBP	RF	15	Random	benchmark
0.890649350649351	AUROC	4. AtomPairs	BBBP	RF	16	Random	benchmark
0.942073561450724	AUROC	4. AtomPairs	BBBP	RF	17	Random	benchmark
0.924039133473096	AUROC	4. AtomPairs	BBBP	RF	18	Random	benchmark
0.940634533251983	AUROC	4. AtomPairs	BBBP	RF	19	Random	benchmark
0.905823863636364	AUROC	4. AtomPairs	BBBP	RF	20	Random	benchmark
0.901103896103896	AUROC	4. AtomPairs	BBBP	RF	21	Random	benchmark
0.892102961389479	AUROC	4. AtomPairs	BBBP	RF	22	Random	benchmark
0.941753246753247	AUROC	4. AtomPairs	BBBP	RF	23	Random	benchmark
0.901379048582996	AUROC	4. AtomPairs	BBBP	RF	24	Random	benchmark
0.931490384615385	AUROC	4. AtomPairs	BBBP	RF	25	Random	benchmark
0.909810126582278	AUROC	4. AtomPairs	BBBP	RF	26	Random	benchmark
0.951551700772462	AUROC	4. AtomPairs	BBBP	RF	27	Random	benchmark
0.947840574138152	AUROC	4. AtomPairs	BBBP	RF	28	Random	benchmark
0.957998683344306	AUROC	4. AtomPairs	BBBP	RF	29	Random	benchmark
0.822705255796864	AUROC	1. MorganBits	HIV	RF	0	Random	benchmark
0.833183815131878	AUROC	1. MorganBits	HIV	RF	1	Random	benchmark
0.858872033311193	AUROC	1. MorganBits	HIV	RF	2	Random	benchmark
0.855442046460983	AUROC	1. MorganBits	HIV	RF	3	Random	benchmark
0.829905511397524	AUROC	1. MorganBits	HIV	RF	4	Random	benchmark
0.819942134176579	AUROC	1. MorganBits	HIV	RF	5	Random	benchmark
0.890620180939653	AUROC	1. MorganBits	HIV	RF	6	Random	benchmark
0.791755812294965	AUROC	1. MorganBits	HIV	RF	7	Random	benchmark
0.813574707131602	AUROC	1. MorganBits	HIV	RF	8	Random	benchmark
0.834356017931943	AUROC	1. MorganBits	HIV	RF	9	Random	benchmark
0.885110847567155	AUROC	1. MorganBits	HIV	RF	10	Random	benchmark
0.84782228180921	AUROC	1. MorganBits	HIV	RF	11	Random	benchmark
0.849216949408698	AUROC	1. MorganBits	HIV	RF	12	Random	benchmark
0.847587366887361	AUROC	1. MorganBits	HIV	RF	13	Random	benchmark
0.834684100569123	AUROC	1. MorganBits	HIV	RF	14	Random	benchmark
0.830143911504113	AUROC	1. MorganBits	HIV	RF	15	Random	benchmark
0.854746682623667	AUROC	1. MorganBits	HIV	RF	16	Random	benchmark
0.86429740030923	AUROC	1. MorganBits	HIV	RF	17	Random	benchmark
0.835777881456426	AUROC	1. MorganBits	HIV	RF	18	Random	benchmark
0.844224268019379	AUROC	1. MorganBits	HIV	RF	19	Random	benchmark
0.859085883536216	AUROC	1. MorganBits	HIV	RF	20	Random	benchmark
0.831874598556693	AUROC	1. MorganBits	HIV	RF	21	Random	benchmark
0.862848623969471	AUROC	1. MorganBits	HIV	RF	22	Random	benchmark
0.84295119024662	AUROC	1. MorganBits	HIV	RF	23	Random	benchmark
0.816437665535186	AUROC	1. MorganBits	HIV	RF	24	Random	benchmark
0.861532221310728	AUROC	1. MorganBits	HIV	RF	25	Random	benchmark
0.876367696654817	AUROC	1. MorganBits	HIV	RF	26	Random	benchmark
0.844193992886803	AUROC	1. MorganBits	HIV	RF	27	Random	benchmark
0.834530274254556	AUROC	1. MorganBits	HIV	RF	28	Random	benchmark
0.837983301333427	AUROC	1. MorganBits	HIV	RF	29	Random	benchmark
0.822163003583408	AUROC	2. MorganCounts	HIV	RF	0	Random	benchmark
0.845558832231034	AUROC	2. MorganCounts	HIV	RF	1	Random	benchmark
0.858564026197567	AUROC	2. MorganCounts	HIV	RF	2	Random	benchmark
0.84944367976505	AUROC	2. MorganCounts	HIV	RF	3	Random	benchmark
0.833352713687156	AUROC	2. MorganCounts	HIV	RF	4	Random	benchmark
0.825025922085617	AUROC	2. MorganCounts	HIV	RF	5	Random	benchmark
0.899359661619351	AUROC	2. MorganCounts	HIV	RF	6	Random	benchmark
0.817625364223567	AUROC	2. MorganCounts	HIV	RF	7	Random	benchmark
0.826080130620447	AUROC	2. MorganCounts	HIV	RF	8	Random	benchmark
0.84351839160769	AUROC	2. MorganCounts	HIV	RF	9	Random	benchmark
0.877906122868598	AUROC	2. MorganCounts	HIV	RF	10	Random	benchmark
0.860765692791837	AUROC	2. MorganCounts	HIV	RF	11	Random	benchmark
0.851787131144444	AUROC	2. MorganCounts	HIV	RF	12	Random	benchmark
0.847942691035832	AUROC	2. MorganCounts	HIV	RF	13	Random	benchmark
0.846646323683281	AUROC	2. MorganCounts	HIV	RF	14	Random	benchmark
0.829757270437371	AUROC	2. MorganCounts	HIV	RF	15	Random	benchmark
0.83913874191652	AUROC	2. MorganCounts	HIV	RF	16	Random	benchmark
0.836771421380029	AUROC	2. MorganCounts	HIV	RF	17	Random	benchmark
0.853354652255334	AUROC	2. MorganCounts	HIV	RF	18	Random	benchmark
0.854569893401383	AUROC	2. MorganCounts	HIV	RF	19	Random	benchmark
0.849137134109364	AUROC	2. MorganCounts	HIV	RF	20	Random	benchmark
0.826317678618657	AUROC	2. MorganCounts	HIV	RF	21	Random	benchmark
0.881170051377117	AUROC	2. MorganCounts	HIV	RF	22	Random	benchmark
0.847743602379779	AUROC	2. MorganCounts	HIV	RF	23	Random	benchmark
0.825932953717484	AUROC	2. MorganCounts	HIV	RF	24	Random	benchmark
0.872546714064351	AUROC	2. MorganCounts	HIV	RF	25	Random	benchmark
0.872191231428311	AUROC	2. MorganCounts	HIV	RF	26	Random	benchmark
0.883310057166266	AUROC	2. MorganCounts	HIV	RF	27	Random	benchmark
0.831741918859335	AUROC	2. MorganCounts	HIV	RF	28	Random	benchmark
0.837789540434377	AUROC	2. MorganCounts	HIV	RF	29	Random	benchmark
0.830142704189071	AUROC	3. MACCS	HIV	RF	0	Random	benchmark
0.816502196645066	AUROC	3. MACCS	HIV	RF	1	Random	benchmark
0.848801539857013	AUROC	3. MACCS	HIV	RF	2	Random	benchmark
0.823858124920923	AUROC	3. MACCS	HIV	RF	3	Random	benchmark
0.820122808925966	AUROC	3. MACCS	HIV	RF	4	Random	benchmark
0.820086235211531	AUROC	3. MACCS	HIV	RF	5	Random	benchmark
0.867328973843058	AUROC	3. MACCS	HIV	RF	6	Random	benchmark
0.795381747050553	AUROC	3. MACCS	HIV	RF	7	Random	benchmark
0.826553972277409	AUROC	3. MACCS	HIV	RF	8	Random	benchmark
0.83259174074235	AUROC	3. MACCS	HIV	RF	9	Random	benchmark
0.825961241903978	AUROC	3. MACCS	HIV	RF	10	Random	benchmark
0.855578831722623	AUROC	3. MACCS	HIV	RF	11	Random	benchmark
0.803801904258133	AUROC	3. MACCS	HIV	RF	12	Random	benchmark
0.826978566275989	AUROC	3. MACCS	HIV	RF	13	Random	benchmark
0.829671253271858	AUROC	3. MACCS	HIV	RF	14	Random	benchmark
0.834664705571507	AUROC	3. MACCS	HIV	RF	15	Random	benchmark
0.849206349206349	AUROC	3. MACCS	HIV	RF	16	Random	benchmark
0.845197943259861	AUROC	3. MACCS	HIV	RF	17	Random	benchmark
0.820843296203417	AUROC	3. MACCS	HIV	RF	18	Random	benchmark
0.824170122690277	AUROC	3. MACCS	HIV	RF	19	Random	benchmark
0.833859027644249	AUROC	3. MACCS	HIV	RF	20	Random	benchmark
0.811605962141535	AUROC	3. MACCS	HIV	RF	21	Random	benchmark
0.847360360327742	AUROC	3. MACCS	HIV	RF	22	Random	benchmark
0.840224657710355	AUROC	3. MACCS	HIV	RF	23	Random	benchmark
0.814829362790971	AUROC	3. MACCS	HIV	RF	24	Random	benchmark
0.838379363777231	AUROC	3. MACCS	HIV	RF	25	Random	benchmark
0.860179564305897	AUROC	3. MACCS	HIV	RF	26	Random	benchmark
0.852638586298717	AUROC	3. MACCS	HIV	RF	27	Random	benchmark
0.811187938016752	AUROC	3. MACCS	HIV	RF	28	Random	benchmark
0.825912878053936	AUROC	3. MACCS	HIV	RF	29	Random	benchmark
0.785288793466364	AUROC	0. RDKit Descriptors	HIV	RF	0	Random	benchmark
0.827278006272932	AUROC	0. RDKit Descriptors	HIV	RF	1	Random	benchmark
0.83461193647541	AUROC	0. RDKit Descriptors	HIV	RF	2	Random	benchmark
0.805516908274507	AUROC	0. RDKit Descriptors	HIV	RF	3	Random	benchmark
0.791236707058999	AUROC	0. RDKit Descriptors	HIV	RF	4	Random	benchmark
0.802478454996716	AUROC	0. RDKit Descriptors	HIV	RF	5	Random	benchmark
0.85512520578806	AUROC	0. RDKit Descriptors	HIV	RF	6	Random	benchmark
0.803393273609003	AUROC	0. RDKit Descriptors	HIV	RF	7	Random	benchmark
0.768015006314538	AUROC	0. RDKit Descriptors	HIV	RF	8	Random	benchmark
0.800209205020921	AUROC	0. RDKit Descriptors	HIV	RF	9	Random	benchmark
0.854384936148032	AUROC	0. RDKit Descriptors	HIV	RF	10	Random	benchmark
0.793398530307982	AUROC	0. RDKit Descriptors	HIV	RF	11	Random	benchmark
0.80313179406905	AUROC	0. RDKit Descriptors	HIV	RF	12	Random	benchmark
0.802251097337349	AUROC	0. RDKit Descriptors	HIV	RF	13	Random	benchmark
0.793721678073521	AUROC	0. RDKit Descriptors	HIV	RF	14	Random	benchmark
0.811597449383519	AUROC	0. RDKit Descriptors	HIV	RF	15	Random	benchmark
0.796880312907431	AUROC	0. RDKit Descriptors	HIV	RF	16	Random	benchmark
0.810615996725482	AUROC	0. RDKit Descriptors	HIV	RF	17	Random	benchmark
0.768758812800785	AUROC	0. RDKit Descriptors	HIV	RF	18	Random	benchmark
0.821072816218066	AUROC	0. RDKit Descriptors	HIV	RF	19	Random	benchmark
0.789248650101705	AUROC	0. RDKit Descriptors	HIV	RF	20	Random	benchmark
0.779583138963169	AUROC	0. RDKit Descriptors	HIV	RF	21	Random	benchmark
0.859665037602374	AUROC	0. RDKit Descriptors	HIV	RF	22	Random	benchmark
0.806632539457784	AUROC	0. RDKit Descriptors	HIV	RF	23	Random	benchmark
0.793530323234589	AUROC	0. RDKit Descriptors	HIV	RF	24	Random	benchmark
0.836559585492228	AUROC	0. RDKit Descriptors	HIV	RF	25	Random	benchmark
0.857284094842506	AUROC	0. RDKit Descriptors	HIV	RF	26	Random	benchmark
0.850333930125235	AUROC	0. RDKit Descriptors	HIV	RF	27	Random	benchmark
0.788830981698417	AUROC	0. RDKit Descriptors	HIV	RF	28	Random	benchmark
0.824124020210117	AUROC	0. RDKit Descriptors	HIV	RF	29	Random	benchmark
0.748557944933251	AUROC	5. PhysChem Descriptors	HIV	RF	0	Random	benchmark
0.75191271954521	AUROC	5. PhysChem Descriptors	HIV	RF	1	Random	benchmark
0.805521630134345	AUROC	5. PhysChem Descriptors	HIV	RF	2	Random	benchmark
0.735587816931919	AUROC	5. PhysChem Descriptors	HIV	RF	3	Random	benchmark
0.729321475057485	AUROC	5. PhysChem Descriptors	HIV	RF	4	Random	benchmark
0.743634598416982	AUROC	5. PhysChem Descriptors	HIV	RF	5	Random	benchmark
0.773231542539911	AUROC	5. PhysChem Descriptors	HIV	RF	6	Random	benchmark
0.741116001385578	AUROC	5. PhysChem Descriptors	HIV	RF	7	Random	benchmark
0.758285568571929	AUROC	5. PhysChem Descriptors	HIV	RF	8	Random	benchmark
0.770975759784175	AUROC	5. PhysChem Descriptors	HIV	RF	9	Random	benchmark
0.771928101455448	AUROC	5. PhysChem Descriptors	HIV	RF	10	Random	benchmark
0.770750237416904	AUROC	5. PhysChem Descriptors	HIV	RF	11	Random	benchmark
0.767072203120867	AUROC	5. PhysChem Descriptors	HIV	RF	12	Random	benchmark
0.73981344589431	AUROC	5. PhysChem Descriptors	HIV	RF	13	Random	benchmark
0.739147550094168	AUROC	5. PhysChem Descriptors	HIV	RF	14	Random	benchmark
0.752621937256698	AUROC	5. PhysChem Descriptors	HIV	RF	15	Random	benchmark
0.781533446712018	AUROC	5. PhysChem Descriptors	HIV	RF	16	Random	benchmark
0.782759519614541	AUROC	5. PhysChem Descriptors	HIV	RF	17	Random	benchmark
0.729645775419088	AUROC	5. PhysChem Descriptors	HIV	RF	18	Random	benchmark
0.763500937529136	AUROC	5. PhysChem Descriptors	HIV	RF	19	Random	benchmark
0.741303857474596	AUROC	5. PhysChem Descriptors	HIV	RF	20	Random	benchmark
0.720669135149431	AUROC	5. PhysChem Descriptors	HIV	RF	21	Random	benchmark
0.792168881905045	AUROC	5. PhysChem Descriptors	HIV	RF	22	Random	benchmark
0.804386021298022	AUROC	5. PhysChem Descriptors	HIV	RF	23	Random	benchmark
0.751068748683488	AUROC	5. PhysChem Descriptors	HIV	RF	24	Random	benchmark
0.78660741956066	AUROC	5. PhysChem Descriptors	HIV	RF	25	Random	benchmark
0.821253304165527	AUROC	5. PhysChem Descriptors	HIV	RF	26	Random	benchmark
0.798656499636892	AUROC	5. PhysChem Descriptors	HIV	RF	27	Random	benchmark
0.744930696723006	AUROC	5. PhysChem Descriptors	HIV	RF	28	Random	benchmark
0.787716439731553	AUROC	5. PhysChem Descriptors	HIV	RF	29	Random	benchmark
0.820862190896484	AUROC	4. AtomPairs	HIV	RF	0	Random	benchmark
0.835449652131589	AUROC	4. AtomPairs	HIV	RF	1	Random	benchmark
0.866934677494233	AUROC	4. AtomPairs	HIV	RF	2	Random	benchmark
0.832960152748437	AUROC	4. AtomPairs	HIV	RF	3	Random	benchmark
0.824981338594787	AUROC	4. AtomPairs	HIV	RF	4	Random	benchmark
0.828748397982907	AUROC	4. AtomPairs	HIV	RF	5	Random	benchmark
0.866191675601052	AUROC	4. AtomPairs	HIV	RF	6	Random	benchmark
0.821703649367321	AUROC	4. AtomPairs	HIV	RF	7	Random	benchmark
0.783880629962017	AUROC	4. AtomPairs	HIV	RF	8	Random	benchmark
0.847677940434124	AUROC	4. AtomPairs	HIV	RF	9	Random	benchmark
0.875324024438602	AUROC	4. AtomPairs	HIV	RF	10	Random	benchmark
0.818738245535631	AUROC	4. AtomPairs	HIV	RF	11	Random	benchmark
0.826533985718064	AUROC	4. AtomPairs	HIV	RF	12	Random	benchmark
0.811020226693236	AUROC	4. AtomPairs	HIV	RF	13	Random	benchmark
0.83555888315992	AUROC	4. AtomPairs	HIV	RF	14	Random	benchmark
0.851757059061845	AUROC	4. AtomPairs	HIV	RF	15	Random	benchmark
0.825288345790991	AUROC	4. AtomPairs	HIV	RF	16	Random	benchmark
0.844314300097084	AUROC	4. AtomPairs	HIV	RF	17	Random	benchmark
0.829834178962306	AUROC	4. AtomPairs	HIV	RF	18	Random	benchmark
0.823603806748138	AUROC	4. AtomPairs	HIV	RF	19	Random	benchmark
0.811758604623645	AUROC	4. AtomPairs	HIV	RF	20	Random	benchmark
0.810321343559905	AUROC	4. AtomPairs	HIV	RF	21	Random	benchmark
0.862780736658786	AUROC	4. AtomPairs	HIV	RF	22	Random	benchmark
0.833308335654546	AUROC	4. AtomPairs	HIV	RF	23	Random	benchmark
0.819655134310113	AUROC	4. AtomPairs	HIV	RF	24	Random	benchmark
0.867415003190229	AUROC	4. AtomPairs	HIV	RF	25	Random	benchmark
0.86149940752894	AUROC	4. AtomPairs	HIV	RF	26	Random	benchmark
0.873059233189952	AUROC	4. AtomPairs	HIV	RF	27	Random	benchmark
0.820486697651928	AUROC	4. AtomPairs	HIV	RF	28	Random	benchmark
0.839503443659615	AUROC	4. AtomPairs	HIV	RF	29	Random	benchmark
1.00979059139882	RMSE	1. MorganBits	ESOL	RF	0	Random	benchmark
0.874188378658824	RMSE	1. MorganBits	ESOL	RF	1	Random	benchmark
0.89195280112003	RMSE	1. MorganBits	ESOL	RF	2	Random	benchmark
0.989767479975751	RMSE	1. MorganBits	ESOL	RF	3	Random	benchmark
0.805847096007879	RMSE	1. MorganBits	ESOL	RF	4	Random	benchmark
0.744480839312279	RMSE	1. MorganBits	ESOL	RF	5	Random	benchmark
0.825174124601009	RMSE	1. MorganBits	ESOL	RF	6	Random	benchmark
0.829870452794149	RMSE	1. MorganBits	ESOL	RF	7	Random	benchmark
0.894223823497003	RMSE	1. MorganBits	ESOL	RF	8	Random	benchmark
0.842952838265239	RMSE	1. MorganBits	ESOL	RF	9	Random	benchmark
0.796169824243663	RMSE	1. MorganBits	ESOL	RF	10	Random	benchmark
1.07648627536788	RMSE	1. MorganBits	ESOL	RF	11	Random	benchmark
0.955986264528557	RMSE	1. MorganBits	ESOL	RF	12	Random	benchmark
1.01244131187831	RMSE	1. MorganBits	ESOL	RF	13	Random	benchmark
0.777529254319522	RMSE	1. MorganBits	ESOL	RF	14	Random	benchmark
0.740174095641303	RMSE	1. MorganBits	ESOL	RF	15	Random	benchmark
0.929765785966659	RMSE	1. MorganBits	ESOL	RF	16	Random	benchmark
0.840235491556692	RMSE	1. MorganBits	ESOL	RF	17	Random	benchmark
0.991560989813236	RMSE	1. MorganBits	ESOL	RF	18	Random	benchmark
0.877739393274537	RMSE	1. MorganBits	ESOL	RF	19	Random	benchmark
0.809100625006345	RMSE	1. MorganBits	ESOL	RF	20	Random	benchmark
0.934826529398748	RMSE	1. MorganBits	ESOL	RF	21	Random	benchmark
0.877647153335037	RMSE	1. MorganBits	ESOL	RF	22	Random	benchmark
0.744436555980643	RMSE	1. MorganBits	ESOL	RF	23	Random	benchmark
0.771997733367899	RMSE	1. MorganBits	ESOL	RF	24	Random	benchmark
0.871605276929485	RMSE	1. MorganBits	ESOL	RF	25	Random	benchmark
0.810789010503162	RMSE	1. MorganBits	ESOL	RF	26	Random	benchmark
0.796599234389719	RMSE	1. MorganBits	ESOL	RF	27	Random	benchmark
0.868493615399203	RMSE	1. MorganBits	ESOL	RF	28	Random	benchmark
0.734774606246502	RMSE	1. MorganBits	ESOL	RF	29	Random	benchmark
0.711236618908222	RMSE	2. MorganCounts	ESOL	RF	0	Random	benchmark
0.598013958279662	RMSE	2. MorganCounts	ESOL	RF	1	Random	benchmark
0.614073807775089	RMSE	2. MorganCounts	ESOL	RF	2	Random	benchmark
0.608894967543635	RMSE	2. MorganCounts	ESOL	RF	3	Random	benchmark
0.694397893658437	RMSE	2. MorganCounts	ESOL	RF	4	Random	benchmark
0.567263762998189	RMSE	2. MorganCounts	ESOL	RF	5	Random	benchmark
0.56189529156502	RMSE	2. MorganCounts	ESOL	RF	6	Random	benchmark
0.720556338186872	RMSE	2. MorganCounts	ESOL	RF	7	Random	benchmark
0.629337964056738	RMSE	2. MorganCounts	ESOL	RF	8	Random	benchmark
0.625692902862154	RMSE	2. MorganCounts	ESOL	RF	9	Random	benchmark
0.721715187958285	RMSE	2. MorganCounts	ESOL	RF	10	Random	benchmark
0.776985873174022	RMSE	2. MorganCounts	ESOL	RF	11	Random	benchmark
0.60066629154805	RMSE	2. MorganCounts	ESOL	RF	12	Random	benchmark
0.711329972046579	RMSE	2. MorganCounts	ESOL	RF	13	Random	benchmark
0.73051742496674	RMSE	2. MorganCounts	ESOL	RF	14	Random	benchmark
0.558040790941186	RMSE	2. MorganCounts	ESOL	RF	15	Random	benchmark
0.511761317339018	RMSE	2. MorganCounts	ESOL	RF	16	Random	benchmark
0.629834439375797	RMSE	2. MorganCounts	ESOL	RF	17	Random	benchmark
0.669016852460038	RMSE	2. MorganCounts	ESOL	RF	18	Random	benchmark
0.591244135050679	RMSE	2. MorganCounts	ESOL	RF	19	Random	benchmark
0.673461855706659	RMSE	2. MorganCounts	ESOL	RF	20	Random	benchmark
0.61538119031904	RMSE	2. MorganCounts	ESOL	RF	21	Random	benchmark
0.626357421513686	RMSE	2. MorganCounts	ESOL	RF	22	Random	benchmark
0.645448545682631	RMSE	2. MorganCounts	ESOL	RF	23	Random	benchmark
0.513154710036838	RMSE	2. MorganCounts	ESOL	RF	24	Random	benchmark
0.639726377864122	RMSE	2. MorganCounts	ESOL	RF	25	Random	benchmark
0.592953893806643	RMSE	2. MorganCounts	ESOL	RF	26	Random	benchmark
0.595299253117688	RMSE	2. MorganCounts	ESOL	RF	27	Random	benchmark
0.600641557975193	RMSE	2. MorganCounts	ESOL	RF	28	Random	benchmark
0.54314032641663	RMSE	2. MorganCounts	ESOL	RF	29	Random	benchmark
0.90940565035242	RMSE	3. MACCS	ESOL	RF	0	Random	benchmark
0.731417597767634	RMSE	3. MACCS	ESOL	RF	1	Random	benchmark
0.708542911344439	RMSE	3. MACCS	ESOL	RF	2	Random	benchmark
0.941798333762747	RMSE	3. MACCS	ESOL	RF	3	Random	benchmark
0.680890895989966	RMSE	3. MACCS	ESOL	RF	4	Random	benchmark
0.814127307839534	RMSE	3. MACCS	ESOL	RF	5	Random	benchmark
0.752848208185575	RMSE	3. MACCS	ESOL	RF	6	Random	benchmark
0.815472789065241	RMSE	3. MACCS	ESOL	RF	7	Random	benchmark
0.75350682917517	RMSE	3. MACCS	ESOL	RF	8	Random	benchmark
0.57872308475865	RMSE	3. MACCS	ESOL	RF	9	Random	benchmark
0.733457188798222	RMSE	3. MACCS	ESOL	RF	10	Random	benchmark
0.962412307884107	RMSE	3. MACCS	ESOL	RF	11	Random	benchmark
0.711550142618794	RMSE	3. MACCS	ESOL	RF	12	Random	benchmark
0.736102569458356	RMSE	3. MACCS	ESOL	RF	13	Random	benchmark
0.677840760589188	RMSE	3. MACCS	ESOL	RF	14	Random	benchmark
0.619144261782029	RMSE	3. MACCS	ESOL	RF	15	Random	benchmark
0.697109102111742	RMSE	3. MACCS	ESOL	RF	16	Random	benchmark
0.724002306636738	RMSE	3. MACCS	ESOL	RF	17	Random	benchmark
0.899522488953265	RMSE	3. MACCS	ESOL	RF	18	Random	benchmark
0.673581263379294	RMSE	3. MACCS	ESOL	RF	19	Random	benchmark
0.718752330136805	RMSE	3. MACCS	ESOL	RF	20	Random	benchmark
0.872672162914979	RMSE	3. MACCS	ESOL	RF	21	Random	benchmark
0.728370724268373	RMSE	3. MACCS	ESOL	RF	22	Random	benchmark
0.800822850434848	RMSE	3. MACCS	ESOL	RF	23	Random	benchmark
0.676736702770391	RMSE	3. MACCS	ESOL	RF	24	Random	benchmark
0.726853576190437	RMSE	3. MACCS	ESOL	RF	25	Random	benchmark
0.697502695794139	RMSE	3. MACCS	ESOL	RF	26	Random	benchmark
0.633989878858454	RMSE	3. MACCS	ESOL	RF	27	Random	benchmark
0.761710970510826	RMSE	3. MACCS	ESOL	RF	28	Random	benchmark
0.718152484799407	RMSE	3. MACCS	ESOL	RF	29	Random	benchmark
0.405574028017557	RMSE	0. RDKit Descriptors	ESOL	RF	0	Random	benchmark
0.341124258096431	RMSE	0. RDKit Descriptors	ESOL	RF	1	Random	benchmark
0.340485946480194	RMSE	0. RDKit Descriptors	ESOL	RF	2	Random	benchmark
0.354681179084361	RMSE	0. RDKit Descriptors	ESOL	RF	3	Random	benchmark
0.302410395749519	RMSE	0. RDKit Descriptors	ESOL	RF	4	Random	benchmark
0.310272746706985	RMSE	0. RDKit Descriptors	ESOL	RF	5	Random	benchmark
0.382332863519578	RMSE	0. RDKit Descriptors	ESOL	RF	6	Random	benchmark
0.360927564393872	RMSE	0. RDKit Descriptors	ESOL	RF	7	Random	benchmark
0.3673150119365	RMSE	0. RDKit Descriptors	ESOL	RF	8	Random	benchmark
0.335463511089711	RMSE	0. RDKit Descriptors	ESOL	RF	9	Random	benchmark
0.336684432076628	RMSE	0. RDKit Descriptors	ESOL	RF	10	Random	benchmark
0.353623872454826	RMSE	0. RDKit Descriptors	ESOL	RF	11	Random	benchmark
0.412172613892668	RMSE	0. RDKit Descriptors	ESOL	RF	12	Random	benchmark
0.383838512142662	RMSE	0. RDKit Descriptors	ESOL	RF	13	Random	benchmark
0.360899867414723	RMSE	0. RDKit Descriptors	ESOL	RF	14	Random	benchmark
0.294901396786305	RMSE	0. RDKit Descriptors	ESOL	RF	15	Random	benchmark
0.402596349992378	RMSE	0. RDKit Descriptors	ESOL	RF	16	Random	benchmark
0.324407388137173	RMSE	0. RDKit Descriptors	ESOL	RF	17	Random	benchmark
0.357004182029543	RMSE	0. RDKit Descriptors	ESOL	RF	18	Random	benchmark
0.332211919451574	RMSE	0. RDKit Descriptors	ESOL	RF	19	Random	benchmark
0.323256351146088	RMSE	0. RDKit Descriptors	ESOL	RF	20	Random	benchmark
0.450790406749383	RMSE	0. RDKit Descriptors	ESOL	RF	21	Random	benchmark
0.300141228612333	RMSE	0. RDKit Descriptors	ESOL	RF	22	Random	benchmark
0.319820789324105	RMSE	0. RDKit Descriptors	ESOL	RF	23	Random	benchmark
0.373569255869893	RMSE	0. RDKit Descriptors	ESOL	RF	24	Random	benchmark
0.320796823535462	RMSE	0. RDKit Descriptors	ESOL	RF	25	Random	benchmark
0.307267621653505	RMSE	0. RDKit Descriptors	ESOL	RF	26	Random	benchmark
0.341826610402595	RMSE	0. RDKit Descriptors	ESOL	RF	27	Random	benchmark
0.401720107146426	RMSE	0. RDKit Descriptors	ESOL	RF	28	Random	benchmark
0.318440141330436	RMSE	0. RDKit Descriptors	ESOL	RF	29	Random	benchmark
0.436614515519639	RMSE	5. PhysChem Descriptors	ESOL	RF	0	Random	benchmark
0.353245582853753	RMSE	5. PhysChem Descriptors	ESOL	RF	1	Random	benchmark
0.348044454497207	RMSE	5. PhysChem Descriptors	ESOL	RF	2	Random	benchmark
0.360566489970944	RMSE	5. PhysChem Descriptors	ESOL	RF	3	Random	benchmark
0.337470116867295	RMSE	5. PhysChem Descriptors	ESOL	RF	4	Random	benchmark
0.354704718965853	RMSE	5. PhysChem Descriptors	ESOL	RF	5	Random	benchmark
0.408411744530477	RMSE	5. PhysChem Descriptors	ESOL	RF	6	Random	benchmark
0.386044384976765	RMSE	5. PhysChem Descriptors	ESOL	RF	7	Random	benchmark
0.405642322946658	RMSE	5. PhysChem Descriptors	ESOL	RF	8	Random	benchmark
0.325429606131446	RMSE	5. PhysChem Descriptors	ESOL	RF	9	Random	benchmark
0.327880461701611	RMSE	5. PhysChem Descriptors	ESOL	RF	10	Random	benchmark
0.353487060395264	RMSE	5. PhysChem Descriptors	ESOL	RF	11	Random	benchmark
0.372997867180317	RMSE	5. PhysChem Descriptors	ESOL	RF	12	Random	benchmark
0.384372165891913	RMSE	5. PhysChem Descriptors	ESOL	RF	13	Random	benchmark
0.390283635073768	RMSE	5. PhysChem Descriptors	ESOL	RF	14	Random	benchmark
0.309230771058567	RMSE	5. PhysChem Descriptors	ESOL	RF	15	Random	benchmark
0.373612015706214	RMSE	5. PhysChem Descriptors	ESOL	RF	16	Random	benchmark
0.348346043098278	RMSE	5. PhysChem Descriptors	ESOL	RF	17	Random	benchmark
0.344601529093597	RMSE	5. PhysChem Descriptors	ESOL	RF	18	Random	benchmark
0.34240745393705	RMSE	5. PhysChem Descriptors	ESOL	RF	19	Random	benchmark
0.355701183089504	RMSE	5. PhysChem Descriptors	ESOL	RF	20	Random	benchmark
0.443340919333072	RMSE	5. PhysChem Descriptors	ESOL	RF	21	Random	benchmark
0.330440650757294	RMSE	5. PhysChem Descriptors	ESOL	RF	22	Random	benchmark
0.334884167972518	RMSE	5. PhysChem Descriptors	ESOL	RF	23	Random	benchmark
0.34085526079717	RMSE	5. PhysChem Descriptors	ESOL	RF	24	Random	benchmark
0.329520502134321	RMSE	5. PhysChem Descriptors	ESOL	RF	25	Random	benchmark
0.330174874638838	RMSE	5. PhysChem Descriptors	ESOL	RF	26	Random	benchmark
0.355230595861577	RMSE	5. PhysChem Descriptors	ESOL	RF	27	Random	benchmark
0.41916871557326	RMSE	5. PhysChem Descriptors	ESOL	RF	28	Random	benchmark
0.333813749635535	RMSE	5. PhysChem Descriptors	ESOL	RF	29	Random	benchmark
0.768766249916195	RMSE	4. AtomPairs	ESOL	RF	0	Random	benchmark
0.575222312881716	RMSE	4. AtomPairs	ESOL	RF	1	Random	benchmark
0.675711963197939	RMSE	4. AtomPairs	ESOL	RF	2	Random	benchmark
0.772643156117666	RMSE	4. AtomPairs	ESOL	RF	3	Random	benchmark
0.697677183132436	RMSE	4. AtomPairs	ESOL	RF	4	Random	benchmark
0.602348879151744	RMSE	4. AtomPairs	ESOL	RF	5	Random	benchmark
0.597539456481328	RMSE	4. AtomPairs	ESOL	RF	6	Random	benchmark
0.695808062852094	RMSE	4. AtomPairs	ESOL	RF	7	Random	benchmark
0.774823899537534	RMSE	4. AtomPairs	ESOL	RF	8	Random	benchmark
0.618799369993786	RMSE	4. AtomPairs	ESOL	RF	9	Random	benchmark
0.706332991993541	RMSE	4. AtomPairs	ESOL	RF	10	Random	benchmark
0.768481086694931	RMSE	4. AtomPairs	ESOL	RF	11	Random	benchmark
0.634365195534693	RMSE	4. AtomPairs	ESOL	RF	12	Random	benchmark
0.739935324069743	RMSE	4. AtomPairs	ESOL	RF	13	Random	benchmark
0.651788631191465	RMSE	4. AtomPairs	ESOL	RF	14	Random	benchmark
0.577048321368461	RMSE	4. AtomPairs	ESOL	RF	15	Random	benchmark
0.644385248687803	RMSE	4. AtomPairs	ESOL	RF	16	Random	benchmark
0.680629370769658	RMSE	4. AtomPairs	ESOL	RF	17	Random	benchmark
0.723485763789923	RMSE	4. AtomPairs	ESOL	RF	18	Random	benchmark
0.672115973801615	RMSE	4. AtomPairs	ESOL	RF	19	Random	benchmark
0.725349660237132	RMSE	4. AtomPairs	ESOL	RF	20	Random	benchmark
0.675878965426229	RMSE	4. AtomPairs	ESOL	RF	21	Random	benchmark
0.661075154838203	RMSE	4. AtomPairs	ESOL	RF	22	Random	benchmark
0.615414446598316	RMSE	4. AtomPairs	ESOL	RF	23	Random	benchmark
0.532791446506889	RMSE	4. AtomPairs	ESOL	RF	24	Random	benchmark
0.644184981036909	RMSE	4. AtomPairs	ESOL	RF	25	Random	benchmark
0.678534492810441	RMSE	4. AtomPairs	ESOL	RF	26	Random	benchmark
0.669763388521172	RMSE	4. AtomPairs	ESOL	RF	27	Random	benchmark
0.696416859374413	RMSE	4. AtomPairs	ESOL	RF	28	Random	benchmark
0.61767520743562	RMSE	4. AtomPairs	ESOL	RF	29	Random	benchmark
2.94530121111753	RMSE	1. MorganBits	FreeSolv	RF	0	Random	benchmark
1.7218735846038	RMSE	1. MorganBits	FreeSolv	RF	1	Random	benchmark
2.90336491959463	RMSE	1. MorganBits	FreeSolv	RF	2	Random	benchmark
1.78375711426509	RMSE	1. MorganBits	FreeSolv	RF	3	Random	benchmark
2.98464550778266	RMSE	1. MorganBits	FreeSolv	RF	4	Random	benchmark
1.48075138557363	RMSE	1. MorganBits	FreeSolv	RF	5	Random	benchmark
1.82502558342089	RMSE	1. MorganBits	FreeSolv	RF	6	Random	benchmark
1.76940595921908	RMSE	1. MorganBits	FreeSolv	RF	7	Random	benchmark
2.83479295615783	RMSE	1. MorganBits	FreeSolv	RF	8	Random	benchmark
2.90665601455056	RMSE	1. MorganBits	FreeSolv	RF	9	Random	benchmark
1.66974161142375	RMSE	1. MorganBits	FreeSolv	RF	10	Random	benchmark
1.82277377532596	RMSE	1. MorganBits	FreeSolv	RF	11	Random	benchmark
2.27064446851567	RMSE	1. MorganBits	FreeSolv	RF	12	Random	benchmark
1.49337897052916	RMSE	1. MorganBits	FreeSolv	RF	13	Random	benchmark
1.66545433597503	RMSE	1. MorganBits	FreeSolv	RF	14	Random	benchmark
1.68995634165717	RMSE	1. MorganBits	FreeSolv	RF	15	Random	benchmark
2.10996243594165	RMSE	1. MorganBits	FreeSolv	RF	16	Random	benchmark
2.30490506952671	RMSE	1. MorganBits	FreeSolv	RF	17	Random	benchmark
2.11146798011321	RMSE	1. MorganBits	FreeSolv	RF	18	Random	benchmark
3.3170692497208	RMSE	1. MorganBits	FreeSolv	RF	19	Random	benchmark
2.03209259085366	RMSE	1. MorganBits	FreeSolv	RF	20	Random	benchmark
1.34843067657088	RMSE	1. MorganBits	FreeSolv	RF	21	Random	benchmark
1.53002022498884	RMSE	1. MorganBits	FreeSolv	RF	22	Random	benchmark
1.41834925804909	RMSE	1. MorganBits	FreeSolv	RF	23	Random	benchmark
2.40946570112093	RMSE	1. MorganBits	FreeSolv	RF	24	Random	benchmark
1.80066757080368	RMSE	1. MorganBits	FreeSolv	RF	25	Random	benchmark
2.68324243179714	RMSE	1. MorganBits	FreeSolv	RF	26	Random	benchmark
1.53290011458736	RMSE	1. MorganBits	FreeSolv	RF	27	Random	benchmark
2.35678520832046	RMSE	1. MorganBits	FreeSolv	RF	28	Random	benchmark
1.49120891702353	RMSE	1. MorganBits	FreeSolv	RF	29	Random	benchmark
2.0715085625537	RMSE	2. MorganCounts	FreeSolv	RF	0	Random	benchmark
1.78858635239147	RMSE	2. MorganCounts	FreeSolv	RF	1	Random	benchmark
2.7644440085244	RMSE	2. MorganCounts	FreeSolv	RF	2	Random	benchmark
1.80096220432045	RMSE	2. MorganCounts	FreeSolv	RF	3	Random	benchmark
2.57927134305198	RMSE	2. MorganCounts	FreeSolv	RF	4	Random	benchmark
1.77122790563822	RMSE	2. MorganCounts	FreeSolv	RF	5	Random	benchmark
1.68946429456281	RMSE	2. MorganCounts	FreeSolv	RF	6	Random	benchmark
1.38725288443153	RMSE	2. MorganCounts	FreeSolv	RF	7	Random	benchmark
2.15470023173481	RMSE	2. MorganCounts	FreeSolv	RF	8	Random	benchmark
2.50391054783835	RMSE	2. MorganCounts	FreeSolv	RF	9	Random	benchmark
1.76139735146371	RMSE	2. MorganCounts	FreeSolv	RF	10	Random	benchmark
1.73247389944765	RMSE	2. MorganCounts	FreeSolv	RF	11	Random	benchmark
2.32839490411201	RMSE	2. MorganCounts	FreeSolv	RF	12	Random	benchmark
1.46280856960795	RMSE	2. MorganCounts	FreeSolv	RF	13	Random	benchmark
1.5172292553589	RMSE	2. MorganCounts	FreeSolv	RF	14	Random	benchmark
1.59900950848714	RMSE	2. MorganCounts	FreeSolv	RF	15	Random	benchmark
2.03566067774686	RMSE	2. MorganCounts	FreeSolv	RF	16	Random	benchmark
2.21679953769704	RMSE	2. MorganCounts	FreeSolv	RF	17	Random	benchmark
1.93950426813933	RMSE	2. MorganCounts	FreeSolv	RF	18	Random	benchmark
2.79377536399677	RMSE	2. MorganCounts	FreeSolv	RF	19	Random	benchmark
2.08279377586241	RMSE	2. MorganCounts	FreeSolv	RF	20	Random	benchmark
1.21778588896934	RMSE	2. MorganCounts	FreeSolv	RF	21	Random	benchmark
1.42040010143432	RMSE	2. MorganCounts	FreeSolv	RF	22	Random	benchmark
1.39299483531916	RMSE	2. MorganCounts	FreeSolv	RF	23	Random	benchmark
2.24589654412322	RMSE	2. MorganCounts	FreeSolv	RF	24	Random	benchmark
1.53677483310991	RMSE	2. MorganCounts	FreeSolv	RF	25	Random	benchmark
2.05869103441284	RMSE	2. MorganCounts	FreeSolv	RF	26	Random	benchmark
1.64027292626407	RMSE	2. MorganCounts	FreeSolv	RF	27	Random	benchmark
2.36158133969405	RMSE	2. MorganCounts	FreeSolv	RF	28	Random	benchmark
1.21414904103679	RMSE	2. MorganCounts	FreeSolv	RF	29	Random	benchmark
1.34255737960108	RMSE	3. MACCS	FreeSolv	RF	0	Random	benchmark
0.801312804927361	RMSE	3. MACCS	FreeSolv	RF	1	Random	benchmark
2.04568660644298	RMSE	3. MACCS	FreeSolv	RF	2	Random	benchmark
0.983396793834586	RMSE	3. MACCS	FreeSolv	RF	3	Random	benchmark
1.30219888350539	RMSE	3. MACCS	FreeSolv	RF	4	Random	benchmark
1.27678037107055	RMSE	3. MACCS	FreeSolv	RF	5	Random	benchmark
1.25870256758446	RMSE	3. MACCS	FreeSolv	RF	6	Random	benchmark
1.01252994557551	RMSE	3. MACCS	FreeSolv	RF	7	Random	benchmark
1.34503576974018	RMSE	3. MACCS	FreeSolv	RF	8	Random	benchmark
1.41192432847586	RMSE	3. MACCS	FreeSolv	RF	9	Random	benchmark
1.41023909272402	RMSE	3. MACCS	FreeSolv	RF	10	Random	benchmark
1.15283223749957	RMSE	3. MACCS	FreeSolv	RF	11	Random	benchmark
1.37240453116372	RMSE	3. MACCS	FreeSolv	RF	12	Random	benchmark
0.964412676976129	RMSE	3. MACCS	FreeSolv	RF	13	Random	benchmark
0.980873648998257	RMSE	3. MACCS	FreeSolv	RF	14	Random	benchmark
0.969582291964274	RMSE	3. MACCS	FreeSolv	RF	15	Random	benchmark
0.936620727680115	RMSE	3. MACCS	FreeSolv	RF	16	Random	benchmark
1.1803707884706	RMSE	3. MACCS	FreeSolv	RF	17	Random	benchmark
1.14540650574577	RMSE	3. MACCS	FreeSolv	RF	18	Random	benchmark
1.73396641688231	RMSE	3. MACCS	FreeSolv	RF	19	Random	benchmark
1.03323465406541	RMSE	3. MACCS	FreeSolv	RF	20	Random	benchmark
0.797418078989506	RMSE	3. MACCS	FreeSolv	RF	21	Random	benchmark
0.814162025312123	RMSE	3. MACCS	FreeSolv	RF	22	Random	benchmark
1.02640892960813	RMSE	3. MACCS	FreeSolv	RF	23	Random	benchmark
1.35269483629263	RMSE	3. MACCS	FreeSolv	RF	24	Random	benchmark
1.26442076615813	RMSE	3. MACCS	FreeSolv	RF	25	Random	benchmark
1.38127137134821	RMSE	3. MACCS	FreeSolv	RF	26	Random	benchmark
1.14935424880582	RMSE	3. MACCS	FreeSolv	RF	27	Random	benchmark
0.905460446835724	RMSE	3. MACCS	FreeSolv	RF	28	Random	benchmark
0.890680199618815	RMSE	3. MACCS	FreeSolv	RF	29	Random	benchmark
1.26603516112067	RMSE	0. RDKit Descriptors	FreeSolv	RF	0	Random	benchmark
1.21119805926537	RMSE	0. RDKit Descriptors	FreeSolv	RF	1	Random	benchmark
2.11011885025877	RMSE	0. RDKit Descriptors	FreeSolv	RF	2	Random	benchmark
0.772079891374338	RMSE	0. RDKit Descriptors	FreeSolv	RF	3	Random	benchmark
1.02459969928427	RMSE	0. RDKit Descriptors	FreeSolv	RF	4	Random	benchmark
1.40455794078919	RMSE	0. RDKit Descriptors	FreeSolv	RF	5	Random	benchmark
1.24731006888679	RMSE	0. RDKit Descriptors	FreeSolv	RF	6	Random	benchmark
0.94459170868123	RMSE	0. RDKit Descriptors	FreeSolv	RF	7	Random	benchmark
1.15633610968516	RMSE	0. RDKit Descriptors	FreeSolv	RF	8	Random	benchmark
1.47517367198136	RMSE	0. RDKit Descriptors	FreeSolv	RF	9	Random	benchmark
1.32654911175812	RMSE	0. RDKit Descriptors	FreeSolv	RF	10	Random	benchmark
1.0907150165897	RMSE	0. RDKit Descriptors	FreeSolv	RF	11	Random	benchmark
1.22166146051578	RMSE	0. RDKit Descriptors	FreeSolv	RF	12	Random	benchmark
1.15583501278026	RMSE	0. RDKit Descriptors	FreeSolv	RF	13	Random	benchmark
0.899933297736776	RMSE	0. RDKit Descriptors	FreeSolv	RF	14	Random	benchmark
1.26212407732833	RMSE	0. RDKit Descriptors	FreeSolv	RF	15	Random	benchmark
0.936618116599838	RMSE	0. RDKit Descriptors	FreeSolv	RF	16	Random	benchmark
1.13420524972576	RMSE	0. RDKit Descriptors	FreeSolv	RF	17	Random	benchmark
1.01796447891262	RMSE	0. RDKit Descriptors	FreeSolv	RF	18	Random	benchmark
1.55412085379287	RMSE	0. RDKit Descriptors	FreeSolv	RF	19	Random	benchmark
1.04103078037524	RMSE	0. RDKit Descriptors	FreeSolv	RF	20	Random	benchmark
0.933730155772781	RMSE	0. RDKit Descriptors	FreeSolv	RF	21	Random	benchmark
0.864096430725244	RMSE	0. RDKit Descriptors	FreeSolv	RF	22	Random	benchmark
0.721402865435089	RMSE	0. RDKit Descriptors	FreeSolv	RF	23	Random	benchmark
1.27249736143872	RMSE	0. RDKit Descriptors	FreeSolv	RF	24	Random	benchmark
1.21036735723689	RMSE	0. RDKit Descriptors	FreeSolv	RF	25	Random	benchmark
1.10754377444256	RMSE	0. RDKit Descriptors	FreeSolv	RF	26	Random	benchmark
1.08098257916277	RMSE	0. RDKit Descriptors	FreeSolv	RF	27	Random	benchmark
1.13327252782595	RMSE	0. RDKit Descriptors	FreeSolv	RF	28	Random	benchmark
0.93896374325897	RMSE	0. RDKit Descriptors	FreeSolv	RF	29	Random	benchmark
1.1482679364056	RMSE	5. PhysChem Descriptors	FreeSolv	RF	0	Random	benchmark
1.12726066487284	RMSE	5. PhysChem Descriptors	FreeSolv	RF	1	Random	benchmark
1.81229951841207	RMSE	5. PhysChem Descriptors	FreeSolv	RF	2	Random	benchmark
0.980281239036303	RMSE	5. PhysChem Descriptors	FreeSolv	RF	3	Random	benchmark
1.28051243598694	RMSE	5. PhysChem Descriptors	FreeSolv	RF	4	Random	benchmark
1.41549627852857	RMSE	5. PhysChem Descriptors	FreeSolv	RF	5	Random	benchmark
1.27819165990671	RMSE	5. PhysChem Descriptors	FreeSolv	RF	6	Random	benchmark
1.38142344740659	RMSE	5. PhysChem Descriptors	FreeSolv	RF	7	Random	benchmark
1.11714574285947	RMSE	5. PhysChem Descriptors	FreeSolv	RF	8	Random	benchmark
1.39592805349392	RMSE	5. PhysChem Descriptors	FreeSolv	RF	9	Random	benchmark
1.42617593365772	RMSE	5. PhysChem Descriptors	FreeSolv	RF	10	Random	benchmark
1.30853143576762	RMSE	5. PhysChem Descriptors	FreeSolv	RF	11	Random	benchmark
1.28224569581624	RMSE	5. PhysChem Descriptors	FreeSolv	RF	12	Random	benchmark
1.3713195228987	RMSE	5. PhysChem Descriptors	FreeSolv	RF	13	Random	benchmark
1.0196764236015	RMSE	5. PhysChem Descriptors	FreeSolv	RF	14	Random	benchmark
1.23962286134015	RMSE	5. PhysChem Descriptors	FreeSolv	RF	15	Random	benchmark
1.23528532842658	RMSE	5. PhysChem Descriptors	FreeSolv	RF	16	Random	benchmark
1.39454079331581	RMSE	5. PhysChem Descriptors	FreeSolv	RF	17	Random	benchmark
1.2982026283638	RMSE	5. PhysChem Descriptors	FreeSolv	RF	18	Random	benchmark
1.53216987141954	RMSE	5. PhysChem Descriptors	FreeSolv	RF	19	Random	benchmark
1.34168971054854	RMSE	5. PhysChem Descriptors	FreeSolv	RF	20	Random	benchmark
1.25279359010714	RMSE	5. PhysChem Descriptors	FreeSolv	RF	21	Random	benchmark
1.13161792034385	RMSE	5. PhysChem Descriptors	FreeSolv	RF	22	Random	benchmark
0.962757412852312	RMSE	5. PhysChem Descriptors	FreeSolv	RF	23	Random	benchmark
1.26304855496038	RMSE	5. PhysChem Descriptors	FreeSolv	RF	24	Random	benchmark
1.37155195451427	RMSE	5. PhysChem Descriptors	FreeSolv	RF	25	Random	benchmark
1.16356572708656	RMSE	5. PhysChem Descriptors	FreeSolv	RF	26	Random	benchmark
1.07350776371929	RMSE	5. PhysChem Descriptors	FreeSolv	RF	27	Random	benchmark
1.41931895106115	RMSE	5. PhysChem Descriptors	FreeSolv	RF	28	Random	benchmark
1.1903958093713	RMSE	5. PhysChem Descriptors	FreeSolv	RF	29	Random	benchmark
1.78848796521737	RMSE	4. AtomPairs	FreeSolv	RF	0	Random	benchmark
1.39600951260294	RMSE	4. AtomPairs	FreeSolv	RF	1	Random	benchmark
2.49690608228588	RMSE	4. AtomPairs	FreeSolv	RF	2	Random	benchmark
1.84174511951781	RMSE	4. AtomPairs	FreeSolv	RF	3	Random	benchmark
1.98256459501894	RMSE	4. AtomPairs	FreeSolv	RF	4	Random	benchmark
1.62121538078821	RMSE	4. AtomPairs	FreeSolv	RF	5	Random	benchmark
1.59873361172258	RMSE	4. AtomPairs	FreeSolv	RF	6	Random	benchmark
1.56401458418335	RMSE	4. AtomPairs	FreeSolv	RF	7	Random	benchmark
1.50505100665221	RMSE	4. AtomPairs	FreeSolv	RF	8	Random	benchmark
2.01259385946201	RMSE	4. AtomPairs	FreeSolv	RF	9	Random	benchmark
1.63491492806087	RMSE	4. AtomPairs	FreeSolv	RF	10	Random	benchmark
1.86387051895558	RMSE	4. AtomPairs	FreeSolv	RF	11	Random	benchmark
1.94517783876123	RMSE	4. AtomPairs	FreeSolv	RF	12	Random	benchmark
1.68715374667603	RMSE	4. AtomPairs	FreeSolv	RF	13	Random	benchmark
1.47843983299255	RMSE	4. AtomPairs	FreeSolv	RF	14	Random	benchmark
2.02645246548657	RMSE	4. AtomPairs	FreeSolv	RF	15	Random	benchmark
1.68678496980071	RMSE	4. AtomPairs	FreeSolv	RF	16	Random	benchmark
1.92828287313608	RMSE	4. AtomPairs	FreeSolv	RF	17	Random	benchmark
2.00068421215349	RMSE	4. AtomPairs	FreeSolv	RF	18	Random	benchmark
2.08527411412945	RMSE	4. AtomPairs	FreeSolv	RF	19	Random	benchmark
1.7848937956769	RMSE	4. AtomPairs	FreeSolv	RF	20	Random	benchmark
1.37557889687425	RMSE	4. AtomPairs	FreeSolv	RF	21	Random	benchmark
1.51104223078735	RMSE	4. AtomPairs	FreeSolv	RF	22	Random	benchmark
1.40958309377862	RMSE	4. AtomPairs	FreeSolv	RF	23	Random	benchmark
2.78063878050558	RMSE	4. AtomPairs	FreeSolv	RF	24	Random	benchmark
1.75347408375572	RMSE	4. AtomPairs	FreeSolv	RF	25	Random	benchmark
1.74387683629393	RMSE	4. AtomPairs	FreeSolv	RF	26	Random	benchmark
1.60509234395813	RMSE	4. AtomPairs	FreeSolv	RF	27	Random	benchmark
1.90316174779029	RMSE	4. AtomPairs	FreeSolv	RF	28	Random	benchmark
1.22920798462747	RMSE	4. AtomPairs	FreeSolv	RF	29	Random	benchmark
0.777179696591425	RMSE	1. MorganBits	Lipop	RF	0	Random	benchmark
0.881115811850535	RMSE	1. MorganBits	Lipop	RF	1	Random	benchmark
0.878638237639682	RMSE	1. MorganBits	Lipop	RF	2	Random	benchmark
0.864210131957664	RMSE	1. MorganBits	Lipop	RF	3	Random	benchmark
0.82391890634146	RMSE	1. MorganBits	Lipop	RF	4	Random	benchmark
0.861788049299365	RMSE	1. MorganBits	Lipop	RF	5	Random	benchmark
0.850027391340077	RMSE	1. MorganBits	Lipop	RF	6	Random	benchmark
0.773758193576602	RMSE	1. MorganBits	Lipop	RF	7	Random	benchmark
0.862532825444617	RMSE	1. MorganBits	Lipop	RF	8	Random	benchmark
0.830160576445951	RMSE	1. MorganBits	Lipop	RF	9	Random	benchmark
0.84028488554877	RMSE	1. MorganBits	Lipop	RF	10	Random	benchmark
0.844217033225908	RMSE	1. MorganBits	Lipop	RF	11	Random	benchmark
0.862284349283515	RMSE	1. MorganBits	Lipop	RF	12	Random	benchmark
0.806627661206512	RMSE	1. MorganBits	Lipop	RF	13	Random	benchmark
0.831800308507567	RMSE	1. MorganBits	Lipop	RF	14	Random	benchmark
0.866182205269964	RMSE	1. MorganBits	Lipop	RF	15	Random	benchmark
0.78353037347903	RMSE	1. MorganBits	Lipop	RF	16	Random	benchmark
0.802601854639122	RMSE	1. MorganBits	Lipop	RF	17	Random	benchmark
0.813589628316095	RMSE	1. MorganBits	Lipop	RF	18	Random	benchmark
[truncated: 161 more rows]
