# Supplementary material for: A systematic study of key elements underlying molecular property prediction
Source: Nat Commun. 2023 Oct 13;14:6395. doi: 10.1038/s41467-023-41948-6 (PMC10575948; doi:10.1038/s41467-023-41948-6)
Supplement: Supplementary file 4 — Source Data [file 41467_2023_41948_MOESM4_ESM.zip › SourceData/SFig14/SFig14a.txt]

metric_score	metric_name	mol_rep	mol_prop	model_name	fold	split_type	task
0.835820895522388	AUROC	SMILES	BACE	MolBERT	0	Scaffold	benchmark
0.89006968641115	AUROC	SMILES	BACE	MolBERT	1	Scaffold	benchmark
0.843725490196078	AUROC	SMILES	BACE	MolBERT	2	Scaffold	benchmark
0.82312925170068	AUROC	SMILES	BACE	MolBERT	3	Scaffold	benchmark
0.779087913993411	AUROC	SMILES	BACE	MolBERT	4	Scaffold	benchmark
0.828136200716846	AUROC	SMILES	BACE	MolBERT	5	Scaffold	benchmark
0.855930735930736	AUROC	SMILES	BACE	MolBERT	6	Scaffold	benchmark
0.763120567375887	AUROC	SMILES	BACE	MolBERT	7	Scaffold	benchmark
0.749179655455291	AUROC	SMILES	BACE	MolBERT	8	Scaffold	benchmark
0.843663434903047	AUROC	SMILES	BACE	MolBERT	9	Scaffold	benchmark
0.825576923076923	AUROC	SMILES	BACE	MolBERT	10	Scaffold	benchmark
0.860763888888889	AUROC	SMILES	BACE	MolBERT	11	Scaffold	benchmark
0.901041666666667	AUROC	SMILES	BACE	MolBERT	12	Scaffold	benchmark
0.876743232157506	AUROC	SMILES	BACE	MolBERT	13	Scaffold	benchmark
0.869092206170858	AUROC	SMILES	BACE	MolBERT	14	Scaffold	benchmark
0.802431610942249	AUROC	SMILES	BACE	MolBERT	15	Scaffold	benchmark
0.757969507969508	AUROC	SMILES	BACE	MolBERT	16	Scaffold	benchmark
0.840451388888889	AUROC	SMILES	BACE	MolBERT	17	Scaffold	benchmark
0.797619047619048	AUROC	SMILES	BACE	MolBERT	18	Scaffold	benchmark
0.899423076923077	AUROC	SMILES	BACE	MolBERT	19	Scaffold	benchmark
0.831606672519754	AUROC	SMILES	BACE	MolBERT	20	Scaffold	benchmark
0.855742296918768	AUROC	SMILES	BACE	MolBERT	21	Scaffold	benchmark
0.794444444444445	AUROC	SMILES	BACE	MolBERT	22	Scaffold	benchmark
0.857489177489177	AUROC	SMILES	BACE	MolBERT	23	Scaffold	benchmark
0.79553324099723	AUROC	SMILES	BACE	MolBERT	24	Scaffold	benchmark
0.908587257617728	AUROC	SMILES	BACE	MolBERT	25	Scaffold	benchmark
0.842797783933518	AUROC	SMILES	BACE	MolBERT	26	Scaffold	benchmark
0.776927282668125	AUROC	SMILES	BACE	MolBERT	27	Scaffold	benchmark
0.768641114982578	AUROC	SMILES	BACE	MolBERT	28	Scaffold	benchmark
0.914340211548465	AUROC	SMILES	BACE	MolBERT	29	Scaffold	benchmark
0.733977172958736	AUROC	Graph	BACE	GROVER	0	Scaffold	benchmark
0.745121951219512	AUROC	Graph	BACE	GROVER	1	Scaffold	benchmark
0.887058823529412	AUROC	Graph	BACE	GROVER	2	Scaffold	benchmark
0.758503401360544	AUROC	Graph	BACE	GROVER	3	Scaffold	benchmark
0.750823651812034	AUROC	Graph	BACE	GROVER	4	Scaffold	benchmark
0.804480286738351	AUROC	Graph	BACE	GROVER	5	Scaffold	benchmark
0.795670995670996	AUROC	Graph	BACE	GROVER	6	Scaffold	benchmark
0.778115501519757	AUROC	Graph	BACE	GROVER	7	Scaffold	benchmark
0.637202625102543	AUROC	Graph	BACE	GROVER	8	Scaffold	benchmark
0.869979224376731	AUROC	Graph	BACE	GROVER	9	Scaffold	benchmark
0.771923076923077	AUROC	Graph	BACE	GROVER	10	Scaffold	benchmark
0.899479166666667	AUROC	Graph	BACE	GROVER	11	Scaffold	benchmark
0.863541666666667	AUROC	Graph	BACE	GROVER	12	Scaffold	benchmark
0.721287940935193	AUROC	Graph	BACE	GROVER	13	Scaffold	benchmark
0.915462814339219	AUROC	Graph	BACE	GROVER	14	Scaffold	benchmark
0.847213779128673	AUROC	Graph	BACE	GROVER	15	Scaffold	benchmark
0.674289674289674	AUROC	Graph	BACE	GROVER	16	Scaffold	benchmark
0.88125	AUROC	Graph	BACE	GROVER	17	Scaffold	benchmark
0.899509803921569	AUROC	Graph	BACE	GROVER	18	Scaffold	benchmark
0.795384615384615	AUROC	Graph	BACE	GROVER	19	Scaffold	benchmark
0.817559262510975	AUROC	Graph	BACE	GROVER	20	Scaffold	benchmark
0.74702380952381	AUROC	Graph	BACE	GROVER	21	Scaffold	benchmark
0.868996415770609	AUROC	Graph	BACE	GROVER	22	Scaffold	benchmark
0.706493506493507	AUROC	Graph	BACE	GROVER	23	Scaffold	benchmark
0.810941828254848	AUROC	Graph	BACE	GROVER	24	Scaffold	benchmark
0.847126038781164	AUROC	Graph	BACE	GROVER	25	Scaffold	benchmark
0.818732686980609	AUROC	Graph	BACE	GROVER	26	Scaffold	benchmark
0.596500820120284	AUROC	Graph	BACE	GROVER	27	Scaffold	benchmark
0.799651567944251	AUROC	Graph	BACE	GROVER	28	Scaffold	benchmark
0.917981619559563	AUROC	Graph	BACE	GROVER	29	Scaffold	benchmark
0.801053555750658	AUROC	Graph	BACE	GROVER_RDKit	0	Scaffold	benchmark
0.874216027874565	AUROC	Graph	BACE	GROVER_RDKit	1	Scaffold	benchmark
0.861764705882353	AUROC	Graph	BACE	GROVER_RDKit	2	Scaffold	benchmark
0.842781557067271	AUROC	Graph	BACE	GROVER_RDKit	3	Scaffold	benchmark
0.800069360152592	AUROC	Graph	BACE	GROVER_RDKit	4	Scaffold	benchmark
0.845878136200717	AUROC	Graph	BACE	GROVER_RDKit	5	Scaffold	benchmark
0.908398268398268	AUROC	Graph	BACE	GROVER_RDKit	6	Scaffold	benchmark
0.748733535967578	AUROC	Graph	BACE	GROVER_RDKit	7	Scaffold	benchmark
0.743232157506153	AUROC	Graph	BACE	GROVER_RDKit	8	Scaffold	benchmark
0.85180055401662	AUROC	Graph	BACE	GROVER_RDKit	9	Scaffold	benchmark
0.782884615384615	AUROC	Graph	BACE	GROVER_RDKit	10	Scaffold	benchmark
0.863715277777778	AUROC	Graph	BACE	GROVER_RDKit	11	Scaffold	benchmark
0.937326388888889	AUROC	Graph	BACE	GROVER_RDKit	12	Scaffold	benchmark
0.846185397867104	AUROC	Graph	BACE	GROVER_RDKit	13	Scaffold	benchmark
0.93936151239522	AUROC	Graph	BACE	GROVER_RDKit	14	Scaffold	benchmark
0.840526849037487	AUROC	Graph	BACE	GROVER_RDKit	15	Scaffold	benchmark
0.798856548856549	AUROC	Graph	BACE	GROVER_RDKit	16	Scaffold	benchmark
0.772916666666667	AUROC	Graph	BACE	GROVER_RDKit	17	Scaffold	benchmark
0.817401960784314	AUROC	Graph	BACE	GROVER_RDKit	18	Scaffold	benchmark
0.864423076923077	AUROC	Graph	BACE	GROVER_RDKit	19	Scaffold	benchmark
0.725197541703248	AUROC	Graph	BACE	GROVER_RDKit	20	Scaffold	benchmark
0.805672268907563	AUROC	Graph	BACE	GROVER_RDKit	21	Scaffold	benchmark
0.873476702508961	AUROC	Graph	BACE	GROVER_RDKit	22	Scaffold	benchmark
0.822857142857143	AUROC	Graph	BACE	GROVER_RDKit	23	Scaffold	benchmark
0.791724376731302	AUROC	Graph	BACE	GROVER_RDKit	24	Scaffold	benchmark
0.910145429362881	AUROC	Graph	BACE	GROVER_RDKit	25	Scaffold	benchmark
0.865304709141274	AUROC	Graph	BACE	GROVER_RDKit	26	Scaffold	benchmark
0.800801895389101	AUROC	Graph	BACE	GROVER_RDKit	27	Scaffold	benchmark
0.779442508710801	AUROC	Graph	BACE	GROVER_RDKit	28	Scaffold	benchmark
0.90705739552627	AUROC	Graph	BACE	GROVER_RDKit	29	Scaffold	benchmark
0.837313432835821	AUROC	rdkit2d	BACE	RF	0	Scaffold	benchmark
0.902090592334495	AUROC	rdkit2d	BACE	RF	1	Scaffold	benchmark
0.882352941176471	AUROC	rdkit2d	BACE	RF	2	Scaffold	benchmark
0.871126228269085	AUROC	rdkit2d	BACE	RF	3	Scaffold	benchmark
0.82859372290619	AUROC	rdkit2d	BACE	RF	4	Scaffold	benchmark
0.90510752688172	AUROC	rdkit2d	BACE	RF	5	Scaffold	benchmark
0.896623376623377	AUROC	rdkit2d	BACE	RF	6	Scaffold	benchmark
0.837993920972644	AUROC	rdkit2d	BACE	RF	7	Scaffold	benchmark
0.843006562756358	AUROC	rdkit2d	BACE	RF	8	Scaffold	benchmark
0.88720567867036	AUROC	rdkit2d	BACE	RF	9	Scaffold	benchmark
0.831153846153846	AUROC	rdkit2d	BACE	RF	10	Scaffold	benchmark
0.888975694444444	AUROC	rdkit2d	BACE	RF	11	Scaffold	benchmark
0.911197916666667	AUROC	rdkit2d	BACE	RF	12	Scaffold	benchmark
0.90935192780968	AUROC	rdkit2d	BACE	RF	13	Scaffold	benchmark
0.89896557874086	AUROC	rdkit2d	BACE	RF	14	Scaffold	benchmark
0.846707193515704	AUROC	rdkit2d	BACE	RF	15	Scaffold	benchmark
0.834546084546085	AUROC	rdkit2d	BACE	RF	16	Scaffold	benchmark
0.9015625	AUROC	rdkit2d	BACE	RF	17	Scaffold	benchmark
0.89031862745098	AUROC	rdkit2d	BACE	RF	18	Scaffold	benchmark
0.928557692307692	AUROC	rdkit2d	BACE	RF	19	Scaffold	benchmark
0.84451273046532	AUROC	rdkit2d	BACE	RF	20	Scaffold	benchmark
0.897584033613445	AUROC	rdkit2d	BACE	RF	21	Scaffold	benchmark
0.844713261648746	AUROC	rdkit2d	BACE	RF	22	Scaffold	benchmark
0.865887445887446	AUROC	rdkit2d	BACE	RF	23	Scaffold	benchmark
0.855522853185596	AUROC	rdkit2d	BACE	RF	24	Scaffold	benchmark
0.908154432132964	AUROC	rdkit2d	BACE	RF	25	Scaffold	benchmark
0.916204986149584	AUROC	rdkit2d	BACE	RF	26	Scaffold	benchmark
0.848733369783124	AUROC	rdkit2d	BACE	RF	27	Scaffold	benchmark
0.834407665505226	AUROC	rdkit2d	BACE	RF	28	Scaffold	benchmark
0.93592855904283	AUROC	rdkit2d	BACE	RF	29	Scaffold	benchmark
0.90278917145201	AUROC	SMILES	BBBP	MolBERT	0	Scaffold	benchmark
0.904267443332911	AUROC	SMILES	BBBP	MolBERT	1	Scaffold	benchmark
0.881802721088435	AUROC	SMILES	BBBP	MolBERT	2	Scaffold	benchmark
0.880985480383071	AUROC	SMILES	BBBP	MolBERT	3	Scaffold	benchmark
0.876785714285714	AUROC	SMILES	BBBP	MolBERT	4	Scaffold	benchmark
0.878082992402104	AUROC	SMILES	BBBP	MolBERT	5	Scaffold	benchmark
0.848606060606061	AUROC	SMILES	BBBP	MolBERT	6	Scaffold	benchmark
0.920578231292517	AUROC	SMILES	BBBP	MolBERT	7	Scaffold	benchmark
0.921953094963476	AUROC	SMILES	BBBP	MolBERT	8	Scaffold	benchmark
0.912987012987013	AUROC	SMILES	BBBP	MolBERT	9	Scaffold	benchmark
0.847852967625899	AUROC	SMILES	BBBP	MolBERT	10	Scaffold	benchmark
0.866267708842208	AUROC	SMILES	BBBP	MolBERT	11	Scaffold	benchmark
0.930190515922681	AUROC	SMILES	BBBP	MolBERT	12	Scaffold	benchmark
0.937205651491366	AUROC	SMILES	BBBP	MolBERT	13	Scaffold	benchmark
0.941256830601093	AUROC	SMILES	BBBP	MolBERT	14	Scaffold	benchmark
0.952205882352941	AUROC	SMILES	BBBP	MolBERT	15	Scaffold	benchmark
0.910172272354389	AUROC	SMILES	BBBP	MolBERT	16	Scaffold	benchmark
0.88630174291939	AUROC	SMILES	BBBP	MolBERT	17	Scaffold	benchmark
0.881018518518519	AUROC	SMILES	BBBP	MolBERT	18	Scaffold	benchmark
0.862091503267974	AUROC	SMILES	BBBP	MolBERT	19	Scaffold	benchmark
0.892356942777111	AUROC	SMILES	BBBP	MolBERT	20	Scaffold	benchmark
0.949074074074074	AUROC	SMILES	BBBP	MolBERT	21	Scaffold	benchmark
0.832808988764045	AUROC	SMILES	BBBP	MolBERT	22	Scaffold	benchmark
0.843055555555556	AUROC	SMILES	BBBP	MolBERT	23	Scaffold	benchmark
0.863876071193144	AUROC	SMILES	BBBP	MolBERT	24	Scaffold	benchmark
0.930555555555556	AUROC	SMILES	BBBP	MolBERT	25	Scaffold	benchmark
0.889907072792979	AUROC	SMILES	BBBP	MolBERT	26	Scaffold	benchmark
0.916726852520584	AUROC	SMILES	BBBP	MolBERT	27	Scaffold	benchmark
0.890392781316348	AUROC	SMILES	BBBP	MolBERT	28	Scaffold	benchmark
0.90340040753948	AUROC	SMILES	BBBP	MolBERT	29	Scaffold	benchmark
0.884194695105278	AUROC	Graph	BBBP	GROVER	0	Scaffold	benchmark
0.859636363636364	AUROC	Graph	BBBP	GROVER	1	Scaffold	benchmark
0.945402298850575	AUROC	Graph	BBBP	GROVER	2	Scaffold	benchmark
0.868473895582329	AUROC	Graph	BBBP	GROVER	3	Scaffold	benchmark
0.920101637492942	AUROC	Graph	BBBP	GROVER	4	Scaffold	benchmark
0.912061759925702	AUROC	Graph	BBBP	GROVER	5	Scaffold	benchmark
0.878181818181818	AUROC	Graph	BBBP	GROVER	6	Scaffold	benchmark
0.93563025210084	AUROC	Graph	BBBP	GROVER	7	Scaffold	benchmark
0.762569130216189	AUROC	Graph	BBBP	GROVER	8	Scaffold	benchmark
0.902979373567609	AUROC	Graph	BBBP	GROVER	9	Scaffold	benchmark
0.920699803793329	AUROC	Graph	BBBP	GROVER	10	Scaffold	benchmark
0.915019338203696	AUROC	Graph	BBBP	GROVER	11	Scaffold	benchmark
0.908581614463967	AUROC	Graph	BBBP	GROVER	12	Scaffold	benchmark
0.912480376766091	AUROC	Graph	BBBP	GROVER	13	Scaffold	benchmark
0.918943533697632	AUROC	Graph	BBBP	GROVER	14	Scaffold	benchmark
0.917440660474716	AUROC	Graph	BBBP	GROVER	15	Scaffold	benchmark
0.856302980585179	AUROC	Graph	BBBP	GROVER	16	Scaffold	benchmark
0.862554112554113	AUROC	Graph	BBBP	GROVER	17	Scaffold	benchmark
0.795939234589541	AUROC	Graph	BBBP	GROVER	18	Scaffold	benchmark
0.871229260935143	AUROC	Graph	BBBP	GROVER	19	Scaffold	benchmark
0.857968828557064	AUROC	Graph	BBBP	GROVER	20	Scaffold	benchmark
0.845172413793103	AUROC	Graph	BBBP	GROVER	21	Scaffold	benchmark
0.871938117748174	AUROC	Graph	BBBP	GROVER	22	Scaffold	benchmark
0.839753123140987	AUROC	Graph	BBBP	GROVER	23	Scaffold	benchmark
0.921177870315288	AUROC	Graph	BBBP	GROVER	24	Scaffold	benchmark
0.925869120654397	AUROC	Graph	BBBP	GROVER	25	Scaffold	benchmark
0.827814569536424	AUROC	Graph	BBBP	GROVER	26	Scaffold	benchmark
0.911984754376059	AUROC	Graph	BBBP	GROVER	27	Scaffold	benchmark
0.874734607218684	AUROC	Graph	BBBP	GROVER	28	Scaffold	benchmark
0.873681628648516	AUROC	Graph	BBBP	GROVER	29	Scaffold	benchmark
0.931501230516817	AUROC	Graph	BBBP	GROVER_RDKit	0	Scaffold	benchmark
0.907393939393939	AUROC	Graph	BBBP	GROVER_RDKit	1	Scaffold	benchmark
0.919364297443115	AUROC	Graph	BBBP	GROVER_RDKit	2	Scaffold	benchmark
0.86739264751313	AUROC	Graph	BBBP	GROVER_RDKit	3	Scaffold	benchmark
0.872247317899492	AUROC	Graph	BBBP	GROVER_RDKit	4	Scaffold	benchmark
0.922045507313675	AUROC	Graph	BBBP	GROVER_RDKit	5	Scaffold	benchmark
0.83969696969697	AUROC	Graph	BBBP	GROVER_RDKit	6	Scaffold	benchmark
0.929243697478992	AUROC	Graph	BBBP	GROVER_RDKit	7	Scaffold	benchmark
0.902212166918049	AUROC	Graph	BBBP	GROVER_RDKit	8	Scaffold	benchmark
0.922587216704864	AUROC	Graph	BBBP	GROVER_RDKit	9	Scaffold	benchmark
0.862273817309788	AUROC	Graph	BBBP	GROVER_RDKit	10	Scaffold	benchmark
0.888160721959605	AUROC	Graph	BBBP	GROVER_RDKit	11	Scaffold	benchmark
0.939202953908836	AUROC	Graph	BBBP	GROVER_RDKit	12	Scaffold	benchmark
0.932103610675039	AUROC	Graph	BBBP	GROVER_RDKit	13	Scaffold	benchmark
0.910746812386157	AUROC	Graph	BBBP	GROVER_RDKit	14	Scaffold	benchmark
0.954592363261094	AUROC	Graph	BBBP	GROVER_RDKit	15	Scaffold	benchmark
0.869291769209735	AUROC	Graph	BBBP	GROVER_RDKit	16	Scaffold	benchmark
0.881143366437484	AUROC	Graph	BBBP	GROVER_RDKit	17	Scaffold	benchmark
0.87467134092901	AUROC	Graph	BBBP	GROVER_RDKit	18	Scaffold	benchmark
0.913901458019105	AUROC	Graph	BBBP	GROVER_RDKit	19	Scaffold	benchmark
0.897687280040221	AUROC	Graph	BBBP	GROVER_RDKit	20	Scaffold	benchmark
0.93448275862069	AUROC	Graph	BBBP	GROVER_RDKit	21	Scaffold	benchmark
0.844649763644177	AUROC	Graph	BBBP	GROVER_RDKit	22	Scaffold	benchmark
0.849048185603807	AUROC	Graph	BBBP	GROVER_RDKit	23	Scaffold	benchmark
0.918277810826889	AUROC	Graph	BBBP	GROVER_RDKit	24	Scaffold	benchmark
0.9454425942156	AUROC	Graph	BBBP	GROVER_RDKit	25	Scaffold	benchmark
0.914275202354672	AUROC	Graph	BBBP	GROVER_RDKit	26	Scaffold	benchmark
0.929983060417843	AUROC	Graph	BBBP	GROVER_RDKit	27	Scaffold	benchmark
0.897027600849257	AUROC	Graph	BBBP	GROVER_RDKit	28	Scaffold	benchmark
0.905567819475104	AUROC	Graph	BBBP	GROVER_RDKit	29	Scaffold	benchmark
0.935671315285753	AUROC	rdkit2d	BBBP	RF	0	Scaffold	benchmark
0.897212121212121	AUROC	rdkit2d	BBBP	RF	1	Scaffold	benchmark
0.947865353037767	AUROC	rdkit2d	BBBP	RF	2	Scaffold	benchmark
0.92894655545258	AUROC	rdkit2d	BBBP	RF	3	Scaffold	benchmark
0.94529926595144	AUROC	rdkit2d	BBBP	RF	4	Scaffold	benchmark
0.891745994892036	AUROC	rdkit2d	BBBP	RF	5	Scaffold	benchmark
0.901878787878788	AUROC	rdkit2d	BBBP	RF	6	Scaffold	benchmark
0.94436974789916	AUROC	rdkit2d	BBBP	RF	7	Scaffold	benchmark
0.938599798893916	AUROC	rdkit2d	BBBP	RF	8	Scaffold	benchmark
0.911000763941941	AUROC	rdkit2d	BBBP	RF	9	Scaffold	benchmark
0.902114671898844	AUROC	rdkit2d	BBBP	RF	10	Scaffold	benchmark
0.907176622260421	AUROC	rdkit2d	BBBP	RF	11	Scaffold	benchmark
0.920168067226891	AUROC	rdkit2d	BBBP	RF	12	Scaffold	benchmark
0.945054945054945	AUROC	rdkit2d	BBBP	RF	13	Scaffold	benchmark
0.948998178506375	AUROC	rdkit2d	BBBP	RF	14	Scaffold	benchmark
0.951840385276918	AUROC	rdkit2d	BBBP	RF	15	Scaffold	benchmark
0.897525293956795	AUROC	rdkit2d	BBBP	RF	16	Scaffold	benchmark
0.912083015024191	AUROC	rdkit2d	BBBP	RF	17	Scaffold	benchmark
0.916009348524686	AUROC	rdkit2d	BBBP	RF	18	Scaffold	benchmark
0.90956510809452	AUROC	rdkit2d	BBBP	RF	19	Scaffold	benchmark
0.910759175465058	AUROC	rdkit2d	BBBP	RF	20	Scaffold	benchmark
0.95551724137931	AUROC	rdkit2d	BBBP	RF	21	Scaffold	benchmark
0.927051998281048	AUROC	rdkit2d	BBBP	RF	22	Scaffold	benchmark
0.882287328970851	AUROC	rdkit2d	BBBP	RF	23	Scaffold	benchmark
0.885559190957763	AUROC	rdkit2d	BBBP	RF	24	Scaffold	benchmark
0.949897750511248	AUROC	rdkit2d	BBBP	RF	25	Scaffold	benchmark
0.935491783173902	AUROC	rdkit2d	BBBP	RF	26	Scaffold	benchmark
0.9628740824393	AUROC	rdkit2d	BBBP	RF	27	Scaffold	benchmark
0.924562101910828	AUROC	rdkit2d	BBBP	RF	28	Scaffold	benchmark
0.89551140544518	AUROC	rdkit2d	BBBP	RF	29	Scaffold	benchmark
0.735611635958731	AUROC	SMILES	HIV	MolBERT	0	Scaffold	benchmark
0.798293783452988	AUROC	SMILES	HIV	MolBERT	1	Scaffold	benchmark
0.73252168417201	AUROC	SMILES	HIV	MolBERT	2	Scaffold	benchmark
0.822990138453501	AUROC	SMILES	HIV	MolBERT	3	Scaffold	benchmark
0.775197381937718	AUROC	SMILES	HIV	MolBERT	4	Scaffold	benchmark
0.724043217088226	AUROC	SMILES	HIV	MolBERT	5	Scaffold	benchmark
0.799613048952085	AUROC	SMILES	HIV	MolBERT	6	Scaffold	benchmark
0.791530780585222	AUROC	SMILES	HIV	MolBERT	7	Scaffold	benchmark
0.715448575745885	AUROC	SMILES	HIV	MolBERT	8	Scaffold	benchmark
0.765400677871631	AUROC	SMILES	HIV	MolBERT	9	Scaffold	benchmark
0.760991028613395	AUROC	SMILES	HIV	MolBERT	10	Scaffold	benchmark
0.756526281044495	AUROC	SMILES	HIV	MolBERT	11	Scaffold	benchmark
0.736987028078463	AUROC	SMILES	HIV	MolBERT	12	Scaffold	benchmark
0.730060914515743	AUROC	SMILES	HIV	MolBERT	13	Scaffold	benchmark
0.704749468049391	AUROC	SMILES	HIV	MolBERT	14	Scaffold	benchmark
0.782508227214194	AUROC	SMILES	HIV	MolBERT	15	Scaffold	benchmark
0.795058468431909	AUROC	SMILES	HIV	MolBERT	16	Scaffold	benchmark
0.763296026648834	AUROC	SMILES	HIV	MolBERT	17	Scaffold	benchmark
0.791812240047534	AUROC	SMILES	HIV	MolBERT	18	Scaffold	benchmark
0.807867094449084	AUROC	SMILES	HIV	MolBERT	19	Scaffold	benchmark
0.811785019786976	AUROC	SMILES	HIV	MolBERT	20	Scaffold	benchmark
0.775943342561341	AUROC	SMILES	HIV	MolBERT	21	Scaffold	benchmark
0.774486623011736	AUROC	SMILES	HIV	MolBERT	22	Scaffold	benchmark
0.823278402248489	AUROC	SMILES	HIV	MolBERT	23	Scaffold	benchmark
0.729897661537614	AUROC	SMILES	HIV	MolBERT	24	Scaffold	benchmark
0.779926589572562	AUROC	SMILES	HIV	MolBERT	25	Scaffold	benchmark
0.789969401932111	AUROC	SMILES	HIV	MolBERT	26	Scaffold	benchmark
0.743051981471951	AUROC	SMILES	HIV	MolBERT	27	Scaffold	benchmark
0.721340816016988	AUROC	SMILES	HIV	MolBERT	28	Scaffold	benchmark
0.75495895379916	AUROC	SMILES	HIV	MolBERT	29	Scaffold	benchmark
0.531052015619315	AUROC	Graph	HIV	GROVER	0	Scaffold	benchmark
0.684932354052238	AUROC	Graph	HIV	GROVER	1	Scaffold	benchmark
0.526380040038669	AUROC	Graph	HIV	GROVER	2	Scaffold	benchmark
0.667336138740117	AUROC	Graph	HIV	GROVER	3	Scaffold	benchmark
0.49961261507611	AUROC	Graph	HIV	GROVER	4	Scaffold	benchmark
0.74929042491026	AUROC	Graph	HIV	GROVER	5	Scaffold	benchmark
0.654988107734623	AUROC	Graph	HIV	GROVER	6	Scaffold	benchmark
0.353397657851715	AUROC	Graph	HIV	GROVER	7	Scaffold	benchmark
0.733008663470435	AUROC	Graph	HIV	GROVER	8	Scaffold	benchmark
0.589006471606964	AUROC	Graph	HIV	GROVER	9	Scaffold	benchmark
0.486238601364817	AUROC	Graph	HIV	GROVER	10	Scaffold	benchmark
0.564643163662772	AUROC	Graph	HIV	GROVER	11	Scaffold	benchmark
0.673715249293592	AUROC	Graph	HIV	GROVER	12	Scaffold	benchmark
0.502522153387704	AUROC	Graph	HIV	GROVER	13	Scaffold	benchmark
0.58791296811268	AUROC	Graph	HIV	GROVER	14	Scaffold	benchmark
0.602233016612601	AUROC	Graph	HIV	GROVER	15	Scaffold	benchmark
0.634117100523236	AUROC	Graph	HIV	GROVER	16	Scaffold	benchmark
0.73162618238185	AUROC	Graph	HIV	GROVER	17	Scaffold	benchmark
0.606465178839449	AUROC	Graph	HIV	GROVER	18	Scaffold	benchmark
0.575026498394077	AUROC	Graph	HIV	GROVER	19	Scaffold	benchmark
0.522661524987993	AUROC	Graph	HIV	GROVER	20	Scaffold	benchmark
0.559850868014348	AUROC	Graph	HIV	GROVER	21	Scaffold	benchmark
0.61003570986485	AUROC	Graph	HIV	GROVER	22	Scaffold	benchmark
0.392016277059987	AUROC	Graph	HIV	GROVER	23	Scaffold	benchmark
0.744456562489349	AUROC	Graph	HIV	GROVER	24	Scaffold	benchmark
0.486321218753827	AUROC	Graph	HIV	GROVER	25	Scaffold	benchmark
0.58890055126681	AUROC	Graph	HIV	GROVER	26	Scaffold	benchmark
0.493550720380678	AUROC	Graph	HIV	GROVER	27	Scaffold	benchmark
0.706317036667498	AUROC	Graph	HIV	GROVER	28	Scaffold	benchmark
0.730812360598231	AUROC	Graph	HIV	GROVER	29	Scaffold	benchmark
0.710630061554504	AUROC	Graph	HIV	GROVER_RDKit	0	Scaffold	benchmark
0.662671204254992	AUROC	Graph	HIV	GROVER_RDKit	1	Scaffold	benchmark
0.645558828678648	AUROC	Graph	HIV	GROVER_RDKit	2	Scaffold	benchmark
0.781414711383151	AUROC	Graph	HIV	GROVER_RDKit	3	Scaffold	benchmark
0.738186127062255	AUROC	Graph	HIV	GROVER_RDKit	4	Scaffold	benchmark
0.686111111111111	AUROC	Graph	HIV	GROVER_RDKit	5	Scaffold	benchmark
0.696531311869677	AUROC	Graph	HIV	GROVER_RDKit	6	Scaffold	benchmark
0.726361184544314	AUROC	Graph	HIV	GROVER_RDKit	7	Scaffold	benchmark
0.720523172680629	AUROC	Graph	HIV	GROVER_RDKit	8	Scaffold	benchmark
0.642038100446632	AUROC	Graph	HIV	GROVER_RDKit	9	Scaffold	benchmark
0.697240602865942	AUROC	Graph	HIV	GROVER_RDKit	10	Scaffold	benchmark
0.683244206773618	AUROC	Graph	HIV	GROVER_RDKit	11	Scaffold	benchmark
0.618397593656002	AUROC	Graph	HIV	GROVER_RDKit	12	Scaffold	benchmark
0.681742079673777	AUROC	Graph	HIV	GROVER_RDKit	13	Scaffold	benchmark
0.699222841557439	AUROC	Graph	HIV	GROVER_RDKit	14	Scaffold	benchmark
0.681062447937478	AUROC	Graph	HIV	GROVER_RDKit	15	Scaffold	benchmark
0.728266149407488	AUROC	Graph	HIV	GROVER_RDKit	16	Scaffold	benchmark
0.761933029187437	AUROC	Graph	HIV	GROVER_RDKit	17	Scaffold	benchmark
0.679713296926594	AUROC	Graph	HIV	GROVER_RDKit	18	Scaffold	benchmark
0.28026490384487	AUROC	Graph	HIV	GROVER_RDKit	19	Scaffold	benchmark
0.709553069469164	AUROC	Graph	HIV	GROVER_RDKit	20	Scaffold	benchmark
0.683650307056106	AUROC	Graph	HIV	GROVER_RDKit	21	Scaffold	benchmark
0.794190019993023	AUROC	Graph	HIV	GROVER_RDKit	22	Scaffold	benchmark
0.734624641997529	AUROC	Graph	HIV	GROVER_RDKit	23	Scaffold	benchmark
0.737399884121196	AUROC	Graph	HIV	GROVER_RDKit	24	Scaffold	benchmark
0.706316596275942	AUROC	Graph	HIV	GROVER_RDKit	25	Scaffold	benchmark
0.638935287596748	AUROC	Graph	HIV	GROVER_RDKit	26	Scaffold	benchmark
0.650674117698894	AUROC	Graph	HIV	GROVER_RDKit	27	Scaffold	benchmark
0.686812844177524	AUROC	Graph	HIV	GROVER_RDKit	28	Scaffold	benchmark
0.726022895777795	AUROC	Graph	HIV	GROVER_RDKit	29	Scaffold	benchmark
0.726900575862648	AUROC	rdkit2d	HIV	RF	0	Scaffold	benchmark
0.808712329295207	AUROC	rdkit2d	HIV	RF	1	Scaffold	benchmark
0.749767105602892	AUROC	rdkit2d	HIV	RF	2	Scaffold	benchmark
0.785238599789417	AUROC	rdkit2d	HIV	RF	3	Scaffold	benchmark
0.750516262261229	AUROC	rdkit2d	HIV	RF	4	Scaffold	benchmark
0.736438002296211	AUROC	rdkit2d	HIV	RF	5	Scaffold	benchmark
0.774948212966559	AUROC	rdkit2d	HIV	RF	6	Scaffold	benchmark
0.778733721549576	AUROC	rdkit2d	HIV	RF	7	Scaffold	benchmark
0.737494006233517	AUROC	rdkit2d	HIV	RF	8	Scaffold	benchmark
0.762996634739839	AUROC	rdkit2d	HIV	RF	9	Scaffold	benchmark
0.774173096808117	AUROC	rdkit2d	HIV	RF	10	Scaffold	benchmark
0.781668700088731	AUROC	rdkit2d	HIV	RF	11	Scaffold	benchmark
0.753540261213296	AUROC	rdkit2d	HIV	RF	12	Scaffold	benchmark
0.728520709289648	AUROC	rdkit2d	HIV	RF	13	Scaffold	benchmark
0.729807373620083	AUROC	rdkit2d	HIV	RF	14	Scaffold	benchmark
0.775745981766924	AUROC	rdkit2d	HIV	RF	15	Scaffold	benchmark
0.786083252241053	AUROC	rdkit2d	HIV	RF	16	Scaffold	benchmark
0.727115444438289	AUROC	rdkit2d	HIV	RF	17	Scaffold	benchmark
0.780997226394551	AUROC	rdkit2d	HIV	RF	18	Scaffold	benchmark
0.80242673992674	AUROC	rdkit2d	HIV	RF	19	Scaffold	benchmark
0.827213721045381	AUROC	rdkit2d	HIV	RF	20	Scaffold	benchmark
0.730756719545499	AUROC	rdkit2d	HIV	RF	21	Scaffold	benchmark
0.760790555472856	AUROC	rdkit2d	HIV	RF	22	Scaffold	benchmark
0.802024131987195	AUROC	rdkit2d	HIV	RF	23	Scaffold	benchmark
0.745918392027864	AUROC	rdkit2d	HIV	RF	24	Scaffold	benchmark
0.740605217858068	AUROC	rdkit2d	HIV	RF	25	Scaffold	benchmark
0.738540718754695	AUROC	rdkit2d	HIV	RF	26	Scaffold	benchmark
0.784349070507862	AUROC	rdkit2d	HIV	RF	27	Scaffold	benchmark
0.761957284117008	AUROC	rdkit2d	HIV	RF	28	Scaffold	benchmark
0.707411876554044	AUROC	rdkit2d	HIV	RF	29	Scaffold	benchmark
1.11612310175091	RMSE	SMILES	ESOL	MolBERT	0	Scaffold	benchmark
1.89303475986694	RMSE	SMILES	ESOL	MolBERT	1	Scaffold	benchmark
1.36291871260887	RMSE	SMILES	ESOL	MolBERT	2	Scaffold	benchmark
1.37903972259457	RMSE	SMILES	ESOL	MolBERT	3	Scaffold	benchmark
1.12484982254067	RMSE	SMILES	ESOL	MolBERT	4	Scaffold	benchmark
1.91121772176371	RMSE	SMILES	ESOL	MolBERT	5	Scaffold	benchmark
1.08502828110742	RMSE	SMILES	ESOL	MolBERT	6	Scaffold	benchmark
1.12225360502002	RMSE	SMILES	ESOL	MolBERT	7	Scaffold	benchmark
1.54796613136661	RMSE	SMILES	ESOL	MolBERT	8	Scaffold	benchmark
1.01513748084316	RMSE	SMILES	ESOL	MolBERT	9	Scaffold	benchmark
1.2563803534029	RMSE	SMILES	ESOL	MolBERT	10	Scaffold	benchmark
1.05474790931569	RMSE	SMILES	ESOL	MolBERT	11	Scaffold	benchmark
1.65667560052827	RMSE	SMILES	ESOL	MolBERT	12	Scaffold	benchmark
0.994468346793228	RMSE	SMILES	ESOL	MolBERT	13	Scaffold	benchmark
1.5743020269112	RMSE	SMILES	ESOL	MolBERT	14	Scaffold	benchmark
1.66437200008411	RMSE	SMILES	ESOL	MolBERT	15	Scaffold	benchmark
1.5530591486417	RMSE	SMILES	ESOL	MolBERT	16	Scaffold	benchmark
1.10641451916819	RMSE	SMILES	ESOL	MolBERT	17	Scaffold	benchmark
1.47018669270695	RMSE	SMILES	ESOL	MolBERT	18	Scaffold	benchmark
1.89161148094836	RMSE	SMILES	ESOL	MolBERT	19	Scaffold	benchmark
1.67764544169535	RMSE	SMILES	ESOL	MolBERT	20	Scaffold	benchmark
1.63470808235306	RMSE	SMILES	ESOL	MolBERT	21	Scaffold	benchmark
1.5117078624405	RMSE	SMILES	ESOL	MolBERT	22	Scaffold	benchmark
1.93395346680613	RMSE	SMILES	ESOL	MolBERT	23	Scaffold	benchmark
1.25724240844	RMSE	SMILES	ESOL	MolBERT	24	Scaffold	benchmark
1.2268249967705	RMSE	SMILES	ESOL	MolBERT	25	Scaffold	benchmark
1.36783503494952	RMSE	SMILES	ESOL	MolBERT	26	Scaffold	benchmark
1.30101133664163	RMSE	SMILES	ESOL	MolBERT	27	Scaffold	benchmark
1.21719072596057	RMSE	SMILES	ESOL	MolBERT	28	Scaffold	benchmark
1.06322356419813	RMSE	SMILES	ESOL	MolBERT	29	Scaffold	benchmark
0.495577114006903	RMSE	Graph	ESOL	GROVER	0	Scaffold	benchmark
0.982652106514497	RMSE	Graph	ESOL	GROVER	1	Scaffold	benchmark
0.587874584211792	RMSE	Graph	ESOL	GROVER	2	Scaffold	benchmark
0.82693766734144	RMSE	Graph	ESOL	GROVER	3	Scaffold	benchmark
0.772158339056736	RMSE	Graph	ESOL	GROVER	4	Scaffold	benchmark
0.951670022637121	RMSE	Graph	ESOL	GROVER	5	Scaffold	benchmark
0.77666906383317	RMSE	Graph	ESOL	GROVER	6	Scaffold	benchmark
0.784830409670375	RMSE	Graph	ESOL	GROVER	7	Scaffold	benchmark
0.995846214099574	RMSE	Graph	ESOL	GROVER	8	Scaffold	benchmark
0.607440013540349	RMSE	Graph	ESOL	GROVER	9	Scaffold	benchmark
1.09859311037781	RMSE	Graph	ESOL	GROVER	10	Scaffold	benchmark
0.653275947327854	RMSE	Graph	ESOL	GROVER	11	Scaffold	benchmark
0.854048897661937	RMSE	Graph	ESOL	GROVER	12	Scaffold	benchmark
0.517063403392975	RMSE	Graph	ESOL	GROVER	13	Scaffold	benchmark
0.678454702567543	RMSE	Graph	ESOL	GROVER	14	Scaffold	benchmark
1.66302574088847	RMSE	Graph	ESOL	GROVER	15	Scaffold	benchmark
0.966305318401781	RMSE	Graph	ESOL	GROVER	16	Scaffold	benchmark
0.500607504877179	RMSE	Graph	ESOL	GROVER	17	Scaffold	benchmark
0.789354780055788	RMSE	Graph	ESOL	GROVER	18	Scaffold	benchmark
0.972508216740351	RMSE	Graph	ESOL	GROVER	19	Scaffold	benchmark
1.19203832611028	RMSE	Graph	ESOL	GROVER	20	Scaffold	benchmark
0.910200147038277	RMSE	Graph	ESOL	GROVER	21	Scaffold	benchmark
0.647922964024952	RMSE	Graph	ESOL	GROVER	22	Scaffold	benchmark
1.18680453347755	RMSE	Graph	ESOL	GROVER	23	Scaffold	benchmark
0.739711945847395	RMSE	Graph	ESOL	GROVER	24	Scaffold	benchmark
0.774162057681506	RMSE	Graph	ESOL	GROVER	25	Scaffold	benchmark
0.51807970451547	RMSE	Graph	ESOL	GROVER	26	Scaffold	benchmark
0.711245695493295	RMSE	Graph	ESOL	GROVER	27	Scaffold	benchmark
0.846798287703877	RMSE	Graph	ESOL	GROVER	28	Scaffold	benchmark
0.758994509441886	RMSE	Graph	ESOL	GROVER	29	Scaffold	benchmark
0.455100079019986	RMSE	Graph	ESOL	GROVER_RDKit	0	Scaffold	benchmark
0.790055691962353	RMSE	Graph	ESOL	GROVER_RDKit	1	Scaffold	benchmark
0.530112157074115	RMSE	Graph	ESOL	GROVER_RDKit	2	Scaffold	benchmark
0.540352411342302	RMSE	Graph	ESOL	GROVER_RDKit	3	Scaffold	benchmark
0.445824828547484	RMSE	Graph	ESOL	GROVER_RDKit	4	Scaffold	benchmark
0.618681013975992	RMSE	Graph	ESOL	GROVER_RDKit	5	Scaffold	benchmark
0.534048253348544	RMSE	Graph	ESOL	GROVER_RDKit	6	Scaffold	benchmark
0.381982935684889	RMSE	Graph	ESOL	GROVER_RDKit	7	Scaffold	benchmark
0.800096936522337	RMSE	Graph	ESOL	GROVER_RDKit	8	Scaffold	benchmark
0.483542988570756	RMSE	Graph	ESOL	GROVER_RDKit	9	Scaffold	benchmark
0.563063737292799	RMSE	Graph	ESOL	GROVER_RDKit	10	Scaffold	benchmark
0.459789000286142	RMSE	Graph	ESOL	GROVER_RDKit	11	Scaffold	benchmark
0.612857742527819	RMSE	Graph	ESOL	GROVER_RDKit	12	Scaffold	benchmark
0.411588865186386	RMSE	Graph	ESOL	GROVER_RDKit	13	Scaffold	benchmark
0.499371277907564	RMSE	Graph	ESOL	GROVER_RDKit	14	Scaffold	benchmark
0.745958374728867	RMSE	Graph	ESOL	GROVER_RDKit	15	Scaffold	benchmark
0.563428682910792	RMSE	Graph	ESOL	GROVER_RDKit	16	Scaffold	benchmark
0.377046855931937	RMSE	Graph	ESOL	GROVER_RDKit	17	Scaffold	benchmark
0.465977375089521	RMSE	Graph	ESOL	GROVER_RDKit	18	Scaffold	benchmark
0.663112687973017	RMSE	Graph	ESOL	GROVER_RDKit	19	Scaffold	benchmark
0.625772609219216	RMSE	Graph	ESOL	GROVER_RDKit	20	Scaffold	benchmark
0.828045742466417	RMSE	Graph	ESOL	GROVER_RDKit	21	Scaffold	benchmark
0.670372185793906	RMSE	Graph	ESOL	GROVER_RDKit	22	Scaffold	benchmark
0.742754145698802	RMSE	Graph	ESOL	GROVER_RDKit	23	Scaffold	benchmark
0.560899681136764	RMSE	Graph	ESOL	GROVER_RDKit	24	Scaffold	benchmark
0.47576222635574	RMSE	Graph	ESOL	GROVER_RDKit	25	Scaffold	benchmark
0.486446773937183	RMSE	Graph	ESOL	GROVER_RDKit	26	Scaffold	benchmark
0.502580992763069	RMSE	Graph	ESOL	GROVER_RDKit	27	Scaffold	benchmark
0.403451754545701	RMSE	Graph	ESOL	GROVER_RDKit	28	Scaffold	benchmark
0.401809875818201	RMSE	Graph	ESOL	GROVER_RDKit	29	Scaffold	benchmark
0.405574028017557	RMSE	rdkit2d	ESOL	RF	0	Scaffold	benchmark
0.764189497986878	RMSE	rdkit2d	ESOL	RF	1	Scaffold	benchmark
0.401266295058401	RMSE	rdkit2d	ESOL	RF	2	Scaffold	benchmark
0.412024359693249	RMSE	rdkit2d	ESOL	RF	3	Scaffold	benchmark
0.397586970828913	RMSE	rdkit2d	ESOL	RF	4	Scaffold	benchmark
0.601483300369398	RMSE	rdkit2d	ESOL	RF	5	Scaffold	benchmark
0.434342905718754	RMSE	rdkit2d	ESOL	RF	6	Scaffold	benchmark
0.37992174526577	RMSE	rdkit2d	ESOL	RF	7	Scaffold	benchmark
0.604632740965315	RMSE	rdkit2d	ESOL	RF	8	Scaffold	benchmark
0.422511984862923	RMSE	rdkit2d	ESOL	RF	9	Scaffold	benchmark
0.461312918939548	RMSE	rdkit2d	ESOL	RF	10	Scaffold	benchmark
0.442789881139989	RMSE	rdkit2d	ESOL	RF	11	Scaffold	benchmark
0.62263975983789	RMSE	rdkit2d	ESOL	RF	12	Scaffold	benchmark
0.440727999513047	RMSE	rdkit2d	ESOL	RF	13	Scaffold	benchmark
0.436928145909198	RMSE	rdkit2d	ESOL	RF	14	Scaffold	benchmark
0.615228477160105	RMSE	rdkit2d	ESOL	RF	15	Scaffold	benchmark
0.533137559500954	RMSE	rdkit2d	ESOL	RF	16	Scaffold	benchmark
0.367499175563367	RMSE	rdkit2d	ESOL	RF	17	Scaffold	benchmark
0.433959346181143	RMSE	rdkit2d	ESOL	RF	18	Scaffold	benchmark
0.632178126827053	RMSE	rdkit2d	ESOL	RF	19	Scaffold	benchmark
0.489210860563127	RMSE	rdkit2d	ESOL	RF	20	Scaffold	benchmark
0.611953501768016	RMSE	rdkit2d	ESOL	RF	21	Scaffold	benchmark
0.480000080025468	RMSE	rdkit2d	ESOL	RF	22	Scaffold	benchmark
0.541345860144135	RMSE	rdkit2d	ESOL	RF	23	Scaffold	benchmark
0.443094054396239	RMSE	rdkit2d	ESOL	RF	24	Scaffold	benchmark
0.588294395503243	RMSE	rdkit2d	ESOL	RF	25	Scaffold	benchmark
0.426730585989217	RMSE	rdkit2d	ESOL	RF	26	Scaffold	benchmark
0.410840372426456	RMSE	rdkit2d	ESOL	RF	27	Scaffold	benchmark
0.392981066625665	RMSE	rdkit2d	ESOL	RF	28	Scaffold	benchmark
0.384419145403154	RMSE	rdkit2d	ESOL	RF	29	Scaffold	benchmark
5.0291065842019	RMSE	SMILES	FreeSolv	MolBERT	0	Scaffold	benchmark
5.84930254775911	RMSE	SMILES	FreeSolv	MolBERT	1	Scaffold	benchmark
4.70027008873458	RMSE	SMILES	FreeSolv	MolBERT	2	Scaffold	benchmark
5.25399189265845	RMSE	SMILES	FreeSolv	MolBERT	3	Scaffold	benchmark
6.78306914193323	RMSE	SMILES	FreeSolv	MolBERT	4	Scaffold	benchmark
3.51404685523516	RMSE	SMILES	FreeSolv	MolBERT	5	Scaffold	benchmark
5.99369192404192	RMSE	SMILES	FreeSolv	MolBERT	6	Scaffold	benchmark
4.66122853176789	RMSE	SMILES	FreeSolv	MolBERT	7	Scaffold	benchmark
5.16954505893762	RMSE	SMILES	FreeSolv	MolBERT	8	Scaffold	benchmark
5.4514121182295	RMSE	SMILES	FreeSolv	MolBERT	9	Scaffold	benchmark
5.37971326028834	RMSE	SMILES	FreeSolv	MolBERT	10	Scaffold	benchmark
4.8690510355461	RMSE	SMILES	FreeSolv	MolBERT	11	Scaffold	benchmark
5.48154307399335	RMSE	SMILES	FreeSolv	MolBERT	12	Scaffold	benchmark
7.13954792637083	RMSE	SMILES	FreeSolv	MolBERT	13	Scaffold	benchmark
6.7960620566425	RMSE	SMILES	FreeSolv	MolBERT	14	Scaffold	benchmark
2.8201814341204	RMSE	SMILES	FreeSolv	MolBERT	15	Scaffold	benchmark
4.00366763580112	RMSE	SMILES	FreeSolv	MolBERT	16	Scaffold	benchmark
7.29171216769361	RMSE	SMILES	FreeSolv	MolBERT	17	Scaffold	benchmark
4.69965132928696	RMSE	SMILES	FreeSolv	MolBERT	18	Scaffold	benchmark
7.19433094369528	RMSE	SMILES	FreeSolv	MolBERT	19	Scaffold	benchmark
4.04845651302634	RMSE	SMILES	FreeSolv	MolBERT	20	Scaffold	benchmark
3.81038124189265	RMSE	SMILES	FreeSolv	MolBERT	21	Scaffold	benchmark
6.06994859495041	RMSE	SMILES	FreeSolv	MolBERT	22	Scaffold	benchmark
6.41678534327413	RMSE	SMILES	FreeSolv	MolBERT	23	Scaffold	benchmark
4.95139813919378	RMSE	SMILES	FreeSolv	MolBERT	24	Scaffold	benchmark
4.48174537268535	RMSE	SMILES	FreeSolv	MolBERT	25	Scaffold	benchmark
3.81411559888936	RMSE	SMILES	FreeSolv	MolBERT	26	Scaffold	benchmark
7.0066304903516	RMSE	SMILES	FreeSolv	MolBERT	27	Scaffold	benchmark
5.53869991922694	RMSE	SMILES	FreeSolv	MolBERT	28	Scaffold	benchmark
4.69163964345952	RMSE	SMILES	FreeSolv	MolBERT	29	Scaffold	benchmark
1.90768089828801	RMSE	Graph	FreeSolv	GROVER	0	Scaffold	benchmark
4.29708553229001	RMSE	Graph	FreeSolv	GROVER	1	Scaffold	benchmark
1.94529976805344	RMSE	Graph	FreeSolv	GROVER	2	Scaffold	benchmark
3.30025829923774	RMSE	Graph	FreeSolv	GROVER	3	Scaffold	benchmark
3.9812078284802	RMSE	Graph	FreeSolv	GROVER	4	Scaffold	benchmark
2.12659966479042	RMSE	Graph	FreeSolv	GROVER	5	Scaffold	benchmark
2.7360143106474	RMSE	Graph	FreeSolv	GROVER	6	Scaffold	benchmark
1.46179104690566	RMSE	Graph	FreeSolv	GROVER	7	Scaffold	benchmark
1.74132770598328	RMSE	Graph	FreeSolv	GROVER	8	Scaffold	benchmark
2.51513247292833	RMSE	Graph	FreeSolv	GROVER	9	Scaffold	benchmark
1.85956283736885	RMSE	Graph	FreeSolv	GROVER	10	Scaffold	benchmark
1.66305864683281	RMSE	Graph	FreeSolv	GROVER	11	Scaffold	benchmark
2.96228729627376	RMSE	Graph	FreeSolv	GROVER	12	Scaffold	benchmark
4.13214050837652	RMSE	Graph	FreeSolv	GROVER	13	Scaffold	benchmark
2.53596524747827	RMSE	Graph	FreeSolv	GROVER	14	Scaffold	benchmark
1.85389386882222	RMSE	Graph	FreeSolv	GROVER	15	Scaffold	benchmark
1.45794032087458	RMSE	Graph	FreeSolv	GROVER	16	Scaffold	benchmark
3.07027795520134	RMSE	Graph	FreeSolv	GROVER	17	Scaffold	benchmark
1.99065485158415	RMSE	Graph	FreeSolv	GROVER	18	Scaffold	benchmark
5.14688531218359	RMSE	Graph	FreeSolv	GROVER	19	Scaffold	benchmark
2.28850470567868	RMSE	Graph	FreeSolv	GROVER	20	Scaffold	benchmark
2.06697256222983	RMSE	Graph	FreeSolv	GROVER	21	Scaffold	benchmark
4.31636609716796	RMSE	Graph	FreeSolv	GROVER	22	Scaffold	benchmark
2.89548445704746	RMSE	Graph	FreeSolv	GROVER	23	Scaffold	benchmark
1.9545567675479	RMSE	Graph	FreeSolv	GROVER	24	Scaffold	benchmark
1.48048055888903	RMSE	Graph	FreeSolv	GROVER	25	Scaffold	benchmark
2.42583379982593	RMSE	Graph	FreeSolv	GROVER	26	Scaffold	benchmark
3.39789101667081	RMSE	Graph	FreeSolv	GROVER	27	Scaffold	benchmark
2.48001528538839	RMSE	Graph	FreeSolv	GROVER	28	Scaffold	benchmark
3.4750974962355	RMSE	Graph	FreeSolv	GROVER	29	Scaffold	benchmark
1.75204299132698	RMSE	Graph	FreeSolv	GROVER_RDKit	0	Scaffold	benchmark
2.73382662066054	RMSE	Graph	FreeSolv	GROVER_RDKit	1	Scaffold	benchmark
2.00389540757242	RMSE	Graph	FreeSolv	GROVER_RDKit	2	Scaffold	benchmark
2.08036618077008	RMSE	Graph	FreeSolv	GROVER_RDKit	3	Scaffold	benchmark
2.53474873155076	RMSE	Graph	FreeSolv	GROVER_RDKit	4	Scaffold	benchmark
1.74470685256465	RMSE	Graph	FreeSolv	GROVER_RDKit	5	Scaffold	benchmark
2.45841697382056	RMSE	Graph	FreeSolv	GROVER_RDKit	6	Scaffold	benchmark
1.99256652297622	RMSE	Graph	FreeSolv	GROVER_RDKit	7	Scaffold	benchmark
1.24252979415508	RMSE	Graph	FreeSolv	GROVER_RDKit	8	Scaffold	benchmark
2.86037856875075	RMSE	Graph	FreeSolv	GROVER_RDKit	9	Scaffold	benchmark
2.41439218218358	RMSE	Graph	FreeSolv	GROVER_RDKit	10	Scaffold	benchmark
1.94317390240429	RMSE	Graph	FreeSolv	GROVER_RDKit	11	Scaffold	benchmark
2.59580248229737	RMSE	Graph	FreeSolv	GROVER_RDKit	12	Scaffold	benchmark
3.45915591060236	RMSE	Graph	FreeSolv	GROVER_RDKit	13	Scaffold	benchmark
2.6998318869366	RMSE	Graph	FreeSolv	GROVER_RDKit	14	Scaffold	benchmark
1.19106497001818	RMSE	Graph	FreeSolv	GROVER_RDKit	15	Scaffold	benchmark
1.4911710149747	RMSE	Graph	FreeSolv	GROVER_RDKit	16	Scaffold	benchmark
2.89116599363409	RMSE	Graph	FreeSolv	GROVER_RDKit	17	Scaffold	benchmark
1.87466489353413	RMSE	Graph	FreeSolv	GROVER_RDKit	18	Scaffold	benchmark
3.51930137072023	RMSE	Graph	FreeSolv	GROVER_RDKit	19	Scaffold	benchmark
2.20053322084186	RMSE	Graph	FreeSolv	GROVER_RDKit	20	Scaffold	benchmark
2.02808402491925	RMSE	Graph	FreeSolv	GROVER_RDKit	21	Scaffold	benchmark
2.64965363175941	RMSE	Graph	FreeSolv	GROVER_RDKit	22	Scaffold	benchmark
3.3368083194707	RMSE	Graph	FreeSolv	GROVER_RDKit	23	Scaffold	benchmark
1.90070447191434	RMSE	Graph	FreeSolv	GROVER_RDKit	24	Scaffold	benchmark
1.77440926499006	RMSE	Graph	FreeSolv	GROVER_RDKit	25	Scaffold	benchmark
1.70436758466348	RMSE	Graph	FreeSolv	GROVER_RDKit	26	Scaffold	benchmark
3.3598349678633	RMSE	Graph	FreeSolv	GROVER_RDKit	27	Scaffold	benchmark
2.20950643412142	RMSE	Graph	FreeSolv	GROVER_RDKit	28	Scaffold	benchmark
1.82986478815629	RMSE	Graph	FreeSolv	GROVER_RDKit	29	Scaffold	benchmark
2.17617444193692	RMSE	rdkit2d	FreeSolv	RF	0	Scaffold	benchmark
3.4153485761107	RMSE	rdkit2d	FreeSolv	RF	1	Scaffold	benchmark
2.15400578505296	RMSE	rdkit2d	FreeSolv	RF	2	Scaffold	benchmark
1.98612509109766	RMSE	rdkit2d	FreeSolv	RF	3	Scaffold	benchmark
3.81317748036911	RMSE	rdkit2d	FreeSolv	RF	4	Scaffold	benchmark
1.61328648961498	RMSE	rdkit2d	FreeSolv	RF	5	Scaffold	benchmark
3.47086644128668	RMSE	rdkit2d	FreeSolv	RF	6	Scaffold	benchmark
1.7758134620521	RMSE	rdkit2d	FreeSolv	RF	7	Scaffold	benchmark
1.93484544360621	RMSE	rdkit2d	FreeSolv	RF	8	Scaffold	benchmark
3.42225146396473	RMSE	rdkit2d	FreeSolv	RF	9	Scaffold	benchmark
3.27502690486116	RMSE	rdkit2d	FreeSolv	RF	10	Scaffold	benchmark
2.24705355471284	RMSE	rdkit2d	FreeSolv	RF	11	Scaffold	benchmark
2.97308035974092	RMSE	rdkit2d	FreeSolv	RF	12	Scaffold	benchmark
3.72303456692159	RMSE	rdkit2d	FreeSolv	RF	13	Scaffold	benchmark
3.52989538742274	RMSE	rdkit2d	FreeSolv	RF	14	Scaffold	benchmark
1.58005423831096	RMSE	rdkit2d	FreeSolv	RF	15	Scaffold	benchmark
2.15248788101942	RMSE	rdkit2d	FreeSolv	RF	16	Scaffold	benchmark
3.93912560680159	RMSE	rdkit2d	FreeSolv	RF	17	Scaffold	benchmark
2.56993322515765	RMSE	rdkit2d	FreeSolv	RF	18	Scaffold	benchmark
2.93784227783061	RMSE	rdkit2d	FreeSolv	RF	19	Scaffold	benchmark
1.7843681307178	RMSE	rdkit2d	FreeSolv	RF	20	Scaffold	benchmark
1.80595631624248	RMSE	rdkit2d	FreeSolv	RF	21	Scaffold	benchmark
3.65440540492509	RMSE	rdkit2d	FreeSolv	RF	22	Scaffold	benchmark
3.43836941476954	RMSE	rdkit2d	FreeSolv	RF	23	Scaffold	benchmark
2.26658495848097	RMSE	rdkit2d	FreeSolv	RF	24	Scaffold	benchmark
1.90869202239	RMSE	rdkit2d	FreeSolv	RF	25	Scaffold	benchmark
1.93412397419126	RMSE	rdkit2d	FreeSolv	RF	26	Scaffold	benchmark
3.73037833050454	RMSE	rdkit2d	FreeSolv	RF	27	Scaffold	benchmark
3.4276236869447	RMSE	rdkit2d	FreeSolv	RF	28	Scaffold	benchmark
1.87775668501024	RMSE	rdkit2d	FreeSolv	RF	29	Scaffold	benchmark
0.84771380306507	RMSE	SMILES	Lipop	MolBERT	0	Scaffold	benchmark
0.804636722735992	RMSE	SMILES	Lipop	MolBERT	1	Scaffold	benchmark
0.87903996370665	RMSE	SMILES	Lipop	MolBERT	2	Scaffold	benchmark
0.895917286038293	RMSE	SMILES	Lipop	MolBERT	3	Scaffold	benchmark
0.882378565216069	RMSE	SMILES	Lipop	MolBERT	4	Scaffold	benchmark
0.881710531387522	RMSE	SMILES	Lipop	MolBERT	5	Scaffold	benchmark
0.903461849907628	RMSE	SMILES	Lipop	MolBERT	6	Scaffold	benchmark
0.891690678777172	RMSE	SMILES	Lipop	MolBERT	7	Scaffold	benchmark
0.84994808181215	RMSE	SMILES	Lipop	MolBERT	8	Scaffold	benchmark
0.909435772577199	RMSE	SMILES	Lipop	MolBERT	9	Scaffold	benchmark
0.836718478029708	RMSE	SMILES	Lipop	MolBERT	10	Scaffold	benchmark
0.829782096239868	RMSE	SMILES	Lipop	MolBERT	11	Scaffold	benchmark
0.852455938701137	RMSE	SMILES	Lipop	MolBERT	12	Scaffold	benchmark
0.804617964184204	RMSE	SMILES	Lipop	MolBERT	13	Scaffold	benchmark
0.912263585629533	RMSE	SMILES	Lipop	MolBERT	14	Scaffold	benchmark
0.832264819355514	RMSE	SMILES	Lipop	MolBERT	15	Scaffold	benchmark
0.805240000519775	RMSE	SMILES	Lipop	MolBERT	16	Scaffold	benchmark
0.836685903749677	RMSE	SMILES	Lipop	MolBERT	17	Scaffold	benchmark
0.905951065618183	RMSE	SMILES	Lipop	MolBERT	18	Scaffold	benchmark
0.872355191806844	RMSE	SMILES	Lipop	MolBERT	19	Scaffold	benchmark
0.897655058184426	RMSE	SMILES	Lipop	MolBERT	20	Scaffold	benchmark
0.815989350717264	RMSE	SMILES	Lipop	MolBERT	21	Scaffold	benchmark
0.884872585551314	RMSE	SMILES	Lipop	MolBERT	22	Scaffold	benchmark
0.834794437643803	RMSE	SMILES	Lipop	MolBERT	23	Scaffold	benchmark
0.91745677230702	RMSE	SMILES	Lipop	MolBERT	24	Scaffold	benchmark
0.886928181566175	RMSE	SMILES	Lipop	MolBERT	25	Scaffold	benchmark
0.922028773830408	RMSE	SMILES	Lipop	MolBERT	26	Scaffold	benchmark
0.87111490255232	RMSE	SMILES	Lipop	MolBERT	27	Scaffold	benchmark
0.872079189666602	RMSE	SMILES	Lipop	MolBERT	28	Scaffold	benchmark
0.872883101238368	RMSE	SMILES	Lipop	MolBERT	29	Scaffold	benchmark
1.04270911929412	RMSE	Graph	Lipop	GROVER	0	Scaffold	benchmark
0.796508140797552	RMSE	Graph	Lipop	GROVER	1	Scaffold	benchmark
1.16197767578358	RMSE	Graph	Lipop	GROVER	2	Scaffold	benchmark
0.980741323611343	RMSE	Graph	Lipop	GROVER	3	Scaffold	benchmark
1.10863615265463	RMSE	Graph	Lipop	GROVER	4	Scaffold	benchmark
0.993531850682256	RMSE	Graph	Lipop	GROVER	5	Scaffold	benchmark
1.11912701638096	RMSE	Graph	Lipop	GROVER	6	Scaffold	benchmark
1.07801160203147	RMSE	Graph	Lipop	GROVER	7	Scaffold	benchmark
0.836043988371271	RMSE	Graph	Lipop	GROVER	8	Scaffold	benchmark
0.953360912757741	RMSE	Graph	Lipop	GROVER	9	Scaffold	benchmark
0.93396965687078	RMSE	Graph	Lipop	GROVER	10	Scaffold	benchmark
0.970289693783417	RMSE	Graph	Lipop	GROVER	11	Scaffold	benchmark
1.04081605107218	RMSE	Graph	Lipop	GROVER	12	Scaffold	benchmark
0.833851804500649	RMSE	Graph	Lipop	GROVER	13	Scaffold	benchmark
0.972008377962057	RMSE	Graph	Lipop	GROVER	14	Scaffold	benchmark
1.01101732124787	RMSE	Graph	Lipop	GROVER	15	Scaffold	benchmark
0.822422114960585	RMSE	Graph	Lipop	GROVER	16	Scaffold	benchmark
1.08779256841257	RMSE	Graph	Lipop	GROVER	17	Scaffold	benchmark
0.959533710445802	RMSE	Graph	Lipop	GROVER	18	Scaffold	benchmark
1.05094655088871	RMSE	Graph	Lipop	GROVER	19	Scaffold	benchmark
1.04711725313791	RMSE	Graph	Lipop	GROVER	20	Scaffold	benchmark
0.937097075787915	RMSE	Graph	Lipop	GROVER	21	Scaffold	benchmark
1.02496819775819	RMSE	Graph	Lipop	GROVER	22	Scaffold	benchmark
0.952438076758239	RMSE	Graph	Lipop	GROVER	23	Scaffold	benchmark
1.12492681529377	RMSE	Graph	Lipop	GROVER	24	Scaffold	benchmark
0.939091604481474	RMSE	Graph	Lipop	GROVER	25	Scaffold	benchmark
0.968525495021448	RMSE	Graph	Lipop	GROVER	26	Scaffold	benchmark
0.991133649847701	RMSE	Graph	Lipop	GROVER	27	Scaffold	benchmark
1.11292851686291	RMSE	Graph	Lipop	GROVER	28	Scaffold	benchmark
1.00324911479905	RMSE	Graph	Lipop	GROVER	29	Scaffold	benchmark
0.688638640342177	RMSE	Graph	Lipop	GROVER_RDKit	0	Scaffold	benchmark
0.77027492599013	RMSE	Graph	Lipop	GROVER_RDKit	1	Scaffold	benchmark
0.736949603801639	RMSE	Graph	Lipop	GROVER_RDKit	2	Scaffold	benchmark
0.725087362635319	RMSE	Graph	Lipop	GROVER_RDKit	3	Scaffold	benchmark
0.696913192005247	RMSE	Graph	Lipop	GROVER_RDKit	4	Scaffold	benchmark
0.818997342817696	RMSE	Graph	Lipop	GROVER_RDKit	5	Scaffold	benchmark
0.840009901161849	RMSE	Graph	Lipop	GROVER_RDKit	6	Scaffold	benchmark
0.886665096612285	RMSE	Graph	Lipop	GROVER_RDKit	7	Scaffold	benchmark
0.85793290632304	RMSE	Graph	Lipop	GROVER_RDKit	8	Scaffold	benchmark
0.873056389586369	RMSE	Graph	Lipop	GROVER_RDKit	9	Scaffold	benchmark
0.750135969737697	RMSE	Graph	Lipop	GROVER_RDKit	10	Scaffold	benchmark
0.749241328908906	RMSE	Graph	Lipop	GROVER_RDKit	11	Scaffold	benchmark
0.793469674928999	RMSE	Graph	Lipop	GROVER_RDKit	12	Scaffold	benchmark
0.795782948026065	RMSE	Graph	Lipop	GROVER_RDKit	13	Scaffold	benchmark
0.902887743352267	RMSE	Graph	Lipop	GROVER_RDKit	14	Scaffold	benchmark
0.863990741795198	RMSE	Graph	Lipop	GROVER_RDKit	15	Scaffold	benchmark
0.715956855094899	RMSE	Graph	Lipop	GROVER_RDKit	16	Scaffold	benchmark
0.741109587215204	RMSE	Graph	Lipop	GROVER_RDKit	17	Scaffold	benchmark
0.826719638959722	RMSE	Graph	Lipop	GROVER_RDKit	18	Scaffold	benchmark
0.77370110076413	RMSE	Graph	Lipop	GROVER_RDKit	19	Scaffold	benchmark
0.88904004362317	RMSE	Graph	Lipop	GROVER_RDKit	20	Scaffold	benchmark
0.697086629214718	RMSE	Graph	Lipop	GROVER_RDKit	21	Scaffold	benchmark
0.743784735940215	RMSE	Graph	Lipop	GROVER_RDKit	22	Scaffold	benchmark
0.781851075601018	RMSE	Graph	Lipop	GROVER_RDKit	23	Scaffold	benchmark
0.80458507934164	RMSE	Graph	Lipop	GROVER_RDKit	24	Scaffold	benchmark
0.861106473919757	RMSE	Graph	Lipop	GROVER_RDKit	25	Scaffold	benchmark
0.816227324830982	RMSE	Graph	Lipop	GROVER_RDKit	26	Scaffold	benchmark
0.690158443640505	RMSE	Graph	Lipop	GROVER_RDKit	27	Scaffold	benchmark
0.793469349839419	RMSE	Graph	Lipop	GROVER_RDKit	28	Scaffold	benchmark
0.750911171977508	RMSE	Graph	Lipop	GROVER_RDKit	29	Scaffold	benchmark
0.719060002389477	RMSE	rdkit2d	Lipop	RF	0	Scaffold	benchmark
0.742096517301805	RMSE	rdkit2d	Lipop	RF	1	Scaffold	benchmark
0.809428285931385	RMSE	rdkit2d	Lipop	RF	2	Scaffold	benchmark
0.772397475287669	RMSE	rdkit2d	Lipop	RF	3	Scaffold	benchmark
0.727969051056812	RMSE	rdkit2d	Lipop	RF	4	Scaffold	benchmark
0.753558833633251	RMSE	rdkit2d	Lipop	RF	5	Scaffold	benchmark
0.800864291354883	RMSE	rdkit2d	Lipop	RF	6	Scaffold	benchmark
0.743201016126143	RMSE	rdkit2d	Lipop	RF	7	Scaffold	benchmark
0.738814162291536	RMSE	rdkit2d	Lipop	RF	8	Scaffold	benchmark
0.780639265026811	RMSE	rdkit2d	Lipop	RF	9	Scaffold	benchmark
0.802623397703205	RMSE	rdkit2d	Lipop	RF	10	Scaffold	benchmark
0.73466706746926	RMSE	rdkit2d	Lipop	RF	11	Scaffold	benchmark
0.801727486346808	RMSE	rdkit2d	Lipop	RF	12	Scaffold	benchmark
0.707551011071646	RMSE	rdkit2d	Lipop	RF	13	Scaffold	benchmark
0.754156337986008	RMSE	rdkit2d	Lipop	RF	14	Scaffold	benchmark
0.752349762852719	RMSE	rdkit2d	Lipop	RF	15	Scaffold	benchmark
0.671389273095275	RMSE	rdkit2d	Lipop	RF	16	Scaffold	benchmark
0.710655647084725	RMSE	rdkit2d	Lipop	RF	17	Scaffold	benchmark
0.749914179886564	RMSE	rdkit2d	Lipop	RF	18	Scaffold	benchmark
0.701252890195282	RMSE	rdkit2d	Lipop	RF	19	Scaffold	benchmark
0.783631159586239	RMSE	rdkit2d	Lipop	RF	20	Scaffold	benchmark
0.744816272790217	RMSE	rdkit2d	Lipop	RF	21	Scaffold	benchmark
0.766677347885091	RMSE	rdkit2d	Lipop	RF	22	Scaffold	benchmark
0.705390837347933	RMSE	rdkit2d	Lipop	RF	23	Scaffold	benchmark
0.771074305847587	RMSE	rdkit2d	Lipop	RF	24	Scaffold	benchmark
0.783082209224814	RMSE	rdkit2d	Lipop	RF	25	Scaffold	benchmark
0.784960438152354	RMSE	rdkit2d	Lipop	RF	26	Scaffold	benchmark
0.726888342146065	RMSE	rdkit2d	Lipop	RF	27	Scaffold	benchmark
0.767237362802859	RMSE	rdkit2d	Lipop	RF	28	Scaffold	benchmark
0.730676080584341	RMSE	rdkit2d	Lipop	RF	29	Scaffold	benchmark
0.916180371352785	AUROC	SMILES	BACE	MolBERT	0	Random	benchmark
0.823114869626498	AUROC	SMILES	BACE	MolBERT	1	Random	benchmark
0.756067749257901	AUROC	SMILES	BACE	MolBERT	2	Random	benchmark
0.826645264847512	AUROC	SMILES	BACE	MolBERT	3	Random	benchmark
0.850881788021652	AUROC	SMILES	BACE	MolBERT	4	Random	benchmark
0.863213345039508	AUROC	SMILES	BACE	MolBERT	5	Random	benchmark
0.834782608695652	AUROC	SMILES	BACE	MolBERT	6	Random	benchmark
0.811628760088041	AUROC	SMILES	BACE	MolBERT	7	Random	benchmark
0.850348432055749	AUROC	SMILES	BACE	MolBERT	8	Random	benchmark
0.801947487393497	AUROC	SMILES	BACE	MolBERT	9	Random	benchmark
0.866071428571429	AUROC	SMILES	BACE	MolBERT	10	Random	benchmark
0.849789915966387	AUROC	SMILES	BACE	MolBERT	11	Random	benchmark
0.861415406016345	AUROC	SMILES	BACE	MolBERT	12	Random	benchmark
0.851156320639889	AUROC	SMILES	BACE	MolBERT	13	Random	benchmark
0.86790450928382	AUROC	SMILES	BACE	MolBERT	14	Random	benchmark
0.823090277777778	AUROC	SMILES	BACE	MolBERT	15	Random	benchmark
0.848232848232848	AUROC	SMILES	BACE	MolBERT	16	Random	benchmark
0.815803336259877	AUROC	SMILES	BACE	MolBERT	17	Random	benchmark
0.846194503171247	AUROC	SMILES	BACE	MolBERT	18	Random	benchmark
0.816583806818182	AUROC	SMILES	BACE	MolBERT	19	Random	benchmark
0.82490001738828	AUROC	SMILES	BACE	MolBERT	20	Random	benchmark
0.910627177700348	AUROC	SMILES	BACE	MolBERT	21	Random	benchmark
0.809725158562368	AUROC	SMILES	BACE	MolBERT	22	Random	benchmark
0.800173611111111	AUROC	SMILES	BACE	MolBERT	23	Random	benchmark
0.869512195121951	AUROC	SMILES	BACE	MolBERT	24	Random	benchmark
0.901908328874621	AUROC	SMILES	BACE	MolBERT	25	Random	benchmark
0.882703081232493	AUROC	SMILES	BACE	MolBERT	26	Random	benchmark
0.816067653276956	AUROC	SMILES	BACE	MolBERT	27	Random	benchmark
0.891456582633053	AUROC	SMILES	BACE	MolBERT	28	Random	benchmark
0.783596323911913	AUROC	SMILES	BACE	MolBERT	29	Random	benchmark
0.89973474801061	AUROC	Graph	BACE	GROVER	0	Random	benchmark
0.829457364341085	AUROC	Graph	BACE	GROVER	1	Random	benchmark
0.755194691810721	AUROC	Graph	BACE	GROVER	2	Random	benchmark
0.863920099875156	AUROC	Graph	BACE	GROVER	3	Random	benchmark
0.830626855247075	AUROC	Graph	BACE	GROVER	4	Random	benchmark
0.811589113257243	AUROC	Graph	BACE	GROVER	5	Random	benchmark
0.893478260869565	AUROC	Graph	BACE	GROVER	6	Random	benchmark
0.653154805575935	AUROC	Graph	BACE	GROVER	7	Random	benchmark
0.863588850174216	AUROC	Graph	BACE	GROVER	8	Random	benchmark
0.721265866805773	AUROC	Graph	BACE	GROVER	9	Random	benchmark
0.732843137254902	AUROC	Graph	BACE	GROVER	10	Random	benchmark
0.849614845938375	AUROC	Graph	BACE	GROVER	11	Random	benchmark
0.905407755173013	AUROC	Graph	BACE	GROVER	12	Random	benchmark
0.741436271952704	AUROC	Graph	BACE	GROVER	13	Random	benchmark
0.906277630415561	AUROC	Graph	BACE	GROVER	14	Random	benchmark
0.845659722222222	AUROC	Graph	BACE	GROVER	15	Random	benchmark
0.852564102564103	AUROC	Graph	BACE	GROVER	16	Random	benchmark
0.733450395083407	AUROC	Graph	BACE	GROVER	17	Random	benchmark
0.783474277660324	AUROC	Graph	BACE	GROVER	18	Random	benchmark
0.652521306818182	AUROC	Graph	BACE	GROVER	19	Random	benchmark
0.802469135802469	AUROC	Graph	BACE	GROVER	20	Random	benchmark
0.805052264808362	AUROC	Graph	BACE	GROVER	21	Random	benchmark
0.878259337561663	AUROC	Graph	BACE	GROVER	22	Random	benchmark
0.6765625	AUROC	Graph	BACE	GROVER	23	Random	benchmark
0.785017421602787	AUROC	Graph	BACE	GROVER	24	Random	benchmark
0.80203317281969	AUROC	Graph	BACE	GROVER	25	Random	benchmark
0.889880952380952	AUROC	Graph	BACE	GROVER	26	Random	benchmark
0.777307963354475	AUROC	Graph	BACE	GROVER	27	Random	benchmark
0.878326330532213	AUROC	Graph	BACE	GROVER	28	Random	benchmark
0.824865614704352	AUROC	Graph	BACE	GROVER	29	Random	benchmark
0.882758620689655	AUROC	Graph	BACE	GROVER_RDKit	0	Random	benchmark
0.820119802677942	AUROC	Graph	BACE	GROVER_RDKit	1	Random	benchmark
0.787497817356382	AUROC	Graph	BACE	GROVER_RDKit	2	Random	benchmark
0.849830568931693	AUROC	Graph	BACE	GROVER_RDKit	3	Random	benchmark
0.907805133577789	AUROC	Graph	BACE	GROVER_RDKit	4	Random	benchmark
0.847410008779631	AUROC	Graph	BACE	GROVER_RDKit	5	Random	benchmark
0.828804347826087	AUROC	Graph	BACE	GROVER_RDKit	6	Random	benchmark
0.831254585473221	AUROC	Graph	BACE	GROVER_RDKit	7	Random	benchmark
0.867595818815331	AUROC	Graph	BACE	GROVER_RDKit	8	Random	benchmark
0.835159102764736	AUROC	Graph	BACE	GROVER_RDKit	9	Random	benchmark
0.834908963585434	AUROC	Graph	BACE	GROVER_RDKit	10	Random	benchmark
0.858018207282913	AUROC	Graph	BACE	GROVER_RDKit	11	Random	benchmark
0.892540427751695	AUROC	Graph	BACE	GROVER_RDKit	12	Random	benchmark
0.843331594505303	AUROC	Graph	BACE	GROVER_RDKit	13	Random	benchmark
0.92290008841733	AUROC	Graph	BACE	GROVER_RDKit	14	Random	benchmark
0.852951388888889	AUROC	Graph	BACE	GROVER_RDKit	15	Random	benchmark
0.820686070686071	AUROC	Graph	BACE	GROVER_RDKit	16	Random	benchmark
0.824582967515364	AUROC	Graph	BACE	GROVER_RDKit	17	Random	benchmark
0.860112755461593	AUROC	Graph	BACE	GROVER_RDKit	18	Random	benchmark
0.806640625	AUROC	Graph	BACE	GROVER_RDKit	19	Random	benchmark
0.840549469657451	AUROC	Graph	BACE	GROVER_RDKit	20	Random	benchmark
0.893728222996516	AUROC	Graph	BACE	GROVER_RDKit	21	Random	benchmark
0.81553911205074	AUROC	Graph	BACE	GROVER_RDKit	22	Random	benchmark
0.815104166666667	AUROC	Graph	BACE	GROVER_RDKit	23	Random	benchmark
0.843379790940767	AUROC	Graph	BACE	GROVER_RDKit	24	Random	benchmark
0.886927055466381	AUROC	Graph	BACE	GROVER_RDKit	25	Random	benchmark
0.869922969187675	AUROC	Graph	BACE	GROVER_RDKit	26	Random	benchmark
0.789288231148696	AUROC	Graph	BACE	GROVER_RDKit	27	Random	benchmark
0.882002801120448	AUROC	Graph	BACE	GROVER_RDKit	28	Random	benchmark
0.751517253337957	AUROC	Graph	BACE	GROVER_RDKit	29	Random	benchmark
0.923253757736516	AUROC	rdkit2d	BACE	RF	0	Random	benchmark
0.880285412262157	AUROC	rdkit2d	BACE	RF	1	Random	benchmark
0.837174786100925	AUROC	rdkit2d	BACE	RF	2	Random	benchmark
0.859550561797753	AUROC	rdkit2d	BACE	RF	3	Random	benchmark
0.891129736336651	AUROC	rdkit2d	BACE	RF	4	Random	benchmark
0.847322212467076	AUROC	rdkit2d	BACE	RF	5	Random	benchmark
0.879891304347826	AUROC	rdkit2d	BACE	RF	6	Random	benchmark
0.852898019075569	AUROC	rdkit2d	BACE	RF	7	Random	benchmark
0.88780487804878	AUROC	rdkit2d	BACE	RF	8	Random	benchmark
0.838462876021562	AUROC	rdkit2d	BACE	RF	9	Random	benchmark
0.904674369747899	AUROC	rdkit2d	BACE	RF	10	Random	benchmark
0.877363445378151	AUROC	rdkit2d	BACE	RF	11	Random	benchmark
0.882107459572248	AUROC	rdkit2d	BACE	RF	12	Random	benchmark
0.895757259607025	AUROC	rdkit2d	BACE	RF	13	Random	benchmark
0.901768346595933	AUROC	rdkit2d	BACE	RF	14	Random	benchmark
0.836197916666667	AUROC	rdkit2d	BACE	RF	15	Random	benchmark
0.858281358281358	AUROC	rdkit2d	BACE	RF	16	Random	benchmark
0.848551360842845	AUROC	rdkit2d	BACE	RF	17	Random	benchmark
0.880637773079634	AUROC	rdkit2d	BACE	RF	18	Random	benchmark
0.852805397727273	AUROC	rdkit2d	BACE	RF	19	Random	benchmark
0.874369674839159	AUROC	rdkit2d	BACE	RF	20	Random	benchmark
0.928919860627178	AUROC	rdkit2d	BACE	RF	21	Random	benchmark
0.853770260747005	AUROC	rdkit2d	BACE	RF	22	Random	benchmark
0.862326388888889	AUROC	rdkit2d	BACE	RF	23	Random	benchmark
0.887108013937282	AUROC	rdkit2d	BACE	RF	24	Random	benchmark
0.921169966113786	AUROC	rdkit2d	BACE	RF	25	Random	benchmark
0.90484943977591	AUROC	rdkit2d	BACE	RF	26	Random	benchmark
0.895348837209302	AUROC	rdkit2d	BACE	RF	27	Random	benchmark
0.902135854341737	AUROC	rdkit2d	BACE	RF	28	Random	benchmark
0.844633258193168	AUROC	rdkit2d	BACE	RF	29	Random	benchmark
0.851469163706813	AUROC	SMILES	BBBP	MolBERT	0	Random	benchmark
0.941061543471182	AUROC	SMILES	BBBP	MolBERT	1	Random	benchmark
0.898268398268398	AUROC	SMILES	BBBP	MolBERT	2	Random	benchmark
0.942091874906479	AUROC	SMILES	BBBP	MolBERT	3	Random	benchmark
0.874842982756652	AUROC	SMILES	BBBP	MolBERT	4	Random	benchmark
0.939954105048445	AUROC	SMILES	BBBP	MolBERT	5	Random	benchmark
0.919662309368192	AUROC	SMILES	BBBP	MolBERT	6	Random	benchmark
0.921671671671672	AUROC	SMILES	BBBP	MolBERT	7	Random	benchmark
0.896551724137931	AUROC	SMILES	BBBP	MolBERT	8	Random	benchmark
0.88895697167756	AUROC	SMILES	BBBP	MolBERT	9	Random	benchmark
0.911347517730496	AUROC	SMILES	BBBP	MolBERT	10	Random	benchmark
0.890512820512821	AUROC	SMILES	BBBP	MolBERT	11	Random	benchmark
0.920982651639863	AUROC	SMILES	BBBP	MolBERT	12	Random	benchmark
0.847132034632035	AUROC	SMILES	BBBP	MolBERT	13	Random	benchmark
0.906049382716049	AUROC	SMILES	BBBP	MolBERT	14	Random	benchmark
0.913118527042578	AUROC	SMILES	BBBP	MolBERT	15	Random	benchmark
0.880370569280344	AUROC	SMILES	BBBP	MolBERT	16	Random	benchmark
0.875686274509804	AUROC	SMILES	BBBP	MolBERT	17	Random	benchmark
0.918798043326345	AUROC	SMILES	BBBP	MolBERT	18	Random	benchmark
0.919960228685061	AUROC	SMILES	BBBP	MolBERT	19	Random	benchmark
0.88546511627907	AUROC	SMILES	BBBP	MolBERT	20	Random	benchmark
0.880466472303207	AUROC	SMILES	BBBP	MolBERT	21	Random	benchmark
0.886711409395973	AUROC	SMILES	BBBP	MolBERT	22	Random	benchmark
0.905746509129968	AUROC	SMILES	BBBP	MolBERT	23	Random	benchmark
0.907843137254902	AUROC	SMILES	BBBP	MolBERT	24	Random	benchmark
0.909362420464875	AUROC	SMILES	BBBP	MolBERT	25	Random	benchmark
0.888747346072187	AUROC	SMILES	BBBP	MolBERT	26	Random	benchmark
0.94613680420936	AUROC	SMILES	BBBP	MolBERT	27	Random	benchmark
0.916698705626041	AUROC	SMILES	BBBP	MolBERT	28	Random	benchmark
0.93469387755102	AUROC	SMILES	BBBP	MolBERT	29	Random	benchmark
0.910975609756098	AUROC	Graph	BBBP	GROVER	0	Random	benchmark
0.933734939759036	AUROC	Graph	BBBP	GROVER	1	Random	benchmark
0.896642527978934	AUROC	Graph	BBBP	GROVER	2	Random	benchmark
0.957953015112973	AUROC	Graph	BBBP	GROVER	3	Random	benchmark
0.856361607142857	AUROC	Graph	BBBP	GROVER	4	Random	benchmark
0.872727272727273	AUROC	Graph	BBBP	GROVER	5	Random	benchmark
0.93012987012987	AUROC	Graph	BBBP	GROVER	6	Random	benchmark
0.913239780353874	AUROC	Graph	BBBP	GROVER	7	Random	benchmark
0.942725555030704	AUROC	Graph	BBBP	GROVER	8	Random	benchmark
0.915519480519481	AUROC	Graph	BBBP	GROVER	9	Random	benchmark
0.886749971856355	AUROC	Graph	BBBP	GROVER	10	Random	benchmark
0.897037037037037	AUROC	Graph	BBBP	GROVER	11	Random	benchmark
0.917998779743746	AUROC	Graph	BBBP	GROVER	12	Random	benchmark
0.889005924950625	AUROC	Graph	BBBP	GROVER	13	Random	benchmark
0.885061728395062	AUROC	Graph	BBBP	GROVER	14	Random	benchmark
0.880434782608696	AUROC	Graph	BBBP	GROVER	15	Random	benchmark
0.881493506493507	AUROC	Graph	BBBP	GROVER	16	Random	benchmark
0.760989363065488	AUROC	Graph	BBBP	GROVER	17	Random	benchmark
0.935988819007687	AUROC	Graph	BBBP	GROVER	18	Random	benchmark
0.925808419768151	AUROC	Graph	BBBP	GROVER	19	Random	benchmark
0.906392045454545	AUROC	Graph	BBBP	GROVER	20	Random	benchmark
0.874935064935065	AUROC	Graph	BBBP	GROVER	21	Random	benchmark
0.889791328251905	AUROC	Graph	BBBP	GROVER	22	Random	benchmark
0.886233766233766	AUROC	Graph	BBBP	GROVER	23	Random	benchmark
0.913335020242915	AUROC	Graph	BBBP	GROVER	24	Random	benchmark
0.934716599190283	AUROC	Graph	BBBP	GROVER	25	Random	benchmark
0.884975233902036	AUROC	Graph	BBBP	GROVER	26	Random	benchmark
0.934815015584768	AUROC	Graph	BBBP	GROVER	27	Random	benchmark
0.927463795975907	AUROC	Graph	BBBP	GROVER	28	Random	benchmark
0.906517445687953	AUROC	Graph	BBBP	GROVER	29	Random	benchmark
0.882774390243902	AUROC	Graph	BBBP	GROVER_RDKit	0	Random	benchmark
0.958148383005707	AUROC	Graph	BBBP	GROVER_RDKit	1	Random	benchmark
0.91560236998025	AUROC	Graph	BBBP	GROVER_RDKit	2	Random	benchmark
0.960047882687416	AUROC	Graph	BBBP	GROVER_RDKit	3	Random	benchmark
0.847767857142857	AUROC	Graph	BBBP	GROVER_RDKit	4	Random	benchmark
0.949847467968273	AUROC	Graph	BBBP	GROVER_RDKit	5	Random	benchmark
0.922207792207792	AUROC	Graph	BBBP	GROVER_RDKit	6	Random	benchmark
0.935204392922514	AUROC	Graph	BBBP	GROVER_RDKit	7	Random	benchmark
0.925366084081247	AUROC	Graph	BBBP	GROVER_RDKit	8	Random	benchmark
0.907077922077922	AUROC	Graph	BBBP	GROVER_RDKit	9	Random	benchmark
0.942699538444219	AUROC	Graph	BBBP	GROVER_RDKit	10	Random	benchmark
0.915555555555556	AUROC	Graph	BBBP	GROVER_RDKit	11	Random	benchmark
0.902989627821843	AUROC	Graph	BBBP	GROVER_RDKit	12	Random	benchmark
0.832126398946676	AUROC	Graph	BBBP	GROVER_RDKit	13	Random	benchmark
0.924938271604938	AUROC	Graph	BBBP	GROVER_RDKit	14	Random	benchmark
0.906439185470556	AUROC	Graph	BBBP	GROVER_RDKit	15	Random	benchmark
0.889805194805195	AUROC	Graph	BBBP	GROVER_RDKit	16	Random	benchmark
0.931949250288351	AUROC	Graph	BBBP	GROVER_RDKit	17	Random	benchmark
0.940880503144654	AUROC	Graph	BBBP	GROVER_RDKit	18	Random	benchmark
0.945332519829164	AUROC	Graph	BBBP	GROVER_RDKit	19	Random	benchmark
0.9171875	AUROC	Graph	BBBP	GROVER_RDKit	20	Random	benchmark
0.844935064935065	AUROC	Graph	BBBP	GROVER_RDKit	21	Random	benchmark
0.897788329376484	AUROC	Graph	BBBP	GROVER_RDKit	22	Random	benchmark
0.877012987012987	AUROC	Graph	BBBP	GROVER_RDKit	23	Random	benchmark
0.913335020242915	AUROC	Graph	BBBP	GROVER_RDKit	24	Random	benchmark
0.901315789473684	AUROC	Graph	BBBP	GROVER_RDKit	25	Random	benchmark
0.895844799119428	AUROC	Graph	BBBP	GROVER_RDKit	26	Random	benchmark
0.952161539503998	AUROC	Graph	BBBP	GROVER_RDKit	27	Random	benchmark
0.919774445726003	AUROC	Graph	BBBP	GROVER_RDKit	28	Random	benchmark
0.904147465437788	AUROC	Graph	BBBP	GROVER_RDKit	29	Random	benchmark
0.906935975609756	AUROC	rdkit2d	BBBP	RF	0	Random	benchmark
0.959733671528218	AUROC	rdkit2d	BBBP	RF	1	Random	benchmark
0.926201448321264	AUROC	rdkit2d	BBBP	RF	2	Random	benchmark
0.977704623672004	AUROC	rdkit2d	BBBP	RF	3	Random	benchmark
0.882142857142857	AUROC	rdkit2d	BBBP	RF	4	Random	benchmark
0.95960951799878	AUROC	rdkit2d	BBBP	RF	5	Random	benchmark
0.943441558441558	AUROC	rdkit2d	BBBP	RF	6	Random	benchmark
0.929042098840757	AUROC	rdkit2d	BBBP	RF	7	Random	benchmark
0.944260746339159	AUROC	rdkit2d	BBBP	RF	8	Random	benchmark
0.903506493506494	AUROC	rdkit2d	BBBP	RF	9	Random	benchmark
0.950692333671057	AUROC	rdkit2d	BBBP	RF	10	Random	benchmark
0.94141975308642	AUROC	rdkit2d	BBBP	RF	11	Random	benchmark
0.918791946308725	AUROC	rdkit2d	BBBP	RF	12	Random	benchmark
0.910138248847926	AUROC	rdkit2d	BBBP	RF	13	Random	benchmark
0.94216049382716	AUROC	rdkit2d	BBBP	RF	14	Random	benchmark
0.925288937809576	AUROC	rdkit2d	BBBP	RF	15	Random	benchmark
0.897467532467532	AUROC	rdkit2d	BBBP	RF	16	Random	benchmark
0.942650262719467	AUROC	rdkit2d	BBBP	RF	17	Random	benchmark
0.92921034241789	AUROC	rdkit2d	BBBP	RF	18	Random	benchmark
0.94679682733374	AUROC	rdkit2d	BBBP	RF	19	Random	benchmark
0.927201704545455	AUROC	rdkit2d	BBBP	RF	20	Random	benchmark
0.917207792207792	AUROC	rdkit2d	BBBP	RF	21	Random	benchmark
0.907222291640635	AUROC	rdkit2d	BBBP	RF	22	Random	benchmark
0.930844155844156	AUROC	rdkit2d	BBBP	RF	23	Random	benchmark
0.924342105263158	AUROC	rdkit2d	BBBP	RF	24	Random	benchmark
0.939081477732794	AUROC	rdkit2d	BBBP	RF	25	Random	benchmark
0.919235002751789	AUROC	rdkit2d	BBBP	RF	26	Random	benchmark
0.955142973302616	AUROC	rdkit2d	BBBP	RF	27	Random	benchmark
0.944252210688197	AUROC	rdkit2d	BBBP	RF	28	Random	benchmark
0.958196181698486	AUROC	rdkit2d	BBBP	RF	29	Random	benchmark
0.762706558071654	AUROC	SMILES	HIV	MolBERT	0	Random	benchmark
0.78656343996587	AUROC	SMILES	HIV	MolBERT	1	Random	benchmark
0.797738002594034	AUROC	SMILES	HIV	MolBERT	2	Random	benchmark
0.78364506162586	AUROC	SMILES	HIV	MolBERT	3	Random	benchmark
0.769649675230837	AUROC	SMILES	HIV	MolBERT	4	Random	benchmark
0.77479503881373	AUROC	SMILES	HIV	MolBERT	5	Random	benchmark
0.843543799060704	AUROC	SMILES	HIV	MolBERT	6	Random	benchmark
0.788420934898574	AUROC	SMILES	HIV	MolBERT	7	Random	benchmark
0.763114683259874	AUROC	SMILES	HIV	MolBERT	8	Random	benchmark
0.819078403078403	AUROC	SMILES	HIV	MolBERT	9	Random	benchmark
0.808863636363636	AUROC	SMILES	HIV	MolBERT	10	Random	benchmark
0.795332729155878	AUROC	SMILES	HIV	MolBERT	11	Random	benchmark
0.764999659533902	AUROC	SMILES	HIV	MolBERT	12	Random	benchmark
0.812369194876173	AUROC	SMILES	HIV	MolBERT	13	Random	benchmark
0.77818291953806	AUROC	SMILES	HIV	MolBERT	14	Random	benchmark
0.793974079457364	AUROC	SMILES	HIV	MolBERT	15	Random	benchmark
0.780301813764849	AUROC	SMILES	HIV	MolBERT	16	Random	benchmark
0.798765850021351	AUROC	SMILES	HIV	MolBERT	17	Random	benchmark
0.822820267931308	AUROC	SMILES	HIV	MolBERT	18	Random	benchmark
0.768596413991835	AUROC	SMILES	HIV	MolBERT	19	Random	benchmark
0.770759713676164	AUROC	SMILES	HIV	MolBERT	20	Random	benchmark
0.76706869227361	AUROC	SMILES	HIV	MolBERT	21	Random	benchmark
0.843065387811367	AUROC	SMILES	HIV	MolBERT	22	Random	benchmark
0.802157602567439	AUROC	SMILES	HIV	MolBERT	23	Random	benchmark
0.782427720350677	AUROC	SMILES	HIV	MolBERT	24	Random	benchmark
0.827271720267326	AUROC	SMILES	HIV	MolBERT	25	Random	benchmark
0.825400726243491	AUROC	SMILES	HIV	MolBERT	26	Random	benchmark
0.837850279072444	AUROC	SMILES	HIV	MolBERT	27	Random	benchmark
0.747680402377484	AUROC	SMILES	HIV	MolBERT	28	Random	benchmark
0.815878960055097	AUROC	SMILES	HIV	MolBERT	29	Random	benchmark
0.518743752740892	AUROC	Graph	HIV	GROVER	0	Random	benchmark
0.556035127233627	AUROC	Graph	HIV	GROVER	1	Random	benchmark
0.530251655203445	AUROC	Graph	HIV	GROVER	2	Random	benchmark
0.578562500718884	AUROC	Graph	HIV	GROVER	3	Random	benchmark
0.628437355819545	AUROC	Graph	HIV	GROVER	4	Random	benchmark
0.712970059186079	AUROC	Graph	HIV	GROVER	5	Random	benchmark
0.600669711700862	AUROC	Graph	HIV	GROVER	6	Random	benchmark
0.591804715039632	AUROC	Graph	HIV	GROVER	7	Random	benchmark
0.511418822741355	AUROC	Graph	HIV	GROVER	8	Random	benchmark
0.57757888684222	AUROC	Graph	HIV	GROVER	9	Random	benchmark
0.685002349865617	AUROC	Graph	HIV	GROVER	10	Random	benchmark
0.716137832150904	AUROC	Graph	HIV	GROVER	11	Random	benchmark
0.543347375977632	AUROC	Graph	HIV	GROVER	12	Random	benchmark
0.597115089313135	AUROC	Graph	HIV	GROVER	13	Random	benchmark
0.688597980795949	AUROC	Graph	HIV	GROVER	14	Random	benchmark
0.693644642511141	AUROC	Graph	HIV	GROVER	15	Random	benchmark
0.615582395509644	AUROC	Graph	HIV	GROVER	16	Random	benchmark
0.537525619359246	AUROC	Graph	HIV	GROVER	17	Random	benchmark
0.599952696616836	AUROC	Graph	HIV	GROVER	18	Random	benchmark
0.790989706171808	AUROC	Graph	HIV	GROVER	19	Random	benchmark
0.776286256267657	AUROC	Graph	HIV	GROVER	20	Random	benchmark
0.514432123021121	AUROC	Graph	HIV	GROVER	21	Random	benchmark
0.722091073995358	AUROC	Graph	HIV	GROVER	22	Random	benchmark
0.512864876832866	AUROC	Graph	HIV	GROVER	23	Random	benchmark
0.767264866656768	AUROC	Graph	HIV	GROVER	24	Random	benchmark
0.589591650715523	AUROC	Graph	HIV	GROVER	25	Random	benchmark
0.577254580257041	AUROC	Graph	HIV	GROVER	26	Random	benchmark
0.784883526059997	AUROC	Graph	HIV	GROVER	27	Random	benchmark
0.548935398593256	AUROC	Graph	HIV	GROVER	28	Random	benchmark
0.793320533370911	AUROC	Graph	HIV	GROVER	29	Random	benchmark
0.743183820537235	AUROC	Graph	HIV	GROVER_RDKit	0	Random	benchmark
0.736230805203233	AUROC	Graph	HIV	GROVER_RDKit	1	Random	benchmark
0.768367937262968	AUROC	Graph	HIV	GROVER_RDKit	2	Random	benchmark
0.627757159124457	AUROC	Graph	HIV	GROVER_RDKit	3	Random	benchmark
0.730450536960835	AUROC	Graph	HIV	GROVER_RDKit	4	Random	benchmark
0.537013840139625	AUROC	Graph	HIV	GROVER_RDKit	5	Random	benchmark
0.802673706472411	AUROC	Graph	HIV	GROVER_RDKit	6	Random	benchmark
0.687705034945086	AUROC	Graph	HIV	GROVER_RDKit	7	Random	benchmark
0.705995524194469	AUROC	Graph	HIV	GROVER_RDKit	8	Random	benchmark
0.76818016186888	AUROC	Graph	HIV	GROVER_RDKit	9	Random	benchmark
0.768231652689862	AUROC	Graph	HIV	GROVER_RDKit	10	Random	benchmark
0.746982477701432	AUROC	Graph	HIV	GROVER_RDKit	11	Random	benchmark
0.721966977745872	AUROC	Graph	HIV	GROVER_RDKit	12	Random	benchmark
0.821396941712555	AUROC	Graph	HIV	GROVER_RDKit	13	Random	benchmark
0.624809177327007	AUROC	Graph	HIV	GROVER_RDKit	14	Random	benchmark
0.707829701784362	AUROC	Graph	HIV	GROVER_RDKit	15	Random	benchmark
0.701177178690406	AUROC	Graph	HIV	GROVER_RDKit	16	Random	benchmark
0.771162489662364	AUROC	Graph	HIV	GROVER_RDKit	17	Random	benchmark
0.745038004704419	AUROC	Graph	HIV	GROVER_RDKit	18	Random	benchmark
0.705771242890836	AUROC	Graph	HIV	GROVER_RDKit	19	Random	benchmark
0.708798015057167	AUROC	Graph	HIV	GROVER_RDKit	20	Random	benchmark
0.643057392224279	AUROC	Graph	HIV	GROVER_RDKit	21	Random	benchmark
0.746202836422357	AUROC	Graph	HIV	GROVER_RDKit	22	Random	benchmark
0.742573903851785	AUROC	Graph	HIV	GROVER_RDKit	23	Random	benchmark
0.687034472756405	AUROC	Graph	HIV	GROVER_RDKit	24	Random	benchmark
0.746599216115213	AUROC	Graph	HIV	GROVER_RDKit	25	Random	benchmark
0.741822987877131	AUROC	Graph	HIV	GROVER_RDKit	26	Random	benchmark
0.794786138576988	AUROC	Graph	HIV	GROVER_RDKit	27	Random	benchmark
0.702156561463115	AUROC	Graph	HIV	GROVER_RDKit	28	Random	benchmark
0.769079283436966	AUROC	Graph	HIV	GROVER_RDKit	29	Random	benchmark
0.785288793466364	AUROC	rdkit2d	HIV	RF	0	Random	benchmark
0.827278006272932	AUROC	rdkit2d	HIV	RF	1	Random	benchmark
0.83461193647541	AUROC	rdkit2d	HIV	RF	2	Random	benchmark
0.805516908274507	AUROC	rdkit2d	HIV	RF	3	Random	benchmark
0.791236707058999	AUROC	rdkit2d	HIV	RF	4	Random	benchmark
0.802478454996716	AUROC	rdkit2d	HIV	RF	5	Random	benchmark
0.85512520578806	AUROC	rdkit2d	HIV	RF	6	Random	benchmark
0.803393273609003	AUROC	rdkit2d	HIV	RF	7	Random	benchmark
0.768015006314538	AUROC	rdkit2d	HIV	RF	8	Random	benchmark
0.800209205020921	AUROC	rdkit2d	HIV	RF	9	Random	benchmark
0.854384936148032	AUROC	rdkit2d	HIV	RF	10	Random	benchmark
0.793398530307982	AUROC	rdkit2d	HIV	RF	11	Random	benchmark
0.80313179406905	AUROC	rdkit2d	HIV	RF	12	Random	benchmark
0.802251097337349	AUROC	rdkit2d	HIV	RF	13	Random	benchmark
0.793721678073521	AUROC	rdkit2d	HIV	RF	14	Random	benchmark
0.811597449383519	AUROC	rdkit2d	HIV	RF	15	Random	benchmark
0.796880312907431	AUROC	rdkit2d	HIV	RF	16	Random	benchmark
0.810615996725482	AUROC	rdkit2d	HIV	RF	17	Random	benchmark
0.768758812800785	AUROC	rdkit2d	HIV	RF	18	Random	benchmark
0.821072816218066	AUROC	rdkit2d	HIV	RF	19	Random	benchmark
0.789248650101705	AUROC	rdkit2d	HIV	RF	20	Random	benchmark
0.779583138963169	AUROC	rdkit2d	HIV	RF	21	Random	benchmark
0.859665037602374	AUROC	rdkit2d	HIV	RF	22	Random	benchmark
0.806632539457784	AUROC	rdkit2d	HIV	RF	23	Random	benchmark
0.793530323234589	AUROC	rdkit2d	HIV	RF	24	Random	benchmark
0.836559585492228	AUROC	rdkit2d	HIV	RF	25	Random	benchmark
0.857284094842506	AUROC	rdkit2d	HIV	RF	26	Random	benchmark
0.850333930125235	AUROC	rdkit2d	HIV	RF	27	Random	benchmark
0.788830981698417	AUROC	rdkit2d	HIV	RF	28	Random	benchmark
0.824124020210117	AUROC	rdkit2d	HIV	RF	29	Random	benchmark
1.11612310175091	RMSE	SMILES	ESOL	MolBERT	0	Random	benchmark
0.917002214244565	RMSE	SMILES	ESOL	MolBERT	1	Random	benchmark
0.93313541833322	RMSE	SMILES	ESOL	MolBERT	2	Random	benchmark
1.16289253968283	RMSE	SMILES	ESOL	MolBERT	3	Random	benchmark
1.0836661501092	RMSE	SMILES	ESOL	MolBERT	4	Random	benchmark
0.932138539725522	RMSE	SMILES	ESOL	MolBERT	5	Random	benchmark
0.84389356953816	RMSE	SMILES	ESOL	MolBERT	6	Random	benchmark
1.0293060970212	RMSE	SMILES	ESOL	MolBERT	7	Random	benchmark
1.0554871491845	RMSE	SMILES	ESOL	MolBERT	8	Random	benchmark
1.02778406492996	RMSE	SMILES	ESOL	MolBERT	9	Random	benchmark
1.07187088757157	RMSE	SMILES	ESOL	MolBERT	10	Random	benchmark
1.15705626619311	RMSE	SMILES	ESOL	MolBERT	11	Random	benchmark
1.2015085471577	RMSE	SMILES	ESOL	MolBERT	12	Random	benchmark
1.15081104749018	RMSE	SMILES	ESOL	MolBERT	13	Random	benchmark
1.00660443561538	RMSE	SMILES	ESOL	MolBERT	14	Random	benchmark
0.913985349268245	RMSE	SMILES	ESOL	MolBERT	15	Random	benchmark
0.849471700752443	RMSE	SMILES	ESOL	MolBERT	16	Random	benchmark
0.817892988105495	RMSE	SMILES	ESOL	MolBERT	17	Random	benchmark
1.28763450360225	RMSE	SMILES	ESOL	MolBERT	18	Random	benchmark
0.977658225566122	RMSE	SMILES	ESOL	MolBERT	19	Random	benchmark
1.0665611391602	RMSE	SMILES	ESOL	MolBERT	20	Random	benchmark
1.0649171678842	RMSE	SMILES	ESOL	MolBERT	21	Random	benchmark
1.14179893390578	RMSE	SMILES	ESOL	MolBERT	22	Random	benchmark
0.974283061980347	RMSE	SMILES	ESOL	MolBERT	23	Random	benchmark
0.867491118974937	RMSE	SMILES	ESOL	MolBERT	24	Random	benchmark
1.08394407752672	RMSE	SMILES	ESOL	MolBERT	25	Random	benchmark
0.978388298962092	RMSE	SMILES	ESOL	MolBERT	26	Random	benchmark
0.970112183043836	RMSE	SMILES	ESOL	MolBERT	27	Random	benchmark
0.987713914422684	RMSE	SMILES	ESOL	MolBERT	28	Random	benchmark
0.931695664213501	RMSE	SMILES	ESOL	MolBERT	29	Random	benchmark
0.393435282989206	RMSE	Graph	ESOL	GROVER	0	Random	benchmark
0.325842552363072	RMSE	Graph	ESOL	GROVER	1	Random	benchmark
0.378163285367635	RMSE	Graph	ESOL	GROVER	2	Random	benchmark
0.495389139880799	RMSE	Graph	ESOL	GROVER	3	Random	benchmark
0.320920977129358	RMSE	Graph	ESOL	GROVER	4	Random	benchmark
0.311157871896118	RMSE	Graph	ESOL	GROVER	5	Random	benchmark
0.333788251097613	RMSE	Graph	ESOL	GROVER	6	Random	benchmark
0.376741657378308	RMSE	Graph	ESOL	GROVER	7	Random	benchmark
0.391782170704876	RMSE	Graph	ESOL	GROVER	8	Random	benchmark
0.410955084286797	RMSE	Graph	ESOL	GROVER	9	Random	benchmark
0.441178304649362	RMSE	Graph	ESOL	GROVER	10	Random	benchmark
0.492653926041053	RMSE	Graph	ESOL	GROVER	11	Random	benchmark
0.479429135464717	RMSE	Graph	ESOL	GROVER	12	Random	benchmark
0.350321177655575	RMSE	Graph	ESOL	GROVER	13	Random	benchmark
0.366388496310524	RMSE	Graph	ESOL	GROVER	14	Random	benchmark
0.816782615915427	RMSE	Graph	ESOL	GROVER	15	Random	benchmark
0.680677041420531	RMSE	Graph	ESOL	GROVER	16	Random	benchmark
0.327631413711622	RMSE	Graph	ESOL	GROVER	17	Random	benchmark
0.525248875072971	RMSE	Graph	ESOL	GROVER	18	Random	benchmark
0.347742054247029	RMSE	Graph	ESOL	GROVER	19	Random	benchmark
0.714135570542196	RMSE	Graph	ESOL	GROVER	20	Random	benchmark
0.413282010046722	RMSE	Graph	ESOL	GROVER	21	Random	benchmark
0.536262761930619	RMSE	Graph	ESOL	GROVER	22	Random	benchmark
0.349815820298634	RMSE	Graph	ESOL	GROVER	23	Random	benchmark
0.313569973388174	RMSE	Graph	ESOL	GROVER	24	Random	benchmark
0.347569730169419	RMSE	Graph	ESOL	GROVER	25	Random	benchmark
0.334400822200363	RMSE	Graph	ESOL	GROVER	26	Random	benchmark
0.396529642630816	RMSE	Graph	ESOL	GROVER	27	Random	benchmark
0.819010000714839	RMSE	Graph	ESOL	GROVER	28	Random	benchmark
0.469309138381939	RMSE	Graph	ESOL	GROVER	29	Random	benchmark
0.343485318593463	RMSE	Graph	ESOL	GROVER_RDKit	0	Random	benchmark
0.270992039360233	RMSE	Graph	ESOL	GROVER_RDKit	1	Random	benchmark
0.289524039138276	RMSE	Graph	ESOL	GROVER_RDKit	2	Random	benchmark
0.316420974222482	RMSE	Graph	ESOL	GROVER_RDKit	3	Random	benchmark
0.332797441775613	RMSE	Graph	ESOL	GROVER_RDKit	4	Random	benchmark
0.276679169823118	RMSE	Graph	ESOL	GROVER_RDKit	5	Random	benchmark
0.282964004651326	RMSE	Graph	ESOL	GROVER_RDKit	6	Random	benchmark
0.330954796932191	RMSE	Graph	ESOL	GROVER_RDKit	7	Random	benchmark
0.317297068157425	RMSE	Graph	ESOL	GROVER_RDKit	8	Random	benchmark
0.311543015436551	RMSE	Graph	ESOL	GROVER_RDKit	9	Random	benchmark
0.321113692947991	RMSE	Graph	ESOL	GROVER_RDKit	10	Random	benchmark
0.326211300605986	RMSE	Graph	ESOL	GROVER_RDKit	11	Random	benchmark
0.288970712852417	RMSE	Graph	ESOL	GROVER_RDKit	12	Random	benchmark
0.266114922078946	RMSE	Graph	ESOL	GROVER_RDKit	13	Random	benchmark
0.415419117554213	RMSE	Graph	ESOL	GROVER_RDKit	14	Random	benchmark
0.248698682328836	RMSE	Graph	ESOL	GROVER_RDKit	15	Random	benchmark
0.312061562333199	RMSE	Graph	ESOL	GROVER_RDKit	16	Random	benchmark
0.262449467961354	RMSE	Graph	ESOL	GROVER_RDKit	17	Random	benchmark
0.309577441439408	RMSE	Graph	ESOL	GROVER_RDKit	18	Random	benchmark
0.247970258271167	RMSE	Graph	ESOL	GROVER_RDKit	19	Random	benchmark
0.326947935171108	RMSE	Graph	ESOL	GROVER_RDKit	20	Random	benchmark
0.317965097900079	RMSE	Graph	ESOL	GROVER_RDKit	21	Random	benchmark
0.297966505422635	RMSE	Graph	ESOL	GROVER_RDKit	22	Random	benchmark
0.271598127110171	RMSE	Graph	ESOL	GROVER_RDKit	23	Random	benchmark
0.253895301173926	RMSE	Graph	ESOL	GROVER_RDKit	24	Random	benchmark
0.25327046084246	RMSE	Graph	ESOL	GROVER_RDKit	25	Random	benchmark
0.279793346208397	RMSE	Graph	ESOL	GROVER_RDKit	26	Random	benchmark
0.243933375056932	RMSE	Graph	ESOL	GROVER_RDKit	27	Random	benchmark
0.319495035767048	RMSE	Graph	ESOL	GROVER_RDKit	28	Random	benchmark
0.275997503715136	RMSE	Graph	ESOL	GROVER_RDKit	29	Random	benchmark
0.405574028017557	RMSE	rdkit2d	ESOL	RF	0	Random	benchmark
0.341124258096431	RMSE	rdkit2d	ESOL	RF	1	Random	benchmark
0.340485946480194	RMSE	rdkit2d	ESOL	RF	2	Random	benchmark
0.354681179084361	RMSE	rdkit2d	ESOL	RF	3	Random	benchmark
0.302410395749519	RMSE	rdkit2d	ESOL	RF	4	Random	benchmark
0.310272746706985	RMSE	rdkit2d	ESOL	RF	5	Random	benchmark
0.382332863519578	RMSE	rdkit2d	ESOL	RF	6	Random	benchmark
0.360927564393872	RMSE	rdkit2d	ESOL	RF	7	Random	benchmark
0.3673150119365	RMSE	rdkit2d	ESOL	RF	8	Random	benchmark
0.335463511089711	RMSE	rdkit2d	ESOL	RF	9	Random	benchmark
0.336684432076628	RMSE	rdkit2d	ESOL	RF	10	Random	benchmark
0.353623872454826	RMSE	rdkit2d	ESOL	RF	11	Random	benchmark
0.412172613892668	RMSE	rdkit2d	ESOL	RF	12	Random	benchmark
0.383838512142662	RMSE	rdkit2d	ESOL	RF	13	Random	benchmark
0.360899867414723	RMSE	rdkit2d	ESOL	RF	14	Random	benchmark
0.294901396786305	RMSE	rdkit2d	ESOL	RF	15	Random	benchmark
0.402596349992378	RMSE	rdkit2d	ESOL	RF	16	Random	benchmark
0.324407388137173	RMSE	rdkit2d	ESOL	RF	17	Random	benchmark
0.357004182029543	RMSE	rdkit2d	ESOL	RF	18	Random	benchmark
0.332211919451574	RMSE	rdkit2d	ESOL	RF	19	Random	benchmark
0.323256351146088	RMSE	rdkit2d	ESOL	RF	20	Random	benchmark
0.450790406749383	RMSE	rdkit2d	ESOL	RF	21	Random	benchmark
0.300141228612333	RMSE	rdkit2d	ESOL	RF	22	Random	benchmark
0.319820789324105	RMSE	rdkit2d	ESOL	RF	23	Random	benchmark
0.373569255869893	RMSE	rdkit2d	ESOL	RF	24	Random	benchmark
0.320796823535462	RMSE	rdkit2d	ESOL	RF	25	Random	benchmark
0.307267621653505	RMSE	rdkit2d	ESOL	RF	26	Random	benchmark
0.341826610402595	RMSE	rdkit2d	ESOL	RF	27	Random	benchmark
0.401720107146426	RMSE	rdkit2d	ESOL	RF	28	Random	benchmark
0.318440141330436	RMSE	rdkit2d	ESOL	RF	29	Random	benchmark
4.19091111810163	RMSE	SMILES	FreeSolv	MolBERT	0	Random	benchmark
3.36172828655934	RMSE	SMILES	FreeSolv	MolBERT	1	Random	benchmark
3.94721402385156	RMSE	SMILES	FreeSolv	MolBERT	2	Random	benchmark
3.2543945095949	RMSE	SMILES	FreeSolv	MolBERT	3	Random	benchmark
4.37870319952575	RMSE	SMILES	FreeSolv	MolBERT	4	Random	benchmark
3.41263295354737	RMSE	SMILES	FreeSolv	MolBERT	5	Random	benchmark
3.84906925839864	RMSE	SMILES	FreeSolv	MolBERT	6	Random	benchmark
3.84249889179366	RMSE	SMILES	FreeSolv	MolBERT	7	Random	benchmark
4.4290984058511	RMSE	SMILES	FreeSolv	MolBERT	8	Random	benchmark
3.90812062611078	RMSE	SMILES	FreeSolv	MolBERT	9	Random	benchmark
3.35169153356783	RMSE	SMILES	FreeSolv	MolBERT	10	Random	benchmark
3.77807336708521	RMSE	SMILES	FreeSolv	MolBERT	11	Random	benchmark
4.22285811627507	RMSE	SMILES	FreeSolv	MolBERT	12	Random	benchmark
3.08250198313938	RMSE	SMILES	FreeSolv	MolBERT	13	Random	benchmark
3.77473022390486	RMSE	SMILES	FreeSolv	MolBERT	14	Random	benchmark
3.15592686539552	RMSE	SMILES	FreeSolv	MolBERT	15	Random	benchmark
3.15753594937869	RMSE	SMILES	FreeSolv	MolBERT	16	Random	benchmark
4.14938626065058	RMSE	SMILES	FreeSolv	MolBERT	17	Random	benchmark
3.68452666897027	RMSE	SMILES	FreeSolv	MolBERT	18	Random	benchmark
4.72286846609607	RMSE	SMILES	FreeSolv	MolBERT	19	Random	benchmark
3.79863281135595	RMSE	SMILES	FreeSolv	MolBERT	20	Random	benchmark
3.68358571036436	RMSE	SMILES	FreeSolv	MolBERT	21	Random	benchmark
3.04121381217025	RMSE	SMILES	FreeSolv	MolBERT	22	Random	benchmark
2.98134903387816	RMSE	SMILES	FreeSolv	MolBERT	23	Random	benchmark
3.99728262973414	RMSE	SMILES	FreeSolv	MolBERT	24	Random	benchmark
3.97054021894065	RMSE	SMILES	FreeSolv	MolBERT	25	Random	benchmark
3.92789260059103	RMSE	SMILES	FreeSolv	MolBERT	26	Random	benchmark
3.37902855893852	RMSE	SMILES	FreeSolv	MolBERT	27	Random	benchmark
4.63516847077444	RMSE	SMILES	FreeSolv	MolBERT	28	Random	benchmark
2.8021101155804	RMSE	SMILES	FreeSolv	MolBERT	29	Random	benchmark
1.03790279748212	RMSE	Graph	FreeSolv	GROVER	0	Random	benchmark
2.09333866693358	RMSE	Graph	FreeSolv	GROVER	1	Random	benchmark
2.16347520409198	RMSE	Graph	FreeSolv	GROVER	2	Random	benchmark
1.10844266276843	RMSE	Graph	FreeSolv	GROVER	3	Random	benchmark
1.00964130123735	RMSE	Graph	FreeSolv	GROVER	4	Random	benchmark
1.15340444181872	RMSE	Graph	FreeSolv	GROVER	5	Random	benchmark
1.0836396485187	RMSE	Graph	FreeSolv	GROVER	6	Random	benchmark
2.15276175147445	RMSE	Graph	FreeSolv	GROVER	7	Random	benchmark
1.05464928880577	RMSE	Graph	FreeSolv	GROVER	8	Random	benchmark
1.20038592284031	RMSE	Graph	FreeSolv	GROVER	9	Random	benchmark
1.32606634962773	RMSE	Graph	FreeSolv	GROVER	10	Random	benchmark
1.05498554520623	RMSE	Graph	FreeSolv	GROVER	11	Random	benchmark
2.25987925800615	RMSE	Graph	FreeSolv	GROVER	12	Random	benchmark
1.08843133969084	RMSE	Graph	FreeSolv	GROVER	13	Random	benchmark
0.97455773438803	RMSE	Graph	FreeSolv	GROVER	14	Random	benchmark
0.992265292204918	RMSE	Graph	FreeSolv	GROVER	15	Random	benchmark
1.19511054832269	RMSE	Graph	FreeSolv	GROVER	16	Random	benchmark
2.78151707078284	RMSE	Graph	FreeSolv	GROVER	17	Random	benchmark
1.32242356382946	RMSE	Graph	FreeSolv	GROVER	18	Random	benchmark
0.954712993918151	RMSE	Graph	FreeSolv	GROVER	19	Random	benchmark
1.20936240764853	RMSE	Graph	FreeSolv	GROVER	20	Random	benchmark
0.669241499141781	RMSE	Graph	FreeSolv	GROVER	21	Random	benchmark
0.795476950192737	RMSE	Graph	FreeSolv	GROVER	22	Random	benchmark
1.31147629089824	RMSE	Graph	FreeSolv	GROVER	23	Random	benchmark
1.36811403713402	RMSE	Graph	FreeSolv	GROVER	24	Random	benchmark
2.39566776226346	RMSE	Graph	FreeSolv	GROVER	25	Random	benchmark
1.50980641688708	RMSE	Graph	FreeSolv	GROVER	26	Random	benchmark
1.3114926264014	RMSE	Graph	FreeSolv	GROVER	27	Random	benchmark
2.50824755472806	RMSE	Graph	FreeSolv	GROVER	28	Random	benchmark
1.91522445549539	RMSE	Graph	FreeSolv	GROVER	29	Random	benchmark
1.57631770098985	RMSE	Graph	FreeSolv	GROVER_RDKit	0	Random	benchmark
1.14194070062509	RMSE	Graph	FreeSolv	GROVER_RDKit	1	Random	benchmark
1.93807479848119	RMSE	Graph	FreeSolv	GROVER_RDKit	2	Random	benchmark
0.910715534826113	RMSE	Graph	FreeSolv	GROVER_RDKit	3	Random	benchmark
1.77598936248183	RMSE	Graph	FreeSolv	GROVER_RDKit	4	Random	benchmark
1.13779827509308	RMSE	Graph	FreeSolv	GROVER_RDKit	5	Random	benchmark
1.50788851135237	RMSE	Graph	FreeSolv	GROVER_RDKit	6	Random	benchmark
1.23215528114583	RMSE	Graph	FreeSolv	GROVER_RDKit	7	Random	benchmark
2.02772537395369	RMSE	Graph	FreeSolv	GROVER_RDKit	8	Random	benchmark
1.23646375134468	RMSE	Graph	FreeSolv	GROVER_RDKit	9	Random	benchmark
1.4102851892669	RMSE	Graph	FreeSolv	GROVER_RDKit	10	Random	benchmark
1.0303193113072	RMSE	Graph	FreeSolv	GROVER_RDKit	11	Random	benchmark
1.06638103879589	RMSE	Graph	FreeSolv	GROVER_RDKit	12	Random	benchmark
1.20612766065315	RMSE	Graph	FreeSolv	GROVER_RDKit	13	Random	benchmark
0.860147095546016	RMSE	Graph	FreeSolv	GROVER_RDKit	14	Random	benchmark
0.976390495040937	RMSE	Graph	FreeSolv	GROVER_RDKit	15	Random	benchmark
1.58908550910303	RMSE	Graph	FreeSolv	GROVER_RDKit	16	Random	benchmark
1.29936024410646	RMSE	Graph	FreeSolv	GROVER_RDKit	17	Random	benchmark
1.16110707841774	RMSE	Graph	FreeSolv	GROVER_RDKit	18	Random	benchmark
1.13408683132569	RMSE	Graph	FreeSolv	GROVER_RDKit	19	Random	benchmark
1.2841824535191	RMSE	Graph	FreeSolv	GROVER_RDKit	20	Random	benchmark
0.737394216449335	RMSE	Graph	FreeSolv	GROVER_RDKit	21	Random	benchmark
0.792327818521234	RMSE	Graph	FreeSolv	GROVER_RDKit	22	Random	benchmark
1.05309280577429	RMSE	Graph	FreeSolv	GROVER_RDKit	23	Random	benchmark
1.25775857149896	RMSE	Graph	FreeSolv	GROVER_RDKit	24	Random	benchmark
1.21087408053199	RMSE	Graph	FreeSolv	GROVER_RDKit	25	Random	benchmark
1.25206837227137	RMSE	Graph	FreeSolv	GROVER_RDKit	26	Random	benchmark
1.19499258846897	RMSE	Graph	FreeSolv	GROVER_RDKit	27	Random	benchmark
1.09782606072476	RMSE	Graph	FreeSolv	GROVER_RDKit	28	Random	benchmark
0.82784995538621	RMSE	Graph	FreeSolv	GROVER_RDKit	29	Random	benchmark
1.26603516112067	RMSE	rdkit2d	FreeSolv	RF	0	Random	benchmark
1.21119805926537	RMSE	rdkit2d	FreeSolv	RF	1	Random	benchmark
2.11011885025877	RMSE	rdkit2d	FreeSolv	RF	2	Random	benchmark
0.772079891374338	RMSE	rdkit2d	FreeSolv	RF	3	Random	benchmark
1.02459969928427	RMSE	rdkit2d	FreeSolv	RF	4	Random	benchmark
1.40455794078919	RMSE	rdkit2d	FreeSolv	RF	5	Random	benchmark
1.24731006888679	RMSE	rdkit2d	FreeSolv	RF	6	Random	benchmark
0.94459170868123	RMSE	rdkit2d	FreeSolv	RF	7	Random	benchmark
1.15633610968516	RMSE	rdkit2d	FreeSolv	RF	8	Random	benchmark
1.47517367198136	RMSE	rdkit2d	FreeSolv	RF	9	Random	benchmark
1.32654911175812	RMSE	rdkit2d	FreeSolv	RF	10	Random	benchmark
1.0907150165897	RMSE	rdkit2d	FreeSolv	RF	11	Random	benchmark
1.22166146051578	RMSE	rdkit2d	FreeSolv	RF	12	Random	benchmark
1.15583501278026	RMSE	rdkit2d	FreeSolv	RF	13	Random	benchmark
0.899933297736776	RMSE	rdkit2d	FreeSolv	RF	14	Random	benchmark
1.26212407732833	RMSE	rdkit2d	FreeSolv	RF	15	Random	benchmark
0.936618116599838	RMSE	rdkit2d	FreeSolv	RF	16	Random	benchmark
1.13420524972576	RMSE	rdkit2d	FreeSolv	RF	17	Random	benchmark
1.01796447891262	RMSE	rdkit2d	FreeSolv	RF	18	Random	benchmark
1.55412085379287	RMSE	rdkit2d	FreeSolv	RF	19	Random	benchmark
1.04103078037524	RMSE	rdkit2d	FreeSolv	RF	20	Random	benchmark
0.933730155772781	RMSE	rdkit2d	FreeSolv	RF	21	Random	benchmark
0.864096430725244	RMSE	rdkit2d	FreeSolv	RF	22	Random	benchmark
0.721402865435089	RMSE	rdkit2d	FreeSolv	RF	23	Random	benchmark
1.27249736143872	RMSE	rdkit2d	FreeSolv	RF	24	Random	benchmark
1.21036735723689	RMSE	rdkit2d	FreeSolv	RF	25	Random	benchmark
1.10754377444256	RMSE	rdkit2d	FreeSolv	RF	26	Random	benchmark
1.08098257916277	RMSE	rdkit2d	FreeSolv	RF	27	Random	benchmark
1.13327252782595	RMSE	rdkit2d	FreeSolv	RF	28	Random	benchmark
0.93896374325897	RMSE	rdkit2d	FreeSolv	RF	29	Random	benchmark
0.787599476207873	RMSE	SMILES	Lipop	MolBERT	0	Random	benchmark
0.855272386950645	RMSE	SMILES	Lipop	MolBERT	1	Random	benchmark
0.85285786569025	RMSE	SMILES	Lipop	MolBERT	2	Random	benchmark
0.898839024876865	RMSE	SMILES	Lipop	MolBERT	3	Random	benchmark
0.817838267690035	RMSE	SMILES	Lipop	MolBERT	4	Random	benchmark
0.846134964195147	RMSE	SMILES	Lipop	MolBERT	5	Random	benchmark
0.880067342851177	RMSE	SMILES	Lipop	MolBERT	6	Random	benchmark
0.764802999660369	RMSE	SMILES	Lipop	MolBERT	7	Random	benchmark
0.854444813103988	RMSE	SMILES	Lipop	MolBERT	8	Random	benchmark
0.818315186410824	RMSE	SMILES	Lipop	MolBERT	9	Random	benchmark
0.863752656009211	RMSE	SMILES	Lipop	MolBERT	10	Random	benchmark
0.850473940049942	RMSE	SMILES	Lipop	MolBERT	11	Random	benchmark
0.861388080015059	RMSE	SMILES	Lipop	MolBERT	12	Random	benchmark
0.819164613155507	RMSE	SMILES	Lipop	MolBERT	13	Random	benchmark
0.823191172638832	RMSE	SMILES	Lipop	MolBERT	14	Random	benchmark
0.868896430126329	RMSE	SMILES	Lipop	MolBERT	15	Random	benchmark
0.789525480911767	RMSE	SMILES	Lipop	MolBERT	16	Random	benchmark
0.84458491855177	RMSE	SMILES	Lipop	MolBERT	17	Random	benchmark
0.792292555452265	RMSE	SMILES	Lipop	MolBERT	18	Random	benchmark
0.858571694104027	RMSE	SMILES	Lipop	MolBERT	19	Random	benchmark
0.817555011710272	RMSE	SMILES	Lipop	MolBERT	20	Random	benchmark
0.891817051625043	RMSE	SMILES	Lipop	MolBERT	21	Random	benchmark
0.868423318319805	RMSE	SMILES	Lipop	MolBERT	22	Random	benchmark
0.828961491310814	RMSE	SMILES	Lipop	MolBERT	23	Random	benchmark
0.846152197651888	RMSE	SMILES	Lipop	MolBERT	24	Random	benchmark
0.796455638886369	RMSE	SMILES	Lipop	MolBERT	25	Random	benchmark
0.846738555829606	RMSE	SMILES	Lipop	MolBERT	26	Random	benchmark
0.791645743547796	RMSE	SMILES	Lipop	MolBERT	27	Random	benchmark
0.858804715172685	RMSE	SMILES	Lipop	MolBERT	28	Random	benchmark
0.873968198365521	RMSE	SMILES	Lipop	MolBERT	29	Random	benchmark
1.20248046579577	RMSE	Graph	Lipop	GROVER	0	Random	benchmark
1.03546092387183	RMSE	Graph	Lipop	GROVER	1	Random	benchmark
1.15425319997647	RMSE	Graph	Lipop	GROVER	2	Random	benchmark
1.05101197834537	RMSE	Graph	Lipop	GROVER	3	Random	benchmark
0.929274870359529	RMSE	Graph	Lipop	GROVER	4	Random	benchmark
1.01109365857616	RMSE	Graph	Lipop	GROVER	5	Random	benchmark
0.871083327108371	RMSE	Graph	Lipop	GROVER	6	Random	benchmark
0.782551938081206	RMSE	Graph	Lipop	GROVER	7	Random	benchmark
1.01563974288026	RMSE	Graph	Lipop	GROVER	8	Random	benchmark
0.92893138973242	RMSE	Graph	Lipop	GROVER	9	Random	benchmark
1.02071233498954	RMSE	Graph	Lipop	GROVER	10	Random	benchmark
1.01648306185061	RMSE	Graph	Lipop	GROVER	11	Random	benchmark
0.996628996493609	RMSE	Graph	Lipop	GROVER	12	Random	benchmark
0.962987471020598	RMSE	Graph	Lipop	GROVER	13	Random	benchmark
0.973870449141818	RMSE	Graph	Lipop	GROVER	14	Random	benchmark
0.882508475041111	RMSE	Graph	Lipop	GROVER	15	Random	benchmark
1.00170305088035	RMSE	Graph	Lipop	GROVER	16	Random	benchmark
0.875988215055703	RMSE	Graph	Lipop	GROVER	17	Random	benchmark
0.970076664558389	RMSE	Graph	Lipop	GROVER	18	Random	benchmark
0.889908747379353	RMSE	Graph	Lipop	GROVER	19	Random	benchmark
0.920716998556655	RMSE	Graph	Lipop	GROVER	20	Random	benchmark
0.922487788016381	RMSE	Graph	Lipop	GROVER	21	Random	benchmark
0.903563398977219	RMSE	Graph	Lipop	GROVER	22	Random	benchmark
0.985570176130684	RMSE	Graph	Lipop	GROVER	23	Random	benchmark
1.04524840735381	RMSE	Graph	Lipop	GROVER	24	Random	benchmark
1.01826551692091	RMSE	Graph	Lipop	GROVER	25	Random	benchmark
1.02689155404416	RMSE	Graph	Lipop	GROVER	26	Random	benchmark
1.0675243780501	RMSE	Graph	Lipop	GROVER	27	Random	benchmark
1.2713201897332	RMSE	Graph	Lipop	GROVER	28	Random	benchmark
0.846672009623777	RMSE	Graph	Lipop	GROVER	29	Random	benchmark
0.618265143235977	RMSE	Graph	Lipop	GROVER_RDKit	0	Random	benchmark
0.758663293342865	RMSE	Graph	Lipop	GROVER_RDKit	1	Random	benchmark
0.654816747647899	RMSE	Graph	Lipop	GROVER_RDKit	2	Random	benchmark
0.76784654487189	RMSE	Graph	Lipop	GROVER_RDKit	3	Random	benchmark
0.775545303220179	RMSE	Graph	Lipop	GROVER_RDKit	4	Random	benchmark
0.710913701226105	RMSE	Graph	Lipop	GROVER_RDKit	5	Random	benchmark
0.875031726470906	RMSE	Graph	Lipop	GROVER_RDKit	6	Random	benchmark
0.646702845875292	RMSE	Graph	Lipop	GROVER_RDKit	7	Random	benchmark
0.778429579825495	RMSE	Graph	Lipop	GROVER_RDKit	8	Random	benchmark
0.692785452761234	RMSE	Graph	Lipop	GROVER_RDKit	9	Random	benchmark
0.839051417270125	RMSE	Graph	Lipop	GROVER_RDKit	10	Random	benchmark
0.801145017868065	RMSE	Graph	Lipop	GROVER_RDKit	11	Random	benchmark
0.674651140831313	RMSE	Graph	Lipop	GROVER_RDKit	12	Random	benchmark
0.641249562858694	RMSE	Graph	Lipop	GROVER_RDKit	13	Random	benchmark
0.646209015049921	RMSE	Graph	Lipop	GROVER_RDKit	14	Random	benchmark
0.793149008712475	RMSE	Graph	Lipop	GROVER_RDKit	15	Random	benchmark
0.730048308156378	RMSE	Graph	Lipop	GROVER_RDKit	16	Random	benchmark
0.804030574333517	RMSE	Graph	Lipop	GROVER_RDKit	17	Random	benchmark
0.689548538295554	RMSE	Graph	Lipop	GROVER_RDKit	18	Random	benchmark
0.82348043810264	RMSE	Graph	Lipop	GROVER_RDKit	19	Random	benchmark
0.748690870322331	RMSE	Graph	Lipop	GROVER_RDKit	20	Random	benchmark
0.751111475820014	RMSE	Graph	Lipop	GROVER_RDKit	21	Random	benchmark
0.721729910672659	RMSE	Graph	Lipop	GROVER_RDKit	22	Random	benchmark
0.761937118660101	RMSE	Graph	Lipop	GROVER_RDKit	23	Random	benchmark
0.765658736742997	RMSE	Graph	Lipop	GROVER_RDKit	24	Random	benchmark
0.781436743491523	RMSE	Graph	Lipop	GROVER_RDKit	25	Random	benchmark
0.629557749261578	RMSE	Graph	Lipop	GROVER_RDKit	26	Random	benchmark
0.654061316251747	RMSE	Graph	Lipop	GROVER_RDKit	27	Random	benchmark
0.792043054933161	RMSE	Graph	Lipop	GROVER_RDKit	28	Random	benchmark
0.782004772965786	RMSE	Graph	Lipop	GROVER_RDKit	29	Random	benchmark
0.672212368344022	RMSE	rdkit2d	Lipop	RF	0	Random	benchmark
0.722743080871383	RMSE	rdkit2d	Lipop	RF	1	Random	benchmark
0.67823550683358	RMSE	rdkit2d	Lipop	RF	2	Random	benchmark
0.741633807443156	RMSE	rdkit2d	Lipop	RF	3	Random	benchmark
0.702728858345624	RMSE	rdkit2d	Lipop	RF	4	Random	benchmark
0.722137290407585	RMSE	rdkit2d	Lipop	RF	5	Random	benchmark
0.731088636596855	RMSE	rdkit2d	Lipop	RF	6	Random	benchmark
0.584400421583188	RMSE	rdkit2d	Lipop	RF	7	Random	benchmark
0.692195667785042	RMSE	rdkit2d	Lipop	RF	8	Random	benchmark
0.723967386783256	RMSE	rdkit2d	Lipop	RF	9	Random	benchmark
0.748167005484554	RMSE	rdkit2d	Lipop	RF	10	Random	benchmark
0.692994223176688	RMSE	rdkit2d	Lipop	RF	11	Random	benchmark
0.723573035016023	RMSE	rdkit2d	Lipop	RF	12	Random	benchmark
0.659955929214092	RMSE	rdkit2d	Lipop	RF	13	Random	benchmark
0.687157543976941	RMSE	rdkit2d	Lipop	RF	14	Random	benchmark
0.765116601289154	RMSE	rdkit2d	Lipop	RF	15	Random	benchmark
0.635680337284797	RMSE	rdkit2d	Lipop	RF	16	Random	benchmark
0.717372947947729	RMSE	rdkit2d	Lipop	RF	17	Random	benchmark
0.688506208584519	RMSE	rdkit2d	Lipop	RF	18	Random	benchmark
0.73800323402838	RMSE	rdkit2d	Lipop	RF	19	Random	benchmark
0.720698591632553	RMSE	rdkit2d	Lipop	RF	20	Random	benchmark
0.736474540892777	RMSE	rdkit2d	Lipop	RF	21	Random	benchmark
0.707236305216007	RMSE	rdkit2d	Lipop	RF	22	Random	benchmark
0.67527667901024	RMSE	rdkit2d	Lipop	RF	23	Random	benchmark
0.634587197731293	RMSE	rdkit2d	Lipop	RF	24	Random	benchmark
0.670024649188878	RMSE	rdkit2d	Lipop	RF	25	Random	benchmark
0.720900990783649	RMSE	rdkit2d	Lipop	RF	26	Random	benchmark
0.664446494752326	RMSE	rdkit2d	Lipop	RF	27	Random	benchmark
0.752764860648668	RMSE	rdkit2d	Lipop	RF	28	Random	benchmark
0.690688231195977	RMSE	rdkit2d	Lipop	RF	29	Random	benchmark
