# Supplementary material for: A systematic study of key elements underlying molecular property prediction
Source: Nat Commun. 2023 Oct 13;14:6395. doi: 10.1038/s41467-023-41948-6 (PMC10575948; doi:10.1038/s41467-023-41948-6)
Supplement: Supplementary file 4 — Source Data [file 41467_2023_41948_MOESM4_ESM.zip › SourceData/SFig9.txt]

SMILES	label	scaffold	fr_Al_COO	fr_Al_OH	fr_Al_OH_noTert	fr_ArN	fr_Ar_COO	fr_Ar_N	fr_Ar_NH	fr_Ar_OH	fr_COO	fr_COO2	fr_C_O	fr_C_O_noCOO	fr_C_S	fr_HOCCN	fr_Imine	fr_NH0	fr_NH1	fr_NH2	fr_N_O	fr_Ndealkylation1	fr_Ndealkylation2	fr_Nhpyrrole	fr_SH	fr_aldehyde	fr_alkyl_carbamate	fr_alkyl_halide	fr_allylic_oxid	fr_amide	fr_amidine	fr_aniline	fr_aryl_methyl	fr_azide	fr_azo	fr_barbitur	fr_benzene	fr_benzodiazepine	fr_bicyclic	fr_diazo	fr_dihydropyridine	fr_epoxide	fr_ester	fr_ether	fr_furan	fr_guanido	fr_halogen	fr_hdrzine	fr_hdrzone
CC(C)C[C@H](C=O)NC(=O)[C@@H](NS(=O)(=O)c1ccc(F)cc1)C(C)C	-3.58107854615363	c1ccccc1	0	0	0	0	0	0	0	0	0	0	2	2	0	0	0	0	2	0	0	0	0	0	0	1	0	0	0	1	0	0	0	0	0	0	1	0	0	0	0	0	0	0	0	0	1	0	0
N=C(N)NC(=N)NCCc1ccccc1	-1.20359214498647	c1ccccc1	0	0	0	0	0	0	0	0	0	0	0	0	0	0	0	0	4	1	0	0	0	0	0	0	0	0	0	0	0	0	0	0	0	0	1	0	0	0	0	0	0	0	0	2	0	0	0
NCC(O)CSCc1ccc(Cl)cc1	0.0128031793380269	c1ccccc1	0	1	1	0	0	0	0	0	0	0	0	0	0	0	0	0	0	1	0	0	0	0	0	0	0	0	0	0	0	0	0	0	0	0	1	0	0	0	0	0	0	0	0	0	1	0	0
O=C(O)CCCc1ccc(N(CCCl)CCCl)cc1	-2.08367982819666	c1ccccc1	1	0	0	0	0	0	0	0	1	1	1	0	0	0	0	1	0	0	0	0	0	0	0	0	0	2	0	0	0	1	1	0	0	0	1	0	0	0	0	0	0	0	0	0	2	0	0
CCCCc1ccc(C)c(N/C=N/O)c1	-2.49272275765271	c1ccccc1	0	0	0	0	0	0	0	0	0	0	0	0	0	0	0	1	1	0	0	0	0	0	0	0	0	0	0	0	0	1	2	0	0	0	1	0	0	0	0	0	0	0	0	0	0	0	0
CCCCCCc1ccc(N/C=N/O)cc1	-1.37349118178186	c1ccccc1	0	0	0	0	0	0	0	0	0	0	0	0	0	0	0	1	1	0	0	0	0	0	0	0	0	0	0	0	0	1	1	0	0	0	1	0	0	0	0	0	0	0	0	0	0	0	0
CNC/C(Cl)=N\S(=O)(=O)c1ccc(C)cc1	-3.48748510496836	c1ccccc1	0	0	0	0	0	0	0	0	0	0	0	0	0	0	0	1	1	0	0	0	0	0	0	0	0	0	0	0	0	0	1	0	0	0	1	0	0	0	0	0	0	0	0	0	1	0	0
COc1ccc(S(=O)(=O)N/N=C/C(=O)O)cc1	-3.57071575911808	c1ccccc1	1	0	0	0	0	0	0	0	1	1	1	0	0	0	0	1	1	0	0	0	0	0	0	0	0	0	0	0	0	0	0	0	0	0	1	0	0	0	0	0	0	1	0	0	0	0	1
Cc1ccc(N/C=N/O)cc1	-1.85899899756356	c1ccccc1	0	0	0	0	0	0	0	0	0	0	0	0	0	0	0	1	1	0	0	0	0	0	0	0	0	0	0	0	0	1	1	0	0	0	1	0	0	0	0	0	0	0	0	0	0	0	0
CCCCc1ccc(N/C=N/O)cc1	-2.32659588677874	c1ccccc1	0	0	0	0	0	0	0	0	0	0	0	0	0	0	0	1	1	0	0	0	0	0	0	0	0	0	0	0	0	1	1	0	0	0	1	0	0	0	0	0	0	0	0	0	0	0	0
CCCCc1ccccc1/N=C/NO	-1.37349118178186	c1ccccc1	0	0	0	0	0	0	0	0	0	0	0	0	0	0	1	1	1	0	1	0	0	0	0	0	0	0	0	0	0	0	1	0	0	0	1	0	0	0	0	0	0	0	0	0	0	0	0
CCN(CC)CCN(Cc1ccc(-c2ccc(C(F)(F)F)cc2)cc1)C(=O)Cn1cc(C)c(=O)nc1SCc1ccc(F)cc1	-1.57131692511178	O=C(Cn1ccc(=O)nc1SCc1ccccc1)NCc1ccc(-c2ccccc2)cc1	0	0	0	0	0	2	0	0	0	0	1	1	0	0	0	4	0	0	0	1	0	0	0	0	0	3	0	1	0	0	1	0	0	0	3	0	0	0	0	0	0	0	0	0	4	0	0
CCCc1cn(CC(=O)N(CCN(CC)CC)Cc2ccc(-c3ccc(C(F)(F)F)cc3)cc2)c(SCc2ccc(F)cc2)nc1=O	-0.998797732340453	O=C(Cn1ccc(=O)nc1SCc1ccccc1)NCc1ccc(-c2ccccc2)cc1	0	0	0	0	0	2	0	0	0	0	1	1	0	0	0	4	0	0	0	1	0	0	0	0	0	3	0	1	0	0	1	0	0	0	3	0	0	0	0	0	0	0	0	0	4	0	0
CCN(CC)CCN(Cc1ccc(-c2ccc(C(F)(F)F)cc2)cc1)C(=O)Cn1cc(Br)c(=O)nc1SCc1ccc(F)cc1	-1.93310696971729	O=C(Cn1ccc(=O)nc1SCc1ccccc1)NCc1ccc(-c2ccccc2)cc1	0	0	0	0	0	2	0	0	0	0	1	1	0	0	0	4	0	0	0	1	0	0	0	0	0	3	0	1	0	0	0	0	0	0	3	0	0	0	0	0	0	0	0	0	5	0	0
CCN(CC)CCN(Cc1ccc(-c2ccc(C(F)(F)F)cc2)cc1)C(=O)Cn1cc(Cl)c(=O)nc1SCc1ccc(F)cc1	-2.32659588677874	O=C(Cn1ccc(=O)nc1SCc1ccccc1)NCc1ccc(-c2ccccc2)cc1	0	0	0	0	0	2	0	0	0	0	1	1	0	0	0	4	0	0	0	1	0	0	0	0	0	3	0	1	0	0	0	0	0	0	3	0	0	0	0	0	0	0	0	0	5	0	0
CCN(CC)CCN(Cc1ccc(-c2ccc(C(F)(F)F)cc2)cc1)C(=O)Cn1c(SCc2ccc(F)cc2)nc(=O)c(C)c1C	-1.08580910933008	O=C(Cn1ccc(=O)nc1SCc1ccccc1)NCc1ccc(-c2ccccc2)cc1	0	0	0	0	0	2	0	0	0	0	1	1	0	0	0	4	0	0	0	1	0	0	0	0	0	3	0	1	0	0	0	0	0	0	3	0	0	0	0	0	0	0	0	0	4	0	0
CCN(CC)CCN(Cc1ccc(-c2ccc(C(F)(F)F)cc2)cc1)C(=O)Cn1c(C)cc(=O)nc1SCc1ccc(F)cc1	-1.7579028806922	O=C(Cn1ccc(=O)nc1SCc1ccccc1)NCc1ccc(-c2ccccc2)cc1	0	0	0	0	0	2	0	0	0	0	1	1	0	0	0	4	0	0	0	1	0	0	0	0	0	3	0	1	0	0	1	0	0	0	3	0	0	0	0	0	0	0	0	0	4	0	0
CNc1ccc(-c2cccnc2)s1	-0.574983485564092	c1cncc(-c2cccs2)c1	0	0	0	0	0	1	0	0	0	0	0	0	0	0	0	1	1	0	0	0	0	0	0	0	0	0	0	0	0	1	0	0	0	0	0	0	0	0	0	0	0	0	0	0	0	0	0
CC(=O)c1ccc(-c2cccnc2)s1	-3.86617997201192	c1cncc(-c2cccs2)c1	0	0	0	0	0	1	0	0	0	0	1	1	0	0	0	1	0	0	0	0	0	0	0	0	0	0	0	0	0	0	0	0	0	0	0	0	0	0	0	0	0	0	0	0	0	0	0
O/N=C/c1ccc(-c2cccnc2)s1	-3.16002870702877	c1cncc(-c2cccs2)c1	0	0	0	0	0	1	0	0	0	0	0	0	0	0	0	2	0	0	0	0	0	0	0	0	0	0	0	0	0	0	0	0	0	0	0	0	0	0	0	0	0	0	0	0	0	0	0
CNC(=O)NCc1ccc(CC(=O)N(C)[C@H](CN2CCCC2)c2ccccc2)cc1	1.8933938622727	O=C(Cc1ccccc1)N[C@H](CN1CCCC1)c1ccccc1	0	0	0	0	0	0	0	0	0	0	2	2	0	0	0	2	2	0	0	1	1	0	0	0	0	0	0	3	0	0	0	0	0	0	2	0	0	0	0	0	0	0	0	0	0	0	0
CN(C(=O)Cc1ccccc1CNS(C)(=O)=O)[C@H](CN1CCCC1)c1ccccc1	3.31302464366018	O=C(Cc1ccccc1)N[C@H](CN1CCCC1)c1ccccc1	0	0	0	0	0	0	0	0	0	0	1	1	0	0	0	2	1	0	0	1	1	0	0	0	0	0	0	1	0	0	0	0	0	0	2	0	0	0	0	0	0	0	0	0	0	0	0
CN(C(=O)Cc1ccc(Cl)c(Cl)c1)[C@H](CN1CCCC1)c1ccccc1	5.74190346197852	O=C(Cc1ccccc1)N[C@H](CN1CCCC1)c1ccccc1	0	0	0	0	0	0	0	0	0	0	1	1	0	0	0	2	0	0	0	1	1	0	0	0	0	0	0	1	0	0	0	0	0	0	2	0	0	0	0	0	0	0	0	0	2	0	0
CN(C(=O)Cc1ccccc1)[C@H](CN1CCCC1)c1ccccc1	5.1713586035109	O=C(Cc1ccccc1)N[C@H](CN1CCCC1)c1ccccc1	0	0	0	0	0	0	0	0	0	0	1	1	0	0	0	2	0	0	0	1	1	0	0	0	0	0	0	1	0	0	0	0	0	0	2	0	0	0	0	0	0	0	0	0	0	0	0
CN(C(=O)Cc1ccc(NS(C)(=O)=O)cc1)[C@H](CN1CC[C@H](O)C1)c1ccccc1	0.382780494516638	O=C(Cc1ccccc1)N[C@H](CN1CCCC1)c1ccccc1	0	1	1	0	0	0	0	0	0	0	1	1	0	1	0	2	1	0	0	1	1	0	0	0	0	0	0	1	0	1	0	0	0	0	2	0	0	0	0	0	0	0	0	0	0	0	0
CN(C(=O)Cc1cccc(CNS(C)(=O)=O)c1)[C@H](CN1CCCC1)c1ccccc1	1.49340821992916	O=C(Cc1ccccc1)N[C@H](CN1CCCC1)c1ccccc1	0	0	0	0	0	0	0	0	0	0	1	1	0	0	0	2	1	0	0	1	1	0	0	0	0	0	0	1	0	0	0	0	0	0	2	0	0	0	0	0	0	0	0	0	0	0	0
CCCCS(=O)(=O)NCc1ccc(CC(=O)N(C)[C@H](CN2CC[C@H](O)C2)c2ccccc2)cc1	0.0269021037175285	O=C(Cc1ccccc1)N[C@H](CN1CCCC1)c1ccccc1	0	1	1	0	0	0	0	0	0	0	1	1	0	1	0	2	1	0	0	1	1	0	0	0	0	0	0	1	0	0	0	0	0	0	2	0	0	0	0	0	0	0	0	0	0	0	0
CN(C(=O)Cc1ccccc1CN)[C@H](CN1CCCC1)c1ccccc1	6.10962824210384	O=C(Cc1ccccc1)N[C@H](CN1CCCC1)c1ccccc1	0	0	0	0	0	0	0	0	0	0	1	1	0	0	0	2	0	1	0	1	1	0	0	0	0	0	0	1	0	0	0	0	0	0	2	0	0	0	0	0	0	0	0	0	0	0	0
CN(C(=O)Cc1cccc(CN)c1)[C@H](CN1CCCC1)c1ccccc1	4.32717116553809	O=C(Cc1ccccc1)N[C@H](CN1CCCC1)c1ccccc1	0	0	0	0	0	0	0	0	0	0	1	1	0	0	0	2	0	1	0	1	1	0	0	0	0	0	0	1	0	0	0	0	0	0	2	0	0	0	0	0	0	0	0	0	0	0	0
CN(C(=O)Cc1ccc(CN)cc1)[C@H](CN1CCCC1)c1ccccc1	3.21310261863329	O=C(Cc1ccccc1)N[C@H](CN1CCCC1)c1ccccc1	0	0	0	0	0	0	0	0	0	0	1	1	0	0	0	2	0	1	0	1	1	0	0	0	0	0	0	1	0	0	0	0	0	0	2	0	0	0	0	0	0	0	0	0	0	0	0
CC(=O)NCc1ccccc1CC(=O)N(C)[C@H](CN1CCCC1)c1ccccc1	5.44465193851059	O=C(Cc1ccccc1)N[C@H](CN1CCCC1)c1ccccc1	0	0	0	0	0	0	0	0	0	0	2	2	0	0	0	2	1	0	0	1	1	0	0	0	0	0	0	2	0	0	0	0	0	0	2	0	0	0	0	0	0	0	0	0	0	0	0
CC(=O)NCc1cccc(CC(=O)N(C)[C@H](CN2CCCC2)c2ccccc2)c1	2.60307034478385	O=C(Cc1ccccc1)N[C@H](CN1CCCC1)c1ccccc1	0	0	0	0	0	0	0	0	0	0	2	2	0	0	0	2	1	0	0	1	1	0	0	0	0	0	0	2	0	0	0	0	0	0	2	0	0	0	0	0	0	0	0	0	0	0	0
CC(=O)NCc1ccc(CC(=O)N(C)[C@H](CN2CCCC2)c2ccccc2)cc1	1.98968813269277	O=C(Cc1ccccc1)N[C@H](CN1CCCC1)c1ccccc1	0	0	0	0	0	0	0	0	0	0	2	2	0	0	0	2	1	0	0	1	1	0	0	0	0	0	0	2	0	0	0	0	0	0	2	0	0	0	0	0	0	0	0	0	0	0	0
COCCc1ccc(OCC(O)CNC(C)C)cc1	-1.08580910933008	c1ccccc1	0	1	1	0	0	0	0	0	0	0	0	0	0	0	0	0	1	0	0	0	0	0	0	0	0	0	0	0	0	0	0	0	0	0	1	0	0	0	0	0	0	2	0	0	0	0	0
CCc1cn(CC(=O)N(CCN(CC)CC)Cc2ccc(-c3ccc(Cl)cc3)cc2)c(SCc2ccc(F)cc2)nc1=O	-0.546812608597396	O=C(Cn1ccc(=O)nc1SCc1ccccc1)NCc1ccc(-c2ccccc2)cc1	0	0	0	0	0	2	0	0	0	0	1	1	0	0	0	4	0	0	0	1	0	0	0	0	0	0	0	1	0	0	1	0	0	0	3	0	0	0	0	0	0	0	0	0	2	0	0
CCc1cn(CC(=O)N(CCN(CC)CC)Cc2ccc(-c3ccc(C(F)(F)F)cc3)cc2)c(SCc2ccc(F)cc2)nc1=O	-1.08580910933008	O=C(Cn1ccc(=O)nc1SCc1ccccc1)NCc1ccc(-c2ccccc2)cc1	0	0	0	0	0	2	0	0	0	0	1	1	0	0	0	4	0	0	0	1	0	0	0	0	0	3	0	1	0	0	1	0	0	0	3	0	0	0	0	0	0	0	0	0	4	0	0
CCN(CC)CCN(Cc1ccc(-c2ccc(C(F)(F)F)cc2)cc1)C(=O)Cn1cc(SC)c(=O)nc1SCc1ccc(F)cc1	-1.57131692511178	O=C(Cn1ccc(=O)nc1SCc1ccccc1)NCc1ccc(-c2ccccc2)cc1	0	0	0	0	0	2	0	0	0	0	1	1	0	0	0	4	0	0	0	1	0	0	0	0	0	3	0	1	0	0	0	0	0	0	3	0	0	0	0	0	0	0	0	0	4	0	0
CCN(CC)CCN(Cc1ccc(-c2ccc(Cl)cc2)cc1)C(=O)Cn1cc(C)c(=O)nc1SCc1ccc(F)cc1	-0.615805480084347	O=C(Cn1ccc(=O)nc1SCc1ccccc1)NCc1ccc(-c2ccccc2)cc1	0	0	0	0	0	2	0	0	0	0	1	1	0	0	0	4	0	0	0	1	0	0	0	0	0	0	0	1	0	0	1	0	0	0	3	0	0	0	0	0	0	0	0	0	2	0	0
CC(C)(C)NCC(O)COc1ccccc1	-1.23995978915734	c1ccccc1	0	1	1	0	0	0	0	0	0	0	0	0	0	1	0	0	1	0	0	0	0	0	0	0	0	0	0	0	0	0	0	0	0	0	1	0	0	0	0	0	0	1	0	0	0	0	0
CN(C(=O)CNc1ccccc1)[C@H](CN1CC[C@H](O)C1)c1ccccc1	0.681257747307601	O=C(CNc1ccccc1)N[C@H](CN1CCCC1)c1ccccc1	0	1	1	0	0	0	0	0	0	0	1	1	0	1	0	2	1	0	0	1	1	0	0	0	0	0	0	1	0	1	0	0	0	0	2	0	0	0	0	0	0	0	0	0	0	0	0
CCCS(=O)(=O)Nc1ccc(NCC(=O)N(C)[C@H](CN2CC[C@H](O)C2)c2ccccc2)cc1	-0.104979856318357	O=C(CNc1ccccc1)N[C@H](CN1CCCC1)c1ccccc1	0	1	1	0	0	0	0	0	0	0	1	1	0	1	0	2	2	0	0	1	1	0	0	0	0	0	0	1	0	2	0	0	0	0	2	0	0	0	0	0	0	0	0	0	0	0	0
CN(C(=O)CNc1ccccc1CNS(C)(=O)=O)[C@H](CN1CC[C@H](O)C1)c1ccccc1	1.6867796129097	O=C(CNc1ccccc1)N[C@H](CN1CCCC1)c1ccccc1	0	1	1	0	0	0	0	0	0	0	1	1	0	1	0	2	2	0	0	1	1	0	0	0	0	0	0	1	0	1	0	0	0	0	2	0	0	0	0	0	0	0	0	0	0	0	0
CN(C(=O)CNc1cccc(CNS(C)(=O)=O)c1)[C@H](CN1CC[C@H](O)C1)c1ccccc1	-0.0710783046426755	O=C(CNc1ccccc1)N[C@H](CN1CCCC1)c1ccccc1	0	1	1	0	0	0	0	0	0	0	1	1	0	1	0	2	2	0	0	1	1	0	0	0	0	0	0	1	0	1	0	0	0	0	2	0	0	0	0	0	0	0	0	0	0	0	0
CN(C(=O)CNc1ccc(CNS(C)(=O)=O)cc1)[C@H](CN1CC[C@H](O)C1)c1ccccc1	0.0128031793380269	O=C(CNc1ccccc1)N[C@H](CN1CCCC1)c1ccccc1	0	1	1	0	0	0	0	0	0	0	1	1	0	1	0	2	2	0	0	1	1	0	0	0	0	0	0	1	0	1	0	0	0	0	2	0	0	0	0	0	0	0	0	0	0	0	0
CN(CC(=O)N(C)[C@H](CN1CC[C@H](O)C1)c1ccccc1)c1ccc(C#N)cc1	2.49272228761499	O=C(CNc1ccccc1)N[C@H](CN1CCCC1)c1ccccc1	0	1	1	0	0	0	0	0	0	0	1	1	0	1	0	4	0	0	0	2	1	0	0	0	0	0	0	1	0	1	0	0	0	0	2	0	0	0	0	0	0	0	0	0	0	0	0
CC(=O)N(CC(=O)N(C)[C@H](CN1CC[C@H](O)C1)c1ccccc1)c1ccccc1	3.2962175253438	O=C(CNc1ccccc1)N[C@H](CN1CCCC1)c1ccccc1	0	1	1	0	0	0	0	0	0	0	2	2	0	1	0	3	0	0	0	1	1	0	0	0	0	0	0	2	0	1	0	0	0	0	2	0	0	0	0	0	0	0	0	0	0	0	0
CN(CC(=O)N(C)[C@H](CN1CC[C@H](O)C1)c1ccccc1)c1ccccc1	2.72712299345383	O=C(CNc1ccccc1)N[C@H](CN1CCCC1)c1ccccc1	0	1	1	0	0	0	0	0	0	0	1	1	0	1	0	3	0	0	0	2	1	0	0	0	0	0	0	1	0	1	0	0	0	0	2	0	0	0	0	0	0	0	0	0	0	0	0
CN(C(=O)CNc1ccccc1C#N)[C@H](CN1CC[C@H](O)C1)c1ccccc1	2.76558927428163	O=C(CNc1ccccc1)N[C@H](CN1CCCC1)c1ccccc1	0	1	1	0	0	0	0	0	0	0	1	1	0	1	0	3	1	0	0	1	1	0	0	0	0	0	0	1	0	1	0	0	0	0	2	0	0	0	0	0	0	0	0	0	0	0	0
CN(C(=O)CNc1cccc(C#N)c1)[C@H](CN1CC[C@H](O)C1)c1ccccc1	0.993632432349754	O=C(CNc1ccccc1)N[C@H](CN1CCCC1)c1ccccc1	0	1	1	0	0	0	0	0	0	0	1	1	0	1	0	3	1	0	0	1	1	0	0	0	0	0	0	1	0	1	0	0	0	0	2	0	0	0	0	0	0	0	0	0	0	0	0
CN(C(=O)CNc1ccc(C#N)cc1)[C@H](CN1CC[C@H](O)C1)c1ccccc1	1.17595398914371	O=C(CNc1ccccc1)N[C@H](CN1CCCC1)c1ccccc1	0	1	1	0	0	0	0	0	0	0	1	1	0	1	0	3	1	0	0	1	1	0	0	0	0	0	0	1	0	1	0	0	0	0	2	0	0	0	0	0	0	0	0	0	0	0	0
CN(C(=O)CNc1ccc([N+](=O)[O-])cc1)[C@H](CN1CC[C@H](O)C1)c1ccccc1	0.868469289395748	O=C(CNc1ccccc1)N[C@H](CN1CCCC1)c1ccccc1	0	1	1	0	0	0	0	0	0	0	1	1	0	1	0	3	1	0	0	1	1	0	0	0	0	0	0	1	0	1	0	0	0	0	2	0	0	0	0	0	0	0	0	0	0	0	0
CN(C(=O)CNc1ccc(Cl)c(Cl)c1)[C@H](CN1CC[C@H](O)C1)c1ccccc1	2.36668156671962	O=C(CNc1ccccc1)N[C@H](CN1CCCC1)c1ccccc1	0	1	1	0	0	0	0	0	0	0	1	1	0	1	0	2	1	0	0	1	1	0	0	0	0	0	0	1	0	1	0	0	0	0	2	0	0	0	0	0	0	0	0	0	2	0	0
CN(C(=O)CNc1ccc(C(F)(F)F)cc1)[C@H](CN1CC[C@H](O)C1)c1ccccc1	3.75297592783951	O=C(CNc1ccccc1)N[C@H](CN1CCCC1)c1ccccc1	0	1	1	0	0	0	0	0	0	0	1	1	0	1	0	2	1	0	0	1	1	0	0	0	0	3	0	1	0	1	0	0	0	0	2	0	0	0	0	0	0	0	0	0	3	0	0
CC(C)(Cc1c[nH]c2ccccc12)NCC(O)COc1ccc(O)cc1C#N	3.26342770252081	c1ccc(OCCCNCCc2c[nH]c3ccccc23)cc1	0	1	1	0	0	1	1	1	0	0	0	0	0	1	0	1	2	0	0	0	0	1	0	0	0	0	0	0	0	0	0	0	0	0	2	0	1	0	0	0	0	1	0	0	0	0	0
CC(C)NCC(O)COc1ccccc1	-0.798127036878302	c1ccccc1	0	1	1	0	0	0	0	0	0	0	0	0	0	0	0	0	1	0	0	0	0	0	0	0	0	0	0	0	0	0	0	0	0	0	1	0	0	0	0	0	0	1	0	0	0	0	0
COc1ccc2c(CC(C)(C)NCC(O)COc3ccccc3C#N)c[nH]c2c1	2.95974528872259	c1ccc(OCCCNCCc2c[nH]c3ccccc23)cc1	0	1	1	0	0	1	1	0	0	0	0	0	0	1	0	1	2	0	0	0	0	1	0	0	0	0	0	0	0	0	0	0	0	0	2	0	1	0	0	0	0	2	0	0	0	0	0
CC(C)(Cc1c[nH]c2ccccc12)NCC(O)COc1ccc(CCC(=O)O)cc1C#N	-0.392661928770137	c1ccc(OCCCNCCc2c[nH]c3ccccc23)cc1	1	1	1	0	0	1	1	0	1	1	1	0	0	1	0	1	2	0	0	0	0	1	0	0	0	0	0	0	0	0	1	0	0	0	2	0	1	0	0	0	0	1	0	0	0	0	0
CC(C)(Cc1c[nH]c2ccccc12)NCC(O)COc1ccccc1C#N	5.08797699457185	c1ccc(OCCCNCCc2c[nH]c3ccccc23)cc1	0	1	1	0	0	1	1	0	0	0	0	0	0	1	0	1	2	0	0	0	0	1	0	0	0	0	0	0	0	0	0	0	0	0	2	0	1	0	0	0	0	1	0	0	0	0	0
CCOC(=O)CCc1ccc(OCC(O)CNC(C)(C)Cc2c[nH]c3ccccc23)c(C#N)c1	1.35030737628849	c1ccc(OCCCNCCc2c[nH]c3ccccc23)cc1	0	1	1	0	0	1	1	0	0	0	1	1	0	1	0	1	2	0	0	0	0	1	0	0	0	0	0	0	0	0	1	0	0	0	2	0	1	0	0	0	1	2	0	0	0	0	0
CC(C)(Cc1c[nH]c2ccccc12)NCC(O)COc1ccccc1	5.59880261833784	c1ccc(OCCCNCCc2c[nH]c3ccccc23)cc1	0	1	1	0	0	1	1	0	0	0	0	0	0	1	0	0	2	0	0	0	0	1	0	0	0	0	0	0	0	0	0	0	0	0	2	0	1	0	0	0	0	1	0	0	0	0	0
C=CCOc1ccc(OCC(O)CNC(C)C)cc1	-0.952277716705559	c1ccccc1	0	1	1	0	0	0	0	0	0	0	0	0	0	0	0	0	1	0	0	0	0	0	0	0	0	0	0	0	0	0	0	0	0	0	1	0	0	0	0	0	0	2	0	0	0	0	0
CC(C)(Cc1c[nH]c2ccc(O)cc12)NCC(O)COc1ccccc1C#N	4.61797336532612	c1ccc(OCCCNCCc2c[nH]c3ccccc23)cc1	0	1	1	0	0	1	1	1	0	0	0	0	0	1	0	1	2	0	0	0	0	1	0	0	0	0	0	0	0	0	0	0	0	0	2	0	1	0	0	0	0	1	0	0	0	0	0
C=CCN(CC(O)COc1ccccc1C#N)C(C)(C)Cc1cc2ccccc2[nH]1	5.31112054588606	c1ccc(OCCCNCCc2cc3ccccc3[nH]2)cc1	0	1	1	0	0	1	1	0	0	0	0	0	0	1	0	2	1	0	0	0	0	1	0	0	0	0	0	0	0	0	0	0	0	0	2	0	1	0	0	0	0	1	0	0	0	0	0
COc1ccc2[nH]cc(CC(C)(C)NCC(O)COc3ccccc3C#N)c2c1	5.08797699457185	c1ccc(OCCCNCCc2c[nH]c3ccccc23)cc1	0	1	1	0	0	1	1	0	0	0	0	0	0	1	0	1	2	0	0	0	0	1	0	0	0	0	0	0	0	0	0	0	0	0	2	0	1	0	0	0	0	2	0	0	0	0	0
C#CCN(CC(O)COc1ccccc1C#N)C(C)(C)Cc1cc2ccccc2[nH]1	2.49272228761499	c1ccc(OCCCNCCc2cc3ccccc3[nH]2)cc1	0	1	1	0	0	1	1	0	0	0	0	0	0	1	0	2	1	0	0	0	0	1	0	0	0	0	0	0	0	0	0	0	0	0	2	0	1	0	0	0	0	1	0	0	0	0	0
CCc1ccccc1OCC(O)CNC(C)(C)Cc1cc2ccccc2[nH]1	4.21250825721795	c1ccc(OCCCNCCc2cc3ccccc3[nH]2)cc1	0	1	1	0	0	1	1	0	0	0	0	0	0	1	0	0	2	0	0	0	0	1	0	0	0	0	0	0	0	0	1	0	0	0	2	0	1	0	0	0	0	1	0	0	0	0	0
CC(C)(Cc1c[nH]c2ccccc12)NCC(O)COc1ccc(F)cc1C#N	5.08797699457185	c1ccc(OCCCNCCc2c[nH]c3ccccc23)cc1	0	1	1	0	0	1	1	0	0	0	0	0	0	1	0	1	2	0	0	0	0	1	0	0	0	0	0	0	0	0	0	0	0	0	2	0	1	0	0	0	0	1	0	0	1	0	0
Cc1cc(OCC(O)CNC(C)(C)Cc2cc3ccccc3[nH]2)ccc1S(C)(=O)=O	5.31112054588606	c1ccc(OCCCNCCc2cc3ccccc3[nH]2)cc1	0	1	1	0	0	1	1	0	0	0	0	0	0	1	0	0	2	0	0	0	0	1	0	0	0	0	0	0	0	0	1	0	0	0	2	0	1	0	0	0	0	1	0	0	0	0	0
CC(C)(Cc1cc2ccccc2[nH]1)NCC(O)COc1ccc(S(C)(=O)=O)cc1	3.14206684551654	c1ccc(OCCCNCCc2cc3ccccc3[nH]2)cc1	0	1	1	0	0	1	1	0	0	0	0	0	0	1	0	0	2	0	0	0	0	1	0	0	0	0	0	0	0	0	0	0	0	0	2	0	1	0	0	0	0	1	0	0	0	0	0
CC(C)(Cc1cc2ccccc2[nH]1)NCC(O)COc1ccccc1S(C)(=O)=O	4.29951963420758	c1ccc(OCCCNCCc2cc3ccccc3[nH]2)cc1	0	1	1	0	0	1	1	0	0	0	0	0	0	1	0	0	2	0	0	0	0	1	0	0	0	0	0	0	0	0	0	0	0	0	2	0	1	0	0	0	0	1	0	0	0	0	0
Cc1ccccc1OCC(O)CNC(C)(C)Cc1cc2ccccc2n1C	4.50019032966973	c1ccc(OCCCNCCc2cc3ccccc3[nH]2)cc1	0	1	1	0	0	1	0	0	0	0	0	0	0	1	0	1	1	0	0	0	0	0	0	0	0	0	0	0	0	0	2	0	0	0	2	0	1	0	0	0	0	1	0	0	0	0	0
CC(C)(Cc1cc2ccccc2[nH]1)NCC(O)COc1ccc(C#N)cc1	4.21250825721795	c1ccc(OCCCNCCc2cc3ccccc3[nH]2)cc1	0	1	1	0	0	1	1	0	0	0	0	0	0	1	0	1	2	0	0	0	0	1	0	0	0	0	0	0	0	0	0	0	0	0	2	0	1	0	0	0	0	1	0	0	0	0	0
CN(CC(O)COc1ccccc1C#N)C(C)(C)Cc1cc2ccccc2[nH]1	5.59880261833784	c1ccc(OCCCNCCc2cc3ccccc3[nH]2)cc1	0	1	1	0	0	1	1	0	0	0	0	0	0	1	0	2	1	0	0	1	0	1	0	0	0	0	0	0	0	0	0	0	0	0	2	0	1	0	0	0	0	1	0	0	0	0	0
CCc1nc(N)nc(N)c1-c1ccc2c(c1)N(CCCC(F)(F)F)C(=O)[C@](C)(c1cc(F)cc(F)c1)O2	2.93621479131239	O=C1Nc2cc(-c3cncnc3)ccc2OC1c1ccccc1	0	0	0	2	0	2	0	0	0	0	1	1	0	0	0	3	0	2	0	0	0	0	0	0	0	3	0	1	0	3	1	0	0	0	2	0	1	0	0	0	0	1	0	0	5	0	0
CCOCCCN1C(=O)C(C)(c2cc(F)cc(F)c2)Oc2ccc(-c3c(N)nc(N)nc3CC)cc21	-0.933046354777673	O=C1Nc2cc(-c3cncnc3)ccc2OC1c1ccccc1	0	0	0	2	0	2	0	0	0	0	1	1	0	0	0	3	0	2	0	0	0	0	0	0	0	0	0	1	0	3	1	0	0	0	2	0	1	0	0	0	0	2	0	0	2	0	0
CCc1nc(N)nc(N)c1-c1ccc2c(c1)N(CCCOC(F)(F)F)C(=O)C(C)(c1cc(F)cc(F)c1)O2	0.922863361461546	O=C1Nc2cc(-c3cncnc3)ccc2OC1c1ccccc1	0	0	0	2	0	2	0	0	0	0	1	1	0	0	0	3	0	2	0	0	0	0	0	0	0	3	0	1	0	3	1	0	0	0	2	0	1	0	0	0	0	2	0	0	5	0	0
CCc1nc(N)nc(N)c1-c1ccc2c(c1)N(CCCC#N)C(=O)C(C)(c1cc(F)cc(F)c1)O2	-1.23638196780946	O=C1Nc2cc(-c3cncnc3)ccc2OC1c1ccccc1	0	0	0	2	0	2	0	0	0	0	1	1	0	0	0	4	0	2	0	0	0	0	0	0	0	0	0	1	0	3	1	0	0	0	2	0	1	0	0	0	0	1	0	0	2	0	0
CCc1nc(N)nc(N)c1-c1ccc2c(c1)N(CCNS(C)(=O)=O)C(=O)C(C)(c1cc(F)cc(F)c1)O2	-0.622450022803015	O=C1Nc2cc(-c3cncnc3)ccc2OC1c1ccccc1	0	0	0	2	0	2	0	0	0	0	1	1	0	0	0	3	1	2	0	0	0	0	0	0	0	0	0	1	0	3	1	0	0	0	2	0	1	0	0	0	0	1	0	0	2	0	0
CCNC(=O)CN1C(=O)C(C)(c2cc(F)cc(F)c2)Oc2ccc(-c3c(N)nc(N)nc3CC)cc21	1.45566789194631	O=C1Nc2cc(-c3cncnc3)ccc2OC1c1ccccc1	0	0	0	2	0	2	0	0	0	0	2	2	0	0	0	3	1	2	0	1	0	0	0	0	0	0	0	2	0	3	1	0	0	0	2	0	1	0	0	0	0	1	0	0	2	0	0
CCc1nc(N)nc(N)c1-c1ccc2c(c1)N(CCCCO)C(=O)C(C)(c1cc(F)cc(F)c1)O2	0.152065246671535	O=C1Nc2cc(-c3cncnc3)ccc2OC1c1ccccc1	0	1	1	2	0	2	0	0	0	0	1	1	0	0	0	3	0	2	0	0	0	0	0	0	0	0	0	1	0	3	1	0	0	0	2	0	1	0	0	0	0	1	0	0	2	0	0
CCc1nc(N)nc(N)c1-c1ccc2c(c1)N(CCCO)C(=O)C(C)(c1cc(F)cc(F)c1)O2	-1.30895266064429	O=C1Nc2cc(-c3cncnc3)ccc2OC1c1ccccc1	0	1	1	2	0	2	0	0	0	0	1	1	0	0	0	3	0	2	0	0	0	0	0	0	0	0	0	1	0	3	1	0	0	0	2	0	1	0	0	0	0	1	0	0	2	0	0
CCc1nc(N)nc(N)c1-c1ccc2c(c1)N(CCNC(C)=O)C(=O)C(C)(c1cc(F)cc(F)c1)O2	-1.30895266064429	O=C1Nc2cc(-c3cncnc3)ccc2OC1c1ccccc1	0	0	0	2	0	2	0	0	0	0	2	2	0	0	0	3	1	2	0	0	0	0	0	0	0	0	0	2	0	3	1	0	0	0	2	0	1	0	0	0	0	1	0	0	2	0	0
CCc1nc(N)nc(N)c1-c1ccc2c(c1)N(CCCOC)C(=O)C(C)(c1cc(F)cc(F)c1)O2	0.251695087620377	O=C1Nc2cc(-c3cncnc3)ccc2OC1c1ccccc1	0	0	0	2	0	2	0	0	0	0	1	1	0	0	0	3	0	2	0	0	0	0	0	0	0	0	0	1	0	3	1	0	0	0	2	0	1	0	0	0	0	2	0	0	2	0	0
CCc1nc(N)nc(N)c1-c1ccc2c(c1)N(CCNC(C)=O)C(=O)C(C)(c1ccc(Cl)cc1)O2	-0.852194258148577	O=C1Nc2cc(-c3cncnc3)ccc2OC1c1ccccc1	0	0	0	2	0	2	0	0	0	0	2	2	0	0	0	3	1	2	0	0	0	0	0	0	0	0	0	2	0	3	1	0	0	0	2	0	1	0	0	0	0	1	0	0	1	0	0
CCc1nc(N)nc(N)c1-c1ccc2c(c1)N(CCCOC)C(=O)C(C)(c1ccc(F)c(F)c1)O2	0.351778546177359	O=C1Nc2cc(-c3cncnc3)ccc2OC1c1ccccc1	0	0	0	2	0	2	0	0	0	0	1	1	0	0	0	3	0	2	0	0	0	0	0	0	0	0	0	1	0	3	1	0	0	0	2	0	1	0	0	0	0	2	0	0	2	0	0
CCc1nc(N)nc(N)c1-c1ccc2c(c1)N(CCCOC)C(=O)C(CC)(c1cc(F)cc(F)c1)O2	0.898322252545428	O=C1Nc2cc(-c3cncnc3)ccc2OC1c1ccccc1	0	0	0	2	0	2	0	0	0	0	1	1	0	0	0	3	0	2	0	0	0	0	0	0	0	0	0	1	0	3	1	0	0	0	2	0	1	0	0	0	0	2	0	0	2	0	0
Fc1ccc(CN(C2CCOCC2)[C@H]2CCNC2)c(F)c1F	0.175322108835802	c1ccc(CN(C2CCOCC2)[C@H]2CCNC2)cc1	0	0	0	0	0	0	0	0	0	0	0	0	0	0	0	1	1	0	0	0	0	0	0	0	0	0	0	0	0	0	0	0	0	0	1	0	0	0	0	0	0	1	0	0	3	0	0
FC(F)(F)c1ccccc1CN(C1CCOCC1)[C@H]1CCNC1	-1.30895266064429	c1ccc(CN(C2CCOCC2)[C@H]2CCNC2)cc1	0	0	0	0	0	0	0	0	0	0	0	0	0	0	0	1	1	0	0	0	0	0	0	0	0	3	0	0	0	0	0	0	0	0	1	0	0	0	0	0	0	1	0	0	3	0	0
Cc1ccccc1CN(C1CCOCC1)[C@H]1CCNC1	-1.30895266064429	c1ccc(CN(C2CCOCC2)[C@H]2CCNC2)cc1	0	0	0	0	0	0	0	0	0	0	0	0	0	0	0	1	1	0	0	0	0	0	0	0	0	0	0	0	0	0	1	0	0	0	1	0	0	0	0	0	0	1	0	0	0	0	0
Fc1cccc(CN(C2CCOCC2)[C@H]2CCNC2)c1C(F)(F)F	-1.30895266064429	c1ccc(CN(C2CCOCC2)[C@H]2CCNC2)cc1	0	0	0	0	0	0	0	0	0	0	0	0	0	0	0	1	1	0	0	0	0	0	0	0	0	3	0	0	0	0	0	0	0	0	1	0	0	0	0	0	0	1	0	0	4	0	0
COc1cccc(CN(C2CCOCC2)[C@H]2CCNC2)c1C	-0.0118894332523442	c1ccc(CN(C2CCOCC2)[C@H]2CCNC2)cc1	0	0	0	0	0	0	0	0	0	0	0	0	0	0	0	1	1	0	0	0	0	0	0	0	0	0	0	0	0	0	0	0	0	0	1	0	0	0	0	0	0	2	0	0	0	0	0
Cc1c(CN(C2CCOCC2)[C@H]2CCNC2)cccc1C(F)(F)F	0.387496628779438	c1ccc(CN(C2CCOCC2)[C@H]2CCNC2)cc1	0	0	0	0	0	0	0	0	0	0	0	0	0	0	0	1	1	0	0	0	0	0	0	0	0	3	0	0	0	0	0	0	0	0	1	0	0	0	0	0	0	1	0	0	3	0	0
Cc1cccc(CN(C2CCOCC2)[C@H]2CCNC2)c1Cl	-0.6614159913364	c1ccc(CN(C2CCOCC2)[C@H]2CCNC2)cc1	0	0	0	0	0	0	0	0	0	0	0	0	0	0	0	1	1	0	0	0	0	0	0	0	0	0	0	0	0	0	1	0	0	0	1	0	0	0	0	0	0	1	0	0	1	0	0
Cc1cccc(CN(C2CCOCC2)[C@H]2CCNC2)c1C	0.317292370106189	c1ccc(CN(C2CCOCC2)[C@H]2CCNC2)cc1	0	0	0	0	0	0	0	0	0	0	0	0	0	0	0	1	1	0	0	0	0	0	0	0	0	0	0	0	0	0	1	0	0	0	1	0	0	0	0	0	0	1	0	0	0	0	0
Clc1cccc(CN(C2CCOCC2)[C@H]2CCNC2)c1Cl	0.523628803104017	c1ccc(CN(C2CCOCC2)[C@H]2CCNC2)cc1	0	0	0	0	0	0	0	0	0	0	0	0	0	0	0	1	1	0	0	0	0	0	0	0	0	0	0	0	0	0	0	0	0	0	1	0	0	0	0	0	0	1	0	0	2	0	0
CC(=O)c1sc(NC(=O)N[C@@H]2CN(CCO)CC[C@H]2CN2CCC[C@@H](Cc3ccc(F)cc3)C2)nc1C	-0.392661928770137	O=C(Nc1nccs1)N[C@@H]1CNCC[C@H]1CN1CCC[C@@H](Cc2ccccc2)C1	0	1	1	0	0	1	0	0	0	0	2	2	0	1	0	3	2	0	0	0	2	0	0	0	0	0	0	2	0	1	1	0	0	0	1	0	0	0	0	0	0	0	0	0	1	0	0
CC(=O)c1sc(NC(=O)N[C@@H]2CN(CC(=O)N(C)C)CC[C@H]2CN2CCC[C@@H](Cc3ccc(F)cc3)C2)nc1C	2.39334981380178	O=C(Nc1nccs1)N[C@@H]1CNCC[C@H]1CN1CCC[C@@H](Cc2ccccc2)C1	0	0	0	0	0	1	0	0	0	0	3	3	0	0	0	4	2	0	0	1	2	0	0	0	0	0	0	3	0	1	1	0	0	0	1	0	0	0	0	0	0	0	0	0	1	0	0
CC(=O)c1sc(NC(=O)N[C@@H]2CN(CCF)CC[C@H]2CN2CCC[C@@H](Cc3ccc(F)cc3)C2)nc1C	0.898322252545428	O=C(Nc1nccs1)N[C@@H]1CNCC[C@H]1CN1CCC[C@@H](Cc2ccccc2)C1	0	0	0	0	0	1	0	0	0	0	2	2	0	0	0	3	2	0	0	0	2	0	0	0	0	1	0	2	0	1	1	0	0	0	1	0	0	0	0	0	0	0	0	0	2	0	0
CC(=O)CN1CC[C@@H](CN2CCC[C@@H](Cc3ccc(F)cc3)C2)[C@H](NC(=O)Nc2nc(C)c(C(C)=O)s2)C1	0.731268167882263	O=C(Nc1nccs1)N[C@@H]1CNCC[C@H]1CN1CCC[C@@H](Cc2ccccc2)C1	0	0	0	0	0	1	0	0	0	0	3	3	0	0	0	3	2	0	0	0	2	0	0	0	0	0	0	2	0	1	1	0	0	0	1	0	0	0	0	0	0	0	0	0	1	0	0
CC(=O)c1sc(NC(=O)N[C@@H]2CN(CC#N)CC[C@H]2CN2CCC[C@@H](Cc3ccc(F)cc3)C2)nc1C	2.98384284030165	O=C(Nc1nccs1)N[C@@H]1CNCC[C@H]1CN1CCC[C@@H](Cc2ccccc2)C1	0	0	0	0	0	1	0	0	0	0	2	2	0	0	0	4	2	0	0	0	2	0	0	0	0	0	0	2	0	1	1	0	0	0	1	0	0	0	0	0	0	0	0	0	1	0	0
CC(=O)c1sc(NC(=O)N[C@@H]2CN(C(=O)CN(C)C)CC[C@H]2CN2CCC[C@@H](Cc3ccc(F)cc3)C2)nc1C	2.78539190157781	O=C(Nc1nccs1)N[C@@H]1CNCC[C@H]1CN1CCC[C@@H](Cc2ccccc2)C1	0	0	0	0	0	1	0	0	0	0	3	3	0	0	0	4	2	0	0	1	2	0	0	0	0	0	0	3	0	1	1	0	0	0	1	0	0	0	0	0	0	0	0	0	1	0	0
CNC(=O)N1CC[C@@H](CN2CCC[C@@H](Cc3ccc(F)cc3)C2)[C@H](NC(=O)Nc2nc(C)c(C(C)=O)s2)C1	1.90992316422391	O=C(Nc1nccs1)N[C@@H]1CNCC[C@H]1CN1CCC[C@@H](Cc2ccccc2)C1	0	0	0	0	0	1	0	0	0	0	3	3	0	0	0	3	3	0	0	0	2	0	0	0	0	0	0	4	0	1	1	0	0	0	1	0	0	0	0	0	0	0	0	0	1	0	0
CCNC(=O)N1CC[C@@H](CN2CCC[C@@H](Cc3ccc(F)cc3)C2)[C@H](NC(=O)Nc2nc(C)c(C(C)=O)s2)C1	1.99693454121354	O=C(Nc1nccs1)N[C@@H]1CNCC[C@H]1CN1CCC[C@@H](Cc2ccccc2)C1	0	0	0	0	0	1	0	0	0	0	3	3	0	0	0	3	3	0	0	0	2	0	0	0	0	0	0	4	0	1	1	0	0	0	1	0	0	0	0	0	0	0	0	0	1	0	0
COCC(=O)N1CC[C@@H](CN2CCC[C@@H](Cc3ccc(F)cc3)C2)[C@H](NC(=O)Nc2nc(C)c(C(C)=O)s2)C1	1.90992316422391	O=C(Nc1nccs1)N[C@@H]1CNCC[C@H]1CN1CCC[C@@H](Cc2ccccc2)C1	0	0	0	0	0	1	0	0	0	0	3	3	0	0	0	3	2	0	0	0	2	0	0	0	0	0	0	3	0	1	1	0	0	0	1	0	0	0	0	0	0	1	0	0	1	0	0
CC(=O)c1sc(NC(=O)N[C@@H]2CN(C(C)=O)CC[C@H]2CN2CCC[C@@H](Cc3ccc(F)cc3)C2)nc1C	1.82988045655037	O=C(Nc1nccs1)N[C@@H]1CNCC[C@H]1CN1CCC[C@@H](Cc2ccccc2)C1	0	0	0	0	0	1	0	0	0	0	3	3	0	0	0	3	2	0	0	0	2	0	0	0	0	0	0	3	0	1	1	0	0	0	1	0	0	0	0	0	0	0	0	0	1	0	0
CCC(=O)N1CC[C@@H](CN2CCC[C@@H](Cc3ccc(F)cc3)C2)[C@H](NC(=O)Nc2nc(C)c(C(C)=O)s2)C1	1.6867796129097	O=C(Nc1nccs1)N[C@@H]1CNCC[C@H]1CN1CCC[C@@H](Cc2ccccc2)C1	0	0	0	0	0	1	0	0	0	0	3	3	0	0	0	3	2	0	0	0	2	0	0	0	0	0	0	3	0	1	1	0	0	0	1	0	0	0	0	0	0	0	0	0	1	0	0
COC(=O)N1CC[C@@H](CN2CCC[C@@H](Cc3ccc(F)cc3)C2)[C@H](NC(=O)Nc2nc(C)c(C(C)=O)s2)C1	4.61797336532612	O=C(Nc1nccs1)N[C@@H]1CNCC[C@H]1CN1CCC[C@@H](Cc2ccccc2)C1	0	0	0	0	0	1	0	0	0	0	3	3	0	0	0	3	2	0	0	0	2	0	0	0	0	0	0	3	0	1	1	0	0	0	1	0	0	0	0	0	0	1	0	0	1	0	0
CC(=O)c1sc(NC(=O)N[C@@H]2CN(C(=O)C(C)C)CC[C@H]2CN2CCC[C@@H](Cc3ccc(F)cc3)C2)nc1C	2.30296575233352	O=C(Nc1nccs1)N[C@@H]1CNCC[C@H]1CN1CCC[C@@H](Cc2ccccc2)C1	0	0	0	0	0	1	0	0	0	0	3	3	0	0	0	3	2	0	0	0	2	0	0	0	0	0	0	3	0	1	1	0	0	0	1	0	0	0	0	0	0	0	0	0	1	0	0
CC(=O)c1sc(NC(=O)N[C@@H]2CCN(C)C[C@H]2CN2CCC[C@@H](Cc3ccc(F)cc3)C2)nc1C	1.30378736065359	O=C(Nc1nccs1)N[C@@H]1CCNC[C@H]1CN1CCC[C@@H](Cc2ccccc2)C1	0	0	0	0	0	1	0	0	0	0	2	2	0	0	0	3	2	0	0	0	2	0	0	0	0	0	0	2	0	1	1	0	0	0	1	0	0	0	0	0	0	0	0	0	1	0	0
CC(=O)c1sc(NC(=O)N[C@@H]2CCN(CCO)C[C@H]2CN2CCC[C@@H](Cc3ccc(F)cc3)C2)nc1C	-1.04324949491129	O=C(Nc1nccs1)N[C@@H]1CCNC[C@H]1CN1CCC[C@@H](Cc2ccccc2)C1	0	1	1	0	0	1	0	0	0	0	2	2	0	1	0	3	2	0	0	0	2	0	0	0	0	0	0	2	0	1	1	0	0	0	1	0	0	0	0	0	0	0	0	0	1	0	0
CC(=O)c1sc(NC(=O)N[C@@H]2CCN(CC(=O)N(C)C)C[C@H]2CN2CCC[C@@H](Cc3ccc(F)cc3)C2)nc1C	1.0626253038367	O=C(Nc1nccs1)N[C@@H]1CCNC[C@H]1CN1CCC[C@@H](Cc2ccccc2)C1	0	0	0	0	0	1	0	0	0	0	3	3	0	0	0	4	2	0	0	1	2	0	0	0	0	0	0	3	0	1	1	0	0	0	1	0	0	0	0	0	0	0	0	0	1	0	0
CC(=O)c1sc(NC(=O)N[C@@H]2CCN(CCF)C[C@H]2CN2CCC[C@@H](Cc3ccc(F)cc3)C2)nc1C	0.633629698318346	O=C(Nc1nccs1)N[C@@H]1CCNC[C@H]1CN1CCC[C@@H](Cc2ccccc2)C1	0	0	0	0	0	1	0	0	0	0	2	2	0	0	0	3	2	0	0	0	2	0	0	0	0	1	0	2	0	1	1	0	0	0	1	0	0	0	0	0	0	0	0	0	2	0	0
CC(=O)CN1CC[C@@H](NC(=O)Nc2nc(C)c(C(C)=O)s2)[C@H](CN2CCC[C@@H](Cc3ccc(F)cc3)C2)C1	-1.23995978915734	O=C(Nc1nccs1)N[C@@H]1CCNC[C@H]1CN1CCC[C@@H](Cc2ccccc2)C1	0	0	0	0	0	1	0	0	0	0	3	3	0	0	0	3	2	0	0	0	2	0	0	0	0	0	0	2	0	1	1	0	0	0	1	0	0	0	0	0	0	0	0	0	1	0	0
CC(=O)c1sc(NC(=O)N[C@@H]2CCN(CC#N)C[C@H]2CN2CCC[C@@H](Cc3ccc(F)cc3)C2)nc1C	1.39909754045792	O=C(Nc1nccs1)N[C@@H]1CCNC[C@H]1CN1CCC[C@@H](Cc2ccccc2)C1	0	0	0	0	0	1	0	0	0	0	2	2	0	0	0	4	2	0	0	0	2	0	0	0	0	0	0	2	0	1	1	0	0	0	1	0	0	0	0	0	0	0	0	0	1	0	0
CC(=O)c1sc(NC(=O)N[C@@H]2CCN(C(=O)CN(C)C)C[C@H]2CN2CCC[C@@H](Cc3ccc(F)cc3)C2)nc1C	0.463004181287582	O=C(Nc1nccs1)N[C@@H]1CCNC[C@H]1CN1CCC[C@@H](Cc2ccccc2)C1	0	0	0	0	0	1	0	0	0	0	3	3	0	0	0	4	2	0	0	1	2	0	0	0	0	0	0	3	0	1	1	0	0	0	1	0	0	0	0	0	0	0	0	0	1	0	0
CNC(=O)N1CC[C@@H](NC(=O)Nc2nc(C)c(C(C)=O)s2)[C@H](CN2CCC[C@@H](Cc3ccc(F)cc3)C2)C1	2.69008172177348	O=C(Nc1nccs1)N[C@@H]1CCNC[C@H]1CN1CCC[C@@H](Cc2ccccc2)C1	0	0	0	0	0	1	0	0	0	0	3	3	0	0	0	3	3	0	0	0	2	0	0	0	0	0	0	4	0	1	1	0	0	0	1	0	0	0	0	0	0	0	0	0	1	0	0
CCNC(=O)N1CC[C@@H](NC(=O)Nc2nc(C)c(C(C)=O)s2)[C@H](CN2CCC[C@@H](Cc3ccc(F)cc3)C2)C1	3.86420156294974	O=C(Nc1nccs1)N[C@@H]1CCNC[C@H]1CN1CCC[C@@H](Cc2ccccc2)C1	0	0	0	0	0	1	0	0	0	0	3	3	0	0	0	3	3	0	0	0	2	0	0	0	0	0	0	4	0	1	1	0	0	0	1	0	0	0	0	0	0	0	0	0	1	0	0
COCC(=O)N1CC[C@@H](NC(=O)Nc2nc(C)c(C(C)=O)s2)[C@H](CN2CCC[C@@H](Cc3ccc(F)cc3)C2)C1	1.90992316422391	O=C(Nc1nccs1)N[C@@H]1CCNC[C@H]1CN1CCC[C@@H](Cc2ccccc2)C1	0	0	0	0	0	1	0	0	0	0	3	3	0	0	0	3	2	0	0	0	2	0	0	0	0	0	0	3	0	1	1	0	0	0	1	0	0	0	0	0	0	1	0	0	1	0	0
CC(=O)c1sc(NC(=O)N[C@@H]2CCN(C(C)=O)C[C@H]2CN2CCC[C@@H](Cc3ccc(F)cc3)C2)nc1C	1.75577248439665	O=C(Nc1nccs1)N[C@@H]1CCNC[C@H]1CN1CCC[C@@H](Cc2ccccc2)C1	0	0	0	0	0	1	0	0	0	0	3	3	0	0	0	3	2	0	0	0	2	0	0	0	0	0	0	3	0	1	1	0	0	0	1	0	0	0	0	0	0	0	0	0	1	0	0
CCC(=O)N1CC[C@@H](NC(=O)Nc2nc(C)c(C(C)=O)s2)[C@H](CN2CCC[C@@H](Cc3ccc(F)cc3)C2)C1	4.0583575773907	O=C(Nc1nccs1)N[C@@H]1CCNC[C@H]1CN1CCC[C@@H](Cc2ccccc2)C1	0	0	0	0	0	1	0	0	0	0	3	3	0	0	0	3	2	0	0	0	2	0	0	0	0	0	0	3	0	1	1	0	0	0	1	0	0	0	0	0	0	0	0	0	1	0	0
COC(=O)N1CC[C@@H](NC(=O)Nc2nc(C)c(C(C)=O)s2)[C@H](CN2CCC[C@@H](Cc3ccc(F)cc3)C2)C1	6.69741490700595	O=C(Nc1nccs1)N[C@@H]1CCNC[C@H]1CN1CCC[C@@H](Cc2ccccc2)C1	0	0	0	0	0	1	0	0	0	0	3	3	0	0	0	3	2	0	0	0	2	0	0	0	0	0	0	3	0	1	1	0	0	0	1	0	0	0	0	0	0	1	0	0	1	0	0
CC(=O)c1sc(NC(=O)N[C@@H]2CCN(C(=O)C(C)C)C[C@H]2CN2CCC[C@@H](Cc3ccc(F)cc3)C2)nc1C	5.08797699457185	O=C(Nc1nccs1)N[C@@H]1CCNC[C@H]1CN1CCC[C@@H](Cc2ccccc2)C1	0	0	0	0	0	1	0	0	0	0	3	3	0	0	0	3	2	0	0	0	2	0	0	0	0	0	0	3	0	1	1	0	0	0	1	0	0	0	0	0	0	0	0	0	1	0	0
CC(=O)c1sc(NC(=O)N[C@@H]2CNCC[C@H]2CN2CCC[C@@H](Cc3ccc(F)cc3)C2)nc1C	-1.93310696971729	O=C(Nc1nccs1)N[C@@H]1CNCC[C@H]1CN1CCC[C@@H](Cc2ccccc2)C1	0	0	0	0	0	1	0	0	0	0	2	2	0	0	0	2	3	0	0	0	1	0	0	0	0	0	0	2	0	1	1	0	0	0	1	0	0	0	0	0	0	0	0	0	1	0	0
CC(=O)c1sc(NC(=O)N[C@@H]2CN(C(=O)OC(C)(C)C)CC[C@H]2CN2CCC[C@@H](Cc3ccc(F)cc3)C2)nc1C	3.92482618476617	O=C(Nc1nccs1)N[C@@H]1CNCC[C@H]1CN1CCC[C@@H](Cc2ccccc2)C1	0	0	0	0	0	1	0	0	0	0	3	3	0	0	0	3	2	0	0	0	2	0	0	0	0	0	0	3	0	1	1	0	0	0	1	0	0	0	0	0	0	1	0	0	1	0	0
CC(=O)c1sc(NC(=O)N[C@@H]2CCNC[C@H]2CN2CCC[C@@H](Cc3ccc(F)cc3)C2)nc1C	-0.903487552536127	O=C(Nc1nccs1)N[C@@H]1CCNC[C@H]1CN1CCC[C@@H](Cc2ccccc2)C1	0	0	0	0	0	1	0	0	0	0	2	2	0	0	0	2	3	0	0	0	1	0	0	0	0	0	0	2	0	1	1	0	0	0	1	0	0	0	0	0	0	0	0	0	1	0	0
CC(=O)c1sc(NC(=O)N[C@@H]2CCN(C(=O)OC(C)(C)C)C[C@H]2CN2CCC[C@@H](Cc3ccc(F)cc3)C2)nc1C	2.6543636391714	O=C(Nc1nccs1)N[C@@H]1CCNC[C@H]1CN1CCC[C@@H](Cc2ccccc2)C1	0	0	0	0	0	1	0	0	0	0	3	3	0	0	0	3	2	0	0	0	2	0	0	0	0	0	0	3	0	1	1	0	0	0	1	0	0	0	0	0	0	1	0	0	1	0	0
C[C@H](C[C@@H](C)N1CCC[C@@H](Cc2ccc(F)cc2)C1)NC(=O)Nc1cccc(-c2nnnn2C)c1	1.30378736065359	O=C(NCCCN1CCC[C@@H](Cc2ccccc2)C1)Nc1cccc(-c2nnn[nH]2)c1	0	0	0	0	0	4	0	0	0	0	1	1	0	0	0	5	2	0	0	0	1	0	0	0	0	0	0	2	0	1	1	0	0	0	2	0	0	0	0	0	0	0	0	0	1	0	0
CCc1cc(NC(=O)N[C@H](C)C[C@@H](N(C)C)N2CCC[C@@H](Cc3ccc(F)cc3)C2)cc(-c2nnnn2C)c1	1.75577248439665	O=C(NCCCN1CCC[C@@H](Cc2ccccc2)C1)Nc1cccc(-c2nnn[nH]2)c1	0	0	0	0	0	4	0	0	0	0	1	1	0	0	0	6	2	0	0	0	1	0	0	0	0	0	0	2	0	1	2	0	0	0	2	0	0	0	0	0	0	0	0	0	1	0	0
CC(=O)N[C@H](C[C@@H](C)NC(=O)Nc1cccc(-c2nnnn2C)c1)N1CCC[C@@H](Cc2ccc(F)cc2)C1	0.757243654285523	O=C(NCCCN1CCC[C@@H](Cc2ccccc2)C1)Nc1cccc(-c2nnn[nH]2)c1	0	0	0	0	0	4	0	0	0	0	2	2	0	0	0	5	3	0	0	0	1	0	0	0	0	0	0	3	0	1	1	0	0	0	2	0	0	0	0	0	0	0	0	0	1	0	0
C[C@H](C[C@@H](N)N1CCC[C@@H](Cc2ccc(F)cc2)C1)NC(=O)Nc1cccc(-c2nnnn2C)c1	3.00853545289202	O=C(NCCCN1CCC[C@@H](Cc2ccccc2)C1)Nc1cccc(-c2nnn[nH]2)c1	0	0	0	0	0	4	0	0	0	0	1	1	0	0	0	5	2	1	0	0	1	0	0	0	0	0	0	2	0	1	1	0	0	0	2	0	0	0	0	0	0	0	0	0	1	0	0
CNC(=O)O[C@H](C[C@@H](C)NC(=O)Nc1cccc(-c2nnnn2C)c1)N1CCC[C@@H](Cc2ccc(F)cc2)C1	0.705950359897972	O=C(NCCCN1CCC[C@@H](Cc2ccccc2)C1)Nc1cccc(-c2nnn[nH]2)c1	0	0	0	0	0	4	0	0	0	0	2	2	0	0	0	5	3	0	0	0	1	0	0	0	1	0	0	3	0	1	1	0	0	0	2	0	0	0	0	0	0	1	0	0	1	0	0
CC(C)C[C@H](C[C@@H](O)N1CCC[C@@H](Cc2ccc(F)cc2)C1)NC(=O)Nc1cccc(-c2nnnn2C)c1	2.60307034478385	O=C(NCCCN1CCC[C@@H](Cc2ccccc2)C1)Nc1cccc(-c2nnn[nH]2)c1	0	1	1	0	0	4	0	0	0	0	1	1	0	0	0	5	2	0	0	0	1	0	0	0	0	0	0	2	0	1	1	0	0	0	2	0	0	0	0	0	0	0	0	0	1	0	0
CC(C)[C@H](C[C@@H](O)N1CCC[C@@H](Cc2ccc(F)cc2)C1)NC(=O)Nc1cccc(-c2nnnn2C)c1	3.2962175253438	O=C(NCCCN1CCC[C@@H](Cc2ccccc2)C1)Nc1cccc(-c2nnn[nH]2)c1	0	1	1	0	0	4	0	0	0	0	1	1	0	0	0	5	2	0	0	0	1	0	0	0	0	0	0	2	0	1	1	0	0	0	2	0	0	0	0	0	0	0	0	0	1	0	0
CCC[C@H](C[C@@H](O)N1CCC[C@@H](Cc2ccc(F)cc2)C1)NC(=O)Nc1cccc(-c2nnnn2C)c1	2.78539190157781	O=C(NCCCN1CCC[C@@H](Cc2ccccc2)C1)Nc1cccc(-c2nnn[nH]2)c1	0	1	1	0	0	4	0	0	0	0	1	1	0	0	0	5	2	0	0	0	1	0	0	0	0	0	0	2	0	1	1	0	0	0	2	0	0	0	0	0	0	0	0	0	1	0	0
CC[C@H](C[C@@H](O)N1CCC[C@@H](Cc2ccc(F)cc2)C1)NC(=O)Nc1cccc(-c2nnnn2C)c1	2.19760523667569	O=C(NCCCN1CCC[C@@H](Cc2ccccc2)C1)Nc1cccc(-c2nnn[nH]2)c1	0	1	1	0	0	4	0	0	0	0	1	1	0	0	0	5	2	0	0	0	1	0	0	0	0	0	0	2	0	1	1	0	0	0	2	0	0	0	0	0	0	0	0	0	1	0	0
CC(=O)c1sc(NC(=O)N[C@@H]2CN(C)CC[C@H]2CN2CCC[C@@H](Cc3ccc(F)cc3)C2)nc1C	0.0907647208077389	O=C(Nc1nccs1)N[C@@H]1CNCC[C@H]1CN1CCC[C@@H](Cc2ccccc2)C1	0	0	0	0	0	1	0	0	0	0	2	2	0	0	0	3	2	0	0	1	2	0	0	0	0	0	0	2	0	1	1	0	0	0	1	0	0	0	0	0	0	0	0	0	1	0	0
CC(C)c1cc(NC(=O)N[C@H](C)C[C@@H](O)N2CCC[C@@H](Cc3ccc(F)cc3)C2)cc(-c2nnnn2C)c1	0.544682212301851	O=C(NCCCN1CCC[C@@H](Cc2ccccc2)C1)Nc1cccc(-c2nnn[nH]2)c1	0	1	1	0	0	4	0	0	0	0	1	1	0	0	0	5	2	0	0	0	1	0	0	0	0	0	0	2	0	1	1	0	0	0	2	0	0	0	0	0	0	0	0	0	1	0	0
CCc1cc(NC(=O)N[C@H](C)C[C@@H](O)N2CCC[C@@H](Cc3ccc(F)cc3)C2)cc(-c2nnnn2C)c1	1.17595398914371	O=C(NCCCN1CCC[C@@H](Cc2ccccc2)C1)Nc1cccc(-c2nnn[nH]2)c1	0	1	1	0	0	4	0	0	0	0	1	1	0	0	0	5	2	0	0	0	1	0	0	0	0	0	0	2	0	1	2	0	0	0	2	0	0	0	0	0	0	0	0	0	1	0	0
Cc1cc(NC(=O)N[C@H](C)C[C@@H](O)N2CCC[C@@H](Cc3ccc(F)cc3)C2)cc(-c2nnnn2C)c1	0.839481752522495	O=C(NCCCN1CCC[C@@H](Cc2ccccc2)C1)Nc1cccc(-c2nnn[nH]2)c1	0	1	1	0	0	4	0	0	0	0	1	1	0	0	0	5	2	0	0	0	1	0	0	0	0	0	0	2	0	1	2	0	0	0	2	0	0	0	0	0	0	0	0	0	1	0	0
C[C@H](C[C@@H](O)N1CCC[C@@H](Cc2ccc(F)cc2)C1)NC(=O)Nc1cc(Br)cc(-c2nnnn2C)c1	0.960842609526763	O=C(NCCCN1CCC[C@@H](Cc2ccccc2)C1)Nc1cccc(-c2nnn[nH]2)c1	0	1	1	0	0	4	0	0	0	0	1	1	0	0	0	5	2	0	0	0	1	0	0	0	0	0	0	2	0	1	1	0	0	0	2	0	0	0	0	0	0	0	0	0	2	0	0
C[C@H](CCN1CCC[C@@H](Cc2ccc(F)cc2)C1)NC(=O)Nc1cc(Br)cc(-c2nnnn2C)c1	2.78539190157781	O=C(NCCCN1CCC[C@@H](Cc2ccccc2)C1)Nc1cccc(-c2nnn[nH]2)c1	0	0	0	0	0	4	0	0	0	0	1	1	0	0	0	5	2	0	0	0	1	0	0	0	0	0	0	2	0	1	1	0	0	0	2	0	0	0	0	0	0	0	0	0	2	0	0
C[C@@H](NC(=O)Nc1cccc(-c2nnnn2C)c1)[C@@H](O)CN1CCC[C@@H](Cc2ccc(F)cc2)C1	1.13673327599043	O=C(NCCCN1CCC[C@@H](Cc2ccccc2)C1)Nc1cccc(-c2nnn[nH]2)c1	0	1	1	0	0	4	0	0	0	0	1	1	0	1	0	5	2	0	0	0	1	0	0	0	0	0	0	2	0	1	1	0	0	0	2	0	0	0	0	0	0	0	0	0	1	0	0
C[C@@H](CCN1CCC[C@@H](Cc2ccc(F)cc2)C1)NC(=O)Nc1cccc(-c2nnnn2C)c1	3.70168263345196	O=C(NCCCN1CCC[C@@H](Cc2ccccc2)C1)Nc1cccc(-c2nnn[nH]2)c1	0	0	0	0	0	4	0	0	0	0	1	1	0	0	0	5	2	0	0	0	1	0	0	0	0	0	0	2	0	1	1	0	0	0	2	0	0	0	0	0	0	0	0	0	1	0	0
CCC[C@H](CCN1CCC[C@@H](Cc2ccc(F)cc2)C1)NC(=O)Nc1cc(-c2nnnn2C)cc(C(C)(C)O)c1	2.09224472101786	O=C(NCCCN1CCC[C@@H](Cc2ccccc2)C1)Nc1cccc(-c2nnn[nH]2)c1	0	1	0	0	0	4	0	0	0	0	1	1	0	0	0	5	2	0	0	0	1	0	0	0	0	0	0	2	0	1	1	0	0	0	2	0	0	0	0	0	0	0	0	0	1	0	0
CC[C@H](CCN1CCC[C@@H](Cc2ccc(F)cc2)C1)NC(=O)Nc1cc(-c2nnnn2C)cc(C(C)(C)O)c1	-0.0118894332523442	O=C(NCCCN1CCC[C@@H](Cc2ccccc2)C1)Nc1cccc(-c2nnn[nH]2)c1	0	1	0	0	0	4	0	0	0	0	1	1	0	0	0	5	2	0	0	0	1	0	0	0	0	0	0	2	0	1	1	0	0	0	2	0	0	0	0	0	0	0	0	0	1	0	0
CC(=O)c1cc(NC(=O)N[C@H](C)CCN2CCC[C@@H](Cc3ccc(F)cc3)C2)cc(-c2nnnn2C)c1	1.35030737628849	O=C(NCCCN1CCC[C@@H](Cc2ccccc2)C1)Nc1cccc(-c2nnn[nH]2)c1	0	0	0	0	0	4	0	0	0	0	2	2	0	0	0	5	2	0	0	0	1	0	0	0	0	0	0	2	0	1	1	0	0	0	2	0	0	0	0	0	0	0	0	0	1	0	0
CC(=O)c1cc(NC(=O)NCCCN2CCC[C@@H](Cc3ccc(F)cc3)C2)cc(-c2nnnn2C)c1	-1.5374153734361	O=C(NCCCN1CCC[C@@H](Cc2ccccc2)C1)Nc1cccc(-c2nnn[nH]2)c1	0	0	0	0	0	4	0	0	0	0	2	2	0	0	0	5	2	0	0	0	1	0	0	0	0	0	0	2	0	1	1	0	0	0	2	0	0	0	0	0	0	0	0	0	1	0	0
C[C@H](CCN1CCC[C@@H](Cc2ccc(F)cc2)C1)NC(=O)Nc1cc(-c2nnnn2C)cc(C(C)(C)C(=O)O)c1	-0.740968623038354	O=C(NCCCN1CCC[C@@H](Cc2ccccc2)C1)Nc1cccc(-c2nnn[nH]2)c1	1	0	0	0	0	4	0	0	1	1	2	1	0	0	0	5	2	0	0	0	1	0	0	0	0	0	0	2	0	1	1	0	0	0	2	0	0	0	0	0	0	0	0	0	1	0	0
Cn1nnnc1-c1cc(NC(=O)NCCCN2CCC[C@@H](Cc3ccc(F)cc3)C2)cc(C(C)(C)C(=O)O)c1	-0.998797732340453	O=C(NCCCN1CCC[C@@H](Cc2ccccc2)C1)Nc1cccc(-c2nnn[nH]2)c1	1	0	0	0	0	4	0	0	1	1	2	1	0	0	0	5	2	0	0	0	1	0	0	0	0	0	0	2	0	1	1	0	0	0	2	0	0	0	0	0	0	0	0	0	1	0	0
CC(C)c1cc(NC(=O)N[C@H](C)CCN2CCC[C@@H](Cc3ccc(F)cc3)C2)cc(-c2nnnn2C)c1	1.62224109177213	O=C(NCCCN1CCC[C@@H](Cc2ccccc2)C1)Nc1cccc(-c2nnn[nH]2)c1	0	0	0	0	0	4	0	0	0	0	1	1	0	0	0	5	2	0	0	0	1	0	0	0	0	0	0	2	0	1	1	0	0	0	2	0	0	0	0	0	0	0	0	0	1	0	0
CC(C)c1cc(NC(=O)NCCCN2CCC[C@@H](Cc3ccc(F)cc3)C2)cc(-c2nnnn2C)c1	0.566188417522813	O=C(NCCCN1CCC[C@@H](Cc2ccccc2)C1)Nc1cccc(-c2nnn[nH]2)c1	0	0	0	0	0	4	0	0	0	0	1	1	0	0	0	5	2	0	0	0	1	0	0	0	0	0	0	2	0	1	1	0	0	0	2	0	0	0	0	0	0	0	0	0	1	0	0
CCc1cc(NC(=O)N[C@H](C)CCN2CCC[C@@H](Cc3ccc(F)cc3)C2)cc(-c2nnnn2C)c1	2.31538827233207	O=C(NCCCN1CCC[C@@H](Cc2ccccc2)C1)Nc1cccc(-c2nnn[nH]2)c1	0	0	0	0	0	4	0	0	0	0	1	1	0	0	0	5	2	0	0	0	1	0	0	0	0	0	0	2	0	1	2	0	0	0	2	0	0	0	0	0	0	0	0	0	1	0	0
CCc1cc(NC(=O)NCCCN2CCC[C@@H](Cc3ccc(F)cc3)C2)cc(-c2nnnn2C)c1	1.82988045655037	O=C(NCCCN1CCC[C@@H](Cc2ccccc2)C1)Nc1cccc(-c2nnn[nH]2)c1	0	0	0	0	0	4	0	0	0	0	1	1	0	0	0	5	2	0	0	0	1	0	0	0	0	0	0	2	0	1	2	0	0	0	2	0	0	0	0	0	0	0	0	0	1	0	0
Cc1cc(NC(=O)N[C@H](C)CCN2CCC[C@@H](Cc3ccc(F)cc3)C2)cc(-c2nnnn2C)c1	3.70168263345196	O=C(NCCCN1CCC[C@@H](Cc2ccccc2)C1)Nc1cccc(-c2nnn[nH]2)c1	0	0	0	0	0	4	0	0	0	0	1	1	0	0	0	5	2	0	0	0	1	0	0	0	0	0	0	2	0	1	2	0	0	0	2	0	0	0	0	0	0	0	0	0	1	0	0
Cc1cc(NC(=O)NCCCN2CCC[C@@H](Cc3ccc(F)cc3)C2)cc(-c2nnnn2C)c1	-0.546812608597396	O=C(NCCCN1CCC[C@@H](Cc2ccccc2)C1)Nc1cccc(-c2nnn[nH]2)c1	0	0	0	0	0	4	0	0	0	0	1	1	0	0	0	5	2	0	0	0	1	0	0	0	0	0	0	2	0	1	2	0	0	0	2	0	0	0	0	0	0	0	0	0	1	0	0
C[C@H](CCN1CCC[C@@H](Cc2ccc(F)cc2)C1)NC(=O)Nc1cccc(-c2nnnn2C)c1	3.00853545289202	O=C(NCCCN1CCC[C@@H](Cc2ccccc2)C1)Nc1cccc(-c2nnn[nH]2)c1	0	0	0	0	0	4	0	0	0	0	1	1	0	0	0	5	2	0	0	0	1	0	0	0	0	0	0	2	0	1	1	0	0	0	2	0	0	0	0	0	0	0	0	0	1	0	0
Cn1nnnc1-c1cccc(NC(=O)NCCCN2CCC[C@@H](Cc3ccc(F)cc3)C2)c1	1.62224109177213	O=C(NCCCN1CCC[C@@H](Cc2ccccc2)C1)Nc1cccc(-c2nnn[nH]2)c1	0	0	0	0	0	4	0	0	0	0	1	1	0	0	0	5	2	0	0	0	1	0	0	0	0	0	0	2	0	1	1	0	0	0	2	0	0	0	0	0	0	0	0	0	1	0	0
N#Cc1c[nH]c2ccc(C3(Cc4ccccc4)CCNC3)cc12	2.31538827233207	c1ccc(CC2(c3ccc4[nH]ccc4c3)CCNC2)cc1	0	0	0	0	0	1	1	0	0	0	0	0	0	0	0	1	2	0	0	0	0	1	0	0	0	0	0	0	0	0	0	0	0	0	2	0	1	0	0	0	0	0	0	0	0	0	0
CN(C)C(=O)c1cc2cc(C3(Cc4ccccc4)CCNC3)ccc2[nH]1	1.02753398402543	c1ccc(CC2(c3ccc4[nH]ccc4c3)CCNC2)cc1	0	0	0	0	0	1	1	0	0	0	1	1	0	0	0	1	2	0	0	0	0	1	0	0	0	0	0	1	0	0	0	0	0	0	2	0	1	0	0	0	0	0	0	0	0	0	0
CNC(=O)c1cc2cc(C3(Cc4ccccc4)CCNC3)ccc2[nH]1	0.523628803104017	c1ccc(CC2(c3ccc4[nH]ccc4c3)CCNC2)cc1	0	0	0	0	0	1	1	0	0	0	1	1	0	0	0	0	3	0	0	0	0	1	0	0	0	0	0	1	0	0	0	0	0	0	2	0	1	0	0	0	0	0	0	0	0	0	0
NC(=O)c1cc2cc(C3(Cc4ccccc4)CCNC3)ccc2[nH]1	0.681257747307601	c1ccc(CC2(c3ccc4[nH]ccc4c3)CCNC2)cc1	0	0	0	0	0	1	1	0	0	0	1	1	0	0	0	0	2	1	0	0	0	1	0	0	0	0	0	1	0	0	0	0	0	0	2	0	1	0	0	0	0	0	0	0	0	0	0
N#Cc1cc2cc(C3(Cc4ccccc4)CCNC3)ccc2[nH]1	4.39482981401191	c1ccc(CC2(c3ccc4[nH]ccc4c3)CCNC2)cc1	0	0	0	0	0	1	1	0	0	0	0	0	0	0	0	1	2	0	0	0	0	1	0	0	0	0	0	0	0	0	0	0	0	0	2	0	1	0	0	0	0	0	0	0	0	0	0
CCOC(=O)c1cc2cc(C3(Cc4ccccc4)CCNC3)ccc2[nH]1	2.60307034478385	c1ccc(CC2(c3ccc4[nH]ccc4c3)CCNC2)cc1	0	0	0	0	0	1	1	0	0	0	1	1	0	0	0	0	2	0	0	0	0	1	0	0	0	0	0	0	0	0	0	0	0	0	2	0	1	0	0	0	1	1	0	0	0	0	0
Cn1ccc2cc(C3(Cc4ccccc4)CCNC3)ccc21	4.39482981401191	c1ccc(CC2(c3ccc4[nH]ccc4c3)CCNC2)cc1	0	0	0	0	0	1	0	0	0	0	0	0	0	0	0	1	1	0	0	0	0	0	0	0	0	0	0	0	0	0	1	0	0	0	2	0	1	0	0	0	0	0	0	0	0	0	0
COc1cccc(CC2(c3ccc4[nH]ccc4c3)CCNC2)c1	4.39482981401191	c1ccc(CC2(c3ccc4[nH]ccc4c3)CCNC2)cc1	0	0	0	0	0	1	1	0	0	0	0	0	0	0	0	0	2	0	0	0	0	1	0	0	0	0	0	0	0	0	0	0	0	0	2	0	1	0	0	0	0	1	0	0	0	0	0
Fc1ccc(CC2(c3ccc4[nH]ccc4c3)CCNC2)cc1	4.39482981401191	c1ccc(CC2(c3ccc4[nH]ccc4c3)CCNC2)cc1	0	0	0	0	0	1	1	0	0	0	0	0	0	0	0	0	2	0	0	0	0	1	0	0	0	0	0	0	0	0	0	0	0	0	2	0	1	0	0	0	0	0	0	0	1	0	0
CNC[C@@H]1OCc2ccccc2[C@@H]1Oc1ccc(O)cc1C	-0.104979856318357	c1ccc(O[C@@H]2COCc3ccccc32)cc1	0	0	0	0	0	0	0	1	0	0	0	0	0	0	0	0	1	0	0	1	0	0	0	0	0	0	0	0	0	0	1	0	0	0	2	0	1	0	0	0	0	2	0	0	0	0	0
CNC[C@@H]1OCc2ccccc2[C@@H]1Oc1c(F)cccc1C(F)(F)F	3.60637245364764	c1ccc(O[C@@H]2COCc3ccccc32)cc1	0	0	0	0	0	0	0	0	0	0	0	0	0	0	0	0	1	0	0	1	0	0	0	0	0	3	0	0	0	0	0	0	0	0	2	0	1	0	0	0	0	2	0	0	4	0	0
CNC[C@@H]1OCc2ccccc2[C@@H]1Oc1c(C)cccc1F	3.26342770252081	c1ccc(O[C@@H]2COCc3ccccc32)cc1	0	0	0	0	0	0	0	0	0	0	0	0	0	0	0	0	1	0	0	1	0	0	0	0	0	0	0	0	0	0	1	0	0	0	2	0	1	0	0	0	0	2	0	0	1	0	0
CNC[C@@H]1OCc2ccccc2[C@@H]1Oc1cccc(F)c1C	2.39334981380178	c1ccc(O[C@@H]2COCc3ccccc32)cc1	0	0	0	0	0	0	0	0	0	0	0	0	0	0	0	0	1	0	0	1	0	0	0	0	0	0	0	0	0	0	0	0	0	0	2	0	1	0	0	0	0	2	0	0	1	0	0
CNC[C@@H]1OCc2ccccc2[C@@H]1Oc1cccc(C)c1C	4.75150475795064	c1ccc(O[C@@H]2COCc3ccccc32)cc1	0	0	0	0	0	0	0	0	0	0	0	0	0	0	0	0	1	0	0	1	0	0	0	0	0	0	0	0	0	0	1	0	0	0	2	0	1	0	0	0	0	2	0	0	0	0	0
CNC[C@@H]1OCc2ccccc2[C@@H]1Oc1ccccc1C(F)(F)F	3.08649699436173	c1ccc(O[C@@H]2COCc3ccccc32)cc1	0	0	0	0	0	0	0	0	0	0	0	0	0	0	0	0	1	0	0	1	0	0	0	0	0	3	0	0	0	0	0	0	0	0	2	0	1	0	0	0	0	2	0	0	3	0	0
CNC[C@@H]1OCc2ccccc2[C@@H]1Oc1ccccc1Cl	2.4489196649566	c1ccc(O[C@@H]2COCc3ccccc32)cc1	0	0	0	0	0	0	0	0	0	0	0	0	0	0	0	0	1	0	0	1	0	0	0	0	0	0	0	0	0	0	0	0	0	0	2	0	1	0	0	0	0	2	0	0	1	0	0
CNC[C@H]1OCc2ccccc2[C@@H]1Oc1ccccc1C	2.31538827233207	c1ccc(O[C@@H]2COCc3ccccc32)cc1	0	0	0	0	0	0	0	0	0	0	0	0	0	0	0	0	1	0	0	1	0	0	0	0	0	0	0	0	0	0	1	0	0	0	2	0	1	0	0	0	0	2	0	0	0	0	0
Cc1ccccc1O[C@H]1c2ccccc2CO[C@H]1CN	0.705950359897972	c1ccc(O[C@@H]2COCc3ccccc32)cc1	0	0	0	0	0	0	0	0	0	0	0	0	0	0	0	0	0	1	0	0	0	0	0	0	0	0	0	0	0	0	1	0	0	0	2	0	1	0	0	0	0	2	0	0	0	0	0
CNC[C@@H]1OCc2ccccc2[C@@H]1Oc1ccccc1C	2.31538827233207	c1ccc(O[C@@H]2COCc3ccccc32)cc1	0	0	0	0	0	0	0	0	0	0	0	0	0	0	0	0	1	0	0	1	0	0	0	0	0	0	0	0	0	0	1	0	0	0	2	0	1	0	0	0	0	2	0	0	0	0	0
CNC[C@@H]1Cc2ccccc2[C@@H]1Oc1ccccc1C	2.31538827233207	c1ccc(O[C@@H]2CCc3ccccc32)cc1	0	0	0	0	0	0	0	0	0	0	0	0	0	0	0	0	1	0	0	0	0	0	0	0	0	0	0	0	0	0	1	0	0	0	2	0	1	0	0	0	0	1	0	0	0	0	0
CNC[C@]1(O)Cc2ccccc2[C@@H]1Oc1ccccc1C	1.39909754045792	c1ccc(O[C@@H]2CCc3ccccc32)cc1	0	1	0	0	0	0	0	0	0	0	0	0	0	0	0	0	1	0	0	1	0	0	0	0	0	0	0	0	0	0	1	0	0	0	2	0	1	0	0	0	0	1	0	0	0	0	0
CNC[C@]1(OC)Cc2ccccc2[C@@H]1Oc1ccccc1C	0.482806808583762	c1ccc(O[C@@H]2CCc3ccccc32)cc1	0	0	0	0	0	0	0	0	0	0	0	0	0	0	0	0	1	0	0	1	0	0	0	0	0	0	0	0	0	0	1	0	0	0	2	0	1	0	0	0	0	2	0	0	0	0	0
Cc1ccccc1O[C@H]1c2ccccc2C[C@@]1(O)CN	0.898322252545428	c1ccc(O[C@@H]2CCc3ccccc32)cc1	0	1	0	0	0	0	0	0	0	0	0	0	0	0	0	0	0	1	0	0	0	0	0	0	0	0	0	0	0	0	1	0	0	0	2	0	1	0	0	0	0	1	0	0	0	0	0
CNC[C@]1(O)Cc2ccccc2[C@@H]1Oc1ccccc1F	0.705950359897972	c1ccc(O[C@@H]2CCc3ccccc32)cc1	0	1	0	0	0	0	0	0	0	0	0	0	0	0	0	0	1	0	0	1	0	0	0	0	0	0	0	0	0	0	0	0	0	0	2	0	1	0	0	0	0	1	0	0	1	0	0
CNC[C@]1(O)Cc2ccccc2[C@@H]1Oc1ccccc1Cl	1.39909754045792	c1ccc(O[C@@H]2CCc3ccccc32)cc1	0	1	0	0	0	0	0	0	0	0	0	0	0	0	0	0	1	0	0	1	0	0	0	0	0	0	0	0	0	0	0	0	0	0	2	0	1	0	0	0	0	1	0	0	1	0	0
CCc1ccccc1O[C@H]1c2ccccc2C[C@@]1(O)CNC	2.31538827233207	c1ccc(O[C@@H]2CCc3ccccc32)cc1	0	1	0	0	0	0	0	0	0	0	0	0	0	0	0	0	1	0	0	1	0	0	0	0	0	0	0	0	0	0	1	0	0	0	2	0	1	0	0	0	0	1	0	0	0	0	0
CNC[C@]1(O)Cc2ccccc2[C@@H]1Oc1ccccc1OC	2.78539190157781	c1ccc(O[C@@H]2CCc3ccccc32)cc1	0	1	0	0	0	0	0	0	0	0	0	0	0	0	0	0	1	0	0	1	0	0	0	0	0	0	0	0	0	0	0	0	0	0	2	0	1	0	0	0	0	2	0	0	0	0	0
CNC[C@]1(O)Cc2ccccc2[C@@H]1Oc1ccccc1SC	1.75577248439665	c1ccc(O[C@@H]2CCc3ccccc32)cc1	0	1	0	0	0	0	0	0	0	0	0	0	0	0	0	0	1	0	0	1	0	0	0	0	0	0	0	0	0	0	0	0	0	0	2	0	1	0	0	0	0	1	0	0	0	0	0
CNC[C@]1(O)Cc2ccccc2[C@@H]1Oc1cccc(C)c1C	0.705950359897972	c1ccc(O[C@@H]2CCc3ccccc32)cc1	0	1	0	0	0	0	0	0	0	0	0	0	0	0	0	0	1	0	0	1	0	0	0	0	0	0	0	0	0	0	1	0	0	0	2	0	1	0	0	0	0	1	0	0	0	0	0
CNC[C@]1(O)Cc2ccccc2[C@@H]1Oc1ccc(C)cc1C	0.220442544116272	c1ccc(O[C@@H]2CCc3ccccc32)cc1	0	1	0	0	0	0	0	0	0	0	0	0	0	0	0	0	1	0	0	1	0	0	0	0	0	0	0	0	0	0	2	0	0	0	2	0	1	0	0	0	0	1	0	0	0	0	0
CNC[C@]1(O)Cc2ccccc2[C@@H]1Oc1cccc(F)c1C	1.6867796129097	c1ccc(O[C@@H]2CCc3ccccc32)cc1	0	1	0	0	0	0	0	0	0	0	0	0	0	0	0	0	1	0	0	1	0	0	0	0	0	0	0	0	0	0	0	0	0	0	2	0	1	0	0	0	0	1	0	0	1	0	0
CNC[C@]1(O)Cc2ccccc2[C@@H]1Oc1ccc(F)cc1C	1.6867796129097	c1ccc(O[C@@H]2CCc3ccccc32)cc1	0	1	0	0	0	0	0	0	0	0	0	0	0	0	0	0	1	0	0	1	0	0	0	0	0	0	0	0	0	0	1	0	0	0	2	0	1	0	0	0	0	1	0	0	1	0	0
CNC[C@]1(O)Cc2ccccc2[C@@H]1Oc1cc(F)ccc1C	2.09224472101786	c1ccc(O[C@@H]2CCc3ccccc32)cc1	0	1	0	0	0	0	0	0	0	0	0	0	0	0	0	0	1	0	0	1	0	0	0	0	0	0	0	0	0	0	1	0	0	0	2	0	1	0	0	0	0	1	0	0	1	0	0
CNC[C@]1(O)Cc2ccccc2[C@@H]1Oc1c(C)cccc1F	2.09224472101786	c1ccc(O[C@@H]2CCc3ccccc32)cc1	0	1	0	0	0	0	0	0	0	0	0	0	0	0	0	0	1	0	0	1	0	0	0	0	0	0	0	0	0	0	1	0	0	0	2	0	1	0	0	0	0	1	0	0	1	0	0
CCN(CC)C(=O)c1ccc(C2=CC3(CCNCC3)Oc3ccccc32)cc1	0.633629698318346	C1=C(c2ccccc2)c2ccccc2OC12CCNCC2	0	0	0	0	0	0	0	0	0	0	1	1	0	0	0	1	1	0	0	0	0	0	0	0	0	0	0	1	0	0	0	0	0	0	2	0	1	0	0	0	0	1	0	0	0	0	0
CCNC(=O)c1ccc(C2=CC3(CCNCC3)Oc3ccccc32)cc1	4.51136363026786	C1=C(c2ccccc2)c2ccccc2OC12CCNCC2	0	0	0	0	0	0	0	0	0	0	1	1	0	0	0	0	2	0	0	0	0	0	0	0	0	0	0	1	0	0	0	0	0	0	2	0	1	0	0	0	0	1	0	0	0	0	0
NC(=O)c1ccc(C2=CC3(CCNCC3)Oc3ccccc32)cc1	2.91322527308769	C1=C(c2ccccc2)c2ccccc2OC12CCNCC2	0	0	0	0	0	0	0	0	0	0	1	1	0	0	0	0	1	1	0	0	0	0	0	0	0	0	0	1	0	0	0	0	0	0	2	0	1	0	0	0	0	1	0	0	0	0	0
CNC(=O)c1ccc(C2=CC3(CCNCC3)Oc3ccccc32)cc1	1.90992316422391	C1=C(c2ccccc2)c2ccccc2OC12CCNCC2	0	0	0	0	0	0	0	0	0	0	1	1	0	0	0	0	2	0	0	0	0	0	0	0	0	0	0	1	0	0	0	0	0	0	2	0	1	0	0	0	0	1	0	0	0	0	0
CC(C)CNC(=O)c1ccc(C2=CC3(CCNCC3)Oc3ccccc32)cc1	2.49272228761499	C1=C(c2ccccc2)c2ccccc2OC12CCNCC2	0	0	0	0	0	0	0	0	0	0	1	1	0	0	0	0	2	0	0	0	0	0	0	0	0	0	0	1	0	0	0	0	0	0	2	0	1	0	0	0	0	1	0	0	0	0	0
CC(C)N(C(=O)c1ccc(C2=CC3(CCNCC3)Oc3ccccc32)cc1)C(C)C	0.681257747307601	C1=C(c2ccccc2)c2ccccc2OC12CCNCC2	0	0	0	0	0	0	0	0	0	0	1	1	0	0	0	1	1	0	0	0	0	0	0	0	0	0	0	1	0	0	0	0	0	0	2	0	1	0	0	0	0	1	0	0	0	0	0
CN(C)C(=O)c1ccc(C2=CC3(CCNCC3)Oc3ccccc32)cc1	1.0626253038367	C1=C(c2ccccc2)c2ccccc2OC12CCNCC2	0	0	0	0	0	0	0	0	0	0	1	1	0	0	0	1	1	0	0	0	0	0	0	0	0	0	0	1	0	0	0	0	0	0	2	0	1	0	0	0	0	1	0	0	0	0	0
CCN(CC)C(=O)c1ccc(C2=CC3(CCNCC3)Oc3ccccc32)cc1C	-0.159047077588632	C1=C(c2ccccc2)c2ccccc2OC12CCNCC2	0	0	0	0	0	0	0	0	0	0	1	1	0	0	0	1	1	0	0	0	0	0	0	0	0	0	0	1	0	0	1	0	0	0	2	0	1	0	0	0	0	1	0	0	0	0	0
CCN(CC)C(=O)c1ccc(C2=CC3(CCNCC3)Oc3ccccc32)cc1F	0.424537900459788	C1=C(c2ccccc2)c2ccccc2OC12CCNCC2	0	0	0	0	0	0	0	0	0	0	1	1	0	0	0	1	1	0	0	0	0	0	0	0	0	0	0	1	0	0	0	0	0	0	2	0	1	0	0	0	0	1	0	0	1	0	0
CCN(CC)C(=O)c1ccc(C2=CC3(CCNCC3)Oc3ccccc32)cc1O	-0.159047077588632	C1=C(c2ccccc2)c2ccccc2OC12CCNCC2	0	0	0	0	0	0	0	1	0	0	1	1	0	0	0	1	1	0	0	0	0	0	0	0	0	0	0	1	0	0	0	0	0	0	2	0	1	0	0	0	0	1	0	0	0	0	0
CCN(CC)C(=O)c1ccc(C2=CC3(CCNCC3)Oc3ccccc32)c(C)c1	0.566188417522813	C1=C(c2ccccc2)c2ccccc2OC12CCNCC2	0	0	0	0	0	0	0	0	0	0	1	1	0	0	0	1	1	0	0	0	0	0	0	0	0	0	0	1	0	0	1	0	0	0	2	0	1	0	0	0	0	1	0	0	0	0	0
CCN(CC)C(=O)c1ccc(C2=CC3(CCNCC3)Oc3ccccc32)c(F)c1	0.077341700475598	C1=C(c2ccccc2)c2ccccc2OC12CCNCC2	0	0	0	0	0	0	0	0	0	0	1	1	0	0	0	1	1	0	0	0	0	0	0	0	0	0	0	1	0	0	0	0	0	0	2	0	1	0	0	0	0	1	0	0	1	0	0
CCN(CC)C(=O)c1ccc(C2=CC3(CCNCC3)Oc3ccccc32)c(O)c1	-1.6689553946757	C1=C(c2ccccc2)c2ccccc2OC12CCNCC2	0	0	0	0	0	0	0	1	0	0	1	1	0	0	0	1	1	0	0	0	0	0	0	0	0	0	0	1	0	0	0	0	0	0	2	0	1	0	0	0	0	1	0	0	0	0	0
CN1CC[C@H](N(Cc2ccccc2C(F)(F)F)c2ccc(C#N)c(Cl)c2)C1	1.62224109177213	c1ccc(CN(c2ccccc2)[C@H]2CCNC2)cc1	0	0	0	0	0	0	0	0	0	0	0	0	0	0	0	3	0	0	0	1	1	0	0	0	0	3	0	0	0	1	0	0	0	0	2	0	0	0	0	0	0	0	0	0	4	0	0
CS(=O)(=O)N1CC[C@H](N(Cc2ccccc2C(F)(F)F)c2ccc(C#N)c(Cl)c2)C1	-0.615805480084347	c1ccc(CN(c2ccccc2)[C@H]2CCNC2)cc1	0	0	0	0	0	0	0	0	0	0	0	0	0	0	0	3	0	0	0	0	0	0	0	0	0	3	0	0	0	1	0	0	0	0	2	0	0	0	0	0	0	0	0	0	4	0	0
CCS(=O)(=O)N1CC[C@H](N(Cc2ccccc2C(F)(F)F)c2ccc(C#N)c(Cl)c2)C1	-0.472704636443673	c1ccc(CN(c2ccccc2)[C@H]2CCNC2)cc1	0	0	0	0	0	0	0	0	0	0	0	0	0	0	0	3	0	0	0	0	0	0	0	0	0	3	0	0	0	1	0	0	0	0	2	0	0	0	0	0	0	0	0	0	4	0	0
CC(C)S(=O)(=O)N1CC[C@H](N(Cc2ccccc2C(F)(F)F)c2ccc(C#N)c(Cl)c2)C1	-1.12663110385034	c1ccc(CN(c2ccccc2)[C@H]2CCNC2)cc1	0	0	0	0	0	0	0	0	0	0	0	0	0	0	0	3	0	0	0	0	0	0	0	0	0	3	0	0	0	1	0	0	0	0	2	0	0	0	0	0	0	0	0	0	4	0	0
CCCS(=O)(=O)N1CC[C@H](N(Cc2ccccc2C(F)(F)F)c2ccc(C#N)c(Cl)c2)C1	-0.104979856318357	c1ccc(CN(c2ccccc2)[C@H]2CCNC2)cc1	0	0	0	0	0	0	0	0	0	0	0	0	0	0	0	3	0	0	0	0	0	0	0	0	0	3	0	0	0	1	0	0	0	0	2	0	0	0	0	0	0	0	0	0	4	0	0
CC(C)CS(=O)(=O)N1CC[C@H](N(Cc2ccccc2C(F)(F)F)c2ccc(C#N)c(Cl)c2)C1	-0.472704636443673	c1ccc(CN(c2ccccc2)[C@H]2CCNC2)cc1	0	0	0	0	0	0	0	0	0	0	0	0	0	0	0	3	0	0	0	0	0	0	0	0	0	3	0	0	0	1	0	0	0	0	2	0	0	0	0	0	0	0	0	0	4	0	0
CS(=O)(=O)N1CC[C@H](N(Cc2ccccc2)c2ccc(C#N)c(Cl)c2)C1	-0.546812608597396	c1ccc(CN(c2ccccc2)[C@H]2CCNC2)cc1	0	0	0	0	0	0	0	0	0	0	0	0	0	0	0	3	0	0	0	0	0	0	0	0	0	0	0	0	0	1	0	0	0	0	2	0	0	0	0	0	0	0	0	0	1	0	0
CS(=O)(=O)N1CC[C@H](N(Cc2ccccc2F)c2ccc(C#N)c(Cl)c2)C1	-0.798127036878302	c1ccc(CN(c2ccccc2)[C@H]2CCNC2)cc1	0	0	0	0	0	0	0	0	0	0	0	0	0	0	0	3	0	0	0	0	0	0	0	0	0	0	0	0	0	1	0	0	0	0	2	0	0	0	0	0	0	0	0	0	2	0	0
CS(=O)(=O)N1CC[C@H](N(Cc2ccccc2Cl)c2ccc(C#N)c(Cl)c2)C1	-1.34174248346728	c1ccc(CN(c2ccccc2)[C@H]2CCNC2)cc1	0	0	0	0	0	0	0	0	0	0	0	0	0	0	0	3	0	0	0	0	0	0	0	0	0	0	0	0	0	1	0	0	0	0	2	0	0	0	0	0	0	0	0	0	2	0	0
CS(=O)(=O)N1CC[C@H](N(Cc2ccccc2Br)c2ccc(C#N)c(Cl)c2)C1	-1.34174248346728	c1ccc(CN(c2ccccc2)[C@H]2CCNC2)cc1	0	0	0	0	0	0	0	0	0	0	0	0	0	0	0	3	0	0	0	0	0	0	0	0	0	0	0	0	0	1	0	0	0	0	2	0	0	0	0	0	0	0	0	0	2	0	0
Cc1ccccc1CN(c1ccc(C#N)c(Cl)c1)[C@H]1CCN(S(C)(=O)=O)C1	-0.998797732340453	c1ccc(CN(c2ccccc2)[C@H]2CCNC2)cc1	0	0	0	0	0	0	0	0	0	0	0	0	0	0	0	3	0	0	0	0	0	0	0	0	0	0	0	0	0	1	1	0	0	0	2	0	0	0	0	0	0	0	0	0	1	0	0
COC(=O)N1CC[C@H](N(Cc2ccccc2)c2ccc(C#N)c(Cl)c2)C1	0.077341700475598	c1ccc(CN(c2ccccc2)[C@H]2CCNC2)cc1	0	0	0	0	0	0	0	0	0	0	1	1	0	0	0	3	0	0	0	0	1	0	0	0	0	0	0	1	0	1	0	0	0	0	2	0	0	0	0	0	0	1	0	0	1	0	0
COC(=O)N1CC[C@H](N(Cc2ccccc2C(F)(F)F)c2ccc(C#N)c(Cl)c2)C1	0.0128031793380269	c1ccc(CN(c2ccccc2)[C@H]2CCNC2)cc1	0	0	0	0	0	0	0	0	0	0	1	1	0	0	0	3	0	0	0	0	1	0	0	0	0	3	0	1	0	1	0	0	0	0	2	0	0	0	0	0	0	1	0	0	4	0	0
COC(=O)N1CC[C@H](N(Cc2ccccc2F)c2ccc(C#N)c(Cl)c2)C1	0.104370372863517	c1ccc(CN(c2ccccc2)[C@H]2CCNC2)cc1	0	0	0	0	0	0	0	0	0	0	1	1	0	0	0	3	0	0	0	0	1	0	0	0	0	0	0	1	0	1	0	0	0	0	2	0	0	0	0	0	0	1	0	0	2	0	0
COC(=O)N1CC[C@H](N(Cc2ccccc2C)c2ccc(C#N)c(Cl)c2)C1	-0.998797732340453	c1ccc(CN(c2ccccc2)[C@H]2CCNC2)cc1	0	0	0	0	0	0	0	0	0	0	1	1	0	0	0	3	0	0	0	0	1	0	0	0	0	0	0	1	0	1	1	0	0	0	2	0	0	0	0	0	0	1	0	0	1	0	0
COC(=O)N1CC[C@H](N(Cc2ccccc2Cl)c2ccc(C#N)c(Cl)c2)C1	-0.305650551780507	c1ccc(CN(c2ccccc2)[C@H]2CCNC2)cc1	0	0	0	0	0	0	0	0	0	0	1	1	0	0	0	3	0	0	0	0	1	0	0	0	0	0	0	1	0	1	0	0	0	0	2	0	0	0	0	0	0	1	0	0	2	0	0
COC(=O)N1CC[C@H](N(Cc2cccc(F)c2F)c2ccc(C#N)c(Cl)c2)C1	0.190137194620943	c1ccc(CN(c2ccccc2)[C@H]2CCNC2)cc1	0	0	0	0	0	0	0	0	0	0	1	1	0	0	0	3	0	0	0	0	1	0	0	0	0	0	0	1	0	1	0	0	0	0	2	0	0	0	0	0	0	1	0	0	3	0	0
COC(=O)N1CC[C@H](N(Cc2cc(F)ccc2C)c2ccc(C#N)c(Cl)c2)C1	-1.23995978915734	c1ccc(CN(c2ccccc2)[C@H]2CCNC2)cc1	0	0	0	0	0	0	0	0	0	0	1	1	0	0	0	3	0	0	0	0	1	0	0	0	0	0	0	1	0	1	1	0	0	0	2	0	0	0	0	0	0	1	0	0	2	0	0
CCOC(=O)N1CC[C@H](N(Cc2cc(F)ccc2C)c2ccc(C#N)c(Cl)c2)C1	-0.998797732340453	c1ccc(CN(c2ccccc2)[C@H]2CCNC2)cc1	0	0	0	0	0	0	0	0	0	0	1	1	0	0	0	3	0	0	0	0	1	0	0	0	0	0	0	1	0	1	1	0	0	0	2	0	0	0	0	0	0	1	0	0	2	0	0
Cc1ccc(F)cc1CN(c1ccc(C#N)c(Cl)c1)[C@H]1CCN(C(=O)OC(C)C)C1	-0.615805480084347	c1ccc(CN(c2ccccc2)[C@H]2CCNC2)cc1	0	0	0	0	0	0	0	0	0	0	1	1	0	0	0	3	0	0	0	0	1	0	0	0	0	0	0	1	0	1	1	0	0	0	2	0	0	0	0	0	0	1	0	0	2	0	0
CC(=O)N1CC[C@H](N(Cc2ccccc2C(F)(F)F)c2ccc(C#N)c(Cl)c2)C1	-0.740968623038354	c1ccc(CN(c2ccccc2)[C@H]2CCNC2)cc1	0	0	0	0	0	0	0	0	0	0	1	1	0	0	0	3	0	0	0	0	1	0	0	0	0	3	0	1	0	1	0	0	0	0	2	0	0	0	0	0	0	0	0	0	4	0	0
CCC(=O)N1CC[C@H](N(Cc2ccccc2C(F)(F)F)c2ccc(C#N)c(Cl)c2)C1	-0.210340371976184	c1ccc(CN(c2ccccc2)[C@H]2CCNC2)cc1	0	0	0	0	0	0	0	0	0	0	1	1	0	0	0	3	0	0	0	0	1	0	0	0	0	3	0	1	0	1	0	0	0	0	2	0	0	0	0	0	0	0	0	0	4	0	0
CC(C)C(=O)N1CC[C@H](N(Cc2ccccc2C(F)(F)F)c2ccc(C#N)c(Cl)c2)C1	0.300485251789809	c1ccc(CN(c2ccccc2)[C@H]2CCNC2)cc1	0	0	0	0	0	0	0	0	0	0	1	1	0	0	0	3	0	0	0	0	1	0	0	0	0	3	0	1	0	1	0	0	0	0	2	0	0	0	0	0	0	0	0	0	4	0	0
CC(C)(C)C(=O)N1CC[C@H](N(Cc2ccccc2C(F)(F)F)c2ccc(C#N)c(Cl)c2)C1	-0.680344001221918	c1ccc(CN(c2ccccc2)[C@H]2CCNC2)cc1	0	0	0	0	0	0	0	0	0	0	1	1	0	0	0	3	0	0	0	0	1	0	0	0	0	3	0	1	0	1	0	0	0	0	2	0	0	0	0	0	0	0	0	0	4	0	0
CCC(=O)N1CC[C@H](N(Cc2ccccc2Br)c2ccc(C#N)c(Cl)c2)C1	0.077341700475598	c1ccc(CN(c2ccccc2)[C@H]2CCNC2)cc1	0	0	0	0	0	0	0	0	0	0	1	1	0	0	0	3	0	0	0	0	1	0	0	0	0	0	0	1	0	1	0	0	0	0	2	0	0	0	0	0	0	0	0	0	2	0	0
CCC(=O)N1CC[C@H](N(Cc2ccccc2C)c2ccc(C#N)c(Cl)c2)C1	-0.903487552536127	c1ccc(CN(c2ccccc2)[C@H]2CCNC2)cc1	0	0	0	0	0	0	0	0	0	0	1	1	0	0	0	3	0	0	0	0	1	0	0	0	0	0	0	1	0	1	1	0	0	0	2	0	0	0	0	0	0	0	0	0	1	0	0
CCC(=O)N1CC[C@H](N(Cc2cc(F)ccc2C)c2ccc(C#N)c(Cl)c2)C1	-0.680344001221918	c1ccc(CN(c2ccccc2)[C@H]2CCNC2)cc1	0	0	0	0	0	0	0	0	0	0	1	1	0	0	0	3	0	0	0	0	1	0	0	0	0	0	0	1	0	1	1	0	0	0	2	0	0	0	0	0	0	0	0	0	2	0	0
CCC(=O)N1CC[C@H](N(Cc2cc(Cl)ccc2Cl)c2ccc(C#N)c(Cl)c2)C1	-0.472704636443673	c1ccc(CN(c2ccccc2)[C@H]2CCNC2)cc1	0	0	0	0	0	0	0	0	0	0	1	1	0	0	0	3	0	0	0	0	1	0	0	0	0	0	0	1	0	1	0	0	0	0	2	0	0	0	0	0	0	0	0	0	3	0	0
C[C@H](O)C(=O)N1CC[C@H](N(Cc2ccccc2C(F)(F)F)c2ccc(C#N)c(Cl)c2)C1	-0.852194258148577	c1ccc(CN(c2ccccc2)[C@H]2CCNC2)cc1	0	1	1	0	0	0	0	0	0	0	1	1	0	0	0	3	0	0	0	0	1	0	0	0	0	3	0	1	0	1	0	0	0	0	2	0	0	0	0	0	0	0	0	0	4	0	0
C[C@H](O)C(=O)N1CC[C@H](N(Cc2cc(Cl)ccc2Cl)c2ccc(C#N)c(Cl)c2)C1	-0.903487552536127	c1ccc(CN(c2ccccc2)[C@H]2CCNC2)cc1	0	1	1	0	0	0	0	0	0	0	1	1	0	0	0	3	0	0	0	0	1	0	0	0	0	0	0	1	0	1	0	0	0	0	2	0	0	0	0	0	0	0	0	0	3	0	0
Cc1cncc(CC2=C(CCN(C)C)Cc3ccccc32)n1	0.300485251789809	C1=C(Cc2cnccn2)c2ccccc2C1	0	0	0	0	0	2	0	0	0	0	0	0	0	0	0	3	0	0	0	0	0	0	0	0	0	0	1	0	0	0	1	0	0	0	1	0	1	0	0	0	0	0	0	0	0	0	0
Cc1nccnc1CC1=C(CCN(C)C)Cc2ccccc21	-0.998797732340453	C1=C(Cc2cnccn2)c2ccccc2C1	0	0	0	0	0	2	0	0	0	0	0	0	0	0	0	3	0	0	0	0	0	0	0	0	0	0	1	0	0	0	1	0	0	0	1	0	1	0	0	0	0	0	0	0	0	0	0
Cc1cnc(CC2=C(CCN(C)C)Cc3ccccc32)cn1	0.929093911212181	C1=C(Cc2cnccn2)c2ccccc2C1	0	0	0	0	0	2	0	0	0	0	0	0	0	0	0	3	0	0	0	0	0	0	0	0	0	0	1	0	0	0	1	0	0	0	1	0	1	0	0	0	0	0	0	0	0	0	0
COc1nccnc1CC1=C(CCN(C)C)Cc2ccccc21	2.19760523667569	C1=C(Cc2cnccn2)c2ccccc2C1	0	0	0	0	0	2	0	0	0	0	0	0	0	0	0	3	0	0	0	0	0	0	0	0	0	0	1	0	0	0	0	0	0	0	1	0	1	0	0	0	0	1	0	0	0	0	0
COc1nccnc1[C@H](C)C1=C(CCN(C)C)Cc2ccccc21	-0.740968623038354	C1=C(Cc2cnccn2)c2ccccc2C1	0	0	0	0	0	2	0	0	0	0	0	0	0	0	0	3	0	0	0	0	0	0	0	0	0	0	1	0	0	0	0	0	0	0	1	0	1	0	0	0	0	1	0	0	0	0	0
Cc1ccc2c(c1)CC(CCN(C)C)=C2Cc1cnccn1	0.205175071985483	C1=C(Cc2cnccn2)c2ccccc2C1	0	0	0	0	0	2	0	0	0	0	0	0	0	0	0	3	0	0	0	0	0	0	0	0	0	0	1	0	0	0	1	0	0	0	1	0	1	0	0	0	0	0	0	0	0	0	0
COc1ccc2c(c1)CC(CCN(C)C)=C2Cc1cnccn1	0.424537900459788	C1=C(Cc2cnccn2)c2ccccc2C1	0	0	0	0	0	2	0	0	0	0	0	0	0	0	0	3	0	0	0	0	0	0	0	0	0	0	1	0	0	0	0	0	0	0	1	0	1	0	0	0	0	1	0	0	0	0	0
CN(C)CCC1=C(Cc2cnccn2)c2ccc(Cl)cc2C1	-1.49127421743825	C1=C(Cc2cnccn2)c2ccccc2C1	0	0	0	0	0	2	0	0	0	0	0	0	0	0	0	3	0	0	0	0	0	0	0	0	0	0	1	0	0	0	0	0	0	0	1	0	1	0	0	0	0	0	0	0	1	0	0
CN(C)CCC1=C(Cc2cnccn2)c2ccc(F)cc2C1	-0.615805480084347	C1=C(Cc2cnccn2)c2ccccc2C1	0	0	0	0	0	2	0	0	0	0	0	0	0	0	0	3	0	0	0	0	0	0	0	0	0	0	1	0	0	0	0	0	0	0	1	0	1	0	0	0	0	0	0	0	1	0	0
COc1nccnc1CC1=C(CCN(C)C)Cc2cc(Cl)ccc21	2.4633084024087	C1=C(Cc2cnccn2)c2ccccc2C1	0	0	0	0	0	2	0	0	0	0	0	0	0	0	0	3	0	0	0	0	0	0	0	0	0	0	1	0	0	0	0	0	0	0	1	0	1	0	0	0	0	1	0	0	1	0	0
COc1nccnc1CC1=C(CCN(C)C)Cc2cc(F)ccc21	3.23167900420623	C1=C(Cc2cnccn2)c2ccccc2C1	0	0	0	0	0	2	0	0	0	0	0	0	0	0	0	3	0	0	0	0	0	0	0	0	0	0	1	0	0	0	0	0	0	0	1	0	1	0	0	0	0	1	0	0	1	0	0
Cc1ccc2c(c1)CC(CCN(C)C)=C2[C@@H](C)c1cnccn1	-0.998797732340453	C1=C(Cc2cnccn2)c2ccccc2C1	0	0	0	0	0	2	0	0	0	0	0	0	0	0	0	3	0	0	0	0	0	0	0	0	0	0	1	0	0	0	1	0	0	0	1	0	1	0	0	0	0	0	0	0	0	0	0
COc1ccc2c(c1)CC(CCN(C)C)=C2[C@@H](C)c1cnccn1	-0.392661928770137	C1=C(Cc2cnccn2)c2ccccc2C1	0	0	0	0	0	2	0	0	0	0	0	0	0	0	0	3	0	0	0	0	0	0	0	0	0	0	1	0	0	0	0	0	0	0	1	0	1	0	0	0	0	1	0	0	0	0	0
COc1nccnc1[C@H](C)C1=C(CCN(C)C)Cc2cc(C)ccc21	-0.305650551780507	C1=C(Cc2cnccn2)c2ccccc2C1	0	0	0	0	0	2	0	0	0	0	0	0	0	0	0	3	0	0	0	0	0	0	0	0	0	0	1	0	0	0	1	0	0	0	1	0	1	0	0	0	0	1	0	0	0	0	0
COc1ccc2c(c1)CC(CCN(C)C)=C2[C@@H](C)c1nccnc1OC	1.45039083484547	C1=C(Cc2cnccn2)c2ccccc2C1	0	0	0	0	0	2	0	0	0	0	0	0	0	0	0	3	0	0	0	0	0	0	0	0	0	0	1	0	0	0	0	0	0	0	1	0	1	0	0	0	0	2	0	0	0	0	0
COc1nccnc1[C@H](C)C1=C(CCN(C)C)Cc2cc(F)ccc21	0.235946730652238	C1=C(Cc2cnccn2)c2ccccc2C1	0	0	0	0	0	2	0	0	0	0	0	0	0	0	0	3	0	0	0	0	0	0	0	0	0	0	1	0	0	0	0	0	0	0	1	0	1	0	0	0	0	1	0	0	1	0	0
CCN(C)CCC1=C(Cc2cnccn2)c2ccccc2C1	0.622988839183625	C1=C(Cc2cnccn2)c2ccccc2C1	0	0	0	0	0	2	0	0	0	0	0	0	0	0	0	3	0	0	0	0	0	0	0	0	0	0	1	0	0	0	0	0	0	0	1	0	1	0	0	0	0	0	0	0	0	0	0
CCCN(C)CCC1=C(Cc2cnccn2)c2ccccc2C1	2.119615917814	C1=C(Cc2cnccn2)c2ccccc2C1	0	0	0	0	0	2	0	0	0	0	0	0	0	0	0	3	0	0	0	0	0	0	0	0	0	0	1	0	0	0	0	0	0	0	1	0	1	0	0	0	0	0	0	0	0	0	0
CN(CCF)CCC1=C(Cc2cnccn2)c2ccccc2C1	0.96310322731493	C1=C(Cc2cnccn2)c2ccccc2C1	0	0	0	0	0	2	0	0	0	0	0	0	0	0	0	3	0	0	0	0	0	0	0	0	0	1	1	0	0	0	0	0	0	0	1	0	1	0	0	0	0	0	0	0	1	0	0
C[C@H](C1=C(CCN(C)CCF)Cc2ccccc21)c1cnccn1	1.13481204581253	C1=C(Cc2cnccn2)c2ccccc2C1	0	0	0	0	0	2	0	0	0	0	0	0	0	0	0	3	0	0	0	0	0	0	0	0	0	1	1	0	0	0	0	0	0	0	1	0	1	0	0	0	0	0	0	0	1	0	0
C[C@H](C1=C(CCN(C)CCC(F)(F)F)Cc2ccccc21)c1cnccn1	0.114835904903179	C1=C(Cc2cnccn2)c2ccccc2C1	0	0	0	0	0	2	0	0	0	0	0	0	0	0	0	3	0	0	0	0	0	0	0	0	0	3	1	0	0	0	0	0	0	0	1	0	1	0	0	0	0	0	0	0	3	0	0
CCC(CCNC)Oc1cc(Cl)ccc1C#N.Cl	3.00853545289202	c1ccccc1	0	0	0	0	0	0	0	0	0	0	0	0	0	0	0	1	1	0	0	0	0	0	0	0	0	0	0	0	0	0	0	0	0	0	1	0	0	0	0	0	0	1	0	0	2	0	0
CN(C)CC(C)(C)Cn1c(CC(C)(C)C)nc2cc(/C=C/C(=O)NO)ccc21	-0.539644119118783	c1ccc2[nH]cnc2c1	0	0	0	0	0	2	0	0	0	0	1	1	0	0	0	3	1	0	1	0	0	0	0	0	0	0	0	1	0	0	0	0	0	0	1	0	1	0	0	0	0	0	0	0	0	0	0
CCCCCCc1nc2cc(/C=C/C(=O)NO)ccc2n1CCN(C)C	0.938513133128673	c1ccc2[nH]cnc2c1	0	0	0	0	0	2	0	0	0	0	1	1	0	0	0	3	1	0	1	1	0	0	0	0	0	0	0	1	0	0	1	0	0	0	1	0	1	0	0	0	0	0	0	0	0	0	0
CN(C)C(=O)Oc1cc(OC(=O)N(C)C)cc(C(O)CNC(C)(C)C)c1	1.39909754045792	c1ccccc1	0	1	1	0	0	0	0	0	0	0	2	2	0	1	0	2	1	0	0	0	0	0	0	0	0	0	0	2	0	0	0	0	0	0	1	0	0	0	0	0	0	2	0	0	0	0	0
CCSc1nc2cc(OC)ccc2[nH]1	0.496905732963263	c1ccc2[nH]cnc2c1	0	0	0	0	0	2	1	0	0	0	0	0	0	0	0	1	1	0	0	0	0	1	0	0	0	0	0	0	0	0	0	0	0	0	1	0	1	0	0	0	0	1	0	0	0	0	0
CCCSc1nc2cc(OC)ccc2[nH]1	1.42955674794263	c1ccc2[nH]cnc2c1	0	0	0	0	0	2	1	0	0	0	0	0	0	0	0	1	1	0	0	0	0	1	0	0	0	0	0	0	0	0	0	0	0	0	1	0	1	0	0	0	0	1	0	0	0	0	0
CCCCSc1nc2cc(OC)ccc2[nH]1	1.12526087482819	c1ccc2[nH]cnc2c1	0	0	0	0	0	2	1	0	0	0	0	0	0	0	0	1	1	0	0	0	0	1	0	0	0	0	0	0	0	0	0	0	0	0	1	0	1	0	0	0	0	1	0	0	0	0	0
CCCCCSc1nc2cc(OC)ccc2[nH]1	-0.87302834505142	c1ccc2[nH]cnc2c1	0	0	0	0	0	2	1	0	0	0	0	0	0	0	0	1	1	0	0	0	0	1	0	0	0	0	0	0	0	0	0	0	0	0	1	0	1	0	0	0	0	1	0	0	0	0	0
CCCCCCSc1nc2cc(OC)ccc2[nH]1	1.13289449968326	c1ccc2[nH]cnc2c1	0	0	0	0	0	2	1	0	0	0	0	0	0	0	0	1	1	0	0	0	0	1	0	0	0	0	0	0	0	0	0	0	0	0	1	0	1	0	0	0	0	1	0	0	0	0	0
CCCCCCCSc1nc2cc(OC)ccc2[nH]1	0.41889348284011	c1ccc2[nH]cnc2c1	0	0	0	0	0	2	1	0	0	0	0	0	0	0	0	1	1	0	0	0	0	1	0	0	0	0	0	0	0	0	0	0	0	0	1	0	1	0	0	0	0	1	0	0	0	0	0
COc1ccc2[nH]c(SCC(C)C)nc2c1	-0.358760377094455	c1ccc2[nH]cnc2c1	0	0	0	0	0	2	1	0	0	0	0	0	0	0	0	1	1	0	0	0	0	1	0	0	0	0	0	0	0	0	0	0	0	0	1	0	1	0	0	0	0	1	0	0	0	0	0
COc1ccc2[nH]c(SCC(C)(C)C)nc2c1	-1.81977828441028	c1ccc2[nH]cnc2c1	0	0	0	0	0	2	1	0	0	0	0	0	0	0	0	1	1	0	0	0	0	1	0	0	0	0	0	0	0	0	0	0	0	0	1	0	1	0	0	0	0	1	0	0	0	0	0
COc1ccc2[nH]c(SCCCO)nc2c1	0.664328685207153	c1ccc2[nH]cnc2c1	0	1	1	0	0	2	1	0	0	0	0	0	0	0	0	1	1	0	0	0	0	1	0	0	0	0	0	0	0	0	0	0	0	0	1	0	1	0	0	0	0	1	0	0	0	0	0
COc1ccc2[nH]c(SCCCC(=O)O)nc2c1	-1.81977828441028	c1ccc2[nH]cnc2c1	1	0	0	0	0	2	1	0	1	1	1	0	0	0	0	1	1	0	0	0	0	1	0	0	0	0	0	0	0	0	0	0	0	0	1	0	1	0	0	0	0	1	0	0	0	0	0
COc1ccc2[nH]c(SCc3ccccc3)nc2c1	4.21250825721795	c1ccc(CSc2nc3ccccc3[nH]2)cc1	0	0	0	0	0	2	1	0	0	0	0	0	0	0	0	1	1	0	0	0	0	1	0	0	0	0	0	0	0	0	0	0	0	0	2	0	1	0	0	0	0	1	0	0	0	0	0
COc1ccc2[nH]c(SCc3ccc(C)cc3)nc2c1	0.638291711424158	c1ccc(CSc2nc3ccccc3[nH]2)cc1	0	0	0	0	0	2	1	0	0	0	0	0	0	0	0	1	1	0	0	0	0	1	0	0	0	0	0	0	0	0	1	0	0	0	2	0	1	0	0	0	0	1	0	0	0	0	0
COc1ccc2[nH]c(SCc3ccc(C(C)C)cc3)nc2c1	1.37440492786755	c1ccc(CSc2nc3ccccc3[nH]2)cc1	0	0	0	0	0	2	1	0	0	0	0	0	0	0	0	1	1	0	0	0	0	1	0	0	0	0	0	0	0	0	0	0	0	0	2	0	1	0	0	0	0	1	0	0	0	0	0
COc1ccc2[nH]c(SCc3ccc(C(C)(C)C)cc3)nc2c1	1.7847600212699	c1ccc(CSc2nc3ccccc3[nH]2)cc1	0	0	0	0	0	2	1	0	0	0	0	0	0	0	0	1	1	0	0	0	0	1	0	0	0	0	0	0	0	0	0	0	0	0	2	0	1	0	0	0	0	1	0	0	0	0	0
COc1ccc2[nH]c(SCc3ccc(Cl)cc3)nc2c1	1.88523055163354	c1ccc(CSc2nc3ccccc3[nH]2)cc1	0	0	0	0	0	2	1	0	0	0	0	0	0	0	0	1	1	0	0	0	0	1	0	0	0	0	0	0	0	0	0	0	0	0	2	0	1	0	0	0	0	1	0	0	1	0	0
COc1ccc2[nH]c(SCc3ccc(Br)cc3)nc2c1	4.50019032966973	c1ccc(CSc2nc3ccccc3[nH]2)cc1	0	0	0	0	0	2	1	0	0	0	0	0	0	0	0	1	1	0	0	0	0	1	0	0	0	0	0	0	0	0	0	0	0	0	2	0	1	0	0	0	0	1	0	0	1	0	0
COc1ccc2[nH]c(SCc3ccc(I)cc3)nc2c1	2.98384284030165	c1ccc(CSc2nc3ccccc3[nH]2)cc1	0	0	0	0	0	2	1	0	0	0	0	0	0	0	0	1	1	0	0	0	0	1	0	0	0	0	0	0	0	0	0	0	0	0	2	0	1	0	0	0	0	1	0	0	1	0	0
COc1ccc2[nH]c(SCc3ccc(C(=O)O)cc3)nc2c1	-1.81977828441028	c1ccc(CSc2nc3ccccc3[nH]2)cc1	0	0	0	0	1	2	1	0	1	1	1	0	0	0	0	1	1	0	0	0	0	1	0	0	0	0	0	0	0	0	0	0	0	0	2	0	1	0	0	0	0	1	0	0	0	0	0
COc1cc(CSc2nc3ccc(OC)cc3[nH]2)cc(OC)c1	-0.118225083068378	c1ccc(CSc2nc3ccccc3[nH]2)cc1	0	0	0	0	0	2	1	0	0	0	0	0	0	0	0	1	1	0	0	0	0	1	0	0	0	0	0	0	0	0	0	0	0	0	2	0	1	0	0	0	0	3	0	0	0	0	0
NNCCc1ccccc1	2.09224472101786	c1ccccc1	0	0	0	0	0	0	0	0	0	0	0	0	0	0	0	0	1	1	0	0	0	0	0	0	0	0	0	0	0	0	0	0	0	0	1	0	0	0	0	0	0	0	0	0	0	1	0
NNc1ccccc1	0.993632432349754	c1ccccc1	0	0	0	1	0	0	0	0	0	0	0	0	0	0	0	0	1	1	0	0	0	0	0	0	0	0	0	0	0	1	0	0	0	0	1	0	0	0	0	0	0	0	0	0	0	1	0
CC[C@H](C)[C@@H](CO[C@@H](Cc1ccccc1)C(=O)N[C@@H](CCS(C)(=O)=O)C(=O)OC(C)C)NC[C@@H](N)CS	2.4489196649566	c1ccccc1	0	0	0	0	0	0	0	0	0	0	2	2	0	0	0	0	2	1	0	0	0	0	1	0	0	0	0	1	0	0	0	0	0	0	1	0	0	0	0	0	1	2	0	0	0	0	0
Cc1ccc(Sc2ccccc2N2CCNCC2)c(Cl)c1.Cl	1.6867796129097	c1ccc(Sc2ccccc2N2CCNCC2)cc1	0	0	0	0	0	0	0	0	0	0	0	0	0	0	0	1	1	0	0	0	0	0	0	0	0	0	0	0	0	1	1	0	0	0	2	0	0	0	0	0	0	0	0	0	2	0	0
Cc1ccc(Sc2ccccc2N2CCNCC2)c(C)c1.Cl	-0.190137664658664	c1ccc(Sc2ccccc2N2CCNCC2)cc1	0	0	0	0	0	0	0	0	0	0	0	0	0	0	0	1	1	0	0	0	0	0	0	0	0	0	0	0	0	1	2	0	0	0	2	0	0	0	0	0	0	0	0	0	1	0	0
Cl.Clc1ccc(Sc2ccccc2N2CCNCC2)c(Cl)c1	2.19760523667569	c1ccc(Sc2ccccc2N2CCNCC2)cc1	0	0	0	0	0	0	0	0	0	0	0	0	0	0	0	1	1	0	0	0	0	0	0	0	0	0	0	0	0	1	0	0	0	0	2	0	0	0	0	0	0	0	0	0	3	0	0
Cc1cccc(Sc2ccccc2N2CCNCC2)c1C.Cl	0.898322252545428	c1ccc(Sc2ccccc2N2CCNCC2)cc1	0	0	0	0	0	0	0	0	0	0	0	0	0	0	0	1	1	0	0	0	0	0	0	0	0	0	0	0	0	1	1	0	0	0	2	0	0	0	0	0	0	0	0	0	1	0	0
Cl.Clc1cccc(Sc2ccccc2N2CCNCC2)c1Cl	2.78539190157781	c1ccc(Sc2ccccc2N2CCNCC2)cc1	0	0	0	0	0	0	0	0	0	0	0	0	0	0	0	1	1	0	0	0	0	0	0	0	0	0	0	0	0	1	0	0	0	0	2	0	0	0	0	0	0	0	0	0	3	0	0
CCC(C)C(C(=O)OCC[N+](C)(CC)CC)c1ccccc1.[Br-]	3.48455715446332	c1ccccc1	0	0	0	0	0	0	0	0	0	0	1	1	0	0	0	1	0	0	0	1	0	0	0	0	0	0	0	0	0	0	0	0	0	0	1	0	0	0	0	0	1	1	0	0	1	0	0
Cc1ccc(Sc2ccccc2N2CCNCC2)cc1C.Cl	1.0626253038367	c1ccc(Sc2ccccc2N2CCNCC2)cc1	0	0	0	0	0	0	0	0	0	0	0	0	0	0	0	1	1	0	0	0	0	0	0	0	0	0	0	0	0	1	2	0	0	0	2	0	0	0	0	0	0	0	0	0	1	0	0
Cc1ccc(Sc2ccccc2N2CCNCC2)cc1.Cl	1.09899294800758	c1ccc(Sc2ccccc2N2CCNCC2)cc1	0	0	0	0	0	0	0	0	0	0	0	0	0	0	0	1	1	0	0	0	0	0	0	0	0	0	0	0	0	1	1	0	0	0	2	0	0	0	0	0	0	0	0	0	1	0	0
Cl.Clc1ccc(Sc2ccccc2N2CCNCC2)cc1	3.00853545289202	c1ccc(Sc2ccccc2N2CCNCC2)cc1	0	0	0	0	0	0	0	0	0	0	0	0	0	0	0	1	1	0	0	0	0	0	0	0	0	0	0	0	0	1	0	0	0	0	2	0	0	0	0	0	0	0	0	0	2	0	0
Cn1c(N2CCO[C@@H](c3c(F)cccc3Cl)C2)nc(-c2ccncn2)cc1=O	-1.38282250921075	O=c1cc(-c2ccncn2)nc(N2CCO[C@@H](c3ccccc3)C2)[nH]1	0	0	0	0	0	4	0	0	0	0	0	0	0	0	0	5	0	0	0	0	0	0	0	0	0	0	0	0	0	1	0	0	0	0	1	0	0	0	0	0	0	1	0	0	2	0	0
Cn1c(N2CCO[C@@H](c3ccc(C#N)cc3F)C2)nc(-c2ccncn2)cc1=O	-1.19241884438834	O=c1cc(-c2ccncn2)nc(N2CCO[C@@H](c3ccccc3)C2)[nH]1	0	0	0	0	0	4	0	0	0	0	0	0	0	0	0	6	0	0	0	0	0	0	0	0	0	0	0	0	0	1	0	0	0	0	1	0	0	0	0	0	0	1	0	0	1	0	0
COc1cc(F)ccc1[C@H]1CN(c2nc(-c3ccncn3)cc(=O)n2C)CCO1	-0.798127036878302	O=c1cc(-c2ccncn2)nc(N2CCO[C@@H](c3ccccc3)C2)[nH]1	0	0	0	0	0	4	0	0	0	0	0	0	0	0	0	5	0	0	0	0	0	0	0	0	0	0	0	0	0	1	0	0	0	0	1	0	0	0	0	0	0	2	0	0	1	0	0
COc1ccccc1[C@H]1CN(c2nc(-c3ccncn3)cc(=O)n2C)CCO1	-0.680344001221918	O=c1cc(-c2ccncn2)nc(N2CCO[C@@H](c3ccccc3)C2)[nH]1	0	0	0	0	0	4	0	0	0	0	0	0	0	0	0	5	0	0	0	0	0	0	0	0	0	0	0	0	0	1	0	0	0	0	1	0	0	0	0	0	0	2	0	0	0	0	0
Cn1c(N2CCO[C@@H](c3ccccc3F)C2)nc(-c2ccncn2)cc1=O	-1.38591370178042	O=c1cc(-c2ccncn2)nc(N2CCO[C@@H](c3ccccc3)C2)[nH]1	0	0	0	0	0	4	0	0	0	0	0	0	0	0	0	5	0	0	0	0	0	0	0	0	0	0	0	0	0	1	0	0	0	0	1	0	0	0	0	0	0	1	0	0	1	0	0
COc1cccc([C@H]2CN(c3nc(-c4ccncn4)cc(=O)n3C)CCO2)c1	-1.18866649476979	O=c1cc(-c2ccncn2)nc(N2CCO[C@@H](c3ccccc3)C2)[nH]1	0	0	0	0	0	4	0	0	0	0	0	0	0	0	0	5	0	0	0	0	0	0	0	0	0	0	0	0	0	1	0	0	0	0	1	0	0	0	0	0	0	2	0	0	0	0	0
COc1ccc([C@H]2CN(c3nc(-c4ccncn4)cc(=O)n3C)CCO2)cc1	0.160723309414649	O=c1cc(-c2ccncn2)nc(N2CCO[C@@H](c3ccccc3)C2)[nH]1	0	0	0	0	0	4	0	0	0	0	0	0	0	0	0	5	0	0	0	0	0	0	0	0	0	0	0	0	0	1	0	0	0	0	1	0	0	0	0	0	0	2	0	0	0	0	0
Cn1c(N2CCO[C@@H](c3ccc(C#N)cc3)C2)nc(-c2ccncn2)cc1=O	0.588167324241589	O=c1cc(-c2ccncn2)nc(N2CCO[C@@H](c3ccccc3)C2)[nH]1	0	0	0	0	0	4	0	0	0	0	0	0	0	0	0	6	0	0	0	0	0	0	0	0	0	0	0	0	0	1	0	0	0	0	1	0	0	0	0	0	0	1	0	0	0	0	0
Cn1c(N2CCO[C@@H](c3ccc(F)cc3)C2)nc(-c2ccncn2)cc1=O	-1.58910646667528	O=c1cc(-c2ccncn2)nc(N2CCO[C@@H](c3ccccc3)C2)[nH]1	0	0	0	0	0	4	0	0	0	0	0	0	0	0	0	5	0	0	0	0	0	0	0	0	0	0	0	0	0	1	0	0	0	0	1	0	0	0	0	0	0	1	0	0	1	0	0
CC[C@@H](O)CNCC(=O)N1CCc2ccccc2C1C1CCCCC1	2.09224472101786	c1ccc2c(c1)CCNC2C1CCCCC1	0	1	1	0	0	0	0	0	0	0	1	1	0	0	0	1	1	0	0	0	0	0	0	0	0	0	0	1	0	0	0	0	0	0	1	0	1	0	0	0	0	0	0	0	0	0	0
C[C@@H](O)CNCC(=O)N1CCc2ccccc2C1C1CCCCC1	1.99693454121354	c1ccc2c(c1)CCNC2C1CCCCC1	0	1	1	0	0	0	0	0	0	0	1	1	0	0	0	1	1	0	0	0	0	0	0	0	0	0	0	1	0	0	0	0	0	0	1	0	1	0	0	0	0	0	0	0	0	0	0
C[C@H](O)CNCC(=O)N1CCc2ccccc2C1C1CCCCC1	1.62224109177213	c1ccc2c(c1)CCNC2C1CCCCC1	0	1	1	0	0	0	0	0	0	0	1	1	0	0	0	1	1	0	0	0	0	0	0	0	0	0	0	1	0	0	0	0	0	0	1	0	1	0	0	0	0	0	0	0	0	0	0
CC(C)(C)[C@@H](CO)NCC(=O)N1CCc2ccccc2C1C1CCCCC1	4.78049229482389	c1ccc2c(c1)CCNC2C1CCCCC1	0	1	1	0	0	0	0	0	0	0	1	1	0	0	0	1	1	0	0	0	0	0	0	0	0	0	0	1	0	0	0	0	0	0	1	0	1	0	0	0	0	0	0	0	0	0	0
CC(C)C[C@@H](CO)NCC(=O)N1CCc2ccccc2C1C1CCCCC1	5.21581036608174	c1ccc2c(c1)CCNC2C1CCCCC1	0	1	1	0	0	0	0	0	0	0	1	1	0	0	0	1	1	0	0	0	0	0	0	0	0	0	0	1	0	0	0	0	0	0	1	0	1	0	0	0	0	0	0	0	0	0	0
C[C@@H](O)CNCC(=O)N1CCc2cc(F)ccc2C1C1CCCCC1	1.62224109177213	c1ccc2c(c1)CCNC2C1CCCCC1	0	1	1	0	0	0	0	0	0	0	1	1	0	0	0	1	1	0	0	0	0	0	0	0	0	0	0	1	0	0	0	0	0	0	1	0	1	0	0	0	0	0	0	0	1	0	0
C[C@@H](O)CNCC(=O)N1CCc2ccc(F)cc2C1C1CCCCC1	1.82988045655037	c1ccc2c(c1)CCNC2C1CCCCC1	0	1	1	0	0	0	0	0	0	0	1	1	0	0	0	1	1	0	0	0	0	0	0	0	0	0	0	1	0	0	0	0	0	0	1	0	1	0	0	0	0	0	0	0	1	0	0
CCc1ccc2c(c1)C(C1CCCCC1)N(C(=O)CNC[C@@H](C)O)CC2	1.82988045655037	c1ccc2c(c1)CCNC2C1CCCCC1	0	1	1	0	0	0	0	0	0	0	1	1	0	0	0	1	1	0	0	0	0	0	0	0	0	0	0	1	0	0	1	0	0	0	1	0	1	0	0	0	0	0	0	0	0	0	0
CC(C)c1ccc2c(c1)C(C1CCCCC1)N(C(=O)CNC[C@@H](C)O)CC2	1.45039083484547	c1ccc2c(c1)CCNC2C1CCCCC1	0	1	1	0	0	0	0	0	0	0	1	1	0	0	0	1	1	0	0	0	0	0	0	0	0	0	0	1	0	0	0	0	0	0	1	0	1	0	0	0	0	0	0	0	0	0	0
COc1ccc2c(c1)C(C1CCCCC1)N(C(=O)CNC[C@@H](C)O)CC2	0.783911901367684	c1ccc2c(c1)CCNC2C1CCCCC1	0	1	1	0	0	0	0	0	0	0	1	1	0	0	0	1	1	0	0	0	0	0	0	0	0	0	0	1	0	0	0	0	0	0	1	0	1	0	0	0	0	1	0	0	0	0	0
COc1cccc2c1C(C1CCCCC1)N(C(=O)CNC[C@@H](C)O)CC2	-1.31559720336296	c1ccc2c(c1)CCNC2C1CCCCC1	0	1	1	0	0	0	0	0	0	0	1	1	0	0	0	1	1	0	0	0	0	0	0	0	0	0	0	1	0	0	0	0	0	0	1	0	1	0	0	0	0	1	0	0	0	0	0
CCCCOc1cccc(C(F)(F)CNCC(=O)N(CC)CC)c1	-1.4341158035983	c1ccccc1	0	0	0	0	0	0	0	0	0	0	1	1	0	0	0	1	1	0	0	1	0	0	0	0	0	2	0	1	0	0	0	0	0	0	1	0	0	0	0	0	0	1	0	0	2	0	0
CCCCOc1cccc(C(F)(F)CNCC(=O)N(CCC)CCC)c1	-1.0816337379196	c1ccccc1	0	0	0	0	0	0	0	0	0	0	1	1	0	0	0	1	1	0	0	0	0	0	0	0	0	2	0	1	0	0	0	0	0	0	1	0	0	0	0	0	0	1	0	0	2	0	0
CCCCCCOc1cccc(C(F)(F)CNCC(=O)N(C)C)c1	-1.54006438160768	c1ccccc1	0	0	0	0	0	0	0	0	0	0	1	1	0	0	0	1	1	0	0	1	0	0	0	0	0	2	0	1	0	0	0	0	0	0	1	0	0	0	0	0	0	1	0	0	2	0	0
CCCCOc1cccc(CCNCC(=O)N(C)C)c1	0.33438680346549	c1ccccc1	0	0	0	0	0	0	0	0	0	0	1	1	0	0	0	1	1	0	0	1	0	0	0	0	0	0	0	1	0	0	0	0	0	0	1	0	0	0	0	0	0	1	0	0	0	0	0
CCCCOc1cccc(CCNCC(=O)N(CC)CC)c1	1.17595398914371	c1ccccc1	0	0	0	0	0	0	0	0	0	0	1	1	0	0	0	1	1	0	0	1	0	0	0	0	0	0	0	1	0	0	0	0	0	0	1	0	0	0	0	0	0	1	0	0	0	0	0
CCCCOc1cccc(CCNCC(=O)N(CCC)CCC)c1	2.4489196649566	c1ccccc1	0	0	0	0	0	0	0	0	0	0	1	1	0	0	0	1	1	0	0	0	0	0	0	0	0	0	0	1	0	0	0	0	0	0	1	0	0	0	0	0	0	1	0	0	0	0	0
CCCCOc1cccc(CCN(CCCOC)CC(=O)N(C)C)c1	0.104370372863517	c1ccccc1	0	0	0	0	0	0	0	0	0	0	1	1	0	0	0	2	0	0	0	1	0	0	0	0	0	0	0	1	0	0	0	0	0	0	1	0	0	0	0	0	0	2	0	0	0	0	0
CCCCOc1cccc(CCNC(C)C(=O)N(C)C)c1	0.33438680346549	c1ccccc1	0	0	0	0	0	0	0	0	0	0	1	1	0	0	0	1	1	0	0	1	0	0	0	0	0	0	0	1	0	0	0	0	0	0	1	0	0	0	0	0	0	1	0	0	0	0	0
CCCCCOc1cccc(CCNCC(=O)N(C)C)c1	0.839481752522495	c1ccccc1	0	0	0	0	0	0	0	0	0	0	1	1	0	0	0	1	1	0	0	1	0	0	0	0	0	0	0	1	0	0	0	0	0	0	1	0	0	0	0	0	0	1	0	0	0	0	0
CCCCCCOc1cccc(CCNCC(=O)N(C)C)c1	2.19760523667569	c1ccccc1	0	0	0	0	0	0	0	0	0	0	1	1	0	0	0	1	1	0	0	1	0	0	0	0	0	0	0	1	0	0	0	0	0	0	1	0	0	0	0	0	0	1	0	0	0	0	0
CCCCOc1cccc(CCN(CCOC)CC(=O)N(C)C)c1	0.868469289395748	c1ccccc1	0	0	0	0	0	0	0	0	0	0	1	1	0	0	0	2	0	0	0	1	0	0	0	0	0	0	0	1	0	0	0	0	0	0	1	0	0	0	0	0	0	2	0	0	0	0	0
CCCCCCCCC[C@H](O)CC(=O)CCc1ccc(O)c(OC)c1	-1.91326862749762	c1ccccc1	0	1	1	0	0	0	0	1	0	0	1	1	0	0	0	0	0	0	0	0	0	0	0	0	0	0	0	0	0	0	1	0	0	0	1	0	0	0	0	0	0	1	0	0	0	0	0
CCCCC/C=C/C(=O)CCc1ccc(O)c(OC)c1	-2.37366339763672	c1ccccc1	0	0	0	0	0	0	0	1	0	0	1	1	0	0	0	0	0	0	0	0	0	0	0	0	0	0	2	0	0	0	1	0	0	0	1	0	0	0	0	0	0	1	0	0	0	0	0
COc1ccccc1/C=C/C(=O)c1ccc[nH]1	-0.903487552536127	O=C(/C=C/c1ccccc1)c1ccc[nH]1	0	0	0	0	0	1	1	0	0	0	1	1	0	0	0	0	1	0	0	0	0	1	0	0	0	0	1	0	0	0	0	0	0	0	1	0	0	0	0	0	0	1	0	0	0	0	0
COc1cccc(/C=C/C(=O)c2ccc[nH]2)c1	-0.305650551780507	O=C(/C=C/c1ccccc1)c1ccc[nH]1	0	0	0	0	0	1	1	0	0	0	1	1	0	0	0	0	1	0	0	0	0	1	0	0	0	0	1	0	0	0	0	0	0	0	1	0	0	0	0	0	0	1	0	0	0	0	0
COc1cccc(OC)c1/C=C/C(=O)c1ccc[nH]1	-0.798127036878302	O=C(/C=C/c1ccccc1)c1ccc[nH]1	0	0	0	0	0	1	1	0	0	0	1	1	0	0	0	0	1	0	0	0	0	1	0	0	0	0	1	0	0	0	0	0	0	0	1	0	0	0	0	0	0	2	0	0	0	0	0
C[C@@H]1CN(c2ccccc2)CCN1c1nc(-c2ccncn2)cc(=O)n1C	-1.04324949491129	O=c1cc(-c2ccncn2)nc(N2CCN(c3ccccc3)CC2)[nH]1	0	0	0	0	0	4	0	0	0	0	0	0	0	0	0	6	0	0	0	0	0	0	0	0	0	0	0	0	0	2	0	0	0	0	1	0	0	0	0	0	0	0	0	0	0	0	0
C[C@@H]1CN(c2ccccc2F)CCN1c1nc(-c2ccncn2)cc(=O)n1C	-0.852194258148577	O=c1cc(-c2ccncn2)nc(N2CCN(c3ccccc3)CC2)[nH]1	0	0	0	0	0	4	0	0	0	0	0	0	0	0	0	6	0	0	0	0	0	0	0	0	0	0	0	0	0	2	0	0	0	0	1	0	0	0	0	0	0	0	0	0	1	0	0
C[C@@H]1CN(c2cccc(F)c2)CCN1c1nc(-c2ccncn2)cc(=O)n1C	-0.210340371976184	O=c1cc(-c2ccncn2)nc(N2CCN(c3ccccc3)CC2)[nH]1	0	0	0	0	0	4	0	0	0	0	0	0	0	0	0	6	0	0	0	0	0	0	0	0	0	0	0	0	0	2	0	0	0	0	1	0	0	0	0	0	0	0	0	0	1	0	0
C[C@@H]1CN(c2ccc(F)cc2)CCN1c1nc(-c2ccncn2)cc(=O)n1C	-0.210340371976184	O=c1cc(-c2ccncn2)nc(N2CCN(c3ccccc3)CC2)[nH]1	0	0	0	0	0	4	0	0	0	0	0	0	0	0	0	6	0	0	0	0	0	0	0	0	0	0	0	0	0	2	0	0	0	0	1	0	0	0	0	0	0	0	0	0	1	0	0
C[C@@H]1CN(c2ccc(Cl)cc2)CCN1c1nc(-c2ccncn2)cc(=O)n1C	0.0640964737255771	O=c1cc(-c2ccncn2)nc(N2CCN(c3ccccc3)CC2)[nH]1	0	0	0	0	0	4	0	0	0	0	0	0	0	0	0	6	0	0	0	0	0	0	0	0	0	0	0	0	0	2	0	0	0	0	1	0	0	0	0	0	0	0	0	0	1	0	0
COc1ccccc1N1CCN(c2nc(-c3ccncn3)cc(=O)n2C)[C@H](C)C1	-0.210340371976184	O=c1cc(-c2ccncn2)nc(N2CCN(c3ccccc3)CC2)[nH]1	0	0	0	0	0	4	0	0	0	0	0	0	0	0	0	6	0	0	0	0	0	0	0	0	0	0	0	0	0	2	0	0	0	0	1	0	0	0	0	0	0	1	0	0	0	0	0
COc1cccc(N2CCN(c3nc(-c4ccncn4)cc(=O)n3C)[C@H](C)C2)c1	-0.852194258148577	O=c1cc(-c2ccncn2)nc(N2CCN(c3ccccc3)CC2)[nH]1	0	0	0	0	0	4	0	0	0	0	0	0	0	0	0	6	0	0	0	0	0	0	0	0	0	0	0	0	0	2	0	0	0	0	1	0	0	0	0	0	0	1	0	0	0	0	0
C[C@@H]1CN(c2ccccc2C#N)CCN1c1nc(-c2ccncn2)cc(=O)n1C	-1.20359214498647	O=c1cc(-c2ccncn2)nc(N2CCN(c3ccccc3)CC2)[nH]1	0	0	0	0	0	4	0	0	0	0	0	0	0	0	0	7	0	0	0	0	0	0	0	0	0	0	0	0	0	2	0	0	0	0	1	0	0	0	0	0	0	0	0	0	0	0	0
C[C@@H]1CN(c2cccc(C#N)c2)CCN1c1nc(-c2ccncn2)cc(=O)n1C	-0.615805480084347	O=c1cc(-c2ccncn2)nc(N2CCN(c3ccccc3)CC2)[nH]1	0	0	0	0	0	4	0	0	0	0	0	0	0	0	0	7	0	0	0	0	0	0	0	0	0	0	0	0	0	2	0	0	0	0	1	0	0	0	0	0	0	0	0	0	0	0	0
C[C@@H]1CN(c2ccc(C#N)cc2)CCN1c1nc(-c2ccncn2)cc(=O)n1C	-1.08580910933008	O=c1cc(-c2ccncn2)nc(N2CCN(c3ccccc3)CC2)[nH]1	0	0	0	0	0	4	0	0	0	0	0	0	0	0	0	7	0	0	0	0	0	0	0	0	0	0	0	0	0	2	0	0	0	0	1	0	0	0	0	0	0	0	0	0	0	0	0
NCCCCN(C[C@H]1Cc2ccccc2CN1)[C@H]1CCCc2cccnc21	3.23167900420623	c1ccc2c(c1)CN[C@@H](CN[C@H]1CCCc3cccnc31)C2	0	0	0	0	0	1	0	0	0	0	0	0	0	0	0	2	1	1	0	0	0	0	0	0	0	0	0	0	0	0	1	0	0	0	1	0	2	0	0	0	0	0	0	0	0	0	0
O=C(/C=C/c1cc([N+](=O)[O-])ccc1Cl)c1ccc[nH]1	-0.392661928770137	O=C(/C=C/c1ccccc1)c1ccc[nH]1	0	0	0	0	0	1	1	0	0	0	1	1	0	0	0	1	1	0	0	0	0	1	0	0	0	0	1	0	0	0	0	0	0	0	1	0	0	0	0	0	0	0	0	0	1	0	0
COc1cccc(/C=C/C(=O)c2ccc[nH]2)c1OC	-0.680344001221918	O=C(/C=C/c1ccccc1)c1ccc[nH]1	0	0	0	0	0	1	1	0	0	0	1	1	0	0	0	0	1	0	0	0	0	1	0	0	0	0	1	0	0	0	0	0	0	0	1	0	0	0	0	0	0	2	0	0	0	0	0
NC/C=C/CN(C[C@H]1Cc2ccccc2CN1)[C@H]1CCCc2cccnc21	2.76558927428163	c1ccc2c(c1)CN[C@@H](CN[C@H]1CCCc3cccnc31)C2	0	0	0	0	0	1	0	0	0	0	0	0	0	0	0	2	1	1	0	0	0	0	0	0	0	0	0	0	0	0	1	0	0	0	1	0	2	0	0	0	0	0	0	0	0	0	0
C/C(=C/CN)CN(C[C@H]1Cc2ccccc2CN1)[C@H]1CCCc2cccnc21	4.52266318552179	c1ccc2c(c1)CN[C@@H](CN[C@H]1CCCc3cccnc31)C2	0	0	0	0	0	1	0	0	0	0	0	0	0	0	0	2	1	1	0	0	0	0	0	0	0	0	0	0	0	0	1	0	0	0	1	0	2	0	0	0	0	0	0	0	0	0	0
C/C(CN(C[C@H]1Cc2ccccc2CN1)[C@H]1CCCc2cccnc21)=C(\F)CN	3.75297592783951	c1ccc2c(c1)CN[C@@H](CN[C@H]1CCCc3cccnc31)C2	0	0	0	0	0	1	0	0	0	0	0	0	0	0	0	2	1	1	0	0	0	0	0	0	0	0	0	0	0	0	1	0	0	0	1	0	2	0	0	0	0	0	0	0	1	0	0
C/C(CN(C[C@H]1Cc2ccccc2CN1)[C@H]1CCCc2cccnc21)=C(/F)CN	4.29951963420758	c1ccc2c(c1)CN[C@@H](CN[C@H]1CCCc3cccnc31)C2	0	0	0	0	0	1	0	0	0	0	0	0	0	0	0	2	1	1	0	0	0	0	0	0	0	0	0	0	0	0	1	0	0	0	1	0	2	0	0	0	0	0	0	0	1	0	0
COc1ccc(/C=C/C(=O)c2ccc[nH]2)c(OC)c1	-0.305650551780507	O=C(/C=C/c1ccccc1)c1ccc[nH]1	0	0	0	0	0	1	1	0	0	0	1	1	0	0	0	0	1	0	0	0	0	1	0	0	0	0	1	0	0	0	0	0	0	0	1	0	0	0	0	0	0	2	0	0	0	0	0
CC(C)(CCN)CN(C[C@H]1Cc2ccccc2CN1)[C@H]1CCCc2cccnc21	3.71679627126201	c1ccc2c(c1)CN[C@@H](CN[C@H]1CCCc3cccnc31)C2	0	0	0	0	0	1	0	0	0	0	0	0	0	0	0	2	1	1	0	0	0	0	0	0	0	0	0	0	0	0	1	0	0	0	1	0	2	0	0	0	0	0	0	0	0	0	0
CC(C)(CN)CCN(C[C@H]1Cc2ccccc2CN1)[C@H]1CCCc2cccnc21	2.78939992297535	c1ccc2c(c1)CN[C@@H](CN[C@H]1CCCc3cccnc31)C2	0	0	0	0	0	1	0	0	0	0	0	0	0	0	0	2	1	1	0	0	0	0	0	0	0	0	0	0	0	0	1	0	0	0	1	0	2	0	0	0	0	0	0	0	0	0	0
C/C(CN)=C(\F)CN(C[C@H]1Cc2ccccc2CN1)[C@H]1CCCc2cccnc21	4.92246255609428	c1ccc2c(c1)CN[C@@H](CN[C@H]1CCCc3cccnc31)C2	0	0	0	0	0	1	0	0	0	0	0	0	0	0	0	2	1	1	0	0	0	0	0	0	0	0	0	0	0	0	1	0	0	0	1	0	2	0	0	0	0	0	0	0	1	0	0
COc1cc(/C=C/C(=O)c2ccc[nH]2)cc(OC)c1	-0.615805480084347	O=C(/C=C/c1ccccc1)c1ccc[nH]1	0	0	0	0	0	1	1	0	0	0	1	1	0	0	0	0	1	0	0	0	0	1	0	0	0	0	1	0	0	0	0	0	0	0	1	0	0	0	0	0	0	2	0	0	0	0	0
O=C(/C=C/c1ccccc1F)c1ccc[nH]1	-0.680344001221918	O=C(/C=C/c1ccccc1)c1ccc[nH]1	0	0	0	0	0	1	1	0	0	0	1	1	0	0	0	0	1	0	0	0	0	1	0	0	0	0	1	0	0	0	0	0	0	0	1	0	0	0	0	0	0	0	0	0	1	0	0
CC(C)(N)CCCN(C[C@H]1Cc2ccccc2CN1)[C@H]1CCCc2cccnc21	3.15645558296864	c1ccc2c(c1)CN[C@@H](CN[C@H]1CCCc3cccnc31)C2	0	0	0	0	0	1	0	0	0	0	0	0	0	0	0	2	1	1	0	0	0	0	0	0	0	0	0	0	0	0	1	0	0	0	1	0	2	0	0	0	0	0	0	0	0	0	0
C/C(CN)=C(/F)CN(C[C@H]1Cc2ccccc2CN1)[C@H]1CCCc2cccnc21	4.0583575773907	c1ccc2c(c1)CN[C@@H](CN[C@H]1CCCc3cccnc31)C2	0	0	0	0	0	1	0	0	0	0	0	0	0	0	0	2	1	1	0	0	0	0	0	0	0	0	0	0	0	0	1	0	0	0	1	0	2	0	0	0	0	0	0	0	1	0	0
CN(C)c1ccc(/C=C/C(=O)c2ccc[nH]2)cc1	-0.472704636443673	O=C(/C=C/c1ccccc1)c1ccc[nH]1	0	0	0	0	0	1	1	0	0	0	1	1	0	0	0	1	1	0	0	0	0	1	0	0	0	0	1	0	0	1	0	0	0	0	1	0	0	0	0	0	0	0	0	0	0	0	0
COc1ccc(/C=C/C(=O)c2ccc[nH]2)cc1	-0.680344001221918	O=C(/C=C/c1ccccc1)c1ccc[nH]1	0	0	0	0	0	1	1	0	0	0	1	1	0	0	0	0	1	0	0	0	0	1	0	0	0	0	1	0	0	0	0	0	0	0	1	0	0	0	0	0	0	1	0	0	0	0	0
O=C(/C=C/c1ccccc1Cl)c1ccc[nH]1	-0.392661928770137	O=C(/C=C/c1ccccc1)c1ccc[nH]1	0	0	0	0	0	1	1	0	0	0	1	1	0	0	0	0	1	0	0	0	0	1	0	0	0	0	1	0	0	0	0	0	0	0	1	0	0	0	0	0	0	0	0	0	1	0	0
NC(=O)NC/C=C\CN(C[C@H]1Cc2ccccc2CN1)[C@H]1CCCc2cccnc21	2.8472673052959	c1ccc2c(c1)CN[C@@H](CN[C@H]1CCCc3cccnc31)C2	0	0	0	0	0	1	0	0	0	0	1	1	0	0	0	2	2	1	0	0	0	0	0	0	0	0	0	2	0	0	1	0	0	0	1	0	2	0	0	0	0	0	0	0	0	0	0
O=C(/C=C/c1cccc(Br)c1)c1ccc[nH]1	-0.546812608597396	O=C(/C=C/c1ccccc1)c1ccc[nH]1	0	0	0	0	0	1	1	0	0	0	1	1	0	0	0	0	1	0	0	0	0	1	0	0	0	0	1	0	0	0	0	0	0	0	1	0	0	0	0	0	0	0	0	0	1	0	0
COc1ccc(/C=C/C(=O)c2ccc[nH]2)cc1Br	-0.472704636443673	O=C(/C=C/c1ccccc1)c1ccc[nH]1	0	0	0	0	0	1	1	0	0	0	1	1	0	0	0	0	1	0	0	0	0	1	0	0	0	0	1	0	0	0	0	0	0	0	1	0	0	0	0	0	0	1	0	0	1	0	0
COc1cc(/C=C/C(=O)c2ccc[nH]2)cc(OC)c1OC	-0.546812608597396	O=C(/C=C/c1ccccc1)c1ccc[nH]1	0	0	0	0	0	1	1	0	0	0	1	1	0	0	0	0	1	0	0	0	0	1	0	0	0	0	1	0	0	0	0	0	0	0	1	0	0	0	0	0	0	3	0	0	0	0	0
O=C(/C=C/c1ccc(OC(F)(F)F)cc1)c1ccc[nH]1	-0.680344001221918	O=C(/C=C/c1ccccc1)c1ccc[nH]1	0	0	0	0	0	1	1	0	0	0	1	1	0	0	0	0	1	0	0	0	0	1	0	0	0	3	1	0	0	0	0	0	0	0	1	0	0	0	0	0	0	1	0	0	3	0	0
O=C(O)c1ccc(/C=C/C(=O)c2ccc[nH]2)cc1	-0.798127036878302	O=C(/C=C/c1ccccc1)c1ccc[nH]1	0	0	0	0	1	1	1	0	1	1	2	1	0	0	0	0	1	0	0	0	0	1	0	0	0	0	1	0	0	0	0	0	0	0	1	0	0	0	0	0	0	0	0	0	0	0	0
O=C(/C=C/c1cccc(Cl)c1)c1ccc[nH]1	-0.546812608597396	O=C(/C=C/c1ccccc1)c1ccc[nH]1	0	0	0	0	0	1	1	0	0	0	1	1	0	0	0	0	1	0	0	0	0	1	0	0	0	0	1	0	0	0	0	0	0	0	1	0	0	0	0	0	0	0	0	0	1	0	0
O=C(/C=C/c1ccc(Br)cc1)c1ccc[nH]1	-0.798127036878302	O=C(/C=C/c1ccccc1)c1ccc[nH]1	0	0	0	0	0	1	1	0	0	0	1	1	0	0	0	0	1	0	0	0	0	1	0	0	0	0	1	0	0	0	0	0	0	0	1	0	0	0	0	0	0	0	0	0	1	0	0
Cc1ccncc1-c1ccc(CN)o1.Cl.Cl	-0.952277716705559	c1cncc(-c2ccco2)c1	0	0	0	0	0	1	0	0	0	0	0	0	0	0	0	1	0	1	0	0	0	0	0	0	0	0	0	0	0	0	1	0	0	0	0	0	0	0	0	0	0	0	1	0	2	0	0
CCc1ccncc1-c1ccc(CN)o1.Cl.Cl	0.993632432349754	c1cncc(-c2ccco2)c1	0	0	0	0	0	1	0	0	0	0	0	0	0	0	0	1	0	1	0	0	0	0	0	0	0	0	0	0	0	0	1	0	0	0	0	0	0	0	0	0	0	0	1	0	2	0	0
COc1ccncc1-c1ccc(CN)o1.Cl.Cl	-0.392661928770137	c1cncc(-c2ccco2)c1	0	0	0	0	0	1	0	0	0	0	0	0	0	0	0	1	0	1	0	0	0	0	0	0	0	0	0	0	0	0	0	0	0	0	0	0	0	0	0	0	0	1	1	0	2	0	0
CCCc1ccncc1-c1ccc(CN)o1.Cl.Cl	1.56161646995569	c1cncc(-c2ccco2)c1	0	0	0	0	0	1	0	0	0	0	0	0	0	0	0	1	0	1	0	0	0	0	0	0	0	0	0	0	0	0	1	0	0	0	0	0	0	0	0	0	0	0	1	0	2	0	0
Cc1ccncc1-c1ccc(CN)s1.Cl.Cl	-0.903487552536127	c1cncc(-c2cccs2)c1	0	0	0	0	0	1	0	0	0	0	0	0	0	0	0	1	0	1	0	0	0	0	0	0	0	0	0	0	0	0	1	0	0	0	0	0	0	0	0	0	0	0	0	0	2	0	0
CCc1ccncc1-c1ccc(CN)s1.Cl.Cl	0.588167324241589	c1cncc(-c2cccs2)c1	0	0	0	0	0	1	0	0	0	0	0	0	0	0	0	1	0	1	0	0	0	0	0	0	0	0	0	0	0	0	1	0	0	0	0	0	0	0	0	0	0	0	0	0	2	0	0
COc1ccncc1-c1ccc(CN)s1.Cl.Cl	-0.210340371976184	c1cncc(-c2cccs2)c1	0	0	0	0	0	1	0	0	0	0	0	0	0	0	0	1	0	1	0	0	0	0	0	0	0	0	0	0	0	0	0	0	0	0	0	0	0	0	0	0	0	1	0	0	2	0	0
CCCc1ccncc1-c1ccc(CN)s1.Cl.Cl	1.09899294800758	c1cncc(-c2cccs2)c1	0	0	0	0	0	1	0	0	0	0	0	0	0	0	0	1	0	1	0	0	0	0	0	0	0	0	0	0	0	0	1	0	0	0	0	0	0	0	0	0	0	0	0	0	2	0	0
CCOc1cc(/C=C/C(=O)c2ccncc2)cc(OC)c1OCC	-0.615805480084347	O=C(/C=C/c1ccccc1)c1ccncc1	0	0	0	0	0	1	0	0	0	0	1	1	0	0	0	1	0	0	0	0	0	0	0	0	0	0	1	0	0	0	0	0	0	0	1	0	0	0	0	0	0	3	0	0	0	0	0
COc1cc(/C=C/C(=O)c2ccncc2)cc(OC)c1OC	0.482806808583762	O=C(/C=C/c1ccccc1)c1ccncc1	0	0	0	0	0	1	0	0	0	0	1	1	0	0	0	1	0	0	0	0	0	0	0	0	0	0	1	0	0	0	0	0	0	0	1	0	0	0	0	0	0	3	0	0	0	0	0
COc1ccc(/C=C/C(=O)c2ccncc2)cc1OC	0.0128031793380269	O=C(/C=C/c1ccccc1)c1ccncc1	0	0	0	0	0	1	0	0	0	0	1	1	0	0	0	1	0	0	0	0	0	0	0	0	0	0	1	0	0	0	0	0	0	0	1	0	0	0	0	0	0	2	0	0	0	0	0
COc1ccccc1/C=C/C(=O)c1ccncc1	-0.305650551780507	O=C(/C=C/c1ccccc1)c1ccncc1	0	0	0	0	0	1	0	0	0	0	1	1	0	0	0	1	0	0	0	0	0	0	0	0	0	0	1	0	0	0	0	0	0	0	1	0	0	0	0	0	0	1	0	0	0	0	0
COc1cccc(/C=C/C(=O)c2ccncc2)c1	-0.392661928770137	O=C(/C=C/c1ccccc1)c1ccncc1	0	0	0	0	0	1	0	0	0	0	1	1	0	0	0	1	0	0	0	0	0	0	0	0	0	0	1	0	0	0	0	0	0	0	1	0	0	0	0	0	0	1	0	0	0	0	0
COc1ccc(/C=C/C(=O)c2ccncc2)cc1	-0.615805480084347	O=C(/C=C/c1ccccc1)c1ccncc1	0	0	0	0	0	1	0	0	0	0	1	1	0	0	0	1	0	0	0	0	0	0	0	0	0	0	1	0	0	0	0	0	0	0	1	0	0	0	0	0	0	1	0	0	0	0	0
COc1cc(/C=C/C(=O)c2ccncc2)cc(OC)c1	-0.680344001221918	O=C(/C=C/c1ccccc1)c1ccncc1	0	0	0	0	0	1	0	0	0	0	1	1	0	0	0	1	0	0	0	0	0	0	0	0	0	0	1	0	0	0	0	0	0	0	1	0	0	0	0	0	0	2	0	0	0	0	0
COc1ccc(/C=C/C(=O)c2ccncc2)c(OC)c1OC	-0.305650551780507	O=C(/C=C/c1ccccc1)c1ccncc1	0	0	0	0	0	1	0	0	0	0	1	1	0	0	0	1	0	0	0	0	0	0	0	0	0	0	1	0	0	0	0	0	0	0	1	0	0	0	0	0	0	3	0	0	0	0	0
CCOc1c(OC)cc(/C=C/C(=O)c2ccncc2)cc1OC	-0.392661928770137	O=C(/C=C/c1ccccc1)c1ccncc1	0	0	0	0	0	1	0	0	0	0	1	1	0	0	0	1	0	0	0	0	0	0	0	0	0	0	1	0	0	0	0	0	0	0	1	0	0	0	0	0	0	3	0	0	0	0	0
CCOc1cc(/C=C/C(=O)c2ccncc2)cc(OCC)c1OCC	-0.546812608597396	O=C(/C=C/c1ccccc1)c1ccncc1	0	0	0	0	0	1	0	0	0	0	1	1	0	0	0	1	0	0	0	0	0	0	0	0	0	0	1	0	0	0	0	0	0	0	1	0	0	0	0	0	0	3	0	0	0	0	0
CCOc1cc(/C=C/C(=O)c2ccncc2)cc(OC)c1OC	-0.740968623038354	O=C(/C=C/c1ccccc1)c1ccncc1	0	0	0	0	0	1	0	0	0	0	1	1	0	0	0	1	0	0	0	0	0	0	0	0	0	0	1	0	0	0	0	0	0	0	1	0	0	0	0	0	0	3	0	0	0	0	0
COc1ccc(OCC(O)CN2CCN(C(CNC(=O)c3ccc(C(F)(F)F)cc3)c3ccccc3)CC2)cc1	0.993632432349754	O=C(NCC(c1ccccc1)N1CCN(CCCOc2ccccc2)CC1)c1ccccc1	0	1	1	0	0	0	0	0	0	0	1	1	0	1	0	2	1	0	0	0	0	0	0	0	0	3	0	1	0	0	0	0	0	0	3	0	0	0	0	0	0	2	0	0	3	0	0
O=C(NCC(c1ccccc1)N1CCN(CC(O)COc2ccccc2)CC1)c1ccc(F)cc1	0.14633457196255	O=C(NCC(c1ccccc1)N1CCN(CCCOc2ccccc2)CC1)c1ccccc1	0	1	1	0	0	0	0	0	0	0	1	1	0	1	0	2	1	0	0	0	0	0	0	0	0	0	0	1	0	0	0	0	0	0	3	0	0	0	0	0	0	1	0	0	1	0	0
Cc1cccc(C)c1OCC(O)CN1CCN(C(C(=O)NCc2ccccc2)c2ccc(C(F)(F)F)cc2)CC1	2.09224472101786	O=C(NCc1ccccc1)C(c1ccccc1)N1CCN(CCCOc2ccccc2)CC1	0	1	1	0	0	0	0	0	0	0	1	1	0	1	0	2	1	0	0	0	0	0	0	0	0	3	0	1	0	0	2	0	0	0	3	0	0	0	0	0	0	1	0	0	3	0	0
COc1ccc(C(=O)NCC(c2ccccc2)N2CCN(CC(O)COc3ccc(Cl)cc3)CC2)cc1	0.705950359897972	O=C(NCC(c1ccccc1)N1CCN(CCCOc2ccccc2)CC1)c1ccccc1	0	1	1	0	0	0	0	0	0	0	1	1	0	1	0	2	1	0	0	0	0	0	0	0	0	0	0	1	0	0	0	0	0	0	3	0	0	0	0	0	0	2	0	0	1	0	0
COc1ccc(OCC(O)CN2CCN(C(CNC(=O)c3ccccc3)c3ccccc3)CC2)cc1	0.705950359897972	O=C(NCC(c1ccccc1)N1CCN(CCCOc2ccccc2)CC1)c1ccccc1	0	1	1	0	0	0	0	0	0	0	1	1	0	1	0	2	1	0	0	0	0	0	0	0	0	0	0	1	0	0	0	0	0	0	3	0	0	0	0	0	0	2	0	0	0	0	0
COc1ccc(OCC(O)CN2CCN(C(C(=O)NCc3ccccc3)c3ccc(F)cc3)CC2)cc1	0.482806808583762	O=C(NCc1ccccc1)C(c1ccccc1)N1CCN(CCCOc2ccccc2)CC1	0	1	1	0	0	0	0	0	0	0	1	1	0	1	0	2	1	0	0	0	0	0	0	0	0	0	0	1	0	0	0	0	0	0	3	0	0	0	0	0	0	2	0	0	1	0	0
COc1ccc(CNC(=O)C(c2ccc(F)cc2)N2CCN(CC(O)COc3c(C)cccc3C)CC2)cc1	0.993632432349754	O=C(NCc1ccccc1)C(c1ccccc1)N1CCN(CCCOc2ccccc2)CC1	0	1	1	0	0	0	0	0	0	0	1	1	0	1	0	2	1	0	0	0	0	0	0	0	0	0	0	1	0	0	2	0	0	0	3	0	0	0	0	0	0	2	0	0	1	0	0
COc1ccc(OCC(O)CN2CCN(C(CNC(=O)c3ccc(OC)cc3)c3ccccc3)CC2)cc1	0.0128031793380269	O=C(NCC(c1ccccc1)N1CCN(CCCOc2ccccc2)CC1)c1ccccc1	0	1	1	0	0	0	0	0	0	0	1	1	0	1	0	2	1	0	0	0	0	0	0	0	0	0	0	1	0	0	0	0	0	0	3	0	0	0	0	0	0	3	0	0	0	0	0
COc1ccccc1C(=O)NCC(c1ccccc1)N1CCN(CC(O)COc2ccc(Cl)cc2)CC1	0.14633457196255	O=C(NCC(c1ccccc1)N1CCN(CCCOc2ccccc2)CC1)c1ccccc1	0	1	1	0	0	0	0	0	0	0	1	1	0	1	0	2	1	0	0	0	0	0	0	0	0	0	0	1	0	0	0	0	0	0	3	0	0	0	0	0	0	2	0	0	1	0	0
COc1ccc(OCC(O)CN2CCN(C(C(=O)NCc3ccccc3)c3ccc(C(F)(F)F)cc3)CC2)cc1	1.39909754045792	O=C(NCc1ccccc1)C(c1ccccc1)N1CCN(CCCOc2ccccc2)CC1	0	1	1	0	0	0	0	0	0	0	1	1	0	1	0	2	1	0	0	0	0	0	0	0	0	3	0	1	0	0	0	0	0	0	3	0	0	0	0	0	0	2	0	0	3	0	0
COc1ccc(CNC(=O)C(c2ccc(OC)cc2)N2CCN(CC(O)COc3c(C)cccc3C)CC2)cc1	0.482806808583762	O=C(NCc1ccccc1)C(c1ccccc1)N1CCN(CCCOc2ccccc2)CC1	0	1	1	0	0	0	0	0	0	0	1	1	0	1	0	2	1	0	0	0	0	0	0	0	0	0	0	1	0	0	2	0	0	0	3	0	0	0	0	0	0	3	0	0	0	0	0
COc1ccc(OCC(O)CN2CCN(C(CNC(=O)c3ccccc3OC)c3ccccc3)CC2)cc1	0.0128031793380269	O=C(NCC(c1ccccc1)N1CCN(CCCOc2ccccc2)CC1)c1ccccc1	0	1	1	0	0	0	0	0	0	0	1	1	0	1	0	2	1	0	0	0	0	0	0	0	0	0	0	1	0	0	0	0	0	0	3	0	0	0	0	0	0	3	0	0	0	0	0
COc1ccc(OCC(O)CN2CCN(C(C(=O)NCc3ccccc3)c3ccc(C)cc3)CC2)cc1	0.705950359897972	O=C(NCc1ccccc1)C(c1ccccc1)N1CCN(CCCOc2ccccc2)CC1	0	1	1	0	0	0	0	0	0	0	1	1	0	1	0	2	1	0	0	0	0	0	0	0	0	0	0	1	0	0	1	0	0	0	3	0	0	0	0	0	0	2	0	0	0	0	0
Cc1cccc(C)c1OCC(O)CN1CCN(C(C(=O)NCc2ccccc2)c2ccc(F)cc2)CC1	1.39909754045792	O=C(NCc1ccccc1)C(c1ccccc1)N1CCN(CCCOc2ccccc2)CC1	0	1	1	0	0	0	0	0	0	0	1	1	0	1	0	2	1	0	0	0	0	0	0	0	0	0	0	1	0	0	2	0	0	0	3	0	0	0	0	0	0	1	0	0	1	0	0
COc1ccc(OCC(O)CN2CCN(C(CNC(=O)c3ccc(F)cc3)c3ccccc3)CC2)cc1	0.993632432349754	O=C(NCC(c1ccccc1)N1CCN(CCCOc2ccccc2)CC1)c1ccccc1	0	1	1	0	0	0	0	0	0	0	1	1	0	1	0	2	1	0	0	0	0	0	0	0	0	0	0	1	0	0	0	0	0	0	3	0	0	0	0	0	0	2	0	0	1	0	0
Cc1ccc(C(C(=O)NCc2ccccc2)N2CCN(CC(O)COc3c(C)cccc3C)CC2)cc1	1.39909754045792	O=C(NCc1ccccc1)C(c1ccccc1)N1CCN(CCCOc2ccccc2)CC1	0	1	1	0	0	0	0	0	0	0	1	1	0	1	0	2	1	0	0	0	0	0	0	0	0	0	0	1	0	0	3	0	0	0	3	0	0	0	0	0	0	1	0	0	0	0	0
O=C(NCC(c1ccccc1)N1CCN(CC(O)COc2ccc(Cl)cc2)CC1)c1ccc(C(F)(F)F)cc1	2.09224472101786	O=C(NCC(c1ccccc1)N1CCN(CCCOc2ccccc2)CC1)c1ccccc1	0	1	1	0	0	0	0	0	0	0	1	1	0	1	0	2	1	0	0	0	0	0	0	0	0	3	0	1	0	0	0	0	0	0	3	0	0	0	0	0	0	1	0	0	4	0	0
COc1ccc(CNC(=O)C(c2ccc(C)cc2)N2CCN(CC(O)COc3c(C)cccc3C)CC2)cc1	0.993632432349754	O=C(NCc1ccccc1)C(c1ccccc1)N1CCN(CCCOc2ccccc2)CC1	0	1	1	0	0	0	0	0	0	0	1	1	0	1	0	2	1	0	0	0	0	0	0	0	0	0	0	1	0	0	3	0	0	0	3	0	0	0	0	0	0	2	0	0	0	0	0
COc1ccc(CNC(=O)C(c2ccc(C(F)(F)F)cc2)N2CCN(CC(O)COc3c(C)cccc3C)CC2)cc1	1.39909754045792	O=C(NCc1ccccc1)C(c1ccccc1)N1CCN(CCCOc2ccccc2)CC1	0	1	1	0	0	0	0	0	0	0	1	1	0	1	0	2	1	0	0	0	0	0	0	0	0	3	0	1	0	0	2	0	0	0	3	0	0	0	0	0	0	2	0	0	3	0	0
COc1ccc(CNC(=O)C(c2ccc(C(F)(F)F)cc2)N2CCN(CC(O)COc3ccc(OC)cc3)CC2)cc1	0.705950359897972	O=C(NCc1ccccc1)C(c1ccccc1)N1CCN(CCCOc2ccccc2)CC1	0	1	1	0	0	0	0	0	0	0	1	1	0	1	0	2	1	0	0	0	0	0	0	0	0	3	0	1	0	0	0	0	0	0	3	0	0	0	0	0	0	3	0	0	3	0	0
COc1ccc(CNC(=O)C(c2ccc(F)cc2)N2CCN(CC(O)COc3ccc(OC)cc3)CC2)cc1	0.14633457196255	O=C(NCc1ccccc1)C(c1ccccc1)N1CCN(CCCOc2ccccc2)CC1	0	1	1	0	0	0	0	0	0	0	1	1	0	1	0	2	1	0	0	0	0	0	0	0	0	0	0	1	0	0	0	0	0	0	3	0	0	0	0	0	0	3	0	0	1	0	0
CSCc1ccc(-c2cccnc2)o1	-2.07442050278386	c1cncc(-c2ccco2)c1	0	0	0	0	0	1	0	0	0	0	0	0	0	0	0	1	0	0	0	0	0	0	0	0	0	0	0	0	0	0	0	0	0	0	0	0	0	0	0	0	0	0	1	0	0	0	0
SCc1ccc(-c2cccnc2)o1	2.4489196649566	c1cncc(-c2ccco2)c1	0	0	0	0	0	1	0	0	0	0	0	0	0	0	0	1	0	0	0	0	0	0	1	0	0	0	0	0	0	0	0	0	0	0	0	0	0	0	0	0	0	0	1	0	0	0	0
CC(=O)SCc1ccc(-c2cccnc2)o1	-1.72326738402944	c1cncc(-c2ccco2)c1	0	0	0	0	0	1	0	0	0	0	1	1	0	0	0	1	0	0	0	0	0	0	0	0	0	0	0	0	0	0	0	0	0	0	0	0	0	0	0	0	0	0	1	0	0	0	0
CN(C)Cc1ccc(-c2cccnc2)o1	-2.75194236544073	c1cncc(-c2ccco2)c1	0	0	0	0	0	1	0	0	0	0	0	0	0	0	0	2	0	0	0	0	0	0	0	0	0	0	0	0	0	0	0	0	0	0	0	0	0	0	0	0	0	0	1	0	0	0	0
CNCc1ccc(-c2cccnc2)o1	-1.72106231147113	c1cncc(-c2ccco2)c1	0	0	0	0	0	1	0	0	0	0	0	0	0	0	0	1	1	0	0	0	0	0	0	0	0	0	0	0	0	0	0	0	0	0	0	0	0	0	0	0	0	0	1	0	0	0	0
CN(C)Cc1ccc(-c2cccnc2)s1	-0.574983485564092	c1cncc(-c2cccs2)c1	0	0	0	0	0	1	0	0	0	0	0	0	0	0	0	2	0	0	0	0	0	0	0	0	0	0	0	0	0	0	0	0	0	0	0	0	0	0	0	0	0	0	0	0	0	0	0
CNCc1ccc(-c2cccnc2)s1	-1.94199591713453	c1cncc(-c2cccs2)c1	0	0	0	0	0	1	0	0	0	0	0	0	0	0	0	1	1	0	0	0	0	0	0	0	0	0	0	0	0	0	0	0	0	0	0	0	0	0	0	0	0	0	0	0	0	0	0
[truncated: 52 more columns]
