# Supplementary material for: A systematic study of key elements underlying molecular property prediction
Source: Nat Commun. 2023 Oct 13;14:6395. doi: 10.1038/s41467-023-41948-6 (PMC10575948; doi:10.1038/s41467-023-41948-6)
Supplement: Supplementary file 4 — Source Data [file 41467_2023_41948_MOESM4_ESM.zip › SourceData/SFig22/SFig22a.txt]

metric_score	metric_name	mol_rep	mol_prop	model_name	fold	split_type	task
0.842222222222222	AUROC	SMILES	MDR1	MolBERT	0	Scaffold	cutoff6
0.948200654307524	AUROC	SMILES	MDR1	MolBERT	1	Scaffold	cutoff6
0.631614654002714	AUROC	SMILES	MDR1	MolBERT	2	Scaffold	cutoff6
0.856296296296296	AUROC	SMILES	MDR1	MolBERT	3	Scaffold	cutoff6
0.9796	AUROC	SMILES	MDR1	MolBERT	4	Scaffold	cutoff6
0.993788819875776	AUROC	SMILES	MDR1	MolBERT	5	Scaffold	cutoff6
0.683215130023641	AUROC	SMILES	MDR1	MolBERT	6	Scaffold	cutoff6
0.994987468671679	AUROC	SMILES	MDR1	MolBERT	7	Scaffold	cutoff6
1	AUROC	SMILES	MDR1	MolBERT	8	Scaffold	cutoff6
0.905454545454546	AUROC	SMILES	MDR1	MolBERT	9	Scaffold	cutoff6
0.846715328467153	AUROC	SMILES	MDR1	MolBERT	10	Scaffold	cutoff6
0.967316341829086	AUROC	SMILES	MDR1	MolBERT	11	Scaffold	cutoff6
0.700729927007299	AUROC	SMILES	MDR1	MolBERT	12	Scaffold	cutoff6
0.243055555555555	AUROC	SMILES	MDR1	MolBERT	13	Scaffold	cutoff6
0.744360902255639	AUROC	SMILES	MDR1	MolBERT	14	Scaffold	cutoff6
0.95263671875	AUROC	SMILES	MDR1	MolBERT	15	Scaffold	cutoff6
0.847417840375587	AUROC	SMILES	MDR1	MolBERT	16	Scaffold	cutoff6
0.995555555555556	AUROC	SMILES	MDR1	MolBERT	17	Scaffold	cutoff6
0.855889724310777	AUROC	SMILES	MDR1	MolBERT	18	Scaffold	cutoff6
0.966205837173579	AUROC	SMILES	MDR1	MolBERT	19	Scaffold	cutoff6
0.890403489640131	AUROC	SMILES	MDR1	MolBERT	20	Scaffold	cutoff6
0.842605156037992	AUROC	SMILES	MDR1	MolBERT	21	Scaffold	cutoff6
0.655714285714286	AUROC	SMILES	MDR1	MolBERT	22	Scaffold	cutoff6
1	AUROC	SMILES	MDR1	MolBERT	23	Scaffold	cutoff6
0.712045616535994	AUROC	SMILES	MDR1	MolBERT	24	Scaffold	cutoff6
0.986666666666667	AUROC	SMILES	MDR1	MolBERT	25	Scaffold	cutoff6
0.84688995215311	AUROC	SMILES	MDR1	MolBERT	26	Scaffold	cutoff6
0.865424430641822	AUROC	SMILES	MDR1	MolBERT	27	Scaffold	cutoff6
0.803350970017637	AUROC	SMILES	MDR1	MolBERT	28	Scaffold	cutoff6
0.881578947368421	AUROC	SMILES	MDR1	MolBERT	29	Scaffold	cutoff6
0.808148148148148	AUROC	Graph	MDR1	GROVER	0	Scaffold	cutoff6
0.941657579062159	AUROC	Graph	MDR1	GROVER	1	Scaffold	cutoff6
0.992537313432836	AUROC	Graph	MDR1	GROVER	2	Scaffold	cutoff6
0.917037037037037	AUROC	Graph	MDR1	GROVER	3	Scaffold	cutoff6
0.9448	AUROC	Graph	MDR1	GROVER	4	Scaffold	cutoff6
0.996894409937888	AUROC	Graph	MDR1	GROVER	5	Scaffold	cutoff6
0.758215962441315	AUROC	Graph	MDR1	GROVER	6	Scaffold	cutoff6
0.99874686716792	AUROC	Graph	MDR1	GROVER	7	Scaffold	cutoff6
1	AUROC	Graph	MDR1	GROVER	8	Scaffold	cutoff6
0.384935064935065	AUROC	Graph	MDR1	GROVER	9	Scaffold	cutoff6
0.892335766423358	AUROC	Graph	MDR1	GROVER	10	Scaffold	cutoff6
0.957788347205707	AUROC	Graph	MDR1	GROVER	11	Scaffold	cutoff6
0.693430656934307	AUROC	Graph	MDR1	GROVER	12	Scaffold	cutoff6
0.0555555555555555	AUROC	Graph	MDR1	GROVER	13	Scaffold	cutoff6
0.882205513784461	AUROC	Graph	MDR1	GROVER	14	Scaffold	cutoff6
0.647771317829457	AUROC	Graph	MDR1	GROVER	15	Scaffold	cutoff6
0.63849765258216	AUROC	Graph	MDR1	GROVER	16	Scaffold	cutoff6
0.615555555555556	AUROC	Graph	MDR1	GROVER	17	Scaffold	cutoff6
0.914786967418546	AUROC	Graph	MDR1	GROVER	18	Scaffold	cutoff6
0.972350230414746	AUROC	Graph	MDR1	GROVER	19	Scaffold	cutoff6
0.772082878953108	AUROC	Graph	MDR1	GROVER	20	Scaffold	cutoff6
0.631614654002714	AUROC	Graph	MDR1	GROVER	21	Scaffold	cutoff6
0.8	AUROC	Graph	MDR1	GROVER	22	Scaffold	cutoff6
0.674418604651163	AUROC	Graph	MDR1	GROVER	23	Scaffold	cutoff6
0.768353528153956	AUROC	Graph	MDR1	GROVER	24	Scaffold	cutoff6
0.98	AUROC	Graph	MDR1	GROVER	25	Scaffold	cutoff6
0.786974219810041	AUROC	Graph	MDR1	GROVER	26	Scaffold	cutoff6
0.840579710144927	AUROC	Graph	MDR1	GROVER	27	Scaffold	cutoff6
0.896325459317585	AUROC	Graph	MDR1	GROVER	28	Scaffold	cutoff6
0.93734335839599	AUROC	Graph	MDR1	GROVER	29	Scaffold	cutoff6
0.92	AUROC	Graph	MDR1	GROVER_RDKit	0	Scaffold	cutoff6
0.949291166848419	AUROC	Graph	MDR1	GROVER_RDKit	1	Scaffold	cutoff6
0.89280868385346	AUROC	Graph	MDR1	GROVER_RDKit	2	Scaffold	cutoff6
0.944444444444444	AUROC	Graph	MDR1	GROVER_RDKit	3	Scaffold	cutoff6
0.978	AUROC	Graph	MDR1	GROVER_RDKit	4	Scaffold	cutoff6
0.996894409937888	AUROC	Graph	MDR1	GROVER_RDKit	5	Scaffold	cutoff6
0.650234741784038	AUROC	Graph	MDR1	GROVER_RDKit	6	Scaffold	cutoff6
0.998329156223893	AUROC	Graph	MDR1	GROVER_RDKit	7	Scaffold	cutoff6
1	AUROC	Graph	MDR1	GROVER_RDKit	8	Scaffold	cutoff6
0.922857142857143	AUROC	Graph	MDR1	GROVER_RDKit	9	Scaffold	cutoff6
0.889598540145985	AUROC	Graph	MDR1	GROVER_RDKit	10	Scaffold	cutoff6
0.953032104637336	AUROC	Graph	MDR1	GROVER_RDKit	11	Scaffold	cutoff6
0.930656934306569	AUROC	Graph	MDR1	GROVER_RDKit	12	Scaffold	cutoff6
0.5	AUROC	Graph	MDR1	GROVER_RDKit	13	Scaffold	cutoff6
0.755221386800334	AUROC	Graph	MDR1	GROVER_RDKit	14	Scaffold	cutoff6
0.965116279069768	AUROC	Graph	MDR1	GROVER_RDKit	15	Scaffold	cutoff6
0.884976525821596	AUROC	Graph	MDR1	GROVER_RDKit	16	Scaffold	cutoff6
0.988888888888889	AUROC	Graph	MDR1	GROVER_RDKit	17	Scaffold	cutoff6
0.847744360902256	AUROC	Graph	MDR1	GROVER_RDKit	18	Scaffold	cutoff6
0.928187403993856	AUROC	Graph	MDR1	GROVER_RDKit	19	Scaffold	cutoff6
0.810796074154853	AUROC	Graph	MDR1	GROVER_RDKit	20	Scaffold	cutoff6
0.87516960651289	AUROC	Graph	MDR1	GROVER_RDKit	21	Scaffold	cutoff6
0.777142857142857	AUROC	Graph	MDR1	GROVER_RDKit	22	Scaffold	cutoff6
1	AUROC	Graph	MDR1	GROVER_RDKit	23	Scaffold	cutoff6
0.872059871703493	AUROC	Graph	MDR1	GROVER_RDKit	24	Scaffold	cutoff6
0.98962962962963	AUROC	Graph	MDR1	GROVER_RDKit	25	Scaffold	cutoff6
0.797150610583446	AUROC	Graph	MDR1	GROVER_RDKit	26	Scaffold	cutoff6
0.910973084886128	AUROC	Graph	MDR1	GROVER_RDKit	27	Scaffold	cutoff6
0.762904636920385	AUROC	Graph	MDR1	GROVER_RDKit	28	Scaffold	cutoff6
0.958646616541353	AUROC	Graph	MDR1	GROVER_RDKit	29	Scaffold	cutoff6
0.982222222222222	AUROC	rdkit2d	MDR1	RF	0	Scaffold	cutoff6
0.964835164835165	AUROC	rdkit2d	MDR1	RF	1	Scaffold	cutoff6
0.989747095010253	AUROC	rdkit2d	MDR1	RF	2	Scaffold	cutoff6
0.991287878787879	AUROC	rdkit2d	MDR1	RF	3	Scaffold	cutoff6
0.9946	AUROC	rdkit2d	MDR1	RF	4	Scaffold	cutoff6
0.996376811594203	AUROC	rdkit2d	MDR1	RF	5	Scaffold	cutoff6
0.916075650118203	AUROC	rdkit2d	MDR1	RF	6	Scaffold	cutoff6
0.994057724957555	AUROC	rdkit2d	MDR1	RF	7	Scaffold	cutoff6
1	AUROC	rdkit2d	MDR1	RF	8	Scaffold	cutoff6
0.997247706422018	AUROC	rdkit2d	MDR1	RF	9	Scaffold	cutoff6
0.967105263157895	AUROC	rdkit2d	MDR1	RF	10	Scaffold	cutoff6
0.987488556606652	AUROC	rdkit2d	MDR1	RF	11	Scaffold	cutoff6
0.850925925925926	AUROC	rdkit2d	MDR1	RF	12	Scaffold	cutoff6
0.173758865248227	AUROC	rdkit2d	MDR1	RF	13	Scaffold	cutoff6
0.774436090225564	AUROC	rdkit2d	MDR1	RF	14	Scaffold	cutoff6
0.94488188976378	AUROC	rdkit2d	MDR1	RF	15	Scaffold	cutoff6
0.953051643192488	AUROC	rdkit2d	MDR1	RF	16	Scaffold	cutoff6
0.996992481203008	AUROC	rdkit2d	MDR1	RF	17	Scaffold	cutoff6
0.99812030075188	AUROC	rdkit2d	MDR1	RF	18	Scaffold	cutoff6
0.98252688172043	AUROC	rdkit2d	MDR1	RF	19	Scaffold	cutoff6
0.982834994462902	AUROC	rdkit2d	MDR1	RF	20	Scaffold	cutoff6
0.890495867768595	AUROC	rdkit2d	MDR1	RF	21	Scaffold	cutoff6
0.961151079136691	AUROC	rdkit2d	MDR1	RF	22	Scaffold	cutoff6
1	AUROC	rdkit2d	MDR1	RF	23	Scaffold	cutoff6
0.924182536830758	AUROC	rdkit2d	MDR1	RF	24	Scaffold	cutoff6
0.996268656716418	AUROC	rdkit2d	MDR1	RF	25	Scaffold	cutoff6
0.998632946001367	AUROC	rdkit2d	MDR1	RF	26	Scaffold	cutoff6
0.995828988529718	AUROC	rdkit2d	MDR1	RF	27	Scaffold	cutoff6
0.951612903225806	AUROC	rdkit2d	MDR1	RF	28	Scaffold	cutoff6
0.941157760814249	AUROC	rdkit2d	MDR1	RF	29	Scaffold	cutoff6
-1	AUROC	SMILES	CYP2D6	MolBERT	0	Scaffold	cutoff6
0.785087719298246	AUROC	SMILES	CYP2D6	MolBERT	1	Scaffold	cutoff6
0.549192364170338	AUROC	SMILES	CYP2D6	MolBERT	2	Scaffold	cutoff6
0.828193832599119	AUROC	SMILES	CYP2D6	MolBERT	3	Scaffold	cutoff6
0.692982456140351	AUROC	SMILES	CYP2D6	MolBERT	4	Scaffold	cutoff6
0.723451327433628	AUROC	SMILES	CYP2D6	MolBERT	5	Scaffold	cutoff6
-1	AUROC	SMILES	CYP2D6	MolBERT	6	Scaffold	cutoff6
0.539823008849557	AUROC	SMILES	CYP2D6	MolBERT	7	Scaffold	cutoff6
0.912663755458515	AUROC	SMILES	CYP2D6	MolBERT	8	Scaffold	cutoff6
0.350877192982456	AUROC	SMILES	CYP2D6	MolBERT	9	Scaffold	cutoff6
0.859649122807018	AUROC	SMILES	CYP2D6	MolBERT	10	Scaffold	cutoff6
0.415565345080763	AUROC	SMILES	CYP2D6	MolBERT	11	Scaffold	cutoff6
0.651785714285714	AUROC	SMILES	CYP2D6	MolBERT	12	Scaffold	cutoff6
0.612334801762115	AUROC	SMILES	CYP2D6	MolBERT	13	Scaffold	cutoff6
0.298245614035088	AUROC	SMILES	CYP2D6	MolBERT	14	Scaffold	cutoff6
0.629385964912281	AUROC	SMILES	CYP2D6	MolBERT	15	Scaffold	cutoff6
0.786343612334802	AUROC	SMILES	CYP2D6	MolBERT	16	Scaffold	cutoff6
0.641592920353982	AUROC	SMILES	CYP2D6	MolBERT	17	Scaffold	cutoff6
0.842408712363869	AUROC	SMILES	CYP2D6	MolBERT	18	Scaffold	cutoff6
0.822368421052632	AUROC	SMILES	CYP2D6	MolBERT	19	Scaffold	cutoff6
0.318777292576419	AUROC	SMILES	CYP2D6	MolBERT	20	Scaffold	cutoff6
0.730088495575221	AUROC	SMILES	CYP2D6	MolBERT	21	Scaffold	cutoff6
0.40929203539823	AUROC	SMILES	CYP2D6	MolBERT	22	Scaffold	cutoff6
0.807860262008734	AUROC	SMILES	CYP2D6	MolBERT	23	Scaffold	cutoff6
0.513157894736842	AUROC	SMILES	CYP2D6	MolBERT	24	Scaffold	cutoff6
0.619469026548673	AUROC	SMILES	CYP2D6	MolBERT	25	Scaffold	cutoff6
0.547566371681416	AUROC	SMILES	CYP2D6	MolBERT	26	Scaffold	cutoff6
0.695796460176991	AUROC	SMILES	CYP2D6	MolBERT	27	Scaffold	cutoff6
0.738839285714286	AUROC	SMILES	CYP2D6	MolBERT	28	Scaffold	cutoff6
0.379385964912281	AUROC	SMILES	CYP2D6	MolBERT	29	Scaffold	cutoff6
-1	AUROC	Graph	CYP2D6	GROVER	0	Scaffold	cutoff6
0.543859649122807	AUROC	Graph	CYP2D6	GROVER	1	Scaffold	cutoff6
0.353891336270191	AUROC	Graph	CYP2D6	GROVER	2	Scaffold	cutoff6
0.563876651982379	AUROC	Graph	CYP2D6	GROVER	3	Scaffold	cutoff6
0.195175438596491	AUROC	Graph	CYP2D6	GROVER	4	Scaffold	cutoff6
0.554203539823009	AUROC	Graph	CYP2D6	GROVER	5	Scaffold	cutoff6
-1	AUROC	Graph	CYP2D6	GROVER	6	Scaffold	cutoff6
0.18141592920354	AUROC	Graph	CYP2D6	GROVER	7	Scaffold	cutoff6
0.724890829694323	AUROC	Graph	CYP2D6	GROVER	8	Scaffold	cutoff6
0.521929824561403	AUROC	Graph	CYP2D6	GROVER	9	Scaffold	cutoff6
0.394736842105263	AUROC	Graph	CYP2D6	GROVER	10	Scaffold	cutoff6
0.340675477239354	AUROC	Graph	CYP2D6	GROVER	11	Scaffold	cutoff6
0.487111111111111	AUROC	Graph	CYP2D6	GROVER	12	Scaffold	cutoff6
0.647577092511013	AUROC	Graph	CYP2D6	GROVER	13	Scaffold	cutoff6
0.0953947368421052	AUROC	Graph	CYP2D6	GROVER	14	Scaffold	cutoff6
0.774122807017544	AUROC	Graph	CYP2D6	GROVER	15	Scaffold	cutoff6
0.846491228070175	AUROC	Graph	CYP2D6	GROVER	16	Scaffold	cutoff6
0.535398230088496	AUROC	Graph	CYP2D6	GROVER	17	Scaffold	cutoff6
0.688661114670083	AUROC	Graph	CYP2D6	GROVER	18	Scaffold	cutoff6
0.478070175438596	AUROC	Graph	CYP2D6	GROVER	19	Scaffold	cutoff6
0.812227074235808	AUROC	Graph	CYP2D6	GROVER	20	Scaffold	cutoff6
0.408185840707965	AUROC	Graph	CYP2D6	GROVER	21	Scaffold	cutoff6
0.5	AUROC	Graph	CYP2D6	GROVER	22	Scaffold	cutoff6
0.838427947598253	AUROC	Graph	CYP2D6	GROVER	23	Scaffold	cutoff6
0.489035087719298	AUROC	Graph	CYP2D6	GROVER	24	Scaffold	cutoff6
0.675884955752212	AUROC	Graph	CYP2D6	GROVER	25	Scaffold	cutoff6
0.599557522123894	AUROC	Graph	CYP2D6	GROVER	26	Scaffold	cutoff6
0.657079646017699	AUROC	Graph	CYP2D6	GROVER	27	Scaffold	cutoff6
0.710565476190476	AUROC	Graph	CYP2D6	GROVER	28	Scaffold	cutoff6
0.495614035087719	AUROC	Graph	CYP2D6	GROVER	29	Scaffold	cutoff6
-1	AUROC	Graph	CYP2D6	GROVER_RDKit	0	Scaffold	cutoff6
0.451754385964912	AUROC	Graph	CYP2D6	GROVER_RDKit	1	Scaffold	cutoff6
0.414096916299559	AUROC	Graph	CYP2D6	GROVER_RDKit	2	Scaffold	cutoff6
0.408223201174743	AUROC	Graph	CYP2D6	GROVER_RDKit	3	Scaffold	cutoff6
0.31140350877193	AUROC	Graph	CYP2D6	GROVER_RDKit	4	Scaffold	cutoff6
0.543141592920354	AUROC	Graph	CYP2D6	GROVER_RDKit	5	Scaffold	cutoff6
-1	AUROC	Graph	CYP2D6	GROVER_RDKit	6	Scaffold	cutoff6
0.563053097345133	AUROC	Graph	CYP2D6	GROVER_RDKit	7	Scaffold	cutoff6
0.554585152838428	AUROC	Graph	CYP2D6	GROVER_RDKit	8	Scaffold	cutoff6
0.609649122807018	AUROC	Graph	CYP2D6	GROVER_RDKit	9	Scaffold	cutoff6
0.135964912280702	AUROC	Graph	CYP2D6	GROVER_RDKit	10	Scaffold	cutoff6
0.312775330396476	AUROC	Graph	CYP2D6	GROVER_RDKit	11	Scaffold	cutoff6
0.503111111111111	AUROC	Graph	CYP2D6	GROVER_RDKit	12	Scaffold	cutoff6
0.718061674008811	AUROC	Graph	CYP2D6	GROVER_RDKit	13	Scaffold	cutoff6
0.221491228070175	AUROC	Graph	CYP2D6	GROVER_RDKit	14	Scaffold	cutoff6
0.541666666666667	AUROC	Graph	CYP2D6	GROVER_RDKit	15	Scaffold	cutoff6
0.383771929824561	AUROC	Graph	CYP2D6	GROVER_RDKit	16	Scaffold	cutoff6
0.722345132743363	AUROC	Graph	CYP2D6	GROVER_RDKit	17	Scaffold	cutoff6
0.691864189622037	AUROC	Graph	CYP2D6	GROVER_RDKit	18	Scaffold	cutoff6
0.304824561403509	AUROC	Graph	CYP2D6	GROVER_RDKit	19	Scaffold	cutoff6
0.122270742358078	AUROC	Graph	CYP2D6	GROVER_RDKit	20	Scaffold	cutoff6
0.509955752212389	AUROC	Graph	CYP2D6	GROVER_RDKit	21	Scaffold	cutoff6
0.381637168141593	AUROC	Graph	CYP2D6	GROVER_RDKit	22	Scaffold	cutoff6
0.0611353711790393	AUROC	Graph	CYP2D6	GROVER_RDKit	23	Scaffold	cutoff6
0.594298245614035	AUROC	Graph	CYP2D6	GROVER_RDKit	24	Scaffold	cutoff6
0.457964601769911	AUROC	Graph	CYP2D6	GROVER_RDKit	25	Scaffold	cutoff6
0.82853982300885	AUROC	Graph	CYP2D6	GROVER_RDKit	26	Scaffold	cutoff6
0.503318584070797	AUROC	Graph	CYP2D6	GROVER_RDKit	27	Scaffold	cutoff6
0.465029761904762	AUROC	Graph	CYP2D6	GROVER_RDKit	28	Scaffold	cutoff6
0.460526315789474	AUROC	Graph	CYP2D6	GROVER_RDKit	29	Scaffold	cutoff6
-1	AUROC	rdkit2d	CYP2D6	RF	0	Scaffold	cutoff6
0.698464912280702	AUROC	rdkit2d	CYP2D6	RF	1	Scaffold	cutoff6
0.533039647577093	AUROC	rdkit2d	CYP2D6	RF	2	Scaffold	cutoff6
0.542584434654919	AUROC	rdkit2d	CYP2D6	RF	3	Scaffold	cutoff6
0.604166666666667	AUROC	rdkit2d	CYP2D6	RF	4	Scaffold	cutoff6
0.738384955752212	AUROC	rdkit2d	CYP2D6	RF	5	Scaffold	cutoff6
-1	AUROC	rdkit2d	CYP2D6	RF	6	Scaffold	cutoff6
0.802544247787611	AUROC	rdkit2d	CYP2D6	RF	7	Scaffold	cutoff6
0.443231441048035	AUROC	rdkit2d	CYP2D6	RF	8	Scaffold	cutoff6
0.596491228070175	AUROC	rdkit2d	CYP2D6	RF	9	Scaffold	cutoff6
0.695175438596491	AUROC	rdkit2d	CYP2D6	RF	10	Scaffold	cutoff6
0.629955947136564	AUROC	rdkit2d	CYP2D6	RF	11	Scaffold	cutoff6
0.660444444444444	AUROC	rdkit2d	CYP2D6	RF	12	Scaffold	cutoff6
0.573421439060206	AUROC	rdkit2d	CYP2D6	RF	13	Scaffold	cutoff6
0.244517543859649	AUROC	rdkit2d	CYP2D6	RF	14	Scaffold	cutoff6
0.317982456140351	AUROC	rdkit2d	CYP2D6	RF	15	Scaffold	cutoff6
0.74890350877193	AUROC	rdkit2d	CYP2D6	RF	16	Scaffold	cutoff6
0.763827433628319	AUROC	rdkit2d	CYP2D6	RF	17	Scaffold	cutoff6
0.652146060217809	AUROC	rdkit2d	CYP2D6	RF	18	Scaffold	cutoff6
0.851973684210526	AUROC	rdkit2d	CYP2D6	RF	19	Scaffold	cutoff6
0.305676855895196	AUROC	rdkit2d	CYP2D6	RF	20	Scaffold	cutoff6
0.589048672566372	AUROC	rdkit2d	CYP2D6	RF	21	Scaffold	cutoff6
0.679756637168142	AUROC	rdkit2d	CYP2D6	RF	22	Scaffold	cutoff6
0.0917030567685589	AUROC	rdkit2d	CYP2D6	RF	23	Scaffold	cutoff6
0.325657894736842	AUROC	rdkit2d	CYP2D6	RF	24	Scaffold	cutoff6
0.685840707964602	AUROC	rdkit2d	CYP2D6	RF	25	Scaffold	cutoff6
0.757743362831858	AUROC	rdkit2d	CYP2D6	RF	26	Scaffold	cutoff6
0.649889380530973	AUROC	rdkit2d	CYP2D6	RF	27	Scaffold	cutoff6
0.73921130952381	AUROC	rdkit2d	CYP2D6	RF	28	Scaffold	cutoff6
0.584429824561403	AUROC	rdkit2d	CYP2D6	RF	29	Scaffold	cutoff6
0.813186813186813	AUROC	SMILES	CYP3A4	MolBERT	0	Scaffold	cutoff6
0.542936288088643	AUROC	SMILES	CYP3A4	MolBERT	1	Scaffold	cutoff6
0.796451914098973	AUROC	SMILES	CYP3A4	MolBERT	2	Scaffold	cutoff6
0.879963065558633	AUROC	SMILES	CYP3A4	MolBERT	3	Scaffold	cutoff6
0.7625	AUROC	SMILES	CYP3A4	MolBERT	4	Scaffold	cutoff6
0.849862258953168	AUROC	SMILES	CYP3A4	MolBERT	5	Scaffold	cutoff6
0.98224043715847	AUROC	SMILES	CYP3A4	MolBERT	6	Scaffold	cutoff6
0.77734375	AUROC	SMILES	CYP3A4	MolBERT	7	Scaffold	cutoff6
0.563636363636364	AUROC	SMILES	CYP3A4	MolBERT	8	Scaffold	cutoff6
0.54739010989011	AUROC	SMILES	CYP3A4	MolBERT	9	Scaffold	cutoff6
0.912087912087912	AUROC	SMILES	CYP3A4	MolBERT	10	Scaffold	cutoff6
0.93866020984665	AUROC	SMILES	CYP3A4	MolBERT	11	Scaffold	cutoff6
0.730831315577078	AUROC	SMILES	CYP3A4	MolBERT	12	Scaffold	cutoff6
0.697716894977169	AUROC	SMILES	CYP3A4	MolBERT	13	Scaffold	cutoff6
0.813186813186813	AUROC	SMILES	CYP3A4	MolBERT	14	Scaffold	cutoff6
0.706137000254647	AUROC	SMILES	CYP3A4	MolBERT	15	Scaffold	cutoff6
0.720113314447592	AUROC	SMILES	CYP3A4	MolBERT	16	Scaffold	cutoff6
0.877348066298343	AUROC	SMILES	CYP3A4	MolBERT	17	Scaffold	cutoff6
0.861187214611872	AUROC	SMILES	CYP3A4	MolBERT	18	Scaffold	cutoff6
0.669568658488326	AUROC	SMILES	CYP3A4	MolBERT	19	Scaffold	cutoff6
0.809259992085477	AUROC	SMILES	CYP3A4	MolBERT	20	Scaffold	cutoff6
0.808402585410896	AUROC	SMILES	CYP3A4	MolBERT	21	Scaffold	cutoff6
0.571689497716895	AUROC	SMILES	CYP3A4	MolBERT	22	Scaffold	cutoff6
0.619311436485952	AUROC	SMILES	CYP3A4	MolBERT	23	Scaffold	cutoff6
0.935446009389671	AUROC	SMILES	CYP3A4	MolBERT	24	Scaffold	cutoff6
0.771527777777778	AUROC	SMILES	CYP3A4	MolBERT	25	Scaffold	cutoff6
0.83013698630137	AUROC	SMILES	CYP3A4	MolBERT	26	Scaffold	cutoff6
0.857300275482094	AUROC	SMILES	CYP3A4	MolBERT	27	Scaffold	cutoff6
1	AUROC	SMILES	CYP3A4	MolBERT	28	Scaffold	cutoff6
0.831202600216685	AUROC	SMILES	CYP3A4	MolBERT	29	Scaffold	cutoff6
0.598901098901099	AUROC	Graph	CYP3A4	GROVER	0	Scaffold	cutoff6
0.547421731123389	AUROC	Graph	CYP3A4	GROVER	1	Scaffold	cutoff6
0.63107397090684	AUROC	Graph	CYP3A4	GROVER	2	Scaffold	cutoff6
0.848066298342541	AUROC	Graph	CYP3A4	GROVER	3	Scaffold	cutoff6
0.786703601108033	AUROC	Graph	CYP3A4	GROVER	4	Scaffold	cutoff6
0.82760989010989	AUROC	Graph	CYP3A4	GROVER	5	Scaffold	cutoff6
0.993169398907104	AUROC	Graph	CYP3A4	GROVER	6	Scaffold	cutoff6
0.296431107954545	AUROC	Graph	CYP3A4	GROVER	7	Scaffold	cutoff6
0.441322314049587	AUROC	Graph	CYP3A4	GROVER	8	Scaffold	cutoff6
0.583104395604396	AUROC	Graph	CYP3A4	GROVER	9	Scaffold	cutoff6
0.905906593406593	AUROC	Graph	CYP3A4	GROVER	10	Scaffold	cutoff6
0.794188861985472	AUROC	Graph	CYP3A4	GROVER	11	Scaffold	cutoff6
0.669693301049233	AUROC	Graph	CYP3A4	GROVER	12	Scaffold	cutoff6
0.28310502283105	AUROC	Graph	CYP3A4	GROVER	13	Scaffold	cutoff6
0.695054945054945	AUROC	Graph	CYP3A4	GROVER	14	Scaffold	cutoff6
0.566844919786096	AUROC	Graph	CYP3A4	GROVER	15	Scaffold	cutoff6
0.477998111425873	AUROC	Graph	CYP3A4	GROVER	16	Scaffold	cutoff6
0.702479338842975	AUROC	Graph	CYP3A4	GROVER	17	Scaffold	cutoff6
0.954337899543379	AUROC	Graph	CYP3A4	GROVER	18	Scaffold	cutoff6
0.406410763751484	AUROC	Graph	CYP3A4	GROVER	19	Scaffold	cutoff6
0.724574594380688	AUROC	Graph	CYP3A4	GROVER	20	Scaffold	cutoff6
0.746777163904236	AUROC	Graph	CYP3A4	GROVER	21	Scaffold	cutoff6
0.594520547945205	AUROC	Graph	CYP3A4	GROVER	22	Scaffold	cutoff6
0.37593984962406	AUROC	Graph	CYP3A4	GROVER	23	Scaffold	cutoff6
0.522237827715356	AUROC	Graph	CYP3A4	GROVER	24	Scaffold	cutoff6
0.835763888888889	AUROC	Graph	CYP3A4	GROVER	25	Scaffold	cutoff6
0.542465753424658	AUROC	Graph	CYP3A4	GROVER	26	Scaffold	cutoff6
0.698071625344353	AUROC	Graph	CYP3A4	GROVER	27	Scaffold	cutoff6
0.579234972677596	AUROC	Graph	CYP3A4	GROVER	28	Scaffold	cutoff6
0.769664138678223	AUROC	Graph	CYP3A4	GROVER	29	Scaffold	cutoff6
0.736263736263736	AUROC	Graph	CYP3A4	GROVER_RDKit	0	Scaffold	cutoff6
0.556169429097606	AUROC	Graph	CYP3A4	GROVER_RDKit	1	Scaffold	cutoff6
0.764778706282885	AUROC	Graph	CYP3A4	GROVER_RDKit	2	Scaffold	cutoff6
0.936924493554328	AUROC	Graph	CYP3A4	GROVER_RDKit	3	Scaffold	cutoff6
0.820340324495449	AUROC	Graph	CYP3A4	GROVER_RDKit	4	Scaffold	cutoff6
0.817994505494506	AUROC	Graph	CYP3A4	GROVER_RDKit	5	Scaffold	cutoff6
1	AUROC	Graph	CYP3A4	GROVER_RDKit	6	Scaffold	cutoff6
0.794211647727273	AUROC	Graph	CYP3A4	GROVER_RDKit	7	Scaffold	cutoff6
0.562534435261708	AUROC	Graph	CYP3A4	GROVER_RDKit	8	Scaffold	cutoff6
0.796703296703297	AUROC	Graph	CYP3A4	GROVER_RDKit	9	Scaffold	cutoff6
0.986950549450549	AUROC	Graph	CYP3A4	GROVER_RDKit	10	Scaffold	cutoff6
0.896489104116223	AUROC	Graph	CYP3A4	GROVER_RDKit	11	Scaffold	cutoff6
0.78954802259887	AUROC	Graph	CYP3A4	GROVER_RDKit	12	Scaffold	cutoff6
0.734246575342466	AUROC	Graph	CYP3A4	GROVER_RDKit	13	Scaffold	cutoff6
0.787774725274725	AUROC	Graph	CYP3A4	GROVER_RDKit	14	Scaffold	cutoff6
0.720906544435956	AUROC	Graph	CYP3A4	GROVER_RDKit	15	Scaffold	cutoff6
0.736638338054769	AUROC	Graph	CYP3A4	GROVER_RDKit	16	Scaffold	cutoff6
0.771349862258953	AUROC	Graph	CYP3A4	GROVER_RDKit	17	Scaffold	cutoff6
0.954337899543379	AUROC	Graph	CYP3A4	GROVER_RDKit	18	Scaffold	cutoff6
0.745152354570637	AUROC	Graph	CYP3A4	GROVER_RDKit	19	Scaffold	cutoff6
0.836565096952909	AUROC	Graph	CYP3A4	GROVER_RDKit	20	Scaffold	cutoff6
0.738029465930018	AUROC	Graph	CYP3A4	GROVER_RDKit	21	Scaffold	cutoff6
0.792694063926941	AUROC	Graph	CYP3A4	GROVER_RDKit	22	Scaffold	cutoff6
0.665611396913336	AUROC	Graph	CYP3A4	GROVER_RDKit	23	Scaffold	cutoff6
0.723080524344569	AUROC	Graph	CYP3A4	GROVER_RDKit	24	Scaffold	cutoff6
0.86875	AUROC	Graph	CYP3A4	GROVER_RDKit	25	Scaffold	cutoff6
0.9662100456621	AUROC	Graph	CYP3A4	GROVER_RDKit	26	Scaffold	cutoff6
0.823140495867769	AUROC	Graph	CYP3A4	GROVER_RDKit	27	Scaffold	cutoff6
0.991803278688525	AUROC	Graph	CYP3A4	GROVER_RDKit	28	Scaffold	cutoff6
0.887757313109426	AUROC	Graph	CYP3A4	GROVER_RDKit	29	Scaffold	cutoff6
0.77918956043956	AUROC	rdkit2d	CYP3A4	RF	0	Scaffold	cutoff6
0.700276243093923	AUROC	rdkit2d	CYP3A4	RF	1	Scaffold	cutoff6
0.798978644382544	AUROC	rdkit2d	CYP3A4	RF	2	Scaffold	cutoff6
0.994935543278085	AUROC	rdkit2d	CYP3A4	RF	3	Scaffold	cutoff6
0.834784329244163	AUROC	rdkit2d	CYP3A4	RF	4	Scaffold	cutoff6
0.850961538461538	AUROC	rdkit2d	CYP3A4	RF	5	Scaffold	cutoff6
0.997267759562842	AUROC	rdkit2d	CYP3A4	RF	6	Scaffold	cutoff6
0.830610795454546	AUROC	rdkit2d	CYP3A4	RF	7	Scaffold	cutoff6
0.571625344352617	AUROC	rdkit2d	CYP3A4	RF	8	Scaffold	cutoff6
0.593406593406593	AUROC	rdkit2d	CYP3A4	RF	9	Scaffold	cutoff6
0.995535714285714	AUROC	rdkit2d	CYP3A4	RF	10	Scaffold	cutoff6
0.808212267958031	AUROC	rdkit2d	CYP3A4	RF	11	Scaffold	cutoff6
0.809725585149314	AUROC	rdkit2d	CYP3A4	RF	12	Scaffold	cutoff6
0.950684931506849	AUROC	rdkit2d	CYP3A4	RF	13	Scaffold	cutoff6
0.999313186813187	AUROC	rdkit2d	CYP3A4	RF	14	Scaffold	cutoff6
0.80061115355233	AUROC	rdkit2d	CYP3A4	RF	15	Scaffold	cutoff6
0.8219074598678	AUROC	rdkit2d	CYP3A4	RF	16	Scaffold	cutoff6
0.821212121212121	AUROC	rdkit2d	CYP3A4	RF	17	Scaffold	cutoff6
0.842465753424657	AUROC	rdkit2d	CYP3A4	RF	18	Scaffold	cutoff6
0.819153146022952	AUROC	rdkit2d	CYP3A4	RF	19	Scaffold	cutoff6
0.880886426592798	AUROC	rdkit2d	CYP3A4	RF	20	Scaffold	cutoff6
0.894106813996317	AUROC	rdkit2d	CYP3A4	RF	21	Scaffold	cutoff6
0.670319634703196	AUROC	rdkit2d	CYP3A4	RF	22	Scaffold	cutoff6
0.832805698456668	AUROC	rdkit2d	CYP3A4	RF	23	Scaffold	cutoff6
0.931647940074906	AUROC	rdkit2d	CYP3A4	RF	24	Scaffold	cutoff6
0.941666666666667	AUROC	rdkit2d	CYP3A4	RF	25	Scaffold	cutoff6
0.764383561643836	AUROC	rdkit2d	CYP3A4	RF	26	Scaffold	cutoff6
0.920385674931129	AUROC	rdkit2d	CYP3A4	RF	27	Scaffold	cutoff6
1	AUROC	rdkit2d	CYP3A4	RF	28	Scaffold	cutoff6
0.890140845070423	AUROC	rdkit2d	CYP3A4	RF	29	Scaffold	cutoff6
0.889219819750126	AUROC	SMILES	MOR	MolBERT	0	Scaffold	cutoff6
0.871125186289121	AUROC	SMILES	MOR	MolBERT	1	Scaffold	cutoff6
0.851206865725013	AUROC	SMILES	MOR	MolBERT	2	Scaffold	cutoff6
0.904952510176391	AUROC	SMILES	MOR	MolBERT	3	Scaffold	cutoff6
0.879024943310658	AUROC	SMILES	MOR	MolBERT	4	Scaffold	cutoff6
0.870681636991762	AUROC	SMILES	MOR	MolBERT	5	Scaffold	cutoff6
0.800848679602851	AUROC	SMILES	MOR	MolBERT	6	Scaffold	cutoff6
0.802216198979592	AUROC	SMILES	MOR	MolBERT	7	Scaffold	cutoff6
0.823514769332891	AUROC	SMILES	MOR	MolBERT	8	Scaffold	cutoff6
0.813998852553069	AUROC	SMILES	MOR	MolBERT	9	Scaffold	cutoff6
0.865255731922399	AUROC	SMILES	MOR	MolBERT	10	Scaffold	cutoff6
0.819607685827751	AUROC	SMILES	MOR	MolBERT	11	Scaffold	cutoff6
0.864145658263305	AUROC	SMILES	MOR	MolBERT	12	Scaffold	cutoff6
0.753886376483889	AUROC	SMILES	MOR	MolBERT	13	Scaffold	cutoff6
0.836029833620195	AUROC	SMILES	MOR	MolBERT	14	Scaffold	cutoff6
0.805884615384615	AUROC	SMILES	MOR	MolBERT	15	Scaffold	cutoff6
0.904867490233344	AUROC	SMILES	MOR	MolBERT	16	Scaffold	cutoff6
0.908896658896659	AUROC	SMILES	MOR	MolBERT	17	Scaffold	cutoff6
0.816987179487179	AUROC	SMILES	MOR	MolBERT	18	Scaffold	cutoff6
0.871546446632952	AUROC	SMILES	MOR	MolBERT	19	Scaffold	cutoff6
0.737152853706538	AUROC	SMILES	MOR	MolBERT	20	Scaffold	cutoff6
0.947640791476408	AUROC	SMILES	MOR	MolBERT	21	Scaffold	cutoff6
0.830925176721647	AUROC	SMILES	MOR	MolBERT	22	Scaffold	cutoff6
0.908248285092856	AUROC	SMILES	MOR	MolBERT	23	Scaffold	cutoff6
0.891297801866908	AUROC	SMILES	MOR	MolBERT	24	Scaffold	cutoff6
0.866576923076923	AUROC	SMILES	MOR	MolBERT	25	Scaffold	cutoff6
0.830200729927007	AUROC	SMILES	MOR	MolBERT	26	Scaffold	cutoff6
0.777466542172425	AUROC	SMILES	MOR	MolBERT	27	Scaffold	cutoff6
0.813951454187623	AUROC	SMILES	MOR	MolBERT	28	Scaffold	cutoff6
0.808569503068137	AUROC	SMILES	MOR	MolBERT	29	Scaffold	cutoff6
0.849533903222063	AUROC	Graph	MOR	GROVER	0	Scaffold	cutoff6
0.834165424739195	AUROC	Graph	MOR	GROVER	1	Scaffold	cutoff6
0.898480243161094	AUROC	Graph	MOR	GROVER	2	Scaffold	cutoff6
0.858514246947083	AUROC	Graph	MOR	GROVER	3	Scaffold	cutoff6
0.87766439909297	AUROC	Graph	MOR	GROVER	4	Scaffold	cutoff6
0.702514615997874	AUROC	Graph	MOR	GROVER	5	Scaffold	cutoff6
0.833312734313847	AUROC	Graph	MOR	GROVER	6	Scaffold	cutoff6
0.843550701530612	AUROC	Graph	MOR	GROVER	7	Scaffold	cutoff6
0.852348157982078	AUROC	Graph	MOR	GROVER	8	Scaffold	cutoff6
0.809868043602983	AUROC	Graph	MOR	GROVER	9	Scaffold	cutoff6
0.733862433862434	AUROC	Graph	MOR	GROVER	10	Scaffold	cutoff6
0.828673432548438	AUROC	Graph	MOR	GROVER	11	Scaffold	cutoff6
0.883111577964519	AUROC	Graph	MOR	GROVER	12	Scaffold	cutoff6
0.838362068965517	AUROC	Graph	MOR	GROVER	13	Scaffold	cutoff6
0.784585962899216	AUROC	Graph	MOR	GROVER	14	Scaffold	cutoff6
0.771423076923077	AUROC	Graph	MOR	GROVER	15	Scaffold	cutoff6
0.767711962833914	AUROC	Graph	MOR	GROVER	16	Scaffold	cutoff6
0.90726171976172	AUROC	Graph	MOR	GROVER	17	Scaffold	cutoff6
0.845957977207977	AUROC	Graph	MOR	GROVER	18	Scaffold	cutoff6
0.895288794250732	AUROC	Graph	MOR	GROVER	19	Scaffold	cutoff6
0.824010496391865	AUROC	Graph	MOR	GROVER	20	Scaffold	cutoff6
0.945645188567563	AUROC	Graph	MOR	GROVER	21	Scaffold	cutoff6
0.765882719068155	AUROC	Graph	MOR	GROVER	22	Scaffold	cutoff6
0.833495064413585	AUROC	Graph	MOR	GROVER	23	Scaffold	cutoff6
0.818654019873532	AUROC	Graph	MOR	GROVER	24	Scaffold	cutoff6
0.933269230769231	AUROC	Graph	MOR	GROVER	25	Scaffold	cutoff6
0.824110401459854	AUROC	Graph	MOR	GROVER	26	Scaffold	cutoff6
0.781395891690009	AUROC	Graph	MOR	GROVER	27	Scaffold	cutoff6
0.674130767548655	AUROC	Graph	MOR	GROVER	28	Scaffold	cutoff6
0.703969070336608	AUROC	Graph	MOR	GROVER	29	Scaffold	cutoff6
0.883959308397478	AUROC	Graph	MOR	GROVER_RDKit	0	Scaffold	cutoff6
0.874608792846498	AUROC	Graph	MOR	GROVER_RDKit	1	Scaffold	cutoff6
0.863186125514036	AUROC	Graph	MOR	GROVER_RDKit	2	Scaffold	cutoff6
0.912618724559023	AUROC	Graph	MOR	GROVER_RDKit	3	Scaffold	cutoff6
0.852154195011338	AUROC	Graph	MOR	GROVER_RDKit	4	Scaffold	cutoff6
0.874933563646027	AUROC	Graph	MOR	GROVER_RDKit	5	Scaffold	cutoff6
0.794792567873769	AUROC	Graph	MOR	GROVER_RDKit	6	Scaffold	cutoff6
0.807557397959184	AUROC	Graph	MOR	GROVER_RDKit	7	Scaffold	cutoff6
0.822726518420179	AUROC	Graph	MOR	GROVER_RDKit	8	Scaffold	cutoff6
0.825014343086632	AUROC	Graph	MOR	GROVER_RDKit	9	Scaffold	cutoff6
0.768959435626102	AUROC	Graph	MOR	GROVER_RDKit	10	Scaffold	cutoff6
0.780095471138032	AUROC	Graph	MOR	GROVER_RDKit	11	Scaffold	cutoff6
0.848272642390289	AUROC	Graph	MOR	GROVER_RDKit	12	Scaffold	cutoff6
0.704900367439231	AUROC	Graph	MOR	GROVER_RDKit	13	Scaffold	cutoff6
0.811206731688659	AUROC	Graph	MOR	GROVER_RDKit	14	Scaffold	cutoff6
0.832384615384615	AUROC	Graph	MOR	GROVER_RDKit	15	Scaffold	cutoff6
0.898813923204167	AUROC	Graph	MOR	GROVER_RDKit	16	Scaffold	cutoff6
0.89468401968402	AUROC	Graph	MOR	GROVER_RDKit	17	Scaffold	cutoff6
0.887891737891738	AUROC	Graph	MOR	GROVER_RDKit	18	Scaffold	cutoff6
0.858450891668885	AUROC	Graph	MOR	GROVER_RDKit	19	Scaffold	cutoff6
0.738639842554122	AUROC	Graph	MOR	GROVER_RDKit	20	Scaffold	cutoff6
0.933164214442753	AUROC	Graph	MOR	GROVER_RDKit	21	Scaffold	cutoff6
0.857066642955586	AUROC	Graph	MOR	GROVER_RDKit	22	Scaffold	cutoff6
0.914672912832525	AUROC	Graph	MOR	GROVER_RDKit	23	Scaffold	cutoff6
0.892314062029509	AUROC	Graph	MOR	GROVER_RDKit	24	Scaffold	cutoff6
0.849884615384615	AUROC	Graph	MOR	GROVER_RDKit	25	Scaffold	cutoff6
0.847034671532847	AUROC	Graph	MOR	GROVER_RDKit	26	Scaffold	cutoff6
0.731286959228136	AUROC	Graph	MOR	GROVER_RDKit	27	Scaffold	cutoff6
0.800043734966105	AUROC	Graph	MOR	GROVER_RDKit	28	Scaffold	cutoff6
0.816301918916043	AUROC	Graph	MOR	GROVER_RDKit	29	Scaffold	cutoff6
0.913472324295053	AUROC	rdkit2d	MOR	RF	0	Scaffold	cutoff6
0.875912816691505	AUROC	rdkit2d	MOR	RF	1	Scaffold	cutoff6
0.889147148220991	AUROC	rdkit2d	MOR	RF	2	Scaffold	cutoff6
0.943504070556309	AUROC	rdkit2d	MOR	RF	3	Scaffold	cutoff6
0.897080498866213	AUROC	rdkit2d	MOR	RF	4	Scaffold	cutoff6
0.929959473824077	AUROC	rdkit2d	MOR	RF	5	Scaffold	cutoff6
0.84493058130433	AUROC	rdkit2d	MOR	RF	6	Scaffold	cutoff6
0.862523915816326	AUROC	rdkit2d	MOR	RF	7	Scaffold	cutoff6
0.857243611018918	AUROC	rdkit2d	MOR	RF	8	Scaffold	cutoff6
0.865844329699751	AUROC	rdkit2d	MOR	RF	9	Scaffold	cutoff6
0.89755291005291	AUROC	rdkit2d	MOR	RF	10	Scaffold	cutoff6
0.882045007822215	AUROC	rdkit2d	MOR	RF	11	Scaffold	cutoff6
0.921179582944289	AUROC	rdkit2d	MOR	RF	12	Scaffold	cutoff6
0.806864754098361	AUROC	rdkit2d	MOR	RF	13	Scaffold	cutoff6
0.878542742398164	AUROC	rdkit2d	MOR	RF	14	Scaffold	cutoff6
0.883461538461539	AUROC	rdkit2d	MOR	RF	15	Scaffold	cutoff6
0.928571428571429	AUROC	rdkit2d	MOR	RF	16	Scaffold	cutoff6
0.92283411033411	AUROC	rdkit2d	MOR	RF	17	Scaffold	cutoff6
0.892361111111111	AUROC	rdkit2d	MOR	RF	18	Scaffold	cutoff6
0.903779611392068	AUROC	rdkit2d	MOR	RF	19	Scaffold	cutoff6
0.848677017275312	AUROC	rdkit2d	MOR	RF	20	Scaffold	cutoff6
0.974293928631828	AUROC	rdkit2d	MOR	RF	21	Scaffold	cutoff6
0.889943537989597	AUROC	rdkit2d	MOR	RF	22	Scaffold	cutoff6
0.924861970888406	AUROC	rdkit2d	MOR	RF	23	Scaffold	cutoff6
0.923968684131286	AUROC	rdkit2d	MOR	RF	24	Scaffold	cutoff6
0.930769230769231	AUROC	rdkit2d	MOR	RF	25	Scaffold	cutoff6
0.862112226277372	AUROC	rdkit2d	MOR	RF	26	Scaffold	cutoff6
0.804621848739496	AUROC	rdkit2d	MOR	RF	27	Scaffold	cutoff6
0.872774983599388	AUROC	rdkit2d	MOR	RF	28	Scaffold	cutoff6
0.872095910332352	AUROC	rdkit2d	MOR	RF	29	Scaffold	cutoff6
0.818788603307432	AUROC	SMILES	DOR	MolBERT	0	Scaffold	cutoff6
0.842160052049447	AUROC	SMILES	DOR	MolBERT	1	Scaffold	cutoff6
0.806160137185068	AUROC	SMILES	DOR	MolBERT	2	Scaffold	cutoff6
0.762068616536788	AUROC	SMILES	DOR	MolBERT	3	Scaffold	cutoff6
0.783471151166032	AUROC	SMILES	DOR	MolBERT	4	Scaffold	cutoff6
0.722384881554432	AUROC	SMILES	DOR	MolBERT	5	Scaffold	cutoff6
0.735092864125122	AUROC	SMILES	DOR	MolBERT	6	Scaffold	cutoff6
0.764469378214119	AUROC	SMILES	DOR	MolBERT	7	Scaffold	cutoff6
0.786153846153846	AUROC	SMILES	DOR	MolBERT	8	Scaffold	cutoff6
0.822525420211662	AUROC	SMILES	DOR	MolBERT	9	Scaffold	cutoff6
0.743437541221475	AUROC	SMILES	DOR	MolBERT	10	Scaffold	cutoff6
0.752	AUROC	SMILES	DOR	MolBERT	11	Scaffold	cutoff6
0.733654678037325	AUROC	SMILES	DOR	MolBERT	12	Scaffold	cutoff6
0.814900947459087	AUROC	SMILES	DOR	MolBERT	13	Scaffold	cutoff6
0.847881694644285	AUROC	SMILES	DOR	MolBERT	14	Scaffold	cutoff6
0.861985614903903	AUROC	SMILES	DOR	MolBERT	15	Scaffold	cutoff6
0.793869309838473	AUROC	SMILES	DOR	MolBERT	16	Scaffold	cutoff6
0.841761483354404	AUROC	SMILES	DOR	MolBERT	17	Scaffold	cutoff6
0.854016620498615	AUROC	SMILES	DOR	MolBERT	18	Scaffold	cutoff6
0.764740799366838	AUROC	SMILES	DOR	MolBERT	19	Scaffold	cutoff6
0.809785452642596	AUROC	SMILES	DOR	MolBERT	20	Scaffold	cutoff6
0.834053497942387	AUROC	SMILES	DOR	MolBERT	21	Scaffold	cutoff6
0.864579648626341	AUROC	SMILES	DOR	MolBERT	22	Scaffold	cutoff6
0.92238209432454	AUROC	SMILES	DOR	MolBERT	23	Scaffold	cutoff6
0.783223749750946	AUROC	SMILES	DOR	MolBERT	24	Scaffold	cutoff6
0.762773722627737	AUROC	SMILES	DOR	MolBERT	25	Scaffold	cutoff6
0.755215027187346	AUROC	SMILES	DOR	MolBERT	26	Scaffold	cutoff6
0.822591587516961	AUROC	SMILES	DOR	MolBERT	27	Scaffold	cutoff6
0.712959381044487	AUROC	SMILES	DOR	MolBERT	28	Scaffold	cutoff6
0.820884773662552	AUROC	SMILES	DOR	MolBERT	29	Scaffold	cutoff6
0.492179717075114	AUROC	Graph	DOR	GROVER	0	Scaffold	cutoff6
0.78978529603123	AUROC	Graph	DOR	GROVER	1	Scaffold	cutoff6
0.831090885107506	AUROC	Graph	DOR	GROVER	2	Scaffold	cutoff6
0.715767634854772	AUROC	Graph	DOR	GROVER	3	Scaffold	cutoff6
0.57665149121992	AUROC	Graph	DOR	GROVER	4	Scaffold	cutoff6
0.738488155443173	AUROC	Graph	DOR	GROVER	5	Scaffold	cutoff6
0.490632127728902	AUROC	Graph	DOR	GROVER	6	Scaffold	cutoff6
0.648737727910238	AUROC	Graph	DOR	GROVER	7	Scaffold	cutoff6
0.656190476190476	AUROC	Graph	DOR	GROVER	8	Scaffold	cutoff6
0.71078024486408	AUROC	Graph	DOR	GROVER	9	Scaffold	cutoff6
0.510420788814141	AUROC	Graph	DOR	GROVER	10	Scaffold	cutoff6
0.674794520547945	AUROC	Graph	DOR	GROVER	11	Scaffold	cutoff6
0.467803732542331	AUROC	Graph	DOR	GROVER	12	Scaffold	cutoff6
0.73931955211025	AUROC	Graph	DOR	GROVER	13	Scaffold	cutoff6
0.813908872901679	AUROC	Graph	DOR	GROVER	14	Scaffold	cutoff6
0.707286876547577	AUROC	Graph	DOR	GROVER	15	Scaffold	cutoff6
0.732975403817915	AUROC	Graph	DOR	GROVER	16	Scaffold	cutoff6
0.824652338811631	AUROC	Graph	DOR	GROVER	17	Scaffold	cutoff6
0.865743305632502	AUROC	Graph	DOR	GROVER	18	Scaffold	cutoff6
0.736842105263158	AUROC	Graph	DOR	GROVER	19	Scaffold	cutoff6
0.769492412349555	AUROC	Graph	DOR	GROVER	20	Scaffold	cutoff6
0.822170781893004	AUROC	Graph	DOR	GROVER	21	Scaffold	cutoff6
0.366702039853791	AUROC	Graph	DOR	GROVER	22	Scaffold	cutoff6
0.863069544364508	AUROC	Graph	DOR	GROVER	23	Scaffold	cutoff6
0.805240087666866	AUROC	Graph	DOR	GROVER	24	Scaffold	cutoff6
0.708252644123343	AUROC	Graph	DOR	GROVER	25	Scaffold	cutoff6
0.581463173504696	AUROC	Graph	DOR	GROVER	26	Scaffold	cutoff6
0.79023066485753	AUROC	Graph	DOR	GROVER	27	Scaffold	cutoff6
0.626644100580271	AUROC	Graph	DOR	GROVER	28	Scaffold	cutoff6
0.792283950617284	AUROC	Graph	DOR	GROVER	29	Scaffold	cutoff6
0.84578601315003	AUROC	Graph	DOR	GROVER_RDKit	0	Scaffold	cutoff6
0.866623292127521	AUROC	Graph	DOR	GROVER_RDKit	1	Scaffold	cutoff6
0.756298641340193	AUROC	Graph	DOR	GROVER_RDKit	2	Scaffold	cutoff6
0.808976824208076	AUROC	Graph	DOR	GROVER_RDKit	3	Scaffold	cutoff6
0.796571587847254	AUROC	Graph	DOR	GROVER_RDKit	4	Scaffold	cutoff6
0.710274154910833	AUROC	Graph	DOR	GROVER_RDKit	5	Scaffold	cutoff6
0.720837406321277	AUROC	Graph	DOR	GROVER_RDKit	6	Scaffold	cutoff6
0.74726507713885	AUROC	Graph	DOR	GROVER_RDKit	7	Scaffold	cutoff6
0.80952380952381	AUROC	Graph	DOR	GROVER_RDKit	8	Scaffold	cutoff6
0.804471882133223	AUROC	Graph	DOR	GROVER_RDKit	9	Scaffold	cutoff6
0.731763619575254	AUROC	Graph	DOR	GROVER_RDKit	10	Scaffold	cutoff6
0.787178082191781	AUROC	Graph	DOR	GROVER_RDKit	11	Scaffold	cutoff6
0.722654801631442	AUROC	Graph	DOR	GROVER_RDKit	12	Scaffold	cutoff6
0.800602928509905	AUROC	Graph	DOR	GROVER_RDKit	13	Scaffold	cutoff6
0.784332533972822	AUROC	Graph	DOR	GROVER_RDKit	14	Scaffold	cutoff6
0.794422827496758	AUROC	Graph	DOR	GROVER_RDKit	15	Scaffold	cutoff6
0.805892070484582	AUROC	Graph	DOR	GROVER_RDKit	16	Scaffold	cutoff6
0.841213653603034	AUROC	Graph	DOR	GROVER_RDKit	17	Scaffold	cutoff6
0.862650046168052	AUROC	Graph	DOR	GROVER_RDKit	18	Scaffold	cutoff6
0.78268038517346	AUROC	Graph	DOR	GROVER_RDKit	19	Scaffold	cutoff6
0.808058608058608	AUROC	Graph	DOR	GROVER_RDKit	20	Scaffold	cutoff6
0.840174897119342	AUROC	Graph	DOR	GROVER_RDKit	21	Scaffold	cutoff6
0.8747199622686	AUROC	Graph	DOR	GROVER_RDKit	22	Scaffold	cutoff6
0.879776179056754	AUROC	Graph	DOR	GROVER_RDKit	23	Scaffold	cutoff6
0.781829049611476	AUROC	Graph	DOR	GROVER_RDKit	24	Scaffold	cutoff6
0.748026217786385	AUROC	Graph	DOR	GROVER_RDKit	25	Scaffold	cutoff6
0.770983687592684	AUROC	Graph	DOR	GROVER_RDKit	26	Scaffold	cutoff6
0.776696065128901	AUROC	Graph	DOR	GROVER_RDKit	27	Scaffold	cutoff6
0.800822050290136	AUROC	Graph	DOR	GROVER_RDKit	28	Scaffold	cutoff6
0.735648148148148	AUROC	Graph	DOR	GROVER_RDKit	29	Scaffold	cutoff6
0.871189479976091	AUROC	rdkit2d	DOR	RF	0	Scaffold	cutoff6
0.918900455432661	AUROC	rdkit2d	DOR	RF	1	Scaffold	cutoff6
0.877984434771138	AUROC	rdkit2d	DOR	RF	2	Scaffold	cutoff6
0.803764801133488	AUROC	rdkit2d	DOR	RF	3	Scaffold	cutoff6
0.876591099135929	AUROC	rdkit2d	DOR	RF	4	Scaffold	cutoff6
0.799840298110194	AUROC	rdkit2d	DOR	RF	5	Scaffold	cutoff6
0.844574780058651	AUROC	rdkit2d	DOR	RF	6	Scaffold	cutoff6
0.886418887330528	AUROC	rdkit2d	DOR	RF	7	Scaffold	cutoff6
0.825054945054945	AUROC	rdkit2d	DOR	RF	8	Scaffold	cutoff6
0.886880058103341	AUROC	rdkit2d	DOR	RF	9	Scaffold	cutoff6
0.813612979817966	AUROC	rdkit2d	DOR	RF	10	Scaffold	cutoff6
0.850164383561644	AUROC	rdkit2d	DOR	RF	11	Scaffold	cutoff6
0.721264367816092	AUROC	rdkit2d	DOR	RF	12	Scaffold	cutoff6
0.840762273901809	AUROC	rdkit2d	DOR	RF	13	Scaffold	cutoff6
0.911950439648281	AUROC	rdkit2d	DOR	RF	14	Scaffold	cutoff6
0.79937507369414	AUROC	rdkit2d	DOR	RF	15	Scaffold	cutoff6
0.849210719530103	AUROC	rdkit2d	DOR	RF	16	Scaffold	cutoff6
0.868183733670459	AUROC	rdkit2d	DOR	RF	17	Scaffold	cutoff6
0.877308402585411	AUROC	rdkit2d	DOR	RF	18	Scaffold	cutoff6
0.847018862946841	AUROC	rdkit2d	DOR	RF	19	Scaffold	cutoff6
0.843458922030351	AUROC	rdkit2d	DOR	RF	20	Scaffold	cutoff6
0.871784979423868	AUROC	rdkit2d	DOR	RF	21	Scaffold	cutoff6
0.874926305860158	AUROC	rdkit2d	DOR	RF	22	Scaffold	cutoff6
0.898681055155875	AUROC	rdkit2d	DOR	RF	23	Scaffold	cutoff6
0.807506475393505	AUROC	rdkit2d	DOR	RF	24	Scaffold	cutoff6
0.915611500074482	AUROC	rdkit2d	DOR	RF	25	Scaffold	cutoff6
0.815768660405339	AUROC	rdkit2d	DOR	RF	26	Scaffold	cutoff6
0.851051560379919	AUROC	rdkit2d	DOR	RF	27	Scaffold	cutoff6
0.815014506769826	AUROC	rdkit2d	DOR	RF	28	Scaffold	cutoff6
0.798816872427984	AUROC	rdkit2d	DOR	RF	29	Scaffold	cutoff6
0.834646074646075	AUROC	SMILES	KOR	MolBERT	0	Scaffold	cutoff6
0.755954186893204	AUROC	SMILES	KOR	MolBERT	1	Scaffold	cutoff6
0.881357221651641	AUROC	SMILES	KOR	MolBERT	2	Scaffold	cutoff6
0.80993080993081	AUROC	SMILES	KOR	MolBERT	3	Scaffold	cutoff6
0.848649481755481	AUROC	SMILES	KOR	MolBERT	4	Scaffold	cutoff6
0.790338992127671	AUROC	SMILES	KOR	MolBERT	5	Scaffold	cutoff6
0.878014184397163	AUROC	SMILES	KOR	MolBERT	6	Scaffold	cutoff6
0.861619047619048	AUROC	SMILES	KOR	MolBERT	7	Scaffold	cutoff6
0.85609243697479	AUROC	SMILES	KOR	MolBERT	8	Scaffold	cutoff6
0.831693989071038	AUROC	SMILES	KOR	MolBERT	9	Scaffold	cutoff6
0.843599257884972	AUROC	SMILES	KOR	MolBERT	10	Scaffold	cutoff6
0.867186425131851	AUROC	SMILES	KOR	MolBERT	11	Scaffold	cutoff6
0.703520278409851	AUROC	SMILES	KOR	MolBERT	12	Scaffold	cutoff6
0.896873790166473	AUROC	SMILES	KOR	MolBERT	13	Scaffold	cutoff6
0.756605351170568	AUROC	SMILES	KOR	MolBERT	14	Scaffold	cutoff6
0.765874811463047	AUROC	SMILES	KOR	MolBERT	15	Scaffold	cutoff6
0.839728894647663	AUROC	SMILES	KOR	MolBERT	16	Scaffold	cutoff6
0.868238674780257	AUROC	SMILES	KOR	MolBERT	17	Scaffold	cutoff6
0.877033117773859	AUROC	SMILES	KOR	MolBERT	18	Scaffold	cutoff6
0.819720247649622	AUROC	SMILES	KOR	MolBERT	19	Scaffold	cutoff6
0.882484407484407	AUROC	SMILES	KOR	MolBERT	20	Scaffold	cutoff6
0.829501281945249	AUROC	SMILES	KOR	MolBERT	21	Scaffold	cutoff6
0.895680206318504	AUROC	SMILES	KOR	MolBERT	22	Scaffold	cutoff6
0.828415300546448	AUROC	SMILES	KOR	MolBERT	23	Scaffold	cutoff6
0.754915409236397	AUROC	SMILES	KOR	MolBERT	24	Scaffold	cutoff6
0.776791044776119	AUROC	SMILES	KOR	MolBERT	25	Scaffold	cutoff6
0.762650661201386	AUROC	SMILES	KOR	MolBERT	26	Scaffold	cutoff6
0.746028428093646	AUROC	SMILES	KOR	MolBERT	27	Scaffold	cutoff6
0.789924506387921	AUROC	SMILES	KOR	MolBERT	28	Scaffold	cutoff6
0.909945665012993	AUROC	SMILES	KOR	MolBERT	29	Scaffold	cutoff6
0.815649935649936	AUROC	Graph	KOR	GROVER	0	Scaffold	cutoff6
0.807911104368932	AUROC	Graph	KOR	GROVER	1	Scaffold	cutoff6
0.900909125489748	AUROC	Graph	KOR	GROVER	2	Scaffold	cutoff6
0.826029937141048	AUROC	Graph	KOR	GROVER	3	Scaffold	cutoff6
0.81913458945016	AUROC	Graph	KOR	GROVER	4	Scaffold	cutoff6
0.81390242596262	AUROC	Graph	KOR	GROVER	5	Scaffold	cutoff6
0.86156914893617	AUROC	Graph	KOR	GROVER	6	Scaffold	cutoff6
0.824380952380952	AUROC	Graph	KOR	GROVER	7	Scaffold	cutoff6
0.875386996904025	AUROC	Graph	KOR	GROVER	8	Scaffold	cutoff6
0.845036429872495	AUROC	Graph	KOR	GROVER	9	Scaffold	cutoff6
0.813162118780096	AUROC	Graph	KOR	GROVER	10	Scaffold	cutoff6
0.847305663838569	AUROC	Graph	KOR	GROVER	11	Scaffold	cutoff6
0.710123588988533	AUROC	Graph	KOR	GROVER	12	Scaffold	cutoff6
0.894502516453736	AUROC	Graph	KOR	GROVER	13	Scaffold	cutoff6
0.802257525083612	AUROC	Graph	KOR	GROVER	14	Scaffold	cutoff6
0.753355957767722	AUROC	Graph	KOR	GROVER	15	Scaffold	cutoff6
0.86003937007874	AUROC	Graph	KOR	GROVER	16	Scaffold	cutoff6
0.879099053414469	AUROC	Graph	KOR	GROVER	17	Scaffold	cutoff6
0.787843592721642	AUROC	Graph	KOR	GROVER	18	Scaffold	cutoff6
0.763265306122449	AUROC	Graph	KOR	GROVER	19	Scaffold	cutoff6
0.908056133056133	AUROC	Graph	KOR	GROVER	20	Scaffold	cutoff6
0.868076040642412	AUROC	Graph	KOR	GROVER	21	Scaffold	cutoff6
0.883902858370944	AUROC	Graph	KOR	GROVER	22	Scaffold	cutoff6
0.855965391621129	AUROC	Graph	KOR	GROVER	23	Scaffold	cutoff6
0.772938995161217	AUROC	Graph	KOR	GROVER	24	Scaffold	cutoff6
0.837014925373134	AUROC	Graph	KOR	GROVER	25	Scaffold	cutoff6
0.844141902112917	AUROC	Graph	KOR	GROVER	26	Scaffold	cutoff6
0.699665551839465	AUROC	Graph	KOR	GROVER	27	Scaffold	cutoff6
0.794715447154472	AUROC	Graph	KOR	GROVER	28	Scaffold	cutoff6
0.895913064020789	AUROC	Graph	KOR	GROVER	29	Scaffold	cutoff6
0.783217503217503	AUROC	Graph	KOR	GROVER_RDKit	0	Scaffold	cutoff6
0.773665048543689	AUROC	Graph	KOR	GROVER_RDKit	1	Scaffold	cutoff6
0.882878770588459	AUROC	Graph	KOR	GROVER_RDKit	2	Scaffold	cutoff6
0.818545651878985	AUROC	Graph	KOR	GROVER_RDKit	3	Scaffold	cutoff6
0.857627249258275	AUROC	Graph	KOR	GROVER_RDKit	4	Scaffold	cutoff6
0.802281368821293	AUROC	Graph	KOR	GROVER_RDKit	5	Scaffold	cutoff6
0.862278368794326	AUROC	Graph	KOR	GROVER_RDKit	6	Scaffold	cutoff6
0.830904761904762	AUROC	Graph	KOR	GROVER_RDKit	7	Scaffold	cutoff6
0.838788146837683	AUROC	Graph	KOR	GROVER_RDKit	8	Scaffold	cutoff6
0.805760473588342	AUROC	Graph	KOR	GROVER_RDKit	9	Scaffold	cutoff6
0.831827562485668	AUROC	Graph	KOR	GROVER_RDKit	10	Scaffold	cutoff6
0.869066727814721	AUROC	Graph	KOR	GROVER_RDKit	11	Scaffold	cutoff6
0.678936331593272	AUROC	Graph	KOR	GROVER_RDKit	12	Scaffold	cutoff6
0.913859852884243	AUROC	Graph	KOR	GROVER_RDKit	13	Scaffold	cutoff6
0.788127090301003	AUROC	Graph	KOR	GROVER_RDKit	14	Scaffold	cutoff6
0.823642533936652	AUROC	Graph	KOR	GROVER_RDKit	15	Scaffold	cutoff6
0.85009842519685	AUROC	Graph	KOR	GROVER_RDKit	16	Scaffold	cutoff6
0.850236646382691	AUROC	Graph	KOR	GROVER_RDKit	17	Scaffold	cutoff6
0.893389469608982	AUROC	Graph	KOR	GROVER_RDKit	18	Scaffold	cutoff6
0.826324237560193	AUROC	Graph	KOR	GROVER_RDKit	19	Scaffold	cutoff6
0.880561330561331	AUROC	Graph	KOR	GROVER_RDKit	20	Scaffold	cutoff6
0.82194362504097	AUROC	Graph	KOR	GROVER_RDKit	21	Scaffold	cutoff6
0.910208467655276	AUROC	Graph	KOR	GROVER_RDKit	22	Scaffold	cutoff6
0.86712204007286	AUROC	Graph	KOR	GROVER_RDKit	23	Scaffold	cutoff6
0.763306652195541	AUROC	Graph	KOR	GROVER_RDKit	24	Scaffold	cutoff6
0.843619402985075	AUROC	Graph	KOR	GROVER_RDKit	25	Scaffold	cutoff6
0.731518079344166	AUROC	Graph	KOR	GROVER_RDKit	26	Scaffold	cutoff6
0.763231605351171	AUROC	Graph	KOR	GROVER_RDKit	27	Scaffold	cutoff6
0.774583817266744	AUROC	Graph	KOR	GROVER_RDKit	28	Scaffold	cutoff6
0.895842192298606	AUROC	Graph	KOR	GROVER_RDKit	29	Scaffold	cutoff6
0.848468468468468	AUROC	rdkit2d	KOR	RF	0	Scaffold	cutoff6
0.844186134708738	AUROC	rdkit2d	KOR	RF	1	Scaffold	cutoff6
0.914603065921108	AUROC	rdkit2d	KOR	RF	2	Scaffold	cutoff6
0.86996336996337	AUROC	rdkit2d	KOR	RF	3	Scaffold	cutoff6
0.913343351442993	AUROC	rdkit2d	KOR	RF	4	Scaffold	cutoff6
0.866277512986665	AUROC	rdkit2d	KOR	RF	5	Scaffold	cutoff6
0.912455673758865	AUROC	rdkit2d	KOR	RF	6	Scaffold	cutoff6
0.918380952380952	AUROC	rdkit2d	KOR	RF	7	Scaffold	cutoff6
0.919145289694825	AUROC	rdkit2d	KOR	RF	8	Scaffold	cutoff6
0.886407103825137	AUROC	rdkit2d	KOR	RF	9	Scaffold	cutoff6
0.892249484063288	AUROC	rdkit2d	KOR	RF	10	Scaffold	cutoff6
0.9	AUROC	rdkit2d	KOR	RF	11	Scaffold	cutoff6
0.801521438450899	AUROC	rdkit2d	KOR	RF	12	Scaffold	cutoff6
0.92803910181959	AUROC	rdkit2d	KOR	RF	13	Scaffold	cutoff6
0.839736622073579	AUROC	rdkit2d	KOR	RF	14	Scaffold	cutoff6
0.870286576168929	AUROC	rdkit2d	KOR	RF	15	Scaffold	cutoff6
0.938459645669291	AUROC	rdkit2d	KOR	RF	16	Scaffold	cutoff6
0.902679175118323	AUROC	rdkit2d	KOR	RF	17	Scaffold	cutoff6
0.959785133565621	AUROC	rdkit2d	KOR	RF	18	Scaffold	cutoff6
0.866911258885577	AUROC	rdkit2d	KOR	RF	19	Scaffold	cutoff6
0.93266632016632	AUROC	rdkit2d	KOR	RF	20	Scaffold	cutoff6
0.860947230416257	AUROC	rdkit2d	KOR	RF	21	Scaffold	cutoff6
0.932602621964324	AUROC	rdkit2d	KOR	RF	22	Scaffold	cutoff6
0.92959927140255	AUROC	rdkit2d	KOR	RF	23	Scaffold	cutoff6
0.811852756297201	AUROC	rdkit2d	KOR	RF	24	Scaffold	cutoff6
0.863470149253731	AUROC	rdkit2d	KOR	RF	25	Scaffold	cutoff6
0.878787878787879	AUROC	rdkit2d	KOR	RF	26	Scaffold	cutoff6
0.830664715719064	AUROC	rdkit2d	KOR	RF	27	Scaffold	cutoff6
0.863167828106853	AUROC	rdkit2d	KOR	RF	28	Scaffold	cutoff6
0.952326954878337	AUROC	rdkit2d	KOR	RF	29	Scaffold	cutoff6
0.92739898989899	AUROC	SMILES	MDR1	MolBERT	0	Random	cutoff6
0.773809523809524	AUROC	SMILES	MDR1	MolBERT	1	Random	cutoff6
0.926844783715013	AUROC	SMILES	MDR1	MolBERT	2	Random	cutoff6
0.927572016460905	AUROC	SMILES	MDR1	MolBERT	3	Random	cutoff6
1	AUROC	SMILES	MDR1	MolBERT	4	Random	cutoff6
0.919823232323232	AUROC	SMILES	MDR1	MolBERT	5	Random	cutoff6
0.9671875	AUROC	SMILES	MDR1	MolBERT	6	Random	cutoff6
0.89078097475044	AUROC	SMILES	MDR1	MolBERT	7	Random	cutoff6
0.966540404040404	AUROC	SMILES	MDR1	MolBERT	8	Random	cutoff6
0.856878184344604	AUROC	SMILES	MDR1	MolBERT	9	Random	cutoff6
0.94625322997416	AUROC	SMILES	MDR1	MolBERT	10	Random	cutoff6
0.922997416020672	AUROC	SMILES	MDR1	MolBERT	11	Random	cutoff6
0.8837890625	AUROC	SMILES	MDR1	MolBERT	12	Random	cutoff6
0.96337890625	AUROC	SMILES	MDR1	MolBERT	13	Random	cutoff6
0.926865671641791	AUROC	SMILES	MDR1	MolBERT	14	Random	cutoff6
0.96094674556213	AUROC	SMILES	MDR1	MolBERT	15	Random	cutoff6
0.984278879015721	AUROC	SMILES	MDR1	MolBERT	16	Random	cutoff6
0.874626865671642	AUROC	SMILES	MDR1	MolBERT	17	Random	cutoff6
0.939010989010989	AUROC	SMILES	MDR1	MolBERT	18	Random	cutoff6
0.973598888374247	AUROC	SMILES	MDR1	MolBERT	19	Random	cutoff6
0.818813131313131	AUROC	SMILES	MDR1	MolBERT	20	Random	cutoff6
0.94539048737522	AUROC	SMILES	MDR1	MolBERT	21	Random	cutoff6
0.948232323232323	AUROC	SMILES	MDR1	MolBERT	22	Random	cutoff6
0.92236328125	AUROC	SMILES	MDR1	MolBERT	23	Random	cutoff6
0.947152084556665	AUROC	SMILES	MDR1	MolBERT	24	Random	cutoff6
0.945317840054682	AUROC	SMILES	MDR1	MolBERT	25	Random	cutoff6
0.864894795127353	AUROC	SMILES	MDR1	MolBERT	26	Random	cutoff6
0.898989898989899	AUROC	SMILES	MDR1	MolBERT	27	Random	cutoff6
0.914947368421052	AUROC	SMILES	MDR1	MolBERT	28	Random	cutoff6
0.885802469135802	AUROC	SMILES	MDR1	MolBERT	29	Random	cutoff6
0.880050505050505	AUROC	Graph	MDR1	GROVER	0	Random	cutoff6
0.867283950617284	AUROC	Graph	MDR1	GROVER	1	Random	cutoff6
0.973484848484848	AUROC	Graph	MDR1	GROVER	2	Random	cutoff6
0.866666666666667	AUROC	Graph	MDR1	GROVER	3	Random	cutoff6
0.946268656716418	AUROC	Graph	MDR1	GROVER	4	Random	cutoff6
0.828914141414141	AUROC	Graph	MDR1	GROVER	5	Random	cutoff6
0.497157622739018	AUROC	Graph	MDR1	GROVER	6	Random	cutoff6
0.886083382266588	AUROC	Graph	MDR1	GROVER	7	Random	cutoff6
0.773358585858586	AUROC	Graph	MDR1	GROVER	8	Random	cutoff6
0.52755905511811	AUROC	Graph	MDR1	GROVER	9	Random	cutoff6
0.947286821705426	AUROC	Graph	MDR1	GROVER	10	Random	cutoff6
0.916795865633075	AUROC	Graph	MDR1	GROVER	11	Random	cutoff6
0.92724609375	AUROC	Graph	MDR1	GROVER	12	Random	cutoff6
0.90478515625	AUROC	Graph	MDR1	GROVER	13	Random	cutoff6
0.958208955223881	AUROC	Graph	MDR1	GROVER	14	Random	cutoff6
0.947739283617146	AUROC	Graph	MDR1	GROVER	15	Random	cutoff6
0.954203691045796	AUROC	Graph	MDR1	GROVER	16	Random	cutoff6
0.786567164179105	AUROC	Graph	MDR1	GROVER	17	Random	cutoff6
0.808791208791209	AUROC	Graph	MDR1	GROVER	18	Random	cutoff6
0.965724872626216	AUROC	Graph	MDR1	GROVER	19	Random	cutoff6
0.901515151515152	AUROC	Graph	MDR1	GROVER	20	Random	cutoff6
0.551967116852613	AUROC	Graph	MDR1	GROVER	21	Random	cutoff6
0.955176767676768	AUROC	Graph	MDR1	GROVER	22	Random	cutoff6
0.86474609375	AUROC	Graph	MDR1	GROVER	23	Random	cutoff6
0.830299471520846	AUROC	Graph	MDR1	GROVER	24	Random	cutoff6
0.91866028708134	AUROC	Graph	MDR1	GROVER	25	Random	cutoff6
0.86978021978022	AUROC	Graph	MDR1	GROVER	26	Random	cutoff6
0.791666666666667	AUROC	Graph	MDR1	GROVER	27	Random	cutoff6
0.937684210526316	AUROC	Graph	MDR1	GROVER	28	Random	cutoff6
0.931216931216931	AUROC	Graph	MDR1	GROVER	29	Random	cutoff6
0.958964646464646	AUROC	Graph	MDR1	GROVER_RDKit	0	Random	cutoff6
0.889329805996473	AUROC	Graph	MDR1	GROVER_RDKit	1	Random	cutoff6
0.973484848484848	AUROC	Graph	MDR1	GROVER_RDKit	2	Random	cutoff6
0.951440329218107	AUROC	Graph	MDR1	GROVER_RDKit	3	Random	cutoff6
1	AUROC	Graph	MDR1	GROVER_RDKit	4	Random	cutoff6
0.934974747474747	AUROC	Graph	MDR1	GROVER_RDKit	5	Random	cutoff6
0.984496124031008	AUROC	Graph	MDR1	GROVER_RDKit	6	Random	cutoff6
0.934820904286553	AUROC	Graph	MDR1	GROVER_RDKit	7	Random	cutoff6
0.950126262626262	AUROC	Graph	MDR1	GROVER_RDKit	8	Random	cutoff6
0.918480778138027	AUROC	Graph	MDR1	GROVER_RDKit	9	Random	cutoff6
0.928165374677003	AUROC	Graph	MDR1	GROVER_RDKit	10	Random	cutoff6
0.960723514211886	AUROC	Graph	MDR1	GROVER_RDKit	11	Random	cutoff6
0.88427734375	AUROC	Graph	MDR1	GROVER_RDKit	12	Random	cutoff6
0.9736328125	AUROC	Graph	MDR1	GROVER_RDKit	13	Random	cutoff6
0.943283582089552	AUROC	Graph	MDR1	GROVER_RDKit	14	Random	cutoff6
0.945977686435702	AUROC	Graph	MDR1	GROVER_RDKit	15	Random	cutoff6
0.98632946001367	AUROC	Graph	MDR1	GROVER_RDKit	16	Random	cutoff6
0.902238805970149	AUROC	Graph	MDR1	GROVER_RDKit	17	Random	cutoff6
0.713736263736264	AUROC	Graph	MDR1	GROVER_RDKit	18	Random	cutoff6
0.930523390458546	AUROC	Graph	MDR1	GROVER_RDKit	19	Random	cutoff6
0.873106060606061	AUROC	Graph	MDR1	GROVER_RDKit	20	Random	cutoff6
0.944803288314739	AUROC	Graph	MDR1	GROVER_RDKit	21	Random	cutoff6
0.94760101010101	AUROC	Graph	MDR1	GROVER_RDKit	22	Random	cutoff6
0.9765625	AUROC	Graph	MDR1	GROVER_RDKit	23	Random	cutoff6
0.930123311802701	AUROC	Graph	MDR1	GROVER_RDKit	24	Random	cutoff6
0.984962406015038	AUROC	Graph	MDR1	GROVER_RDKit	25	Random	cutoff6
0.923076923076923	AUROC	Graph	MDR1	GROVER_RDKit	26	Random	cutoff6
0.944444444444444	AUROC	Graph	MDR1	GROVER_RDKit	27	Random	cutoff6
0.89178947368421	AUROC	Graph	MDR1	GROVER_RDKit	28	Random	cutoff6
0.965608465608466	AUROC	Graph	MDR1	GROVER_RDKit	29	Random	cutoff6
0.994910941475827	AUROC	rdkit2d	MDR1	RF	0	Random	cutoff6
0.956888888888889	AUROC	rdkit2d	MDR1	RF	1	Random	cutoff6
0.980128205128205	AUROC	rdkit2d	MDR1	RF	2	Random	cutoff6
0.949419568822554	AUROC	rdkit2d	MDR1	RF	3	Random	cutoff6
0.999253731343284	AUROC	rdkit2d	MDR1	RF	4	Random	cutoff6
0.979487179487179	AUROC	rdkit2d	MDR1	RF	5	Random	cutoff6
0.994791666666667	AUROC	rdkit2d	MDR1	RF	6	Random	cutoff6
0.992307692307692	AUROC	rdkit2d	MDR1	RF	7	Random	cutoff6
0.999368686868687	AUROC	rdkit2d	MDR1	RF	8	Random	cutoff6
0.95985060690943	AUROC	rdkit2d	MDR1	RF	9	Random	cutoff6
0.968489583333333	AUROC	rdkit2d	MDR1	RF	10	Random	cutoff6
0.975193798449612	AUROC	rdkit2d	MDR1	RF	11	Random	cutoff6
0.942913385826772	AUROC	rdkit2d	MDR1	RF	12	Random	cutoff6
0.996555118110236	AUROC	rdkit2d	MDR1	RF	13	Random	cutoff6
0.954511278195489	AUROC	rdkit2d	MDR1	RF	14	Random	cutoff6
1	AUROC	rdkit2d	MDR1	RF	15	Random	cutoff6
1	AUROC	rdkit2d	MDR1	RF	16	Random	cutoff6
0.918181818181818	AUROC	rdkit2d	MDR1	RF	17	Random	cutoff6
0.988372093023256	AUROC	rdkit2d	MDR1	RF	18	Random	cutoff6
0.996265172735761	AUROC	rdkit2d	MDR1	RF	19	Random	cutoff6
0.982051282051282	AUROC	rdkit2d	MDR1	RF	20	Random	cutoff6
0.992899408284024	AUROC	rdkit2d	MDR1	RF	21	Random	cutoff6
0.999368686868687	AUROC	rdkit2d	MDR1	RF	22	Random	cutoff6
0.964781746031746	AUROC	rdkit2d	MDR1	RF	23	Random	cutoff6
0.981065088757396	AUROC	rdkit2d	MDR1	RF	24	Random	cutoff6
0.991455912508544	AUROC	rdkit2d	MDR1	RF	25	Random	cutoff6
0.996625421822272	AUROC	rdkit2d	MDR1	RF	26	Random	cutoff6
0.953282828282828	AUROC	rdkit2d	MDR1	RF	27	Random	cutoff6
0.984167736414206	AUROC	rdkit2d	MDR1	RF	28	Random	cutoff6
0.973351400180668	AUROC	rdkit2d	MDR1	RF	29	Random	cutoff6
0.514444444444444	AUROC	SMILES	CYP2D6	MolBERT	0	Random	cutoff6
0.424778761061947	AUROC	SMILES	CYP2D6	MolBERT	1	Random	cutoff6
0.765486725663717	AUROC	SMILES	CYP2D6	MolBERT	2	Random	cutoff6
0.651315789473684	AUROC	SMILES	CYP2D6	MolBERT	3	Random	cutoff6
0.982456140350877	AUROC	SMILES	CYP2D6	MolBERT	4	Random	cutoff6
0.922173274596182	AUROC	SMILES	CYP2D6	MolBERT	5	Random	cutoff6
0.71071953010279	AUROC	SMILES	CYP2D6	MolBERT	6	Random	cutoff6
0.794419970631424	AUROC	SMILES	CYP2D6	MolBERT	7	Random	cutoff6
0.534508076358297	AUROC	SMILES	CYP2D6	MolBERT	8	Random	cutoff6
0.694444444444444	AUROC	SMILES	CYP2D6	MolBERT	9	Random	cutoff6
0.633777777777778	AUROC	SMILES	CYP2D6	MolBERT	10	Random	cutoff6
0.62719298245614	AUROC	SMILES	CYP2D6	MolBERT	11	Random	cutoff6
0.724890829694323	AUROC	SMILES	CYP2D6	MolBERT	12	Random	cutoff6
0.781659388646288	AUROC	SMILES	CYP2D6	MolBERT	13	Random	cutoff6
-1	AUROC	SMILES	CYP2D6	MolBERT	14	Random	cutoff6
0.493392070484581	AUROC	SMILES	CYP2D6	MolBERT	15	Random	cutoff6
0.842920353982301	AUROC	SMILES	CYP2D6	MolBERT	16	Random	cutoff6
0.532751091703057	AUROC	SMILES	CYP2D6	MolBERT	17	Random	cutoff6
0.0917030567685589	AUROC	SMILES	CYP2D6	MolBERT	18	Random	cutoff6
0.537444933920705	AUROC	SMILES	CYP2D6	MolBERT	19	Random	cutoff6
0.262008733624454	AUROC	SMILES	CYP2D6	MolBERT	20	Random	cutoff6
0.951965065502183	AUROC	SMILES	CYP2D6	MolBERT	21	Random	cutoff6
0.832964601769911	AUROC	SMILES	CYP2D6	MolBERT	22	Random	cutoff6
0.657894736842105	AUROC	SMILES	CYP2D6	MolBERT	23	Random	cutoff6
0.683628318584071	AUROC	SMILES	CYP2D6	MolBERT	24	Random	cutoff6
0.462882096069869	AUROC	SMILES	CYP2D6	MolBERT	25	Random	cutoff6
0.676211453744493	AUROC	SMILES	CYP2D6	MolBERT	26	Random	cutoff6
0.628888888888889	AUROC	SMILES	CYP2D6	MolBERT	27	Random	cutoff6
0.619469026548673	AUROC	SMILES	CYP2D6	MolBERT	28	Random	cutoff6
0.683555555555555	AUROC	SMILES	CYP2D6	MolBERT	29	Random	cutoff6
0.506637168141593	AUROC	Graph	CYP2D6	GROVER	0	Random	cutoff6
0.828193832599119	AUROC	Graph	CYP2D6	GROVER	1	Random	cutoff6
0.621145374449339	AUROC	Graph	CYP2D6	GROVER	2	Random	cutoff6
0.197368421052631	AUROC	Graph	CYP2D6	GROVER	3	Random	cutoff6
0.587719298245614	AUROC	Graph	CYP2D6	GROVER	4	Random	cutoff6
0.447870778267254	AUROC	Graph	CYP2D6	GROVER	5	Random	cutoff6
0.63582966226138	AUROC	Graph	CYP2D6	GROVER	6	Random	cutoff6
0.809104258443466	AUROC	Graph	CYP2D6	GROVER	7	Random	cutoff6
0.565345080763583	AUROC	Graph	CYP2D6	GROVER	8	Random	cutoff6
0.636061946902655	AUROC	Graph	CYP2D6	GROVER	9	Random	cutoff6
0.723555555555556	AUROC	Graph	CYP2D6	GROVER	10	Random	cutoff6
0.574561403508772	AUROC	Graph	CYP2D6	GROVER	11	Random	cutoff6
0.794759825327511	AUROC	Graph	CYP2D6	GROVER	12	Random	cutoff6
0.580786026200873	AUROC	Graph	CYP2D6	GROVER	13	Random	cutoff6
-1	AUROC	Graph	CYP2D6	GROVER	14	Random	cutoff6
0.405286343612335	AUROC	Graph	CYP2D6	GROVER	15	Random	cutoff6
0.639380530973451	AUROC	Graph	CYP2D6	GROVER	16	Random	cutoff6
0.593886462882096	AUROC	Graph	CYP2D6	GROVER	17	Random	cutoff6
0.0087336244541484	AUROC	Graph	CYP2D6	GROVER	18	Random	cutoff6
0.732745961820852	AUROC	Graph	CYP2D6	GROVER	19	Random	cutoff6
0.567685589519651	AUROC	Graph	CYP2D6	GROVER	20	Random	cutoff6
0.34061135371179	AUROC	Graph	CYP2D6	GROVER	21	Random	cutoff6
0.642146017699115	AUROC	Graph	CYP2D6	GROVER	22	Random	cutoff6
0.728070175438597	AUROC	Graph	CYP2D6	GROVER	23	Random	cutoff6
0.860619469026549	AUROC	Graph	CYP2D6	GROVER	24	Random	cutoff6
0.694323144104803	AUROC	Graph	CYP2D6	GROVER	25	Random	cutoff6
0.587719298245614	AUROC	Graph	CYP2D6	GROVER	26	Random	cutoff6
0.549778761061947	AUROC	Graph	CYP2D6	GROVER	27	Random	cutoff6
0.321902654867257	AUROC	Graph	CYP2D6	GROVER	28	Random	cutoff6
0.438222222222222	AUROC	Graph	CYP2D6	GROVER	29	Random	cutoff6
0.591814159292035	AUROC	Graph	CYP2D6	GROVER_RDKit	0	Random	cutoff6
0.392070484581498	AUROC	Graph	CYP2D6	GROVER_RDKit	1	Random	cutoff6
0.361233480176211	AUROC	Graph	CYP2D6	GROVER_RDKit	2	Random	cutoff6
0.504385964912281	AUROC	Graph	CYP2D6	GROVER_RDKit	3	Random	cutoff6
0.699561403508772	AUROC	Graph	CYP2D6	GROVER_RDKit	4	Random	cutoff6
0.367107195301028	AUROC	Graph	CYP2D6	GROVER_RDKit	5	Random	cutoff6
0.94273127753304	AUROC	Graph	CYP2D6	GROVER_RDKit	6	Random	cutoff6
0.81057268722467	AUROC	Graph	CYP2D6	GROVER_RDKit	7	Random	cutoff6
0.712187958883994	AUROC	Graph	CYP2D6	GROVER_RDKit	8	Random	cutoff6
0.655973451327434	AUROC	Graph	CYP2D6	GROVER_RDKit	9	Random	cutoff6
0.423111111111111	AUROC	Graph	CYP2D6	GROVER_RDKit	10	Random	cutoff6
0.824561403508772	AUROC	Graph	CYP2D6	GROVER_RDKit	11	Random	cutoff6
0.589519650655022	AUROC	Graph	CYP2D6	GROVER_RDKit	12	Random	cutoff6
0.0742358078602619	AUROC	Graph	CYP2D6	GROVER_RDKit	13	Random	cutoff6
-1	AUROC	Graph	CYP2D6	GROVER_RDKit	14	Random	cutoff6
0.45374449339207	AUROC	Graph	CYP2D6	GROVER_RDKit	15	Random	cutoff6
0.743362831858407	AUROC	Graph	CYP2D6	GROVER_RDKit	16	Random	cutoff6
0.720524017467249	AUROC	Graph	CYP2D6	GROVER_RDKit	17	Random	cutoff6
0.109170305676856	AUROC	Graph	CYP2D6	GROVER_RDKit	18	Random	cutoff6
0.468428781204112	AUROC	Graph	CYP2D6	GROVER_RDKit	19	Random	cutoff6
0.0393013100436681	AUROC	Graph	CYP2D6	GROVER_RDKit	20	Random	cutoff6
0.930131004366812	AUROC	Graph	CYP2D6	GROVER_RDKit	21	Random	cutoff6
0.682522123893805	AUROC	Graph	CYP2D6	GROVER_RDKit	22	Random	cutoff6
0.510964912280702	AUROC	Graph	CYP2D6	GROVER_RDKit	23	Random	cutoff6
0.952433628318584	AUROC	Graph	CYP2D6	GROVER_RDKit	24	Random	cutoff6
0.45414847161572	AUROC	Graph	CYP2D6	GROVER_RDKit	25	Random	cutoff6
0.392543859649123	AUROC	Graph	CYP2D6	GROVER_RDKit	26	Random	cutoff6
0.558628318584071	AUROC	Graph	CYP2D6	GROVER_RDKit	27	Random	cutoff6
0.621681415929203	AUROC	Graph	CYP2D6	GROVER_RDKit	28	Random	cutoff6
0.662222222222222	AUROC	Graph	CYP2D6	GROVER_RDKit	29	Random	cutoff6
0.525442477876106	AUROC	rdkit2d	CYP2D6	RF	0	Random	cutoff6
0.279735682819383	AUROC	rdkit2d	CYP2D6	RF	1	Random	cutoff6
0.527900146842878	AUROC	rdkit2d	CYP2D6	RF	2	Random	cutoff6
0.129385964912281	AUROC	rdkit2d	CYP2D6	RF	3	Random	cutoff6
0.967105263157895	AUROC	rdkit2d	CYP2D6	RF	4	Random	cutoff6
0.782672540381792	AUROC	rdkit2d	CYP2D6	RF	5	Random	cutoff6
0.952276064610866	AUROC	rdkit2d	CYP2D6	RF	6	Random	cutoff6
0.605726872246696	AUROC	rdkit2d	CYP2D6	RF	7	Random	cutoff6
0.505139500734214	AUROC	rdkit2d	CYP2D6	RF	8	Random	cutoff6
0.826880530973451	AUROC	rdkit2d	CYP2D6	RF	9	Random	cutoff6
0.622222222222222	AUROC	rdkit2d	CYP2D6	RF	10	Random	cutoff6
0.864035087719298	AUROC	rdkit2d	CYP2D6	RF	11	Random	cutoff6
0.755458515283843	AUROC	rdkit2d	CYP2D6	RF	12	Random	cutoff6
0.074235807860262	AUROC	rdkit2d	CYP2D6	RF	13	Random	cutoff6
-1	AUROC	rdkit2d	CYP2D6	RF	14	Random	cutoff6
0.639500734214391	AUROC	rdkit2d	CYP2D6	RF	15	Random	cutoff6
0.758849557522124	AUROC	rdkit2d	CYP2D6	RF	16	Random	cutoff6
0.502183406113537	AUROC	rdkit2d	CYP2D6	RF	17	Random	cutoff6
0.423580786026201	AUROC	rdkit2d	CYP2D6	RF	18	Random	cutoff6
0.796622613803231	AUROC	rdkit2d	CYP2D6	RF	19	Random	cutoff6
0.620087336244541	AUROC	rdkit2d	CYP2D6	RF	20	Random	cutoff6
1	AUROC	rdkit2d	CYP2D6	RF	21	Random	cutoff6
0.64712389380531	AUROC	rdkit2d	CYP2D6	RF	22	Random	cutoff6
0.464912280701754	AUROC	rdkit2d	CYP2D6	RF	23	Random	cutoff6
0.793141592920354	AUROC	rdkit2d	CYP2D6	RF	24	Random	cutoff6
0.275109170305677	AUROC	rdkit2d	CYP2D6	RF	25	Random	cutoff6
0.364035087719298	AUROC	rdkit2d	CYP2D6	RF	26	Random	cutoff6
0.615597345132743	AUROC	rdkit2d	CYP2D6	RF	27	Random	cutoff6
0.559181415929204	AUROC	rdkit2d	CYP2D6	RF	28	Random	cutoff6
0.596444444444445	AUROC	rdkit2d	CYP2D6	RF	29	Random	cutoff6
0.804511278195489	AUROC	SMILES	CYP3A4	MolBERT	0	Random	cutoff6
0.682005494505495	AUROC	SMILES	CYP3A4	MolBERT	1	Random	cutoff6
0.878512069647804	AUROC	SMILES	CYP3A4	MolBERT	2	Random	cutoff6
0.883977900552486	AUROC	SMILES	CYP3A4	MolBERT	3	Random	cutoff6
0.846685082872928	AUROC	SMILES	CYP3A4	MolBERT	4	Random	cutoff6
0.857010213556175	AUROC	SMILES	CYP3A4	MolBERT	5	Random	cutoff6
0.932726553225168	AUROC	SMILES	CYP3A4	MolBERT	6	Random	cutoff6
0.90964247020585	AUROC	SMILES	CYP3A4	MolBERT	7	Random	cutoff6
0.914887031878675	AUROC	SMILES	CYP3A4	MolBERT	8	Random	cutoff6
0.785515320334262	AUROC	SMILES	CYP3A4	MolBERT	9	Random	cutoff6
0.776462395543176	AUROC	SMILES	CYP3A4	MolBERT	10	Random	cutoff6
0.651515151515151	AUROC	SMILES	CYP3A4	MolBERT	11	Random	cutoff6
0.812441968430826	AUROC	SMILES	CYP3A4	MolBERT	12	Random	cutoff6
0.912101516558341	AUROC	SMILES	CYP3A4	MolBERT	13	Random	cutoff6
0.700369344413666	AUROC	SMILES	CYP3A4	MolBERT	14	Random	cutoff6
0.837709497206704	AUROC	SMILES	CYP3A4	MolBERT	15	Random	cutoff6
0.881282152750297	AUROC	SMILES	CYP3A4	MolBERT	16	Random	cutoff6
0.471153846153846	AUROC	SMILES	CYP3A4	MolBERT	17	Random	cutoff6
0.83659217877095	AUROC	SMILES	CYP3A4	MolBERT	18	Random	cutoff6
0.861507936507936	AUROC	SMILES	CYP3A4	MolBERT	19	Random	cutoff6
0.824860724233983	AUROC	SMILES	CYP3A4	MolBERT	20	Random	cutoff6
0.797388207360507	AUROC	SMILES	CYP3A4	MolBERT	21	Random	cutoff6
0.937741046831956	AUROC	SMILES	CYP3A4	MolBERT	22	Random	cutoff6
0.726553225168184	AUROC	SMILES	CYP3A4	MolBERT	23	Random	cutoff6
0.755555555555556	AUROC	SMILES	CYP3A4	MolBERT	24	Random	cutoff6
0.737988826815642	AUROC	SMILES	CYP3A4	MolBERT	25	Random	cutoff6
0.757311977715877	AUROC	SMILES	CYP3A4	MolBERT	26	Random	cutoff6
0.882733148661127	AUROC	SMILES	CYP3A4	MolBERT	27	Random	cutoff6
0.863194444444444	AUROC	SMILES	CYP3A4	MolBERT	28	Random	cutoff6
0.87112676056338	AUROC	SMILES	CYP3A4	MolBERT	29	Random	cutoff6
0.617728531855956	AUROC	Graph	CYP3A4	GROVER	0	Random	cutoff6
0.600274725274725	AUROC	Graph	CYP3A4	GROVER	1	Random	cutoff6
0.688959240205778	AUROC	Graph	CYP3A4	GROVER	2	Random	cutoff6
0.744935543278085	AUROC	Graph	CYP3A4	GROVER	3	Random	cutoff6
0.589779005524862	AUROC	Graph	CYP3A4	GROVER	4	Random	cutoff6
0.575363664500155	AUROC	Graph	CYP3A4	GROVER	5	Random	cutoff6
0.920854768500198	AUROC	Graph	CYP3A4	GROVER	6	Random	cutoff6
0.628819068255688	AUROC	Graph	CYP3A4	GROVER	7	Random	cutoff6
0.560817084493965	AUROC	Graph	CYP3A4	GROVER	8	Random	cutoff6
0.683998761993191	AUROC	Graph	CYP3A4	GROVER	9	Random	cutoff6
0.641145833333333	AUROC	Graph	CYP3A4	GROVER	10	Random	cutoff6
0.525412087912088	AUROC	Graph	CYP3A4	GROVER	11	Random	cutoff6
0.592695759826679	AUROC	Graph	CYP3A4	GROVER	12	Random	cutoff6
0.599814298978644	AUROC	Graph	CYP3A4	GROVER	13	Random	cutoff6
0.49585635359116	AUROC	Graph	CYP3A4	GROVER	14	Random	cutoff6
0.562569832402235	AUROC	Graph	CYP3A4	GROVER	15	Random	cutoff6
0.825484764542936	AUROC	Graph	CYP3A4	GROVER	16	Random	cutoff6
0.491071428571429	AUROC	Graph	CYP3A4	GROVER	17	Random	cutoff6
0.797206703910615	AUROC	Graph	CYP3A4	GROVER	18	Random	cutoff6
0.603086664028492	AUROC	Graph	CYP3A4	GROVER	19	Random	cutoff6
0.630454967502321	AUROC	Graph	CYP3A4	GROVER	20	Random	cutoff6
0.855164226355362	AUROC	Graph	CYP3A4	GROVER	21	Random	cutoff6
0.629752066115703	AUROC	Graph	CYP3A4	GROVER	22	Random	cutoff6
0.582113177681045	AUROC	Graph	CYP3A4	GROVER	23	Random	cutoff6
0.652552433715869	AUROC	Graph	CYP3A4	GROVER	24	Random	cutoff6
0.527932960893855	AUROC	Graph	CYP3A4	GROVER	25	Random	cutoff6
0.648096564531105	AUROC	Graph	CYP3A4	GROVER	26	Random	cutoff6
0.824693312227938	AUROC	Graph	CYP3A4	GROVER	27	Random	cutoff6
0.740972222222222	AUROC	Graph	CYP3A4	GROVER	28	Random	cutoff6
0.695224719101123	AUROC	Graph	CYP3A4	GROVER	29	Random	cutoff6
0.846458250890384	AUROC	Graph	CYP3A4	GROVER_RDKit	0	Random	cutoff6
0.495879120879121	AUROC	Graph	CYP3A4	GROVER_RDKit	1	Random	cutoff6
0.895132568262762	AUROC	Graph	CYP3A4	GROVER_RDKit	2	Random	cutoff6
0.881675874769797	AUROC	Graph	CYP3A4	GROVER_RDKit	3	Random	cutoff6
0.851749539594843	AUROC	Graph	CYP3A4	GROVER_RDKit	4	Random	cutoff6
0.803156917363046	AUROC	Graph	CYP3A4	GROVER_RDKit	5	Random	cutoff6
0.941828254847645	AUROC	Graph	CYP3A4	GROVER_RDKit	6	Random	cutoff6
0.883206933911159	AUROC	Graph	CYP3A4	GROVER_RDKit	7	Random	cutoff6
0.889817393995667	AUROC	Graph	CYP3A4	GROVER_RDKit	8	Random	cutoff6
0.865057257814918	AUROC	Graph	CYP3A4	GROVER_RDKit	9	Random	cutoff6
0.658680555555555	AUROC	Graph	CYP3A4	GROVER_RDKit	10	Random	cutoff6
0.631181318681319	AUROC	Graph	CYP3A4	GROVER_RDKit	11	Random	cutoff6
0.816774992262457	AUROC	Graph	CYP3A4	GROVER_RDKit	12	Random	cutoff6
0.853296193129062	AUROC	Graph	CYP3A4	GROVER_RDKit	13	Random	cutoff6
0.761510128913444	AUROC	Graph	CYP3A4	GROVER_RDKit	14	Random	cutoff6
0.823184357541899	AUROC	Graph	CYP3A4	GROVER_RDKit	15	Random	cutoff6
0.925207756232687	AUROC	Graph	CYP3A4	GROVER_RDKit	16	Random	cutoff6
0.558379120879121	AUROC	Graph	CYP3A4	GROVER_RDKit	17	Random	cutoff6
0.903351955307263	AUROC	Graph	CYP3A4	GROVER_RDKit	18	Random	cutoff6
0.788682231895528	AUROC	Graph	CYP3A4	GROVER_RDKit	19	Random	cutoff6
0.792014856081708	AUROC	Graph	CYP3A4	GROVER_RDKit	20	Random	cutoff6
0.89196675900277	AUROC	Graph	CYP3A4	GROVER_RDKit	21	Random	cutoff6
0.950413223140496	AUROC	Graph	CYP3A4	GROVER_RDKit	22	Random	cutoff6
0.756628413138108	AUROC	Graph	CYP3A4	GROVER_RDKit	23	Random	cutoff6
0.781559161060546	AUROC	Graph	CYP3A4	GROVER_RDKit	24	Random	cutoff6
0.628491620111732	AUROC	Graph	CYP3A4	GROVER_RDKit	25	Random	cutoff6
0.865676261219437	AUROC	Graph	CYP3A4	GROVER_RDKit	26	Random	cutoff6
0.897506925207756	AUROC	Graph	CYP3A4	GROVER_RDKit	27	Random	cutoff6
0.888888888888889	AUROC	Graph	CYP3A4	GROVER_RDKit	28	Random	cutoff6
0.86189138576779	AUROC	Graph	CYP3A4	GROVER_RDKit	29	Random	cutoff6
0.946576968737634	AUROC	rdkit2d	CYP3A4	RF	0	Random	cutoff6
0.737980769230769	AUROC	rdkit2d	CYP3A4	RF	1	Random	cutoff6
0.929758607043926	AUROC	rdkit2d	CYP3A4	RF	2	Random	cutoff6
0.90768876611418	AUROC	rdkit2d	CYP3A4	RF	3	Random	cutoff6
0.797651933701657	AUROC	rdkit2d	CYP3A4	RF	4	Random	cutoff6
0.936242649334571	AUROC	rdkit2d	CYP3A4	RF	5	Random	cutoff6
0.998812821527503	AUROC	rdkit2d	CYP3A4	RF	6	Random	cutoff6
0.983315276273023	AUROC	rdkit2d	CYP3A4	RF	7	Random	cutoff6
0.989941194676571	AUROC	rdkit2d	CYP3A4	RF	8	Random	cutoff6
0.769266480965645	AUROC	rdkit2d	CYP3A4	RF	9	Random	cutoff6
0.858680555555555	AUROC	rdkit2d	CYP3A4	RF	10	Random	cutoff6
0.989697802197802	AUROC	rdkit2d	CYP3A4	RF	11	Random	cutoff6
0.955586505725781	AUROC	rdkit2d	CYP3A4	RF	12	Random	cutoff6
0.986381925100588	AUROC	rdkit2d	CYP3A4	RF	13	Random	cutoff6
0.987569060773481	AUROC	rdkit2d	CYP3A4	RF	14	Random	cutoff6
0.848324022346369	AUROC	rdkit2d	CYP3A4	RF	15	Random	cutoff6
0.994261970716264	AUROC	rdkit2d	CYP3A4	RF	16	Random	cutoff6
0.958104395604396	AUROC	rdkit2d	CYP3A4	RF	17	Random	cutoff6
0.958659217877095	AUROC	rdkit2d	CYP3A4	RF	18	Random	cutoff6
0.75207756232687	AUROC	rdkit2d	CYP3A4	RF	19	Random	cutoff6
0.910244506344785	AUROC	rdkit2d	CYP3A4	RF	20	Random	cutoff6
0.916303917688959	AUROC	rdkit2d	CYP3A4	RF	21	Random	cutoff6
0.997796143250689	AUROC	rdkit2d	CYP3A4	RF	22	Random	cutoff6
0.920854768500198	AUROC	rdkit2d	CYP3A4	RF	23	Random	cutoff6
0.949544914918876	AUROC	rdkit2d	CYP3A4	RF	24	Random	cutoff6
0.973743016759777	AUROC	rdkit2d	CYP3A4	RF	25	Random	cutoff6
0.943670690188796	AUROC	rdkit2d	CYP3A4	RF	26	Random	cutoff6
0.984368816778789	AUROC	rdkit2d	CYP3A4	RF	27	Random	cutoff6
0.89375	AUROC	rdkit2d	CYP3A4	RF	28	Random	cutoff6
0.981975655430712	AUROC	rdkit2d	CYP3A4	RF	29	Random	cutoff6
0.857309941520468	AUROC	SMILES	MOR	MolBERT	0	Random	cutoff6
0.850707898658718	AUROC	SMILES	MOR	MolBERT	1	Random	cutoff6
0.888800347725297	AUROC	SMILES	MOR	MolBERT	2	Random	cutoff6
0.856921487603306	AUROC	SMILES	MOR	MolBERT	3	Random	cutoff6
0.858413969525081	AUROC	SMILES	MOR	MolBERT	4	Random	cutoff6
0.878447121820616	AUROC	SMILES	MOR	MolBERT	5	Random	cutoff6
0.858060556464812	AUROC	SMILES	MOR	MolBERT	6	Random	cutoff6
0.864188807235726	AUROC	SMILES	MOR	MolBERT	7	Random	cutoff6
0.868269230769231	AUROC	SMILES	MOR	MolBERT	8	Random	cutoff6
0.833807110781527	AUROC	SMILES	MOR	MolBERT	9	Random	cutoff6
0.864494301994302	AUROC	SMILES	MOR	MolBERT	10	Random	cutoff6
0.806481481481481	AUROC	SMILES	MOR	MolBERT	11	Random	cutoff6
0.84177559912854	AUROC	SMILES	MOR	MolBERT	12	Random	cutoff6
0.843236457699331	AUROC	SMILES	MOR	MolBERT	13	Random	cutoff6
0.882302533532042	AUROC	SMILES	MOR	MolBERT	14	Random	cutoff6
0.877495908346972	AUROC	SMILES	MOR	MolBERT	15	Random	cutoff6
0.877682563338301	AUROC	SMILES	MOR	MolBERT	16	Random	cutoff6
0.837620311981414	AUROC	SMILES	MOR	MolBERT	17	Random	cutoff6
0.846418128654971	AUROC	SMILES	MOR	MolBERT	18	Random	cutoff6
0.852511020475425	AUROC	SMILES	MOR	MolBERT	19	Random	cutoff6
0.897434810260759	AUROC	SMILES	MOR	MolBERT	20	Random	cutoff6
0.867645389534224	AUROC	SMILES	MOR	MolBERT	21	Random	cutoff6
0.863672480986795	AUROC	SMILES	MOR	MolBERT	22	Random	cutoff6
0.85107329551774	AUROC	SMILES	MOR	MolBERT	23	Random	cutoff6
0.828310634598667	AUROC	SMILES	MOR	MolBERT	24	Random	cutoff6
0.90445632798574	AUROC	SMILES	MOR	MolBERT	25	Random	cutoff6
0.88932164881532	AUROC	SMILES	MOR	MolBERT	26	Random	cutoff6
0.859668910314717	AUROC	SMILES	MOR	MolBERT	27	Random	cutoff6
0.876955430932704	AUROC	SMILES	MOR	MolBERT	28	Random	cutoff6
0.890732072645572	AUROC	SMILES	MOR	MolBERT	29	Random	cutoff6
0.823026315789474	AUROC	Graph	MOR	GROVER	0	Random	cutoff6
0.852160953800298	AUROC	Graph	MOR	GROVER	1	Random	cutoff6
0.904701535786728	AUROC	Graph	MOR	GROVER	2	Random	cutoff6
0.86961334120425	AUROC	Graph	MOR	GROVER	3	Random	cutoff6
0.83390798205613	AUROC	Graph	MOR	GROVER	4	Random	cutoff6
0.843411742206923	AUROC	Graph	MOR	GROVER	5	Random	cutoff6
0.896563011456628	AUROC	Graph	MOR	GROVER	6	Random	cutoff6
0.86577868852459	AUROC	Graph	MOR	GROVER	7	Random	cutoff6
0.923153846153846	AUROC	Graph	MOR	GROVER	8	Random	cutoff6
0.782309562064846	AUROC	Graph	MOR	GROVER	9	Random	cutoff6
0.788319088319088	AUROC	Graph	MOR	GROVER	10	Random	cutoff6
0.854276895943563	AUROC	Graph	MOR	GROVER	11	Random	cutoff6
0.896008403361345	AUROC	Graph	MOR	GROVER	12	Random	cutoff6
0.900334753499696	AUROC	Graph	MOR	GROVER	13	Random	cutoff6
0.88446348733234	AUROC	Graph	MOR	GROVER	14	Random	cutoff6
0.931464811783961	AUROC	Graph	MOR	GROVER	15	Random	cutoff6
0.863189269746647	AUROC	Graph	MOR	GROVER	16	Random	cutoff6
0.87836043810156	AUROC	Graph	MOR	GROVER	17	Random	cutoff6
0.882419590643275	AUROC	Graph	MOR	GROVER	18	Random	cutoff6
0.862686936101842	AUROC	Graph	MOR	GROVER	19	Random	cutoff6
0.856434174263303	AUROC	Graph	MOR	GROVER	20	Random	cutoff6
0.808165272995573	AUROC	Graph	MOR	GROVER	21	Random	cutoff6
0.925309319308336	AUROC	Graph	MOR	GROVER	22	Random	cutoff6
0.820820820820821	AUROC	Graph	MOR	GROVER	23	Random	cutoff6
0.818385975079687	AUROC	Graph	MOR	GROVER	24	Random	cutoff6
0.951475539710834	AUROC	Graph	MOR	GROVER	25	Random	cutoff6
0.868440982365033	AUROC	Graph	MOR	GROVER	26	Random	cutoff6
0.912024740767692	AUROC	Graph	MOR	GROVER	27	Random	cutoff6
0.909496753246753	AUROC	Graph	MOR	GROVER	28	Random	cutoff6
0.8198839168695	AUROC	Graph	MOR	GROVER	29	Random	cutoff6
0.798209064327485	AUROC	Graph	MOR	GROVER_RDKit	0	Random	cutoff6
0.834053651266766	AUROC	Graph	MOR	GROVER_RDKit	1	Random	cutoff6
0.857939727615184	AUROC	Graph	MOR	GROVER_RDKit	2	Random	cutoff6
0.842163518299882	AUROC	Graph	MOR	GROVER_RDKit	3	Random	cutoff6
0.848885922959997	AUROC	Graph	MOR	GROVER_RDKit	4	Random	cutoff6
0.844941671447696	AUROC	Graph	MOR	GROVER_RDKit	5	Random	cutoff6
0.834819967266776	AUROC	Graph	MOR	GROVER_RDKit	6	Random	cutoff6
0.82023742227247	AUROC	Graph	MOR	GROVER_RDKit	7	Random	cutoff6
0.925961538461538	AUROC	Graph	MOR	GROVER_RDKit	8	Random	cutoff6
0.895192188851811	AUROC	Graph	MOR	GROVER_RDKit	9	Random	cutoff6
0.850854700854701	AUROC	Graph	MOR	GROVER_RDKit	10	Random	cutoff6
0.831966490299824	AUROC	Graph	MOR	GROVER_RDKit	11	Random	cutoff6
0.89807033924681	AUROC	Graph	MOR	GROVER_RDKit	12	Random	cutoff6
0.813755325623859	AUROC	Graph	MOR	GROVER_RDKit	13	Random	cutoff6
0.862295081967213	AUROC	Graph	MOR	GROVER_RDKit	14	Random	cutoff6
0.910229132569558	AUROC	Graph	MOR	GROVER_RDKit	15	Random	cutoff6
0.883904619970194	AUROC	Graph	MOR	GROVER_RDKit	16	Random	cutoff6
0.922253567872552	AUROC	Graph	MOR	GROVER_RDKit	17	Random	cutoff6
0.844407894736842	AUROC	Graph	MOR	GROVER_RDKit	18	Random	cutoff6
0.826597453961191	AUROC	Graph	MOR	GROVER_RDKit	19	Random	cutoff6
0.867797328810685	AUROC	Graph	MOR	GROVER_RDKit	20	Random	cutoff6
0.861591433652427	AUROC	Graph	MOR	GROVER_RDKit	21	Random	cutoff6
0.846645730069242	AUROC	Graph	MOR	GROVER_RDKit	22	Random	cutoff6
0.902050198346495	AUROC	Graph	MOR	GROVER_RDKit	23	Random	cutoff6
0.86815415821501	AUROC	Graph	MOR	GROVER_RDKit	24	Random	cutoff6
0.839334521687463	AUROC	Graph	MOR	GROVER_RDKit	25	Random	cutoff6
0.864401889718345	AUROC	Graph	MOR	GROVER_RDKit	26	Random	cutoff6
0.771839185010005	AUROC	Graph	MOR	GROVER_RDKit	27	Random	cutoff6
0.859651711924439	AUROC	Graph	MOR	GROVER_RDKit	28	Random	cutoff6
0.911664482306684	AUROC	Graph	MOR	GROVER_RDKit	29	Random	cutoff6
0.930975877192982	AUROC	rdkit2d	MOR	RF	0	Random	cutoff6
0.918256333830104	AUROC	rdkit2d	MOR	RF	1	Random	cutoff6
0.918701101130107	AUROC	rdkit2d	MOR	RF	2	Random	cutoff6
0.922852715466352	AUROC	rdkit2d	MOR	RF	3	Random	cutoff6
0.904756608460312	AUROC	rdkit2d	MOR	RF	4	Random	cutoff6
0.935436986039396	AUROC	rdkit2d	MOR	RF	5	Random	cutoff6
0.901432078559738	AUROC	rdkit2d	MOR	RF	6	Random	cutoff6
0.938347936687394	AUROC	rdkit2d	MOR	RF	7	Random	cutoff6
0.946307692307692	AUROC	rdkit2d	MOR	RF	8	Random	cutoff6
0.909529106414535	AUROC	rdkit2d	MOR	RF	9	Random	cutoff6
0.939316239316239	AUROC	rdkit2d	MOR	RF	10	Random	cutoff6
0.884700176366843	AUROC	rdkit2d	MOR	RF	11	Random	cutoff6
0.923669467787115	AUROC	rdkit2d	MOR	RF	12	Random	cutoff6
0.922702373706634	AUROC	rdkit2d	MOR	RF	13	Random	cutoff6
0.927477645305514	AUROC	rdkit2d	MOR	RF	14	Random	cutoff6
0.929480360065466	AUROC	rdkit2d	MOR	RF	15	Random	cutoff6
0.914139344262295	AUROC	rdkit2d	MOR	RF	16	Random	cutoff6
0.911197311649519	AUROC	rdkit2d	MOR	RF	17	Random	cutoff6
0.92624269005848	AUROC	rdkit2d	MOR	RF	18	Random	cutoff6
0.913010340707782	AUROC	rdkit2d	MOR	RF	19	Random	cutoff6
0.939431842272631	AUROC	rdkit2d	MOR	RF	20	Random	cutoff6
0.920674259336335	AUROC	rdkit2d	MOR	RF	21	Random	cutoff6
0.921203980475992	AUROC	rdkit2d	MOR	RF	22	Random	cutoff6
0.903699996292589	AUROC	rdkit2d	MOR	RF	23	Random	cutoff6
0.920023181686468	AUROC	rdkit2d	MOR	RF	24	Random	cutoff6
0.960249554367201	AUROC	rdkit2d	MOR	RF	25	Random	cutoff6
0.941324966641422	AUROC	rdkit2d	MOR	RF	26	Random	cutoff6
0.926378024376933	AUROC	rdkit2d	MOR	RF	27	Random	cutoff6
0.920159386068477	AUROC	rdkit2d	MOR	RF	28	Random	cutoff6
0.927878674405542	AUROC	rdkit2d	MOR	RF	29	Random	cutoff6
0.843327702702703	AUROC	SMILES	DOR	MolBERT	0	Random	cutoff6
0.825165139569572	AUROC	SMILES	DOR	MolBERT	1	Random	cutoff6
0.876025579150579	AUROC	SMILES	DOR	MolBERT	2	Random	cutoff6
0.802136752136752	AUROC	SMILES	DOR	MolBERT	3	Random	cutoff6
0.818333333333333	AUROC	SMILES	DOR	MolBERT	4	Random	cutoff6
0.821053609588405	AUROC	SMILES	DOR	MolBERT	5	Random	cutoff6
0.849534246575342	AUROC	SMILES	DOR	MolBERT	6	Random	cutoff6
0.838220164609053	AUROC	SMILES	DOR	MolBERT	7	Random	cutoff6
0.858987256874581	AUROC	SMILES	DOR	MolBERT	8	Random	cutoff6
0.835884076847932	AUROC	SMILES	DOR	MolBERT	9	Random	cutoff6
0.833795849420849	AUROC	SMILES	DOR	MolBERT	10	Random	cutoff6
0.828483626236435	AUROC	SMILES	DOR	MolBERT	11	Random	cutoff6
0.793681261672546	AUROC	SMILES	DOR	MolBERT	12	Random	cutoff6
0.850431606905711	AUROC	SMILES	DOR	MolBERT	13	Random	cutoff6
0.833897202342225	AUROC	SMILES	DOR	MolBERT	14	Random	cutoff6
0.851179030462504	AUROC	SMILES	DOR	MolBERT	15	Random	cutoff6
0.844208636891564	AUROC	SMILES	DOR	MolBERT	16	Random	cutoff6
0.863997644980866	AUROC	SMILES	DOR	MolBERT	17	Random	cutoff6
0.808367321715486	AUROC	SMILES	DOR	MolBERT	18	Random	cutoff6
0.860552202101498	AUROC	SMILES	DOR	MolBERT	19	Random	cutoff6
0.86107076156879	AUROC	SMILES	DOR	MolBERT	20	Random	cutoff6
0.807252798507463	AUROC	SMILES	DOR	MolBERT	21	Random	cutoff6
0.817917808219178	AUROC	SMILES	DOR	MolBERT	22	Random	cutoff6
0.843655913978495	AUROC	SMILES	DOR	MolBERT	23	Random	cutoff6
0.844158115671642	AUROC	SMILES	DOR	MolBERT	24	Random	cutoff6
0.79832548403977	AUROC	SMILES	DOR	MolBERT	25	Random	cutoff6
0.840071556350626	AUROC	SMILES	DOR	MolBERT	26	Random	cutoff6
0.834382451120648	AUROC	SMILES	DOR	MolBERT	27	Random	cutoff6
0.81712962962963	AUROC	SMILES	DOR	MolBERT	28	Random	cutoff6
0.860882528324389	AUROC	SMILES	DOR	MolBERT	29	Random	cutoff6
0.883385617760618	AUROC	Graph	DOR	GROVER	0	Random	cutoff6
0.656003622416365	AUROC	Graph	DOR	GROVER	1	Random	cutoff6
0.39925193050193	AUROC	Graph	DOR	GROVER	2	Random	cutoff6
0.628632478632479	AUROC	Graph	DOR	GROVER	3	Random	cutoff6
0.706935483870968	AUROC	Graph	DOR	GROVER	4	Random	cutoff6
0.83373594722661	AUROC	Graph	DOR	GROVER	5	Random	cutoff6
0.718904109589041	AUROC	Graph	DOR	GROVER	6	Random	cutoff6
0.84130658436214	AUROC	Graph	DOR	GROVER	7	Random	cutoff6
0.870612564274536	AUROC	Graph	DOR	GROVER	8	Random	cutoff6
0.617334201671551	AUROC	Graph	DOR	GROVER	9	Random	cutoff6
0.556919642857143	AUROC	Graph	DOR	GROVER	10	Random	cutoff6
0.785316431383847	AUROC	Graph	DOR	GROVER	11	Random	cutoff6
0.762658227848101	AUROC	Graph	DOR	GROVER	12	Random	cutoff6
0.863545816733068	AUROC	Graph	DOR	GROVER	13	Random	cutoff6
0.719518542615485	AUROC	Graph	DOR	GROVER	14	Random	cutoff6
0.714553182876227	AUROC	Graph	DOR	GROVER	15	Random	cutoff6
0.597323408299018	AUROC	Graph	DOR	GROVER	16	Random	cutoff6
0.732509076636248	AUROC	Graph	DOR	GROVER	17	Random	cutoff6
0.502317389692251	AUROC	Graph	DOR	GROVER	18	Random	cutoff6
0.620444891571652	AUROC	Graph	DOR	GROVER	19	Random	cutoff6
0.845351732724632	AUROC	Graph	DOR	GROVER	20	Random	cutoff6
0.703387360074627	AUROC	Graph	DOR	GROVER	21	Random	cutoff6
0.742904109589041	AUROC	Graph	DOR	GROVER	22	Random	cutoff6
0.760107526881721	AUROC	Graph	DOR	GROVER	23	Random	cutoff6
0.867712220149254	AUROC	Graph	DOR	GROVER	24	Random	cutoff6
0.641653584510727	AUROC	Graph	DOR	GROVER	25	Random	cutoff6
0.865593321407275	AUROC	Graph	DOR	GROVER	26	Random	cutoff6
0.719742489270386	AUROC	Graph	DOR	GROVER	27	Random	cutoff6
0.670936213991769	AUROC	Graph	DOR	GROVER	28	Random	cutoff6
0.84066785927251	AUROC	Graph	DOR	GROVER	29	Random	cutoff6
0.859133687258687	AUROC	Graph	DOR	GROVER_RDKit	0	Random	cutoff6
0.803483912209674	AUROC	Graph	DOR	GROVER_RDKit	1	Random	cutoff6
0.852195945945946	AUROC	Graph	DOR	GROVER_RDKit	2	Random	cutoff6
0.784798534798535	AUROC	Graph	DOR	GROVER_RDKit	3	Random	cutoff6
0.85247311827957	AUROC	Graph	DOR	GROVER_RDKit	4	Random	cutoff6
0.782054259964694	AUROC	Graph	DOR	GROVER_RDKit	5	Random	cutoff6
0.816602739726027	AUROC	Graph	DOR	GROVER_RDKit	6	Random	cutoff6
0.812962962962963	AUROC	Graph	DOR	GROVER_RDKit	7	Random	cutoff6
0.850603621730382	AUROC	Graph	DOR	GROVER_RDKit	8	Random	cutoff6
0.77602301096277	AUROC	Graph	DOR	GROVER_RDKit	9	Random	cutoff6
0.860460907335907	AUROC	Graph	DOR	GROVER_RDKit	10	Random	cutoff6
0.777441659464131	AUROC	Graph	DOR	GROVER_RDKit	11	Random	cutoff6
0.766549076571903	AUROC	Graph	DOR	GROVER_RDKit	12	Random	cutoff6
0.840250110668437	AUROC	Graph	DOR	GROVER_RDKit	13	Random	cutoff6
0.805985686402082	AUROC	Graph	DOR	GROVER_RDKit	14	Random	cutoff6
0.864082582734541	AUROC	Graph	DOR	GROVER_RDKit	15	Random	cutoff6
0.871185724844261	AUROC	Graph	DOR	GROVER_RDKit	16	Random	cutoff6
0.84554999509371	AUROC	Graph	DOR	GROVER_RDKit	17	Random	cutoff6
0.732727722160425	AUROC	Graph	DOR	GROVER_RDKit	18	Random	cutoff6
0.822881734853566	AUROC	Graph	DOR	GROVER_RDKit	19	Random	cutoff6
0.836324963685412	AUROC	Graph	DOR	GROVER_RDKit	20	Random	cutoff6
0.791569496268657	AUROC	Graph	DOR	GROVER_RDKit	21	Random	cutoff6
0.804821917808219	AUROC	Graph	DOR	GROVER_RDKit	22	Random	cutoff6
0.65989247311828	AUROC	Graph	DOR	GROVER_RDKit	23	Random	cutoff6
0.854535914179104	AUROC	Graph	DOR	GROVER_RDKit	24	Random	cutoff6
0.767660910518053	AUROC	Graph	DOR	GROVER_RDKit	25	Random	cutoff6
0.879248658318426	AUROC	Graph	DOR	GROVER_RDKit	26	Random	cutoff6
0.800333810205055	AUROC	Graph	DOR	GROVER_RDKit	27	Random	cutoff6
0.783281893004115	AUROC	Graph	DOR	GROVER_RDKit	28	Random	cutoff6
0.824985092426953	AUROC	Graph	DOR	GROVER_RDKit	29	Random	cutoff6
0.90609917953668	AUROC	rdkit2d	DOR	RF	0	Random	cutoff6
0.889809290432559	AUROC	rdkit2d	DOR	RF	1	Random	cutoff6
0.92136221042471	AUROC	rdkit2d	DOR	RF	2	Random	cutoff6
0.891788766788767	AUROC	rdkit2d	DOR	RF	3	Random	cutoff6
0.894193548387097	AUROC	rdkit2d	DOR	RF	4	Random	cutoff6
0.884883396822447	AUROC	rdkit2d	DOR	RF	5	Random	cutoff6
0.917972602739726	AUROC	rdkit2d	DOR	RF	6	Random	cutoff6
0.922042181069959	AUROC	rdkit2d	DOR	RF	7	Random	cutoff6
0.918622848200313	AUROC	rdkit2d	DOR	RF	8	Random	cutoff6
0.912352111147292	AUROC	rdkit2d	DOR	RF	9	Random	cutoff6
0.910261824324324	AUROC	rdkit2d	DOR	RF	10	Random	cutoff6
0.888840871986939	AUROC	rdkit2d	DOR	RF	11	Random	cutoff6
0.858424984436605	AUROC	rdkit2d	DOR	RF	12	Random	cutoff6
0.935978308986277	AUROC	rdkit2d	DOR	RF	13	Random	cutoff6
0.921893298633702	AUROC	rdkit2d	DOR	RF	14	Random	cutoff6
0.896847485072361	AUROC	rdkit2d	DOR	RF	15	Random	cutoff6
0.906398479569211	AUROC	rdkit2d	DOR	RF	16	Random	cutoff6
0.91973309783142	AUROC	rdkit2d	DOR	RF	17	Random	cutoff6
0.901248300580892	AUROC	rdkit2d	DOR	RF	18	Random	cutoff6
0.940587972278113	AUROC	rdkit2d	DOR	RF	19	Random	cutoff6
0.902754720896452	AUROC	rdkit2d	DOR	RF	20	Random	cutoff6
0.861444729477612	AUROC	rdkit2d	DOR	RF	21	Random	cutoff6
0.884219178082192	AUROC	rdkit2d	DOR	RF	22	Random	cutoff6
0.898844086021505	AUROC	rdkit2d	DOR	RF	23	Random	cutoff6
0.890741604477612	AUROC	rdkit2d	DOR	RF	24	Random	cutoff6
0.887519623233909	AUROC	rdkit2d	DOR	RF	25	Random	cutoff6
0.906231365533691	AUROC	rdkit2d	DOR	RF	26	Random	cutoff6
0.904482594182165	AUROC	rdkit2d	DOR	RF	27	Random	cutoff6
0.878009259259259	AUROC	rdkit2d	DOR	RF	28	Random	cutoff6
0.905843768634466	AUROC	rdkit2d	DOR	RF	29	Random	cutoff6
0.849721706864564	AUROC	SMILES	KOR	MolBERT	0	Random	cutoff6
0.81760374832664	AUROC	SMILES	KOR	MolBERT	1	Random	cutoff6
0.838021899759637	AUROC	SMILES	KOR	MolBERT	2	Random	cutoff6
0.823065127187444	AUROC	SMILES	KOR	MolBERT	3	Random	cutoff6
0.833937667271001	AUROC	SMILES	KOR	MolBERT	4	Random	cutoff6
0.870164609053498	AUROC	SMILES	KOR	MolBERT	5	Random	cutoff6
0.907828394515701	AUROC	SMILES	KOR	MolBERT	6	Random	cutoff6
0.866642927089824	AUROC	SMILES	KOR	MolBERT	7	Random	cutoff6
0.863787069441886	AUROC	SMILES	KOR	MolBERT	8	Random	cutoff6
0.876726009552757	AUROC	SMILES	KOR	MolBERT	9	Random	cutoff6
0.859597690781165	AUROC	SMILES	KOR	MolBERT	10	Random	cutoff6
0.888431641518061	AUROC	SMILES	KOR	MolBERT	11	Random	cutoff6
0.882163742690058	AUROC	SMILES	KOR	MolBERT	12	Random	cutoff6
0.868687751179451	AUROC	SMILES	KOR	MolBERT	13	Random	cutoff6
0.889264828738513	AUROC	SMILES	KOR	MolBERT	14	Random	cutoff6
0.863951034191642	AUROC	SMILES	KOR	MolBERT	15	Random	cutoff6
0.840551737124565	AUROC	SMILES	KOR	MolBERT	16	Random	cutoff6
0.859737952476127	AUROC	SMILES	KOR	MolBERT	17	Random	cutoff6
0.89051511954993	AUROC	SMILES	KOR	MolBERT	18	Random	cutoff6
0.895570507429212	AUROC	SMILES	KOR	MolBERT	19	Random	cutoff6
0.857460474308301	AUROC	SMILES	KOR	MolBERT	20	Random	cutoff6
0.864197530864198	AUROC	SMILES	KOR	MolBERT	21	Random	cutoff6
0.843564794338788	AUROC	SMILES	KOR	MolBERT	22	Random	cutoff6
0.834467010008746	AUROC	SMILES	KOR	MolBERT	23	Random	cutoff6
0.811680936571728	AUROC	SMILES	KOR	MolBERT	24	Random	cutoff6
0.837407541042757	AUROC	SMILES	KOR	MolBERT	25	Random	cutoff6
0.861960510221912	AUROC	SMILES	KOR	MolBERT	26	Random	cutoff6
0.873929757120391	AUROC	SMILES	KOR	MolBERT	27	Random	cutoff6
0.86721536351166	AUROC	SMILES	KOR	MolBERT	28	Random	cutoff6
0.809686746987952	AUROC	SMILES	KOR	MolBERT	29	Random	cutoff6
0.869109461966605	AUROC	Graph	KOR	GROVER	0	Random	cutoff6
0.804073436603557	AUROC	Graph	KOR	GROVER	1	Random	cutoff6
0.873942846968753	AUROC	Graph	KOR	GROVER	2	Random	cutoff6
0.738318600036082	AUROC	Graph	KOR	GROVER	3	Random	cutoff6
0.832297332297332	AUROC	Graph	KOR	GROVER	4	Random	cutoff6
0.895267489711934	AUROC	Graph	KOR	GROVER	5	Random	cutoff6
0.895179124281292	AUROC	Graph	KOR	GROVER	6	Random	cutoff6
0.856894863349061	AUROC	Graph	KOR	GROVER	7	Random	cutoff6
0.773254743046602	AUROC	Graph	KOR	GROVER	8	Random	cutoff6
0.900607902735562	AUROC	Graph	KOR	GROVER	9	Random	cutoff6
0.860905646761681	AUROC	Graph	KOR	GROVER	10	Random	cutoff6
0.891746684956562	AUROC	Graph	KOR	GROVER	11	Random	cutoff6
0.896491228070175	AUROC	Graph	KOR	GROVER	12	Random	cutoff6
0.919578892189411	AUROC	Graph	KOR	GROVER	13	Random	cutoff6
0.831578947368421	AUROC	Graph	KOR	GROVER	14	Random	cutoff6
0.783495145631068	AUROC	Graph	KOR	GROVER	15	Random	cutoff6
0.858676207513417	AUROC	Graph	KOR	GROVER	16	Random	cutoff6
0.878955696202532	AUROC	Graph	KOR	GROVER	17	Random	cutoff6
0.858298171589311	AUROC	Graph	KOR	GROVER	18	Random	cutoff6
0.715213531445659	AUROC	Graph	KOR	GROVER	19	Random	cutoff6
0.88596837944664	AUROC	Graph	KOR	GROVER	20	Random	cutoff6
0.911476909007773	AUROC	Graph	KOR	GROVER	21	Random	cutoff6
0.861477222467935	AUROC	Graph	KOR	GROVER	22	Random	cutoff6
0.903750850257507	AUROC	Graph	KOR	GROVER	23	Random	cutoff6
0.879827013803949	AUROC	Graph	KOR	GROVER	24	Random	cutoff6
0.371617355222803	AUROC	Graph	KOR	GROVER	25	Random	cutoff6
0.907260178228202	AUROC	Graph	KOR	GROVER	26	Random	cutoff6
0.870085619430369	AUROC	Graph	KOR	GROVER	27	Random	cutoff6
0.90960219478738	AUROC	Graph	KOR	GROVER	28	Random	cutoff6
0.773590361445783	AUROC	Graph	KOR	GROVER	29	Random	cutoff6
0.823654916512059	AUROC	Graph	KOR	GROVER_RDKit	0	Random	cutoff6
0.764390896921017	AUROC	Graph	KOR	GROVER_RDKit	1	Random	cutoff6
0.777196652719665	AUROC	Graph	KOR	GROVER_RDKit	2	Random	cutoff6
0.865911961031932	AUROC	Graph	KOR	GROVER_RDKit	3	Random	cutoff6
0.858067858067858	AUROC	Graph	KOR	GROVER_RDKit	4	Random	cutoff6
0.910493827160494	AUROC	Graph	KOR	GROVER_RDKit	5	Random	cutoff6
0.881777974347634	AUROC	Graph	KOR	GROVER_RDKit	6	Random	cutoff6
0.809801477788658	AUROC	Graph	KOR	GROVER_RDKit	7	Random	cutoff6
0.922269294529379	AUROC	Graph	KOR	GROVER_RDKit	8	Random	cutoff6
0.8993052540165	AUROC	Graph	KOR	GROVER_RDKit	9	Random	cutoff6
0.845255276925852	AUROC	Graph	KOR	GROVER_RDKit	10	Random	cutoff6
0.923868312757202	AUROC	Graph	KOR	GROVER_RDKit	11	Random	cutoff6
0.873224728487886	AUROC	Graph	KOR	GROVER_RDKit	12	Random	cutoff6
0.882579066922943	AUROC	Graph	KOR	GROVER_RDKit	13	Random	cutoff6
0.840559732664996	AUROC	Graph	KOR	GROVER_RDKit	14	Random	cutoff6
0.847361756015196	AUROC	Graph	KOR	GROVER_RDKit	15	Random	cutoff6
0.878919122493174	AUROC	Graph	KOR	GROVER_RDKit	16	Random	cutoff6
0.906777426160338	AUROC	Graph	KOR	GROVER_RDKit	17	Random	cutoff6
0.943521448663854	AUROC	Graph	KOR	GROVER_RDKit	18	Random	cutoff6
0.90940099056163	AUROC	Graph	KOR	GROVER_RDKit	19	Random	cutoff6
0.869713438735178	AUROC	Graph	KOR	GROVER_RDKit	20	Random	cutoff6
0.903703703703704	AUROC	Graph	KOR	GROVER_RDKit	21	Random	cutoff6
0.840645731977001	AUROC	Graph	KOR	GROVER_RDKit	22	Random	cutoff6
0.886745700126324	AUROC	Graph	KOR	GROVER_RDKit	23	Random	cutoff6
0.809190983749782	AUROC	Graph	KOR	GROVER_RDKit	24	Random	cutoff6
0.851795056828432	AUROC	Graph	KOR	GROVER_RDKit	25	Random	cutoff6
0.875808142582562	AUROC	Graph	KOR	GROVER_RDKit	26	Random	cutoff6
0.849991263323432	AUROC	Graph	KOR	GROVER_RDKit	27	Random	cutoff6
0.850617283950617	AUROC	Graph	KOR	GROVER_RDKit	28	Random	cutoff6
0.826602409638554	AUROC	Graph	KOR	GROVER_RDKit	29	Random	cutoff6
0.906377551020408	AUROC	rdkit2d	KOR	RF	0	Random	cutoff6
0.908108624976095	AUROC	rdkit2d	KOR	RF	1	Random	cutoff6
0.929782782871895	AUROC	rdkit2d	KOR	RF	2	Random	cutoff6
0.912524806061699	AUROC	rdkit2d	KOR	RF	3	Random	cutoff6
0.887140637140637	AUROC	rdkit2d	KOR	RF	4	Random	cutoff6
0.940534979423868	AUROC	rdkit2d	KOR	RF	5	Random	cutoff6
0.957585139318885	AUROC	rdkit2d	KOR	RF	6	Random	cutoff6
0.931429716015312	AUROC	rdkit2d	KOR	RF	7	Random	cutoff6
0.936130042365076	AUROC	rdkit2d	KOR	RF	8	Random	cutoff6
0.919669995657838	AUROC	rdkit2d	KOR	RF	9	Random	cutoff6
0.926731914125924	AUROC	rdkit2d	KOR	RF	10	Random	cutoff6
0.955989940557842	AUROC	rdkit2d	KOR	RF	11	Random	cutoff6
0.942690058479532	AUROC	rdkit2d	KOR	RF	12	Random	cutoff6
0.947536257207758	AUROC	rdkit2d	KOR	RF	13	Random	cutoff6
0.931056808688388	AUROC	rdkit2d	KOR	RF	14	Random	cutoff6
0.934318277754327	AUROC	rdkit2d	KOR	RF	15	Random	cutoff6
0.917639581960268	AUROC	rdkit2d	KOR	RF	16	Random	cutoff6
0.936005625879044	AUROC	rdkit2d	KOR	RF	17	Random	cutoff6
0.955212728551336	AUROC	rdkit2d	KOR	RF	18	Random	cutoff6
0.944374357536679	AUROC	rdkit2d	KOR	RF	19	Random	cutoff6
0.936363636363636	AUROC	rdkit2d	KOR	RF	20	Random	cutoff6
0.908870598994056	AUROC	rdkit2d	KOR	RF	21	Random	cutoff6
0.907784166298098	AUROC	rdkit2d	KOR	RF	22	Random	cutoff6
0.909411135944029	AUROC	rdkit2d	KOR	RF	23	Random	cutoff6
0.918705224532588	AUROC	rdkit2d	KOR	RF	24	Random	cutoff6
0.901384629262132	AUROC	rdkit2d	KOR	RF	25	Random	cutoff6
0.91206535034073	AUROC	rdkit2d	KOR	RF	26	Random	cutoff6
0.926546391752577	AUROC	rdkit2d	KOR	RF	27	Random	cutoff6
0.919272976680384	AUROC	rdkit2d	KOR	RF	28	Random	cutoff6
0.910771084337349	AUROC	rdkit2d	KOR	RF	29	Random	cutoff6
