# Supplementary material for: A systematic study of key elements underlying molecular property prediction
Source: Nat Commun. 2023 Oct 13;14:6395. doi: 10.1038/s41467-023-41948-6 (PMC10575948; doi:10.1038/s41467-023-41948-6)
Supplement: Supplementary file 4 — Source Data [file 41467_2023_41948_MOESM4_ESM.zip › SourceData/SFig22/SFig22b.txt]

metric_score	metric_name	mol_rep	mol_prop	model_name	fold	split_type	task
0.992592592592593	AUROC	1. MorganBits	MDR1	RF	0	Scaffold	cutoff6
0.985823336968375	AUROC	1. MorganBits	MDR1	RF	1	Scaffold	cutoff6
0.918249660786974	AUROC	1. MorganBits	MDR1	RF	2	Scaffold	cutoff6
0.994444444444444	AUROC	1. MorganBits	MDR1	RF	3	Scaffold	cutoff6
0.9934	AUROC	1. MorganBits	MDR1	RF	4	Scaffold	cutoff6
0.995859213250518	AUROC	1. MorganBits	MDR1	RF	5	Scaffold	cutoff6
0.954225352112676	AUROC	1. MorganBits	MDR1	RF	6	Scaffold	cutoff6
0.995196324143693	AUROC	1. MorganBits	MDR1	RF	7	Scaffold	cutoff6
1	AUROC	1. MorganBits	MDR1	RF	8	Scaffold	cutoff6
0.984155844155844	AUROC	1. MorganBits	MDR1	RF	9	Scaffold	cutoff6
0.989963503649635	AUROC	1. MorganBits	MDR1	RF	10	Scaffold	cutoff6
0.981123662306778	AUROC	1. MorganBits	MDR1	RF	11	Scaffold	cutoff6
0.825273722627737	AUROC	1. MorganBits	MDR1	RF	12	Scaffold	cutoff6
0.15625	AUROC	1. MorganBits	MDR1	RF	13	Scaffold	cutoff6
0.824979114452799	AUROC	1. MorganBits	MDR1	RF	14	Scaffold	cutoff6
0.945736434108527	AUROC	1. MorganBits	MDR1	RF	15	Scaffold	cutoff6
0.90962441314554	AUROC	1. MorganBits	MDR1	RF	16	Scaffold	cutoff6
0.996296296296296	AUROC	1. MorganBits	MDR1	RF	17	Scaffold	cutoff6
0.99874686716792	AUROC	1. MorganBits	MDR1	RF	18	Scaffold	cutoff6
0.992319508448541	AUROC	1. MorganBits	MDR1	RF	19	Scaffold	cutoff6
0.944111232279171	AUROC	1. MorganBits	MDR1	RF	20	Scaffold	cutoff6
0.899592944369064	AUROC	1. MorganBits	MDR1	RF	21	Scaffold	cutoff6
0.781428571428571	AUROC	1. MorganBits	MDR1	RF	22	Scaffold	cutoff6
1	AUROC	1. MorganBits	MDR1	RF	23	Scaffold	cutoff6
0.903955808980755	AUROC	1. MorganBits	MDR1	RF	24	Scaffold	cutoff6
0.996296296296296	AUROC	1. MorganBits	MDR1	RF	25	Scaffold	cutoff6
1	AUROC	1. MorganBits	MDR1	RF	26	Scaffold	cutoff6
0.99896480331263	AUROC	1. MorganBits	MDR1	RF	27	Scaffold	cutoff6
0.938757655293088	AUROC	1. MorganBits	MDR1	RF	28	Scaffold	cutoff6
0.929511278195489	AUROC	1. MorganBits	MDR1	RF	29	Scaffold	cutoff6
0.991851851851852	AUROC	2. MorganCounts	MDR1	RF	0	Scaffold	cutoff6
0.983642311886587	AUROC	2. MorganCounts	MDR1	RF	1	Scaffold	cutoff6
0.96472184531886	AUROC	2. MorganCounts	MDR1	RF	2	Scaffold	cutoff6
0.99	AUROC	2. MorganCounts	MDR1	RF	3	Scaffold	cutoff6
0.9928	AUROC	2. MorganCounts	MDR1	RF	4	Scaffold	cutoff6
0.995859213250518	AUROC	2. MorganCounts	MDR1	RF	5	Scaffold	cutoff6
0.967136150234742	AUROC	2. MorganCounts	MDR1	RF	6	Scaffold	cutoff6
0.994987468671679	AUROC	2. MorganCounts	MDR1	RF	7	Scaffold	cutoff6
1	AUROC	2. MorganCounts	MDR1	RF	8	Scaffold	cutoff6
0.993116883116883	AUROC	2. MorganCounts	MDR1	RF	9	Scaffold	cutoff6
0.989963503649635	AUROC	2. MorganCounts	MDR1	RF	10	Scaffold	cutoff6
0.987068965517241	AUROC	2. MorganCounts	MDR1	RF	11	Scaffold	cutoff6
0.809762773722628	AUROC	2. MorganCounts	MDR1	RF	12	Scaffold	cutoff6
0.371527777777778	AUROC	2. MorganCounts	MDR1	RF	13	Scaffold	cutoff6
0.868838763575606	AUROC	2. MorganCounts	MDR1	RF	14	Scaffold	cutoff6
0.943313953488372	AUROC	2. MorganCounts	MDR1	RF	15	Scaffold	cutoff6
0.960093896713615	AUROC	2. MorganCounts	MDR1	RF	16	Scaffold	cutoff6
0.995555555555556	AUROC	2. MorganCounts	MDR1	RF	17	Scaffold	cutoff6
1	AUROC	2. MorganCounts	MDR1	RF	18	Scaffold	cutoff6
0.992703533026114	AUROC	2. MorganCounts	MDR1	RF	19	Scaffold	cutoff6
0.97928026172301	AUROC	2. MorganCounts	MDR1	RF	20	Scaffold	cutoff6
0.896540027137042	AUROC	2. MorganCounts	MDR1	RF	21	Scaffold	cutoff6
0.912857142857143	AUROC	2. MorganCounts	MDR1	RF	22	Scaffold	cutoff6
1	AUROC	2. MorganCounts	MDR1	RF	23	Scaffold	cutoff6
0.944761225944405	AUROC	2. MorganCounts	MDR1	RF	24	Scaffold	cutoff6
0.997777777777778	AUROC	2. MorganCounts	MDR1	RF	25	Scaffold	cutoff6
1	AUROC	2. MorganCounts	MDR1	RF	26	Scaffold	cutoff6
0.996894409937888	AUROC	2. MorganCounts	MDR1	RF	27	Scaffold	cutoff6
0.958880139982502	AUROC	2. MorganCounts	MDR1	RF	28	Scaffold	cutoff6
0.966478696741855	AUROC	2. MorganCounts	MDR1	RF	29	Scaffold	cutoff6
0.985925925925926	AUROC	3. MACCS	MDR1	RF	0	Scaffold	cutoff6
0.978189749182116	AUROC	3. MACCS	MDR1	RF	1	Scaffold	cutoff6
0.78561736770692	AUROC	3. MACCS	MDR1	RF	2	Scaffold	cutoff6
0.993333333333333	AUROC	3. MACCS	MDR1	RF	3	Scaffold	cutoff6
0.9966	AUROC	3. MACCS	MDR1	RF	4	Scaffold	cutoff6
0.995859213250518	AUROC	3. MACCS	MDR1	RF	5	Scaffold	cutoff6
0.933098591549296	AUROC	3. MACCS	MDR1	RF	6	Scaffold	cutoff6
0.996031746031746	AUROC	3. MACCS	MDR1	RF	7	Scaffold	cutoff6
1	AUROC	3. MACCS	MDR1	RF	8	Scaffold	cutoff6
0.965454545454545	AUROC	3. MACCS	MDR1	RF	9	Scaffold	cutoff6
0.970346715328467	AUROC	3. MACCS	MDR1	RF	10	Scaffold	cutoff6
0.987514863258026	AUROC	3. MACCS	MDR1	RF	11	Scaffold	cutoff6
0.867700729927007	AUROC	3. MACCS	MDR1	RF	12	Scaffold	cutoff6
0.166666666666667	AUROC	3. MACCS	MDR1	RF	13	Scaffold	cutoff6
0.590434419381788	AUROC	3. MACCS	MDR1	RF	14	Scaffold	cutoff6
0.956153100775194	AUROC	3. MACCS	MDR1	RF	15	Scaffold	cutoff6
0.893192488262911	AUROC	3. MACCS	MDR1	RF	16	Scaffold	cutoff6
0.994814814814815	AUROC	3. MACCS	MDR1	RF	17	Scaffold	cutoff6
0.993421052631579	AUROC	3. MACCS	MDR1	RF	18	Scaffold	cutoff6
0.987327188940092	AUROC	3. MACCS	MDR1	RF	19	Scaffold	cutoff6
0.959105779716467	AUROC	3. MACCS	MDR1	RF	20	Scaffold	cutoff6
0.912143826322931	AUROC	3. MACCS	MDR1	RF	21	Scaffold	cutoff6
0.795714285714286	AUROC	3. MACCS	MDR1	RF	22	Scaffold	cutoff6
1	AUROC	3. MACCS	MDR1	RF	23	Scaffold	cutoff6
0.853528153955809	AUROC	3. MACCS	MDR1	RF	24	Scaffold	cutoff6
0.995555555555556	AUROC	3. MACCS	MDR1	RF	25	Scaffold	cutoff6
0.993894165535957	AUROC	3. MACCS	MDR1	RF	26	Scaffold	cutoff6
0.992753623188406	AUROC	3. MACCS	MDR1	RF	27	Scaffold	cutoff6
0.93416447944007	AUROC	3. MACCS	MDR1	RF	28	Scaffold	cutoff6
0.926691729323308	AUROC	3. MACCS	MDR1	RF	29	Scaffold	cutoff6
0.982222222222222	AUROC	0. RDKit Descriptors	MDR1	RF	0	Scaffold	cutoff6
0.964835164835165	AUROC	0. RDKit Descriptors	MDR1	RF	1	Scaffold	cutoff6
0.989747095010253	AUROC	0. RDKit Descriptors	MDR1	RF	2	Scaffold	cutoff6
0.991287878787879	AUROC	0. RDKit Descriptors	MDR1	RF	3	Scaffold	cutoff6
0.9946	AUROC	0. RDKit Descriptors	MDR1	RF	4	Scaffold	cutoff6
0.996376811594203	AUROC	0. RDKit Descriptors	MDR1	RF	5	Scaffold	cutoff6
0.916075650118203	AUROC	0. RDKit Descriptors	MDR1	RF	6	Scaffold	cutoff6
0.994057724957555	AUROC	0. RDKit Descriptors	MDR1	RF	7	Scaffold	cutoff6
1	AUROC	0. RDKit Descriptors	MDR1	RF	8	Scaffold	cutoff6
0.997247706422018	AUROC	0. RDKit Descriptors	MDR1	RF	9	Scaffold	cutoff6
0.967105263157895	AUROC	0. RDKit Descriptors	MDR1	RF	10	Scaffold	cutoff6
0.987488556606652	AUROC	0. RDKit Descriptors	MDR1	RF	11	Scaffold	cutoff6
0.850925925925926	AUROC	0. RDKit Descriptors	MDR1	RF	12	Scaffold	cutoff6
0.173758865248227	AUROC	0. RDKit Descriptors	MDR1	RF	13	Scaffold	cutoff6
0.774436090225564	AUROC	0. RDKit Descriptors	MDR1	RF	14	Scaffold	cutoff6
0.94488188976378	AUROC	0. RDKit Descriptors	MDR1	RF	15	Scaffold	cutoff6
0.953051643192488	AUROC	0. RDKit Descriptors	MDR1	RF	16	Scaffold	cutoff6
0.996992481203008	AUROC	0. RDKit Descriptors	MDR1	RF	17	Scaffold	cutoff6
0.99812030075188	AUROC	0. RDKit Descriptors	MDR1	RF	18	Scaffold	cutoff6
0.98252688172043	AUROC	0. RDKit Descriptors	MDR1	RF	19	Scaffold	cutoff6
0.982834994462902	AUROC	0. RDKit Descriptors	MDR1	RF	20	Scaffold	cutoff6
0.890495867768595	AUROC	0. RDKit Descriptors	MDR1	RF	21	Scaffold	cutoff6
0.961151079136691	AUROC	0. RDKit Descriptors	MDR1	RF	22	Scaffold	cutoff6
1	AUROC	0. RDKit Descriptors	MDR1	RF	23	Scaffold	cutoff6
0.924182536830758	AUROC	0. RDKit Descriptors	MDR1	RF	24	Scaffold	cutoff6
0.996268656716418	AUROC	0. RDKit Descriptors	MDR1	RF	25	Scaffold	cutoff6
0.998632946001367	AUROC	0. RDKit Descriptors	MDR1	RF	26	Scaffold	cutoff6
0.995828988529718	AUROC	0. RDKit Descriptors	MDR1	RF	27	Scaffold	cutoff6
0.951612903225806	AUROC	0. RDKit Descriptors	MDR1	RF	28	Scaffold	cutoff6
0.941157760814249	AUROC	0. RDKit Descriptors	MDR1	RF	29	Scaffold	cutoff6
0.937037037037037	AUROC	5. PhysChem Descriptors	MDR1	RF	0	Scaffold	cutoff6
0.980916030534351	AUROC	5. PhysChem Descriptors	MDR1	RF	1	Scaffold	cutoff6
0.978968792401628	AUROC	5. PhysChem Descriptors	MDR1	RF	2	Scaffold	cutoff6
0.976666666666667	AUROC	5. PhysChem Descriptors	MDR1	RF	3	Scaffold	cutoff6
0.979	AUROC	5. PhysChem Descriptors	MDR1	RF	4	Scaffold	cutoff6
0.993788819875776	AUROC	5. PhysChem Descriptors	MDR1	RF	5	Scaffold	cutoff6
0.935446009389671	AUROC	5. PhysChem Descriptors	MDR1	RF	6	Scaffold	cutoff6
0.974728487886383	AUROC	5. PhysChem Descriptors	MDR1	RF	7	Scaffold	cutoff6
0.994569757727652	AUROC	5. PhysChem Descriptors	MDR1	RF	8	Scaffold	cutoff6
0.973636363636364	AUROC	5. PhysChem Descriptors	MDR1	RF	9	Scaffold	cutoff6
0.817518248175182	AUROC	5. PhysChem Descriptors	MDR1	RF	10	Scaffold	cutoff6
0.977110582639715	AUROC	5. PhysChem Descriptors	MDR1	RF	11	Scaffold	cutoff6
0.764142335766423	AUROC	5. PhysChem Descriptors	MDR1	RF	12	Scaffold	cutoff6
0.326388888888889	AUROC	5. PhysChem Descriptors	MDR1	RF	13	Scaffold	cutoff6
0.623224728487886	AUROC	5. PhysChem Descriptors	MDR1	RF	14	Scaffold	cutoff6
0.939922480620155	AUROC	5. PhysChem Descriptors	MDR1	RF	15	Scaffold	cutoff6
0.917840375586854	AUROC	5. PhysChem Descriptors	MDR1	RF	16	Scaffold	cutoff6
0.968518518518519	AUROC	5. PhysChem Descriptors	MDR1	RF	17	Scaffold	cutoff6
0.902568922305764	AUROC	5. PhysChem Descriptors	MDR1	RF	18	Scaffold	cutoff6
0.916090629800307	AUROC	5. PhysChem Descriptors	MDR1	RF	19	Scaffold	cutoff6
0.856324972737186	AUROC	5. PhysChem Descriptors	MDR1	RF	20	Scaffold	cutoff6
0.882632293080054	AUROC	5. PhysChem Descriptors	MDR1	RF	21	Scaffold	cutoff6
0.961428571428572	AUROC	5. PhysChem Descriptors	MDR1	RF	22	Scaffold	cutoff6
0.996608527131783	AUROC	5. PhysChem Descriptors	MDR1	RF	23	Scaffold	cutoff6
0.886315039201711	AUROC	5. PhysChem Descriptors	MDR1	RF	24	Scaffold	cutoff6
0.991481481481481	AUROC	5. PhysChem Descriptors	MDR1	RF	25	Scaffold	cutoff6
0.747964721845319	AUROC	5. PhysChem Descriptors	MDR1	RF	26	Scaffold	cutoff6
0.988612836438923	AUROC	5. PhysChem Descriptors	MDR1	RF	27	Scaffold	cutoff6
0.836614173228346	AUROC	5. PhysChem Descriptors	MDR1	RF	28	Scaffold	cutoff6
0.918546365914787	AUROC	5. PhysChem Descriptors	MDR1	RF	29	Scaffold	cutoff6
0.981481481481482	AUROC	4. AtomPairs	MDR1	RF	0	Scaffold	cutoff6
0.98009814612868	AUROC	4. AtomPairs	MDR1	RF	1	Scaffold	cutoff6
0.978968792401628	AUROC	4. AtomPairs	MDR1	RF	2	Scaffold	cutoff6
0.981111111111111	AUROC	4. AtomPairs	MDR1	RF	3	Scaffold	cutoff6
0.995	AUROC	4. AtomPairs	MDR1	RF	4	Scaffold	cutoff6
0.996894409937888	AUROC	4. AtomPairs	MDR1	RF	5	Scaffold	cutoff6
0.916666666666667	AUROC	4. AtomPairs	MDR1	RF	6	Scaffold	cutoff6
0.995822890559733	AUROC	4. AtomPairs	MDR1	RF	7	Scaffold	cutoff6
1	AUROC	4. AtomPairs	MDR1	RF	8	Scaffold	cutoff6
0.977922077922078	AUROC	4. AtomPairs	MDR1	RF	9	Scaffold	cutoff6
0.970802919708029	AUROC	4. AtomPairs	MDR1	RF	10	Scaffold	cutoff6
0.980529131985731	AUROC	4. AtomPairs	MDR1	RF	11	Scaffold	cutoff6
0.818886861313869	AUROC	4. AtomPairs	MDR1	RF	12	Scaffold	cutoff6
0.597222222222222	AUROC	4. AtomPairs	MDR1	RF	13	Scaffold	cutoff6
0.718671679197995	AUROC	4. AtomPairs	MDR1	RF	14	Scaffold	cutoff6
0.959302325581395	AUROC	4. AtomPairs	MDR1	RF	15	Scaffold	cutoff6
0.955399061032864	AUROC	4. AtomPairs	MDR1	RF	16	Scaffold	cutoff6
0.994074074074074	AUROC	4. AtomPairs	MDR1	RF	17	Scaffold	cutoff6
0.99937343358396	AUROC	4. AtomPairs	MDR1	RF	18	Scaffold	cutoff6
0.990783410138249	AUROC	4. AtomPairs	MDR1	RF	19	Scaffold	cutoff6
0.987186477644493	AUROC	4. AtomPairs	MDR1	RF	20	Scaffold	cutoff6
0.885345997286296	AUROC	4. AtomPairs	MDR1	RF	21	Scaffold	cutoff6
0.95	AUROC	4. AtomPairs	MDR1	RF	22	Scaffold	cutoff6
1	AUROC	4. AtomPairs	MDR1	RF	23	Scaffold	cutoff6
0.888987883107626	AUROC	4. AtomPairs	MDR1	RF	24	Scaffold	cutoff6
0.995555555555556	AUROC	4. AtomPairs	MDR1	RF	25	Scaffold	cutoff6
1	AUROC	4. AtomPairs	MDR1	RF	26	Scaffold	cutoff6
0.997929606625259	AUROC	4. AtomPairs	MDR1	RF	27	Scaffold	cutoff6
0.971128608923884	AUROC	4. AtomPairs	MDR1	RF	28	Scaffold	cutoff6
0.922619047619048	AUROC	4. AtomPairs	MDR1	RF	29	Scaffold	cutoff6
-1	AUROC	1. MorganBits	CYP2D6	RF	0	Scaffold	cutoff6
0.732456140350877	AUROC	1. MorganBits	CYP2D6	RF	1	Scaffold	cutoff6
0.853891336270191	AUROC	1. MorganBits	CYP2D6	RF	2	Scaffold	cutoff6
0.470631424375918	AUROC	1. MorganBits	CYP2D6	RF	3	Scaffold	cutoff6
0.703947368421053	AUROC	1. MorganBits	CYP2D6	RF	4	Scaffold	cutoff6
0.835730088495575	AUROC	1. MorganBits	CYP2D6	RF	5	Scaffold	cutoff6
-1	AUROC	1. MorganBits	CYP2D6	RF	6	Scaffold	cutoff6
0.717920353982301	AUROC	1. MorganBits	CYP2D6	RF	7	Scaffold	cutoff6
1	AUROC	1. MorganBits	CYP2D6	RF	8	Scaffold	cutoff6
0.131578947368421	AUROC	1. MorganBits	CYP2D6	RF	9	Scaffold	cutoff6
0.49890350877193	AUROC	1. MorganBits	CYP2D6	RF	10	Scaffold	cutoff6
0.560205580029368	AUROC	1. MorganBits	CYP2D6	RF	11	Scaffold	cutoff6
0.589777777777778	AUROC	1. MorganBits	CYP2D6	RF	12	Scaffold	cutoff6
0.79662261380323	AUROC	1. MorganBits	CYP2D6	RF	13	Scaffold	cutoff6
0.398026315789474	AUROC	1. MorganBits	CYP2D6	RF	14	Scaffold	cutoff6
0.269736842105263	AUROC	1. MorganBits	CYP2D6	RF	15	Scaffold	cutoff6
0.885964912280702	AUROC	1. MorganBits	CYP2D6	RF	16	Scaffold	cutoff6
0.904314159292035	AUROC	1. MorganBits	CYP2D6	RF	17	Scaffold	cutoff6
0.730301089045484	AUROC	1. MorganBits	CYP2D6	RF	18	Scaffold	cutoff6
0.916666666666667	AUROC	1. MorganBits	CYP2D6	RF	19	Scaffold	cutoff6
0.0960698689956331	AUROC	1. MorganBits	CYP2D6	RF	20	Scaffold	cutoff6
0.663716814159292	AUROC	1. MorganBits	CYP2D6	RF	21	Scaffold	cutoff6
0.80641592920354	AUROC	1. MorganBits	CYP2D6	RF	22	Scaffold	cutoff6
0.172489082969432	AUROC	1. MorganBits	CYP2D6	RF	23	Scaffold	cutoff6
0.589912280701754	AUROC	1. MorganBits	CYP2D6	RF	24	Scaffold	cutoff6
0.821349557522124	AUROC	1. MorganBits	CYP2D6	RF	25	Scaffold	cutoff6
0.65929203539823	AUROC	1. MorganBits	CYP2D6	RF	26	Scaffold	cutoff6
0.64712389380531	AUROC	1. MorganBits	CYP2D6	RF	27	Scaffold	cutoff6
0.548363095238095	AUROC	1. MorganBits	CYP2D6	RF	28	Scaffold	cutoff6
0.601973684210526	AUROC	1. MorganBits	CYP2D6	RF	29	Scaffold	cutoff6
-1	AUROC	2. MorganCounts	CYP2D6	RF	0	Scaffold	cutoff6
0.557017543859649	AUROC	2. MorganCounts	CYP2D6	RF	1	Scaffold	cutoff6
0.697503671071953	AUROC	2. MorganCounts	CYP2D6	RF	2	Scaffold	cutoff6
0.612334801762115	AUROC	2. MorganCounts	CYP2D6	RF	3	Scaffold	cutoff6
0.569078947368421	AUROC	2. MorganCounts	CYP2D6	RF	4	Scaffold	cutoff6
0.811946902654867	AUROC	2. MorganCounts	CYP2D6	RF	5	Scaffold	cutoff6
-1	AUROC	2. MorganCounts	CYP2D6	RF	6	Scaffold	cutoff6
0.497787610619469	AUROC	2. MorganCounts	CYP2D6	RF	7	Scaffold	cutoff6
0.441048034934498	AUROC	2. MorganCounts	CYP2D6	RF	8	Scaffold	cutoff6
0.223684210526316	AUROC	2. MorganCounts	CYP2D6	RF	9	Scaffold	cutoff6
0.760964912280702	AUROC	2. MorganCounts	CYP2D6	RF	10	Scaffold	cutoff6
0.571953010279001	AUROC	2. MorganCounts	CYP2D6	RF	11	Scaffold	cutoff6
0.599111111111111	AUROC	2. MorganCounts	CYP2D6	RF	12	Scaffold	cutoff6
0.795154185022026	AUROC	2. MorganCounts	CYP2D6	RF	13	Scaffold	cutoff6
0.43859649122807	AUROC	2. MorganCounts	CYP2D6	RF	14	Scaffold	cutoff6
0.489035087719298	AUROC	2. MorganCounts	CYP2D6	RF	15	Scaffold	cutoff6
0.87280701754386	AUROC	2. MorganCounts	CYP2D6	RF	16	Scaffold	cutoff6
0.785398230088496	AUROC	2. MorganCounts	CYP2D6	RF	17	Scaffold	cutoff6
0.640614990390775	AUROC	2. MorganCounts	CYP2D6	RF	18	Scaffold	cutoff6
0.919956140350877	AUROC	2. MorganCounts	CYP2D6	RF	19	Scaffold	cutoff6
0.0807860262008733	AUROC	2. MorganCounts	CYP2D6	RF	20	Scaffold	cutoff6
0.6875	AUROC	2. MorganCounts	CYP2D6	RF	21	Scaffold	cutoff6
0.851216814159292	AUROC	2. MorganCounts	CYP2D6	RF	22	Scaffold	cutoff6
0.179039301310044	AUROC	2. MorganCounts	CYP2D6	RF	23	Scaffold	cutoff6
0.582236842105263	AUROC	2. MorganCounts	CYP2D6	RF	24	Scaffold	cutoff6
0.8125	AUROC	2. MorganCounts	CYP2D6	RF	25	Scaffold	cutoff6
0.627212389380531	AUROC	2. MorganCounts	CYP2D6	RF	26	Scaffold	cutoff6
0.60896017699115	AUROC	2. MorganCounts	CYP2D6	RF	27	Scaffold	cutoff6
0.619047619047619	AUROC	2. MorganCounts	CYP2D6	RF	28	Scaffold	cutoff6
0.490131578947368	AUROC	2. MorganCounts	CYP2D6	RF	29	Scaffold	cutoff6
-1	AUROC	3. MACCS	CYP2D6	RF	0	Scaffold	cutoff6
0.461622807017544	AUROC	3. MACCS	CYP2D6	RF	1	Scaffold	cutoff6
0.581497797356828	AUROC	3. MACCS	CYP2D6	RF	2	Scaffold	cutoff6
0.690895741556535	AUROC	3. MACCS	CYP2D6	RF	3	Scaffold	cutoff6
0.617324561403509	AUROC	3. MACCS	CYP2D6	RF	4	Scaffold	cutoff6
0.649889380530973	AUROC	3. MACCS	CYP2D6	RF	5	Scaffold	cutoff6
-1	AUROC	3. MACCS	CYP2D6	RF	6	Scaffold	cutoff6
0.527654867256637	AUROC	3. MACCS	CYP2D6	RF	7	Scaffold	cutoff6
0.650655021834061	AUROC	3. MACCS	CYP2D6	RF	8	Scaffold	cutoff6
0.354166666666667	AUROC	3. MACCS	CYP2D6	RF	9	Scaffold	cutoff6
0.691885964912281	AUROC	3. MACCS	CYP2D6	RF	10	Scaffold	cutoff6
0.556534508076358	AUROC	3. MACCS	CYP2D6	RF	11	Scaffold	cutoff6
0.613333333333333	AUROC	3. MACCS	CYP2D6	RF	12	Scaffold	cutoff6
0.719530102790015	AUROC	3. MACCS	CYP2D6	RF	13	Scaffold	cutoff6
0.12280701754386	AUROC	3. MACCS	CYP2D6	RF	14	Scaffold	cutoff6
0.24890350877193	AUROC	3. MACCS	CYP2D6	RF	15	Scaffold	cutoff6
0.947368421052632	AUROC	3. MACCS	CYP2D6	RF	16	Scaffold	cutoff6
0.550884955752212	AUROC	3. MACCS	CYP2D6	RF	17	Scaffold	cutoff6
0.635490070467649	AUROC	3. MACCS	CYP2D6	RF	18	Scaffold	cutoff6
0.699561403508772	AUROC	3. MACCS	CYP2D6	RF	19	Scaffold	cutoff6
0.508733624454148	AUROC	3. MACCS	CYP2D6	RF	20	Scaffold	cutoff6
0.804756637168142	AUROC	3. MACCS	CYP2D6	RF	21	Scaffold	cutoff6
0.69358407079646	AUROC	3. MACCS	CYP2D6	RF	22	Scaffold	cutoff6
0.316593886462882	AUROC	3. MACCS	CYP2D6	RF	23	Scaffold	cutoff6
0.655701754385965	AUROC	3. MACCS	CYP2D6	RF	24	Scaffold	cutoff6
0.574115044247788	AUROC	3. MACCS	CYP2D6	RF	25	Scaffold	cutoff6
0.675884955752212	AUROC	3. MACCS	CYP2D6	RF	26	Scaffold	cutoff6
0.65929203539823	AUROC	3. MACCS	CYP2D6	RF	27	Scaffold	cutoff6
0.701264880952381	AUROC	3. MACCS	CYP2D6	RF	28	Scaffold	cutoff6
0.131578947368421	AUROC	3. MACCS	CYP2D6	RF	29	Scaffold	cutoff6
-1	AUROC	0. RDKit Descriptors	CYP2D6	RF	0	Scaffold	cutoff6
0.698464912280702	AUROC	0. RDKit Descriptors	CYP2D6	RF	1	Scaffold	cutoff6
0.533039647577093	AUROC	0. RDKit Descriptors	CYP2D6	RF	2	Scaffold	cutoff6
0.542584434654919	AUROC	0. RDKit Descriptors	CYP2D6	RF	3	Scaffold	cutoff6
0.604166666666667	AUROC	0. RDKit Descriptors	CYP2D6	RF	4	Scaffold	cutoff6
0.738384955752212	AUROC	0. RDKit Descriptors	CYP2D6	RF	5	Scaffold	cutoff6
-1	AUROC	0. RDKit Descriptors	CYP2D6	RF	6	Scaffold	cutoff6
0.802544247787611	AUROC	0. RDKit Descriptors	CYP2D6	RF	7	Scaffold	cutoff6
0.443231441048035	AUROC	0. RDKit Descriptors	CYP2D6	RF	8	Scaffold	cutoff6
0.596491228070175	AUROC	0. RDKit Descriptors	CYP2D6	RF	9	Scaffold	cutoff6
0.695175438596491	AUROC	0. RDKit Descriptors	CYP2D6	RF	10	Scaffold	cutoff6
0.629955947136564	AUROC	0. RDKit Descriptors	CYP2D6	RF	11	Scaffold	cutoff6
0.660444444444444	AUROC	0. RDKit Descriptors	CYP2D6	RF	12	Scaffold	cutoff6
0.573421439060206	AUROC	0. RDKit Descriptors	CYP2D6	RF	13	Scaffold	cutoff6
0.244517543859649	AUROC	0. RDKit Descriptors	CYP2D6	RF	14	Scaffold	cutoff6
0.317982456140351	AUROC	0. RDKit Descriptors	CYP2D6	RF	15	Scaffold	cutoff6
0.74890350877193	AUROC	0. RDKit Descriptors	CYP2D6	RF	16	Scaffold	cutoff6
0.763827433628319	AUROC	0. RDKit Descriptors	CYP2D6	RF	17	Scaffold	cutoff6
0.652146060217809	AUROC	0. RDKit Descriptors	CYP2D6	RF	18	Scaffold	cutoff6
0.851973684210526	AUROC	0. RDKit Descriptors	CYP2D6	RF	19	Scaffold	cutoff6
0.305676855895196	AUROC	0. RDKit Descriptors	CYP2D6	RF	20	Scaffold	cutoff6
0.589048672566372	AUROC	0. RDKit Descriptors	CYP2D6	RF	21	Scaffold	cutoff6
0.679756637168142	AUROC	0. RDKit Descriptors	CYP2D6	RF	22	Scaffold	cutoff6
0.0917030567685589	AUROC	0. RDKit Descriptors	CYP2D6	RF	23	Scaffold	cutoff6
0.325657894736842	AUROC	0. RDKit Descriptors	CYP2D6	RF	24	Scaffold	cutoff6
0.685840707964602	AUROC	0. RDKit Descriptors	CYP2D6	RF	25	Scaffold	cutoff6
0.757743362831858	AUROC	0. RDKit Descriptors	CYP2D6	RF	26	Scaffold	cutoff6
0.649889380530973	AUROC	0. RDKit Descriptors	CYP2D6	RF	27	Scaffold	cutoff6
0.73921130952381	AUROC	0. RDKit Descriptors	CYP2D6	RF	28	Scaffold	cutoff6
0.584429824561403	AUROC	0. RDKit Descriptors	CYP2D6	RF	29	Scaffold	cutoff6
-1	AUROC	5. PhysChem Descriptors	CYP2D6	RF	0	Scaffold	cutoff6
0.735745614035088	AUROC	5. PhysChem Descriptors	CYP2D6	RF	1	Scaffold	cutoff6
0.57856093979442	AUROC	5. PhysChem Descriptors	CYP2D6	RF	2	Scaffold	cutoff6
0.641703377386197	AUROC	5. PhysChem Descriptors	CYP2D6	RF	3	Scaffold	cutoff6
0.406798245614035	AUROC	5. PhysChem Descriptors	CYP2D6	RF	4	Scaffold	cutoff6
0.806969026548673	AUROC	5. PhysChem Descriptors	CYP2D6	RF	5	Scaffold	cutoff6
-1	AUROC	5. PhysChem Descriptors	CYP2D6	RF	6	Scaffold	cutoff6
0.426438053097345	AUROC	5. PhysChem Descriptors	CYP2D6	RF	7	Scaffold	cutoff6
0.796943231441048	AUROC	5. PhysChem Descriptors	CYP2D6	RF	8	Scaffold	cutoff6
0.703947368421053	AUROC	5. PhysChem Descriptors	CYP2D6	RF	9	Scaffold	cutoff6
0.393640350877193	AUROC	5. PhysChem Descriptors	CYP2D6	RF	10	Scaffold	cutoff6
0.694566813509545	AUROC	5. PhysChem Descriptors	CYP2D6	RF	11	Scaffold	cutoff6
0.516	AUROC	5. PhysChem Descriptors	CYP2D6	RF	12	Scaffold	cutoff6
0.319383259911894	AUROC	5. PhysChem Descriptors	CYP2D6	RF	13	Scaffold	cutoff6
0.364035087719298	AUROC	5. PhysChem Descriptors	CYP2D6	RF	14	Scaffold	cutoff6
0.192982456140351	AUROC	5. PhysChem Descriptors	CYP2D6	RF	15	Scaffold	cutoff6
0.882675438596491	AUROC	5. PhysChem Descriptors	CYP2D6	RF	16	Scaffold	cutoff6
0.677544247787611	AUROC	5. PhysChem Descriptors	CYP2D6	RF	17	Scaffold	cutoff6
0.601217168481742	AUROC	5. PhysChem Descriptors	CYP2D6	RF	18	Scaffold	cutoff6
0.737938596491228	AUROC	5. PhysChem Descriptors	CYP2D6	RF	19	Scaffold	cutoff6
0.895196506550218	AUROC	5. PhysChem Descriptors	CYP2D6	RF	20	Scaffold	cutoff6
0.75608407079646	AUROC	5. PhysChem Descriptors	CYP2D6	RF	21	Scaffold	cutoff6
0.543694690265487	AUROC	5. PhysChem Descriptors	CYP2D6	RF	22	Scaffold	cutoff6
0.205240174672489	AUROC	5. PhysChem Descriptors	CYP2D6	RF	23	Scaffold	cutoff6
0.326754385964912	AUROC	5. PhysChem Descriptors	CYP2D6	RF	24	Scaffold	cutoff6
0.706858407079646	AUROC	5. PhysChem Descriptors	CYP2D6	RF	25	Scaffold	cutoff6
0.244469026548673	AUROC	5. PhysChem Descriptors	CYP2D6	RF	26	Scaffold	cutoff6
0.674778761061947	AUROC	5. PhysChem Descriptors	CYP2D6	RF	27	Scaffold	cutoff6
0.425223214285714	AUROC	5. PhysChem Descriptors	CYP2D6	RF	28	Scaffold	cutoff6
0.142543859649123	AUROC	5. PhysChem Descriptors	CYP2D6	RF	29	Scaffold	cutoff6
-1	AUROC	4. AtomPairs	CYP2D6	RF	0	Scaffold	cutoff6
0.672149122807018	AUROC	4. AtomPairs	CYP2D6	RF	1	Scaffold	cutoff6
0.607929515418502	AUROC	4. AtomPairs	CYP2D6	RF	2	Scaffold	cutoff6
0.513215859030837	AUROC	4. AtomPairs	CYP2D6	RF	3	Scaffold	cutoff6
0.673245614035088	AUROC	4. AtomPairs	CYP2D6	RF	4	Scaffold	cutoff6
0.738938053097345	AUROC	4. AtomPairs	CYP2D6	RF	5	Scaffold	cutoff6
-1	AUROC	4. AtomPairs	CYP2D6	RF	6	Scaffold	cutoff6
0.504977876106195	AUROC	4. AtomPairs	CYP2D6	RF	7	Scaffold	cutoff6
0.589519650655022	AUROC	4. AtomPairs	CYP2D6	RF	8	Scaffold	cutoff6
0.388157894736842	AUROC	4. AtomPairs	CYP2D6	RF	9	Scaffold	cutoff6
0.924342105263158	AUROC	4. AtomPairs	CYP2D6	RF	10	Scaffold	cutoff6
0.511013215859031	AUROC	4. AtomPairs	CYP2D6	RF	11	Scaffold	cutoff6
0.606666666666667	AUROC	4. AtomPairs	CYP2D6	RF	12	Scaffold	cutoff6
0.652716593245227	AUROC	4. AtomPairs	CYP2D6	RF	13	Scaffold	cutoff6
0.107456140350877	AUROC	4. AtomPairs	CYP2D6	RF	14	Scaffold	cutoff6
0.49890350877193	AUROC	4. AtomPairs	CYP2D6	RF	15	Scaffold	cutoff6
0.880482456140351	AUROC	4. AtomPairs	CYP2D6	RF	16	Scaffold	cutoff6
0.686946902654867	AUROC	4. AtomPairs	CYP2D6	RF	17	Scaffold	cutoff6
0.608263933376041	AUROC	4. AtomPairs	CYP2D6	RF	18	Scaffold	cutoff6
0.880482456140351	AUROC	4. AtomPairs	CYP2D6	RF	19	Scaffold	cutoff6
0.074235807860262	AUROC	4. AtomPairs	CYP2D6	RF	20	Scaffold	cutoff6
0.631637168141593	AUROC	4. AtomPairs	CYP2D6	RF	21	Scaffold	cutoff6
0.566924778761062	AUROC	4. AtomPairs	CYP2D6	RF	22	Scaffold	cutoff6
0.364628820960699	AUROC	4. AtomPairs	CYP2D6	RF	23	Scaffold	cutoff6
0.608552631578947	AUROC	4. AtomPairs	CYP2D6	RF	24	Scaffold	cutoff6
0.631637168141593	AUROC	4. AtomPairs	CYP2D6	RF	25	Scaffold	cutoff6
0.533185840707965	AUROC	4. AtomPairs	CYP2D6	RF	26	Scaffold	cutoff6
0.347898230088496	AUROC	4. AtomPairs	CYP2D6	RF	27	Scaffold	cutoff6
0.680803571428571	AUROC	4. AtomPairs	CYP2D6	RF	28	Scaffold	cutoff6
0.428728070175439	AUROC	4. AtomPairs	CYP2D6	RF	29	Scaffold	cutoff6
0.885645604395604	AUROC	1. MorganBits	CYP3A4	RF	0	Scaffold	cutoff6
0.634668508287293	AUROC	1. MorganBits	CYP3A4	RF	1	Scaffold	cutoff6
0.868461776539771	AUROC	1. MorganBits	CYP3A4	RF	2	Scaffold	cutoff6
0.989871086556169	AUROC	1. MorganBits	CYP3A4	RF	3	Scaffold	cutoff6
0.788286505738029	AUROC	1. MorganBits	CYP3A4	RF	4	Scaffold	cutoff6
0.842376373626374	AUROC	1. MorganBits	CYP3A4	RF	5	Scaffold	cutoff6
0.998633879781421	AUROC	1. MorganBits	CYP3A4	RF	6	Scaffold	cutoff6
0.665660511363636	AUROC	1. MorganBits	CYP3A4	RF	7	Scaffold	cutoff6
0.765013774104683	AUROC	1. MorganBits	CYP3A4	RF	8	Scaffold	cutoff6
0.703296703296703	AUROC	1. MorganBits	CYP3A4	RF	9	Scaffold	cutoff6
0.995535714285714	AUROC	1. MorganBits	CYP3A4	RF	10	Scaffold	cutoff6
0.954297820823244	AUROC	1. MorganBits	CYP3A4	RF	11	Scaffold	cutoff6
0.513317191283293	AUROC	1. MorganBits	CYP3A4	RF	12	Scaffold	cutoff6
0.952054794520548	AUROC	1. MorganBits	CYP3A4	RF	13	Scaffold	cutoff6
1	AUROC	1. MorganBits	CYP3A4	RF	14	Scaffold	cutoff6
0.81257957728546	AUROC	1. MorganBits	CYP3A4	RF	15	Scaffold	cutoff6
0.71038715769594	AUROC	1. MorganBits	CYP3A4	RF	16	Scaffold	cutoff6
0.913498622589532	AUROC	1. MorganBits	CYP3A4	RF	17	Scaffold	cutoff6
0.704109589041096	AUROC	1. MorganBits	CYP3A4	RF	18	Scaffold	cutoff6
0.717847249703205	AUROC	1. MorganBits	CYP3A4	RF	19	Scaffold	cutoff6
0.85199841709537	AUROC	1. MorganBits	CYP3A4	RF	20	Scaffold	cutoff6
0.732965009208103	AUROC	1. MorganBits	CYP3A4	RF	21	Scaffold	cutoff6
0.646575342465753	AUROC	1. MorganBits	CYP3A4	RF	22	Scaffold	cutoff6
0.769885239414325	AUROC	1. MorganBits	CYP3A4	RF	23	Scaffold	cutoff6
0.998010299625468	AUROC	1. MorganBits	CYP3A4	RF	24	Scaffold	cutoff6
0.884027777777778	AUROC	1. MorganBits	CYP3A4	RF	25	Scaffold	cutoff6
0.801826484018265	AUROC	1. MorganBits	CYP3A4	RF	26	Scaffold	cutoff6
0.928374655647383	AUROC	1. MorganBits	CYP3A4	RF	27	Scaffold	cutoff6
1	AUROC	1. MorganBits	CYP3A4	RF	28	Scaffold	cutoff6
0.920476706392199	AUROC	1. MorganBits	CYP3A4	RF	29	Scaffold	cutoff6
0.874656593406593	AUROC	2. MorganCounts	CYP3A4	RF	0	Scaffold	cutoff6
0.665055248618785	AUROC	2. MorganCounts	CYP3A4	RF	1	Scaffold	cutoff6
0.783503559269576	AUROC	2. MorganCounts	CYP3A4	RF	2	Scaffold	cutoff6
0.989410681399632	AUROC	2. MorganCounts	CYP3A4	RF	3	Scaffold	cutoff6
0.767115156311832	AUROC	2. MorganCounts	CYP3A4	RF	4	Scaffold	cutoff6
0.845123626373626	AUROC	2. MorganCounts	CYP3A4	RF	5	Scaffold	cutoff6
0.998633879781421	AUROC	2. MorganCounts	CYP3A4	RF	6	Scaffold	cutoff6
0.782670454545455	AUROC	2. MorganCounts	CYP3A4	RF	7	Scaffold	cutoff6
0.773553719008264	AUROC	2. MorganCounts	CYP3A4	RF	8	Scaffold	cutoff6
0.649038461538462	AUROC	2. MorganCounts	CYP3A4	RF	9	Scaffold	cutoff6
0.995535714285714	AUROC	2. MorganCounts	CYP3A4	RF	10	Scaffold	cutoff6
0.93543179983858	AUROC	2. MorganCounts	CYP3A4	RF	11	Scaffold	cutoff6
0.626614205004036	AUROC	2. MorganCounts	CYP3A4	RF	12	Scaffold	cutoff6
0.956164383561644	AUROC	2. MorganCounts	CYP3A4	RF	13	Scaffold	cutoff6
1	AUROC	2. MorganCounts	CYP3A4	RF	14	Scaffold	cutoff6
0.755793226381462	AUROC	2. MorganCounts	CYP3A4	RF	15	Scaffold	cutoff6
0.675637393767705	AUROC	2. MorganCounts	CYP3A4	RF	16	Scaffold	cutoff6
0.919834710743802	AUROC	2. MorganCounts	CYP3A4	RF	17	Scaffold	cutoff6
0.812328767123288	AUROC	2. MorganCounts	CYP3A4	RF	18	Scaffold	cutoff6
0.775425405619311	AUROC	2. MorganCounts	CYP3A4	RF	19	Scaffold	cutoff6
0.901266323703997	AUROC	2. MorganCounts	CYP3A4	RF	20	Scaffold	cutoff6
0.806629834254144	AUROC	2. MorganCounts	CYP3A4	RF	21	Scaffold	cutoff6
0.442922374429224	AUROC	2. MorganCounts	CYP3A4	RF	22	Scaffold	cutoff6
0.765532251681836	AUROC	2. MorganCounts	CYP3A4	RF	23	Scaffold	cutoff6
0.995201310861423	AUROC	2. MorganCounts	CYP3A4	RF	24	Scaffold	cutoff6
0.950520833333333	AUROC	2. MorganCounts	CYP3A4	RF	25	Scaffold	cutoff6
0.965296803652968	AUROC	2. MorganCounts	CYP3A4	RF	26	Scaffold	cutoff6
0.940220385674931	AUROC	2. MorganCounts	CYP3A4	RF	27	Scaffold	cutoff6
1	AUROC	2. MorganCounts	CYP3A4	RF	28	Scaffold	cutoff6
0.974106175514626	AUROC	2. MorganCounts	CYP3A4	RF	29	Scaffold	cutoff6
0.563873626373626	AUROC	3. MACCS	CYP3A4	RF	0	Scaffold	cutoff6
0.623158379373849	AUROC	3. MACCS	CYP3A4	RF	1	Scaffold	cutoff6
0.840297121634169	AUROC	3. MACCS	CYP3A4	RF	2	Scaffold	cutoff6
0.99171270718232	AUROC	3. MACCS	CYP3A4	RF	3	Scaffold	cutoff6
0.764542936288089	AUROC	3. MACCS	CYP3A4	RF	4	Scaffold	cutoff6
0.829326923076923	AUROC	3. MACCS	CYP3A4	RF	5	Scaffold	cutoff6
0.997267759562842	AUROC	3. MACCS	CYP3A4	RF	6	Scaffold	cutoff6
0.661754261363636	AUROC	3. MACCS	CYP3A4	RF	7	Scaffold	cutoff6
0.783471074380165	AUROC	3. MACCS	CYP3A4	RF	8	Scaffold	cutoff6
0.605425824175824	AUROC	3. MACCS	CYP3A4	RF	9	Scaffold	cutoff6
0.996909340659341	AUROC	3. MACCS	CYP3A4	RF	10	Scaffold	cutoff6
0.955710250201776	AUROC	3. MACCS	CYP3A4	RF	11	Scaffold	cutoff6
0.661319612590799	AUROC	3. MACCS	CYP3A4	RF	12	Scaffold	cutoff6
0.796803652968037	AUROC	3. MACCS	CYP3A4	RF	13	Scaffold	cutoff6
1	AUROC	3. MACCS	CYP3A4	RF	14	Scaffold	cutoff6
0.663738222561752	AUROC	3. MACCS	CYP3A4	RF	15	Scaffold	cutoff6
0.545986779981114	AUROC	3. MACCS	CYP3A4	RF	16	Scaffold	cutoff6
0.891460055096419	AUROC	3. MACCS	CYP3A4	RF	17	Scaffold	cutoff6
0.725570776255708	AUROC	3. MACCS	CYP3A4	RF	18	Scaffold	cutoff6
0.805896319746735	AUROC	3. MACCS	CYP3A4	RF	19	Scaffold	cutoff6
0.800158290463	AUROC	3. MACCS	CYP3A4	RF	20	Scaffold	cutoff6
0.802486187845304	AUROC	3. MACCS	CYP3A4	RF	21	Scaffold	cutoff6
0.544292237442922	AUROC	3. MACCS	CYP3A4	RF	22	Scaffold	cutoff6
0.795607439651761	AUROC	3. MACCS	CYP3A4	RF	23	Scaffold	cutoff6
0.946395131086142	AUROC	3. MACCS	CYP3A4	RF	24	Scaffold	cutoff6
0.914409722222222	AUROC	3. MACCS	CYP3A4	RF	25	Scaffold	cutoff6
0.735159817351598	AUROC	3. MACCS	CYP3A4	RF	26	Scaffold	cutoff6
0.855096418732782	AUROC	3. MACCS	CYP3A4	RF	27	Scaffold	cutoff6
1	AUROC	3. MACCS	CYP3A4	RF	28	Scaffold	cutoff6
0.885915492957747	AUROC	3. MACCS	CYP3A4	RF	29	Scaffold	cutoff6
0.77918956043956	AUROC	0. RDKit Descriptors	CYP3A4	RF	0	Scaffold	cutoff6
0.700276243093923	AUROC	0. RDKit Descriptors	CYP3A4	RF	1	Scaffold	cutoff6
0.798978644382544	AUROC	0. RDKit Descriptors	CYP3A4	RF	2	Scaffold	cutoff6
0.994935543278085	AUROC	0. RDKit Descriptors	CYP3A4	RF	3	Scaffold	cutoff6
0.834784329244163	AUROC	0. RDKit Descriptors	CYP3A4	RF	4	Scaffold	cutoff6
0.850961538461538	AUROC	0. RDKit Descriptors	CYP3A4	RF	5	Scaffold	cutoff6
0.997267759562842	AUROC	0. RDKit Descriptors	CYP3A4	RF	6	Scaffold	cutoff6
0.830610795454546	AUROC	0. RDKit Descriptors	CYP3A4	RF	7	Scaffold	cutoff6
0.571625344352617	AUROC	0. RDKit Descriptors	CYP3A4	RF	8	Scaffold	cutoff6
0.593406593406593	AUROC	0. RDKit Descriptors	CYP3A4	RF	9	Scaffold	cutoff6
0.995535714285714	AUROC	0. RDKit Descriptors	CYP3A4	RF	10	Scaffold	cutoff6
0.808212267958031	AUROC	0. RDKit Descriptors	CYP3A4	RF	11	Scaffold	cutoff6
0.809725585149314	AUROC	0. RDKit Descriptors	CYP3A4	RF	12	Scaffold	cutoff6
0.950684931506849	AUROC	0. RDKit Descriptors	CYP3A4	RF	13	Scaffold	cutoff6
0.999313186813187	AUROC	0. RDKit Descriptors	CYP3A4	RF	14	Scaffold	cutoff6
0.80061115355233	AUROC	0. RDKit Descriptors	CYP3A4	RF	15	Scaffold	cutoff6
0.8219074598678	AUROC	0. RDKit Descriptors	CYP3A4	RF	16	Scaffold	cutoff6
0.821212121212121	AUROC	0. RDKit Descriptors	CYP3A4	RF	17	Scaffold	cutoff6
0.842465753424657	AUROC	0. RDKit Descriptors	CYP3A4	RF	18	Scaffold	cutoff6
0.819153146022952	AUROC	0. RDKit Descriptors	CYP3A4	RF	19	Scaffold	cutoff6
0.880886426592798	AUROC	0. RDKit Descriptors	CYP3A4	RF	20	Scaffold	cutoff6
0.894106813996317	AUROC	0. RDKit Descriptors	CYP3A4	RF	21	Scaffold	cutoff6
0.670319634703196	AUROC	0. RDKit Descriptors	CYP3A4	RF	22	Scaffold	cutoff6
0.832805698456668	AUROC	0. RDKit Descriptors	CYP3A4	RF	23	Scaffold	cutoff6
0.931647940074906	AUROC	0. RDKit Descriptors	CYP3A4	RF	24	Scaffold	cutoff6
0.941666666666667	AUROC	0. RDKit Descriptors	CYP3A4	RF	25	Scaffold	cutoff6
0.764383561643836	AUROC	0. RDKit Descriptors	CYP3A4	RF	26	Scaffold	cutoff6
0.920385674931129	AUROC	0. RDKit Descriptors	CYP3A4	RF	27	Scaffold	cutoff6
1	AUROC	0. RDKit Descriptors	CYP3A4	RF	28	Scaffold	cutoff6
0.890140845070423	AUROC	0. RDKit Descriptors	CYP3A4	RF	29	Scaffold	cutoff6
0.888736263736264	AUROC	5. PhysChem Descriptors	CYP3A4	RF	0	Scaffold	cutoff6
0.717311233885819	AUROC	5. PhysChem Descriptors	CYP3A4	RF	1	Scaffold	cutoff6
0.885020117610647	AUROC	5. PhysChem Descriptors	CYP3A4	RF	2	Scaffold	cutoff6
0.912062615101289	AUROC	5. PhysChem Descriptors	CYP3A4	RF	3	Scaffold	cutoff6
0.866442421844084	AUROC	5. PhysChem Descriptors	CYP3A4	RF	4	Scaffold	cutoff6
0.930288461538462	AUROC	5. PhysChem Descriptors	CYP3A4	RF	5	Scaffold	cutoff6
0.969945355191257	AUROC	5. PhysChem Descriptors	CYP3A4	RF	6	Scaffold	cutoff6
0.609197443181818	AUROC	5. PhysChem Descriptors	CYP3A4	RF	7	Scaffold	cutoff6
0.611019283746556	AUROC	5. PhysChem Descriptors	CYP3A4	RF	8	Scaffold	cutoff6
0.63907967032967	AUROC	5. PhysChem Descriptors	CYP3A4	RF	9	Scaffold	cutoff6
0.833104395604396	AUROC	5. PhysChem Descriptors	CYP3A4	RF	10	Scaffold	cutoff6
0.813256658595642	AUROC	5. PhysChem Descriptors	CYP3A4	RF	11	Scaffold	cutoff6
0.628127522195319	AUROC	5. PhysChem Descriptors	CYP3A4	RF	12	Scaffold	cutoff6
0.850228310502283	AUROC	5. PhysChem Descriptors	CYP3A4	RF	13	Scaffold	cutoff6
0.683035714285714	AUROC	5. PhysChem Descriptors	CYP3A4	RF	14	Scaffold	cutoff6
0.801502419149478	AUROC	5. PhysChem Descriptors	CYP3A4	RF	15	Scaffold	cutoff6
0.627856468366383	AUROC	5. PhysChem Descriptors	CYP3A4	RF	16	Scaffold	cutoff6
0.858677685950413	AUROC	5. PhysChem Descriptors	CYP3A4	RF	17	Scaffold	cutoff6
0.50365296803653	AUROC	5. PhysChem Descriptors	CYP3A4	RF	18	Scaffold	cutoff6
0.742580134546894	AUROC	5. PhysChem Descriptors	CYP3A4	RF	19	Scaffold	cutoff6
0.879303521962802	AUROC	5. PhysChem Descriptors	CYP3A4	RF	20	Scaffold	cutoff6
0.767725598526704	AUROC	5. PhysChem Descriptors	CYP3A4	RF	21	Scaffold	cutoff6
0.751598173515982	AUROC	5. PhysChem Descriptors	CYP3A4	RF	22	Scaffold	cutoff6
0.750692520775623	AUROC	5. PhysChem Descriptors	CYP3A4	RF	23	Scaffold	cutoff6
0.830173220973783	AUROC	5. PhysChem Descriptors	CYP3A4	RF	24	Scaffold	cutoff6
0.842361111111111	AUROC	5. PhysChem Descriptors	CYP3A4	RF	25	Scaffold	cutoff6
0.7	AUROC	5. PhysChem Descriptors	CYP3A4	RF	26	Scaffold	cutoff6
0.94297520661157	AUROC	5. PhysChem Descriptors	CYP3A4	RF	27	Scaffold	cutoff6
1	AUROC	5. PhysChem Descriptors	CYP3A4	RF	28	Scaffold	cutoff6
0.848970747562297	AUROC	5. PhysChem Descriptors	CYP3A4	RF	29	Scaffold	cutoff6
0.802541208791209	AUROC	4. AtomPairs	CYP3A4	RF	0	Scaffold	cutoff6
0.608425414364641	AUROC	4. AtomPairs	CYP3A4	RF	1	Scaffold	cutoff6
0.769885484370164	AUROC	4. AtomPairs	CYP3A4	RF	2	Scaffold	cutoff6
0.990561694290976	AUROC	4. AtomPairs	CYP3A4	RF	3	Scaffold	cutoff6
0.822912544519193	AUROC	4. AtomPairs	CYP3A4	RF	4	Scaffold	cutoff6
0.932692307692308	AUROC	4. AtomPairs	CYP3A4	RF	5	Scaffold	cutoff6
0.995901639344262	AUROC	4. AtomPairs	CYP3A4	RF	6	Scaffold	cutoff6
0.825106534090909	AUROC	4. AtomPairs	CYP3A4	RF	7	Scaffold	cutoff6
0.69366391184573	AUROC	4. AtomPairs	CYP3A4	RF	8	Scaffold	cutoff6
0.831387362637363	AUROC	4. AtomPairs	CYP3A4	RF	9	Scaffold	cutoff6
0.994848901098901	AUROC	4. AtomPairs	CYP3A4	RF	10	Scaffold	cutoff6
0.986682808716707	AUROC	4. AtomPairs	CYP3A4	RF	11	Scaffold	cutoff6
0.813256658595642	AUROC	4. AtomPairs	CYP3A4	RF	12	Scaffold	cutoff6
0.917351598173516	AUROC	4. AtomPairs	CYP3A4	RF	13	Scaffold	cutoff6
1	AUROC	4. AtomPairs	CYP3A4	RF	14	Scaffold	cutoff6
0.79615482556659	AUROC	4. AtomPairs	CYP3A4	RF	15	Scaffold	cutoff6
0.853918791312559	AUROC	4. AtomPairs	CYP3A4	RF	16	Scaffold	cutoff6
0.921212121212121	AUROC	4. AtomPairs	CYP3A4	RF	17	Scaffold	cutoff6
0.872146118721461	AUROC	4. AtomPairs	CYP3A4	RF	18	Scaffold	cutoff6
0.883062920459042	AUROC	4. AtomPairs	CYP3A4	RF	19	Scaffold	cutoff6
0.920656905421448	AUROC	4. AtomPairs	CYP3A4	RF	20	Scaffold	cutoff6
0.916666666666667	AUROC	4. AtomPairs	CYP3A4	RF	21	Scaffold	cutoff6
0.860730593607306	AUROC	4. AtomPairs	CYP3A4	RF	22	Scaffold	cutoff6
0.693312227938267	AUROC	4. AtomPairs	CYP3A4	RF	23	Scaffold	cutoff6
0.999063670411985	AUROC	4. AtomPairs	CYP3A4	RF	24	Scaffold	cutoff6
0.939930555555556	AUROC	4. AtomPairs	CYP3A4	RF	25	Scaffold	cutoff6
0.972602739726027	AUROC	4. AtomPairs	CYP3A4	RF	26	Scaffold	cutoff6
0.938292011019284	AUROC	4. AtomPairs	CYP3A4	RF	27	Scaffold	cutoff6
0.99931693989071	AUROC	4. AtomPairs	CYP3A4	RF	28	Scaffold	cutoff6
0.939978331527627	AUROC	4. AtomPairs	CYP3A4	RF	29	Scaffold	cutoff6
0.924032027230882	AUROC	1. MorganBits	MOR	RF	0	Scaffold	cutoff6
0.907488822652757	AUROC	1. MorganBits	MOR	RF	1	Scaffold	cutoff6
0.919452887537994	AUROC	1. MorganBits	MOR	RF	2	Scaffold	cutoff6
0.934141791044776	AUROC	1. MorganBits	MOR	RF	3	Scaffold	cutoff6
0.940873015873016	AUROC	1. MorganBits	MOR	RF	4	Scaffold	cutoff6
0.94203428115865	AUROC	1. MorganBits	MOR	RF	5	Scaffold	cutoff6
0.905182713302847	AUROC	1. MorganBits	MOR	RF	6	Scaffold	cutoff6
0.888273278061224	AUROC	1. MorganBits	MOR	RF	7	Scaffold	cutoff6
0.882612844341188	AUROC	1. MorganBits	MOR	RF	8	Scaffold	cutoff6
0.879460699942628	AUROC	1. MorganBits	MOR	RF	9	Scaffold	cutoff6
0.887147266313933	AUROC	1. MorganBits	MOR	RF	10	Scaffold	cutoff6
0.90440852019736	AUROC	1. MorganBits	MOR	RF	11	Scaffold	cutoff6
0.952166977902272	AUROC	1. MorganBits	MOR	RF	12	Scaffold	cutoff6
0.858800876201244	AUROC	1. MorganBits	MOR	RF	13	Scaffold	cutoff6
0.920195065978198	AUROC	1. MorganBits	MOR	RF	14	Scaffold	cutoff6
0.901403846153846	AUROC	1. MorganBits	MOR	RF	15	Scaffold	cutoff6
0.935064935064935	AUROC	1. MorganBits	MOR	RF	16	Scaffold	cutoff6
0.947649572649573	AUROC	1. MorganBits	MOR	RF	17	Scaffold	cutoff6
0.931570512820513	AUROC	1. MorganBits	MOR	RF	18	Scaffold	cutoff6
0.903752994410434	AUROC	1. MorganBits	MOR	RF	19	Scaffold	cutoff6
0.840061228952548	AUROC	1. MorganBits	MOR	RF	20	Scaffold	cutoff6
0.975308641975309	AUROC	1. MorganBits	MOR	RF	21	Scaffold	cutoff6
0.933801627172898	AUROC	1. MorganBits	MOR	RF	22	Scaffold	cutoff6
0.961452233561988	AUROC	1. MorganBits	MOR	RF	23	Scaffold	cutoff6
0.929501656127672	AUROC	1. MorganBits	MOR	RF	24	Scaffold	cutoff6
0.943653846153846	AUROC	1. MorganBits	MOR	RF	25	Scaffold	cutoff6
0.873015510948905	AUROC	1. MorganBits	MOR	RF	26	Scaffold	cutoff6
0.846424680983505	AUROC	1. MorganBits	MOR	RF	27	Scaffold	cutoff6
0.916531817187842	AUROC	1. MorganBits	MOR	RF	28	Scaffold	cutoff6
0.895399567268471	AUROC	1. MorganBits	MOR	RF	29	Scaffold	cutoff6
0.924322128959889	AUROC	2. MorganCounts	MOR	RF	0	Scaffold	cutoff6
0.912295081967213	AUROC	2. MorganCounts	MOR	RF	1	Scaffold	cutoff6
0.919685320936885	AUROC	2. MorganCounts	MOR	RF	2	Scaffold	cutoff6
0.938924694708277	AUROC	2. MorganCounts	MOR	RF	3	Scaffold	cutoff6
0.93968253968254	AUROC	2. MorganCounts	MOR	RF	4	Scaffold	cutoff6
0.943894499069891	AUROC	2. MorganCounts	MOR	RF	5	Scaffold	cutoff6
0.911939191694476	AUROC	2. MorganCounts	MOR	RF	6	Scaffold	cutoff6
0.888930963010204	AUROC	2. MorganCounts	MOR	RF	7	Scaffold	cutoff6
0.883193660803186	AUROC	2. MorganCounts	MOR	RF	8	Scaffold	cutoff6
0.889902467010901	AUROC	2. MorganCounts	MOR	RF	9	Scaffold	cutoff6
0.891600529100529	AUROC	2. MorganCounts	MOR	RF	10	Scaffold	cutoff6
0.903526013879418	AUROC	2. MorganCounts	MOR	RF	11	Scaffold	cutoff6
0.949891067538126	AUROC	2. MorganCounts	MOR	RF	12	Scaffold	cutoff6
0.85314796495195	AUROC	2. MorganCounts	MOR	RF	13	Scaffold	cutoff6
0.921036527060624	AUROC	2. MorganCounts	MOR	RF	14	Scaffold	cutoff6
0.901942307692308	AUROC	2. MorganCounts	MOR	RF	15	Scaffold	cutoff6
0.941558441558442	AUROC	2. MorganCounts	MOR	RF	16	Scaffold	cutoff6
0.943910256410256	AUROC	2. MorganCounts	MOR	RF	17	Scaffold	cutoff6
0.922916666666667	AUROC	2. MorganCounts	MOR	RF	18	Scaffold	cutoff6
0.915863721054032	AUROC	2. MorganCounts	MOR	RF	19	Scaffold	cutoff6
0.847605510605729	AUROC	2. MorganCounts	MOR	RF	20	Scaffold	cutoff6
0.975173346862844	AUROC	2. MorganCounts	MOR	RF	21	Scaffold	cutoff6
0.931289734584093	AUROC	2. MorganCounts	MOR	RF	22	Scaffold	cutoff6
0.961636272377447	AUROC	2. MorganCounts	MOR	RF	23	Scaffold	cutoff6
0.930103884372177	AUROC	2. MorganCounts	MOR	RF	24	Scaffold	cutoff6
0.944442307692308	AUROC	2. MorganCounts	MOR	RF	25	Scaffold	cutoff6
0.87776003649635	AUROC	2. MorganCounts	MOR	RF	26	Scaffold	cutoff6
0.845238095238095	AUROC	2. MorganCounts	MOR	RF	27	Scaffold	cutoff6
0.914017056636781	AUROC	2. MorganCounts	MOR	RF	28	Scaffold	cutoff6
0.896428191395027	AUROC	2. MorganCounts	MOR	RF	29	Scaffold	cutoff6
0.891753374850114	AUROC	3. MACCS	MOR	RF	0	Scaffold	cutoff6
0.896162444113264	AUROC	3. MACCS	MOR	RF	1	Scaffold	cutoff6
0.865027713212945	AUROC	3. MACCS	MOR	RF	2	Scaffold	cutoff6
0.91797829036635	AUROC	3. MACCS	MOR	RF	3	Scaffold	cutoff6
0.905045351473923	AUROC	3. MACCS	MOR	RF	4	Scaffold	cutoff6
0.923996811055009	AUROC	3. MACCS	MOR	RF	5	Scaffold	cutoff6
0.896036748650764	AUROC	3. MACCS	MOR	RF	6	Scaffold	cutoff6
0.856186224489796	AUROC	3. MACCS	MOR	RF	7	Scaffold	cutoff6
0.830920179223365	AUROC	3. MACCS	MOR	RF	8	Scaffold	cutoff6
0.867680244788678	AUROC	3. MACCS	MOR	RF	9	Scaffold	cutoff6
0.872905643738977	AUROC	3. MACCS	MOR	RF	10	Scaffold	cutoff6
0.8727185205985	AUROC	3. MACCS	MOR	RF	11	Scaffold	cutoff6
0.931158574540927	AUROC	3. MACCS	MOR	RF	12	Scaffold	cutoff6
0.834881995477671	AUROC	3. MACCS	MOR	RF	13	Scaffold	cutoff6
0.87427806463951	AUROC	3. MACCS	MOR	RF	14	Scaffold	cutoff6
0.894788461538462	AUROC	3. MACCS	MOR	RF	15	Scaffold	cutoff6
0.901805511561609	AUROC	3. MACCS	MOR	RF	16	Scaffold	cutoff6
0.925262237762238	AUROC	3. MACCS	MOR	RF	17	Scaffold	cutoff6
0.904504985754986	AUROC	3. MACCS	MOR	RF	18	Scaffold	cutoff6
0.877322331647591	AUROC	3. MACCS	MOR	RF	19	Scaffold	cutoff6
0.812595670238356	AUROC	3. MACCS	MOR	RF	20	Scaffold	cutoff6
0.951395230847286	AUROC	3. MACCS	MOR	RF	21	Scaffold	cutoff6
0.893722491441782	AUROC	3. MACCS	MOR	RF	22	Scaffold	cutoff6
0.92658524343316	AUROC	3. MACCS	MOR	RF	23	Scaffold	cutoff6
0.897056609454983	AUROC	3. MACCS	MOR	RF	24	Scaffold	cutoff6
0.90075	AUROC	3. MACCS	MOR	RF	25	Scaffold	cutoff6
0.839438868613139	AUROC	3. MACCS	MOR	RF	26	Scaffold	cutoff6
0.820806100217865	AUROC	3. MACCS	MOR	RF	27	Scaffold	cutoff6
0.848677017275312	AUROC	3. MACCS	MOR	RF	28	Scaffold	cutoff6
0.881406732167559	AUROC	3. MACCS	MOR	RF	29	Scaffold	cutoff6
0.913472324295053	AUROC	0. RDKit Descriptors	MOR	RF	0	Scaffold	cutoff6
0.875912816691505	AUROC	0. RDKit Descriptors	MOR	RF	1	Scaffold	cutoff6
0.889147148220991	AUROC	0. RDKit Descriptors	MOR	RF	2	Scaffold	cutoff6
0.943504070556309	AUROC	0. RDKit Descriptors	MOR	RF	3	Scaffold	cutoff6
0.897080498866213	AUROC	0. RDKit Descriptors	MOR	RF	4	Scaffold	cutoff6
0.929959473824077	AUROC	0. RDKit Descriptors	MOR	RF	5	Scaffold	cutoff6
0.84493058130433	AUROC	0. RDKit Descriptors	MOR	RF	6	Scaffold	cutoff6
0.862523915816326	AUROC	0. RDKit Descriptors	MOR	RF	7	Scaffold	cutoff6
0.857243611018918	AUROC	0. RDKit Descriptors	MOR	RF	8	Scaffold	cutoff6
0.865844329699751	AUROC	0. RDKit Descriptors	MOR	RF	9	Scaffold	cutoff6
0.89755291005291	AUROC	0. RDKit Descriptors	MOR	RF	10	Scaffold	cutoff6
0.882045007822215	AUROC	0. RDKit Descriptors	MOR	RF	11	Scaffold	cutoff6
0.921179582944289	AUROC	0. RDKit Descriptors	MOR	RF	12	Scaffold	cutoff6
0.806864754098361	AUROC	0. RDKit Descriptors	MOR	RF	13	Scaffold	cutoff6
0.878542742398164	AUROC	0. RDKit Descriptors	MOR	RF	14	Scaffold	cutoff6
0.883461538461539	AUROC	0. RDKit Descriptors	MOR	RF	15	Scaffold	cutoff6
0.928571428571429	AUROC	0. RDKit Descriptors	MOR	RF	16	Scaffold	cutoff6
0.92283411033411	AUROC	0. RDKit Descriptors	MOR	RF	17	Scaffold	cutoff6
0.892361111111111	AUROC	0. RDKit Descriptors	MOR	RF	18	Scaffold	cutoff6
0.903779611392068	AUROC	0. RDKit Descriptors	MOR	RF	19	Scaffold	cutoff6
0.848677017275312	AUROC	0. RDKit Descriptors	MOR	RF	20	Scaffold	cutoff6
0.974293928631828	AUROC	0. RDKit Descriptors	MOR	RF	21	Scaffold	cutoff6
0.889943537989597	AUROC	0. RDKit Descriptors	MOR	RF	22	Scaffold	cutoff6
0.924861970888406	AUROC	0. RDKit Descriptors	MOR	RF	23	Scaffold	cutoff6
0.923968684131286	AUROC	0. RDKit Descriptors	MOR	RF	24	Scaffold	cutoff6
0.930769230769231	AUROC	0. RDKit Descriptors	MOR	RF	25	Scaffold	cutoff6
0.862112226277372	AUROC	0. RDKit Descriptors	MOR	RF	26	Scaffold	cutoff6
0.804621848739496	AUROC	0. RDKit Descriptors	MOR	RF	27	Scaffold	cutoff6
0.872774983599388	AUROC	0. RDKit Descriptors	MOR	RF	28	Scaffold	cutoff6
0.872095910332352	AUROC	0. RDKit Descriptors	MOR	RF	29	Scaffold	cutoff6
0.801106254593277	AUROC	5. PhysChem Descriptors	MOR	RF	0	Scaffold	cutoff6
0.796069299552906	AUROC	5. PhysChem Descriptors	MOR	RF	1	Scaffold	cutoff6
0.81358841408904	AUROC	5. PhysChem Descriptors	MOR	RF	2	Scaffold	cutoff6
0.866010854816825	AUROC	5. PhysChem Descriptors	MOR	RF	3	Scaffold	cutoff6
0.790107709750567	AUROC	5. PhysChem Descriptors	MOR	RF	4	Scaffold	cutoff6
0.805424528301887	AUROC	5. PhysChem Descriptors	MOR	RF	5	Scaffold	cutoff6
0.755716227907552	AUROC	5. PhysChem Descriptors	MOR	RF	6	Scaffold	cutoff6
0.776805644132653	AUROC	5. PhysChem Descriptors	MOR	RF	7	Scaffold	cutoff6
0.80042731496847	AUROC	5. PhysChem Descriptors	MOR	RF	8	Scaffold	cutoff6
0.743373493975903	AUROC	5. PhysChem Descriptors	MOR	RF	9	Scaffold	cutoff6
0.732583774250441	AUROC	5. PhysChem Descriptors	MOR	RF	10	Scaffold	cutoff6
0.803642344257692	AUROC	5. PhysChem Descriptors	MOR	RF	11	Scaffold	cutoff6
0.813939464674759	AUROC	5. PhysChem Descriptors	MOR	RF	12	Scaffold	cutoff6
0.731045081967213	AUROC	5. PhysChem Descriptors	MOR	RF	13	Scaffold	cutoff6
0.79776247848537	AUROC	5. PhysChem Descriptors	MOR	RF	14	Scaffold	cutoff6
0.758307692307692	AUROC	5. PhysChem Descriptors	MOR	RF	15	Scaffold	cutoff6
0.826980607468412	AUROC	5. PhysChem Descriptors	MOR	RF	16	Scaffold	cutoff6
0.81719437969438	AUROC	5. PhysChem Descriptors	MOR	RF	17	Scaffold	cutoff6
0.825409544159544	AUROC	5. PhysChem Descriptors	MOR	RF	18	Scaffold	cutoff6
0.758477508650519	AUROC	5. PhysChem Descriptors	MOR	RF	19	Scaffold	cutoff6
0.825016400612289	AUROC	5. PhysChem Descriptors	MOR	RF	20	Scaffold	cutoff6
0.819211905969897	AUROC	5. PhysChem Descriptors	MOR	RF	21	Scaffold	cutoff6
0.819366024985551	AUROC	5. PhysChem Descriptors	MOR	RF	22	Scaffold	cutoff6
0.865183202275389	AUROC	5. PhysChem Descriptors	MOR	RF	23	Scaffold	cutoff6
0.829155374887082	AUROC	5. PhysChem Descriptors	MOR	RF	24	Scaffold	cutoff6
0.790711538461539	AUROC	5. PhysChem Descriptors	MOR	RF	25	Scaffold	cutoff6
0.77944799270073	AUROC	5. PhysChem Descriptors	MOR	RF	26	Scaffold	cutoff6
0.718001089324619	AUROC	5. PhysChem Descriptors	MOR	RF	27	Scaffold	cutoff6
0.786310955609009	AUROC	5. PhysChem Descriptors	MOR	RF	28	Scaffold	cutoff6
0.76377114886674	AUROC	5. PhysChem Descriptors	MOR	RF	29	Scaffold	cutoff6
0.916315321239314	AUROC	4. AtomPairs	MOR	RF	0	Scaffold	cutoff6
0.896013412816691	AUROC	4. AtomPairs	MOR	RF	1	Scaffold	cutoff6
0.931968532093688	AUROC	4. AtomPairs	MOR	RF	2	Scaffold	cutoff6
0.934447082767978	AUROC	4. AtomPairs	MOR	RF	3	Scaffold	cutoff6
0.933843537414966	AUROC	4. AtomPairs	MOR	RF	4	Scaffold	cutoff6
0.950471698113208	AUROC	4. AtomPairs	MOR	RF	5	Scaffold	cutoff6
0.892184732006757	AUROC	4. AtomPairs	MOR	RF	6	Scaffold	cutoff6
0.887515943877551	AUROC	4. AtomPairs	MOR	RF	7	Scaffold	cutoff6
0.877219548622635	AUROC	4. AtomPairs	MOR	RF	8	Scaffold	cutoff6
0.867393383056034	AUROC	4. AtomPairs	MOR	RF	9	Scaffold	cutoff6
0.882826278659612	AUROC	4. AtomPairs	MOR	RF	10	Scaffold	cutoff6
0.883489109069758	AUROC	4. AtomPairs	MOR	RF	11	Scaffold	cutoff6
0.927871148459384	AUROC	4. AtomPairs	MOR	RF	12	Scaffold	cutoff6
0.843467354437535	AUROC	4. AtomPairs	MOR	RF	13	Scaffold	cutoff6
0.890590935169248	AUROC	4. AtomPairs	MOR	RF	14	Scaffold	cutoff6
0.878865384615385	AUROC	4. AtomPairs	MOR	RF	15	Scaffold	cutoff6
0.938813219301024	AUROC	4. AtomPairs	MOR	RF	16	Scaffold	cutoff6
0.932109557109557	AUROC	4. AtomPairs	MOR	RF	17	Scaffold	cutoff6
0.917200854700855	AUROC	4. AtomPairs	MOR	RF	18	Scaffold	cutoff6
0.936704817673676	AUROC	4. AtomPairs	MOR	RF	19	Scaffold	cutoff6
0.852656899190903	AUROC	4. AtomPairs	MOR	RF	20	Scaffold	cutoff6
0.975697615423643	AUROC	4. AtomPairs	MOR	RF	21	Scaffold	cutoff6
0.89376694971769	AUROC	4. AtomPairs	MOR	RF	22	Scaffold	cutoff6
0.94664547431822	AUROC	4. AtomPairs	MOR	RF	23	Scaffold	cutoff6
0.91869918699187	AUROC	4. AtomPairs	MOR	RF	24	Scaffold	cutoff6
0.946038461538462	AUROC	4. AtomPairs	MOR	RF	25	Scaffold	cutoff6
0.868704379562044	AUROC	4. AtomPairs	MOR	RF	26	Scaffold	cutoff6
0.80952380952381	AUROC	4. AtomPairs	MOR	RF	27	Scaffold	cutoff6
0.921123988628909	AUROC	4. AtomPairs	MOR	RF	28	Scaffold	cutoff6
0.895098073989998	AUROC	4. AtomPairs	MOR	RF	29	Scaffold	cutoff6
0.883741781231321	AUROC	1. MorganBits	DOR	RF	0	Scaffold	cutoff6
0.943819128171763	AUROC	1. MorganBits	DOR	RF	1	Scaffold	cutoff6
0.929692652684342	AUROC	1. MorganBits	DOR	RF	2	Scaffold	cutoff6
0.769557737071147	AUROC	1. MorganBits	DOR	RF	3	Scaffold	cutoff6
0.861911177181083	AUROC	1. MorganBits	DOR	RF	4	Scaffold	cutoff6
0.802768166089965	AUROC	1. MorganBits	DOR	RF	5	Scaffold	cutoff6
0.842579015966113	AUROC	1. MorganBits	DOR	RF	6	Scaffold	cutoff6
0.865591397849462	AUROC	1. MorganBits	DOR	RF	7	Scaffold	cutoff6
0.826630036630037	AUROC	1. MorganBits	DOR	RF	8	Scaffold	cutoff6
0.904829840215812	AUROC	1. MorganBits	DOR	RF	9	Scaffold	cutoff6
0.880985358132172	AUROC	1. MorganBits	DOR	RF	10	Scaffold	cutoff6
0.844109589041096	AUROC	1. MorganBits	DOR	RF	11	Scaffold	cutoff6
0.847608453837597	AUROC	1. MorganBits	DOR	RF	12	Scaffold	cutoff6
0.837596899224806	AUROC	1. MorganBits	DOR	RF	13	Scaffold	cutoff6
0.875739408473221	AUROC	1. MorganBits	DOR	RF	14	Scaffold	cutoff6
0.897388279684	AUROC	1. MorganBits	DOR	RF	15	Scaffold	cutoff6
0.836178414096916	AUROC	1. MorganBits	DOR	RF	16	Scaffold	cutoff6
0.849599662873999	AUROC	1. MorganBits	DOR	RF	17	Scaffold	cutoff6
0.893097876269621	AUROC	1. MorganBits	DOR	RF	18	Scaffold	cutoff6
0.870894341115948	AUROC	1. MorganBits	DOR	RF	19	Scaffold	cutoff6
0.848430141287284	AUROC	1. MorganBits	DOR	RF	20	Scaffold	cutoff6
0.901234567901235	AUROC	1. MorganBits	DOR	RF	21	Scaffold	cutoff6
0.891610659120387	AUROC	1. MorganBits	DOR	RF	22	Scaffold	cutoff6
0.927897681854516	AUROC	1. MorganBits	DOR	RF	23	Scaffold	cutoff6
0.828925084678223	AUROC	1. MorganBits	DOR	RF	24	Scaffold	cutoff6
0.921868017279904	AUROC	1. MorganBits	DOR	RF	25	Scaffold	cutoff6
0.839495798319328	AUROC	1. MorganBits	DOR	RF	26	Scaffold	cutoff6
0.822693351424695	AUROC	1. MorganBits	DOR	RF	27	Scaffold	cutoff6
0.838878143133462	AUROC	1. MorganBits	DOR	RF	28	Scaffold	cutoff6
0.897505144032922	AUROC	1. MorganBits	DOR	RF	29	Scaffold	cutoff6
0.887203626220363	AUROC	2. MorganCounts	DOR	RF	0	Scaffold	cutoff6
0.942257644762524	AUROC	2. MorganCounts	DOR	RF	1	Scaffold	cutoff6
0.933089302202876	AUROC	2. MorganCounts	DOR	RF	2	Scaffold	cutoff6
0.772619168100395	AUROC	2. MorganCounts	DOR	RF	3	Scaffold	cutoff6
0.86541856359751	AUROC	2. MorganCounts	DOR	RF	4	Scaffold	cutoff6
0.80285688936208	AUROC	2. MorganCounts	DOR	RF	5	Scaffold	cutoff6
0.839361355490388	AUROC	2. MorganCounts	DOR	RF	6	Scaffold	cutoff6
0.876951846657317	AUROC	2. MorganCounts	DOR	RF	7	Scaffold	cutoff6
0.835311355311355	AUROC	2. MorganCounts	DOR	RF	8	Scaffold	cutoff6
0.92311682921768	AUROC	2. MorganCounts	DOR	RF	9	Scaffold	cutoff6
0.860704392560348	AUROC	2. MorganCounts	DOR	RF	10	Scaffold	cutoff6
0.848301369863014	AUROC	2. MorganCounts	DOR	RF	11	Scaffold	cutoff6
0.830336175998023	AUROC	2. MorganCounts	DOR	RF	12	Scaffold	cutoff6
0.852368647717485	AUROC	2. MorganCounts	DOR	RF	13	Scaffold	cutoff6
0.88709032773781	AUROC	2. MorganCounts	DOR	RF	14	Scaffold	cutoff6
0.876783398184176	AUROC	2. MorganCounts	DOR	RF	15	Scaffold	cutoff6
0.846250917767988	AUROC	2. MorganCounts	DOR	RF	16	Scaffold	cutoff6
0.866371681415929	AUROC	2. MorganCounts	DOR	RF	17	Scaffold	cutoff6
0.893721144967682	AUROC	2. MorganCounts	DOR	RF	18	Scaffold	cutoff6
0.857307743041815	AUROC	2. MorganCounts	DOR	RF	19	Scaffold	cutoff6
0.856253270538985	AUROC	2. MorganCounts	DOR	RF	20	Scaffold	cutoff6
0.890637860082305	AUROC	2. MorganCounts	DOR	RF	21	Scaffold	cutoff6
0.895059544864992	AUROC	2. MorganCounts	DOR	RF	22	Scaffold	cutoff6
0.93445243804956	AUROC	2. MorganCounts	DOR	RF	23	Scaffold	cutoff6
0.822947798366208	AUROC	2. MorganCounts	DOR	RF	24	Scaffold	cutoff6
0.914829435423805	AUROC	2. MorganCounts	DOR	RF	25	Scaffold	cutoff6
0.852694018783984	AUROC	2. MorganCounts	DOR	RF	26	Scaffold	cutoff6
0.836499321573948	AUROC	2. MorganCounts	DOR	RF	27	Scaffold	cutoff6
0.852369439071567	AUROC	2. MorganCounts	DOR	RF	28	Scaffold	cutoff6
0.882998971193416	AUROC	2. MorganCounts	DOR	RF	29	Scaffold	cutoff6
0.84872484558677	AUROC	3. MACCS	DOR	RF	0	Scaffold	cutoff6
0.862361743656474	AUROC	3. MACCS	DOR	RF	1	Scaffold	cutoff6
0.843490304709141	AUROC	3. MACCS	DOR	RF	2	Scaffold	cutoff6
0.754427689505111	AUROC	3. MACCS	DOR	RF	3	Scaffold	cutoff6
0.822842144383536	AUROC	3. MACCS	DOR	RF	4	Scaffold	cutoff6
0.740639694791944	AUROC	3. MACCS	DOR	RF	5	Scaffold	cutoff6
0.807592049527533	AUROC	3. MACCS	DOR	RF	6	Scaffold	cutoff6
0.807830762038336	AUROC	3. MACCS	DOR	RF	7	Scaffold	cutoff6
0.760952380952381	AUROC	3. MACCS	DOR	RF	8	Scaffold	cutoff6
0.854975098568168	AUROC	3. MACCS	DOR	RF	9	Scaffold	cutoff6
0.822088115024403	AUROC	3. MACCS	DOR	RF	10	Scaffold	cutoff6
0.819041095890411	AUROC	3. MACCS	DOR	RF	11	Scaffold	cutoff6
0.804103324681745	AUROC	3. MACCS	DOR	RF	12	Scaffold	cutoff6
0.820198105081826	AUROC	3. MACCS	DOR	RF	13	Scaffold	cutoff6
0.898121502797762	AUROC	3. MACCS	DOR	RF	14	Scaffold	cutoff6
0.852346421412569	AUROC	3. MACCS	DOR	RF	15	Scaffold	cutoff6
0.807131057268722	AUROC	3. MACCS	DOR	RF	16	Scaffold	cutoff6
0.81346396965866	AUROC	3. MACCS	DOR	RF	17	Scaffold	cutoff6
0.836726685133887	AUROC	3. MACCS	DOR	RF	18	Scaffold	cutoff6
0.752934969001451	AUROC	3. MACCS	DOR	RF	19	Scaffold	cutoff6
0.845473574045003	AUROC	3. MACCS	DOR	RF	20	Scaffold	cutoff6
0.89457304526749	AUROC	3. MACCS	DOR	RF	21	Scaffold	cutoff6
0.830090791180286	AUROC	3. MACCS	DOR	RF	22	Scaffold	cutoff6
0.843285371702638	AUROC	3. MACCS	DOR	RF	23	Scaffold	cutoff6
0.778143056385734	AUROC	3. MACCS	DOR	RF	24	Scaffold	cutoff6
0.88306271413675	AUROC	3. MACCS	DOR	RF	25	Scaffold	cutoff6
0.73415719228868	AUROC	3. MACCS	DOR	RF	26	Scaffold	cutoff6
0.809056987788331	AUROC	3. MACCS	DOR	RF	27	Scaffold	cutoff6
0.757954545454545	AUROC	3. MACCS	DOR	RF	28	Scaffold	cutoff6
0.844804526748971	AUROC	3. MACCS	DOR	RF	29	Scaffold	cutoff6
0.871189479976091	AUROC	0. RDKit Descriptors	DOR	RF	0	Scaffold	cutoff6
0.918900455432661	AUROC	0. RDKit Descriptors	DOR	RF	1	Scaffold	cutoff6
0.877984434771138	AUROC	0. RDKit Descriptors	DOR	RF	2	Scaffold	cutoff6
0.803764801133488	AUROC	0. RDKit Descriptors	DOR	RF	3	Scaffold	cutoff6
0.876591099135929	AUROC	0. RDKit Descriptors	DOR	RF	4	Scaffold	cutoff6
0.799840298110194	AUROC	0. RDKit Descriptors	DOR	RF	5	Scaffold	cutoff6
0.844574780058651	AUROC	0. RDKit Descriptors	DOR	RF	6	Scaffold	cutoff6
0.886418887330528	AUROC	0. RDKit Descriptors	DOR	RF	7	Scaffold	cutoff6
0.825054945054945	AUROC	0. RDKit Descriptors	DOR	RF	8	Scaffold	cutoff6
0.886880058103341	AUROC	0. RDKit Descriptors	DOR	RF	9	Scaffold	cutoff6
0.813612979817966	AUROC	0. RDKit Descriptors	DOR	RF	10	Scaffold	cutoff6
0.850164383561644	AUROC	0. RDKit Descriptors	DOR	RF	11	Scaffold	cutoff6
0.721264367816092	AUROC	0. RDKit Descriptors	DOR	RF	12	Scaffold	cutoff6
0.840762273901809	AUROC	0. RDKit Descriptors	DOR	RF	13	Scaffold	cutoff6
0.911950439648281	AUROC	0. RDKit Descriptors	DOR	RF	14	Scaffold	cutoff6
0.79937507369414	AUROC	0. RDKit Descriptors	DOR	RF	15	Scaffold	cutoff6
0.849210719530103	AUROC	0. RDKit Descriptors	DOR	RF	16	Scaffold	cutoff6
0.868183733670459	AUROC	0. RDKit Descriptors	DOR	RF	17	Scaffold	cutoff6
0.877308402585411	AUROC	0. RDKit Descriptors	DOR	RF	18	Scaffold	cutoff6
0.847018862946841	AUROC	0. RDKit Descriptors	DOR	RF	19	Scaffold	cutoff6
0.843458922030351	AUROC	0. RDKit Descriptors	DOR	RF	20	Scaffold	cutoff6
0.871784979423868	AUROC	0. RDKit Descriptors	DOR	RF	21	Scaffold	cutoff6
0.874926305860158	AUROC	0. RDKit Descriptors	DOR	RF	22	Scaffold	cutoff6
0.898681055155875	AUROC	0. RDKit Descriptors	DOR	RF	23	Scaffold	cutoff6
0.807506475393505	AUROC	0. RDKit Descriptors	DOR	RF	24	Scaffold	cutoff6
0.915611500074482	AUROC	0. RDKit Descriptors	DOR	RF	25	Scaffold	cutoff6
0.815768660405339	AUROC	0. RDKit Descriptors	DOR	RF	26	Scaffold	cutoff6
0.851051560379919	AUROC	0. RDKit Descriptors	DOR	RF	27	Scaffold	cutoff6
0.815014506769826	AUROC	0. RDKit Descriptors	DOR	RF	28	Scaffold	cutoff6
0.798816872427984	AUROC	0. RDKit Descriptors	DOR	RF	29	Scaffold	cutoff6
0.826733413030484	AUROC	5. PhysChem Descriptors	DOR	RF	0	Scaffold	cutoff6
0.850422901756669	AUROC	5. PhysChem Descriptors	DOR	RF	1	Scaffold	cutoff6
0.751681836169371	AUROC	5. PhysChem Descriptors	DOR	RF	2	Scaffold	cutoff6
0.747216880882502	AUROC	5. PhysChem Descriptors	DOR	RF	3	Scaffold	cutoff6
0.768024714298987	AUROC	5. PhysChem Descriptors	DOR	RF	4	Scaffold	cutoff6
0.709763996096176	AUROC	5. PhysChem Descriptors	DOR	RF	5	Scaffold	cutoff6
0.701775822743565	AUROC	5. PhysChem Descriptors	DOR	RF	6	Scaffold	cutoff6
0.768069191210846	AUROC	5. PhysChem Descriptors	DOR	RF	7	Scaffold	cutoff6
0.746996336996337	AUROC	5. PhysChem Descriptors	DOR	RF	8	Scaffold	cutoff6
0.793162481842706	AUROC	5. PhysChem Descriptors	DOR	RF	9	Scaffold	cutoff6
0.649089829837752	AUROC	5. PhysChem Descriptors	DOR	RF	10	Scaffold	cutoff6
0.774301369863014	AUROC	5. PhysChem Descriptors	DOR	RF	11	Scaffold	cutoff6
0.653751081448523	AUROC	5. PhysChem Descriptors	DOR	RF	12	Scaffold	cutoff6
0.797695951765719	AUROC	5. PhysChem Descriptors	DOR	RF	13	Scaffold	cutoff6
0.751598721023181	AUROC	5. PhysChem Descriptors	DOR	RF	14	Scaffold	cutoff6
0.685355500530598	AUROC	5. PhysChem Descriptors	DOR	RF	15	Scaffold	cutoff6
0.806419787077827	AUROC	5. PhysChem Descriptors	DOR	RF	16	Scaffold	cutoff6
0.772671723556679	AUROC	5. PhysChem Descriptors	DOR	RF	17	Scaffold	cutoff6
0.768374884579871	AUROC	5. PhysChem Descriptors	DOR	RF	18	Scaffold	cutoff6
0.725662841313811	AUROC	5. PhysChem Descriptors	DOR	RF	19	Scaffold	cutoff6
0.757326007326007	AUROC	5. PhysChem Descriptors	DOR	RF	20	Scaffold	cutoff6
0.793106995884774	AUROC	5. PhysChem Descriptors	DOR	RF	21	Scaffold	cutoff6
0.8489270133239	AUROC	5. PhysChem Descriptors	DOR	RF	22	Scaffold	cutoff6
0.827817745803357	AUROC	5. PhysChem Descriptors	DOR	RF	23	Scaffold	cutoff6
0.723401075911536	AUROC	5. PhysChem Descriptors	DOR	RF	24	Scaffold	cutoff6
0.819156859824222	AUROC	5. PhysChem Descriptors	DOR	RF	25	Scaffold	cutoff6
0.68475037073653	AUROC	5. PhysChem Descriptors	DOR	RF	26	Scaffold	cutoff6
0.730122116689281	AUROC	5. PhysChem Descriptors	DOR	RF	27	Scaffold	cutoff6
0.73936170212766	AUROC	5. PhysChem Descriptors	DOR	RF	28	Scaffold	cutoff6
0.697145061728395	AUROC	5. PhysChem Descriptors	DOR	RF	29	Scaffold	cutoff6
0.878636182506475	AUROC	4. AtomPairs	DOR	RF	0	Scaffold	cutoff6
0.937247885491217	AUROC	4. AtomPairs	DOR	RF	1	Scaffold	cutoff6
0.898694103680253	AUROC	4. AtomPairs	DOR	RF	2	Scaffold	cutoff6
0.792632324663496	AUROC	4. AtomPairs	DOR	RF	3	Scaffold	cutoff6
0.889226981324909	AUROC	4. AtomPairs	DOR	RF	4	Scaffold	cutoff6
0.821067340963535	AUROC	4. AtomPairs	DOR	RF	5	Scaffold	cutoff6
0.818996415770609	AUROC	4. AtomPairs	DOR	RF	6	Scaffold	cutoff6
0.874848059841047	AUROC	4. AtomPairs	DOR	RF	7	Scaffold	cutoff6
0.838681318681319	AUROC	4. AtomPairs	DOR	RF	8	Scaffold	cutoff6
0.914401328076364	AUROC	4. AtomPairs	DOR	RF	9	Scaffold	cutoff6
0.836861891571033	AUROC	4. AtomPairs	DOR	RF	10	Scaffold	cutoff6
0.822657534246575	AUROC	4. AtomPairs	DOR	RF	11	Scaffold	cutoff6
0.768600914596465	AUROC	4. AtomPairs	DOR	RF	12	Scaffold	cutoff6
0.849590869939707	AUROC	4. AtomPairs	DOR	RF	13	Scaffold	cutoff6
0.855555555555556	AUROC	4. AtomPairs	DOR	RF	14	Scaffold	cutoff6
0.868293833274378	AUROC	4. AtomPairs	DOR	RF	15	Scaffold	cutoff6
0.859948604992658	AUROC	4. AtomPairs	DOR	RF	16	Scaffold	cutoff6
0.860219131900548	AUROC	4. AtomPairs	DOR	RF	17	Scaffold	cutoff6
0.895798707294552	AUROC	4. AtomPairs	DOR	RF	18	Scaffold	cutoff6
0.854438728399947	AUROC	4. AtomPairs	DOR	RF	19	Scaffold	cutoff6
0.856881214024071	AUROC	4. AtomPairs	DOR	RF	20	Scaffold	cutoff6
0.878060699588477	AUROC	4. AtomPairs	DOR	RF	21	Scaffold	cutoff6
0.905524112722556	AUROC	4. AtomPairs	DOR	RF	22	Scaffold	cutoff6
0.937450039968026	AUROC	4. AtomPairs	DOR	RF	23	Scaffold	cutoff6
0.839410241083881	AUROC	4. AtomPairs	DOR	RF	24	Scaffold	cutoff6
0.91266944734098	AUROC	4. AtomPairs	DOR	RF	25	Scaffold	cutoff6
0.847800296589224	AUROC	4. AtomPairs	DOR	RF	26	Scaffold	cutoff6
0.814789687924016	AUROC	4. AtomPairs	DOR	RF	27	Scaffold	cutoff6
0.851208897485493	AUROC	4. AtomPairs	DOR	RF	28	Scaffold	cutoff6
0.855684156378601	AUROC	4. AtomPairs	DOR	RF	29	Scaffold	cutoff6
0.895289575289575	AUROC	1. MorganBits	KOR	RF	0	Scaffold	cutoff6
0.859564623786408	AUROC	1. MorganBits	KOR	RF	1	Scaffold	cutoff6
0.942086043592377	AUROC	1. MorganBits	KOR	RF	2	Scaffold	cutoff6
0.913693302582192	AUROC	1. MorganBits	KOR	RF	3	Scaffold	cutoff6
0.92087619928332	AUROC	1. MorganBits	KOR	RF	4	Scaffold	cutoff6
0.898436244845499	AUROC	1. MorganBits	KOR	RF	5	Scaffold	cutoff6
0.915558510638298	AUROC	1. MorganBits	KOR	RF	6	Scaffold	cutoff6
0.934904761904762	AUROC	1. MorganBits	KOR	RF	7	Scaffold	cutoff6
0.914086687306502	AUROC	1. MorganBits	KOR	RF	8	Scaffold	cutoff6
0.906329690346084	AUROC	1. MorganBits	KOR	RF	9	Scaffold	cutoff6
0.913941756477872	AUROC	1. MorganBits	KOR	RF	10	Scaffold	cutoff6
0.897752808988764	AUROC	1. MorganBits	KOR	RF	11	Scaffold	cutoff6
0.816535046624727	AUROC	1. MorganBits	KOR	RF	12	Scaffold	cutoff6
0.900406504065041	AUROC	1. MorganBits	KOR	RF	13	Scaffold	cutoff6
0.862270066889632	AUROC	1. MorganBits	KOR	RF	14	Scaffold	cutoff6
0.888763197586727	AUROC	1. MorganBits	KOR	RF	15	Scaffold	cutoff6
0.95009842519685	AUROC	1. MorganBits	KOR	RF	16	Scaffold	cutoff6
0.920955882352941	AUROC	1. MorganBits	KOR	RF	17	Scaffold	cutoff6
0.943379790940766	AUROC	1. MorganBits	KOR	RF	18	Scaffold	cutoff6
0.893625315294657	AUROC	1. MorganBits	KOR	RF	19	Scaffold	cutoff6
0.941450103950104	AUROC	1. MorganBits	KOR	RF	20	Scaffold	cutoff6
0.881452802359882	AUROC	1. MorganBits	KOR	RF	21	Scaffold	cutoff6
0.919514291854717	AUROC	1. MorganBits	KOR	RF	22	Scaffold	cutoff6
0.927982695810565	AUROC	1. MorganBits	KOR	RF	23	Scaffold	cutoff6
0.831547053769276	AUROC	1. MorganBits	KOR	RF	24	Scaffold	cutoff6
0.884365671641791	AUROC	1. MorganBits	KOR	RF	25	Scaffold	cutoff6
0.884228761040355	AUROC	1. MorganBits	KOR	RF	26	Scaffold	cutoff6
0.842579431438127	AUROC	1. MorganBits	KOR	RF	27	Scaffold	cutoff6
0.887388695315525	AUROC	1. MorganBits	KOR	RF	28	Scaffold	cutoff6
0.952515946137491	AUROC	1. MorganBits	KOR	RF	29	Scaffold	cutoff6
0.893539253539254	AUROC	2. MorganCounts	KOR	RF	0	Scaffold	cutoff6
0.857194326456311	AUROC	2. MorganCounts	KOR	RF	1	Scaffold	cutoff6
0.943341321465252	AUROC	2. MorganCounts	KOR	RF	2	Scaffold	cutoff6
0.913489802378691	AUROC	2. MorganCounts	KOR	RF	3	Scaffold	cutoff6
0.92218625977729	AUROC	2. MorganCounts	KOR	RF	4	Scaffold	cutoff6
0.90376479408772	AUROC	2. MorganCounts	KOR	RF	5	Scaffold	cutoff6
0.918905141843972	AUROC	2. MorganCounts	KOR	RF	6	Scaffold	cutoff6
0.938904761904762	AUROC	2. MorganCounts	KOR	RF	7	Scaffold	cutoff6
0.922517691287041	AUROC	2. MorganCounts	KOR	RF	8	Scaffold	cutoff6
0.899954462659381	AUROC	2. MorganCounts	KOR	RF	9	Scaffold	cutoff6
0.907704654895666	AUROC	2. MorganCounts	KOR	RF	10	Scaffold	cutoff6
0.89747764274249	AUROC	2. MorganCounts	KOR	RF	11	Scaffold	cutoff6
0.816378887252934	AUROC	2. MorganCounts	KOR	RF	12	Scaffold	cutoff6
0.912045102593883	AUROC	2. MorganCounts	KOR	RF	13	Scaffold	cutoff6
0.859009197324415	AUROC	2. MorganCounts	KOR	RF	14	Scaffold	cutoff6
0.887688536953243	AUROC	2. MorganCounts	KOR	RF	15	Scaffold	cutoff6
0.948548228346457	AUROC	2. MorganCounts	KOR	RF	16	Scaffold	cutoff6
0.926998816768087	AUROC	2. MorganCounts	KOR	RF	17	Scaffold	cutoff6
0.946912504839334	AUROC	2. MorganCounts	KOR	RF	18	Scaffold	cutoff6
0.896285255675304	AUROC	2. MorganCounts	KOR	RF	19	Scaffold	cutoff6
0.946179833679834	AUROC	2. MorganCounts	KOR	RF	20	Scaffold	cutoff6
0.881288921665028	AUROC	2. MorganCounts	KOR	RF	21	Scaffold	cutoff6
0.925746830002149	AUROC	2. MorganCounts	KOR	RF	22	Scaffold	cutoff6
0.935587431693989	AUROC	2. MorganCounts	KOR	RF	23	Scaffold	cutoff6
0.827250938362049	AUROC	2. MorganCounts	KOR	RF	24	Scaffold	cutoff6
0.88714552238806	AUROC	2. MorganCounts	KOR	RF	25	Scaffold	cutoff6
0.883960376714	AUROC	2. MorganCounts	KOR	RF	26	Scaffold	cutoff6
0.837918060200669	AUROC	2. MorganCounts	KOR	RF	27	Scaffold	cutoff6
0.89198606271777	AUROC	2. MorganCounts	KOR	RF	28	Scaffold	cutoff6
0.953248287266714	AUROC	2. MorganCounts	KOR	RF	29	Scaffold	cutoff6
0.884839124839125	AUROC	3. MACCS	KOR	RF	0	Scaffold	cutoff6
0.868382129854369	AUROC	3. MACCS	KOR	RF	1	Scaffold	cutoff6
0.909962341663814	AUROC	3. MACCS	KOR	RF	2	Scaffold	cutoff6
0.877131099353322	AUROC	3. MACCS	KOR	RF	3	Scaffold	cutoff6
0.876680923207336	AUROC	3. MACCS	KOR	RF	4	Scaffold	cutoff6
0.854950998768275	AUROC	3. MACCS	KOR	RF	5	Scaffold	cutoff6
0.850554078014184	AUROC	3. MACCS	KOR	RF	6	Scaffold	cutoff6
0.915	AUROC	3. MACCS	KOR	RF	7	Scaffold	cutoff6
0.907563025210084	AUROC	3. MACCS	KOR	RF	8	Scaffold	cutoff6
0.887067395264117	AUROC	3. MACCS	KOR	RF	9	Scaffold	cutoff6
0.880279752350378	AUROC	3. MACCS	KOR	RF	10	Scaffold	cutoff6
0.891767943132309	AUROC	3. MACCS	KOR	RF	11	Scaffold	cutoff6
0.822915272386561	AUROC	3. MACCS	KOR	RF	12	Scaffold	cutoff6
0.889493805652342	AUROC	3. MACCS	KOR	RF	13	Scaffold	cutoff6
0.832964046822742	AUROC	3. MACCS	KOR	RF	14	Scaffold	cutoff6
0.844117647058824	AUROC	3. MACCS	KOR	RF	15	Scaffold	cutoff6
0.913582677165354	AUROC	3. MACCS	KOR	RF	16	Scaffold	cutoff6
0.902594658553076	AUROC	3. MACCS	KOR	RF	17	Scaffold	cutoff6
0.905221641502129	AUROC	3. MACCS	KOR	RF	18	Scaffold	cutoff6
0.87044255904609	AUROC	3. MACCS	KOR	RF	19	Scaffold	cutoff6
0.917619542619543	AUROC	3. MACCS	KOR	RF	20	Scaffold	cutoff6
0.851749426417568	AUROC	3. MACCS	KOR	RF	21	Scaffold	cutoff6
0.915130023640662	AUROC	3. MACCS	KOR	RF	22	Scaffold	cutoff6
0.915050091074681	AUROC	3. MACCS	KOR	RF	23	Scaffold	cutoff6
0.789196400307511	AUROC	3. MACCS	KOR	RF	24	Scaffold	cutoff6
0.87839552238806	AUROC	3. MACCS	KOR	RF	25	Scaffold	cutoff6
0.854413702239789	AUROC	3. MACCS	KOR	RF	26	Scaffold	cutoff6
0.772993311036789	AUROC	3. MACCS	KOR	RF	27	Scaffold	cutoff6
0.870668795973674	AUROC	3. MACCS	KOR	RF	28	Scaffold	cutoff6
0.931443420741791	AUROC	3. MACCS	KOR	RF	29	Scaffold	cutoff6
0.848468468468468	AUROC	0. RDKit Descriptors	KOR	RF	0	Scaffold	cutoff6
0.844186134708738	AUROC	0. RDKit Descriptors	KOR	RF	1	Scaffold	cutoff6
0.914603065921108	AUROC	0. RDKit Descriptors	KOR	RF	2	Scaffold	cutoff6
0.86996336996337	AUROC	0. RDKit Descriptors	KOR	RF	3	Scaffold	cutoff6
0.913343351442993	AUROC	0. RDKit Descriptors	KOR	RF	4	Scaffold	cutoff6
0.866277512986665	AUROC	0. RDKit Descriptors	KOR	RF	5	Scaffold	cutoff6
0.912455673758865	AUROC	0. RDKit Descriptors	KOR	RF	6	Scaffold	cutoff6
0.918380952380952	AUROC	0. RDKit Descriptors	KOR	RF	7	Scaffold	cutoff6
0.919145289694825	AUROC	0. RDKit Descriptors	KOR	RF	8	Scaffold	cutoff6
0.886407103825137	AUROC	0. RDKit Descriptors	KOR	RF	9	Scaffold	cutoff6
0.892249484063288	AUROC	0. RDKit Descriptors	KOR	RF	10	Scaffold	cutoff6
0.9	AUROC	0. RDKit Descriptors	KOR	RF	11	Scaffold	cutoff6
0.801521438450899	AUROC	0. RDKit Descriptors	KOR	RF	12	Scaffold	cutoff6
0.92803910181959	AUROC	0. RDKit Descriptors	KOR	RF	13	Scaffold	cutoff6
0.839736622073579	AUROC	0. RDKit Descriptors	KOR	RF	14	Scaffold	cutoff6
0.870286576168929	AUROC	0. RDKit Descriptors	KOR	RF	15	Scaffold	cutoff6
0.938459645669291	AUROC	0. RDKit Descriptors	KOR	RF	16	Scaffold	cutoff6
0.902679175118323	AUROC	0. RDKit Descriptors	KOR	RF	17	Scaffold	cutoff6
0.959785133565621	AUROC	0. RDKit Descriptors	KOR	RF	18	Scaffold	cutoff6
0.866911258885577	AUROC	0. RDKit Descriptors	KOR	RF	19	Scaffold	cutoff6
0.93266632016632	AUROC	0. RDKit Descriptors	KOR	RF	20	Scaffold	cutoff6
0.860947230416257	AUROC	0. RDKit Descriptors	KOR	RF	21	Scaffold	cutoff6
0.932602621964324	AUROC	0. RDKit Descriptors	KOR	RF	22	Scaffold	cutoff6
0.92959927140255	AUROC	0. RDKit Descriptors	KOR	RF	23	Scaffold	cutoff6
0.811852756297201	AUROC	0. RDKit Descriptors	KOR	RF	24	Scaffold	cutoff6
0.863470149253731	AUROC	0. RDKit Descriptors	KOR	RF	25	Scaffold	cutoff6
0.878787878787879	AUROC	0. RDKit Descriptors	KOR	RF	26	Scaffold	cutoff6
0.830664715719064	AUROC	0. RDKit Descriptors	KOR	RF	27	Scaffold	cutoff6
0.863167828106853	AUROC	0. RDKit Descriptors	KOR	RF	28	Scaffold	cutoff6
0.952326954878337	AUROC	0. RDKit Descriptors	KOR	RF	29	Scaffold	cutoff6
0.677039897039897	AUROC	5. PhysChem Descriptors	KOR	RF	0	Scaffold	cutoff6
0.800496814320388	AUROC	5. PhysChem Descriptors	KOR	RF	1	Scaffold	cutoff6
0.83304804290768	AUROC	5. PhysChem Descriptors	KOR	RF	2	Scaffold	cutoff6
0.79905485461041	AUROC	5. PhysChem Descriptors	KOR	RF	3	Scaffold	cutoff6
0.838881824837206	AUROC	5. PhysChem Descriptors	KOR	RF	4	Scaffold	cutoff6
0.780190649601028	AUROC	5. PhysChem Descriptors	KOR	RF	5	Scaffold	cutoff6
0.829210992907801	AUROC	5. PhysChem Descriptors	KOR	RF	6	Scaffold	cutoff6
0.854047619047619	AUROC	5. PhysChem Descriptors	KOR	RF	7	Scaffold	cutoff6
0.853189960194604	AUROC	5. PhysChem Descriptors	KOR	RF	8	Scaffold	cutoff6
0.824203096539162	AUROC	5. PhysChem Descriptors	KOR	RF	9	Scaffold	cutoff6
0.850309562027058	AUROC	5. PhysChem Descriptors	KOR	RF	10	Scaffold	cutoff6
0.829442788351296	AUROC	5. PhysChem Descriptors	KOR	RF	11	Scaffold	cutoff6
0.730647392138491	AUROC	5. PhysChem Descriptors	KOR	RF	12	Scaffold	cutoff6
0.86747483546264	AUROC	5. PhysChem Descriptors	KOR	RF	13	Scaffold	cutoff6
0.814882943143813	AUROC	5. PhysChem Descriptors	KOR	RF	14	Scaffold	cutoff6
0.749792609351433	AUROC	5. PhysChem Descriptors	KOR	RF	15	Scaffold	cutoff6
0.892568897637795	AUROC	5. PhysChem Descriptors	KOR	RF	16	Scaffold	cutoff6
0.812922582826234	AUROC	5. PhysChem Descriptors	KOR	RF	17	Scaffold	cutoff6
0.897575493612079	AUROC	5. PhysChem Descriptors	KOR	RF	18	Scaffold	cutoff6
0.823503783535886	AUROC	5. PhysChem Descriptors	KOR	RF	19	Scaffold	cutoff6
0.899532224532225	AUROC	5. PhysChem Descriptors	KOR	RF	20	Scaffold	cutoff6
0.808607833497214	AUROC	5. PhysChem Descriptors	KOR	RF	21	Scaffold	cutoff6
0.905222437137331	AUROC	5. PhysChem Descriptors	KOR	RF	22	Scaffold	cutoff6
0.893283242258652	AUROC	5. PhysChem Descriptors	KOR	RF	23	Scaffold	cutoff6
0.756478089811423	AUROC	5. PhysChem Descriptors	KOR	RF	24	Scaffold	cutoff6
0.846809701492537	AUROC	5. PhysChem Descriptors	KOR	RF	25	Scaffold	cutoff6
0.838261845508222	AUROC	5. PhysChem Descriptors	KOR	RF	26	Scaffold	cutoff6
0.734510869565217	AUROC	5. PhysChem Descriptors	KOR	RF	27	Scaffold	cutoff6
0.742837785520712	AUROC	5. PhysChem Descriptors	KOR	RF	28	Scaffold	cutoff6
0.845924875974486	AUROC	5. PhysChem Descriptors	KOR	RF	29	Scaffold	cutoff6
0.872406692406693	AUROC	4. AtomPairs	KOR	RF	0	Scaffold	cutoff6
0.854805066747573	AUROC	4. AtomPairs	KOR	RF	1	Scaffold	cutoff6
0.933489292099357	AUROC	4. AtomPairs	KOR	RF	2	Scaffold	cutoff6
0.903450459006014	AUROC	4. AtomPairs	KOR	RF	3	Scaffold	cutoff6
0.932454822178554	AUROC	4. AtomPairs	KOR	RF	4	Scaffold	cutoff6
0.892170513575751	AUROC	4. AtomPairs	KOR	RF	5	Scaffold	cutoff6
0.912455673758865	AUROC	4. AtomPairs	KOR	RF	6	Scaffold	cutoff6
0.923357142857143	AUROC	4. AtomPairs	KOR	RF	7	Scaffold	cutoff6
0.931999115435648	AUROC	4. AtomPairs	KOR	RF	8	Scaffold	cutoff6
0.905874316939891	AUROC	4. AtomPairs	KOR	RF	9	Scaffold	cutoff6
0.902682870901169	AUROC	4. AtomPairs	KOR	RF	10	Scaffold	cutoff6
0.901582205916074	AUROC	4. AtomPairs	KOR	RF	11	Scaffold	cutoff6
0.800539865256771	AUROC	4. AtomPairs	KOR	RF	12	Scaffold	cutoff6
0.914609949670925	AUROC	4. AtomPairs	KOR	RF	13	Scaffold	cutoff6
0.845735785953177	AUROC	4. AtomPairs	KOR	RF	14	Scaffold	cutoff6
0.884521116138763	AUROC	4. AtomPairs	KOR	RF	15	Scaffold	cutoff6
0.934547244094488	AUROC	4. AtomPairs	KOR	RF	16	Scaffold	cutoff6
0.932619168356998	AUROC	4. AtomPairs	KOR	RF	17	Scaffold	cutoff6
0.959470576848626	AUROC	4. AtomPairs	KOR	RF	18	Scaffold	cutoff6
0.893281357486815	AUROC	4. AtomPairs	KOR	RF	19	Scaffold	cutoff6
0.937240124740125	AUROC	4. AtomPairs	KOR	RF	20	Scaffold	cutoff6
0.855744018354638	AUROC	4. AtomPairs	KOR	RF	21	Scaffold	cutoff6
0.926542015903718	AUROC	4. AtomPairs	KOR	RF	22	Scaffold	cutoff6
0.938205828779599	AUROC	4. AtomPairs	KOR	RF	23	Scaffold	cutoff6
0.829263329263329	AUROC	4. AtomPairs	KOR	RF	24	Scaffold	cutoff6
0.878246268656717	AUROC	4. AtomPairs	KOR	RF	25	Scaffold	cutoff6
0.874103352364222	AUROC	4. AtomPairs	KOR	RF	26	Scaffold	cutoff6
0.830664715719063	AUROC	4. AtomPairs	KOR	RF	27	Scaffold	cutoff6
0.886299845141309	AUROC	4. AtomPairs	KOR	RF	28	Scaffold	cutoff6
0.945665012993149	AUROC	4. AtomPairs	KOR	RF	29	Scaffold	cutoff6
0.997474747474747	AUROC	1. MorganBits	MDR1	RF	0	Random	cutoff6
0.944223985890652	AUROC	1. MorganBits	MDR1	RF	1	Random	cutoff6
0.960858585858586	AUROC	1. MorganBits	MDR1	RF	2	Random	cutoff6
0.927572016460905	AUROC	1. MorganBits	MDR1	RF	3	Random	cutoff6
1	AUROC	1. MorganBits	MDR1	RF	4	Random	cutoff6
1	AUROC	1. MorganBits	MDR1	RF	5	Random	cutoff6
0.995865633074936	AUROC	1. MorganBits	MDR1	RF	6	Random	cutoff6
0.990604815032296	AUROC	1. MorganBits	MDR1	RF	7	Random	cutoff6
1	AUROC	1. MorganBits	MDR1	RF	8	Random	cutoff6
0.973367299675776	AUROC	1. MorganBits	MDR1	RF	9	Random	cutoff6
0.98062015503876	AUROC	1. MorganBits	MDR1	RF	10	Random	cutoff6
0.973643410852713	AUROC	1. MorganBits	MDR1	RF	11	Random	cutoff6
0.94140625	AUROC	1. MorganBits	MDR1	RF	12	Random	cutoff6
0.9921875	AUROC	1. MorganBits	MDR1	RF	13	Random	cutoff6
0.976119402985075	AUROC	1. MorganBits	MDR1	RF	14	Random	cutoff6
1	AUROC	1. MorganBits	MDR1	RF	15	Random	cutoff6
0.999316473000684	AUROC	1. MorganBits	MDR1	RF	16	Random	cutoff6
0.907835820895522	AUROC	1. MorganBits	MDR1	RF	17	Random	cutoff6
0.993406593406593	AUROC	1. MorganBits	MDR1	RF	18	Random	cutoff6
0.990273274664196	AUROC	1. MorganBits	MDR1	RF	19	Random	cutoff6
0.970643939393939	AUROC	1. MorganBits	MDR1	RF	20	Random	cutoff6
0.984145625367	AUROC	1. MorganBits	MDR1	RF	21	Random	cutoff6
0.996212121212121	AUROC	1. MorganBits	MDR1	RF	22	Random	cutoff6
0.956298828125	AUROC	1. MorganBits	MDR1	RF	23	Random	cutoff6
0.972988843217851	AUROC	1. MorganBits	MDR1	RF	24	Random	cutoff6
0.990430622009569	AUROC	1. MorganBits	MDR1	RF	25	Random	cutoff6
0.998901098901099	AUROC	1. MorganBits	MDR1	RF	26	Random	cutoff6
0.974116161616162	AUROC	1. MorganBits	MDR1	RF	27	Random	cutoff6
0.994105263157895	AUROC	1. MorganBits	MDR1	RF	28	Random	cutoff6
0.971781305114638	AUROC	1. MorganBits	MDR1	RF	29	Random	cutoff6
0.998737373737374	AUROC	2. MorganCounts	MDR1	RF	0	Random	cutoff6
0.964726631393298	AUROC	2. MorganCounts	MDR1	RF	1	Random	cutoff6
0.984217171717172	AUROC	2. MorganCounts	MDR1	RF	2	Random	cutoff6
0.909876543209876	AUROC	2. MorganCounts	MDR1	RF	3	Random	cutoff6
1	AUROC	2. MorganCounts	MDR1	RF	4	Random	cutoff6
0.993055555555556	AUROC	2. MorganCounts	MDR1	RF	5	Random	cutoff6
0.997932816537468	AUROC	2. MorganCounts	MDR1	RF	6	Random	cutoff6
0.99236641221374	AUROC	2. MorganCounts	MDR1	RF	7	Random	cutoff6
1	AUROC	2. MorganCounts	MDR1	RF	8	Random	cutoff6
0.982862436313108	AUROC	2. MorganCounts	MDR1	RF	9	Random	cutoff6
0.989664082687338	AUROC	2. MorganCounts	MDR1	RF	10	Random	cutoff6
0.97906976744186	AUROC	2. MorganCounts	MDR1	RF	11	Random	cutoff6
0.9580078125	AUROC	2. MorganCounts	MDR1	RF	12	Random	cutoff6
0.9921875	AUROC	2. MorganCounts	MDR1	RF	13	Random	cutoff6
0.966417910447761	AUROC	2. MorganCounts	MDR1	RF	14	Random	cutoff6
1	AUROC	2. MorganCounts	MDR1	RF	15	Random	cutoff6
0.999316473000684	AUROC	2. MorganCounts	MDR1	RF	16	Random	cutoff6
0.907835820895522	AUROC	2. MorganCounts	MDR1	RF	17	Random	cutoff6
0.993406593406593	AUROC	2. MorganCounts	MDR1	RF	18	Random	cutoff6
0.989810097267253	AUROC	2. MorganCounts	MDR1	RF	19	Random	cutoff6
0.981060606060606	AUROC	2. MorganCounts	MDR1	RF	20	Random	cutoff6
0.990017615971814	AUROC	2. MorganCounts	MDR1	RF	21	Random	cutoff6
0.996212121212121	AUROC	2. MorganCounts	MDR1	RF	22	Random	cutoff6
0.94921875	AUROC	2. MorganCounts	MDR1	RF	23	Random	cutoff6
0.975337639459777	AUROC	2. MorganCounts	MDR1	RF	24	Random	cutoff6
0.990430622009569	AUROC	2. MorganCounts	MDR1	RF	25	Random	cutoff6
0.997802197802198	AUROC	2. MorganCounts	MDR1	RF	26	Random	cutoff6
0.982323232323232	AUROC	2. MorganCounts	MDR1	RF	27	Random	cutoff6
0.991578947368421	AUROC	2. MorganCounts	MDR1	RF	28	Random	cutoff6
0.985008818342152	AUROC	2. MorganCounts	MDR1	RF	29	Random	cutoff6
0.983270202020202	AUROC	3. MACCS	MDR1	RF	0	Random	cutoff6
0.861772486772487	AUROC	3. MACCS	MDR1	RF	1	Random	cutoff6
0.968434343434343	AUROC	3. MACCS	MDR1	RF	2	Random	cutoff6
0.940740740740741	AUROC	3. MACCS	MDR1	RF	3	Random	cutoff6
0.996268656716418	AUROC	3. MACCS	MDR1	RF	4	Random	cutoff6
0.991792929292929	AUROC	3. MACCS	MDR1	RF	5	Random	cutoff6
0.983720930232558	AUROC	3. MACCS	MDR1	RF	6	Random	cutoff6
0.991779213153259	AUROC	3. MACCS	MDR1	RF	7	Random	cutoff6
0.996843434343434	AUROC	3. MACCS	MDR1	RF	8	Random	cutoff6
0.973367299675776	AUROC	3. MACCS	MDR1	RF	9	Random	cutoff6
0.963824289405685	AUROC	3. MACCS	MDR1	RF	10	Random	cutoff6
0.947545219638243	AUROC	3. MACCS	MDR1	RF	11	Random	cutoff6
0.919921875	AUROC	3. MACCS	MDR1	RF	12	Random	cutoff6
0.990966796875	AUROC	3. MACCS	MDR1	RF	13	Random	cutoff6
0.987686567164179	AUROC	3. MACCS	MDR1	RF	14	Random	cutoff6
0.996770405167352	AUROC	3. MACCS	MDR1	RF	15	Random	cutoff6
0.995898838004101	AUROC	3. MACCS	MDR1	RF	16	Random	cutoff6
0.894776119402985	AUROC	3. MACCS	MDR1	RF	17	Random	cutoff6
0.99010989010989	AUROC	3. MACCS	MDR1	RF	18	Random	cutoff6
0.992125984251968	AUROC	3. MACCS	MDR1	RF	19	Random	cutoff6
0.957070707070707	AUROC	3. MACCS	MDR1	RF	20	Random	cutoff6
0.983558426306518	AUROC	3. MACCS	MDR1	RF	21	Random	cutoff6
0.995265151515152	AUROC	3. MACCS	MDR1	RF	22	Random	cutoff6
0.97509765625	AUROC	3. MACCS	MDR1	RF	23	Random	cutoff6
0.984145625367	AUROC	3. MACCS	MDR1	RF	24	Random	cutoff6
0.978810663021189	AUROC	3. MACCS	MDR1	RF	25	Random	cutoff6
0.995604395604396	AUROC	3. MACCS	MDR1	RF	26	Random	cutoff6
0.959911616161616	AUROC	3. MACCS	MDR1	RF	27	Random	cutoff6
0.992	AUROC	3. MACCS	MDR1	RF	28	Random	cutoff6
0.996031746031746	AUROC	3. MACCS	MDR1	RF	29	Random	cutoff6
0.994910941475827	AUROC	0. RDKit Descriptors	MDR1	RF	0	Random	cutoff6
0.956888888888889	AUROC	0. RDKit Descriptors	MDR1	RF	1	Random	cutoff6
0.980128205128205	AUROC	0. RDKit Descriptors	MDR1	RF	2	Random	cutoff6
0.949419568822554	AUROC	0. RDKit Descriptors	MDR1	RF	3	Random	cutoff6
0.999253731343284	AUROC	0. RDKit Descriptors	MDR1	RF	4	Random	cutoff6
0.979487179487179	AUROC	0. RDKit Descriptors	MDR1	RF	5	Random	cutoff6
0.994791666666667	AUROC	0. RDKit Descriptors	MDR1	RF	6	Random	cutoff6
0.992307692307692	AUROC	0. RDKit Descriptors	MDR1	RF	7	Random	cutoff6
0.999368686868687	AUROC	0. RDKit Descriptors	MDR1	RF	8	Random	cutoff6
0.95985060690943	AUROC	0. RDKit Descriptors	MDR1	RF	9	Random	cutoff6
0.968489583333333	AUROC	0. RDKit Descriptors	MDR1	RF	10	Random	cutoff6
0.975193798449612	AUROC	0. RDKit Descriptors	MDR1	RF	11	Random	cutoff6
0.942913385826772	AUROC	0. RDKit Descriptors	MDR1	RF	12	Random	cutoff6
0.996555118110236	AUROC	0. RDKit Descriptors	MDR1	RF	13	Random	cutoff6
0.954511278195489	AUROC	0. RDKit Descriptors	MDR1	RF	14	Random	cutoff6
1	AUROC	0. RDKit Descriptors	MDR1	RF	15	Random	cutoff6
1	AUROC	0. RDKit Descriptors	MDR1	RF	16	Random	cutoff6
0.918181818181818	AUROC	0. RDKit Descriptors	MDR1	RF	17	Random	cutoff6
0.988372093023256	AUROC	0. RDKit Descriptors	MDR1	RF	18	Random	cutoff6
0.996265172735761	AUROC	0. RDKit Descriptors	MDR1	RF	19	Random	cutoff6
0.982051282051282	AUROC	0. RDKit Descriptors	MDR1	RF	20	Random	cutoff6
0.992899408284024	AUROC	0. RDKit Descriptors	MDR1	RF	21	Random	cutoff6
0.999368686868687	AUROC	0. RDKit Descriptors	MDR1	RF	22	Random	cutoff6
0.964781746031746	AUROC	0. RDKit Descriptors	MDR1	RF	23	Random	cutoff6
0.981065088757396	AUROC	0. RDKit Descriptors	MDR1	RF	24	Random	cutoff6
0.991455912508544	AUROC	0. RDKit Descriptors	MDR1	RF	25	Random	cutoff6
0.996625421822272	AUROC	0. RDKit Descriptors	MDR1	RF	26	Random	cutoff6
0.953282828282828	AUROC	0. RDKit Descriptors	MDR1	RF	27	Random	cutoff6
0.984167736414206	AUROC	0. RDKit Descriptors	MDR1	RF	28	Random	cutoff6
0.973351400180668	AUROC	0. RDKit Descriptors	MDR1	RF	29	Random	cutoff6
0.977588383838384	AUROC	5. PhysChem Descriptors	MDR1	RF	0	Random	cutoff6
0.853174603174603	AUROC	5. PhysChem Descriptors	MDR1	RF	1	Random	cutoff6
0.922348484848485	AUROC	5. PhysChem Descriptors	MDR1	RF	2	Random	cutoff6
0.928395061728395	AUROC	5. PhysChem Descriptors	MDR1	RF	3	Random	cutoff6
0.992537313432836	AUROC	5. PhysChem Descriptors	MDR1	RF	4	Random	cutoff6
0.938762626262626	AUROC	5. PhysChem Descriptors	MDR1	RF	5	Random	cutoff6
0.949870801033592	AUROC	5. PhysChem Descriptors	MDR1	RF	6	Random	cutoff6
0.984732824427481	AUROC	5. PhysChem Descriptors	MDR1	RF	7	Random	cutoff6
0.983270202020202	AUROC	5. PhysChem Descriptors	MDR1	RF	8	Random	cutoff6
0.973135710977304	AUROC	5. PhysChem Descriptors	MDR1	RF	9	Random	cutoff6
0.976227390180878	AUROC	5. PhysChem Descriptors	MDR1	RF	10	Random	cutoff6
0.949870801033592	AUROC	5. PhysChem Descriptors	MDR1	RF	11	Random	cutoff6
0.918212890625	AUROC	5. PhysChem Descriptors	MDR1	RF	12	Random	cutoff6
0.984130859375	AUROC	5. PhysChem Descriptors	MDR1	RF	13	Random	cutoff6
0.951865671641791	AUROC	5. PhysChem Descriptors	MDR1	RF	14	Random	cutoff6
0.97651203758074	AUROC	5. PhysChem Descriptors	MDR1	RF	15	Random	cutoff6
0.972658920027341	AUROC	5. PhysChem Descriptors	MDR1	RF	16	Random	cutoff6
0.883955223880597	AUROC	5. PhysChem Descriptors	MDR1	RF	17	Random	cutoff6
0.932142857142857	AUROC	5. PhysChem Descriptors	MDR1	RF	18	Random	cutoff6
0.983325613710051	AUROC	5. PhysChem Descriptors	MDR1	RF	19	Random	cutoff6
0.962752525252525	AUROC	5. PhysChem Descriptors	MDR1	RF	20	Random	cutoff6
0.979741632413388	AUROC	5. PhysChem Descriptors	MDR1	RF	21	Random	cutoff6
1	AUROC	5. PhysChem Descriptors	MDR1	RF	22	Random	cutoff6
0.94189453125	AUROC	5. PhysChem Descriptors	MDR1	RF	23	Random	cutoff6
0.93364650616559	AUROC	5. PhysChem Descriptors	MDR1	RF	24	Random	cutoff6
0.955912508544088	AUROC	5. PhysChem Descriptors	MDR1	RF	25	Random	cutoff6
0.985714285714286	AUROC	5. PhysChem Descriptors	MDR1	RF	26	Random	cutoff6
0.910669191919192	AUROC	5. PhysChem Descriptors	MDR1	RF	27	Random	cutoff6
0.962105263157895	AUROC	5. PhysChem Descriptors	MDR1	RF	28	Random	cutoff6
0.952380952380952	AUROC	5. PhysChem Descriptors	MDR1	RF	29	Random	cutoff6
0.998737373737374	AUROC	4. AtomPairs	MDR1	RF	0	Random	cutoff6
0.966049382716049	AUROC	4. AtomPairs	MDR1	RF	1	Random	cutoff6
0.96780303030303	AUROC	4. AtomPairs	MDR1	RF	2	Random	cutoff6
0.963374485596708	AUROC	4. AtomPairs	MDR1	RF	3	Random	cutoff6
1	AUROC	4. AtomPairs	MDR1	RF	4	Random	cutoff6
0.985479797979798	AUROC	4. AtomPairs	MDR1	RF	5	Random	cutoff6
1	AUROC	4. AtomPairs	MDR1	RF	6	Random	cutoff6
0.969465648854962	AUROC	4. AtomPairs	MDR1	RF	7	Random	cutoff6
1	AUROC	4. AtomPairs	MDR1	RF	8	Random	cutoff6
0.962251042149143	AUROC	4. AtomPairs	MDR1	RF	9	Random	cutoff6
0.968475452196382	AUROC	4. AtomPairs	MDR1	RF	10	Random	cutoff6
0.962532299741602	AUROC	4. AtomPairs	MDR1	RF	11	Random	cutoff6
0.97802734375	AUROC	4. AtomPairs	MDR1	RF	12	Random	cutoff6
0.9912109375	AUROC	4. AtomPairs	MDR1	RF	13	Random	cutoff6
0.958582089552239	AUROC	4. AtomPairs	MDR1	RF	14	Random	cutoff6
1	AUROC	4. AtomPairs	MDR1	RF	15	Random	cutoff6
1	AUROC	4. AtomPairs	MDR1	RF	16	Random	cutoff6
0.967164179104478	AUROC	4. AtomPairs	MDR1	RF	17	Random	cutoff6
0.993956043956044	AUROC	4. AtomPairs	MDR1	RF	18	Random	cutoff6
0.991431218156554	AUROC	4. AtomPairs	MDR1	RF	19	Random	cutoff6
0.979166666666667	AUROC	4. AtomPairs	MDR1	RF	20	Random	cutoff6
0.965942454492073	AUROC	4. AtomPairs	MDR1	RF	21	Random	cutoff6
0.998106060606061	AUROC	4. AtomPairs	MDR1	RF	22	Random	cutoff6
0.95703125	AUROC	4. AtomPairs	MDR1	RF	23	Random	cutoff6
0.983264826776277	AUROC	4. AtomPairs	MDR1	RF	24	Random	cutoff6
0.988721804511278	AUROC	4. AtomPairs	MDR1	RF	25	Random	cutoff6
0.998901098901099	AUROC	4. AtomPairs	MDR1	RF	26	Random	cutoff6
0.974116161616162	AUROC	4. AtomPairs	MDR1	RF	27	Random	cutoff6
0.994526315789474	AUROC	4. AtomPairs	MDR1	RF	28	Random	cutoff6
0.963403880070547	AUROC	4. AtomPairs	MDR1	RF	29	Random	cutoff6
0.59679203539823	AUROC	1. MorganBits	CYP2D6	RF	0	Random	cutoff6
0.284875183553598	AUROC	1. MorganBits	CYP2D6	RF	1	Random	cutoff6
0.688693098384728	AUROC	1. MorganBits	CYP2D6	RF	2	Random	cutoff6
0.396929824561403	AUROC	1. MorganBits	CYP2D6	RF	3	Random	cutoff6
0.989035087719298	AUROC	1. MorganBits	CYP2D6	RF	4	Random	cutoff6
0.853891336270191	AUROC	1. MorganBits	CYP2D6	RF	5	Random	cutoff6
0.591042584434655	AUROC	1. MorganBits	CYP2D6	RF	6	Random	cutoff6
0.715124816446402	AUROC	1. MorganBits	CYP2D6	RF	7	Random	cutoff6
0.97503671071953	AUROC	1. MorganBits	CYP2D6	RF	8	Random	cutoff6
0.911504424778761	AUROC	1. MorganBits	CYP2D6	RF	9	Random	cutoff6
0.801777777777778	AUROC	1. MorganBits	CYP2D6	RF	10	Random	cutoff6
0.910087719298246	AUROC	1. MorganBits	CYP2D6	RF	11	Random	cutoff6
0.973799126637555	AUROC	1. MorganBits	CYP2D6	RF	12	Random	cutoff6
0.425764192139738	AUROC	1. MorganBits	CYP2D6	RF	13	Random	cutoff6
-1	AUROC	1. MorganBits	CYP2D6	RF	14	Random	cutoff6
0.787077826725404	AUROC	1. MorganBits	CYP2D6	RF	15	Random	cutoff6
0.646017699115044	AUROC	1. MorganBits	CYP2D6	RF	16	Random	cutoff6
0.436681222707424	AUROC	1. MorganBits	CYP2D6	RF	17	Random	cutoff6
0.176855895196506	AUROC	1. MorganBits	CYP2D6	RF	18	Random	cutoff6
0.78928046989721	AUROC	1. MorganBits	CYP2D6	RF	19	Random	cutoff6
0.196506550218341	AUROC	1. MorganBits	CYP2D6	RF	20	Random	cutoff6
1	AUROC	1. MorganBits	CYP2D6	RF	21	Random	cutoff6
0.756637168141593	AUROC	1. MorganBits	CYP2D6	RF	22	Random	cutoff6
0.691885964912281	AUROC	1. MorganBits	CYP2D6	RF	23	Random	cutoff6
0.789823008849557	AUROC	1. MorganBits	CYP2D6	RF	24	Random	cutoff6
0.198689956331878	AUROC	1. MorganBits	CYP2D6	RF	25	Random	cutoff6
0.422149122807017	AUROC	1. MorganBits	CYP2D6	RF	26	Random	cutoff6
0.846238938053097	AUROC	1. MorganBits	CYP2D6	RF	27	Random	cutoff6
0.71570796460177	AUROC	1. MorganBits	CYP2D6	RF	28	Random	cutoff6
0.610666666666667	AUROC	1. MorganBits	CYP2D6	RF	29	Random	cutoff6
0.572455752212389	AUROC	2. MorganCounts	CYP2D6	RF	0	Random	cutoff6
0.41776798825257	AUROC	2. MorganCounts	CYP2D6	RF	1	Random	cutoff6
0.671806167400881	AUROC	2. MorganCounts	CYP2D6	RF	2	Random	cutoff6
0.210526315789474	AUROC	2. MorganCounts	CYP2D6	RF	3	Random	cutoff6
0.989035087719298	AUROC	2. MorganCounts	CYP2D6	RF	4	Random	cutoff6
0.864904552129222	AUROC	2. MorganCounts	CYP2D6	RF	5	Random	cutoff6
0.623348017621145	AUROC	2. MorganCounts	CYP2D6	RF	6	Random	cutoff6
0.60352422907489	AUROC	2. MorganCounts	CYP2D6	RF	7	Random	cutoff6
0.84287812041116	AUROC	2. MorganCounts	CYP2D6	RF	8	Random	cutoff6
0.827986725663717	AUROC	2. MorganCounts	CYP2D6	RF	9	Random	cutoff6
0.813333333333333	AUROC	2. MorganCounts	CYP2D6	RF	10	Random	cutoff6
0.87280701754386	AUROC	2. MorganCounts	CYP2D6	RF	11	Random	cutoff6
0.973799126637555	AUROC	2. MorganCounts	CYP2D6	RF	12	Random	cutoff6
0.672489082969432	AUROC	2. MorganCounts	CYP2D6	RF	13	Random	cutoff6
-1	AUROC	2. MorganCounts	CYP2D6	RF	14	Random	cutoff6
0.611600587371512	AUROC	2. MorganCounts	CYP2D6	RF	15	Random	cutoff6
0.774336283185841	AUROC	2. MorganCounts	CYP2D6	RF	16	Random	cutoff6
0.650655021834061	AUROC	2. MorganCounts	CYP2D6	RF	17	Random	cutoff6
0.748908296943231	AUROC	2. MorganCounts	CYP2D6	RF	18	Random	cutoff6
0.623348017621145	AUROC	2. MorganCounts	CYP2D6	RF	19	Random	cutoff6
0.22707423580786	AUROC	2. MorganCounts	CYP2D6	RF	20	Random	cutoff6
1	AUROC	2. MorganCounts	CYP2D6	RF	21	Random	cutoff6
0.673119469026549	AUROC	2. MorganCounts	CYP2D6	RF	22	Random	cutoff6
0.767543859649123	AUROC	2. MorganCounts	CYP2D6	RF	23	Random	cutoff6
0.731194690265487	AUROC	2. MorganCounts	CYP2D6	RF	24	Random	cutoff6
0.2117903930131	AUROC	2. MorganCounts	CYP2D6	RF	25	Random	cutoff6
0.426535087719298	AUROC	2. MorganCounts	CYP2D6	RF	26	Random	cutoff6
0.655973451327434	AUROC	2. MorganCounts	CYP2D6	RF	27	Random	cutoff6
0.625	AUROC	2. MorganCounts	CYP2D6	RF	28	Random	cutoff6
0.584444444444444	AUROC	2. MorganCounts	CYP2D6	RF	29	Random	cutoff6
0.548119469026549	AUROC	3. MACCS	CYP2D6	RF	0	Random	cutoff6
0.225403817914831	AUROC	3. MACCS	CYP2D6	RF	1	Random	cutoff6
0.6784140969163	AUROC	3. MACCS	CYP2D6	RF	2	Random	cutoff6
0.171052631578947	AUROC	3. MACCS	CYP2D6	RF	3	Random	cutoff6
0.984649122807018	AUROC	3. MACCS	CYP2D6	RF	4	Random	cutoff6
0.916299559471366	AUROC	3. MACCS	CYP2D6	RF	5	Random	cutoff6
0.500734214390602	AUROC	3. MACCS	CYP2D6	RF	6	Random	cutoff6
0.647577092511013	AUROC	3. MACCS	CYP2D6	RF	7	Random	cutoff6
0.906754772393539	AUROC	3. MACCS	CYP2D6	RF	8	Random	cutoff6
0.923119469026549	AUROC	3. MACCS	CYP2D6	RF	9	Random	cutoff6
0.706222222222222	AUROC	3. MACCS	CYP2D6	RF	10	Random	cutoff6
0.919956140350877	AUROC	3. MACCS	CYP2D6	RF	11	Random	cutoff6
0.951965065502183	AUROC	3. MACCS	CYP2D6	RF	12	Random	cutoff6
0.375545851528384	AUROC	3. MACCS	CYP2D6	RF	13	Random	cutoff6
-1	AUROC	3. MACCS	CYP2D6	RF	14	Random	cutoff6
0.673274596182085	AUROC	3. MACCS	CYP2D6	RF	15	Random	cutoff6
0.682522123893805	AUROC	3. MACCS	CYP2D6	RF	16	Random	cutoff6
0.851528384279476	AUROC	3. MACCS	CYP2D6	RF	17	Random	cutoff6
0.137554585152838	AUROC	3. MACCS	CYP2D6	RF	18	Random	cutoff6
0.621145374449339	AUROC	3. MACCS	CYP2D6	RF	19	Random	cutoff6
0.578602620087336	AUROC	3. MACCS	CYP2D6	RF	20	Random	cutoff6
1	AUROC	3. MACCS	CYP2D6	RF	21	Random	cutoff6
0.657632743362832	AUROC	3. MACCS	CYP2D6	RF	22	Random	cutoff6
0.527412280701754	AUROC	3. MACCS	CYP2D6	RF	23	Random	cutoff6
0.85287610619469	AUROC	3. MACCS	CYP2D6	RF	24	Random	cutoff6
0.14410480349345	AUROC	3. MACCS	CYP2D6	RF	25	Random	cutoff6
0.399122807017544	AUROC	3. MACCS	CYP2D6	RF	26	Random	cutoff6
0.584070796460177	AUROC	3. MACCS	CYP2D6	RF	27	Random	cutoff6
0.698561946902655	AUROC	3. MACCS	CYP2D6	RF	28	Random	cutoff6
0.482666666666667	AUROC	3. MACCS	CYP2D6	RF	29	Random	cutoff6
0.525442477876106	AUROC	0. RDKit Descriptors	CYP2D6	RF	0	Random	cutoff6
0.279735682819383	AUROC	0. RDKit Descriptors	CYP2D6	RF	1	Random	cutoff6
0.527900146842878	AUROC	0. RDKit Descriptors	CYP2D6	RF	2	Random	cutoff6
0.129385964912281	AUROC	0. RDKit Descriptors	CYP2D6	RF	3	Random	cutoff6
0.967105263157895	AUROC	0. RDKit Descriptors	CYP2D6	RF	4	Random	cutoff6
0.782672540381792	AUROC	0. RDKit Descriptors	CYP2D6	RF	5	Random	cutoff6
0.952276064610866	AUROC	0. RDKit Descriptors	CYP2D6	RF	6	Random	cutoff6
0.605726872246696	AUROC	0. RDKit Descriptors	CYP2D6	RF	7	Random	cutoff6
0.505139500734214	AUROC	0. RDKit Descriptors	CYP2D6	RF	8	Random	cutoff6
0.826880530973451	AUROC	0. RDKit Descriptors	CYP2D6	RF	9	Random	cutoff6
0.622222222222222	AUROC	0. RDKit Descriptors	CYP2D6	RF	10	Random	cutoff6
0.864035087719298	AUROC	0. RDKit Descriptors	CYP2D6	RF	11	Random	cutoff6
0.755458515283843	AUROC	0. RDKit Descriptors	CYP2D6	RF	12	Random	cutoff6
0.074235807860262	AUROC	0. RDKit Descriptors	CYP2D6	RF	13	Random	cutoff6
-1	AUROC	0. RDKit Descriptors	CYP2D6	RF	14	Random	cutoff6
0.639500734214391	AUROC	0. RDKit Descriptors	CYP2D6	RF	15	Random	cutoff6
0.758849557522124	AUROC	0. RDKit Descriptors	CYP2D6	RF	16	Random	cutoff6
0.502183406113537	AUROC	0. RDKit Descriptors	CYP2D6	RF	17	Random	cutoff6
0.423580786026201	AUROC	0. RDKit Descriptors	CYP2D6	RF	18	Random	cutoff6
0.796622613803231	AUROC	0. RDKit Descriptors	CYP2D6	RF	19	Random	cutoff6
0.620087336244541	AUROC	0. RDKit Descriptors	CYP2D6	RF	20	Random	cutoff6
1	AUROC	0. RDKit Descriptors	CYP2D6	RF	21	Random	cutoff6
0.64712389380531	AUROC	0. RDKit Descriptors	CYP2D6	RF	22	Random	cutoff6
0.464912280701754	AUROC	0. RDKit Descriptors	CYP2D6	RF	23	Random	cutoff6
0.793141592920354	AUROC	0. RDKit Descriptors	CYP2D6	RF	24	Random	cutoff6
0.275109170305677	AUROC	0. RDKit Descriptors	CYP2D6	RF	25	Random	cutoff6
0.364035087719298	AUROC	0. RDKit Descriptors	CYP2D6	RF	26	Random	cutoff6
0.615597345132743	AUROC	0. RDKit Descriptors	CYP2D6	RF	27	Random	cutoff6
0.559181415929204	AUROC	0. RDKit Descriptors	CYP2D6	RF	28	Random	cutoff6
0.596444444444445	AUROC	0. RDKit Descriptors	CYP2D6	RF	29	Random	cutoff6
0.5	AUROC	5. PhysChem Descriptors	CYP2D6	RF	0	Random	cutoff6
0.156387665198238	AUROC	5. PhysChem Descriptors	CYP2D6	RF	1	Random	cutoff6
0.661527165932452	AUROC	5. PhysChem Descriptors	CYP2D6	RF	2	Random	cutoff6
0.406798245614035	AUROC	5. PhysChem Descriptors	CYP2D6	RF	3	Random	cutoff6
0.448464912280702	AUROC	5. PhysChem Descriptors	CYP2D6	RF	4	Random	cutoff6
0.52496328928047	AUROC	5. PhysChem Descriptors	CYP2D6	RF	5	Random	cutoff6
0.620411160058737	AUROC	5. PhysChem Descriptors	CYP2D6	RF	6	Random	cutoff6
0.540381791483113	AUROC	5. PhysChem Descriptors	CYP2D6	RF	7	Random	cutoff6
0.701174743024963	AUROC	5. PhysChem Descriptors	CYP2D6	RF	8	Random	cutoff6
0.411504424778761	AUROC	5. PhysChem Descriptors	CYP2D6	RF	9	Random	cutoff6
0.571555555555556	AUROC	5. PhysChem Descriptors	CYP2D6	RF	10	Random	cutoff6
0.753289473684211	AUROC	5. PhysChem Descriptors	CYP2D6	RF	11	Random	cutoff6
0.655021834061135	AUROC	5. PhysChem Descriptors	CYP2D6	RF	12	Random	cutoff6
0.152838427947598	AUROC	5. PhysChem Descriptors	CYP2D6	RF	13	Random	cutoff6
-1	AUROC	5. PhysChem Descriptors	CYP2D6	RF	14	Random	cutoff6
0.596916299559471	AUROC	5. PhysChem Descriptors	CYP2D6	RF	15	Random	cutoff6
0.916482300884956	AUROC	5. PhysChem Descriptors	CYP2D6	RF	16	Random	cutoff6
0.423580786026201	AUROC	5. PhysChem Descriptors	CYP2D6	RF	17	Random	cutoff6
0.163755458515284	AUROC	5. PhysChem Descriptors	CYP2D6	RF	18	Random	cutoff6
0.520558002936858	AUROC	5. PhysChem Descriptors	CYP2D6	RF	19	Random	cutoff6
0.895196506550218	AUROC	5. PhysChem Descriptors	CYP2D6	RF	20	Random	cutoff6
1	AUROC	5. PhysChem Descriptors	CYP2D6	RF	21	Random	cutoff6
0.730641592920354	AUROC	5. PhysChem Descriptors	CYP2D6	RF	22	Random	cutoff6
0.190789473684211	AUROC	5. PhysChem Descriptors	CYP2D6	RF	23	Random	cutoff6
0.704092920353982	AUROC	5. PhysChem Descriptors	CYP2D6	RF	24	Random	cutoff6
0.207423580786026	AUROC	5. PhysChem Descriptors	CYP2D6	RF	25	Random	cutoff6
0.653508771929825	AUROC	5. PhysChem Descriptors	CYP2D6	RF	26	Random	cutoff6
0.744469026548673	AUROC	5. PhysChem Descriptors	CYP2D6	RF	27	Random	cutoff6
0.569137168141593	AUROC	5. PhysChem Descriptors	CYP2D6	RF	28	Random	cutoff6
0.580444444444445	AUROC	5. PhysChem Descriptors	CYP2D6	RF	29	Random	cutoff6
0.360066371681416	AUROC	4. AtomPairs	CYP2D6	RF	0	Random	cutoff6
0.294419970631424	AUROC	4. AtomPairs	CYP2D6	RF	1	Random	cutoff6
0.743759177679883	AUROC	4. AtomPairs	CYP2D6	RF	2	Random	cutoff6
0.242324561403509	AUROC	4. AtomPairs	CYP2D6	RF	3	Random	cutoff6
0.989035087719298	AUROC	4. AtomPairs	CYP2D6	RF	4	Random	cutoff6
0.955212922173275	AUROC	4. AtomPairs	CYP2D6	RF	5	Random	cutoff6
0.781938325991189	AUROC	4. AtomPairs	CYP2D6	RF	6	Random	cutoff6
0.476505139500734	AUROC	4. AtomPairs	CYP2D6	RF	7	Random	cutoff6
0.665198237885463	AUROC	4. AtomPairs	CYP2D6	RF	8	Random	cutoff6
0.799778761061947	AUROC	4. AtomPairs	CYP2D6	RF	9	Random	cutoff6
0.679111111111111	AUROC	4. AtomPairs	CYP2D6	RF	10	Random	cutoff6
0.93969298245614	AUROC	4. AtomPairs	CYP2D6	RF	11	Random	cutoff6
0.965065502183406	AUROC	4. AtomPairs	CYP2D6	RF	12	Random	cutoff6
0.502183406113537	AUROC	4. AtomPairs	CYP2D6	RF	13	Random	cutoff6
-1	AUROC	4. AtomPairs	CYP2D6	RF	14	Random	cutoff6
0.647577092511013	AUROC	4. AtomPairs	CYP2D6	RF	15	Random	cutoff6
0.682522123893805	AUROC	4. AtomPairs	CYP2D6	RF	16	Random	cutoff6
0.296943231441048	AUROC	4. AtomPairs	CYP2D6	RF	17	Random	cutoff6
0.329694323144105	AUROC	4. AtomPairs	CYP2D6	RF	18	Random	cutoff6
0.602790014684288	AUROC	4. AtomPairs	CYP2D6	RF	19	Random	cutoff6
0.14410480349345	AUROC	4. AtomPairs	CYP2D6	RF	20	Random	cutoff6
0.995633187772926	AUROC	4. AtomPairs	CYP2D6	RF	21	Random	cutoff6
0.584070796460177	AUROC	4. AtomPairs	CYP2D6	RF	22	Random	cutoff6
0.475877192982456	AUROC	4. AtomPairs	CYP2D6	RF	23	Random	cutoff6
0.694137168141593	AUROC	4. AtomPairs	CYP2D6	RF	24	Random	cutoff6
0.281659388646288	AUROC	4. AtomPairs	CYP2D6	RF	25	Random	cutoff6
0.62609649122807	AUROC	4. AtomPairs	CYP2D6	RF	26	Random	cutoff6
0.545353982300885	AUROC	4. AtomPairs	CYP2D6	RF	27	Random	cutoff6
0.533185840707965	AUROC	4. AtomPairs	CYP2D6	RF	28	Random	cutoff6
0.498222222222222	AUROC	4. AtomPairs	CYP2D6	RF	29	Random	cutoff6
0.927582113177681	AUROC	1. MorganBits	CYP3A4	RF	0	Random	cutoff6
0.770604395604396	AUROC	1. MorganBits	CYP3A4	RF	1	Random	cutoff6
0.950732093391373	AUROC	1. MorganBits	CYP3A4	RF	2	Random	cutoff6
0.910220994475138	AUROC	1. MorganBits	CYP3A4	RF	3	Random	cutoff6
0.810543278084715	AUROC	1. MorganBits	CYP3A4	RF	4	Random	cutoff6
0.926493345713401	AUROC	1. MorganBits	CYP3A4	RF	5	Random	cutoff6
0.999208547685002	AUROC	1. MorganBits	CYP3A4	RF	6	Random	cutoff6
0.950162513542795	AUROC	1. MorganBits	CYP3A4	RF	7	Random	cutoff6
0.997214484679666	AUROC	1. MorganBits	CYP3A4	RF	8	Random	cutoff6
0.787217579696688	AUROC	1. MorganBits	CYP3A4	RF	9	Random	cutoff6
0.811979166666667	AUROC	1. MorganBits	CYP3A4	RF	10	Random	cutoff6
0.999313186813187	AUROC	1. MorganBits	CYP3A4	RF	11	Random	cutoff6
0.97075208913649	AUROC	1. MorganBits	CYP3A4	RF	12	Random	cutoff6
0.970133085731972	AUROC	1. MorganBits	CYP3A4	RF	13	Random	cutoff6
0.996316758747698	AUROC	1. MorganBits	CYP3A4	RF	14	Random	cutoff6
0.94622905027933	AUROC	1. MorganBits	CYP3A4	RF	15	Random	cutoff6
0.999208547685002	AUROC	1. MorganBits	CYP3A4	RF	16	Random	cutoff6
0.913804945054945	AUROC	1. MorganBits	CYP3A4	RF	17	Random	cutoff6
0.975558659217877	AUROC	1. MorganBits	CYP3A4	RF	18	Random	cutoff6
0.93213296398892	AUROC	1. MorganBits	CYP3A4	RF	19	Random	cutoff6
0.739090064995357	AUROC	1. MorganBits	CYP3A4	RF	20	Random	cutoff6
0.876335575781559	AUROC	1. MorganBits	CYP3A4	RF	21	Random	cutoff6
0.994214876033058	AUROC	1. MorganBits	CYP3A4	RF	22	Random	cutoff6
0.890581717451524	AUROC	1. MorganBits	CYP3A4	RF	23	Random	cutoff6
0.932528690146419	AUROC	1. MorganBits	CYP3A4	RF	24	Random	cutoff6
0.950977653631285	AUROC	1. MorganBits	CYP3A4	RF	25	Random	cutoff6
0.947384710615908	AUROC	1. MorganBits	CYP3A4	RF	26	Random	cutoff6
0.872774040364068	AUROC	1. MorganBits	CYP3A4	RF	27	Random	cutoff6
0.847222222222222	AUROC	1. MorganBits	CYP3A4	RF	28	Random	cutoff6
0.977411048689138	AUROC	1. MorganBits	CYP3A4	RF	29	Random	cutoff6
0.930352196280174	AUROC	2. MorganCounts	CYP3A4	RF	0	Random	cutoff6
0.815934065934066	AUROC	2. MorganCounts	CYP3A4	RF	1	Random	cutoff6
0.931341511673922	AUROC	2. MorganCounts	CYP3A4	RF	2	Random	cutoff6
0.860267034990792	AUROC	2. MorganCounts	CYP3A4	RF	3	Random	cutoff6
0.854742173112339	AUROC	2. MorganCounts	CYP3A4	RF	4	Random	cutoff6
0.918446301454658	AUROC	2. MorganCounts	CYP3A4	RF	5	Random	cutoff6
0.998812821527503	AUROC	2. MorganCounts	CYP3A4	RF	6	Random	cutoff6
0.923401950162514	AUROC	2. MorganCounts	CYP3A4	RF	7	Random	cutoff6
0.997059733828536	AUROC	2. MorganCounts	CYP3A4	RF	8	Random	cutoff6
0.796657381615599	AUROC	2. MorganCounts	CYP3A4	RF	9	Random	cutoff6
0.853993055555556	AUROC	2. MorganCounts	CYP3A4	RF	10	Random	cutoff6
0.998626373626374	AUROC	2. MorganCounts	CYP3A4	RF	11	Random	cutoff6
0.980037140204271	AUROC	2. MorganCounts	CYP3A4	RF	12	Random	cutoff6
0.980810894459919	AUROC	2. MorganCounts	CYP3A4	RF	13	Random	cutoff6
0.99585635359116	AUROC	2. MorganCounts	CYP3A4	RF	14	Random	cutoff6
0.887290502793296	AUROC	2. MorganCounts	CYP3A4	RF	15	Random	cutoff6
0.998417095370004	AUROC	2. MorganCounts	CYP3A4	RF	16	Random	cutoff6
0.888049450549451	AUROC	2. MorganCounts	CYP3A4	RF	17	Random	cutoff6
0.986731843575419	AUROC	2. MorganCounts	CYP3A4	RF	18	Random	cutoff6
0.81618519984171	AUROC	2. MorganCounts	CYP3A4	RF	19	Random	cutoff6
0.8008356545961	AUROC	2. MorganCounts	CYP3A4	RF	20	Random	cutoff6
0.876335575781559	AUROC	2. MorganCounts	CYP3A4	RF	21	Random	cutoff6
0.995316804407713	AUROC	2. MorganCounts	CYP3A4	RF	22	Random	cutoff6
0.962603878116344	AUROC	2. MorganCounts	CYP3A4	RF	23	Random	cutoff6
0.935100910170162	AUROC	2. MorganCounts	CYP3A4	RF	24	Random	cutoff6
0.92108938547486	AUROC	2. MorganCounts	CYP3A4	RF	25	Random	cutoff6
0.944908696997834	AUROC	2. MorganCounts	CYP3A4	RF	26	Random	cutoff6
0.864265927977839	AUROC	2. MorganCounts	CYP3A4	RF	27	Random	cutoff6
0.858680555555556	AUROC	2. MorganCounts	CYP3A4	RF	28	Random	cutoff6
0.976825842696629	AUROC	2. MorganCounts	CYP3A4	RF	29	Random	cutoff6
0.942619707162643	AUROC	3. MACCS	CYP3A4	RF	0	Random	cutoff6
0.678571428571428	AUROC	3. MACCS	CYP3A4	RF	1	Random	cutoff6
0.882271468144044	AUROC	3. MACCS	CYP3A4	RF	2	Random	cutoff6
0.893646408839779	AUROC	3. MACCS	CYP3A4	RF	3	Random	cutoff6
0.808931860036832	AUROC	3. MACCS	CYP3A4	RF	4	Random	cutoff6
0.846641906530486	AUROC	3. MACCS	CYP3A4	RF	5	Random	cutoff6
0.99604273842501	AUROC	3. MACCS	CYP3A4	RF	6	Random	cutoff6
0.975514626218852	AUROC	3. MACCS	CYP3A4	RF	7	Random	cutoff6
0.994738471061591	AUROC	3. MACCS	CYP3A4	RF	8	Random	cutoff6
0.841225626740947	AUROC	3. MACCS	CYP3A4	RF	9	Random	cutoff6
0.8328125	AUROC	3. MACCS	CYP3A4	RF	10	Random	cutoff6
0.990384615384615	AUROC	3. MACCS	CYP3A4	RF	11	Random	cutoff6
0.928505106778087	AUROC	3. MACCS	CYP3A4	RF	12	Random	cutoff6
0.986691426802847	AUROC	3. MACCS	CYP3A4	RF	13	Random	cutoff6
0.985036832412523	AUROC	3. MACCS	CYP3A4	RF	14	Random	cutoff6
0.82695530726257	AUROC	3. MACCS	CYP3A4	RF	15	Random	cutoff6
0.99604273842501	AUROC	3. MACCS	CYP3A4	RF	16	Random	cutoff6
0.880837912087912	AUROC	3. MACCS	CYP3A4	RF	17	Random	cutoff6
0.913966480446927	AUROC	3. MACCS	CYP3A4	RF	18	Random	cutoff6
0.765927977839335	AUROC	3. MACCS	CYP3A4	RF	19	Random	cutoff6
0.865366759517177	AUROC	3. MACCS	CYP3A4	RF	20	Random	cutoff6
0.875741986545311	AUROC	3. MACCS	CYP3A4	RF	21	Random	cutoff6
0.993388429752066	AUROC	3. MACCS	CYP3A4	RF	22	Random	cutoff6
0.803521962801741	AUROC	3. MACCS	CYP3A4	RF	23	Random	cutoff6
0.981994459833795	AUROC	3. MACCS	CYP3A4	RF	24	Random	cutoff6
0.940223463687151	AUROC	3. MACCS	CYP3A4	RF	25	Random	cutoff6
0.929124110182606	AUROC	3. MACCS	CYP3A4	RF	26	Random	cutoff6
0.992481203007519	AUROC	3. MACCS	CYP3A4	RF	27	Random	cutoff6
0.870138888888889	AUROC	3. MACCS	CYP3A4	RF	28	Random	cutoff6
0.924742509363296	AUROC	3. MACCS	CYP3A4	RF	29	Random	cutoff6
0.946576968737634	AUROC	0. RDKit Descriptors	CYP3A4	RF	0	Random	cutoff6
0.737980769230769	AUROC	0. RDKit Descriptors	CYP3A4	RF	1	Random	cutoff6
0.929758607043926	AUROC	0. RDKit Descriptors	CYP3A4	RF	2	Random	cutoff6
0.90768876611418	AUROC	0. RDKit Descriptors	CYP3A4	RF	3	Random	cutoff6
0.797651933701657	AUROC	0. RDKit Descriptors	CYP3A4	RF	4	Random	cutoff6
0.936242649334571	AUROC	0. RDKit Descriptors	CYP3A4	RF	5	Random	cutoff6
0.998812821527503	AUROC	0. RDKit Descriptors	CYP3A4	RF	6	Random	cutoff6
0.983315276273023	AUROC	0. RDKit Descriptors	CYP3A4	RF	7	Random	cutoff6
0.989941194676571	AUROC	0. RDKit Descriptors	CYP3A4	RF	8	Random	cutoff6
0.769266480965645	AUROC	0. RDKit Descriptors	CYP3A4	RF	9	Random	cutoff6
0.858680555555555	AUROC	0. RDKit Descriptors	CYP3A4	RF	10	Random	cutoff6
0.989697802197802	AUROC	0. RDKit Descriptors	CYP3A4	RF	11	Random	cutoff6
0.955586505725781	AUROC	0. RDKit Descriptors	CYP3A4	RF	12	Random	cutoff6
0.986381925100588	AUROC	0. RDKit Descriptors	CYP3A4	RF	13	Random	cutoff6
0.987569060773481	AUROC	0. RDKit Descriptors	CYP3A4	RF	14	Random	cutoff6
0.848324022346369	AUROC	0. RDKit Descriptors	CYP3A4	RF	15	Random	cutoff6
0.994261970716264	AUROC	0. RDKit Descriptors	CYP3A4	RF	16	Random	cutoff6
0.958104395604396	AUROC	0. RDKit Descriptors	CYP3A4	RF	17	Random	cutoff6
0.958659217877095	AUROC	0. RDKit Descriptors	CYP3A4	RF	18	Random	cutoff6
0.75207756232687	AUROC	0. RDKit Descriptors	CYP3A4	RF	19	Random	cutoff6
0.910244506344785	AUROC	0. RDKit Descriptors	CYP3A4	RF	20	Random	cutoff6
0.916303917688959	AUROC	0. RDKit Descriptors	CYP3A4	RF	21	Random	cutoff6
0.997796143250689	AUROC	0. RDKit Descriptors	CYP3A4	RF	22	Random	cutoff6
0.920854768500198	AUROC	0. RDKit Descriptors	CYP3A4	RF	23	Random	cutoff6
0.949544914918876	AUROC	0. RDKit Descriptors	CYP3A4	RF	24	Random	cutoff6
0.973743016759777	AUROC	0. RDKit Descriptors	CYP3A4	RF	25	Random	cutoff6
0.943670690188796	AUROC	0. RDKit Descriptors	CYP3A4	RF	26	Random	cutoff6
0.984368816778789	AUROC	0. RDKit Descriptors	CYP3A4	RF	27	Random	cutoff6
0.89375	AUROC	0. RDKit Descriptors	CYP3A4	RF	28	Random	cutoff6
0.981975655430712	AUROC	0. RDKit Descriptors	CYP3A4	RF	29	Random	cutoff6
0.906608626830234	AUROC	5. PhysChem Descriptors	CYP3A4	RF	0	Random	cutoff6
0.731112637362637	AUROC	5. PhysChem Descriptors	CYP3A4	RF	1	Random	cutoff6
0.8800949742778	AUROC	5. PhysChem Descriptors	CYP3A4	RF	2	Random	cutoff6
0.905386740331492	AUROC	5. PhysChem Descriptors	CYP3A4	RF	3	Random	cutoff6
0.901933701657459	AUROC	5. PhysChem Descriptors	CYP3A4	RF	4	Random	cutoff6
0.949860724233983	AUROC	5. PhysChem Descriptors	CYP3A4	RF	5	Random	cutoff6
0.903640680648991	AUROC	5. PhysChem Descriptors	CYP3A4	RF	6	Random	cutoff6
0.920368364030336	AUROC	5. PhysChem Descriptors	CYP3A4	RF	7	Random	cutoff6
0.952646239554318	AUROC	5. PhysChem Descriptors	CYP3A4	RF	8	Random	cutoff6
0.828845558650573	AUROC	5. PhysChem Descriptors	CYP3A4	RF	9	Random	cutoff6
0.776041666666667	AUROC	5. PhysChem Descriptors	CYP3A4	RF	10	Random	cutoff6
0.70260989010989	AUROC	5. PhysChem Descriptors	CYP3A4	RF	11	Random	cutoff6
0.887805632930981	AUROC	5. PhysChem Descriptors	CYP3A4	RF	12	Random	cutoff6
0.964097802537914	AUROC	5. PhysChem Descriptors	CYP3A4	RF	13	Random	cutoff6
0.838627992633518	AUROC	5. PhysChem Descriptors	CYP3A4	RF	14	Random	cutoff6
0.922905027932961	AUROC	5. PhysChem Descriptors	CYP3A4	RF	15	Random	cutoff6
0.976652156707558	AUROC	5. PhysChem Descriptors	CYP3A4	RF	16	Random	cutoff6
0.863324175824176	AUROC	5. PhysChem Descriptors	CYP3A4	RF	17	Random	cutoff6
0.932122905027933	AUROC	5. PhysChem Descriptors	CYP3A4	RF	18	Random	cutoff6
0.916897506925208	AUROC	5. PhysChem Descriptors	CYP3A4	RF	19	Random	cutoff6
0.870473537604457	AUROC	5. PhysChem Descriptors	CYP3A4	RF	20	Random	cutoff6
0.895528294420261	AUROC	5. PhysChem Descriptors	CYP3A4	RF	21	Random	cutoff6
0.938567493112948	AUROC	5. PhysChem Descriptors	CYP3A4	RF	22	Random	cutoff6
0.813810842896715	AUROC	5. PhysChem Descriptors	CYP3A4	RF	23	Random	cutoff6
0.856351404827859	AUROC	5. PhysChem Descriptors	CYP3A4	RF	24	Random	cutoff6
0.902234636871508	AUROC	5. PhysChem Descriptors	CYP3A4	RF	25	Random	cutoff6
0.901887960383782	AUROC	5. PhysChem Descriptors	CYP3A4	RF	26	Random	cutoff6
0.892758211317768	AUROC	5. PhysChem Descriptors	CYP3A4	RF	27	Random	cutoff6
0.823090277777778	AUROC	5. PhysChem Descriptors	CYP3A4	RF	28	Random	cutoff6
0.942415730337079	AUROC	5. PhysChem Descriptors	CYP3A4	RF	29	Random	cutoff6
0.974475662841314	AUROC	4. AtomPairs	CYP3A4	RF	0	Random	cutoff6
0.742101648351648	AUROC	4. AtomPairs	CYP3A4	RF	1	Random	cutoff6
0.915710328452711	AUROC	4. AtomPairs	CYP3A4	RF	2	Random	cutoff6
0.907918968692449	AUROC	4. AtomPairs	CYP3A4	RF	3	Random	cutoff6
0.93439226519337	AUROC	4. AtomPairs	CYP3A4	RF	4	Random	cutoff6
0.914422779325286	AUROC	4. AtomPairs	CYP3A4	RF	5	Random	cutoff6
0.999406410763752	AUROC	4. AtomPairs	CYP3A4	RF	6	Random	cutoff6
0.97237269772481	AUROC	4. AtomPairs	CYP3A4	RF	7	Random	cutoff6
0.994119467657072	AUROC	4. AtomPairs	CYP3A4	RF	8	Random	cutoff6
0.863200247601362	AUROC	4. AtomPairs	CYP3A4	RF	9	Random	cutoff6
0.802951388888889	AUROC	4. AtomPairs	CYP3A4	RF	10	Random	cutoff6
0.99793956043956	AUROC	4. AtomPairs	CYP3A4	RF	11	Random	cutoff6
0.9900959455277	AUROC	4. AtomPairs	CYP3A4	RF	12	Random	cutoff6
0.981429897864438	AUROC	4. AtomPairs	CYP3A4	RF	13	Random	cutoff6
0.996316758747698	AUROC	4. AtomPairs	CYP3A4	RF	14	Random	cutoff6
0.905446927374302	AUROC	4. AtomPairs	CYP3A4	RF	15	Random	cutoff6
0.998417095370004	AUROC	4. AtomPairs	CYP3A4	RF	16	Random	cutoff6
0.894574175824176	AUROC	4. AtomPairs	CYP3A4	RF	17	Random	cutoff6
0.980307262569832	AUROC	4. AtomPairs	CYP3A4	RF	18	Random	cutoff6
0.88781163434903	AUROC	4. AtomPairs	CYP3A4	RF	19	Random	cutoff6
0.919839059114825	AUROC	4. AtomPairs	CYP3A4	RF	20	Random	cutoff6
0.96814404432133	AUROC	4. AtomPairs	CYP3A4	RF	21	Random	cutoff6
0.995592286501377	AUROC	4. AtomPairs	CYP3A4	RF	22	Random	cutoff6
0.949544914918876	AUROC	4. AtomPairs	CYP3A4	RF	23	Random	cutoff6
0.953502176493866	AUROC	4. AtomPairs	CYP3A4	RF	24	Random	cutoff6
0.977374301675978	AUROC	4. AtomPairs	CYP3A4	RF	25	Random	cutoff6
0.877127824203033	AUROC	4. AtomPairs	CYP3A4	RF	26	Random	cutoff6
0.962801741195093	AUROC	4. AtomPairs	CYP3A4	RF	27	Random	cutoff6
0.912152777777778	AUROC	4. AtomPairs	CYP3A4	RF	28	Random	cutoff6
0.923455056179775	AUROC	4. AtomPairs	CYP3A4	RF	29	Random	cutoff6
0.958680555555556	AUROC	1. MorganBits	MOR	RF	0	Random	cutoff6
0.925521609538003	AUROC	1. MorganBits	MOR	RF	1	Random	cutoff6
0.938459866705303	AUROC	1. MorganBits	MOR	RF	2	Random	cutoff6
0.939695247933884	AUROC	1. MorganBits	MOR	RF	3	Random	cutoff6
0.925277128980833	AUROC	1. MorganBits	MOR	RF	4	Random	cutoff6
0.934576400841461	AUROC	1. MorganBits	MOR	RF	5	Random	cutoff6
0.936599836333879	AUROC	1. MorganBits	MOR	RF	6	Random	cutoff6
0.938471594120972	AUROC	1. MorganBits	MOR	RF	7	Random	cutoff6
0.953980769230769	AUROC	1. MorganBits	MOR	RF	8	Random	cutoff6
0.91785111028715	AUROC	1. MorganBits	MOR	RF	9	Random	cutoff6
0.947400284900285	AUROC	1. MorganBits	MOR	RF	10	Random	cutoff6
0.913425925925926	AUROC	1. MorganBits	MOR	RF	11	Random	cutoff6
0.933881886087768	AUROC	1. MorganBits	MOR	RF	12	Random	cutoff6
0.934570906877663	AUROC	1. MorganBits	MOR	RF	13	Random	cutoff6
0.946609538002981	AUROC	1. MorganBits	MOR	RF	14	Random	cutoff6
0.942941898527005	AUROC	1. MorganBits	MOR	RF	15	Random	cutoff6
0.927887481371088	AUROC	1. MorganBits	MOR	RF	16	Random	cutoff6
0.918872386325921	AUROC	1. MorganBits	MOR	RF	17	Random	cutoff6
0.936641081871345	AUROC	1. MorganBits	MOR	RF	18	Random	cutoff6
0.925040168087999	AUROC	1. MorganBits	MOR	RF	19	Random	cutoff6
0.956031375874496	AUROC	1. MorganBits	MOR	RF	20	Random	cutoff6
0.931892996329789	AUROC	1. MorganBits	MOR	RF	21	Random	cutoff6
0.941655000189186	AUROC	1. MorganBits	MOR	RF	22	Random	cutoff6
0.916694472250028	AUROC	1. MorganBits	MOR	RF	23	Random	cutoff6
0.949616053317879	AUROC	1. MorganBits	MOR	RF	24	Random	cutoff6
0.958962170726876	AUROC	1. MorganBits	MOR	RF	25	Random	cutoff6
0.93834974214721	AUROC	1. MorganBits	MOR	RF	26	Random	cutoff6
0.944551573585592	AUROC	1. MorganBits	MOR	RF	27	Random	cutoff6
0.943052685950413	AUROC	1. MorganBits	MOR	RF	28	Random	cutoff6
0.940498034076016	AUROC	1. MorganBits	MOR	RF	29	Random	cutoff6
0.961019736842105	AUROC	2. MorganCounts	MOR	RF	0	Random	cutoff6
0.931259314456036	AUROC	2. MorganCounts	MOR	RF	1	Random	cutoff6
0.939274847870183	AUROC	2. MorganCounts	MOR	RF	2	Random	cutoff6
0.938846664698938	AUROC	2. MorganCounts	MOR	RF	3	Random	cutoff6
0.924924924924925	AUROC	2. MorganCounts	MOR	RF	4	Random	cutoff6
0.93910881621725	AUROC	2. MorganCounts	MOR	RF	5	Random	cutoff6
0.939300327332242	AUROC	2. MorganCounts	MOR	RF	6	Random	cutoff6
0.937341011871114	AUROC	2. MorganCounts	MOR	RF	7	Random	cutoff6
0.962519230769231	AUROC	2. MorganCounts	MOR	RF	8	Random	cutoff6
0.924586989659292	AUROC	2. MorganCounts	MOR	RF	9	Random	cutoff6
0.954077635327635	AUROC	2. MorganCounts	MOR	RF	10	Random	cutoff6
0.914440035273369	AUROC	2. MorganCounts	MOR	RF	11	Random	cutoff6
0.935165732959851	AUROC	2. MorganCounts	MOR	RF	12	Random	cutoff6
0.942692483262325	AUROC	2. MorganCounts	MOR	RF	13	Random	cutoff6
0.944150521609538	AUROC	2. MorganCounts	MOR	RF	14	Random	cutoff6
0.943166939443535	AUROC	2. MorganCounts	MOR	RF	15	Random	cutoff6
0.93131520119225	AUROC	2. MorganCounts	MOR	RF	16	Random	cutoff6
0.923850813143047	AUROC	2. MorganCounts	MOR	RF	17	Random	cutoff6
0.939857456140351	AUROC	2. MorganCounts	MOR	RF	18	Random	cutoff6
0.925864128867466	AUROC	2. MorganCounts	MOR	RF	19	Random	cutoff6
0.956667373330507	AUROC	2. MorganCounts	MOR	RF	20	Random	cutoff6
0.934617276476598	AUROC	2. MorganCounts	MOR	RF	21	Random	cutoff6
0.943414431117333	AUROC	2. MorganCounts	MOR	RF	22	Random	cutoff6
0.918900381863345	AUROC	2. MorganCounts	MOR	RF	23	Random	cutoff6
0.948837293538105	AUROC	2. MorganCounts	MOR	RF	24	Random	cutoff6
0.965696177460883	AUROC	2. MorganCounts	MOR	RF	25	Random	cutoff6
0.94031519347975	AUROC	2. MorganCounts	MOR	RF	26	Random	cutoff6
0.943914862652356	AUROC	2. MorganCounts	MOR	RF	27	Random	cutoff6
0.944878984651712	AUROC	2. MorganCounts	MOR	RF	28	Random	cutoff6
0.941827373151095	AUROC	2. MorganCounts	MOR	RF	29	Random	cutoff6
0.933881578947368	AUROC	3. MACCS	MOR	RF	0	Random	cutoff6
0.899795081967213	AUROC	3. MACCS	MOR	RF	1	Random	cutoff6
0.910044190089829	AUROC	3. MACCS	MOR	RF	2	Random	cutoff6
0.90420233175915	AUROC	3. MACCS	MOR	RF	3	Random	cutoff6
0.882493604715827	AUROC	3. MACCS	MOR	RF	4	Random	cutoff6
0.924784853700516	AUROC	3. MACCS	MOR	RF	5	Random	cutoff6
0.904787234042553	AUROC	3. MACCS	MOR	RF	6	Random	cutoff6
0.91573629169022	AUROC	3. MACCS	MOR	RF	7	Random	cutoff6
0.945365384615385	AUROC	3. MACCS	MOR	RF	8	Random	cutoff6
0.899620978041445	AUROC	3. MACCS	MOR	RF	9	Random	cutoff6
0.922970085470086	AUROC	3. MACCS	MOR	RF	10	Random	cutoff6
0.86384479717813	AUROC	3. MACCS	MOR	RF	11	Random	cutoff6
0.915129940865235	AUROC	3. MACCS	MOR	RF	12	Random	cutoff6
0.903054625684723	AUROC	3. MACCS	MOR	RF	13	Random	cutoff6
0.917138599105812	AUROC	3. MACCS	MOR	RF	14	Random	cutoff6
0.92037643207856	AUROC	3. MACCS	MOR	RF	15	Random	cutoff6
0.899161698956781	AUROC	3. MACCS	MOR	RF	16	Random	cutoff6
0.896386491868569	AUROC	3. MACCS	MOR	RF	17	Random	cutoff6
0.918530701754386	AUROC	3. MACCS	MOR	RF	18	Random	cutoff6
0.899270794710172	AUROC	3. MACCS	MOR	RF	19	Random	cutoff6
0.92185711257155	AUROC	3. MACCS	MOR	RF	20	Random	cutoff6
0.905236671837754	AUROC	3. MACCS	MOR	RF	21	Random	cutoff6
0.919066177305233	AUROC	3. MACCS	MOR	RF	22	Random	cutoff6
0.898732065398732	AUROC	3. MACCS	MOR	RF	23	Random	cutoff6
0.924279194436395	AUROC	3. MACCS	MOR	RF	24	Random	cutoff6
0.950604080015845	AUROC	3. MACCS	MOR	RF	25	Random	cutoff6
0.930992823397887	AUROC	3. MACCS	MOR	RF	26	Random	cutoff6
0.920902310351101	AUROC	3. MACCS	MOR	RF	27	Random	cutoff6
0.909478305785124	AUROC	3. MACCS	MOR	RF	28	Random	cutoff6
0.927916120576671	AUROC	3. MACCS	MOR	RF	29	Random	cutoff6
0.930975877192982	AUROC	0. RDKit Descriptors	MOR	RF	0	Random	cutoff6
0.918256333830104	AUROC	0. RDKit Descriptors	MOR	RF	1	Random	cutoff6
0.918701101130107	AUROC	0. RDKit Descriptors	MOR	RF	2	Random	cutoff6
0.922852715466352	AUROC	0. RDKit Descriptors	MOR	RF	3	Random	cutoff6
0.904756608460312	AUROC	0. RDKit Descriptors	MOR	RF	4	Random	cutoff6
0.935436986039396	AUROC	0. RDKit Descriptors	MOR	RF	5	Random	cutoff6
0.901432078559738	AUROC	0. RDKit Descriptors	MOR	RF	6	Random	cutoff6
0.938347936687394	AUROC	0. RDKit Descriptors	MOR	RF	7	Random	cutoff6
0.946307692307692	AUROC	0. RDKit Descriptors	MOR	RF	8	Random	cutoff6
0.909529106414535	AUROC	0. RDKit Descriptors	MOR	RF	9	Random	cutoff6
0.939316239316239	AUROC	0. RDKit Descriptors	MOR	RF	10	Random	cutoff6
0.884700176366843	AUROC	0. RDKit Descriptors	MOR	RF	11	Random	cutoff6
0.923669467787115	AUROC	0. RDKit Descriptors	MOR	RF	12	Random	cutoff6
0.922702373706634	AUROC	0. RDKit Descriptors	MOR	RF	13	Random	cutoff6
0.927477645305514	AUROC	0. RDKit Descriptors	MOR	RF	14	Random	cutoff6
0.929480360065466	AUROC	0. RDKit Descriptors	MOR	RF	15	Random	cutoff6
0.914139344262295	AUROC	0. RDKit Descriptors	MOR	RF	16	Random	cutoff6
0.911197311649519	AUROC	0. RDKit Descriptors	MOR	RF	17	Random	cutoff6
0.92624269005848	AUROC	0. RDKit Descriptors	MOR	RF	18	Random	cutoff6
0.913010340707782	AUROC	0. RDKit Descriptors	MOR	RF	19	Random	cutoff6
0.939431842272631	AUROC	0. RDKit Descriptors	MOR	RF	20	Random	cutoff6
0.920674259336335	AUROC	0. RDKit Descriptors	MOR	RF	21	Random	cutoff6
0.921203980475992	AUROC	0. RDKit Descriptors	MOR	RF	22	Random	cutoff6
0.903699996292589	AUROC	0. RDKit Descriptors	MOR	RF	23	Random	cutoff6
0.920023181686468	AUROC	0. RDKit Descriptors	MOR	RF	24	Random	cutoff6
0.960249554367201	AUROC	0. RDKit Descriptors	MOR	RF	25	Random	cutoff6
0.941324966641422	AUROC	0. RDKit Descriptors	MOR	RF	26	Random	cutoff6
0.926378024376933	AUROC	0. RDKit Descriptors	MOR	RF	27	Random	cutoff6
0.920159386068477	AUROC	0. RDKit Descriptors	MOR	RF	28	Random	cutoff6
0.927878674405542	AUROC	0. RDKit Descriptors	MOR	RF	29	Random	cutoff6
0.898684210526316	AUROC	5. PhysChem Descriptors	MOR	RF	0	Random	cutoff6
0.849329359165425	AUROC	5. PhysChem Descriptors	MOR	RF	1	Random	cutoff6
0.85408215010142	AUROC	5. PhysChem Descriptors	MOR	RF	2	Random	cutoff6
0.843971369539551	AUROC	5. PhysChem Descriptors	MOR	RF	3	Random	cutoff6
0.85822859896934	AUROC	5. PhysChem Descriptors	MOR	RF	4	Random	cutoff6
0.866743163128705	AUROC	5. PhysChem Descriptors	MOR	RF	5	Random	cutoff6
0.862704582651391	AUROC	5. PhysChem Descriptors	MOR	RF	6	Random	cutoff6
0.890739824759751	AUROC	5. PhysChem Descriptors	MOR	RF	7	Random	cutoff6
0.886769230769231	AUROC	5. PhysChem Descriptors	MOR	RF	8	Random	cutoff6
0.84579574012277	AUROC	5. PhysChem Descriptors	MOR	RF	9	Random	cutoff6
0.880341880341881	AUROC	5. PhysChem Descriptors	MOR	RF	10	Random	cutoff6
0.78831569664903	AUROC	5. PhysChem Descriptors	MOR	RF	11	Random	cutoff6
0.860294117647059	AUROC	5. PhysChem Descriptors	MOR	RF	12	Random	cutoff6
0.865756238587949	AUROC	5. PhysChem Descriptors	MOR	RF	13	Random	cutoff6
0.868032786885246	AUROC	5. PhysChem Descriptors	MOR	RF	14	Random	cutoff6
0.870928805237316	AUROC	5. PhysChem Descriptors	MOR	RF	15	Random	cutoff6
0.856017138599106	AUROC	5. PhysChem Descriptors	MOR	RF	16	Random	cutoff6
0.862574676402257	AUROC	5. PhysChem Descriptors	MOR	RF	17	Random	cutoff6
0.878344298245614	AUROC	5. PhysChem Descriptors	MOR	RF	18	Random	cutoff6
0.841119762699296	AUROC	5. PhysChem Descriptors	MOR	RF	19	Random	cutoff6
0.851833792664829	AUROC	5. PhysChem Descriptors	MOR	RF	20	Random	cutoff6
0.858640130160051	AUROC	5. PhysChem Descriptors	MOR	RF	21	Random	cutoff6
0.853229407090696	AUROC	5. PhysChem Descriptors	MOR	RF	22	Random	cutoff6
0.847681014347681	AUROC	5. PhysChem Descriptors	MOR	RF	23	Random	cutoff6
0.814202405099971	AUROC	5. PhysChem Descriptors	MOR	RF	24	Random	cutoff6
0.904060209942563	AUROC	5. PhysChem Descriptors	MOR	RF	25	Random	cutoff6
0.864582206354358	AUROC	5. PhysChem Descriptors	MOR	RF	26	Random	cutoff6
0.837584136801892	AUROC	5. PhysChem Descriptors	MOR	RF	27	Random	cutoff6
0.843381050767414	AUROC	5. PhysChem Descriptors	MOR	RF	28	Random	cutoff6
0.878206328402921	AUROC	5. PhysChem Descriptors	MOR	RF	29	Random	cutoff6
0.951279239766082	AUROC	4. AtomPairs	MOR	RF	0	Random	cutoff6
0.924236214605067	AUROC	4. AtomPairs	MOR	RF	1	Random	cutoff6
0.939329179947841	AUROC	4. AtomPairs	MOR	RF	2	Random	cutoff6
0.94799660566706	AUROC	4. AtomPairs	MOR	RF	3	Random	cutoff6
0.938697957216476	AUROC	4. AtomPairs	MOR	RF	4	Random	cutoff6
0.936010709504686	AUROC	4. AtomPairs	MOR	RF	5	Random	cutoff6
0.939218494271686	AUROC	4. AtomPairs	MOR	RF	6	Random	cutoff6
0.938082956472583	AUROC	4. AtomPairs	MOR	RF	7	Random	cutoff6
0.962019230769231	AUROC	4. AtomPairs	MOR	RF	8	Random	cutoff6
0.926193713179253	AUROC	4. AtomPairs	MOR	RF	9	Random	cutoff6
0.951103988603988	AUROC	4. AtomPairs	MOR	RF	10	Random	cutoff6
0.921252204585538	AUROC	4. AtomPairs	MOR	RF	11	Random	cutoff6
0.929582944288827	AUROC	4. AtomPairs	MOR	RF	12	Random	cutoff6
0.935027388922702	AUROC	4. AtomPairs	MOR	RF	13	Random	cutoff6
0.939642324888226	AUROC	4. AtomPairs	MOR	RF	14	Random	cutoff6
0.935965630114566	AUROC	4. AtomPairs	MOR	RF	15	Random	cutoff6
0.935376304023845	AUROC	4. AtomPairs	MOR	RF	16	Random	cutoff6
0.922689180219051	AUROC	4. AtomPairs	MOR	RF	17	Random	cutoff6
0.92688230994152	AUROC	4. AtomPairs	MOR	RF	18	Random	cutoff6
0.916882956371277	AUROC	4. AtomPairs	MOR	RF	19	Random	cutoff6
0.945813016747933	AUROC	4. AtomPairs	MOR	RF	20	Random	cutoff6
0.929963297892467	AUROC	4. AtomPairs	MOR	RF	21	Random	cutoff6
0.944909001475652	AUROC	4. AtomPairs	MOR	RF	22	Random	cutoff6
0.918844770696622	AUROC	4. AtomPairs	MOR	RF	23	Random	cutoff6
0.935453491741524	AUROC	4. AtomPairs	MOR	RF	24	Random	cutoff6
0.962408397702515	AUROC	4. AtomPairs	MOR	RF	25	Random	cutoff6
0.935013884380973	AUROC	4. AtomPairs	MOR	RF	26	Random	cutoff6
0.936547207567764	AUROC	4. AtomPairs	MOR	RF	27	Random	cutoff6
0.939326298701299	AUROC	4. AtomPairs	MOR	RF	28	Random	cutoff6
0.930106721587718	AUROC	4. AtomPairs	MOR	RF	29	Random	cutoff6
0.91870777027027	AUROC	1. MorganBits	DOR	RF	0	Random	cutoff6
0.916737694438526	AUROC	1. MorganBits	DOR	RF	1	Random	cutoff6
0.946006274131274	AUROC	1. MorganBits	DOR	RF	2	Random	cutoff6
0.901129426129426	AUROC	1. MorganBits	DOR	RF	3	Random	cutoff6
0.923548387096774	AUROC	1. MorganBits	DOR	RF	4	Random	cutoff6
0.912152745517049	AUROC	1. MorganBits	DOR	RF	5	Random	cutoff6
0.934931506849315	AUROC	1. MorganBits	DOR	RF	6	Random	cutoff6
0.936342592592592	AUROC	1. MorganBits	DOR	RF	7	Random	cutoff6
0.930136373798346	AUROC	1. MorganBits	DOR	RF	8	Random	cutoff6
0.928796266145664	AUROC	1. MorganBits	DOR	RF	9	Random	cutoff6
0.94066722972973	AUROC	1. MorganBits	DOR	RF	10	Random	cutoff6
0.920892154038221	AUROC	1. MorganBits	DOR	RF	11	Random	cutoff6
0.867477692467317	AUROC	1. MorganBits	DOR	RF	12	Random	cutoff6
0.945080787959274	AUROC	1. MorganBits	DOR	RF	13	Random	cutoff6
0.92576447625244	AUROC	1. MorganBits	DOR	RF	14	Random	cutoff6
0.908384778868536	AUROC	1. MorganBits	DOR	RF	15	Random	cutoff6
0.924928729806779	AUROC	1. MorganBits	DOR	RF	16	Random	cutoff6
0.929619271906584	AUROC	1. MorganBits	DOR	RF	17	Random	cutoff6
0.909189222593005	AUROC	1. MorganBits	DOR	RF	18	Random	cutoff6
0.941146881287726	AUROC	1. MorganBits	DOR	RF	19	Random	cutoff6
0.896555301929861	AUROC	1. MorganBits	DOR	RF	20	Random	cutoff6
0.883453824626866	AUROC	1. MorganBits	DOR	RF	21	Random	cutoff6
0.910219178082192	AUROC	1. MorganBits	DOR	RF	22	Random	cutoff6
0.906209677419355	AUROC	1. MorganBits	DOR	RF	23	Random	cutoff6
0.910331156716418	AUROC	1. MorganBits	DOR	RF	24	Random	cutoff6
0.894610151753009	AUROC	1. MorganBits	DOR	RF	25	Random	cutoff6
0.930500894454383	AUROC	1. MorganBits	DOR	RF	26	Random	cutoff6
0.904983309489747	AUROC	1. MorganBits	DOR	RF	27	Random	cutoff6
0.869778806584362	AUROC	1. MorganBits	DOR	RF	28	Random	cutoff6
0.929874776386404	AUROC	1. MorganBits	DOR	RF	29	Random	cutoff6
0.914424469111969	AUROC	2. MorganCounts	DOR	RF	0	Random	cutoff6
0.913408267632644	AUROC	2. MorganCounts	DOR	RF	1	Random	cutoff6
0.950681708494208	AUROC	2. MorganCounts	DOR	RF	2	Random	cutoff6
0.910347985347985	AUROC	2. MorganCounts	DOR	RF	3	Random	cutoff6
0.925	AUROC	2. MorganCounts	DOR	RF	4	Random	cutoff6
0.908180804608381	AUROC	2. MorganCounts	DOR	RF	5	Random	cutoff6
0.943095890410959	AUROC	2. MorganCounts	DOR	RF	6	Random	cutoff6
0.939480452674897	AUROC	2. MorganCounts	DOR	RF	7	Random	cutoff6
0.935613682092555	AUROC	2. MorganCounts	DOR	RF	8	Random	cutoff6
0.93682839465972	AUROC	2. MorganCounts	DOR	RF	9	Random	cutoff6
0.949324324324324	AUROC	2. MorganCounts	DOR	RF	10	Random	cutoff6
0.926029962546816	AUROC	2. MorganCounts	DOR	RF	11	Random	cutoff6
0.869137787922805	AUROC	2. MorganCounts	DOR	RF	12	Random	cutoff6
0.947211155378486	AUROC	2. MorganCounts	DOR	RF	13	Random	cutoff6
0.928854912166558	AUROC	2. MorganCounts	DOR	RF	14	Random	cutoff6
0.915064264750531	AUROC	2. MorganCounts	DOR	RF	15	Random	cutoff6
0.921787562031464	AUROC	2. MorganCounts	DOR	RF	16	Random	cutoff6
0.934378373074281	AUROC	2. MorganCounts	DOR	RF	17	Random	cutoff6
0.915523421085156	AUROC	2. MorganCounts	DOR	RF	18	Random	cutoff6
0.947099262240107	AUROC	2. MorganCounts	DOR	RF	19	Random	cutoff6
0.902910354845404	AUROC	2. MorganCounts	DOR	RF	20	Random	cutoff6
0.879635027985075	AUROC	2. MorganCounts	DOR	RF	21	Random	cutoff6
0.907205479452055	AUROC	2. MorganCounts	DOR	RF	22	Random	cutoff6
0.910295698924731	AUROC	2. MorganCounts	DOR	RF	23	Random	cutoff6
0.915490904850746	AUROC	2. MorganCounts	DOR	RF	24	Random	cutoff6
0.902878074306646	AUROC	2. MorganCounts	DOR	RF	25	Random	cutoff6
0.925402504472272	AUROC	2. MorganCounts	DOR	RF	26	Random	cutoff6
0.911206485455412	AUROC	2. MorganCounts	DOR	RF	27	Random	cutoff6
0.883616255144033	AUROC	2. MorganCounts	DOR	RF	28	Random	cutoff6
0.930590339892666	AUROC	2. MorganCounts	DOR	RF	29	Random	cutoff6
0.901725386100386	AUROC	3. MACCS	DOR	RF	0	Random	cutoff6
0.86660984444918	AUROC	3. MACCS	DOR	RF	1	Random	cutoff6
0.912705115830116	AUROC	3. MACCS	DOR	RF	2	Random	cutoff6
0.896001221001221	AUROC	3. MACCS	DOR	RF	3	Random	cutoff6
0.8825	AUROC	3. MACCS	DOR	RF	4	Random	cutoff6
0.869367276781566	AUROC	3. MACCS	DOR	RF	5	Random	cutoff6
0.880876712328767	AUROC	3. MACCS	DOR	RF	6	Random	cutoff6
0.892515432098765	AUROC	3. MACCS	DOR	RF	7	Random	cutoff6
0.899983232729712	AUROC	3. MACCS	DOR	RF	8	Random	cutoff6
0.882177358080973	AUROC	3. MACCS	DOR	RF	9	Random	cutoff6
0.901363416988417	AUROC	3. MACCS	DOR	RF	10	Random	cutoff6
0.850139249015654	AUROC	3. MACCS	DOR	RF	11	Random	cutoff6
0.828569205229301	AUROC	3. MACCS	DOR	RF	12	Random	cutoff6
0.91290393979637	AUROC	3. MACCS	DOR	RF	13	Random	cutoff6
0.888126219908913	AUROC	3. MACCS	DOR	RF	14	Random	cutoff6
0.881742738589212	AUROC	3. MACCS	DOR	RF	15	Random	cutoff6
0.885756519902861	AUROC	3. MACCS	DOR	RF	16	Random	cutoff6
0.901776076930625	AUROC	3. MACCS	DOR	RF	17	Random	cutoff6
0.876560375726115	AUROC	3. MACCS	DOR	RF	18	Random	cutoff6
0.921082047842611	AUROC	3. MACCS	DOR	RF	19	Random	cutoff6
0.859695995019714	AUROC	3. MACCS	DOR	RF	20	Random	cutoff6
0.851416744402985	AUROC	3. MACCS	DOR	RF	21	Random	cutoff6
0.873616438356164	AUROC	3. MACCS	DOR	RF	22	Random	cutoff6
0.886666666666666	AUROC	3. MACCS	DOR	RF	23	Random	cutoff6
0.887564132462687	AUROC	3. MACCS	DOR	RF	24	Random	cutoff6
0.85149136577708	AUROC	3. MACCS	DOR	RF	25	Random	cutoff6
0.844782349433512	AUROC	3. MACCS	DOR	RF	26	Random	cutoff6
0.883214115402957	AUROC	3. MACCS	DOR	RF	27	Random	cutoff6
0.843338477366255	AUROC	3. MACCS	DOR	RF	28	Random	cutoff6
0.907841383422779	AUROC	3. MACCS	DOR	RF	29	Random	cutoff6
0.90609917953668	AUROC	0. RDKit Descriptors	DOR	RF	0	Random	cutoff6
0.889809290432559	AUROC	0. RDKit Descriptors	DOR	RF	1	Random	cutoff6
0.92136221042471	AUROC	0. RDKit Descriptors	DOR	RF	2	Random	cutoff6
0.891788766788767	AUROC	0. RDKit Descriptors	DOR	RF	3	Random	cutoff6
0.894193548387097	AUROC	0. RDKit Descriptors	DOR	RF	4	Random	cutoff6
0.884883396822447	AUROC	0. RDKit Descriptors	DOR	RF	5	Random	cutoff6
0.917972602739726	AUROC	0. RDKit Descriptors	DOR	RF	6	Random	cutoff6
0.922042181069959	AUROC	0. RDKit Descriptors	DOR	RF	7	Random	cutoff6
0.918622848200313	AUROC	0. RDKit Descriptors	DOR	RF	8	Random	cutoff6
0.912352111147292	AUROC	0. RDKit Descriptors	DOR	RF	9	Random	cutoff6
0.910261824324324	AUROC	0. RDKit Descriptors	DOR	RF	10	Random	cutoff6
0.888840871986939	AUROC	0. RDKit Descriptors	DOR	RF	11	Random	cutoff6
0.858424984436605	AUROC	0. RDKit Descriptors	DOR	RF	12	Random	cutoff6
0.935978308986277	AUROC	0. RDKit Descriptors	DOR	RF	13	Random	cutoff6
0.921893298633702	AUROC	0. RDKit Descriptors	DOR	RF	14	Random	cutoff6
0.896847485072361	AUROC	0. RDKit Descriptors	DOR	RF	15	Random	cutoff6
0.906398479569211	AUROC	0. RDKit Descriptors	DOR	RF	16	Random	cutoff6
0.91973309783142	AUROC	0. RDKit Descriptors	DOR	RF	17	Random	cutoff6
0.901248300580892	AUROC	0. RDKit Descriptors	DOR	RF	18	Random	cutoff6
0.940587972278113	AUROC	0. RDKit Descriptors	DOR	RF	19	Random	cutoff6
0.902754720896452	AUROC	0. RDKit Descriptors	DOR	RF	20	Random	cutoff6
0.861444729477612	AUROC	0. RDKit Descriptors	DOR	RF	21	Random	cutoff6
0.884219178082192	AUROC	0. RDKit Descriptors	DOR	RF	22	Random	cutoff6
0.898844086021505	AUROC	0. RDKit Descriptors	DOR	RF	23	Random	cutoff6
0.890741604477612	AUROC	0. RDKit Descriptors	DOR	RF	24	Random	cutoff6
0.887519623233909	AUROC	0. RDKit Descriptors	DOR	RF	25	Random	cutoff6
0.906231365533691	AUROC	0. RDKit Descriptors	DOR	RF	26	Random	cutoff6
0.904482594182165	AUROC	0. RDKit Descriptors	DOR	RF	27	Random	cutoff6
0.878009259259259	AUROC	0. RDKit Descriptors	DOR	RF	28	Random	cutoff6
0.905843768634466	AUROC	0. RDKit Descriptors	DOR	RF	29	Random	cutoff6
0.798292712355212	AUROC	5. PhysChem Descriptors	DOR	RF	0	Random	cutoff6
0.802498401875133	AUROC	5. PhysChem Descriptors	DOR	RF	1	Random	cutoff6
0.863175675675676	AUROC	5. PhysChem Descriptors	DOR	RF	2	Random	cutoff6
0.804639804639805	AUROC	5. PhysChem Descriptors	DOR	RF	3	Random	cutoff6
0.802338709677419	AUROC	5. PhysChem Descriptors	DOR	RF	4	Random	cutoff6
0.750534237666078	AUROC	5. PhysChem Descriptors	DOR	RF	5	Random	cutoff6
0.839205479452055	AUROC	5. PhysChem Descriptors	DOR	RF	6	Random	cutoff6
0.829398148148148	AUROC	5. PhysChem Descriptors	DOR	RF	7	Random	cutoff6
0.823664207467025	AUROC	5. PhysChem Descriptors	DOR	RF	8	Random	cutoff6
0.825328340388581	AUROC	5. PhysChem Descriptors	DOR	RF	9	Random	cutoff6
0.804898648648649	AUROC	5. PhysChem Descriptors	DOR	RF	10	Random	cutoff6
0.808676654182272	AUROC	5. PhysChem Descriptors	DOR	RF	11	Random	cutoff6
0.767223490350695	AUROC	5. PhysChem Descriptors	DOR	RF	12	Random	cutoff6
0.852783311199646	AUROC	5. PhysChem Descriptors	DOR	RF	13	Random	cutoff6
0.843623942745608	AUROC	5. PhysChem Descriptors	DOR	RF	14	Random	cutoff6
0.810317781601053	AUROC	5. PhysChem Descriptors	DOR	RF	15	Random	cutoff6
0.826892619575546	AUROC	5. PhysChem Descriptors	DOR	RF	16	Random	cutoff6
0.853105681483662	AUROC	5. PhysChem Descriptors	DOR	RF	17	Random	cutoff6
0.817049808429119	AUROC	5. PhysChem Descriptors	DOR	RF	18	Random	cutoff6
0.875810418063939	AUROC	5. PhysChem Descriptors	DOR	RF	19	Random	cutoff6
0.805353807843951	AUROC	5. PhysChem Descriptors	DOR	RF	20	Random	cutoff6
0.796262826492537	AUROC	5. PhysChem Descriptors	DOR	RF	21	Random	cutoff6
0.819835616438356	AUROC	5. PhysChem Descriptors	DOR	RF	22	Random	cutoff6
0.859435483870968	AUROC	5. PhysChem Descriptors	DOR	RF	23	Random	cutoff6
0.814394822761194	AUROC	5. PhysChem Descriptors	DOR	RF	24	Random	cutoff6
0.779565672422815	AUROC	5. PhysChem Descriptors	DOR	RF	25	Random	cutoff6
0.797197376267144	AUROC	5. PhysChem Descriptors	DOR	RF	26	Random	cutoff6
0.852288984263233	AUROC	5. PhysChem Descriptors	DOR	RF	27	Random	cutoff6
0.83207304526749	AUROC	5. PhysChem Descriptors	DOR	RF	28	Random	cutoff6
0.808795468097794	AUROC	5. PhysChem Descriptors	DOR	RF	29	Random	cutoff6
0.911438223938224	AUROC	4. AtomPairs	DOR	RF	0	Random	cutoff6
0.909359684636693	AUROC	4. AtomPairs	DOR	RF	1	Random	cutoff6
0.93550916988417	AUROC	4. AtomPairs	DOR	RF	2	Random	cutoff6
0.91013431013431	AUROC	4. AtomPairs	DOR	RF	3	Random	cutoff6
0.917150537634409	AUROC	4. AtomPairs	DOR	RF	4	Random	cutoff6
0.896868902722289	AUROC	4. AtomPairs	DOR	RF	5	Random	cutoff6
0.931095890410959	AUROC	4. AtomPairs	DOR	RF	6	Random	cutoff6
0.923842592592593	AUROC	4. AtomPairs	DOR	RF	7	Random	cutoff6
0.935585736642075	AUROC	4. AtomPairs	DOR	RF	8	Random	cutoff6
0.919461630305004	AUROC	4. AtomPairs	DOR	RF	9	Random	cutoff6
0.924469111969112	AUROC	4. AtomPairs	DOR	RF	10	Random	cutoff6
0.90372611159128	AUROC	4. AtomPairs	DOR	RF	11	Random	cutoff6
0.856764888981116	AUROC	4. AtomPairs	DOR	RF	12	Random	cutoff6
0.940903054448871	AUROC	4. AtomPairs	DOR	RF	13	Random	cutoff6
0.909726740403383	AUROC	4. AtomPairs	DOR	RF	14	Random	cutoff6
0.920579900819755	AUROC	4. AtomPairs	DOR	RF	15	Random	cutoff6
0.913103157005596	AUROC	4. AtomPairs	DOR	RF	16	Random	cutoff6
0.924345010303209	AUROC	4. AtomPairs	DOR	RF	17	Random	cutoff6
0.911475713756025	AUROC	4. AtomPairs	DOR	RF	18	Random	cutoff6
0.952073552425665	AUROC	4. AtomPairs	DOR	RF	19	Random	cutoff6
0.894428304627516	AUROC	4. AtomPairs	DOR	RF	20	Random	cutoff6
0.859899720149254	AUROC	4. AtomPairs	DOR	RF	21	Random	cutoff6
0.889123287671233	AUROC	4. AtomPairs	DOR	RF	22	Random	cutoff6
0.905	AUROC	4. AtomPairs	DOR	RF	23	Random	cutoff6
0.910855876865672	AUROC	4. AtomPairs	DOR	RF	24	Random	cutoff6
0.896520146520146	AUROC	4. AtomPairs	DOR	RF	25	Random	cutoff6
0.922659511031604	AUROC	4. AtomPairs	DOR	RF	26	Random	cutoff6
0.912565569861707	AUROC	4. AtomPairs	DOR	RF	27	Random	cutoff6
0.882947530864198	AUROC	4. AtomPairs	DOR	RF	28	Random	cutoff6
0.931365533691115	AUROC	4. AtomPairs	DOR	RF	29	Random	cutoff6
0.917068645640074	AUROC	1. MorganBits	KOR	RF	0	Random	cutoff6
0.920515394912985	AUROC	1. MorganBits	KOR	RF	1	Random	cutoff6
0.927156592183744	AUROC	1. MorganBits	KOR	RF	2	Random	cutoff6
0.925694569727584	AUROC	1. MorganBits	KOR	RF	3	Random	cutoff6
0.890464473797807	AUROC	1. MorganBits	KOR	RF	4	Random	cutoff6
0.939609053497942	AUROC	1. MorganBits	KOR	RF	5	Random	cutoff6
0.951061477222468	AUROC	1. MorganBits	KOR	RF	6	Random	cutoff6
0.914159173862726	AUROC	1. MorganBits	KOR	RF	7	Random	cutoff6
0.944925400626266	AUROC	1. MorganBits	KOR	RF	8	Random	cutoff6
0.935931393834129	AUROC	1. MorganBits	KOR	RF	9	Random	cutoff6
0.926686812195562	AUROC	1. MorganBits	KOR	RF	10	Random	cutoff6
0.959899405578418	AUROC	1. MorganBits	KOR	RF	11	Random	cutoff6
0.942564745196324	AUROC	1. MorganBits	KOR	RF	12	Random	cutoff6
0.947339681984973	AUROC	1. MorganBits	KOR	RF	13	Random	cutoff6
0.928550543024227	AUROC	1. MorganBits	KOR	RF	14	Random	cutoff6
0.937716336006754	AUROC	1. MorganBits	KOR	RF	15	Random	cutoff6
0.909024573957254	AUROC	1. MorganBits	KOR	RF	16	Random	cutoff6
0.932665260196906	AUROC	1. MorganBits	KOR	RF	17	Random	cutoff6
0.954465541490858	AUROC	1. MorganBits	KOR	RF	18	Random	cutoff6
[truncated: 161 more rows]
