# Supplementary material for: A systematic study of key elements underlying molecular property prediction
Source: Nat Commun. 2023 Oct 13;14:6395. doi: 10.1038/s41467-023-41948-6 (PMC10575948; doi:10.1038/s41467-023-41948-6)
Supplement: Supplementary file 4 — Source Data [file 41467_2023_41948_MOESM4_ESM.zip › SourceData/Fig3/Fig3b.txt]

mean_metric_score	std_metric_score	split_type	mol_rep	mol_prop	model_name	metric_name
0.832969528820964	0.0468424173261259	scaffold	SMILES	BACE	MolBERT	AUROC
0.785584971703956	0.089448911850711	scaffold	SMILES	BACE	MolBERT	AUPRC
0.739718679148221	0.103665386041569	scaffold	SMILES	BACE	MolBERT	Precision_PPV
0.824964125149814	0.0683632929661894	scaffold	SMILES	BACE	MolBERT	Precision_NPV
0.79870945761612	0.0818759509399828	scaffold	Graph	BACE	GROVER	AUROC
0.757310954348541	0.116929038882673	scaffold	Graph	BACE	GROVER	AUPRC
0.741979315028396	0.108679143567235	scaffold	Graph	BACE	GROVER	Precision_PPV
0.779879468408107	0.0961193744843864	scaffold	Graph	BACE	GROVER	Precision_NPV
0.834106870807901	0.0557518748924419	scaffold	Graph	BACE	GROVER_RDKit	AUROC
0.785923601438064	0.095132017827196	scaffold	Graph	BACE	GROVER_RDKit	AUPRC
0.745783826584005	0.0899326432007415	scaffold	Graph	BACE	GROVER_RDKit	Precision_PPV
0.822598455645309	0.0849476710955507	scaffold	Graph	BACE	GROVER_RDKit	Precision_NPV
0.876146679415892	0.0328779184433022	scaffold	rdkit2d	BACE	RF	AUROC
0.832637712896008	0.0632172270990965	scaffold	rdkit2d	BACE	RF	AUPRC
0.790618172886987	0.0684516751737966	scaffold	rdkit2d	BACE	RF	Precision_PPV
0.864122324935452	0.054056711554672	scaffold	rdkit2d	BACE	RF	Precision_NPV
0.895185193959288	0.0323637240046607	scaffold	SMILES	BBBP	MolBERT	AUROC
0.961193877578365	0.0161146161862592	scaffold	SMILES	BBBP	MolBERT	AUPRC
0.942175430205228	0.0239548035175345	scaffold	SMILES	BBBP	MolBERT	Precision_PPV
0.645807608298918	0.103590289217114	scaffold	SMILES	BBBP	MolBERT	Precision_NPV
0.883283905823725	0.0420386250458525	scaffold	Graph	BBBP	GROVER	AUROC
0.94936559099215	0.0267754541790375	scaffold	Graph	BBBP	GROVER	AUPRC
0.935024936636253	0.030965758326921	scaffold	Graph	BBBP	GROVER	Precision_PPV
0.648610117299022	0.106750337713341	scaffold	Graph	BBBP	GROVER	Precision_NPV
0.902540509367438	0.0312445909419845	scaffold	Graph	BBBP	GROVER_RDKit	AUROC
0.957016103919469	0.0194356985257614	scaffold	Graph	BBBP	GROVER_RDKit	AUPRC
0.945375732115162	0.0255338465904217	scaffold	Graph	BBBP	GROVER_RDKit	Precision_PPV
0.651395284070506	0.115126757546147	scaffold	Graph	BBBP	GROVER_RDKit	Precision_NPV
0.922754579960152	0.02307281824806	scaffold	rdkit2d	BBBP	RF	AUROC
0.96777313801886	0.0177308778577111	scaffold	rdkit2d	BBBP	RF	AUPRC
0.950837906587552	0.0248209929872361	scaffold	rdkit2d	BBBP	RF	Precision_PPV
0.684901565792738	0.0914569419273786	scaffold	rdkit2d	BBBP	RF	Precision_NPV
0.766504883108332	0.0333816916222334	scaffold	SMILES	HIV	MolBERT	AUROC
0.264253421986982	0.0623050410120007	scaffold	SMILES	HIV	MolBERT	AUPRC
0.108981417878673	0.0419699853680142	scaffold	SMILES	HIV	MolBERT	Precision_PPV
0.984679218882927	0.0023796925259552	scaffold	SMILES	HIV	MolBERT	Precision_NPV
0.59294758105856	0.102971080930315	scaffold	Graph	HIV	GROVER	AUROC
0.0958367627109295	0.0783469310969469	scaffold	Graph	HIV	GROVER	AUPRC
0.0611443466657047	0.0343245718886901	scaffold	Graph	HIV	GROVER	Precision_PPV
0.96343623987233	0.0504086562805418	scaffold	Graph	HIV	GROVER	Precision_NPV
0.686309754319349	0.086971919211044	scaffold	Graph	HIV	GROVER_RDKit	AUROC
0.205347296800748	0.0636965255468791	scaffold	Graph	HIV	GROVER_RDKit	AUPRC
0.100708289320443	0.0547958694431427	scaffold	Graph	HIV	GROVER_RDKit	Precision_PPV
0.975460420149962	0.0189055080112976	scaffold	Graph	HIV	GROVER_RDKit	Precision_NPV
0.761713064141833	0.0289226466908725	scaffold	rdkit2d	HIV	RF	AUROC
0.288207575751638	0.0640509262864182	scaffold	rdkit2d	HIV	RF	AUPRC
0.13314174675223	0.0473997173522416	scaffold	rdkit2d	HIV	RF	Precision_PPV
0.983399993744528	0.0027682876591607	scaffold	rdkit2d	HIV	RF	Precision_NPV
1.39903767794063	0.292040135334711	scaffold	SMILES	ESOL	MolBERT	RMSE
1.07258200825357	0.230130055402646	scaffold	SMILES	ESOL	MolBERT	MAE
0.385754105199021	0.148214515633546	scaffold	SMILES	ESOL	MolBERT	R2
0.763771871812128	0.0689826912312325	scaffold	SMILES	ESOL	MolBERT	Pearson_R
0.825361710951272	0.248233481606314	scaffold	Graph	ESOL	GROVER	RMSE
0.617621107559858	0.196933850256858	scaffold	Graph	ESOL	GROVER	MAE
0.775071213492534	0.114682706073883	scaffold	Graph	ESOL	GROVER	R2
0.911047049077644	0.0399991547035294	scaffold	Graph	ESOL	GROVER	Pearson_R
0.554662929453953	0.129968755860237	scaffold	Graph	ESOL	GROVER_RDKit	RMSE
0.41010915206678	0.0961692189116653	scaffold	Graph	ESOL	GROVER_RDKit	MAE
0.903344348518953	0.0284421363183701	scaffold	Graph	ESOL	GROVER_RDKit	R2
0.961602605651774	0.0108118672926533	scaffold	Graph	ESOL	GROVER_RDKit	Pearson_R
0.485960171406139	0.10030053999701	scaffold	rdkit2d	ESOL	RF	RMSE
0.355162562573099	0.0642825244681578	scaffold	rdkit2d	ESOL	RF	MAE
0.924580973305468	0.0245991767708354	scaffold	rdkit2d	ESOL	RF	R2
0.967833553743451	0.0110727524133758	scaffold	rdkit2d	ESOL	RF	Pearson_R
5.2970308821296	1.18338875185036	scaffold	SMILES	FreeSolv	MolBERT	RMSE
3.76680035690615	0.818073639515445	scaffold	SMILES	FreeSolv	MolBERT	MAE
-0.450029464026095	0.238815875397342	scaffold	SMILES	FreeSolv	MolBERT	R2
0.275915472767945	0.145667748449333	scaffold	SMILES	FreeSolv	MolBERT	Pearson_R
2.64887557064274	0.97869619620322	scaffold	Graph	FreeSolv	GROVER	RMSE
1.78747439602789	0.585404270632298	scaffold	Graph	FreeSolv	GROVER	MAE
0.627628902699112	0.18072195739585	scaffold	Graph	FreeSolv	GROVER	R2
0.872337632674117	0.0576894629974257	scaffold	Graph	FreeSolv	GROVER	Pearson_R
2.28256566533846	0.632101762482135	scaffold	Graph	FreeSolv	GROVER_RDKit	RMSE
1.56900849997844	0.37132963748751	scaffold	Graph	FreeSolv	GROVER_RDKit	MAE
0.727274151363338	0.0801823361161659	scaffold	Graph	FreeSolv	GROVER_RDKit	R2
0.89163565812284	0.037686659462111	scaffold	Graph	FreeSolv	GROVER_RDKit	Pearson_R
2.68392292006827	0.805838698911087	scaffold	rdkit2d	FreeSolv	RF	RMSE
1.81674416437118	0.490641950897916	scaffold	rdkit2d	FreeSolv	RF	MAE
0.627604216403357	0.115056182064262	scaffold	rdkit2d	FreeSolv	RF	R2
0.847269203357411	0.0565242149665658	scaffold	rdkit2d	FreeSolv	RF	Pearson_R
0.867002355077196	0.0355316557890504	scaffold	SMILES	Lipop	MolBERT	RMSE
0.688748354061939	0.0295790278072778	scaffold	SMILES	Lipop	MolBERT	MAE
0.477676120673478	0.0564363554948559	scaffold	SMILES	Lipop	MolBERT	R2
0.698840180091195	0.0432574199010533	scaffold	SMILES	Lipop	MolBERT	Pearson_R
0.995159047741938	0.0931109796969781	scaffold	Graph	Lipop	GROVER	RMSE
0.801738793729111	0.0818983079001711	scaffold	Graph	Lipop	GROVER	MAE
0.312502474960545	0.102662300927917	scaffold	Graph	Lipop	GROVER	R2
0.65641244330806	0.0806443218831084	scaffold	Graph	Lipop	GROVER	Pearson_R
0.787858042599592	0.0642000807407001	scaffold	Graph	Lipop	GROVER_RDKit	RMSE
0.621903423310923	0.0543559400355621	scaffold	Graph	Lipop	GROVER_RDKit	MAE
0.56464289446346	0.0889896318248038	scaffold	Graph	Lipop	GROVER_RDKit	R2
0.75912174359553	0.0597461898830824	scaffold	Graph	Lipop	GROVER_RDKit	Pearson_R
0.751291677015292	0.0343403746597752	scaffold	rdkit2d	Lipop	RF	RMSE
0.584689522311529	0.0280722423314202	scaffold	rdkit2d	Lipop	RF	MAE
0.607115213505497	0.0494252490643978	scaffold	rdkit2d	Lipop	RF	R2
0.784658164121933	0.0334316688361747	scaffold	rdkit2d	Lipop	RF	Pearson_R
