# Supplementary material for: A systematic study of key elements underlying molecular property prediction
Source: Nat Commun. 2023 Oct 13;14:6395. doi: 10.1038/s41467-023-41948-6 (PMC10575948; doi:10.1038/s41467-023-41948-6)
Supplement: Supplementary file 4 — Source Data [file 41467_2023_41948_MOESM4_ESM.zip › SourceData/Fig3/Fig3c.txt]

model_1	model_2	metric_name	mol_prop	split_type	p_value	stats_method	p_value_group
RF	RF	AUROC	BACE	scaffold	1	ranksums	>=0.05
RF	MolBERT	AUROC	BACE	scaffold	0.000603610841366096	ranksums	<0.05
RF	GROVER	AUROC	BACE	scaffold	8.40120173049148e-05	ranksums	<0.05
RF	GROVER_RDKit	AUROC	BACE	scaffold	0.00341901044855435	ranksums	<0.05
MolBERT	RF	AUROC	BACE	scaffold	0.000603610841366096	ranksums	<0.05
MolBERT	MolBERT	AUROC	BACE	scaffold	1	ranksums	>=0.05
MolBERT	GROVER	AUROC	BACE	scaffold	0.131551611214182	ranksums	>=0.05
MolBERT	GROVER_RDKit	AUROC	BACE	scaffold	0.859183914274438	ranksums	>=0.05
GROVER	RF	AUROC	BACE	scaffold	8.40120173049148e-05	ranksums	<0.05
GROVER	MolBERT	AUROC	BACE	scaffold	0.131551611214182	ranksums	>=0.05
GROVER	GROVER	AUROC	BACE	scaffold	1	ranksums	>=0.05
GROVER	GROVER_RDKit	AUROC	BACE	scaffold	0.127809796539373	ranksums	>=0.05
GROVER_RDKit	RF	AUROC	BACE	scaffold	0.00341901044855435	ranksums	<0.05
GROVER_RDKit	MolBERT	AUROC	BACE	scaffold	0.859183914274438	ranksums	>=0.05
GROVER_RDKit	GROVER	AUROC	BACE	scaffold	0.127809796539373	ranksums	>=0.05
GROVER_RDKit	GROVER_RDKit	AUROC	BACE	scaffold	1	ranksums	>=0.05
RF	RF	AUPRC	BACE	scaffold	1	ranksums	>=0.05
RF	MolBERT	AUPRC	BACE	scaffold	0.0459450883468834	ranksums	<0.05
RF	GROVER	AUPRC	BACE	scaffold	0.0105365252586533	ranksums	<0.05
RF	GROVER_RDKit	AUPRC	BACE	scaffold	0.0384692450879587	ranksums	<0.05
MolBERT	RF	AUPRC	BACE	scaffold	0.0459450883468834	ranksums	<0.05
MolBERT	MolBERT	AUPRC	BACE	scaffold	1	ranksums	>=0.05
MolBERT	GROVER	AUPRC	BACE	scaffold	0.442017913975686	ranksums	>=0.05
MolBERT	GROVER_RDKit	AUPRC	BACE	scaffold	1	ranksums	>=0.05
GROVER	RF	AUPRC	BACE	scaffold	0.0105365252586533	ranksums	<0.05
GROVER	MolBERT	AUPRC	BACE	scaffold	0.442017913975686	ranksums	>=0.05
GROVER	GROVER	AUPRC	BACE	scaffold	1	ranksums	>=0.05
GROVER	GROVER_RDKit	AUPRC	BACE	scaffold	0.477919704209092	ranksums	>=0.05
GROVER_RDKit	RF	AUPRC	BACE	scaffold	0.0384692450879587	ranksums	<0.05
GROVER_RDKit	MolBERT	AUPRC	BACE	scaffold	1	ranksums	>=0.05
GROVER_RDKit	GROVER	AUPRC	BACE	scaffold	0.477919704209092	ranksums	>=0.05
GROVER_RDKit	GROVER_RDKit	AUPRC	BACE	scaffold	1	ranksums	>=0.05
RF	RF	Precision_PPV	BACE	scaffold	1	ranksums	>=0.05
RF	MolBERT	Precision_PPV	BACE	scaffold	0.0536852532867982	ranksums	>=0.05
RF	GROVER	Precision_PPV	BACE	scaffold	0.061451911011257	ranksums	>=0.05
RF	GROVER_RDKit	Precision_PPV	BACE	scaffold	0.0405950005366926	ranksums	<0.05
MolBERT	RF	Precision_PPV	BACE	scaffold	0.0536852532867982	ranksums	>=0.05
MolBERT	MolBERT	Precision_PPV	BACE	scaffold	1	ranksums	>=0.05
MolBERT	GROVER	Precision_PPV	BACE	scaffold	0.662734758176107	ranksums	>=0.05
MolBERT	GROVER_RDKit	Precision_PPV	BACE	scaffold	0.620403720627753	ranksums	>=0.05
GROVER	RF	Precision_PPV	BACE	scaffold	0.061451911011257	ranksums	>=0.05
GROVER	MolBERT	Precision_PPV	BACE	scaffold	0.662734758176107	ranksums	>=0.05
GROVER	GROVER	Precision_PPV	BACE	scaffold	1	ranksums	>=0.05
GROVER	GROVER_RDKit	Precision_PPV	BACE	scaffold	0.976410907876082	ranksums	>=0.05
GROVER_RDKit	RF	Precision_PPV	BACE	scaffold	0.0405950005366926	ranksums	<0.05
GROVER_RDKit	MolBERT	Precision_PPV	BACE	scaffold	0.620403720627753	ranksums	>=0.05
GROVER_RDKit	GROVER	Precision_PPV	BACE	scaffold	0.976410907876082	ranksums	>=0.05
GROVER_RDKit	GROVER_RDKit	Precision_PPV	BACE	scaffold	1	ranksums	>=0.05
RF	RF	Precision_NPV	BACE	scaffold	1	ranksums	>=0.05
RF	MolBERT	Precision_NPV	BACE	scaffold	0.0147104444533948	ranksums	<0.05
RF	GROVER	Precision_NPV	BACE	scaffold	0.000327375625579428	ranksums	<0.05
RF	GROVER_RDKit	Precision_NPV	BACE	scaffold	0.0527747206160589	ranksums	>=0.05
MolBERT	RF	Precision_NPV	BACE	scaffold	0.0147104444533948	ranksums	<0.05
MolBERT	MolBERT	Precision_NPV	BACE	scaffold	1	ranksums	>=0.05
MolBERT	GROVER	Precision_NPV	BACE	scaffold	0.0863464464119469	ranksums	>=0.05
MolBERT	GROVER_RDKit	Precision_NPV	BACE	scaffold	0.761828345935475	ranksums	>=0.05
GROVER	RF	Precision_NPV	BACE	scaffold	0.000327375625579428	ranksums	<0.05
GROVER	MolBERT	Precision_NPV	BACE	scaffold	0.0863464464119469	ranksums	>=0.05
GROVER	GROVER	Precision_NPV	BACE	scaffold	1	ranksums	>=0.05
GROVER	GROVER_RDKit	Precision_NPV	BACE	scaffold	0.0760414758302434	ranksums	>=0.05
GROVER_RDKit	RF	Precision_NPV	BACE	scaffold	0.0527747206160589	ranksums	>=0.05
GROVER_RDKit	MolBERT	Precision_NPV	BACE	scaffold	0.761828345935475	ranksums	>=0.05
GROVER_RDKit	GROVER	Precision_NPV	BACE	scaffold	0.0760414758302434	ranksums	>=0.05
GROVER_RDKit	GROVER_RDKit	Precision_NPV	BACE	scaffold	1	ranksums	>=0.05
RF	RF	AUROC	BBBP	scaffold	1	ranksums	>=0.05
RF	MolBERT	AUROC	BBBP	scaffold	0.00120459794325649	ranksums	<0.05
RF	GROVER	AUROC	BBBP	scaffold	0.000206531204756844	ranksums	<0.05
RF	GROVER_RDKit	AUROC	BBBP	scaffold	0.0210899464078764	ranksums	<0.05
MolBERT	RF	AUROC	BBBP	scaffold	0.00120459794325649	ranksums	<0.05
MolBERT	MolBERT	AUROC	BBBP	scaffold	1	ranksums	>=0.05
MolBERT	GROVER	AUROC	BBBP	scaffold	0.321902185986129	ranksums	>=0.05
MolBERT	GROVER_RDKit	AUROC	BBBP	scaffold	0.336558376394651	ranksums	>=0.05
GROVER	RF	AUROC	BBBP	scaffold	0.000206531204756844	ranksums	<0.05
GROVER	MolBERT	AUROC	BBBP	scaffold	0.321902185986129	ranksums	>=0.05
GROVER	GROVER	AUROC	BBBP	scaffold	1	ranksums	>=0.05
GROVER	GROVER_RDKit	AUROC	BBBP	scaffold	0.083669986917125	ranksums	>=0.05
GROVER_RDKit	RF	AUROC	BBBP	scaffold	0.0210899464078764	ranksums	<0.05
GROVER_RDKit	MolBERT	AUROC	BBBP	scaffold	0.336558376394651	ranksums	>=0.05
GROVER_RDKit	GROVER	AUROC	BBBP	scaffold	0.083669986917125	ranksums	>=0.05
GROVER_RDKit	GROVER_RDKit	AUROC	BBBP	scaffold	1	ranksums	>=0.05
RF	RF	AUPRC	BBBP	scaffold	1	ranksums	>=0.05
RF	MolBERT	AUPRC	BBBP	scaffold	0.0890916344277198	ranksums	>=0.05
RF	GROVER	AUPRC	BBBP	scaffold	0.00432549412299047	ranksums	<0.05
RF	GROVER_RDKit	AUPRC	BBBP	scaffold	0.0345005081441225	ranksums	<0.05
MolBERT	RF	AUPRC	BBBP	scaffold	0.0890916344277198	ranksums	>=0.05
MolBERT	MolBERT	AUPRC	BBBP	scaffold	1	ranksums	>=0.05
MolBERT	GROVER	AUPRC	BBBP	scaffold	0.0785186518194306	ranksums	>=0.05
MolBERT	GROVER_RDKit	AUPRC	BBBP	scaffold	0.367136581248436	ranksums	>=0.05
GROVER	RF	AUPRC	BBBP	scaffold	0.00432549412299047	ranksums	<0.05
GROVER	MolBERT	AUPRC	BBBP	scaffold	0.0785186518194306	ranksums	>=0.05
GROVER	GROVER	AUPRC	BBBP	scaffold	1	ranksums	>=0.05
GROVER	GROVER_RDKit	AUPRC	BBBP	scaffold	0.442017913975686	ranksums	>=0.05
GROVER_RDKit	RF	AUPRC	BBBP	scaffold	0.0345005081441225	ranksums	<0.05
GROVER_RDKit	MolBERT	AUPRC	BBBP	scaffold	0.367136581248436	ranksums	>=0.05
GROVER_RDKit	GROVER	AUPRC	BBBP	scaffold	0.442017913975686	ranksums	>=0.05
GROVER_RDKit	GROVER_RDKit	AUPRC	BBBP	scaffold	1	ranksums	>=0.05
RF	RF	Precision_PPV	BBBP	scaffold	1	ranksums	>=0.05
RF	MolBERT	Precision_PPV	BBBP	scaffold	0.118817344483297	ranksums	>=0.05
RF	GROVER	Precision_PPV	BBBP	scaffold	0.0546088652321406	ranksums	>=0.05
RF	GROVER_RDKit	Precision_PPV	BBBP	scaffold	0.258051495086236	ranksums	>=0.05
MolBERT	RF	Precision_PPV	BBBP	scaffold	0.118817344483297	ranksums	>=0.05
MolBERT	MolBERT	Precision_PPV	BBBP	scaffold	1	ranksums	>=0.05
MolBERT	GROVER	Precision_PPV	BBBP	scaffold	0.69521539906691	ranksums	>=0.05
MolBERT	GROVER_RDKit	Precision_PPV	BBBP	scaffold	0.795845542466455	ranksums	>=0.05
GROVER	RF	Precision_PPV	BBBP	scaffold	0.0546088652321406	ranksums	>=0.05
GROVER	MolBERT	Precision_PPV	BBBP	scaffold	0.69521539906691	ranksums	>=0.05
GROVER	GROVER	Precision_PPV	BBBP	scaffold	1	ranksums	>=0.05
GROVER	GROVER_RDKit	Precision_PPV	BBBP	scaffold	0.290472149493835	ranksums	>=0.05
GROVER_RDKit	RF	Precision_PPV	BBBP	scaffold	0.258051495086236	ranksums	>=0.05
GROVER_RDKit	MolBERT	Precision_PPV	BBBP	scaffold	0.795845542466455	ranksums	>=0.05
GROVER_RDKit	GROVER	Precision_PPV	BBBP	scaffold	0.290472149493835	ranksums	>=0.05
GROVER_RDKit	GROVER_RDKit	Precision_PPV	BBBP	scaffold	1	ranksums	>=0.05
RF	RF	Precision_NPV	BBBP	scaffold	1	ranksums	>=0.05
RF	MolBERT	Precision_NPV	BBBP	scaffold	0.137322834846993	ranksums	>=0.05
RF	GROVER	Precision_NPV	BBBP	scaffold	0.183321226222508	ranksums	>=0.05
RF	GROVER_RDKit	Precision_NPV	BBBP	scaffold	0.277189189773048	ranksums	>=0.05
MolBERT	RF	Precision_NPV	BBBP	scaffold	0.137322834846993	ranksums	>=0.05
MolBERT	MolBERT	Precision_NPV	BBBP	scaffold	1	ranksums	>=0.05
MolBERT	GROVER	Precision_NPV	BBBP	scaffold	0.905849445866094	ranksums	>=0.05
MolBERT	GROVER_RDKit	Precision_NPV	BBBP	scaffold	0.646724577343484	ranksums	>=0.05
GROVER	RF	Precision_NPV	BBBP	scaffold	0.183321226222508	ranksums	>=0.05
GROVER	MolBERT	Precision_NPV	BBBP	scaffold	0.905849445866094	ranksums	>=0.05
GROVER	GROVER	Precision_NPV	BBBP	scaffold	1	ranksums	>=0.05
GROVER	GROVER_RDKit	Precision_NPV	BBBP	scaffold	0.905849445866094	ranksums	>=0.05
GROVER_RDKit	RF	Precision_NPV	BBBP	scaffold	0.277189189773048	ranksums	>=0.05
GROVER_RDKit	MolBERT	Precision_NPV	BBBP	scaffold	0.646724577343484	ranksums	>=0.05
GROVER_RDKit	GROVER	Precision_NPV	BBBP	scaffold	0.905849445866094	ranksums	>=0.05
GROVER_RDKit	GROVER_RDKit	Precision_NPV	BBBP	scaffold	1	ranksums	>=0.05
RF	RF	AUROC	HIV	scaffold	1	ranksums	>=0.05
RF	MolBERT	AUROC	HIV	scaffold	0.544407554012933	ranksums	>=0.05
RF	GROVER	AUROC	HIV	scaffold	1.22911475199739e-09	ranksums	<0.05
RF	GROVER_RDKit	AUROC	HIV	scaffold	1.20441624662381e-07	ranksums	<0.05
MolBERT	RF	AUROC	HIV	scaffold	0.544407554012933	ranksums	>=0.05
MolBERT	MolBERT	AUROC	HIV	scaffold	1	ranksums	>=0.05
MolBERT	GROVER	AUROC	HIV	scaffold	1.34761965448825e-09	ranksums	<0.05
MolBERT	GROVER_RDKit	AUROC	HIV	scaffold	1.79986793636992e-07	ranksums	<0.05
GROVER	RF	AUROC	HIV	scaffold	1.22911475199739e-09	ranksums	<0.05
GROVER	MolBERT	AUROC	HIV	scaffold	1.34761965448825e-09	ranksums	<0.05
GROVER	GROVER	AUROC	HIV	scaffold	1	ranksums	>=0.05
GROVER	GROVER_RDKit	AUROC	HIV	scaffold	0.00018368404743658	ranksums	<0.05
GROVER_RDKit	RF	AUROC	HIV	scaffold	1.20441624662381e-07	ranksums	<0.05
GROVER_RDKit	MolBERT	AUROC	HIV	scaffold	1.79986793636992e-07	ranksums	<0.05
GROVER_RDKit	GROVER	AUROC	HIV	scaffold	0.00018368404743658	ranksums	<0.05
GROVER_RDKit	GROVER_RDKit	AUROC	HIV	scaffold	1	ranksums	>=0.05
RF	RF	AUPRC	HIV	scaffold	1	ranksums	>=0.05
RF	MolBERT	AUPRC	HIV	scaffold	0.0863464464119469	ranksums	>=0.05
RF	GROVER	AUPRC	HIV	scaffold	1.22911475199739e-09	ranksums	<0.05
RF	GROVER_RDKit	AUPRC	HIV	scaffold	1.20771791878894e-05	ranksums	<0.05
MolBERT	RF	AUPRC	HIV	scaffold	0.0863464464119469	ranksums	>=0.05
MolBERT	MolBERT	AUPRC	HIV	scaffold	1	ranksums	>=0.05
MolBERT	GROVER	AUPRC	HIV	scaffold	1.15127886155174e-08	ranksums	<0.05
MolBERT	GROVER_RDKit	AUPRC	HIV	scaffold	0.000512111728435535	ranksums	<0.05
GROVER	RF	AUPRC	HIV	scaffold	1.22911475199739e-09	ranksums	<0.05
GROVER	MolBERT	AUPRC	HIV	scaffold	1.15127886155174e-08	ranksums	<0.05
GROVER	GROVER	AUPRC	HIV	scaffold	1	ranksums	>=0.05
GROVER	GROVER_RDKit	AUPRC	HIV	scaffold	6.97449658924728e-06	ranksums	<0.05
GROVER_RDKit	RF	AUPRC	HIV	scaffold	1.20771791878894e-05	ranksums	<0.05
GROVER_RDKit	MolBERT	AUPRC	HIV	scaffold	0.000512111728435535	ranksums	<0.05
GROVER_RDKit	GROVER	AUPRC	HIV	scaffold	6.97449658924728e-06	ranksums	<0.05
GROVER_RDKit	GROVER_RDKit	AUPRC	HIV	scaffold	1	ranksums	>=0.05
RF	RF	Precision_PPV	HIV	scaffold	1	ranksums	>=0.05
RF	MolBERT	Precision_PPV	HIV	scaffold	0.0276032508030178	ranksums	<0.05
RF	GROVER	Precision_PPV	HIV	scaffold	1.79986793636992e-07	ranksums	<0.05
RF	GROVER_RDKit	Precision_PPV	HIV	scaffold	0.00172265702865928	ranksums	<0.05
MolBERT	RF	Precision_PPV	HIV	scaffold	0.0276032508030178	ranksums	<0.05
MolBERT	MolBERT	Precision_PPV	HIV	scaffold	1	ranksums	>=0.05
MolBERT	GROVER	Precision_PPV	HIV	scaffold	7.73868568857661e-06	ranksums	<0.05
MolBERT	GROVER_RDKit	Precision_PPV	HIV	scaffold	0.139289365686848	ranksums	>=0.05
GROVER	RF	Precision_PPV	HIV	scaffold	1.79986793636992e-07	ranksums	<0.05
GROVER	MolBERT	Precision_PPV	HIV	scaffold	7.73868568857661e-06	ranksums	<0.05
GROVER	GROVER	Precision_PPV	HIV	scaffold	1	ranksums	>=0.05
GROVER	GROVER_RDKit	Precision_PPV	HIV	scaffold	0.000512111728435535	ranksums	<0.05
GROVER_RDKit	RF	Precision_PPV	HIV	scaffold	0.00172265702865928	ranksums	<0.05
GROVER_RDKit	MolBERT	Precision_PPV	HIV	scaffold	0.139289365686848	ranksums	>=0.05
GROVER_RDKit	GROVER	Precision_PPV	HIV	scaffold	0.000512111728435535	ranksums	<0.05
GROVER_RDKit	GROVER_RDKit	Precision_PPV	HIV	scaffold	1	ranksums	>=0.05
RF	RF	Precision_NPV	HIV	scaffold	1	ranksums	>=0.05
RF	MolBERT	Precision_NPV	HIV	scaffold	0.100782631798322	ranksums	>=0.05
RF	GROVER	Precision_NPV	HIV	scaffold	2.67549248023743e-07	ranksums	<0.05
RF	GROVER_RDKit	Precision_NPV	HIV	scaffold	1.58126757191298e-05	ranksums	<0.05
MolBERT	RF	Precision_NPV	HIV	scaffold	0.100782631798322	ranksums	>=0.05
MolBERT	MolBERT	Precision_NPV	HIV	scaffold	1	ranksums	>=0.05
MolBERT	GROVER	Precision_NPV	HIV	scaffold	1.49239971165172e-08	ranksums	<0.05
MolBERT	GROVER_RDKit	Precision_NPV	HIV	scaffold	1.79986793636992e-07	ranksums	<0.05
GROVER	RF	Precision_NPV	HIV	scaffold	2.67549248023743e-07	ranksums	<0.05
GROVER	MolBERT	Precision_NPV	HIV	scaffold	1.49239971165172e-08	ranksums	<0.05
GROVER	GROVER	Precision_NPV	HIV	scaffold	1	ranksums	>=0.05
GROVER	GROVER_RDKit	Precision_NPV	HIV	scaffold	0.0443590716039318	ranksums	<0.05
GROVER_RDKit	RF	Precision_NPV	HIV	scaffold	1.58126757191298e-05	ranksums	<0.05
GROVER_RDKit	MolBERT	Precision_NPV	HIV	scaffold	1.79986793636992e-07	ranksums	<0.05
GROVER_RDKit	GROVER	Precision_NPV	HIV	scaffold	0.0443590716039318	ranksums	<0.05
GROVER_RDKit	GROVER_RDKit	Precision_NPV	HIV	scaffold	1	ranksums	>=0.05
RF	RF	RMSE	ESOL	scaffold	1	ranksums	>=0.05
RF	MolBERT	RMSE	ESOL	scaffold	2.87194906632032e-11	ranksums	<0.05
RF	GROVER	RMSE	ESOL	scaffold	7.43858705279277e-09	ranksums	<0.05
RF	GROVER_RDKit	RMSE	ESOL	scaffold	0.0236963474859871	ranksums	<0.05
MolBERT	RF	RMSE	ESOL	scaffold	2.87194906632032e-11	ranksums	<0.05
MolBERT	MolBERT	RMSE	ESOL	scaffold	1	ranksums	>=0.05
MolBERT	GROVER	RMSE	ESOL	scaffold	2.79274007892698e-09	ranksums	<0.05
MolBERT	GROVER_RDKit	RMSE	ESOL	scaffold	2.87194906632032e-11	ranksums	<0.05
GROVER	RF	RMSE	ESOL	scaffold	7.43858705279277e-09	ranksums	<0.05
GROVER	MolBERT	RMSE	ESOL	scaffold	2.79274007892698e-09	ranksums	<0.05
GROVER	GROVER	RMSE	ESOL	scaffold	1	ranksums	>=0.05
GROVER	GROVER_RDKit	RMSE	ESOL	scaffold	3.20704027752022e-06	ranksums	<0.05
GROVER_RDKit	RF	RMSE	ESOL	scaffold	0.0236963474859871	ranksums	<0.05
GROVER_RDKit	MolBERT	RMSE	ESOL	scaffold	2.87194906632032e-11	ranksums	<0.05
GROVER_RDKit	GROVER	RMSE	ESOL	scaffold	3.20704027752022e-06	ranksums	<0.05
GROVER_RDKit	GROVER_RDKit	RMSE	ESOL	scaffold	1	ranksums	>=0.05
RF	RF	R2	ESOL	scaffold	1	ranksums	>=0.05
RF	MolBERT	R2	ESOL	scaffold	2.87194906632032e-11	ranksums	<0.05
RF	GROVER	R2	ESOL	scaffold	4.00553278177826e-10	ranksums	<0.05
RF	GROVER_RDKit	R2	ESOL	scaffold	0.000571543124125569	ranksums	<0.05
MolBERT	RF	R2	ESOL	scaffold	2.87194906632032e-11	ranksums	<0.05
MolBERT	MolBERT	R2	ESOL	scaffold	1	ranksums	>=0.05
MolBERT	GROVER	R2	ESOL	scaffold	2.2603904862877e-10	ranksums	<0.05
MolBERT	GROVER_RDKit	R2	ESOL	scaffold	2.87194906632032e-11	ranksums	<0.05
GROVER	RF	R2	ESOL	scaffold	4.00553278177826e-10	ranksums	<0.05
GROVER	MolBERT	R2	ESOL	scaffold	2.2603904862877e-10	ranksums	<0.05
GROVER	GROVER	R2	ESOL	scaffold	1	ranksums	>=0.05
GROVER	GROVER_RDKit	R2	ESOL	scaffold	7.38550419509896e-08	ranksums	<0.05
GROVER_RDKit	RF	R2	ESOL	scaffold	0.000571543124125569	ranksums	<0.05
GROVER_RDKit	MolBERT	R2	ESOL	scaffold	2.87194906632032e-11	ranksums	<0.05
GROVER_RDKit	GROVER	R2	ESOL	scaffold	7.38550419509896e-08	ranksums	<0.05
GROVER_RDKit	GROVER_RDKit	R2	ESOL	scaffold	1	ranksums	>=0.05
RF	RF	Pearson_R	ESOL	scaffold	1	ranksums	>=0.05
RF	MolBERT	Pearson_R	ESOL	scaffold	2.87194906632032e-11	ranksums	<0.05
RF	GROVER	Pearson_R	ESOL	scaffold	2.05326829901647e-10	ranksums	<0.05
RF	GROVER_RDKit	Pearson_R	ESOL	scaffold	0.0119589835689516	ranksums	<0.05
MolBERT	RF	Pearson_R	ESOL	scaffold	2.87194906632032e-11	ranksums	<0.05
MolBERT	MolBERT	Pearson_R	ESOL	scaffold	1	ranksums	>=0.05
MolBERT	GROVER	Pearson_R	ESOL	scaffold	5.31674280364279e-10	ranksums	<0.05
MolBERT	GROVER_RDKit	Pearson_R	ESOL	scaffold	2.87194906632032e-11	ranksums	<0.05
GROVER	RF	Pearson_R	ESOL	scaffold	2.05326829901647e-10	ranksums	<0.05
GROVER	MolBERT	Pearson_R	ESOL	scaffold	5.31674280364279e-10	ranksums	<0.05
GROVER	GROVER	Pearson_R	ESOL	scaffold	1	ranksums	>=0.05
GROVER	GROVER_RDKit	Pearson_R	ESOL	scaffold	2.33061531799876e-09	ranksums	<0.05
GROVER_RDKit	RF	Pearson_R	ESOL	scaffold	0.0119589835689516	ranksums	<0.05
GROVER_RDKit	MolBERT	Pearson_R	ESOL	scaffold	2.87194906632032e-11	ranksums	<0.05
GROVER_RDKit	GROVER	Pearson_R	ESOL	scaffold	2.33061531799876e-09	ranksums	<0.05
GROVER_RDKit	GROVER_RDKit	Pearson_R	ESOL	scaffold	1	ranksums	>=0.05
RF	RF	MAE	ESOL	scaffold	1	ranksums	>=0.05
RF	MolBERT	MAE	ESOL	scaffold	2.87194906632032e-11	ranksums	<0.05
RF	GROVER	MAE	ESOL	scaffold	4.78066042920329e-09	ranksums	<0.05
RF	GROVER_RDKit	MAE	ESOL	scaffold	0.0227980810495788	ranksums	<0.05
MolBERT	RF	MAE	ESOL	scaffold	2.87194906632032e-11	ranksums	<0.05
MolBERT	MolBERT	MAE	ESOL	scaffold	1	ranksums	>=0.05
MolBERT	GROVER	MAE	ESOL	scaffold	3.05612809981639e-09	ranksums	<0.05
MolBERT	GROVER_RDKit	MAE	ESOL	scaffold	2.87194906632032e-11	ranksums	<0.05
GROVER	RF	MAE	ESOL	scaffold	4.78066042920329e-09	ranksums	<0.05
GROVER	MolBERT	MAE	ESOL	scaffold	3.05612809981639e-09	ranksums	<0.05
GROVER	GROVER	MAE	ESOL	scaffold	1	ranksums	>=0.05
GROVER	GROVER_RDKit	MAE	ESOL	scaffold	3.97393875818763e-06	ranksums	<0.05
GROVER_RDKit	RF	MAE	ESOL	scaffold	0.0227980810495788	ranksums	<0.05
GROVER_RDKit	MolBERT	MAE	ESOL	scaffold	2.87194906632032e-11	ranksums	<0.05
GROVER_RDKit	GROVER	MAE	ESOL	scaffold	3.97393875818763e-06	ranksums	<0.05
GROVER_RDKit	GROVER_RDKit	MAE	ESOL	scaffold	1	ranksums	>=0.05
RF	RF	RMSE	FreeSolv	scaffold	1	ranksums	>=0.05
RF	MolBERT	RMSE	FreeSolv	scaffold	2.7376658092235e-10	ranksums	<0.05
RF	GROVER	RMSE	FreeSolv	scaffold	0.678900536466896	ranksums	>=0.05
RF	GROVER_RDKit	RMSE	FreeSolv	scaffold	0.0645946503733181	ranksums	>=0.05
MolBERT	RF	RMSE	FreeSolv	scaffold	2.7376658092235e-10	ranksums	<0.05
MolBERT	MolBERT	RMSE	FreeSolv	scaffold	1	ranksums	>=0.05
MolBERT	GROVER	RMSE	FreeSolv	scaffold	1.61897105367219e-09	ranksums	<0.05
MolBERT	GROVER_RDKit	RMSE	FreeSolv	scaffold	5.77298630087336e-11	ranksums	<0.05
GROVER	RF	RMSE	FreeSolv	scaffold	0.678900536466896	ranksums	>=0.05
GROVER	MolBERT	RMSE	FreeSolv	scaffold	1.61897105367219e-09	ranksums	<0.05
GROVER	GROVER	RMSE	FreeSolv	scaffold	1	ranksums	>=0.05
GROVER	GROVER_RDKit	RMSE	FreeSolv	scaffold	0.242819024256211	ranksums	>=0.05
GROVER_RDKit	RF	RMSE	FreeSolv	scaffold	0.0645946503733181	ranksums	>=0.05
GROVER_RDKit	MolBERT	RMSE	FreeSolv	scaffold	5.77298630087336e-11	ranksums	<0.05
GROVER_RDKit	GROVER	RMSE	FreeSolv	scaffold	0.242819024256211	ranksums	>=0.05
GROVER_RDKit	GROVER_RDKit	RMSE	FreeSolv	scaffold	1	ranksums	>=0.05
RF	RF	R2	FreeSolv	scaffold	1	ranksums	>=0.05
RF	MolBERT	R2	FreeSolv	scaffold	2.87194906632032e-11	ranksums	<0.05
RF	GROVER	R2	FreeSolv	scaffold	0.574246727831523	ranksums	>=0.05
RF	GROVER_RDKit	R2	FreeSolv	scaffold	0.00067282950584858	ranksums	<0.05
MolBERT	RF	R2	FreeSolv	scaffold	2.87194906632032e-11	ranksums	<0.05
MolBERT	MolBERT	R2	FreeSolv	scaffold	1	ranksums	>=0.05
MolBERT	GROVER	R2	FreeSolv	scaffold	2.87194906632032e-11	ranksums	<0.05
MolBERT	GROVER_RDKit	R2	FreeSolv	scaffold	2.87194906632032e-11	ranksums	<0.05
GROVER	RF	R2	FreeSolv	scaffold	0.574246727831523	ranksums	>=0.05
GROVER	MolBERT	R2	FreeSolv	scaffold	2.87194906632032e-11	ranksums	<0.05
GROVER	GROVER	R2	FreeSolv	scaffold	1	ranksums	>=0.05
GROVER	GROVER_RDKit	R2	FreeSolv	scaffold	0.0584368468284206	ranksums	>=0.05
GROVER_RDKit	RF	R2	FreeSolv	scaffold	0.00067282950584858	ranksums	<0.05
GROVER_RDKit	MolBERT	R2	FreeSolv	scaffold	2.87194906632032e-11	ranksums	<0.05
GROVER_RDKit	GROVER	R2	FreeSolv	scaffold	0.0584368468284206	ranksums	>=0.05
GROVER_RDKit	GROVER_RDKit	R2	FreeSolv	scaffold	1	ranksums	>=0.05
RF	RF	Pearson_R	FreeSolv	scaffold	1	ranksums	>=0.05
RF	MolBERT	Pearson_R	FreeSolv	scaffold	2.87194906632032e-11	ranksums	<0.05
RF	GROVER	Pearson_R	FreeSolv	scaffold	0.0459450883468834	ranksums	<0.05
RF	GROVER_RDKit	Pearson_R	FreeSolv	scaffold	0.00232223001611648	ranksums	<0.05
MolBERT	RF	Pearson_R	FreeSolv	scaffold	2.87194906632032e-11	ranksums	<0.05
MolBERT	MolBERT	Pearson_R	FreeSolv	scaffold	1	ranksums	>=0.05
MolBERT	GROVER	Pearson_R	FreeSolv	scaffold	2.87194906632032e-11	ranksums	<0.05
MolBERT	GROVER_RDKit	Pearson_R	FreeSolv	scaffold	2.87194906632032e-11	ranksums	<0.05
GROVER	RF	Pearson_R	FreeSolv	scaffold	0.0459450883468834	ranksums	<0.05
GROVER	MolBERT	Pearson_R	FreeSolv	scaffold	2.87194906632032e-11	ranksums	<0.05
GROVER	GROVER	Pearson_R	FreeSolv	scaffold	1	ranksums	>=0.05
GROVER	GROVER_RDKit	Pearson_R	FreeSolv	scaffold	0.359334264539344	ranksums	>=0.05
GROVER_RDKit	RF	Pearson_R	FreeSolv	scaffold	0.00232223001611648	ranksums	<0.05
GROVER_RDKit	MolBERT	Pearson_R	FreeSolv	scaffold	2.87194906632032e-11	ranksums	<0.05
GROVER_RDKit	GROVER	Pearson_R	FreeSolv	scaffold	0.359334264539344	ranksums	>=0.05
GROVER_RDKit	GROVER_RDKit	Pearson_R	FreeSolv	scaffold	1	ranksums	>=0.05
RF	RF	MAE	FreeSolv	scaffold	1	ranksums	>=0.05
RF	MolBERT	MAE	FreeSolv	scaffold	5.77298630087336e-11	ranksums	<0.05
RF	GROVER	MAE	FreeSolv	scaffold	0.678900536466896	ranksums	>=0.05
RF	GROVER_RDKit	MAE	FreeSolv	scaffold	0.0785186518194306	ranksums	>=0.05
MolBERT	RF	MAE	FreeSolv	scaffold	5.77298630087336e-11	ranksums	<0.05
MolBERT	MolBERT	MAE	FreeSolv	scaffold	1	ranksums	>=0.05
MolBERT	GROVER	MAE	FreeSolv	scaffold	2.7376658092235e-10	ranksums	<0.05
MolBERT	GROVER_RDKit	MAE	FreeSolv	scaffold	2.87194906632032e-11	ranksums	<0.05
GROVER	RF	MAE	FreeSolv	scaffold	0.678900536466896	ranksums	>=0.05
GROVER	MolBERT	MAE	FreeSolv	scaffold	2.7376658092235e-10	ranksums	<0.05
GROVER	GROVER	MAE	FreeSolv	scaffold	1	ranksums	>=0.05
GROVER	GROVER_RDKit	MAE	FreeSolv	scaffold	0.280470477277229	ranksums	>=0.05
GROVER_RDKit	RF	MAE	FreeSolv	scaffold	0.0785186518194306	ranksums	>=0.05
GROVER_RDKit	MolBERT	MAE	FreeSolv	scaffold	2.87194906632032e-11	ranksums	<0.05
GROVER_RDKit	GROVER	MAE	FreeSolv	scaffold	0.280470477277229	ranksums	>=0.05
GROVER_RDKit	GROVER_RDKit	MAE	FreeSolv	scaffold	1	ranksums	>=0.05
RF	RF	RMSE	Lipop	scaffold	1	ranksums	>=0.05
RF	MolBERT	RMSE	Lipop	scaffold	3.87871447590138e-11	ranksums	<0.05
RF	GROVER	RMSE	Lipop	scaffold	4.28553928406064e-11	ranksums	<0.05
RF	GROVER_RDKit	RMSE	Lipop	scaffold	0.0320535901106827	ranksums	<0.05
MolBERT	RF	RMSE	Lipop	scaffold	3.87871447590138e-11	ranksums	<0.05
MolBERT	MolBERT	RMSE	Lipop	scaffold	1	ranksums	>=0.05
MolBERT	GROVER	RMSE	Lipop	scaffold	2.894412287526e-07	ranksums	<0.05
MolBERT	GROVER_RDKit	RMSE	Lipop	scaffold	3.97393875818763e-06	ranksums	<0.05
GROVER	RF	RMSE	Lipop	scaffold	4.28553928406064e-11	ranksums	<0.05
GROVER	MolBERT	RMSE	Lipop	scaffold	2.894412287526e-07	ranksums	<0.05
GROVER	GROVER	RMSE	Lipop	scaffold	1	ranksums	>=0.05
GROVER	GROVER_RDKit	RMSE	Lipop	scaffold	1.02179673458755e-09	ranksums	<0.05
GROVER_RDKit	RF	RMSE	Lipop	scaffold	0.0320535901106827	ranksums	<0.05
GROVER_RDKit	MolBERT	RMSE	Lipop	scaffold	3.97393875818763e-06	ranksums	<0.05
GROVER_RDKit	GROVER	RMSE	Lipop	scaffold	1.02179673458755e-09	ranksums	<0.05
GROVER_RDKit	GROVER_RDKit	RMSE	Lipop	scaffold	1	ranksums	>=0.05
RF	RF	R2	Lipop	scaffold	1	ranksums	>=0.05
RF	MolBERT	R2	Lipop	scaffold	6.41463519308275e-10	ranksums	<0.05
RF	GROVER	R2	Lipop	scaffold	5.22831602652652e-11	ranksums	<0.05
RF	GROVER_RDKit	R2	Lipop	scaffold	0.0443590716039318	ranksums	<0.05
MolBERT	RF	R2	Lipop	scaffold	6.41463519308275e-10	ranksums	<0.05
MolBERT	MolBERT	R2	Lipop	scaffold	1	ranksums	>=0.05
MolBERT	GROVER	R2	Lipop	scaffold	6.26388824951319e-08	ranksums	<0.05
MolBERT	GROVER_RDKit	R2	Lipop	scaffold	5.78621818161149e-05	ranksums	<0.05
GROVER	RF	R2	Lipop	scaffold	5.22831602652652e-11	ranksums	<0.05
GROVER	MolBERT	R2	Lipop	scaffold	6.26388824951319e-08	ranksums	<0.05
GROVER	GROVER	R2	Lipop	scaffold	1	ranksums	>=0.05
GROVER	GROVER_RDKit	R2	Lipop	scaffold	9.31346905990068e-10	ranksums	<0.05
GROVER_RDKit	RF	R2	Lipop	scaffold	0.0443590716039318	ranksums	<0.05
GROVER_RDKit	MolBERT	R2	Lipop	scaffold	5.78621818161149e-05	ranksums	<0.05
GROVER_RDKit	GROVER	R2	Lipop	scaffold	9.31346905990068e-10	ranksums	<0.05
GROVER_RDKit	GROVER_RDKit	R2	Lipop	scaffold	1	ranksums	>=0.05
RF	RF	Pearson_R	Lipop	scaffold	1	ranksums	>=0.05
RF	MolBERT	Pearson_R	Lipop	scaffold	1.94330131592334e-09	ranksums	<0.05
RF	GROVER	Pearson_R	Lipop	scaffold	2.1031211365264e-08	ranksums	<0.05
RF	GROVER_RDKit	Pearson_R	Lipop	scaffold	0.110328593661621	ranksums	>=0.05
MolBERT	RF	Pearson_R	Lipop	scaffold	1.94330131592334e-09	ranksums	<0.05
MolBERT	MolBERT	Pearson_R	Lipop	scaffold	1	ranksums	>=0.05
MolBERT	GROVER	Pearson_R	Lipop	scaffold	0.00745108688879847	ranksums	<0.05
MolBERT	GROVER_RDKit	Pearson_R	Lipop	scaffold	6.97871029076066e-05	ranksums	<0.05
GROVER	RF	Pearson_R	Lipop	scaffold	2.1031211365264e-08	ranksums	<0.05
GROVER	MolBERT	Pearson_R	Lipop	scaffold	0.00745108688879847	ranksums	<0.05
GROVER	GROVER	Pearson_R	Lipop	scaffold	1	ranksums	>=0.05
GROVER	GROVER_RDKit	Pearson_R	Lipop	scaffold	3.97393875818763e-06	ranksums	<0.05
GROVER_RDKit	RF	Pearson_R	Lipop	scaffold	0.110328593661621	ranksums	>=0.05
GROVER_RDKit	MolBERT	Pearson_R	Lipop	scaffold	6.97871029076066e-05	ranksums	<0.05
GROVER_RDKit	GROVER	Pearson_R	Lipop	scaffold	3.97393875818763e-06	ranksums	<0.05
GROVER_RDKit	GROVER_RDKit	Pearson_R	Lipop	scaffold	1	ranksums	>=0.05
RF	RF	MAE	Lipop	scaffold	1	ranksums	>=0.05
RF	MolBERT	MAE	Lipop	scaffold	4.28553928406064e-11	ranksums	<0.05
RF	GROVER	MAE	Lipop	scaffold	2.87194906632032e-11	ranksums	<0.05
RF	GROVER_RDKit	MAE	Lipop	scaffold	0.00341901044855435	ranksums	<0.05
MolBERT	RF	MAE	Lipop	scaffold	4.28553928406064e-11	ranksums	<0.05
MolBERT	MolBERT	MAE	Lipop	scaffold	1	ranksums	>=0.05
MolBERT	GROVER	MAE	Lipop	scaffold	8.51344106216369e-07	ranksums	<0.05
MolBERT	GROVER_RDKit	MAE	Lipop	scaffold	2.58323959882252e-06	ranksums	<0.05
GROVER	RF	MAE	Lipop	scaffold	2.87194906632032e-11	ranksums	<0.05
GROVER	MolBERT	MAE	Lipop	scaffold	8.51344106216369e-07	ranksums	<0.05
GROVER	GROVER	MAE	Lipop	scaffold	1	ranksums	>=0.05
GROVER	GROVER_RDKit	MAE	Lipop	scaffold	1.12079149234622e-09	ranksums	<0.05
GROVER_RDKit	RF	MAE	Lipop	scaffold	0.00341901044855435	ranksums	<0.05
GROVER_RDKit	MolBERT	MAE	Lipop	scaffold	2.58323959882252e-06	ranksums	<0.05
GROVER_RDKit	GROVER	MAE	Lipop	scaffold	1.12079149234622e-09	ranksums	<0.05
GROVER_RDKit	GROVER_RDKit	MAE	Lipop	scaffold	1	ranksums	>=0.05
