# Supplementary material for: A systematic study of key elements underlying molecular property prediction
Source: Nat Commun. 2023 Oct 13;14:6395. doi: 10.1038/s41467-023-41948-6 (PMC10575948; doi:10.1038/s41467-023-41948-6)
Supplement: Supplementary file 4 — Source Data [file 41467_2023_41948_MOESM4_ESM.zip › SourceData/Fig3/Fig3a.txt]

mean_metric_score	std_metric_score	split_type	mol_rep	mol_prop	model_name	metric_name
0.832969528820964	0.0468424173261259	Scaffold	SMILES	BACE	MolBERT	AUROC
0.79870945761612	0.0818759509399828	Scaffold	Graph	BACE	GROVER	AUROC
0.834106870807901	0.0557518748924419	Scaffold	Graph	BACE	GROVER_RDKit	AUROC
0.876146679415892	0.0328779184433022	Scaffold	rdkit2d	BACE	RF	AUROC
0.895185193959288	0.0323637240046607	Scaffold	SMILES	BBBP	MolBERT	AUROC
0.883283905823725	0.0420386250458525	Scaffold	Graph	BBBP	GROVER	AUROC
0.902540509367438	0.0312445909419845	Scaffold	Graph	BBBP	GROVER_RDKit	AUROC
0.922754579960152	0.02307281824806	Scaffold	rdkit2d	BBBP	RF	AUROC
0.766504883108332	0.0333816916222334	Scaffold	SMILES	HIV	MolBERT	AUROC
0.59294758105856	0.102971080930315	Scaffold	Graph	HIV	GROVER	AUROC
0.686309754319349	0.086971919211044	Scaffold	Graph	HIV	GROVER_RDKit	AUROC
0.761713064141833	0.0289226466908725	Scaffold	rdkit2d	HIV	RF	AUROC
1.39903767794063	0.292040135334711	Scaffold	SMILES	ESOL	MolBERT	RMSE
0.825361710951272	0.248233481606314	Scaffold	Graph	ESOL	GROVER	RMSE
0.554662929453953	0.129968755860237	Scaffold	Graph	ESOL	GROVER_RDKit	RMSE
0.485960171406139	0.10030053999701	Scaffold	rdkit2d	ESOL	RF	RMSE
5.2970308821296	1.18338875185036	Scaffold	SMILES	FreeSolv	MolBERT	RMSE
2.64887557064274	0.97869619620322	Scaffold	Graph	FreeSolv	GROVER	RMSE
2.28256566533846	0.632101762482135	Scaffold	Graph	FreeSolv	GROVER_RDKit	RMSE
2.68392292006827	0.805838698911087	Scaffold	rdkit2d	FreeSolv	RF	RMSE
0.867002355077196	0.0355316557890504	Scaffold	SMILES	Lipop	MolBERT	RMSE
0.995159047741938	0.0931109796969781	Scaffold	Graph	Lipop	GROVER	RMSE
0.787858042599592	0.0642000807407001	Scaffold	Graph	Lipop	GROVER_RDKit	RMSE
0.751291677015292	0.0343403746597752	Scaffold	rdkit2d	Lipop	RF	RMSE
0.842390771964323	0.0373685022244941	Random	SMILES	BACE	MolBERT	AUROC
0.808167826487238	0.0737185912968702	Random	Graph	BACE	GROVER	AUROC
0.845428932285345	0.0378296199777446	Random	Graph	BACE	GROVER_RDKit	AUROC
0.877018326212242	0.0267782511741357	Random	rdkit2d	BACE	RF	AUROC
0.904012019779177	0.025347777979219	Random	SMILES	BBBP	MolBERT	AUROC
0.90165844356322	0.0360969300075958	Random	Graph	BBBP	GROVER	AUROC
0.912008784301913	0.0322821012135638	Random	Graph	BBBP	GROVER_RDKit	AUROC
0.931997385518847	0.0212878636579333	Random	rdkit2d	BBBP	RF	AUROC
0.794434112197633	0.0262818998903529	Random	SMILES	HIV	MolBERT	AUROC
0.628709772042298	0.0939472217340131	Random	Graph	HIV	GROVER	AUROC
0.723467839313324	0.0585631159548883	Random	Graph	HIV	GROVER_RDKit	AUROC
0.810491974099226	0.0261375052859875	Random	rdkit2d	HIV	RF	AUROC
1.02009427853056	0.114443482641373	Random	SMILES	ESOL	MolBERT	RMSE
0.442003826129544	0.142952673657663	Random	Graph	ESOL	GROVER	RMSE
0.29707025716107	0.0369258828165039	Random	Graph	ESOL	GROVER_RDKit	RMSE
0.350551912507447	0.0381352969903849	Random	rdkit2d	ESOL	RF	RMSE
3.7290424890042	0.502908209333784	Random	SMILES	FreeSolv	MolBERT	RMSE
1.4333900460913	0.563179811728464	Random	Graph	FreeSolv	GROVER	RMSE
1.2308908889001	0.313502766443296	Random	Graph	FreeSolv	GROVER_RDKit	RMSE
1.15052051375805	0.266226523061491	Random	rdkit2d	FreeSolv	RF	RMSE
0.838951193035723	0.0336601373484715	Random	SMILES	Lipop	MolBERT	RMSE
0.986030312618179	0.103170013546251	Random	Graph	Lipop	GROVER	RMSE
0.736993170302614	0.0684895246558763	Random	Graph	Lipop	GROVER_RDKit	RMSE
0.700032287734965	0.0398614971607234	Random	rdkit2d	Lipop	RF	RMSE
