# Supplementary material for: A systematic study of key elements underlying molecular property prediction
Source: Nat Commun. 2023 Oct 13;14:6395. doi: 10.1038/s41467-023-41948-6 (PMC10575948; doi:10.1038/s41467-023-41948-6)
Supplement: Supplementary file 4 — Source Data [file 41467_2023_41948_MOESM4_ESM.zip › SourceData/Fig3/Fig3d.txt]

mean_metric_score	std_metric_score	split_type	mol_rep	mol_prop	model_name	metric_name
0.832969528820964	0.0468424173261259	scaffold	SMILES	BACE	MolBERT	AUROC
0.79870945761612	0.0818759509399828	scaffold	Graph	BACE	GROVER	AUROC
0.876146679415892	0.0328779184433022	scaffold	RDKit2D	BACE	RF	AUROC
0.829443094096386	0.0422686954968166	scaffold	RDKit2D	BACE	SVM	AUROC
0.856351354711096	0.035986243788737	scaffold	RDKit2D	BACE	XGBoost	AUROC
0.755591049318942	0.0707790671053603	scaffold	SMILES	BACE	RNN	AUROC
0.758590439135001	0.0597212136248168	scaffold	Graph	BACE	GCN	AUROC
0.799629114939506	0.048006273289743	scaffold	Graph	BACE	GIN	AUROC
0.895185193959288	0.0323637240046607	scaffold	SMILES	BBBP	MolBERT	AUROC
0.883283905823725	0.0420386250458525	scaffold	Graph	BBBP	GROVER	AUROC
0.922754579960152	0.02307281824806	scaffold	RDKit2D	BBBP	RF	AUROC
0.890064413209326	0.0308682023350749	scaffold	RDKit2D	BBBP	SVM	AUROC
0.903679541544457	0.0284178772388355	scaffold	RDKit2D	BBBP	XGBoost	AUROC
0.915241858711811	0.0314990511183814	scaffold	SMILES	BBBP	RNN	AUROC
0.836376713241056	0.0372078206482769	scaffold	Graph	BBBP	GCN	AUROC
0.830042458136271	0.0496650943261094	scaffold	Graph	BBBP	GIN	AUROC
0.766504883108332	0.0333816916222334	scaffold	SMILES	HIV	MolBERT	AUROC
0.59294758105856	0.102971080930315	scaffold	Graph	HIV	GROVER	AUROC
0.761713064141833	0.0289226466908725	scaffold	RDKit2D	HIV	RF	AUROC
0.719256645947057	0.0362714975812042	scaffold	RDKit2D	HIV	SVM	AUROC
0.724099030783959	0.0308784150625611	scaffold	RDKit2D	HIV	XGBoost	AUROC
0.691852299919272	0.0368879890479563	scaffold	SMILES	HIV	RNN	AUROC
0.706025971836659	0.0408928068412769	scaffold	Graph	HIV	GCN	AUROC
0.704671003864818	0.0377948706985541	scaffold	Graph	HIV	GIN	AUROC
1.39903767794063	0.292040135334711	scaffold	SMILES	ESOL	MolBERT	RMSE
0.825361710951272	0.248233481606314	scaffold	Graph	ESOL	GROVER	RMSE
0.485960171406139	0.10030053999701	scaffold	RDKit2D	ESOL	RF	RMSE
0.642611861495537	0.136302647266213	scaffold	RDKit2D	ESOL	SVM	RMSE
0.423594572867422	0.0725214651279749	scaffold	RDKit2D	ESOL	XGBoost	RMSE
0.742533069027786	0.122503509460147	scaffold	SMILES	ESOL	RNN	RMSE
1.46589310111439	0.382935676629356	scaffold	Graph	ESOL	GCN	RMSE
1.4030905716625	0.37297134615872	scaffold	Graph	ESOL	GIN	RMSE
5.2970308821296	1.18338875185036	scaffold	SMILES	FreeSolv	MolBERT	RMSE
2.64887557064274	0.97869619620322	scaffold	Graph	FreeSolv	GROVER	RMSE
2.68392292006827	0.805838698911087	scaffold	RDKit2D	FreeSolv	RF	RMSE
2.52835512360047	0.751403163444527	scaffold	RDKit2D	FreeSolv	SVM	RMSE
2.37600030885773	0.679628451885433	scaffold	RDKit2D	FreeSolv	XGBoost	RMSE
2.7036576284412	0.775762935957276	scaffold	SMILES	FreeSolv	RNN	RMSE
3.51064151583366	0.807105964346794	scaffold	Graph	FreeSolv	GCN	RMSE
3.14731747569474	0.776054736948908	scaffold	Graph	FreeSolv	GIN	RMSE
0.867002355077196	0.0355316557890504	scaffold	SMILES	Lipop	MolBERT	RMSE
0.995159047741938	0.0931109796969781	scaffold	Graph	Lipop	GROVER	RMSE
0.751291677015292	0.0343403746597752	scaffold	RDKit2D	Lipop	RF	RMSE
0.872433015011686	0.0522984106136872	scaffold	RDKit2D	Lipop	SVM	RMSE
0.790851891138036	0.0319461349977665	scaffold	RDKit2D	Lipop	XGBoost	RMSE
1.0086712829002	0.06901705939916	scaffold	SMILES	Lipop	RNN	RMSE
0.923759244499516	0.0529235467608262	scaffold	Graph	Lipop	GCN	RMSE
0.873954498710484	0.0490702261942165	scaffold	Graph	Lipop	GIN	RMSE
