# Supplementary material for: A systematic study of key elements underlying molecular property prediction
Source: Nat Commun. 2023 Oct 13;14:6395. doi: 10.1038/s41467-023-41948-6 (PMC10575948; doi:10.1038/s41467-023-41948-6)
Supplement: Supplementary file 4 — Source Data [file 41467_2023_41948_MOESM4_ESM.zip › SourceData/Fig3/Fig3e.txt]

mean_metric_score	std_metric_score	split_type	mol_rep	mol_prop	model_name	metric_name
0.888760110486358	0.0460594698937336	Scaffold	1. MorganBits	BACE	RF	AUROC
0.890388413800597	0.0438674547005518	Scaffold	2. MorganCounts	BACE	RF	AUROC
0.853397199504837	0.0534674651479826	Scaffold	3. MACCS	BACE	RF	AUROC
0.876146679415892	0.0328779184433022	Scaffold	0. RDKit Descriptors	BACE	RF	AUROC
0.817950616618652	0.0407570453892962	Scaffold	5. PhysChem Descriptors	BACE	RF	AUROC
0.890631819252113	0.0353054009780335	Scaffold	4. AtomPairs	BACE	RF	AUROC
0.901194146176699	0.0278048814452809	Scaffold	1. MorganBits	BBBP	RF	AUROC
0.911060839706294	0.0260167261181319	Scaffold	2. MorganCounts	BBBP	RF	AUROC
0.915679808457821	0.0286575858629203	Scaffold	3. MACCS	BBBP	RF	AUROC
0.922754579960152	0.02307281824806	Scaffold	0. RDKit Descriptors	BBBP	RF	AUROC
0.883176458968331	0.0347114556138822	Scaffold	5. PhysChem Descriptors	BBBP	RF	AUROC
0.917363252297102	0.02390302839046	Scaffold	4. AtomPairs	BBBP	RF	AUROC
0.795647610926455	0.0321643751157539	Scaffold	1. MorganBits	HIV	RF	AUROC
0.800899661847444	0.0292954444554362	Scaffold	2. MorganCounts	HIV	RF	AUROC
0.779573121688113	0.0314025992381909	Scaffold	3. MACCS	HIV	RF	AUROC
0.761713064141833	0.0289226466908725	Scaffold	0. RDKit Descriptors	HIV	RF	AUROC
0.70498569484142	0.0290029524877346	Scaffold	5. PhysChem Descriptors	HIV	RF	AUROC
0.790516102978633	0.0267470033977696	Scaffold	4. AtomPairs	HIV	RF	AUROC
1.33763208976112	0.339928035480648	Scaffold	1. MorganBits	ESOL	RF	RMSE
1.0550186771899	0.317813527844958	Scaffold	2. MorganCounts	ESOL	RF	RMSE
0.9721123632161	0.162267345040625	Scaffold	3. MACCS	ESOL	RF	RMSE
0.485960171406139	0.10030053999701	Scaffold	0. RDKit Descriptors	ESOL	RF	RMSE
0.484110663223964	0.0711539755126711	Scaffold	5. PhysChem Descriptors	ESOL	RF	RMSE
1.01073387472349	0.299981968757477	Scaffold	4. AtomPairs	ESOL	RF	RMSE
4.2047420657132	1.01418273054023	Scaffold	1. MorganBits	FreeSolv	RF	RMSE
4.11425518056189	0.951065165433084	Scaffold	2. MorganCounts	FreeSolv	RF	RMSE
2.15295594408209	0.461279920545666	Scaffold	3. MACCS	FreeSolv	RF	RMSE
2.68392292006827	0.805838698911087	Scaffold	0. RDKit Descriptors	FreeSolv	RF	RMSE
2.60943250137326	0.678416640824361	Scaffold	5. PhysChem Descriptors	FreeSolv	RF	RMSE
3.75172779365995	0.983392966855557	Scaffold	4. AtomPairs	FreeSolv	RF	RMSE
0.917118520582887	0.0578974899463943	Scaffold	1. MorganBits	Lipop	RF	RMSE
0.851120393221167	0.0487130538225731	Scaffold	2. MorganCounts	Lipop	RF	RMSE
0.907919325299301	0.0467033067804091	Scaffold	3. MACCS	Lipop	RF	RMSE
0.751291677015292	0.0343403746597752	Scaffold	0. RDKit Descriptors	Lipop	RF	RMSE
0.9658114986507	0.0700974242361161	Scaffold	5. PhysChem Descriptors	Lipop	RF	RMSE
0.856694703555808	0.0433207365386366	Scaffold	4. AtomPairs	Lipop	RF	RMSE
0.891949468067146	0.0257043444758455	Random	1. MorganBits	BACE	RF	AUROC
0.892373990195945	0.0257175362725224	Random	2. MorganCounts	BACE	RF	AUROC
0.869742738324794	0.0284563311935948	Random	3. MACCS	BACE	RF	AUROC
0.877018326212242	0.0267782511741357	Random	0. RDKit Descriptors	BACE	RF	AUROC
0.838630465228211	0.0267967022997928	Random	5. PhysChem Descriptors	BACE	RF	AUROC
0.892427872418332	0.026282085478246	Random	4. AtomPairs	BACE	RF	AUROC
0.915425813229142	0.0254828839562366	Random	1. MorganBits	BBBP	RF	AUROC
0.924632319586059	0.0237422752932191	Random	2. MorganCounts	BBBP	RF	AUROC
0.929352585984605	0.0227053558032574	Random	3. MACCS	BBBP	RF	AUROC
0.931997385518847	0.0212878636579333	Random	0. RDKit Descriptors	BBBP	RF	AUROC
0.888325523702962	0.0305067219083753	Random	5. PhysChem Descriptors	BBBP	RF	AUROC
0.928059881209628	0.0260800478696022	Random	4. AtomPairs	BBBP	RF	AUROC
0.843725821767069	0.0213425766858868	Random	1. MorganBits	HIV	RF	AUROC
0.848240418289685	0.0204546479178785	Random	2. MorganCounts	HIV	RF	AUROC
0.831120731969811	0.0169187810295267	Random	3. MACCS	HIV	RF	AUROC
0.810491974099226	0.0261375052859875	Random	0. RDKit Descriptors	HIV	RF	AUROC
0.763522640538073	0.0258690144127631	Random	5. PhysChem Descriptors	HIV	RF	AUROC
0.835705043381547	0.0219873213120507	Random	4. AtomPairs	HIV	RF	AUROC
0.864220248425936	0.0908176408662552	Random	1. MorganBits	ESOL	RF	RMSE
0.629268030771118	0.0659439029317463	Random	2. MorganCounts	ESOL	RF	RMSE
0.748567345904392	0.0928735861998407	Random	3. MACCS	ESOL	RF	RMSE
0.350551912507447	0.0381352969903849	Random	0. RDKit Descriptors	ESOL	RF	RMSE
0.361217452006323	0.0341965616256858	Random	5. PhysChem Descriptors	ESOL	RF	RMSE
0.669833101464987	0.0624548985616835	Random	4. AtomPairs	ESOL	RF	RMSE
2.07380303897101	0.566481599146463	Random	1. MorganBits	FreeSolv	RF	RMSE
1.90232406637771	0.439643876404277	Random	2. MorganCounts	FreeSolv	RF	RMSE
1.17473133086324	0.278414418422428	Random	3. MACCS	FreeSolv	RF	RMSE
1.15052051375805	0.266226523061491	Random	0. RDKit Descriptors	FreeSolv	RF	RMSE
1.27382749553605	0.174177689298508	Random	5. PhysChem Descriptors	FreeSolv	RF	RMSE
1.7746969003884	0.324498346912123	Random	4. AtomPairs	FreeSolv	RF	RMSE
0.831909833028218	0.0373014760468675	Random	1. MorganBits	Lipop	RF	RMSE
0.776674753496449	0.0371452770136238	Random	2. MorganCounts	Lipop	RF	RMSE
0.817584350318724	0.0389046540144155	Random	3. MACCS	Lipop	RF	RMSE
0.700032287734965	0.0398614971607234	Random	0. RDKit Descriptors	Lipop	RF	RMSE
0.873094601353166	0.0409472566978668	Random	5. PhysChem Descriptors	Lipop	RF	RMSE
0.770194780143767	0.0362123678502085	Random	4. AtomPairs	Lipop	RF	RMSE
