# Supplementary material for: A systematic study of key elements underlying molecular property prediction
Source: Nat Commun. 2023 Oct 13;14:6395. doi: 10.1038/s41467-023-41948-6 (PMC10575948; doi:10.1038/s41467-023-41948-6)
Supplement: Supplementary file 4 — Source Data [file 41467_2023_41948_MOESM4_ESM.zip › SourceData/Fig3/Fig3g.txt]

rep_1	rep_2	metric_name	mol_prop	split_type	p_value	stats_method	p_value_group
1. MorganBits	1. MorganBits	AUROC	BACE	Scaffold	1	ranksums	>=0.05
1. MorganBits	2. MorganCounts	AUROC	BACE	Scaffold	0.946955942225594	ranksums	>=0.05
1. MorganBits	3. MACCS	AUROC	BACE	Scaffold	0.00887470724358224	ranksums	<0.05
1. MorganBits	0. RDKit Descriptors	AUROC	BACE	Scaffold	0.169146461558491	ranksums	>=0.05
1. MorganBits	5. PhysChem Descriptors	AUROC	BACE	Scaffold	1.14992747348483e-06	ranksums	<0.05
1. MorganBits	4. AtomPairs	AUROC	BACE	Scaffold	0.894146064578262	ranksums	>=0.05
2. MorganCounts	1. MorganBits	AUROC	BACE	Scaffold	0.946955942225594	ranksums	>=0.05
2. MorganCounts	2. MorganCounts	AUROC	BACE	Scaffold	1	ranksums	>=0.05
2. MorganCounts	3. MACCS	AUROC	BACE	Scaffold	0.00453105443653246	ranksums	<0.05
2. MorganCounts	0. RDKit Descriptors	AUROC	BACE	Scaffold	0.124151281091493	ranksums	>=0.05
2. MorganCounts	5. PhysChem Descriptors	AUROC	BACE	Scaffold	6.7798158073902e-07	ranksums	<0.05
2. MorganCounts	4. AtomPairs	AUROC	BACE	Scaffold	0.870810804536042	ranksums	>=0.05
3. MACCS	1. MorganBits	AUROC	BACE	Scaffold	0.00887470724358224	ranksums	<0.05
3. MACCS	2. MorganCounts	AUROC	BACE	Scaffold	0.00453105443653246	ranksums	<0.05
3. MACCS	3. MACCS	AUROC	BACE	Scaffold	1	ranksums	>=0.05
3. MACCS	0. RDKit Descriptors	AUROC	BACE	Scaffold	0.0810611055553891	ranksums	>=0.05
3. MACCS	5. PhysChem Descriptors	AUROC	BACE	Scaffold	0.00296185322384854	ranksums	<0.05
3. MACCS	4. AtomPairs	AUROC	BACE	Scaffold	0.00432549412299047	ranksums	<0.05
0. RDKit Descriptors	1. MorganBits	AUROC	BACE	Scaffold	0.169146461558491	ranksums	>=0.05
0. RDKit Descriptors	2. MorganCounts	AUROC	BACE	Scaffold	0.124151281091493	ranksums	>=0.05
0. RDKit Descriptors	3. MACCS	AUROC	BACE	Scaffold	0.0810611055553891	ranksums	>=0.05
0. RDKit Descriptors	0. RDKit Descriptors	AUROC	BACE	Scaffold	1	ranksums	>=0.05
0. RDKit Descriptors	5. PhysChem Descriptors	AUROC	BACE	Scaffold	1.23903204794598e-06	ranksums	<0.05
0. RDKit Descriptors	4. AtomPairs	AUROC	BACE	Scaffold	0.0977510554485991	ranksums	>=0.05
5. PhysChem Descriptors	1. MorganBits	AUROC	BACE	Scaffold	1.14992747348483e-06	ranksums	<0.05
5. PhysChem Descriptors	2. MorganCounts	AUROC	BACE	Scaffold	6.7798158073902e-07	ranksums	<0.05
5. PhysChem Descriptors	3. MACCS	AUROC	BACE	Scaffold	0.00296185322384854	ranksums	<0.05
5. PhysChem Descriptors	0. RDKit Descriptors	AUROC	BACE	Scaffold	1.23903204794598e-06	ranksums	<0.05
5. PhysChem Descriptors	5. PhysChem Descriptors	AUROC	BACE	Scaffold	1	ranksums	>=0.05
5. PhysChem Descriptors	4. AtomPairs	AUROC	BACE	Scaffold	4.13418360782015e-08	ranksums	<0.05
4. AtomPairs	1. MorganBits	AUROC	BACE	Scaffold	0.894146064578262	ranksums	>=0.05
4. AtomPairs	2. MorganCounts	AUROC	BACE	Scaffold	0.870810804536042	ranksums	>=0.05
4. AtomPairs	3. MACCS	AUROC	BACE	Scaffold	0.00432549412299047	ranksums	<0.05
4. AtomPairs	0. RDKit Descriptors	AUROC	BACE	Scaffold	0.0977510554485991	ranksums	>=0.05
4. AtomPairs	5. PhysChem Descriptors	AUROC	BACE	Scaffold	4.13418360782015e-08	ranksums	<0.05
4. AtomPairs	4. AtomPairs	AUROC	BACE	Scaffold	1	ranksums	>=0.05
1. MorganBits	1. MorganBits	AUROC	BBBP	Scaffold	1	ranksums	>=0.05
1. MorganBits	2. MorganCounts	AUROC	BBBP	Scaffold	0.203564840611187	ranksums	>=0.05
1. MorganBits	3. MACCS	AUROC	BBBP	Scaffold	0.0527747206160589	ranksums	>=0.05
1. MorganBits	0. RDKit Descriptors	AUROC	BBBP	Scaffold	0.00496893443565361	ranksums	<0.05
1. MorganBits	5. PhysChem Descriptors	AUROC	BBBP	Scaffold	0.0255853526590097	ranksums	<0.05
1. MorganBits	4. AtomPairs	AUROC	BBBP	Scaffold	0.0357826755837011	ranksums	<0.05
2. MorganCounts	1. MorganBits	AUROC	BBBP	Scaffold	0.203564840611187	ranksums	>=0.05
2. MorganCounts	2. MorganCounts	AUROC	BBBP	Scaffold	1	ranksums	>=0.05
2. MorganCounts	3. MACCS	AUROC	BBBP	Scaffold	0.43328979562189	ranksums	>=0.05
2. MorganCounts	0. RDKit Descriptors	AUROC	BBBP	Scaffold	0.0947927923554053	ranksums	>=0.05
2. MorganCounts	5. PhysChem Descriptors	AUROC	BBBP	Scaffold	0.000927271862209823	ranksums	<0.05
2. MorganCounts	4. AtomPairs	AUROC	BBBP	Scaffold	0.416135847078279	ranksums	>=0.05
3. MACCS	1. MorganBits	AUROC	BBBP	Scaffold	0.0527747206160589	ranksums	>=0.05
3. MACCS	2. MorganCounts	AUROC	BBBP	Scaffold	0.43328979562189	ranksums	>=0.05
3. MACCS	3. MACCS	AUROC	BBBP	Scaffold	1	ranksums	>=0.05
3. MACCS	0. RDKit Descriptors	AUROC	BBBP	Scaffold	0.355472472594311	ranksums	>=0.05
3. MACCS	5. PhysChem Descriptors	AUROC	BBBP	Scaffold	0.000387782129570984	ranksums	<0.05
3. MACCS	4. AtomPairs	AUROC	BBBP	Scaffold	0.941072349139827	ranksums	>=0.05
0. RDKit Descriptors	1. MorganBits	AUROC	BBBP	Scaffold	0.00496893443565361	ranksums	<0.05
0. RDKit Descriptors	2. MorganCounts	AUROC	BBBP	Scaffold	0.0947927923554053	ranksums	>=0.05
0. RDKit Descriptors	3. MACCS	AUROC	BBBP	Scaffold	0.355472472594311	ranksums	>=0.05
0. RDKit Descriptors	0. RDKit Descriptors	AUROC	BBBP	Scaffold	1	ranksums	>=0.05
0. RDKit Descriptors	5. PhysChem Descriptors	AUROC	BBBP	Scaffold	1.12843853479619e-05	ranksums	<0.05
0. RDKit Descriptors	4. AtomPairs	AUROC	BBBP	Scaffold	0.442017913975686	ranksums	>=0.05
5. PhysChem Descriptors	1. MorganBits	AUROC	BBBP	Scaffold	0.0255853526590097	ranksums	<0.05
5. PhysChem Descriptors	2. MorganCounts	AUROC	BBBP	Scaffold	0.000927271862209823	ranksums	<0.05
5. PhysChem Descriptors	3. MACCS	AUROC	BBBP	Scaffold	0.000387782129570984	ranksums	<0.05
5. PhysChem Descriptors	0. RDKit Descriptors	AUROC	BBBP	Scaffold	1.12843853479619e-05	ranksums	<0.05
5. PhysChem Descriptors	5. PhysChem Descriptors	AUROC	BBBP	Scaffold	1	ranksums	>=0.05
5. PhysChem Descriptors	4. AtomPairs	AUROC	BBBP	Scaffold	0.000113975424637973	ranksums	<0.05
4. AtomPairs	1. MorganBits	AUROC	BBBP	Scaffold	0.0357826755837011	ranksums	<0.05
4. AtomPairs	2. MorganCounts	AUROC	BBBP	Scaffold	0.416135847078279	ranksums	>=0.05
4. AtomPairs	3. MACCS	AUROC	BBBP	Scaffold	0.941072349139827	ranksums	>=0.05
4. AtomPairs	0. RDKit Descriptors	AUROC	BBBP	Scaffold	0.442017913975686	ranksums	>=0.05
4. AtomPairs	5. PhysChem Descriptors	AUROC	BBBP	Scaffold	0.000113975424637973	ranksums	<0.05
4. AtomPairs	4. AtomPairs	AUROC	BBBP	Scaffold	1	ranksums	>=0.05
1. MorganBits	1. MorganBits	AUROC	HIV	Scaffold	1	ranksums	>=0.05
1. MorganBits	2. MorganCounts	AUROC	HIV	Scaffold	0.43328979562189	ranksums	>=0.05
1. MorganBits	3. MACCS	AUROC	HIV	Scaffold	0.0527747206160589	ranksums	>=0.05
1. MorganBits	0. RDKit Descriptors	AUROC	HIV	Scaffold	9.49730301429274e-05	ranksums	<0.05
1. MorganBits	5. PhysChem Descriptors	AUROC	HIV	Scaffold	1.26579577283706e-10	ranksums	<0.05
1. MorganBits	4. AtomPairs	AUROC	HIV	Scaffold	0.477919704209092	ranksums	>=0.05
2. MorganCounts	1. MorganBits	AUROC	HIV	Scaffold	0.43328979562189	ranksums	>=0.05
2. MorganCounts	2. MorganCounts	AUROC	HIV	Scaffold	1	ranksums	>=0.05
2. MorganCounts	3. MACCS	AUROC	HIV	Scaffold	0.0100969866128517	ranksums	<0.05
2. MorganCounts	0. RDKit Descriptors	AUROC	HIV	Scaffold	5.27348258948524e-06	ranksums	<0.05
2. MorganCounts	5. PhysChem Descriptors	AUROC	HIV	Scaffold	5.77298630087336e-11	ranksums	<0.05
2. MorganCounts	4. AtomPairs	AUROC	HIV	Scaffold	0.178501674863836	ranksums	>=0.05
3. MACCS	1. MorganBits	AUROC	HIV	Scaffold	0.0527747206160589	ranksums	>=0.05
3. MACCS	2. MorganCounts	AUROC	HIV	Scaffold	0.0100969866128517	ranksums	<0.05
3. MACCS	3. MACCS	AUROC	HIV	Scaffold	1	ranksums	>=0.05
3. MACCS	0. RDKit Descriptors	AUROC	HIV	Scaffold	0.0255853526590097	ranksums	<0.05
3. MACCS	5. PhysChem Descriptors	AUROC	HIV	Scaffold	1.94330131592334e-09	ranksums	<0.05
3. MACCS	4. AtomPairs	AUROC	HIV	Scaffold	0.173777038979135	ranksums	>=0.05
0. RDKit Descriptors	1. MorganBits	AUROC	HIV	Scaffold	9.49730301429274e-05	ranksums	<0.05
0. RDKit Descriptors	2. MorganCounts	AUROC	HIV	Scaffold	5.27348258948524e-06	ranksums	<0.05
0. RDKit Descriptors	3. MACCS	AUROC	HIV	Scaffold	0.0255853526590097	ranksums	<0.05
0. RDKit Descriptors	0. RDKit Descriptors	AUROC	HIV	Scaffold	1	ranksums	>=0.05
0. RDKit Descriptors	5. PhysChem Descriptors	AUROC	HIV	Scaffold	1.62655415638769e-08	ranksums	<0.05
0. RDKit Descriptors	4. AtomPairs	AUROC	HIV	Scaffold	0.000366575678090335	ranksums	<0.05
5. PhysChem Descriptors	1. MorganBits	AUROC	HIV	Scaffold	1.26579577283706e-10	ranksums	<0.05
5. PhysChem Descriptors	2. MorganCounts	AUROC	HIV	Scaffold	5.77298630087336e-11	ranksums	<0.05
5. PhysChem Descriptors	3. MACCS	AUROC	HIV	Scaffold	1.94330131592334e-09	ranksums	<0.05
5. PhysChem Descriptors	0. RDKit Descriptors	AUROC	HIV	Scaffold	1.62655415638769e-08	ranksums	<0.05
5. PhysChem Descriptors	5. PhysChem Descriptors	AUROC	HIV	Scaffold	1	ranksums	>=0.05
5. PhysChem Descriptors	4. AtomPairs	AUROC	HIV	Scaffold	1.26579577283706e-10	ranksums	<0.05
4. AtomPairs	1. MorganBits	AUROC	HIV	Scaffold	0.477919704209092	ranksums	>=0.05
4. AtomPairs	2. MorganCounts	AUROC	HIV	Scaffold	0.178501674863836	ranksums	>=0.05
4. AtomPairs	3. MACCS	AUROC	HIV	Scaffold	0.173777038979135	ranksums	>=0.05
4. AtomPairs	0. RDKit Descriptors	AUROC	HIV	Scaffold	0.000366575678090335	ranksums	<0.05
4. AtomPairs	5. PhysChem Descriptors	AUROC	HIV	Scaffold	1.26579577283706e-10	ranksums	<0.05
4. AtomPairs	4. AtomPairs	AUROC	HIV	Scaffold	1	ranksums	>=0.05
1. MorganBits	1. MorganBits	RMSE	ESOL	Scaffold	1	ranksums	>=0.05
1. MorganBits	2. MorganCounts	RMSE	ESOL	Scaffold	0.00172265702865928	ranksums	<0.05
1. MorganBits	3. MACCS	RMSE	ESOL	Scaffold	1.93121116964054e-05	ranksums	<0.05
1. MorganBits	0. RDKit Descriptors	RMSE	ESOL	Scaffold	2.87194906632032e-11	ranksums	<0.05
1. MorganBits	5. PhysChem Descriptors	RMSE	ESOL	Scaffold	2.87194906632032e-11	ranksums	<0.05
1. MorganBits	4. AtomPairs	RMSE	ESOL	Scaffold	0.000571543124125569	ranksums	<0.05
2. MorganCounts	1. MorganBits	RMSE	ESOL	Scaffold	0.00172265702865928	ranksums	<0.05
2. MorganCounts	2. MorganCounts	RMSE	ESOL	Scaffold	1	ranksums	>=0.05
2. MorganCounts	3. MACCS	RMSE	ESOL	Scaffold	0.625630563965439	ranksums	>=0.05
2. MorganCounts	0. RDKit Descriptors	RMSE	ESOL	Scaffold	1.26579577283706e-10	ranksums	<0.05
2. MorganCounts	5. PhysChem Descriptors	RMSE	ESOL	Scaffold	4.28553928406064e-11	ranksums	<0.05
2. MorganCounts	4. AtomPairs	RMSE	ESOL	Scaffold	0.477919704209092	ranksums	>=0.05
3. MACCS	1. MorganBits	RMSE	ESOL	Scaffold	1.93121116964054e-05	ranksums	<0.05
3. MACCS	2. MorganCounts	RMSE	ESOL	Scaffold	0.625630563965439	ranksums	>=0.05
3. MACCS	3. MACCS	RMSE	ESOL	Scaffold	1	ranksums	>=0.05
3. MACCS	0. RDKit Descriptors	RMSE	ESOL	Scaffold	3.87871447590138e-11	ranksums	<0.05
3. MACCS	5. PhysChem Descriptors	RMSE	ESOL	Scaffold	2.87194906632032e-11	ranksums	<0.05
3. MACCS	4. AtomPairs	RMSE	ESOL	Scaffold	0.813005287611997	ranksums	>=0.05
0. RDKit Descriptors	1. MorganBits	RMSE	ESOL	Scaffold	2.87194906632032e-11	ranksums	<0.05
0. RDKit Descriptors	2. MorganCounts	RMSE	ESOL	Scaffold	1.26579577283706e-10	ranksums	<0.05
0. RDKit Descriptors	3. MACCS	RMSE	ESOL	Scaffold	3.87871447590138e-11	ranksums	<0.05
0. RDKit Descriptors	0. RDKit Descriptors	RMSE	ESOL	Scaffold	1	ranksums	>=0.05
0. RDKit Descriptors	5. PhysChem Descriptors	RMSE	ESOL	Scaffold	0.505859178079598	ranksums	>=0.05
0. RDKit Descriptors	4. AtomPairs	RMSE	ESOL	Scaffold	5.77298630087336e-11	ranksums	<0.05
5. PhysChem Descriptors	1. MorganBits	RMSE	ESOL	Scaffold	2.87194906632032e-11	ranksums	<0.05
5. PhysChem Descriptors	2. MorganCounts	RMSE	ESOL	Scaffold	4.28553928406064e-11	ranksums	<0.05
5. PhysChem Descriptors	3. MACCS	RMSE	ESOL	Scaffold	2.87194906632032e-11	ranksums	<0.05
5. PhysChem Descriptors	0. RDKit Descriptors	RMSE	ESOL	Scaffold	0.505859178079598	ranksums	>=0.05
5. PhysChem Descriptors	5. PhysChem Descriptors	RMSE	ESOL	Scaffold	1	ranksums	>=0.05
5. PhysChem Descriptors	4. AtomPairs	RMSE	ESOL	Scaffold	3.50975769680847e-11	ranksums	<0.05
4. AtomPairs	1. MorganBits	RMSE	ESOL	Scaffold	0.000571543124125569	ranksums	<0.05
4. AtomPairs	2. MorganCounts	RMSE	ESOL	Scaffold	0.477919704209092	ranksums	>=0.05
4. AtomPairs	3. MACCS	RMSE	ESOL	Scaffold	0.813005287611997	ranksums	>=0.05
4. AtomPairs	0. RDKit Descriptors	RMSE	ESOL	Scaffold	5.77298630087336e-11	ranksums	<0.05
4. AtomPairs	5. PhysChem Descriptors	RMSE	ESOL	Scaffold	3.50975769680847e-11	ranksums	<0.05
4. AtomPairs	4. AtomPairs	RMSE	ESOL	Scaffold	1	ranksums	>=0.05
1. MorganBits	1. MorganBits	RMSE	FreeSolv	Scaffold	1	ranksums	>=0.05
1. MorganBits	2. MorganCounts	RMSE	FreeSolv	Scaffold	0.756201338941347	ranksums	>=0.05
1. MorganBits	3. MACCS	RMSE	FreeSolv	Scaffold	4.00553278177826e-10	ranksums	<0.05
1. MorganBits	0. RDKit Descriptors	RMSE	FreeSolv	Scaffold	3.95610339636122e-07	ranksums	<0.05
1. MorganBits	5. PhysChem Descriptors	RMSE	FreeSolv	Scaffold	6.26388824951319e-08	ranksums	<0.05
1. MorganBits	4. AtomPairs	RMSE	FreeSolv	Scaffold	0.113664747815963	ranksums	>=0.05
2. MorganCounts	1. MorganBits	RMSE	FreeSolv	Scaffold	0.756201338941347	ranksums	>=0.05
2. MorganCounts	2. MorganCounts	RMSE	FreeSolv	Scaffold	1	ranksums	>=0.05
2. MorganCounts	3. MACCS	RMSE	FreeSolv	Scaffold	5.84056947498936e-10	ranksums	<0.05
2. MorganCounts	0. RDKit Descriptors	RMSE	FreeSolv	Scaffold	1.06700555570554e-06	ranksums	<0.05
2. MorganCounts	5. PhysChem Descriptors	RMSE	FreeSolv	Scaffold	8.70056716251292e-08	ranksums	<0.05
2. MorganCounts	4. AtomPairs	RMSE	FreeSolv	Scaffold	0.178501674863836	ranksums	>=0.05
3. MACCS	1. MorganBits	RMSE	FreeSolv	Scaffold	4.00553278177826e-10	ranksums	<0.05
3. MACCS	2. MorganCounts	RMSE	FreeSolv	Scaffold	5.84056947498936e-10	ranksums	<0.05
3. MACCS	3. MACCS	RMSE	FreeSolv	Scaffold	1	ranksums	>=0.05
3. MACCS	0. RDKit Descriptors	RMSE	FreeSolv	Scaffold	0.0308869505469348	ranksums	<0.05
3. MACCS	5. PhysChem Descriptors	RMSE	FreeSolv	Scaffold	0.0129994824928381	ranksums	<0.05
3. MACCS	4. AtomPairs	RMSE	FreeSolv	Scaffold	1.25557069040687e-08	ranksums	<0.05
0. RDKit Descriptors	1. MorganBits	RMSE	FreeSolv	Scaffold	3.95610339636122e-07	ranksums	<0.05
0. RDKit Descriptors	2. MorganCounts	RMSE	FreeSolv	Scaffold	1.06700555570554e-06	ranksums	<0.05
0. RDKit Descriptors	3. MACCS	RMSE	FreeSolv	Scaffold	0.0308869505469348	ranksums	<0.05
0. RDKit Descriptors	0. RDKit Descriptors	RMSE	FreeSolv	Scaffold	1	ranksums	>=0.05
0. RDKit Descriptors	5. PhysChem Descriptors	RMSE	FreeSolv	Scaffold	0.689760957275894	ranksums	>=0.05
0. RDKit Descriptors	4. AtomPairs	RMSE	FreeSolv	Scaffold	0.0002189312882073	ranksums	<0.05
5. PhysChem Descriptors	1. MorganBits	RMSE	FreeSolv	Scaffold	6.26388824951319e-08	ranksums	<0.05
5. PhysChem Descriptors	2. MorganCounts	RMSE	FreeSolv	Scaffold	8.70056716251292e-08	ranksums	<0.05
5. PhysChem Descriptors	3. MACCS	RMSE	FreeSolv	Scaffold	0.0129994824928381	ranksums	<0.05
5. PhysChem Descriptors	0. RDKit Descriptors	RMSE	FreeSolv	Scaffold	0.689760957275894	ranksums	>=0.05
5. PhysChem Descriptors	5. PhysChem Descriptors	RMSE	FreeSolv	Scaffold	1	ranksums	>=0.05
5. PhysChem Descriptors	4. AtomPairs	RMSE	FreeSolv	Scaffold	3.26108634521542e-05	ranksums	<0.05
4. AtomPairs	1. MorganBits	RMSE	FreeSolv	Scaffold	0.113664747815963	ranksums	>=0.05
4. AtomPairs	2. MorganCounts	RMSE	FreeSolv	Scaffold	0.178501674863836	ranksums	>=0.05
4. AtomPairs	3. MACCS	RMSE	FreeSolv	Scaffold	1.25557069040687e-08	ranksums	<0.05
4. AtomPairs	0. RDKit Descriptors	RMSE	FreeSolv	Scaffold	0.0002189312882073	ranksums	<0.05
4. AtomPairs	5. PhysChem Descriptors	RMSE	FreeSolv	Scaffold	3.26108634521542e-05	ranksums	<0.05
4. AtomPairs	4. AtomPairs	RMSE	FreeSolv	Scaffold	1	ranksums	>=0.05
1. MorganBits	1. MorganBits	RMSE	Lipop	Scaffold	1	ranksums	>=0.05
1. MorganBits	2. MorganCounts	RMSE	Lipop	Scaffold	3.95538737788224e-05	ranksums	<0.05
1. MorganBits	3. MACCS	RMSE	Lipop	Scaffold	0.72271979157106	ranksums	>=0.05
1. MorganBits	0. RDKit Descriptors	RMSE	Lipop	Scaffold	2.87194906632032e-11	ranksums	<0.05
1. MorganBits	5. PhysChem Descriptors	RMSE	Lipop	Scaffold	0.00210389310941795	ranksums	<0.05
1. MorganBits	4. AtomPairs	RMSE	Lipop	Scaffold	3.26108634521542e-05	ranksums	<0.05
2. MorganCounts	1. MorganBits	RMSE	Lipop	Scaffold	3.95538737788224e-05	ranksums	<0.05
2. MorganCounts	2. MorganCounts	RMSE	Lipop	Scaffold	1	ranksums	>=0.05
2. MorganCounts	3. MACCS	RMSE	Lipop	Scaffold	0.000136524284332858	ranksums	<0.05
2. MorganCounts	0. RDKit Descriptors	RMSE	Lipop	Scaffold	1.94330131592334e-09	ranksums	<0.05
2. MorganCounts	5. PhysChem Descriptors	RMSE	Lipop	Scaffold	5.22484569559294e-09	ranksums	<0.05
2. MorganCounts	4. AtomPairs	RMSE	Lipop	Scaffold	0.824495751654771	ranksums	>=0.05
3. MACCS	1. MorganBits	RMSE	Lipop	Scaffold	0.72271979157106	ranksums	>=0.05
3. MACCS	2. MorganCounts	RMSE	Lipop	Scaffold	0.000136524284332858	ranksums	<0.05
3. MACCS	3. MACCS	RMSE	Lipop	Scaffold	1	ranksums	>=0.05
3. MACCS	0. RDKit Descriptors	RMSE	Lipop	Scaffold	2.87194906632032e-11	ranksums	<0.05
3. MACCS	5. PhysChem Descriptors	RMSE	Lipop	Scaffold	0.00155687902927202	ranksums	<0.05
3. MACCS	4. AtomPairs	RMSE	Lipop	Scaffold	0.000327375625579428	ranksums	<0.05
0. RDKit Descriptors	1. MorganBits	RMSE	Lipop	Scaffold	2.87194906632032e-11	ranksums	<0.05
0. RDKit Descriptors	2. MorganCounts	RMSE	Lipop	Scaffold	1.94330131592334e-09	ranksums	<0.05
0. RDKit Descriptors	3. MACCS	RMSE	Lipop	Scaffold	2.87194906632032e-11	ranksums	<0.05
0. RDKit Descriptors	0. RDKit Descriptors	RMSE	Lipop	Scaffold	1	ranksums	>=0.05
0. RDKit Descriptors	5. PhysChem Descriptors	RMSE	Lipop	Scaffold	2.87194906632032e-11	ranksums	<0.05
0. RDKit Descriptors	4. AtomPairs	RMSE	Lipop	Scaffold	2.05326829901647e-10	ranksums	<0.05
5. PhysChem Descriptors	1. MorganBits	RMSE	Lipop	Scaffold	0.00210389310941795	ranksums	<0.05
5. PhysChem Descriptors	2. MorganCounts	RMSE	Lipop	Scaffold	5.22484569559294e-09	ranksums	<0.05
5. PhysChem Descriptors	3. MACCS	RMSE	Lipop	Scaffold	0.00155687902927202	ranksums	<0.05
5. PhysChem Descriptors	0. RDKit Descriptors	RMSE	Lipop	Scaffold	2.87194906632032e-11	ranksums	<0.05
5. PhysChem Descriptors	5. PhysChem Descriptors	RMSE	Lipop	Scaffold	1	ranksums	>=0.05
5. PhysChem Descriptors	4. AtomPairs	RMSE	Lipop	Scaffold	8.12107312260547e-09	ranksums	<0.05
4. AtomPairs	1. MorganBits	RMSE	Lipop	Scaffold	3.26108634521542e-05	ranksums	<0.05
4. AtomPairs	2. MorganCounts	RMSE	Lipop	Scaffold	0.824495751654771	ranksums	>=0.05
4. AtomPairs	3. MACCS	RMSE	Lipop	Scaffold	0.000327375625579428	ranksums	<0.05
4. AtomPairs	0. RDKit Descriptors	RMSE	Lipop	Scaffold	2.05326829901647e-10	ranksums	<0.05
4. AtomPairs	5. PhysChem Descriptors	RMSE	Lipop	Scaffold	8.12107312260547e-09	ranksums	<0.05
4. AtomPairs	4. AtomPairs	RMSE	Lipop	Scaffold	1	ranksums	>=0.05
1. MorganBits	1. MorganBits	AUROC	BACE	Random	1	ranksums	>=0.05
1. MorganBits	2. MorganCounts	AUROC	BACE	Random	0.964622805113689	ranksums	>=0.05
1. MorganBits	3. MACCS	AUROC	BACE	Random	0.00341901044855435	ranksums	<0.05
1. MorganBits	0. RDKit Descriptors	AUROC	BACE	Random	0.0443590716039318	ranksums	<0.05
1. MorganBits	5. PhysChem Descriptors	AUROC	BACE	Random	1.49239971165172e-08	ranksums	<0.05
1. MorganBits	4. AtomPairs	AUROC	BACE	Random	0.952842429580199	ranksums	>=0.05
2. MorganCounts	1. MorganBits	AUROC	BACE	Random	0.964622805113689	ranksums	>=0.05
2. MorganCounts	2. MorganCounts	AUROC	BACE	Random	1	ranksums	>=0.05
2. MorganCounts	3. MACCS	AUROC	BACE	Random	0.00412842501613132	ranksums	<0.05
2. MorganCounts	0. RDKit Descriptors	AUROC	BACE	Random	0.0345005081441225	ranksums	<0.05
2. MorganCounts	5. PhysChem Descriptors	AUROC	BACE	Random	6.23687442625586e-09	ranksums	<0.05
2. MorganCounts	4. AtomPairs	AUROC	BACE	Random	0.929315124914634	ranksums	>=0.05
3. MACCS	1. MorganBits	AUROC	BACE	Random	0.00341901044855435	ranksums	<0.05
3. MACCS	2. MorganCounts	AUROC	BACE	Random	0.00412842501613132	ranksums	<0.05
3. MACCS	3. MACCS	AUROC	BACE	Random	1	ranksums	>=0.05
3. MACCS	0. RDKit Descriptors	AUROC	BACE	Random	0.391170451997685	ranksums	>=0.05
3. MACCS	5. PhysChem Descriptors	AUROC	BACE	Random	0.000245856875452165	ranksums	<0.05
3. MACCS	4. AtomPairs	AUROC	BACE	Random	0.00544473508216336	ranksums	<0.05
0. RDKit Descriptors	1. MorganBits	AUROC	BACE	Random	0.0443590716039318	ranksums	<0.05
0. RDKit Descriptors	2. MorganCounts	AUROC	BACE	Random	0.0345005081441225	ranksums	<0.05
0. RDKit Descriptors	3. MACCS	AUROC	BACE	Random	0.391170451997685	ranksums	>=0.05
0. RDKit Descriptors	0. RDKit Descriptors	AUROC	BACE	Random	1	ranksums	>=0.05
0. RDKit Descriptors	5. PhysChem Descriptors	AUROC	BACE	Random	9.8453100033373e-06	ranksums	<0.05
0. RDKit Descriptors	4. AtomPairs	AUROC	BACE	Random	0.0459450883468834	ranksums	<0.05
5. PhysChem Descriptors	1. MorganBits	AUROC	BACE	Random	1.49239971165172e-08	ranksums	<0.05
5. PhysChem Descriptors	2. MorganCounts	AUROC	BACE	Random	6.23687442625586e-09	ranksums	<0.05
5. PhysChem Descriptors	3. MACCS	AUROC	BACE	Random	0.000245856875452165	ranksums	<0.05
5. PhysChem Descriptors	0. RDKit Descriptors	AUROC	BACE	Random	9.8453100033373e-06	ranksums	<0.05
5. PhysChem Descriptors	5. PhysChem Descriptors	AUROC	BACE	Random	1	ranksums	>=0.05
5. PhysChem Descriptors	4. AtomPairs	AUROC	BACE	Random	9.67346153257431e-09	ranksums	<0.05
4. AtomPairs	1. MorganBits	AUROC	BACE	Random	0.952842429580199	ranksums	>=0.05
4. AtomPairs	2. MorganCounts	AUROC	BACE	Random	0.929315124914634	ranksums	>=0.05
4. AtomPairs	3. MACCS	AUROC	BACE	Random	0.00544473508216336	ranksums	<0.05
4. AtomPairs	0. RDKit Descriptors	AUROC	BACE	Random	0.0459450883468834	ranksums	<0.05
4. AtomPairs	5. PhysChem Descriptors	AUROC	BACE	Random	9.67346153257431e-09	ranksums	<0.05
4. AtomPairs	4. AtomPairs	AUROC	BACE	Random	1	ranksums	>=0.05
1. MorganBits	1. MorganBits	AUROC	BBBP	Random	1	ranksums	>=0.05
1. MorganBits	2. MorganCounts	AUROC	BBBP	Random	0.183321226222508	ranksums	>=0.05
1. MorganBits	3. MACCS	AUROC	BBBP	Random	0.0443590716039318	ranksums	<0.05
1. MorganBits	0. RDKit Descriptors	AUROC	BBBP	Random	0.0135491580065594	ranksums	<0.05
1. MorganBits	5. PhysChem Descriptors	AUROC	BBBP	Random	0.000879453706472618	ranksums	<0.05
1. MorganBits	4. AtomPairs	AUROC	BBBP	Random	0.0785186518194306	ranksums	>=0.05
2. MorganCounts	1. MorganBits	AUROC	BBBP	Random	0.183321226222508	ranksums	>=0.05
2. MorganCounts	2. MorganCounts	AUROC	BBBP	Random	1	ranksums	>=0.05
2. MorganCounts	3. MACCS	AUROC	BBBP	Random	0.604838651327524	ranksums	>=0.05
2. MorganCounts	0. RDKit Descriptors	AUROC	BBBP	Random	0.198357566662579	ranksums	>=0.05
2. MorganCounts	5. PhysChem Descriptors	AUROC	BBBP	Random	1.47870636417397e-05	ranksums	<0.05
2. MorganCounts	4. AtomPairs	AUROC	BBBP	Random	0.594560256543968	ranksums	>=0.05
3. MACCS	1. MorganBits	AUROC	BBBP	Random	0.0443590716039318	ranksums	<0.05
3. MACCS	2. MorganCounts	AUROC	BBBP	Random	0.604838651327524	ranksums	>=0.05
3. MACCS	3. MACCS	AUROC	BBBP	Random	1	ranksums	>=0.05
3. MACCS	0. RDKit Descriptors	AUROC	BBBP	Random	0.515359797580285	ranksums	>=0.05
3. MACCS	5. PhysChem Descriptors	AUROC	BBBP	Random	1.54799264802828e-06	ranksums	<0.05
3. MACCS	4. AtomPairs	AUROC	BBBP	Random	0.801554937881844	ranksums	>=0.05
0. RDKit Descriptors	1. MorganBits	AUROC	BBBP	Random	0.0135491580065594	ranksums	<0.05
0. RDKit Descriptors	2. MorganCounts	AUROC	BBBP	Random	0.198357566662579	ranksums	>=0.05
0. RDKit Descriptors	3. MACCS	AUROC	BBBP	Random	0.515359797580285	ranksums	>=0.05
0. RDKit Descriptors	0. RDKit Descriptors	AUROC	BBBP	Random	1	ranksums	>=0.05
0. RDKit Descriptors	5. PhysChem Descriptors	AUROC	BBBP	Random	3.95610339636122e-07	ranksums	<0.05
0. RDKit Descriptors	4. AtomPairs	AUROC	BBBP	Random	0.554267836324318	ranksums	>=0.05
5. PhysChem Descriptors	1. MorganBits	AUROC	BBBP	Random	0.000879453706472618	ranksums	<0.05
5. PhysChem Descriptors	2. MorganCounts	AUROC	BBBP	Random	1.47870636417397e-05	ranksums	<0.05
5. PhysChem Descriptors	3. MACCS	AUROC	BBBP	Random	1.54799264802828e-06	ranksums	<0.05
5. PhysChem Descriptors	0. RDKit Descriptors	AUROC	BBBP	Random	3.95610339636122e-07	ranksums	<0.05
5. PhysChem Descriptors	5. PhysChem Descriptors	AUROC	BBBP	Random	1	ranksums	>=0.05
5. PhysChem Descriptors	4. AtomPairs	AUROC	BBBP	Random	1.12843853479619e-05	ranksums	<0.05
4. AtomPairs	1. MorganBits	AUROC	BBBP	Random	0.0785186518194306	ranksums	>=0.05
4. AtomPairs	2. MorganCounts	AUROC	BBBP	Random	0.594560256543968	ranksums	>=0.05
4. AtomPairs	3. MACCS	AUROC	BBBP	Random	0.801554937881844	ranksums	>=0.05
4. AtomPairs	0. RDKit Descriptors	AUROC	BBBP	Random	0.554267836324318	ranksums	>=0.05
4. AtomPairs	5. PhysChem Descriptors	AUROC	BBBP	Random	1.12843853479619e-05	ranksums	<0.05
4. AtomPairs	4. AtomPairs	AUROC	BBBP	Random	1	ranksums	>=0.05
1. MorganBits	1. MorganBits	AUROC	HIV	Random	1	ranksums	>=0.05
1. MorganBits	2. MorganCounts	AUROC	HIV	Random	0.58436242209071	ranksums	>=0.05
1. MorganBits	3. MACCS	AUROC	HIV	Random	0.0135491580065594	ranksums	<0.05
1. MorganBits	0. RDKit Descriptors	AUROC	HIV	Random	1.58126757191298e-05	ranksums	<0.05
1. MorganBits	5. PhysChem Descriptors	AUROC	HIV	Random	6.37303417845131e-11	ranksums	<0.05
1. MorganBits	4. AtomPairs	AUROC	HIV	Random	0.120574992260229	ranksums	>=0.05
2. MorganCounts	1. MorganBits	AUROC	HIV	Random	0.58436242209071	ranksums	>=0.05
2. MorganCounts	2. MorganCounts	AUROC	HIV	Random	1	ranksums	>=0.05
2. MorganCounts	3. MACCS	AUROC	HIV	Random	0.00190453216444955	ranksums	<0.05
2. MorganCounts	0. RDKit Descriptors	AUROC	HIV	Random	2.98457596694377e-06	ranksums	<0.05
2. MorganCounts	5. PhysChem Descriptors	AUROC	HIV	Random	3.17521724866798e-11	ranksums	<0.05
2. MorganCounts	4. AtomPairs	AUROC	HIV	Random	0.0227980810495788	ranksums	<0.05
3. MACCS	1. MorganBits	AUROC	HIV	Random	0.0135491580065594	ranksums	<0.05
3. MACCS	2. MorganCounts	AUROC	HIV	Random	0.00190453216444955	ranksums	<0.05
3. MACCS	3. MACCS	AUROC	HIV	Random	1	ranksums	>=0.05
3. MACCS	0. RDKit Descriptors	AUROC	HIV	Random	0.000833930330010351	ranksums	<0.05
3. MACCS	5. PhysChem Descriptors	AUROC	HIV	Random	1.1483348024864e-10	ranksums	<0.05
3. MACCS	4. AtomPairs	AUROC	HIV	Random	0.496451547529108	ranksums	>=0.05
0. RDKit Descriptors	1. MorganBits	AUROC	HIV	Random	1.58126757191298e-05	ranksums	<0.05
0. RDKit Descriptors	2. MorganCounts	AUROC	HIV	Random	2.98457596694377e-06	ranksums	<0.05
0. RDKit Descriptors	3. MACCS	AUROC	HIV	Random	0.000833930330010351	ranksums	<0.05
0. RDKit Descriptors	0. RDKit Descriptors	AUROC	HIV	Random	1	ranksums	>=0.05
0. RDKit Descriptors	5. PhysChem Descriptors	AUROC	HIV	Random	1.41526719916689e-07	ranksums	<0.05
0. RDKit Descriptors	4. AtomPairs	AUROC	HIV	Random	0.000232027814360713	ranksums	<0.05
5. PhysChem Descriptors	1. MorganBits	AUROC	HIV	Random	6.37303417845131e-11	ranksums	<0.05
5. PhysChem Descriptors	2. MorganCounts	AUROC	HIV	Random	3.17521724866798e-11	ranksums	<0.05
5. PhysChem Descriptors	3. MACCS	AUROC	HIV	Random	1.1483348024864e-10	ranksums	<0.05
5. PhysChem Descriptors	0. RDKit Descriptors	AUROC	HIV	Random	1.41526719916689e-07	ranksums	<0.05
5. PhysChem Descriptors	5. PhysChem Descriptors	AUROC	HIV	Random	1	ranksums	>=0.05
5. PhysChem Descriptors	4. AtomPairs	AUROC	HIV	Random	1.1483348024864e-10	ranksums	<0.05
4. AtomPairs	1. MorganBits	AUROC	HIV	Random	0.120574992260229	ranksums	>=0.05
4. AtomPairs	2. MorganCounts	AUROC	HIV	Random	0.0227980810495788	ranksums	<0.05
4. AtomPairs	3. MACCS	AUROC	HIV	Random	0.496451547529108	ranksums	>=0.05
4. AtomPairs	0. RDKit Descriptors	AUROC	HIV	Random	0.000232027814360713	ranksums	<0.05
4. AtomPairs	5. PhysChem Descriptors	AUROC	HIV	Random	1.1483348024864e-10	ranksums	<0.05
4. AtomPairs	4. AtomPairs	AUROC	HIV	Random	1	ranksums	>=0.05
1. MorganBits	1. MorganBits	RMSE	ESOL	Random	1	ranksums	>=0.05
1. MorganBits	2. MorganCounts	RMSE	ESOL	Random	4.73402068419889e-11	ranksums	<0.05
1. MorganBits	3. MACCS	RMSE	ESOL	Random	1.12843853479619e-05	ranksums	<0.05
1. MorganBits	0. RDKit Descriptors	RMSE	ESOL	Random	2.87194906632032e-11	ranksums	<0.05
1. MorganBits	5. PhysChem Descriptors	RMSE	ESOL	Random	2.87194906632032e-11	ranksums	<0.05
1. MorganBits	4. AtomPairs	RMSE	ESOL	Random	1.86472615897586e-10	ranksums	<0.05
2. MorganCounts	1. MorganBits	RMSE	ESOL	Random	4.73402068419889e-11	ranksums	<0.05
2. MorganCounts	2. MorganCounts	RMSE	ESOL	Random	1	ranksums	>=0.05
2. MorganCounts	3. MACCS	RMSE	ESOL	Random	1.06700555570554e-06	ranksums	<0.05
2. MorganCounts	0. RDKit Descriptors	RMSE	ESOL	Random	2.87194906632032e-11	ranksums	<0.05
2. MorganCounts	5. PhysChem Descriptors	RMSE	ESOL	Random	2.87194906632032e-11	ranksums	<0.05
2. MorganCounts	4. AtomPairs	RMSE	ESOL	Random	0.0153233302434195	ranksums	<0.05
3. MACCS	1. MorganBits	RMSE	ESOL	Random	1.12843853479619e-05	ranksums	<0.05
3. MACCS	2. MorganCounts	RMSE	ESOL	Random	1.06700555570554e-06	ranksums	<0.05
3. MACCS	3. MACCS	RMSE	ESOL	Random	1	ranksums	>=0.05
3. MACCS	0. RDKit Descriptors	RMSE	ESOL	Random	2.87194906632032e-11	ranksums	<0.05
3. MACCS	5. PhysChem Descriptors	RMSE	ESOL	Random	2.87194906632032e-11	ranksums	<0.05
3. MACCS	4. AtomPairs	RMSE	ESOL	Random	0.000433677833506189	ranksums	<0.05
0. RDKit Descriptors	1. MorganBits	RMSE	ESOL	Random	2.87194906632032e-11	ranksums	<0.05
0. RDKit Descriptors	2. MorganCounts	RMSE	ESOL	Random	2.87194906632032e-11	ranksums	<0.05
0. RDKit Descriptors	3. MACCS	RMSE	ESOL	Random	2.87194906632032e-11	ranksums	<0.05
0. RDKit Descriptors	0. RDKit Descriptors	RMSE	ESOL	Random	1	ranksums	>=0.05
0. RDKit Descriptors	5. PhysChem Descriptors	RMSE	ESOL	Random	0.208870923918662	ranksums	>=0.05
0. RDKit Descriptors	4. AtomPairs	RMSE	ESOL	Random	2.87194906632032e-11	ranksums	<0.05
5. PhysChem Descriptors	1. MorganBits	RMSE	ESOL	Random	2.87194906632032e-11	ranksums	<0.05
5. PhysChem Descriptors	2. MorganCounts	RMSE	ESOL	Random	2.87194906632032e-11	ranksums	<0.05
5. PhysChem Descriptors	3. MACCS	RMSE	ESOL	Random	2.87194906632032e-11	ranksums	<0.05
5. PhysChem Descriptors	0. RDKit Descriptors	RMSE	ESOL	Random	0.208870923918662	ranksums	>=0.05
5. PhysChem Descriptors	5. PhysChem Descriptors	RMSE	ESOL	Random	1	ranksums	>=0.05
5. PhysChem Descriptors	4. AtomPairs	RMSE	ESOL	Random	2.87194906632032e-11	ranksums	<0.05
4. AtomPairs	1. MorganBits	RMSE	ESOL	Random	1.86472615897586e-10	ranksums	<0.05
4. AtomPairs	2. MorganCounts	RMSE	ESOL	Random	0.0153233302434195	ranksums	<0.05
4. AtomPairs	3. MACCS	RMSE	ESOL	Random	0.000433677833506189	ranksums	<0.05
4. AtomPairs	0. RDKit Descriptors	RMSE	ESOL	Random	2.87194906632032e-11	ranksums	<0.05
4. AtomPairs	5. PhysChem Descriptors	RMSE	ESOL	Random	2.87194906632032e-11	ranksums	<0.05
4. AtomPairs	4. AtomPairs	RMSE	ESOL	Random	1	ranksums	>=0.05
1. MorganBits	1. MorganBits	RMSE	FreeSolv	Random	1	ranksums	>=0.05
1. MorganBits	2. MorganCounts	RMSE	FreeSolv	Random	0.300711047148313	ranksums	>=0.05
1. MorganBits	3. MACCS	RMSE	FreeSolv	Random	7.04362077704064e-10	ranksums	<0.05
1. MorganBits	0. RDKit Descriptors	RMSE	FreeSolv	Random	4.40299516798753e-10	ranksums	<0.05
1. MorganBits	5. PhysChem Descriptors	RMSE	FreeSolv	Random	5.31674280364279e-10	ranksums	<0.05
1. MorganBits	4. AtomPairs	RMSE	FreeSolv	Random	0.062485117816515	ranksums	>=0.05
2. MorganCounts	1. MorganBits	RMSE	FreeSolv	Random	0.300711047148313	ranksums	>=0.05
2. MorganCounts	2. MorganCounts	RMSE	FreeSolv	Random	1	ranksums	>=0.05
2. MorganCounts	3. MACCS	RMSE	FreeSolv	Random	5.70908488004922e-09	ranksums	<0.05
2. MorganCounts	0. RDKit Descriptors	RMSE	FreeSolv	Random	3.65742836341826e-09	ranksums	<0.05
2. MorganCounts	5. PhysChem Descriptors	RMSE	FreeSolv	Random	1.9308924400541e-08	ranksums	<0.05
2. MorganCounts	4. AtomPairs	RMSE	FreeSolv	Random	0.236906642783316	ranksums	>=0.05
3. MACCS	1. MorganBits	RMSE	FreeSolv	Random	7.04362077704064e-10	ranksums	<0.05
3. MACCS	2. MorganCounts	RMSE	FreeSolv	Random	5.70908488004922e-09	ranksums	<0.05
3. MACCS	3. MACCS	RMSE	FreeSolv	Random	1	ranksums	>=0.05
3. MACCS	0. RDKit Descriptors	RMSE	FreeSolv	Random	0.636140685770246	ranksums	>=0.05
3. MACCS	5. PhysChem Descriptors	RMSE	FreeSolv	Random	0.0509923489656683	ranksums	>=0.05
3. MACCS	4. AtomPairs	RMSE	FreeSolv	Random	7.43858705279277e-09	ranksums	<0.05
0. RDKit Descriptors	1. MorganBits	RMSE	FreeSolv	Random	4.40299516798753e-10	ranksums	<0.05
0. RDKit Descriptors	2. MorganCounts	RMSE	FreeSolv	Random	3.65742836341826e-09	ranksums	<0.05
0. RDKit Descriptors	3. MACCS	RMSE	FreeSolv	Random	0.636140685770246	ranksums	>=0.05
0. RDKit Descriptors	0. RDKit Descriptors	RMSE	FreeSolv	Random	1	ranksums	>=0.05
0. RDKit Descriptors	5. PhysChem Descriptors	RMSE	FreeSolv	Random	0.0059612885288648	ranksums	<0.05
0. RDKit Descriptors	4. AtomPairs	RMSE	FreeSolv	Random	2.55150761303332e-09	ranksums	<0.05
5. PhysChem Descriptors	1. MorganBits	RMSE	FreeSolv	Random	5.31674280364279e-10	ranksums	<0.05
5. PhysChem Descriptors	2. MorganCounts	RMSE	FreeSolv	Random	1.9308924400541e-08	ranksums	<0.05
5. PhysChem Descriptors	3. MACCS	RMSE	FreeSolv	Random	0.0509923489656683	ranksums	>=0.05
5. PhysChem Descriptors	0. RDKit Descriptors	RMSE	FreeSolv	Random	0.0059612885288648	ranksums	<0.05
5. PhysChem Descriptors	5. PhysChem Descriptors	RMSE	FreeSolv	Random	1	ranksums	>=0.05
5. PhysChem Descriptors	4. AtomPairs	RMSE	FreeSolv	Random	5.22484569559294e-09	ranksums	<0.05
4. AtomPairs	1. MorganBits	RMSE	FreeSolv	Random	0.062485117816515	ranksums	>=0.05
4. AtomPairs	2. MorganCounts	RMSE	FreeSolv	Random	0.236906642783316	ranksums	>=0.05
4. AtomPairs	3. MACCS	RMSE	FreeSolv	Random	7.43858705279277e-09	ranksums	<0.05
4. AtomPairs	0. RDKit Descriptors	RMSE	FreeSolv	Random	2.55150761303332e-09	ranksums	<0.05
4. AtomPairs	5. PhysChem Descriptors	RMSE	FreeSolv	Random	5.22484569559294e-09	ranksums	<0.05
4. AtomPairs	4. AtomPairs	RMSE	FreeSolv	Random	1	ranksums	>=0.05
1. MorganBits	1. MorganBits	RMSE	Lipop	Random	1	ranksums	>=0.05
1. MorganBits	2. MorganCounts	RMSE	Lipop	Random	4.26655443220908e-06	ranksums	<0.05
1. MorganBits	3. MACCS	RMSE	Lipop	Random	0.164609061949449	ranksums	>=0.05
1. MorganBits	0. RDKit Descriptors	RMSE	Lipop	Random	2.87194906632032e-11	ranksums	<0.05
1. MorganBits	5. PhysChem Descriptors	RMSE	Lipop	Random	0.000387782129570984	ranksums	<0.05
1. MorganBits	4. AtomPairs	RMSE	Lipop	Random	4.61923248958006e-07	ranksums	<0.05
2. MorganCounts	1. MorganBits	RMSE	Lipop	Random	4.26655443220908e-06	ranksums	<0.05
2. MorganCounts	2. MorganCounts	RMSE	Lipop	Random	1	ranksums	>=0.05
2. MorganCounts	3. MACCS	RMSE	Lipop	Random	0.000232027814360713	ranksums	<0.05
2. MorganCounts	0. RDKit Descriptors	RMSE	Lipop	Random	1.9308924400541e-08	ranksums	<0.05
2. MorganCounts	5. PhysChem Descriptors	RMSE	Lipop	Random	1.02179673458755e-09	ranksums	<0.05
2. MorganCounts	4. AtomPairs	RMSE	Lipop	Random	0.367136581248436	ranksums	>=0.05
3. MACCS	1. MorganBits	RMSE	Lipop	Random	0.164609061949449	ranksums	>=0.05
3. MACCS	2. MorganCounts	RMSE	Lipop	Random	0.000232027814360713	ranksums	<0.05
3. MACCS	3. MACCS	RMSE	Lipop	Random	1	ranksums	>=0.05
3. MACCS	0. RDKit Descriptors	RMSE	Lipop	Random	7.76173468960547e-11	ranksums	<0.05
3. MACCS	5. PhysChem Descriptors	RMSE	Lipop	Random	4.91490859414578e-06	ranksums	<0.05
3. MACCS	4. AtomPairs	RMSE	Lipop	Random	3.95538737788224e-05	ranksums	<0.05
0. RDKit Descriptors	1. MorganBits	RMSE	Lipop	Random	2.87194906632032e-11	ranksums	<0.05
0. RDKit Descriptors	2. MorganCounts	RMSE	Lipop	Random	1.9308924400541e-08	ranksums	<0.05
0. RDKit Descriptors	3. MACCS	RMSE	Lipop	Random	7.76173468960547e-11	ranksums	<0.05
0. RDKit Descriptors	0. RDKit Descriptors	RMSE	Lipop	Random	1	ranksums	>=0.05
0. RDKit Descriptors	5. PhysChem Descriptors	RMSE	Lipop	Random	2.87194906632032e-11	ranksums	<0.05
0. RDKit Descriptors	4. AtomPairs	RMSE	Lipop	Random	2.95369449102501e-08	ranksums	<0.05
5. PhysChem Descriptors	1. MorganBits	RMSE	Lipop	Random	0.000387782129570984	ranksums	<0.05
5. PhysChem Descriptors	2. MorganCounts	RMSE	Lipop	Random	1.02179673458755e-09	ranksums	<0.05
5. PhysChem Descriptors	3. MACCS	RMSE	Lipop	Random	4.91490859414578e-06	ranksums	<0.05
5. PhysChem Descriptors	0. RDKit Descriptors	RMSE	Lipop	Random	2.87194906632032e-11	ranksums	<0.05
5. PhysChem Descriptors	5. PhysChem Descriptors	RMSE	Lipop	Random	1	ranksums	>=0.05
5. PhysChem Descriptors	4. AtomPairs	RMSE	Lipop	Random	5.84056947498936e-10	ranksums	<0.05
4. AtomPairs	1. MorganBits	RMSE	Lipop	Random	4.61923248958006e-07	ranksums	<0.05
4. AtomPairs	2. MorganCounts	RMSE	Lipop	Random	0.367136581248436	ranksums	>=0.05
4. AtomPairs	3. MACCS	RMSE	Lipop	Random	3.95538737788224e-05	ranksums	<0.05
4. AtomPairs	0. RDKit Descriptors	RMSE	Lipop	Random	2.95369449102501e-08	ranksums	<0.05
4. AtomPairs	5. PhysChem Descriptors	RMSE	Lipop	Random	5.84056947498936e-10	ranksums	<0.05
4. AtomPairs	4. AtomPairs	RMSE	Lipop	Random	1	ranksums	>=0.05
