# Supplementary material for: A systematic study of key elements underlying molecular property prediction
Source: Nat Commun. 2023 Oct 13;14:6395. doi: 10.1038/s41467-023-41948-6 (PMC10575948; doi:10.1038/s41467-023-41948-6)
Supplement: Supplementary file 4 — Source Data [file 41467_2023_41948_MOESM4_ESM.zip › SourceData/Fig3/Fig3f.txt]

model_1	model_2	metric_name	mol_prop	split_type	p_value	stats_method	p_value_group
RF	RF	AUROC	BACE	scaffold	1	ranksums	>=0.05
RF	SVM	AUROC	BACE	scaffold	2.86433698420119e-05	ranksums	<0.05
RF	XGBoost	AUROC	BACE	scaffold	0.0320535901106827	ranksums	<0.05
RF	RNN	AUROC	BACE	scaffold	1.7739278225827e-09	ranksums	<0.05
RF	GCN	AUROC	BACE	scaffold	2.48787397981522e-10	ranksums	<0.05
RF	GIN	AUROC	BACE	scaffold	2.71411821224912e-08	ranksums	<0.05
RF	MolBERT	AUROC	BACE	scaffold	0.000603610841366096	ranksums	<0.05
RF	GROVER	AUROC	BACE	scaffold	8.40120173049148e-05	ranksums	<0.05
SVM	RF	AUROC	BACE	scaffold	2.86433698420119e-05	ranksums	<0.05
SVM	SVM	AUROC	BACE	scaffold	1	ranksums	>=0.05
SVM	XGBoost	AUROC	BACE	scaffold	0.0180053510254157	ranksums	<0.05
SVM	RNN	AUROC	BACE	scaffold	1.29229610567306e-05	ranksums	<0.05
SVM	GCN	AUROC	BACE	scaffold	1.05414222608851e-05	ranksums	<0.05
SVM	GIN	AUROC	BACE	scaffold	0.0153233302434195	ranksums	<0.05
SVM	MolBERT	AUROC	BACE	scaffold	0.72271979157106	ranksums	>=0.05
SVM	GROVER	AUROC	BACE	scaffold	0.155810161610851	ranksums	>=0.05
XGBoost	RF	AUROC	BACE	scaffold	0.0320535901106827	ranksums	<0.05
XGBoost	SVM	AUROC	BACE	scaffold	0.0180053510254157	ranksums	<0.05
XGBoost	XGBoost	AUROC	BACE	scaffold	1	ranksums	>=0.05
XGBoost	RNN	AUROC	BACE	scaffold	3.21373504044581e-08	ranksums	<0.05
XGBoost	GCN	AUROC	BACE	scaffold	7.43858705279277e-09	ranksums	<0.05
XGBoost	GIN	AUROC	BACE	scaffold	1.12843853479619e-05	ranksums	<0.05
XGBoost	MolBERT	AUROC	BACE	scaffold	0.0584368468284206	ranksums	>=0.05
XGBoost	GROVER	AUROC	BACE	scaffold	0.00453105443653246	ranksums	<0.05
RNN	RF	AUROC	BACE	scaffold	1.7739278225827e-09	ranksums	<0.05
RNN	SVM	AUROC	BACE	scaffold	1.29229610567306e-05	ranksums	<0.05
RNN	XGBoost	AUROC	BACE	scaffold	3.21373504044581e-08	ranksums	<0.05
RNN	RNN	AUROC	BACE	scaffold	1	ranksums	>=0.05
RNN	GCN	AUROC	BACE	scaffold	0.905849445866094	ranksums	>=0.05
RNN	GIN	AUROC	BACE	scaffold	0.00652159522961408	ranksums	<0.05
RNN	MolBERT	AUROC	BACE	scaffold	1.47870636417397e-05	ranksums	<0.05
RNN	GROVER	AUROC	BACE	scaffold	0.0227980810495788	ranksums	<0.05
GCN	RF	AUROC	BACE	scaffold	2.48787397981522e-10	ranksums	<0.05
GCN	SVM	AUROC	BACE	scaffold	1.05414222608851e-05	ranksums	<0.05
GCN	XGBoost	AUROC	BACE	scaffold	7.43858705279277e-09	ranksums	<0.05
GCN	RNN	AUROC	BACE	scaffold	0.905849445866094	ranksums	>=0.05
GCN	GCN	AUROC	BACE	scaffold	1	ranksums	>=0.05
GCN	GIN	AUROC	BACE	scaffold	0.0107626125954115	ranksums	<0.05
GCN	MolBERT	AUROC	BACE	scaffold	1.38250753184492e-05	ranksums	<0.05
GCN	GROVER	AUROC	BACE	scaffold	0.0297569530004727	ranksums	<0.05
GIN	RF	AUROC	BACE	scaffold	2.71411821224912e-08	ranksums	<0.05
GIN	SVM	AUROC	BACE	scaffold	0.0153233302434195	ranksums	<0.05
GIN	XGBoost	AUROC	BACE	scaffold	1.12843853479619e-05	ranksums	<0.05
GIN	RNN	AUROC	BACE	scaffold	0.00652159522961408	ranksums	<0.05
GIN	GCN	AUROC	BACE	scaffold	0.0107626125954115	ranksums	<0.05
GIN	GIN	AUROC	BACE	scaffold	1	ranksums	>=0.05
GIN	MolBERT	AUROC	BACE	scaffold	0.0147104444533948	ranksums	<0.05
GIN	GROVER	AUROC	BACE	scaffold	0.824495751654771	ranksums	>=0.05
MolBERT	RF	AUROC	BACE	scaffold	0.000603610841366096	ranksums	<0.05
MolBERT	SVM	AUROC	BACE	scaffold	0.72271979157106	ranksums	>=0.05
MolBERT	XGBoost	AUROC	BACE	scaffold	0.0584368468284206	ranksums	>=0.05
MolBERT	RNN	AUROC	BACE	scaffold	1.47870636417397e-05	ranksums	<0.05
MolBERT	GCN	AUROC	BACE	scaffold	1.38250753184492e-05	ranksums	<0.05
MolBERT	GIN	AUROC	BACE	scaffold	0.0147104444533948	ranksums	<0.05
MolBERT	MolBERT	AUROC	BACE	scaffold	1	ranksums	>=0.05
MolBERT	GROVER	AUROC	BACE	scaffold	0.131551611214182	ranksums	>=0.05
GROVER	RF	AUROC	BACE	scaffold	8.40120173049148e-05	ranksums	<0.05
GROVER	SVM	AUROC	BACE	scaffold	0.155810161610851	ranksums	>=0.05
GROVER	XGBoost	AUROC	BACE	scaffold	0.00453105443653246	ranksums	<0.05
GROVER	RNN	AUROC	BACE	scaffold	0.0227980810495788	ranksums	<0.05
GROVER	GCN	AUROC	BACE	scaffold	0.0297569530004727	ranksums	<0.05
GROVER	GIN	AUROC	BACE	scaffold	0.824495751654771	ranksums	>=0.05
GROVER	MolBERT	AUROC	BACE	scaffold	0.131551611214182	ranksums	>=0.05
GROVER	GROVER	AUROC	BACE	scaffold	1	ranksums	>=0.05
RF	RF	AUROC	BBBP	scaffold	1	ranksums	>=0.05
RF	SVM	AUROC	BBBP	scaffold	0.000100947188812739	ranksums	<0.05
RF	XGBoost	AUROC	BBBP	scaffold	0.00887470724358224	ranksums	<0.05
RF	RNN	AUROC	BBBP	scaffold	0.459772646548566	ranksums	>=0.05
RF	GCN	AUROC	BBBP	scaffold	8.56299390490084e-11	ranksums	<0.05
RF	GIN	AUROC	BBBP	scaffold	2.48787397981522e-10	ranksums	<0.05
RF	MolBERT	AUROC	BBBP	scaffold	0.00120459794325649	ranksums	<0.05
RF	GROVER	AUROC	BBBP	scaffold	0.000206531204756844	ranksums	<0.05
SVM	RF	AUROC	BBBP	scaffold	0.000100947188812739	ranksums	<0.05
SVM	SVM	AUROC	BBBP	scaffold	1	ranksums	>=0.05
SVM	XGBoost	AUROC	BBBP	scaffold	0.0947927923554053	ranksums	>=0.05
SVM	RNN	AUROC	BBBP	scaffold	0.00232223001611648	ranksums	<0.05
SVM	GCN	AUROC	BBBP	scaffold	6.28162378421386e-07	ranksums	<0.05
SVM	GIN	AUROC	BBBP	scaffold	5.65702730771461e-06	ranksums	<0.05
SVM	MolBERT	AUROC	BBBP	scaffold	0.636140685770246	ranksums	>=0.05
SVM	GROVER	AUROC	BBBP	scaffold	0.66810637961831	ranksums	>=0.05
XGBoost	RF	AUROC	BBBP	scaffold	0.00887470724358224	ranksums	<0.05
XGBoost	SVM	AUROC	BBBP	scaffold	0.0947927923554053	ranksums	>=0.05
XGBoost	XGBoost	AUROC	BBBP	scaffold	1	ranksums	>=0.05
XGBoost	RNN	AUROC	BBBP	scaffold	0.0785186518194306	ranksums	>=0.05
XGBoost	GCN	AUROC	BBBP	scaffold	7.43858705279277e-09	ranksums	<0.05
XGBoost	GIN	AUROC	BBBP	scaffold	5.30809905084803e-08	ranksums	<0.05
XGBoost	MolBERT	AUROC	BBBP	scaffold	0.267502703416054	ranksums	>=0.05
XGBoost	GROVER	AUROC	BBBP	scaffold	0.0919067004658575	ranksums	>=0.05
RNN	RF	AUROC	BBBP	scaffold	0.459772646548566	ranksums	>=0.05
RNN	SVM	AUROC	BBBP	scaffold	0.00232223001611648	ranksums	<0.05
RNN	XGBoost	AUROC	BBBP	scaffold	0.0785186518194306	ranksums	>=0.05
RNN	RNN	AUROC	BBBP	scaffold	1	ranksums	>=0.05
RNN	GCN	AUROC	BBBP	scaffold	1.61897105367219e-09	ranksums	<0.05
RNN	GIN	AUROC	BBBP	scaffold	3.99980746743526e-09	ranksums	<0.05
RNN	MolBERT	AUROC	BBBP	scaffold	0.01246962531924	ranksums	<0.05
RNN	GROVER	AUROC	BBBP	scaffold	0.00221059231642181	ranksums	<0.05
GCN	RF	AUROC	BBBP	scaffold	8.56299390490084e-11	ranksums	<0.05
GCN	SVM	AUROC	BBBP	scaffold	6.28162378421386e-07	ranksums	<0.05
GCN	XGBoost	AUROC	BBBP	scaffold	7.43858705279277e-09	ranksums	<0.05
GCN	RNN	AUROC	BBBP	scaffold	1.61897105367219e-09	ranksums	<0.05
GCN	GCN	AUROC	BBBP	scaffold	1	ranksums	>=0.05
GCN	GIN	AUROC	BBBP	scaffold	0.836023950489311	ranksums	>=0.05
GCN	MolBERT	AUROC	BBBP	scaffold	3.13058210199886e-07	ranksums	<0.05
GCN	GROVER	AUROC	BBBP	scaffold	3.95538737788224e-05	ranksums	<0.05
GIN	RF	AUROC	BBBP	scaffold	2.48787397981522e-10	ranksums	<0.05
GIN	SVM	AUROC	BBBP	scaffold	5.65702730771461e-06	ranksums	<0.05
GIN	XGBoost	AUROC	BBBP	scaffold	5.30809905084803e-08	ranksums	<0.05
GIN	RNN	AUROC	BBBP	scaffold	3.99980746743526e-09	ranksums	<0.05
GIN	GCN	AUROC	BBBP	scaffold	0.836023950489311	ranksums	>=0.05
GIN	GIN	AUROC	BBBP	scaffold	1	ranksums	>=0.05
GIN	MolBERT	AUROC	BBBP	scaffold	1.54799264802828e-06	ranksums	<0.05
GIN	GROVER	AUROC	BBBP	scaffold	5.78621818161149e-05	ranksums	<0.05
MolBERT	RF	AUROC	BBBP	scaffold	0.00120459794325649	ranksums	<0.05
MolBERT	SVM	AUROC	BBBP	scaffold	0.636140685770246	ranksums	>=0.05
MolBERT	XGBoost	AUROC	BBBP	scaffold	0.267502703416054	ranksums	>=0.05
MolBERT	RNN	AUROC	BBBP	scaffold	0.01246962531924	ranksums	<0.05
MolBERT	GCN	AUROC	BBBP	scaffold	3.13058210199886e-07	ranksums	<0.05
MolBERT	GIN	AUROC	BBBP	scaffold	1.54799264802828e-06	ranksums	<0.05
MolBERT	MolBERT	AUROC	BBBP	scaffold	1	ranksums	>=0.05
MolBERT	GROVER	AUROC	BBBP	scaffold	0.321902185986129	ranksums	>=0.05
GROVER	RF	AUROC	BBBP	scaffold	0.000206531204756844	ranksums	<0.05
GROVER	SVM	AUROC	BBBP	scaffold	0.66810637961831	ranksums	>=0.05
GROVER	XGBoost	AUROC	BBBP	scaffold	0.0919067004658575	ranksums	>=0.05
GROVER	RNN	AUROC	BBBP	scaffold	0.00221059231642181	ranksums	<0.05
GROVER	GCN	AUROC	BBBP	scaffold	3.95538737788224e-05	ranksums	<0.05
GROVER	GIN	AUROC	BBBP	scaffold	5.78621818161149e-05	ranksums	<0.05
GROVER	MolBERT	AUROC	BBBP	scaffold	0.321902185986129	ranksums	>=0.05
GROVER	GROVER	AUROC	BBBP	scaffold	1	ranksums	>=0.05
RF	RF	AUROC	HIV	scaffold	1	ranksums	>=0.05
RF	SVM	AUROC	HIV	scaffold	1.05414222608851e-05	ranksums	<0.05
RF	XGBoost	AUROC	HIV	scaffold	4.49386556005608e-05	ranksums	<0.05
RF	RNN	AUROC	HIV	scaffold	5.31674280364279e-10	ranksums	<0.05
RF	GCN	AUROC	HIV	scaffold	9.18087424269878e-07	ranksums	<0.05
RF	GIN	AUROC	HIV	scaffold	7.89286156048025e-07	ranksums	<0.05
RF	MolBERT	AUROC	HIV	scaffold	0.544407554012933	ranksums	>=0.05
RF	GROVER	AUROC	HIV	scaffold	1.22911475199739e-09	ranksums	<0.05
SVM	RF	AUROC	HIV	scaffold	1.05414222608851e-05	ranksums	<0.05
SVM	SVM	AUROC	HIV	scaffold	1	ranksums	>=0.05
SVM	XGBoost	AUROC	HIV	scaffold	0.554267836324318	ranksums	>=0.05
SVM	RNN	AUROC	HIV	scaffold	0.00926659428411612	ranksums	<0.05
SVM	GCN	AUROC	HIV	scaffold	0.219782260816141	ranksums	>=0.05
SVM	GIN	AUROC	HIV	scaffold	0.0890916344277198	ranksums	>=0.05
SVM	MolBERT	AUROC	HIV	scaffold	9.8453100033373e-06	ranksums	<0.05
SVM	GROVER	AUROC	HIV	scaffold	2.77695857861341e-06	ranksums	<0.05
XGBoost	RF	AUROC	HIV	scaffold	4.49386556005608e-05	ranksums	<0.05
XGBoost	SVM	AUROC	HIV	scaffold	0.554267836324318	ranksums	>=0.05
XGBoost	XGBoost	AUROC	HIV	scaffold	1	ranksums	>=0.05
XGBoost	RNN	AUROC	HIV	scaffold	0.000879453706472618	ranksums	<0.05
XGBoost	GCN	AUROC	HIV	scaffold	0.0712783650668012	ranksums	>=0.05
XGBoost	GIN	AUROC	HIV	scaffold	0.0202784911655978	ranksums	<0.05
XGBoost	MolBERT	AUROC	HIV	scaffold	1.80708780270684e-05	ranksums	<0.05
XGBoost	GROVER	AUROC	HIV	scaffold	5.38895483794356e-07	ranksums	<0.05
RNN	RF	AUROC	HIV	scaffold	5.31674280364279e-10	ranksums	<0.05
RNN	SVM	AUROC	HIV	scaffold	0.00926659428411612	ranksums	<0.05
RNN	XGBoost	AUROC	HIV	scaffold	0.000879453706472618	ranksums	<0.05
RNN	RNN	AUROC	HIV	scaffold	1	ranksums	>=0.05
RNN	GCN	AUROC	HIV	scaffold	0.225388807244893	ranksums	>=0.05
RNN	GIN	AUROC	HIV	scaffold	0.564214705145786	ranksums	>=0.05
RNN	MolBERT	AUROC	HIV	scaffold	1.61897105367219e-09	ranksums	<0.05
RNN	GROVER	AUROC	HIV	scaffold	0.00018368404743658	ranksums	<0.05
GCN	RF	AUROC	HIV	scaffold	9.18087424269878e-07	ranksums	<0.05
GCN	SVM	AUROC	HIV	scaffold	0.219782260816141	ranksums	>=0.05
GCN	XGBoost	AUROC	HIV	scaffold	0.0712783650668012	ranksums	>=0.05
GCN	RNN	AUROC	HIV	scaffold	0.225388807244893	ranksums	>=0.05
GCN	GCN	AUROC	HIV	scaffold	1	ranksums	>=0.05
GCN	GIN	AUROC	HIV	scaffold	0.733825061212641	ranksums	>=0.05
GCN	MolBERT	AUROC	HIV	scaffold	9.89854166780288e-07	ranksums	<0.05
GCN	GROVER	AUROC	HIV	scaffold	1.58126757191298e-05	ranksums	<0.05
GIN	RF	AUROC	HIV	scaffold	7.89286156048025e-07	ranksums	<0.05
GIN	SVM	AUROC	HIV	scaffold	0.0890916344277198	ranksums	>=0.05
GIN	XGBoost	AUROC	HIV	scaffold	0.0202784911655978	ranksums	<0.05
GIN	RNN	AUROC	HIV	scaffold	0.564214705145786	ranksums	>=0.05
GIN	GCN	AUROC	HIV	scaffold	0.733825061212641	ranksums	>=0.05
GIN	GIN	AUROC	HIV	scaffold	1	ranksums	>=0.05
GIN	MolBERT	AUROC	HIV	scaffold	2.67549248023743e-07	ranksums	<0.05
GIN	GROVER	AUROC	HIV	scaffold	1.80708780270684e-05	ranksums	<0.05
MolBERT	RF	AUROC	HIV	scaffold	0.544407554012933	ranksums	>=0.05
MolBERT	SVM	AUROC	HIV	scaffold	9.8453100033373e-06	ranksums	<0.05
MolBERT	XGBoost	AUROC	HIV	scaffold	1.80708780270684e-05	ranksums	<0.05
MolBERT	RNN	AUROC	HIV	scaffold	1.61897105367219e-09	ranksums	<0.05
MolBERT	GCN	AUROC	HIV	scaffold	9.89854166780288e-07	ranksums	<0.05
MolBERT	GIN	AUROC	HIV	scaffold	2.67549248023743e-07	ranksums	<0.05
MolBERT	MolBERT	AUROC	HIV	scaffold	1	ranksums	>=0.05
MolBERT	GROVER	AUROC	HIV	scaffold	1.34761965448825e-09	ranksums	<0.05
GROVER	RF	AUROC	HIV	scaffold	1.22911475199739e-09	ranksums	<0.05
GROVER	SVM	AUROC	HIV	scaffold	2.77695857861341e-06	ranksums	<0.05
GROVER	XGBoost	AUROC	HIV	scaffold	5.38895483794356e-07	ranksums	<0.05
GROVER	RNN	AUROC	HIV	scaffold	0.00018368404743658	ranksums	<0.05
GROVER	GCN	AUROC	HIV	scaffold	1.58126757191298e-05	ranksums	<0.05
GROVER	GIN	AUROC	HIV	scaffold	1.80708780270684e-05	ranksums	<0.05
GROVER	MolBERT	AUROC	HIV	scaffold	1.34761965448825e-09	ranksums	<0.05
GROVER	GROVER	AUROC	HIV	scaffold	1	ranksums	>=0.05
RF	RF	RMSE	ESOL	scaffold	1	ranksums	>=0.05
RF	SVM	RMSE	ESOL	scaffold	1.69058805096499e-05	ranksums	<0.05
RF	XGBoost	RMSE	ESOL	scaffold	0.0059612885288648	ranksums	<0.05
RF	RNN	RMSE	ESOL	scaffold	3.05612809981639e-09	ranksums	<0.05
RF	GCN	RMSE	ESOL	scaffold	2.87194906632032e-11	ranksums	<0.05
RF	GIN	RMSE	ESOL	scaffold	2.87194906632032e-11	ranksums	<0.05
RF	MolBERT	RMSE	ESOL	scaffold	2.87194906632032e-11	ranksums	<0.05
RF	GROVER	RMSE	ESOL	scaffold	7.43858705279277e-09	ranksums	<0.05
SVM	RF	RMSE	ESOL	scaffold	1.69058805096499e-05	ranksums	<0.05
SVM	SVM	RMSE	ESOL	scaffold	1	ranksums	>=0.05
SVM	XGBoost	RMSE	ESOL	scaffold	2.12839236281228e-09	ranksums	<0.05
SVM	RNN	RMSE	ESOL	scaffold	0.00712883007556135	ranksums	<0.05
SVM	GCN	RMSE	ESOL	scaffold	2.87194906632032e-11	ranksums	<0.05
SVM	GIN	RMSE	ESOL	scaffold	3.50975769680847e-11	ranksums	<0.05
SVM	MolBERT	RMSE	ESOL	scaffold	2.87194906632032e-11	ranksums	<0.05
SVM	GROVER	RMSE	ESOL	scaffold	0.00221059231642181	ranksums	<0.05
XGBoost	RF	RMSE	ESOL	scaffold	0.0059612885288648	ranksums	<0.05
XGBoost	SVM	RMSE	ESOL	scaffold	2.12839236281228e-09	ranksums	<0.05
XGBoost	XGBoost	RMSE	ESOL	scaffold	1	ranksums	>=0.05
XGBoost	RNN	RMSE	ESOL	scaffold	7.03394552480196e-11	ranksums	<0.05
XGBoost	GCN	RMSE	ESOL	scaffold	2.87194906632032e-11	ranksums	<0.05
XGBoost	GIN	RMSE	ESOL	scaffold	2.87194906632032e-11	ranksums	<0.05
XGBoost	MolBERT	RMSE	ESOL	scaffold	2.87194906632032e-11	ranksums	<0.05
XGBoost	GROVER	RMSE	ESOL	scaffold	1.69313483916145e-10	ranksums	<0.05
RNN	RF	RMSE	ESOL	scaffold	3.05612809981639e-09	ranksums	<0.05
RNN	SVM	RMSE	ESOL	scaffold	0.00712883007556135	ranksums	<0.05
RNN	XGBoost	RMSE	ESOL	scaffold	7.03394552480196e-11	ranksums	<0.05
RNN	RNN	RMSE	ESOL	scaffold	1	ranksums	>=0.05
RNN	GCN	RMSE	ESOL	scaffold	5.77298630087336e-11	ranksums	<0.05
RNN	GIN	RMSE	ESOL	scaffold	9.44494715123786e-11	ranksums	<0.05
RNN	MolBERT	RMSE	ESOL	scaffold	3.87871447590138e-11	ranksums	<0.05
RNN	GROVER	RMSE	ESOL	scaffold	0.231096746690771	ranksums	>=0.05
GCN	RF	RMSE	ESOL	scaffold	2.87194906632032e-11	ranksums	<0.05
GCN	SVM	RMSE	ESOL	scaffold	2.87194906632032e-11	ranksums	<0.05
GCN	XGBoost	RMSE	ESOL	scaffold	2.87194906632032e-11	ranksums	<0.05
GCN	RNN	RMSE	ESOL	scaffold	5.77298630087336e-11	ranksums	<0.05
GCN	GCN	RMSE	ESOL	scaffold	1	ranksums	>=0.05
GCN	GIN	RMSE	ESOL	scaffold	0.459772646548566	ranksums	>=0.05
GCN	MolBERT	RMSE	ESOL	scaffold	0.58436242209071	ranksums	>=0.05
GCN	GROVER	RMSE	ESOL	scaffold	2.79274007892698e-09	ranksums	<0.05
GIN	RF	RMSE	ESOL	scaffold	2.87194906632032e-11	ranksums	<0.05
GIN	SVM	RMSE	ESOL	scaffold	3.50975769680847e-11	ranksums	<0.05
GIN	XGBoost	RMSE	ESOL	scaffold	2.87194906632032e-11	ranksums	<0.05
GIN	RNN	RMSE	ESOL	scaffold	9.44494715123786e-11	ranksums	<0.05
GIN	GCN	RMSE	ESOL	scaffold	0.459772646548566	ranksums	>=0.05
GIN	GIN	RMSE	ESOL	scaffold	1	ranksums	>=0.05
GIN	MolBERT	RMSE	ESOL	scaffold	0.917573309612805	ranksums	>=0.05
GIN	GROVER	RMSE	ESOL	scaffold	1.7723908495885e-08	ranksums	<0.05
MolBERT	RF	RMSE	ESOL	scaffold	2.87194906632032e-11	ranksums	<0.05
MolBERT	SVM	RMSE	ESOL	scaffold	2.87194906632032e-11	ranksums	<0.05
MolBERT	XGBoost	RMSE	ESOL	scaffold	2.87194906632032e-11	ranksums	<0.05
MolBERT	RNN	RMSE	ESOL	scaffold	3.87871447590138e-11	ranksums	<0.05
MolBERT	GCN	RMSE	ESOL	scaffold	0.58436242209071	ranksums	>=0.05
MolBERT	GIN	RMSE	ESOL	scaffold	0.917573309612805	ranksums	>=0.05
MolBERT	MolBERT	RMSE	ESOL	scaffold	1	ranksums	>=0.05
MolBERT	GROVER	RMSE	ESOL	scaffold	2.79274007892698e-09	ranksums	<0.05
GROVER	RF	RMSE	ESOL	scaffold	7.43858705279277e-09	ranksums	<0.05
GROVER	SVM	RMSE	ESOL	scaffold	0.00221059231642181	ranksums	<0.05
GROVER	XGBoost	RMSE	ESOL	scaffold	1.69313483916145e-10	ranksums	<0.05
GROVER	RNN	RMSE	ESOL	scaffold	0.231096746690771	ranksums	>=0.05
GROVER	GCN	RMSE	ESOL	scaffold	2.79274007892698e-09	ranksums	<0.05
GROVER	GIN	RMSE	ESOL	scaffold	1.7723908495885e-08	ranksums	<0.05
GROVER	MolBERT	RMSE	ESOL	scaffold	2.79274007892698e-09	ranksums	<0.05
GROVER	GROVER	RMSE	ESOL	scaffold	1	ranksums	>=0.05
RF	RF	RMSE	FreeSolv	scaffold	1	ranksums	>=0.05
RF	SVM	RMSE	FreeSolv	scaffold	0.689760957275894	ranksums	>=0.05
RF	XGBoost	RMSE	FreeSolv	scaffold	0.117079846005044	ranksums	>=0.05
RF	RNN	RMSE	FreeSolv	scaffold	0.836023950489311	ranksums	>=0.05
RF	GCN	RMSE	FreeSolv	scaffold	0.000275865488330761	ranksums	<0.05
RF	GIN	RMSE	FreeSolv	scaffold	0.0509923489656683	ranksums	>=0.05
RF	MolBERT	RMSE	FreeSolv	scaffold	2.7376658092235e-10	ranksums	<0.05
RF	GROVER	RMSE	FreeSolv	scaffold	0.678900536466896	ranksums	>=0.05
SVM	RF	RMSE	FreeSolv	scaffold	0.689760957275894	ranksums	>=0.05
SVM	SVM	RMSE	FreeSolv	scaffold	1	ranksums	>=0.05
SVM	XGBoost	RMSE	FreeSolv	scaffold	0.496451547529108	ranksums	>=0.05
SVM	RNN	RMSE	FreeSolv	scaffold	0.391170451997685	ranksums	>=0.05
SVM	GCN	RMSE	FreeSolv	scaffold	1.93121116964054e-05	ranksums	<0.05
SVM	GIN	RMSE	FreeSolv	scaffold	0.00453105443653246	ranksums	<0.05
SVM	MolBERT	RMSE	FreeSolv	scaffold	1.39497313321881e-10	ranksums	<0.05
SVM	GROVER	RMSE	FreeSolv	scaffold	0.870810804536042	ranksums	>=0.05
XGBoost	RF	RMSE	FreeSolv	scaffold	0.117079846005044	ranksums	>=0.05
XGBoost	SVM	RMSE	FreeSolv	scaffold	0.496451547529108	ranksums	>=0.05
XGBoost	XGBoost	RMSE	FreeSolv	scaffold	1	ranksums	>=0.05
XGBoost	RNN	RMSE	FreeSolv	scaffold	0.135377785323226	ranksums	>=0.05
XGBoost	GCN	RMSE	FreeSolv	scaffold	2.77695857861341e-06	ranksums	<0.05
XGBoost	GIN	RMSE	FreeSolv	scaffold	0.000410130725819514	ranksums	<0.05
XGBoost	MolBERT	RMSE	FreeSolv	scaffold	6.37303417845131e-11	ranksums	<0.05
XGBoost	GROVER	RMSE	FreeSolv	scaffold	0.43328979562189	ranksums	>=0.05
RNN	RF	RMSE	FreeSolv	scaffold	0.836023950489311	ranksums	>=0.05
RNN	SVM	RMSE	FreeSolv	scaffold	0.391170451997685	ranksums	>=0.05
RNN	XGBoost	RMSE	FreeSolv	scaffold	0.135377785323226	ranksums	>=0.05
RNN	RNN	RMSE	FreeSolv	scaffold	1	ranksums	>=0.05
RNN	GCN	RMSE	FreeSolv	scaffold	0.000603610841366096	ranksums	<0.05
RNN	GIN	RMSE	FreeSolv	scaffold	0.0276032508030178	ranksums	<0.05
RNN	MolBERT	RMSE	FreeSolv	scaffold	4.83886300051272e-10	ranksums	<0.05
RNN	GROVER	RMSE	FreeSolv	scaffold	0.534635240703929	ranksums	>=0.05
GCN	RF	RMSE	FreeSolv	scaffold	0.000275865488330761	ranksums	<0.05
GCN	SVM	RMSE	FreeSolv	scaffold	1.93121116964054e-05	ranksums	<0.05
GCN	XGBoost	RMSE	FreeSolv	scaffold	2.77695857861341e-06	ranksums	<0.05
GCN	RNN	RMSE	FreeSolv	scaffold	0.000603610841366096	ranksums	<0.05
GCN	GCN	RMSE	FreeSolv	scaffold	1	ranksums	>=0.05
GCN	GIN	RMSE	FreeSolv	scaffold	0.103888659317914	ranksums	>=0.05
GCN	MolBERT	RMSE	FreeSolv	scaffold	1.53366757204848e-07	ranksums	<0.05
GCN	GROVER	RMSE	FreeSolv	scaffold	0.000433677833506189	ranksums	<0.05
GIN	RF	RMSE	FreeSolv	scaffold	0.0509923489656683	ranksums	>=0.05
GIN	SVM	RMSE	FreeSolv	scaffold	0.00453105443653246	ranksums	<0.05
GIN	XGBoost	RMSE	FreeSolv	scaffold	0.000410130725819514	ranksums	<0.05
GIN	RNN	RMSE	FreeSolv	scaffold	0.0276032508030178	ranksums	<0.05
GIN	GCN	RMSE	FreeSolv	scaffold	0.103888659317914	ranksums	>=0.05
GIN	GIN	RMSE	FreeSolv	scaffold	1	ranksums	>=0.05
GIN	MolBERT	RMSE	FreeSolv	scaffold	3.99980746743526e-09	ranksums	<0.05
GIN	GROVER	RMSE	FreeSolv	scaffold	0.0129994824928381	ranksums	<0.05
MolBERT	RF	RMSE	FreeSolv	scaffold	2.7376658092235e-10	ranksums	<0.05
MolBERT	SVM	RMSE	FreeSolv	scaffold	1.39497313321881e-10	ranksums	<0.05
MolBERT	XGBoost	RMSE	FreeSolv	scaffold	6.37303417845131e-11	ranksums	<0.05
MolBERT	RNN	RMSE	FreeSolv	scaffold	4.83886300051272e-10	ranksums	<0.05
MolBERT	GCN	RMSE	FreeSolv	scaffold	1.53366757204848e-07	ranksums	<0.05
MolBERT	GIN	RMSE	FreeSolv	scaffold	3.99980746743526e-09	ranksums	<0.05
MolBERT	MolBERT	RMSE	FreeSolv	scaffold	1	ranksums	>=0.05
MolBERT	GROVER	RMSE	FreeSolv	scaffold	1.61897105367219e-09	ranksums	<0.05
GROVER	RF	RMSE	FreeSolv	scaffold	0.678900536466896	ranksums	>=0.05
GROVER	SVM	RMSE	FreeSolv	scaffold	0.870810804536042	ranksums	>=0.05
GROVER	XGBoost	RMSE	FreeSolv	scaffold	0.43328979562189	ranksums	>=0.05
GROVER	RNN	RMSE	FreeSolv	scaffold	0.534635240703929	ranksums	>=0.05
GROVER	GCN	RMSE	FreeSolv	scaffold	0.000433677833506189	ranksums	<0.05
GROVER	GIN	RMSE	FreeSolv	scaffold	0.0129994824928381	ranksums	<0.05
GROVER	MolBERT	RMSE	FreeSolv	scaffold	1.61897105367219e-09	ranksums	<0.05
GROVER	GROVER	RMSE	FreeSolv	scaffold	1	ranksums	>=0.05
RF	RF	RMSE	Lipop	scaffold	1	ranksums	>=0.05
RF	SVM	RMSE	Lipop	scaffold	9.44494715123786e-11	ranksums	<0.05
RF	XGBoost	RMSE	Lipop	scaffold	6.97871029076066e-05	ranksums	<0.05
RF	RNN	RMSE	Lipop	scaffold	2.87194906632032e-11	ranksums	<0.05
RF	GCN	RMSE	Lipop	scaffold	2.87194906632032e-11	ranksums	<0.05
RF	GIN	RMSE	Lipop	scaffold	2.7376658092235e-10	ranksums	<0.05
RF	MolBERT	RMSE	Lipop	scaffold	3.87871447590138e-11	ranksums	<0.05
RF	GROVER	RMSE	Lipop	scaffold	4.28553928406064e-11	ranksums	<0.05
SVM	RF	RMSE	Lipop	scaffold	9.44494715123786e-11	ranksums	<0.05
SVM	SVM	RMSE	Lipop	scaffold	1	ranksums	>=0.05
SVM	XGBoost	RMSE	Lipop	scaffold	1.36901867984278e-08	ranksums	<0.05
SVM	RNN	RMSE	Lipop	scaffold	1.7739278225827e-09	ranksums	<0.05
SVM	GCN	RMSE	Lipop	scaffold	0.000309280912215564	ranksums	<0.05
SVM	GIN	RMSE	Lipop	scaffold	0.790147056174559	ranksums	>=0.05
SVM	MolBERT	RMSE	Lipop	scaffold	0.964622805113689	ranksums	>=0.05
SVM	GROVER	RMSE	Lipop	scaffold	1.43757908298965e-06	ranksums	<0.05
XGBoost	RF	RMSE	Lipop	scaffold	6.97871029076066e-05	ranksums	<0.05
XGBoost	SVM	RMSE	Lipop	scaffold	1.36901867984278e-08	ranksums	<0.05
XGBoost	XGBoost	RMSE	Lipop	scaffold	1	ranksums	>=0.05
XGBoost	RNN	RMSE	Lipop	scaffold	2.87194906632032e-11	ranksums	<0.05
XGBoost	GCN	RMSE	Lipop	scaffold	3.87871447590138e-11	ranksums	<0.05
XGBoost	GIN	RMSE	Lipop	scaffold	3.49592620314054e-08	ranksums	<0.05
XGBoost	MolBERT	RMSE	Lipop	scaffold	4.3733050624673e-09	ranksums	<0.05
XGBoost	GROVER	RMSE	Lipop	scaffold	3.01189371187134e-10	ranksums	<0.05
RNN	RF	RMSE	Lipop	scaffold	2.87194906632032e-11	ranksums	<0.05
RNN	SVM	RMSE	Lipop	scaffold	1.7739278225827e-09	ranksums	<0.05
RNN	XGBoost	RMSE	Lipop	scaffold	2.87194906632032e-11	ranksums	<0.05
RNN	RNN	RMSE	Lipop	scaffold	1	ranksums	>=0.05
RNN	GCN	RMSE	Lipop	scaffold	6.06719202254398e-06	ranksums	<0.05
RNN	GIN	RMSE	Lipop	scaffold	1.47723487058011e-09	ranksums	<0.05
RNN	MolBERT	RMSE	Lipop	scaffold	1.04155088815095e-10	ranksums	<0.05
RNN	GROVER	RMSE	Lipop	scaffold	0.756201338941347	ranksums	>=0.05
GCN	RF	RMSE	Lipop	scaffold	2.87194906632032e-11	ranksums	<0.05
GCN	SVM	RMSE	Lipop	scaffold	0.000309280912215564	ranksums	<0.05
GCN	XGBoost	RMSE	Lipop	scaffold	3.87871447590138e-11	ranksums	<0.05
GCN	RNN	RMSE	Lipop	scaffold	6.06719202254398e-06	ranksums	<0.05
GCN	GCN	RMSE	Lipop	scaffold	1	ranksums	>=0.05
GCN	GIN	RMSE	Lipop	scaffold	0.00310763913573104	ranksums	<0.05
GCN	MolBERT	RMSE	Lipop	scaffold	8.93338459269216e-05	ranksums	<0.05
GCN	GROVER	RMSE	Lipop	scaffold	0.000637346631295202	ranksums	<0.05
GIN	RF	RMSE	Lipop	scaffold	2.7376658092235e-10	ranksums	<0.05
GIN	SVM	RMSE	Lipop	scaffold	0.790147056174559	ranksums	>=0.05
GIN	XGBoost	RMSE	Lipop	scaffold	3.49592620314054e-08	ranksums	<0.05
GIN	RNN	RMSE	Lipop	scaffold	1.47723487058011e-09	ranksums	<0.05
GIN	GCN	RMSE	Lipop	scaffold	0.00310763913573104	ranksums	<0.05
GIN	GIN	RMSE	Lipop	scaffold	1	ranksums	>=0.05
GIN	MolBERT	RMSE	Lipop	scaffold	0.300711047148313	ranksums	>=0.05
GIN	GROVER	RMSE	Lipop	scaffold	3.38530547307274e-07	ranksums	<0.05
MolBERT	RF	RMSE	Lipop	scaffold	3.87871447590138e-11	ranksums	<0.05
MolBERT	SVM	RMSE	Lipop	scaffold	0.964622805113689	ranksums	>=0.05
MolBERT	XGBoost	RMSE	Lipop	scaffold	4.3733050624673e-09	ranksums	<0.05
MolBERT	RNN	RMSE	Lipop	scaffold	1.04155088815095e-10	ranksums	<0.05
MolBERT	GCN	RMSE	Lipop	scaffold	8.93338459269216e-05	ranksums	<0.05
MolBERT	GIN	RMSE	Lipop	scaffold	0.300711047148313	ranksums	>=0.05
MolBERT	MolBERT	RMSE	Lipop	scaffold	1	ranksums	>=0.05
MolBERT	GROVER	RMSE	Lipop	scaffold	2.894412287526e-07	ranksums	<0.05
GROVER	RF	RMSE	Lipop	scaffold	4.28553928406064e-11	ranksums	<0.05
GROVER	SVM	RMSE	Lipop	scaffold	1.43757908298965e-06	ranksums	<0.05
GROVER	XGBoost	RMSE	Lipop	scaffold	3.01189371187134e-10	ranksums	<0.05
GROVER	RNN	RMSE	Lipop	scaffold	0.756201338941347	ranksums	>=0.05
GROVER	GCN	RMSE	Lipop	scaffold	0.000637346631295202	ranksums	<0.05
GROVER	GIN	RMSE	Lipop	scaffold	3.38530547307274e-07	ranksums	<0.05
GROVER	MolBERT	RMSE	Lipop	scaffold	2.894412287526e-07	ranksums	<0.05
GROVER	GROVER	RMSE	Lipop	scaffold	1	ranksums	>=0.05
