# Supplementary material for: A systematic study of key elements underlying molecular property prediction
Source: Nat Commun. 2023 Oct 13;14:6395. doi: 10.1038/s41467-023-41948-6 (PMC10575948; doi:10.1038/s41467-023-41948-6)
Supplement: Supplementary file 4 — Source Data [file 41467_2023_41948_MOESM4_ESM.zip › SourceData/Fig4/Fig4c.txt]

mean_metric_score	std_metric_score	split_type	mol_rep	mol_prop	model_name	metric_name
0.809623320759141	0.220998413224734	Scaffold	1. MorganBits	A2a	RF	RMSE
0.830764759480346	0.21919936807911	Scaffold	2. MorganCounts	A2a	RF	RMSE
0.904295705243421	0.233714970521861	Scaffold	3. MACCS	A2a	RF	RMSE
0.947056223916602	0.190242436329937	Scaffold	0. RDKit Descriptors	A2a	RF	RMSE
0.911202942402701	0.255871645703876	Scaffold	5. PhysChem Descriptors	A2a	RF	RMSE
0.78200945852119	0.208834063659949	Scaffold	4. AtomPairs	A2a	RF	RMSE
0.914662483651973	0.219049443805131	Scaffold	1. MorganBits	ABL1	RF	RMSE
0.905734622569801	0.199536563134527	Scaffold	2. MorganCounts	ABL1	RF	RMSE
0.985272805874407	0.213845424210489	Scaffold	3. MACCS	ABL1	RF	RMSE
0.973043730537945	0.245630639986826	Scaffold	0. RDKit Descriptors	ABL1	RF	RMSE
0.978983459265346	0.203320397899124	Scaffold	5. PhysChem Descriptors	ABL1	RF	RMSE
0.934947233527581	0.195147949401034	Scaffold	4. AtomPairs	ABL1	RF	RMSE
0.938208617674219	0.159059031414501	Scaffold	1. MorganBits	Acetylcholinesterase	RF	RMSE
0.914379297288626	0.168995634636676	Scaffold	2. MorganCounts	Acetylcholinesterase	RF	RMSE
0.971118191823525	0.124075759505481	Scaffold	3. MACCS	Acetylcholinesterase	RF	RMSE
0.943829704014241	0.138152935359087	Scaffold	0. RDKit Descriptors	Acetylcholinesterase	RF	RMSE
1.09082659621447	0.143702753158274	Scaffold	5. PhysChem Descriptors	Acetylcholinesterase	RF	RMSE
0.924612652202643	0.16451284383183	Scaffold	4. AtomPairs	Acetylcholinesterase	RF	RMSE
0.910512012264214	0.102834582420124	Scaffold	1. MorganBits	Aurora-A	RF	RMSE
0.89766309751154	0.089273660678293	Scaffold	2. MorganCounts	Aurora-A	RF	RMSE
0.99998113618697	0.0890798928469959	Scaffold	3. MACCS	Aurora-A	RF	RMSE
0.983201296949354	0.0959290902790289	Scaffold	0. RDKit Descriptors	Aurora-A	RF	RMSE
1.16330716854821	0.109194641935789	Scaffold	5. PhysChem Descriptors	Aurora-A	RF	RMSE
0.878260649247693	0.0783673065500832	Scaffold	4. AtomPairs	Aurora-A	RF	RMSE
0.847272681663358	0.171936790503194	Scaffold	1. MorganBits	B-raf	RF	RMSE
0.838210721797445	0.169147360476611	Scaffold	2. MorganCounts	B-raf	RF	RMSE
0.983358291212581	0.150197489578128	Scaffold	3. MACCS	B-raf	RF	RMSE
0.918628433675415	0.172037034767316	Scaffold	0. RDKit Descriptors	B-raf	RF	RMSE
1.20447909921772	0.225996348207602	Scaffold	5. PhysChem Descriptors	B-raf	RF	RMSE
0.830356664805163	0.12696557528459	Scaffold	4. AtomPairs	B-raf	RF	RMSE
0.799694435169674	0.125427548712865	Scaffold	1. MorganBits	COX-1	RF	RMSE
0.789330194533321	0.115237749049292	Scaffold	2. MorganCounts	COX-1	RF	RMSE
0.814238152447313	0.113522137077239	Scaffold	3. MACCS	COX-1	RF	RMSE
0.806635163444731	0.108569852897532	Scaffold	0. RDKit Descriptors	COX-1	RF	RMSE
0.872675385521427	0.11957241520223	Scaffold	5. PhysChem Descriptors	COX-1	RF	RMSE
0.782173362577279	0.117205199489683	Scaffold	4. AtomPairs	COX-1	RF	RMSE
1.00247489416491	0.133220887770385	Scaffold	1. MorganBits	COX-2	RF	RMSE
0.956600093017116	0.133375234520136	Scaffold	2. MorganCounts	COX-2	RF	RMSE
0.967606503804843	0.160470625285177	Scaffold	3. MACCS	COX-2	RF	RMSE
0.960528386898774	0.128317773391675	Scaffold	0. RDKit Descriptors	COX-2	RF	RMSE
1.04256456746213	0.161169018896409	Scaffold	5. PhysChem Descriptors	COX-2	RF	RMSE
0.936801093955323	0.111246301927316	Scaffold	4. AtomPairs	COX-2	RF	RMSE
0.877791534950249	0.0998076782622307	Scaffold	1. MorganBits	Cannabinoid	RF	RMSE
0.863475312841934	0.101565193496259	Scaffold	2. MorganCounts	Cannabinoid	RF	RMSE
0.982692549240584	0.0955156788149961	Scaffold	3. MACCS	Cannabinoid	RF	RMSE
0.871574994298413	0.107104666899205	Scaffold	0. RDKit Descriptors	Cannabinoid	RF	RMSE
0.979729652302831	0.101290349966247	Scaffold	5. PhysChem Descriptors	Cannabinoid	RF	RMSE
0.847129576112382	0.0884399838895441	Scaffold	4. AtomPairs	Cannabinoid	RF	RMSE
0.708638753290755	0.157481047259304	Scaffold	1. MorganBits	Carbonic	RF	RMSE
0.698039380609886	0.181227163228732	Scaffold	2. MorganCounts	Carbonic	RF	RMSE
0.766725774765035	0.169854121985264	Scaffold	3. MACCS	Carbonic	RF	RMSE
0.706997225398803	0.140456910138502	Scaffold	0. RDKit Descriptors	Carbonic	RF	RMSE
1.01905496939453	0.228350119575763	Scaffold	5. PhysChem Descriptors	Carbonic	RF	RMSE
0.73193270831951	0.153064075610203	Scaffold	4. AtomPairs	Carbonic	RF	RMSE
0.594121218631486	0.104337213842672	Scaffold	1. MorganBits	Caspase	RF	RMSE
0.589835598900887	0.0947632931195383	Scaffold	2. MorganCounts	Caspase	RF	RMSE
0.666630528157575	0.099472553553274	Scaffold	3. MACCS	Caspase	RF	RMSE
0.656043487629406	0.0984384665191748	Scaffold	0. RDKit Descriptors	Caspase	RF	RMSE
0.787714688957484	0.117309139450846	Scaffold	5. PhysChem Descriptors	Caspase	RF	RMSE
0.632498459042083	0.078327284237265	Scaffold	4. AtomPairs	Caspase	RF	RMSE
0.985774100099197	0.117738405427868	Scaffold	1. MorganBits	Coagulation	RF	RMSE
0.982709863173579	0.113848978655758	Scaffold	2. MorganCounts	Coagulation	RF	RMSE
1.05438481036238	0.110598867081641	Scaffold	3. MACCS	Coagulation	RF	RMSE
1.07079110763226	0.110427690795424	Scaffold	0. RDKit Descriptors	Coagulation	RF	RMSE
1.19697373529056	0.114720587777432	Scaffold	5. PhysChem Descriptors	Coagulation	RF	RMSE
1.00040918175809	0.102344554656018	Scaffold	4. AtomPairs	Coagulation	RF	RMSE
0.95806315688723	0.162119320906212	Scaffold	1. MorganBits	Dihydrofolate	RF	RMSE
0.96495284428907	0.165220841113822	Scaffold	2. MorganCounts	Dihydrofolate	RF	RMSE
0.979614667767459	0.127416589876212	Scaffold	3. MACCS	Dihydrofolate	RF	RMSE
0.979518765001144	0.167840424931743	Scaffold	0. RDKit Descriptors	Dihydrofolate	RF	RMSE
1.15706796441539	0.203188493988203	Scaffold	5. PhysChem Descriptors	Dihydrofolate	RF	RMSE
0.920144485997533	0.153094693488515	Scaffold	4. AtomPairs	Dihydrofolate	RF	RMSE
0.851205524317672	0.124083557844363	Scaffold	1. MorganBits	Dopamine	RF	RMSE
0.859001952147546	0.124648272339712	Scaffold	2. MorganCounts	Dopamine	RF	RMSE
0.917651790229731	0.135480361355934	Scaffold	3. MACCS	Dopamine	RF	RMSE
0.888442012163674	0.126603826610513	Scaffold	0. RDKit Descriptors	Dopamine	RF	RMSE
0.900194564426681	0.130538260567876	Scaffold	5. PhysChem Descriptors	Dopamine	RF	RMSE
0.90047765847599	0.125788176467677	Scaffold	4. AtomPairs	Dopamine	RF	RMSE
0.829906466787969	0.106481827860141	Scaffold	1. MorganBits	Ephrin	RF	RMSE
0.831818987876624	0.113777727011008	Scaffold	2. MorganCounts	Ephrin	RF	RMSE
0.877481803166734	0.116475011314314	Scaffold	3. MACCS	Ephrin	RF	RMSE
0.885814961793787	0.102034858593859	Scaffold	0. RDKit Descriptors	Ephrin	RF	RMSE
1.00253819351753	0.107253429518087	Scaffold	5. PhysChem Descriptors	Ephrin	RF	RMSE
0.846640679958165	0.10616442593136	Scaffold	4. AtomPairs	Ephrin	RF	RMSE
0.750419107275899	0.0883573230712372	Scaffold	1. MorganBits	Estrogen	RF	RMSE
0.748915869019663	0.0991935946085849	Scaffold	2. MorganCounts	Estrogen	RF	RMSE
0.766774553756924	0.0876196150202692	Scaffold	3. MACCS	Estrogen	RF	RMSE
0.750163844119818	0.0938014228339452	Scaffold	0. RDKit Descriptors	Estrogen	RF	RMSE
0.870640959276891	0.0954235039738507	Scaffold	5. PhysChem Descriptors	Estrogen	RF	RMSE
0.732459101815324	0.0969445225142161	Scaffold	4. AtomPairs	Estrogen	RF	RMSE
0.725249275275277	0.0988044210178349	Scaffold	1. MorganBits	Glucocorticoid	RF	RMSE
0.727224813555237	0.0980180607071377	Scaffold	2. MorganCounts	Glucocorticoid	RF	RMSE
0.780824934331201	0.117797611309261	Scaffold	3. MACCS	Glucocorticoid	RF	RMSE
0.757755838410204	0.0968649823733179	Scaffold	0. RDKit Descriptors	Glucocorticoid	RF	RMSE
0.849239611635345	0.109310859535601	Scaffold	5. PhysChem Descriptors	Glucocorticoid	RF	RMSE
0.758773819495572	0.0915937722397818	Scaffold	4. AtomPairs	Glucocorticoid	RF	RMSE
0.831770914660481	0.0965739425294649	Scaffold	1. MorganBits	Glycogen	RF	RMSE
0.836934544590986	0.0962807084037449	Scaffold	2. MorganCounts	Glycogen	RF	RMSE
0.938819800586112	0.100104981330529	Scaffold	3. MACCS	Glycogen	RF	RMSE
0.892670869578007	0.0730703347074506	Scaffold	0. RDKit Descriptors	Glycogen	RF	RMSE
1.03740420304751	0.0944643618029938	Scaffold	5. PhysChem Descriptors	Glycogen	RF	RMSE
0.833460399230081	0.0768787023225538	Scaffold	4. AtomPairs	Glycogen	RF	RMSE
0.680498152235204	0.0693559886906392	Scaffold	1. MorganBits	HERG	RF	RMSE
0.665564704092193	0.0570070612838178	Scaffold	2. MorganCounts	HERG	RF	RMSE
0.726061863586412	0.0828693814481074	Scaffold	3. MACCS	HERG	RF	RMSE
0.687993524871669	0.0722524748029862	Scaffold	0. RDKit Descriptors	HERG	RF	RMSE
0.767553425470407	0.0839076836049472	Scaffold	5. PhysChem Descriptors	HERG	RF	RMSE
0.662032214723875	0.0564092669490251	Scaffold	4. AtomPairs	HERG	RF	RMSE
0.736595399057873	0.0738081053673628	Scaffold	1. MorganBits	JAK2	RF	RMSE
0.742935640951289	0.0742395616616419	Scaffold	2. MorganCounts	JAK2	RF	RMSE
0.870150650228684	0.103444600947253	Scaffold	3. MACCS	JAK2	RF	RMSE
0.807419335815577	0.0713166038295322	Scaffold	0. RDKit Descriptors	JAK2	RF	RMSE
0.989137636722008	0.0883658212333624	Scaffold	5. PhysChem Descriptors	JAK2	RF	RMSE
0.777631305165386	0.0753323995412479	Scaffold	4. AtomPairs	JAK2	RF	RMSE
0.955938937607261	0.0791653006934551	Scaffold	1. MorganBits	LCK	RF	RMSE
0.924734253383965	0.075898005716878	Scaffold	2. MorganCounts	LCK	RF	RMSE
0.986160112716833	0.0816973782193881	Scaffold	3. MACCS	LCK	RF	RMSE
0.98075456978772	0.0903806717159031	Scaffold	0. RDKit Descriptors	LCK	RF	RMSE
1.11950851104965	0.121729719726753	Scaffold	5. PhysChem Descriptors	LCK	RF	RMSE
0.960283207761752	0.107159847175746	Scaffold	4. AtomPairs	LCK	RF	RMSE
0.881534151299857	0.16277763365562	Scaffold	1. MorganBits	Monoamine	RF	RMSE
0.876320543897663	0.157940210322184	Scaffold	2. MorganCounts	Monoamine	RF	RMSE
0.867978065381251	0.131475726317979	Scaffold	3. MACCS	Monoamine	RF	RMSE
0.883616086185793	0.131220192931408	Scaffold	0. RDKit Descriptors	Monoamine	RF	RMSE
1.09699458863378	0.178985009307897	Scaffold	5. PhysChem Descriptors	Monoamine	RF	RMSE
0.8611864489731	0.14321330533114	Scaffold	4. AtomPairs	Monoamine	RF	RMSE
0.780550517950922	0.0826031244345247	Scaffold	1. MorganBits	Vanilloid	RF	RMSE
0.777055133557068	0.0799373328827799	Scaffold	2. MorganCounts	Vanilloid	RF	RMSE
0.827613713552701	0.0540872290792443	Scaffold	3. MACCS	Vanilloid	RF	RMSE
0.7973662477221	0.0724517336155633	Scaffold	0. RDKit Descriptors	Vanilloid	RF	RMSE
0.905207437485067	0.0634252080828709	Scaffold	5. PhysChem Descriptors	Vanilloid	RF	RMSE
0.757675012316974	0.0633262033143398	Scaffold	4. AtomPairs	Vanilloid	RF	RMSE
0.865097373285472	0.0762505206396737	Scaffold	1. MorganBits	erbB1	RF	RMSE
0.858537661032287	0.0770542221622936	Scaffold	2. MorganCounts	erbB1	RF	RMSE
0.965101184433343	0.0510015064765174	Scaffold	3. MACCS	erbB1	RF	RMSE
0.950271291602546	0.0877874265402074	Scaffold	0. RDKit Descriptors	erbB1	RF	RMSE
1.16822421891937	0.0881494691407645	Scaffold	5. PhysChem Descriptors	erbB1	RF	RMSE
0.887687685941511	0.0973789657255258	Scaffold	4. AtomPairs	erbB1	RF	RMSE
0.761595012996857	0.105588825678186	Scaffold	1. MorganBits	opioid	RF	RMSE
0.772053539107567	0.113809643754067	Scaffold	2. MorganCounts	opioid	RF	RMSE
0.894371768179634	0.120070507171583	Scaffold	3. MACCS	opioid	RF	RMSE
0.876480796109398	0.130382232582352	Scaffold	0. RDKit Descriptors	opioid	RF	RMSE
1.05542178699237	0.131924728673324	Scaffold	5. PhysChem Descriptors	opioid	RF	RMSE
0.790350223405222	0.116560515333132	Scaffold	4. AtomPairs	opioid	RF	RMSE
0.706669412487324	0.222125850815525	Random	1. MorganBits	A2a	RF	RMSE
0.726762380970292	0.221065317676445	Random	2. MorganCounts	A2a	RF	RMSE
0.814095715343655	0.235704076973272	Random	3. MACCS	A2a	RF	RMSE
0.815327919972302	0.223405893545624	Random	0. RDKit Descriptors	A2a	RF	RMSE
0.876915763387693	0.254237828173544	Random	5. PhysChem Descriptors	A2a	RF	RMSE
0.681278501998021	0.175691335589536	Random	4. AtomPairs	A2a	RF	RMSE
0.790952980932197	0.0921879398600346	Random	1. MorganBits	ABL1	RF	RMSE
0.789436465755946	0.100349906887095	Random	2. MorganCounts	ABL1	RF	RMSE
0.818814759596597	0.0938293352759466	Random	3. MACCS	ABL1	RF	RMSE
0.83688343773323	0.0955370119887542	Random	0. RDKit Descriptors	ABL1	RF	RMSE
0.918556234389903	0.0926493681542372	Random	5. PhysChem Descriptors	ABL1	RF	RMSE
0.813785850044692	0.0939779627732626	Random	4. AtomPairs	ABL1	RF	RMSE
0.721842488726064	0.0540805024930655	Random	1. MorganBits	Acetylcholinesterase	RF	RMSE
0.694936170348144	0.0476547991785619	Random	2. MorganCounts	Acetylcholinesterase	RF	RMSE
0.765794027171712	0.0473146576944359	Random	3. MACCS	Acetylcholinesterase	RF	RMSE
0.749064296073416	0.0384349032068657	Random	0. RDKit Descriptors	Acetylcholinesterase	RF	RMSE
0.898574235541152	0.0496545581804736	Random	5. PhysChem Descriptors	Acetylcholinesterase	RF	RMSE
0.718063225629258	0.0436954757728838	Random	4. AtomPairs	Acetylcholinesterase	RF	RMSE
0.800703142058484	0.0511575209800905	Random	1. MorganBits	Aurora-A	RF	RMSE
0.805906344882932	0.0543353025662548	Random	2. MorganCounts	Aurora-A	RF	RMSE
0.897413616881756	0.04043131127696	Random	3. MACCS	Aurora-A	RF	RMSE
0.865901453475971	0.0567695147654902	Random	0. RDKit Descriptors	Aurora-A	RF	RMSE
1.03124014921577	0.063052441897697	Random	5. PhysChem Descriptors	Aurora-A	RF	RMSE
0.812676228934313	0.0547764432846807	Random	4. AtomPairs	Aurora-A	RF	RMSE
0.67005280860851	0.0553864890604355	Random	1. MorganBits	B-raf	RF	RMSE
0.653499860450444	0.0490233419298601	Random	2. MorganCounts	B-raf	RF	RMSE
0.772098100231115	0.0865623430572152	Random	3. MACCS	B-raf	RF	RMSE
0.712307843580884	0.0648562018483319	Random	0. RDKit Descriptors	B-raf	RF	RMSE
0.949090912414831	0.0840497407520905	Random	5. PhysChem Descriptors	B-raf	RF	RMSE
0.648355211592431	0.0467472295664931	Random	4. AtomPairs	B-raf	RF	RMSE
0.727314440104045	0.0719015388247351	Random	1. MorganBits	COX-1	RF	RMSE
0.7242544004583	0.0723640413893563	Random	2. MorganCounts	COX-1	RF	RMSE
0.743569986393174	0.0763088294303333	Random	3. MACCS	COX-1	RF	RMSE
0.743345050570931	0.0709853587467631	Random	0. RDKit Descriptors	COX-1	RF	RMSE
0.804362049480248	0.0694594335763888	Random	5. PhysChem Descriptors	COX-1	RF	RMSE
0.719950984454938	0.0738048122917157	Random	4. AtomPairs	COX-1	RF	RMSE
0.77291640757356	0.0408859371639348	Random	1. MorganBits	COX-2	RF	RMSE
0.767984043389775	0.0427340191536241	Random	2. MorganCounts	COX-2	RF	RMSE
0.785997746881119	0.0395663775193742	Random	3. MACCS	COX-2	RF	RMSE
0.797437685211639	0.0516786189660295	Random	0. RDKit Descriptors	COX-2	RF	RMSE
0.90217163967331	0.0517200110167593	Random	5. PhysChem Descriptors	COX-2	RF	RMSE
0.761029453430794	0.0408349721467774	Random	4. AtomPairs	COX-2	RF	RMSE
0.736329765090894	0.0818308223324178	Random	1. MorganBits	Cannabinoid	RF	RMSE
0.744576294463539	0.087776738131174	Random	2. MorganCounts	Cannabinoid	RF	RMSE
0.796078694219317	0.0916103651238943	Random	3. MACCS	Cannabinoid	RF	RMSE
0.786229627961253	0.0770397695772134	Random	0. RDKit Descriptors	Cannabinoid	RF	RMSE
0.916834595842455	0.0699431123624941	Random	5. PhysChem Descriptors	Cannabinoid	RF	RMSE
0.727318455314909	0.0881158280490124	Random	4. AtomPairs	Cannabinoid	RF	RMSE
0.59045708235645	0.0969266073047814	Random	1. MorganBits	Carbonic	RF	RMSE
0.577728073083185	0.0880085421552702	Random	2. MorganCounts	Carbonic	RF	RMSE
0.579411845099462	0.0834787189391781	Random	3. MACCS	Carbonic	RF	RMSE
0.591703834988847	0.0784910405953075	Random	0. RDKit Descriptors	Carbonic	RF	RMSE
0.819693610829199	0.122133216840534	Random	5. PhysChem Descriptors	Carbonic	RF	RMSE
0.585137253553265	0.0721910330584679	Random	4. AtomPairs	Carbonic	RF	RMSE
0.518460746897739	0.0577750459448409	Random	1. MorganBits	Caspase	RF	RMSE
0.516675032218474	0.0606462658400037	Random	2. MorganCounts	Caspase	RF	RMSE
0.622742366629509	0.0666630141173886	Random	3. MACCS	Caspase	RF	RMSE
0.59678452991293	0.0608930233052876	Random	0. RDKit Descriptors	Caspase	RF	RMSE
0.737021014543089	0.0572653828025591	Random	5. PhysChem Descriptors	Caspase	RF	RMSE
0.556392833508792	0.0623935110866623	Random	4. AtomPairs	Caspase	RF	RMSE
0.863027230176746	0.0630344434034859	Random	1. MorganBits	Coagulation	RF	RMSE
0.857680420644238	0.0703870257534148	Random	2. MorganCounts	Coagulation	RF	RMSE
0.904982482139404	0.0660561122505526	Random	3. MACCS	Coagulation	RF	RMSE
0.929421214514981	0.0688392216905666	Random	0. RDKit Descriptors	Coagulation	RF	RMSE
1.07056843030549	0.0727883704587119	Random	5. PhysChem Descriptors	Coagulation	RF	RMSE
0.875710802576937	0.0668580135007439	Random	4. AtomPairs	Coagulation	RF	RMSE
0.793362356171909	0.0922527778313511	Random	1. MorganBits	Dihydrofolate	RF	RMSE
0.785512693556364	0.0914404894534581	Random	2. MorganCounts	Dihydrofolate	RF	RMSE
0.85286313220604	0.114477190336688	Random	3. MACCS	Dihydrofolate	RF	RMSE
0.829610366902602	0.101413390506494	Random	0. RDKit Descriptors	Dihydrofolate	RF	RMSE
0.975814501564617	0.0809073178677305	Random	5. PhysChem Descriptors	Dihydrofolate	RF	RMSE
0.775127952709657	0.103015681567591	Random	4. AtomPairs	Dihydrofolate	RF	RMSE
0.726351669833344	0.0948980065194077	Random	1. MorganBits	Dopamine	RF	RMSE
0.72770871098922	0.0948851790694743	Random	2. MorganCounts	Dopamine	RF	RMSE
0.820262063070982	0.0935674340900626	Random	3. MACCS	Dopamine	RF	RMSE
0.814177089551595	0.0970985630368011	Random	0. RDKit Descriptors	Dopamine	RF	RMSE
0.852899086420652	0.0985094884168112	Random	5. PhysChem Descriptors	Dopamine	RF	RMSE
0.759830493005816	0.0955972319314244	Random	4. AtomPairs	Dopamine	RF	RMSE
0.674823398929887	0.0445622885451807	Random	1. MorganBits	Ephrin	RF	RMSE
0.670667717176156	0.0441774001350304	Random	2. MorganCounts	Ephrin	RF	RMSE
0.724718053484844	0.0425768820010504	Random	3. MACCS	Ephrin	RF	RMSE
0.730944667220941	0.0415071398298414	Random	0. RDKit Descriptors	Ephrin	RF	RMSE
0.851979183870877	0.0546085385383321	Random	5. PhysChem Descriptors	Ephrin	RF	RMSE
0.681291568203885	0.0449805160084373	Random	4. AtomPairs	Ephrin	RF	RMSE
0.647446123326226	0.0441718745494361	Random	1. MorganBits	Estrogen	RF	RMSE
0.636683820665562	0.04235971978735	Random	2. MorganCounts	Estrogen	RF	RMSE
0.673393412392611	0.0464844270582724	Random	3. MACCS	Estrogen	RF	RMSE
0.661489019519271	0.0530967552096265	Random	0. RDKit Descriptors	Estrogen	RF	RMSE
0.778895749762696	0.0516603806143594	Random	5. PhysChem Descriptors	Estrogen	RF	RMSE
0.629169571872163	0.0413152744934935	Random	4. AtomPairs	Estrogen	RF	RMSE
0.608748163531548	0.0563773683125856	Random	1. MorganBits	Glucocorticoid	RF	RMSE
0.604396012699932	0.054582122530975	Random	2. MorganCounts	Glucocorticoid	RF	RMSE
0.637071873747801	0.0692031250985662	Random	3. MACCS	Glucocorticoid	RF	RMSE
0.640217241581652	0.0574850170533379	Random	0. RDKit Descriptors	Glucocorticoid	RF	RMSE
0.703186156521881	0.0572529978391534	Random	5. PhysChem Descriptors	Glucocorticoid	RF	RMSE
0.60423394865384	0.0562000122147614	Random	4. AtomPairs	Glucocorticoid	RF	RMSE
0.716548900568194	0.0446030796762399	Random	1. MorganBits	Glycogen	RF	RMSE
0.723029921559701	0.0408079217975055	Random	2. MorganCounts	Glycogen	RF	RMSE
0.788995995435066	0.0476553616626928	Random	3. MACCS	Glycogen	RF	RMSE
0.785549178231083	0.0468170067933243	Random	0. RDKit Descriptors	Glycogen	RF	RMSE
0.918088935037784	0.0456737436562656	Random	5. PhysChem Descriptors	Glycogen	RF	RMSE
0.724078146064375	0.0482397417437418	Random	4. AtomPairs	Glycogen	RF	RMSE
0.582556791655889	0.0281644505807278	Random	1. MorganBits	HERG	RF	RMSE
0.571204635298617	0.0310873773240468	Random	2. MorganCounts	HERG	RF	RMSE
0.622518925169302	0.0324672650268299	Random	3. MACCS	HERG	RF	RMSE
0.594747434698859	0.0301734439438906	Random	0. RDKit Descriptors	HERG	RF	RMSE
0.685947668073145	0.0361590921984488	Random	5. PhysChem Descriptors	HERG	RF	RMSE
0.574850414363409	0.0325105556097104	Random	4. AtomPairs	HERG	RF	RMSE
0.639799253828846	0.0453032623122763	Random	1. MorganBits	JAK2	RF	RMSE
0.643537710131344	0.0464006664424272	Random	2. MorganCounts	JAK2	RF	RMSE
0.760377861511101	0.0555661318801503	Random	3. MACCS	JAK2	RF	RMSE
0.724434923300954	0.0449784398265608	Random	0. RDKit Descriptors	JAK2	RF	RMSE
0.903354635944459	0.0555067412543314	Random	5. PhysChem Descriptors	JAK2	RF	RMSE
0.665590576428738	0.0370345056548264	Random	4. AtomPairs	JAK2	RF	RMSE
0.815917799182951	0.0616788835962957	Random	1. MorganBits	LCK	RF	RMSE
0.816982746709899	0.0635817108994947	Random	2. MorganCounts	LCK	RF	RMSE
0.893584968096789	0.0727947012441048	Random	3. MACCS	LCK	RF	RMSE
0.857282196601187	0.0644555859695347	Random	0. RDKit Descriptors	LCK	RF	RMSE
0.989826291346618	0.0688863828436685	Random	5. PhysChem Descriptors	LCK	RF	RMSE
0.823552165364177	0.0484612464054839	Random	4. AtomPairs	LCK	RF	RMSE
0.637737458237128	0.0660789939697663	Random	1. MorganBits	Monoamine	RF	RMSE
0.634995682540571	0.0671390031893356	Random	2. MorganCounts	Monoamine	RF	RMSE
0.661599570666062	0.0622405455963407	Random	3. MACCS	Monoamine	RF	RMSE
0.674208380051857	0.0644124933920018	Random	0. RDKit Descriptors	Monoamine	RF	RMSE
0.842028538949795	0.0803297274264064	Random	5. PhysChem Descriptors	Monoamine	RF	RMSE
0.643870850639001	0.0554445079628818	Random	4. AtomPairs	Monoamine	RF	RMSE
0.706695769643304	0.0449777953265377	Random	1. MorganBits	Vanilloid	RF	RMSE
0.701513072950926	0.0437679059597443	Random	2. MorganCounts	Vanilloid	RF	RMSE
0.744413701926998	0.0419392670455298	Random	3. MACCS	Vanilloid	RF	RMSE
0.741376207510599	0.0441315458153292	Random	0. RDKit Descriptors	Vanilloid	RF	RMSE
0.812532960054122	0.0425686179571943	Random	5. PhysChem Descriptors	Vanilloid	RF	RMSE
0.690105877340988	0.03538629736863	Random	4. AtomPairs	Vanilloid	RF	RMSE
0.729966119117724	0.0351993306303146	Random	1. MorganBits	erbB1	RF	RMSE
0.727233240880307	0.0322458582317374	Random	2. MorganCounts	erbB1	RF	RMSE
0.823697179521366	0.0386868336273229	Random	3. MACCS	erbB1	RF	RMSE
0.799962468207868	0.0352983076957878	Random	0. RDKit Descriptors	erbB1	RF	RMSE
1.02409757484601	0.0348010248105171	Random	5. PhysChem Descriptors	erbB1	RF	RMSE
0.736096947521017	0.0328508979304496	Random	4. AtomPairs	erbB1	RF	RMSE
0.695957945244812	0.0753839334724904	Random	1. MorganBits	opioid	RF	RMSE
0.701970481504189	0.0847028926982786	Random	2. MorganCounts	opioid	RF	RMSE
0.764546788320237	0.0901887859849719	Random	3. MACCS	opioid	RF	RMSE
0.753088868861525	0.086983218538548	Random	0. RDKit Descriptors	opioid	RF	RMSE
0.868632768534539	0.0946810279578633	Random	5. PhysChem Descriptors	opioid	RF	RMSE
0.689176243298381	0.0702463186245543	Random	4. AtomPairs	opioid	RF	RMSE
