# Supplementary material for: A systematic study of key elements underlying molecular property prediction
Source: Nat Commun. 2023 Oct 13;14:6395. doi: 10.1038/s41467-023-41948-6 (PMC10575948; doi:10.1038/s41467-023-41948-6)
Supplement: Supplementary file 4 — Source Data [file 41467_2023_41948_MOESM4_ESM.zip › SourceData/Fig4/Fig4b.txt]

model_1	model_2	metric_name	mol_prop	split_type	p_value	stats_method	p_value_group
RF	RF	RMSE	A2a	Scaffold	1	ranksums	>=0.05
RF	MolBERT	RMSE	A2a	Scaffold	2.87194906632032e-11	ranksums	<0.05
RF	GROVER	RMSE	A2a	Scaffold	0.824495751654771	ranksums	>=0.05
RF	GROVER_RDKit	RMSE	A2a	Scaffold	0.976410907876082	ranksums	>=0.05
MolBERT	RF	RMSE	A2a	Scaffold	2.87194906632032e-11	ranksums	<0.05
MolBERT	MolBERT	RMSE	A2a	Scaffold	1	ranksums	>=0.05
MolBERT	GROVER	RMSE	A2a	Scaffold	2.87194906632032e-11	ranksums	<0.05
MolBERT	GROVER_RDKit	RMSE	A2a	Scaffold	2.87194906632032e-11	ranksums	<0.05
GROVER	RF	RMSE	A2a	Scaffold	0.824495751654771	ranksums	>=0.05
GROVER	MolBERT	RMSE	A2a	Scaffold	2.87194906632032e-11	ranksums	<0.05
GROVER	GROVER	RMSE	A2a	Scaffold	1	ranksums	>=0.05
GROVER	GROVER_RDKit	RMSE	A2a	Scaffold	0.836023950489311	ranksums	>=0.05
GROVER_RDKit	RF	RMSE	A2a	Scaffold	0.976410907876082	ranksums	>=0.05
GROVER_RDKit	MolBERT	RMSE	A2a	Scaffold	2.87194906632032e-11	ranksums	<0.05
GROVER_RDKit	GROVER	RMSE	A2a	Scaffold	0.836023950489311	ranksums	>=0.05
GROVER_RDKit	GROVER_RDKit	RMSE	A2a	Scaffold	1	ranksums	>=0.05
RF	RF	RMSE	ABL1	Scaffold	1	ranksums	>=0.05
RF	MolBERT	RMSE	ABL1	Scaffold	2.87194906632032e-11	ranksums	<0.05
RF	GROVER	RMSE	ABL1	Scaffold	0.0509923489656683	ranksums	>=0.05
RF	GROVER_RDKit	RMSE	ABL1	Scaffold	0.0947927923554053	ranksums	>=0.05
MolBERT	RF	RMSE	ABL1	Scaffold	2.87194906632032e-11	ranksums	<0.05
MolBERT	MolBERT	RMSE	ABL1	Scaffold	1	ranksums	>=0.05
MolBERT	GROVER	RMSE	ABL1	Scaffold	2.87194906632032e-11	ranksums	<0.05
MolBERT	GROVER_RDKit	RMSE	ABL1	Scaffold	2.87194906632032e-11	ranksums	<0.05
GROVER	RF	RMSE	ABL1	Scaffold	0.0509923489656683	ranksums	>=0.05
GROVER	MolBERT	RMSE	ABL1	Scaffold	2.87194906632032e-11	ranksums	<0.05
GROVER	GROVER	RMSE	ABL1	Scaffold	1	ranksums	>=0.05
GROVER	GROVER_RDKit	RMSE	ABL1	Scaffold	0.790147056174559	ranksums	>=0.05
GROVER_RDKit	RF	RMSE	ABL1	Scaffold	0.0947927923554053	ranksums	>=0.05
GROVER_RDKit	MolBERT	RMSE	ABL1	Scaffold	2.87194906632032e-11	ranksums	<0.05
GROVER_RDKit	GROVER	RMSE	ABL1	Scaffold	0.790147056174559	ranksums	>=0.05
GROVER_RDKit	GROVER_RDKit	RMSE	ABL1	Scaffold	1	ranksums	>=0.05
RF	RF	RMSE	Acetylcholinesterase	Scaffold	1	ranksums	>=0.05
RF	MolBERT	RMSE	Acetylcholinesterase	Scaffold	7.43858705279277e-09	ranksums	<0.05
RF	GROVER	RMSE	Acetylcholinesterase	Scaffold	6.16044512815228e-05	ranksums	<0.05
RF	GROVER_RDKit	RMSE	Acetylcholinesterase	Scaffold	4.78850167745837e-05	ranksums	<0.05
MolBERT	RF	RMSE	Acetylcholinesterase	Scaffold	7.43858705279277e-09	ranksums	<0.05
MolBERT	MolBERT	RMSE	Acetylcholinesterase	Scaffold	1	ranksums	>=0.05
MolBERT	GROVER	RMSE	Acetylcholinesterase	Scaffold	0.000571543124125569	ranksums	<0.05
MolBERT	GROVER_RDKit	RMSE	Acetylcholinesterase	Scaffold	0.000173172648192284	ranksums	<0.05
GROVER	RF	RMSE	Acetylcholinesterase	Scaffold	6.16044512815228e-05	ranksums	<0.05
GROVER	MolBERT	RMSE	Acetylcholinesterase	Scaffold	0.000571543124125569	ranksums	<0.05
GROVER	GROVER	RMSE	Acetylcholinesterase	Scaffold	1	ranksums	>=0.05
GROVER	GROVER_RDKit	RMSE	Acetylcholinesterase	Scaffold	0.554267836324318	ranksums	>=0.05
GROVER_RDKit	RF	RMSE	Acetylcholinesterase	Scaffold	4.78850167745837e-05	ranksums	<0.05
GROVER_RDKit	MolBERT	RMSE	Acetylcholinesterase	Scaffold	0.000173172648192284	ranksums	<0.05
GROVER_RDKit	GROVER	RMSE	Acetylcholinesterase	Scaffold	0.554267836324318	ranksums	>=0.05
GROVER_RDKit	GROVER_RDKit	RMSE	Acetylcholinesterase	Scaffold	1	ranksums	>=0.05
RF	RF	RMSE	Aurora-A	Scaffold	1	ranksums	>=0.05
RF	MolBERT	RMSE	Aurora-A	Scaffold	4.73402068419889e-11	ranksums	<0.05
RF	GROVER	RMSE	Aurora-A	Scaffold	0.000100947188812739	ranksums	<0.05
RF	GROVER_RDKit	RMSE	Aurora-A	Scaffold	0.0114669679432952	ranksums	<0.05
MolBERT	RF	RMSE	Aurora-A	Scaffold	4.73402068419889e-11	ranksums	<0.05
MolBERT	MolBERT	RMSE	Aurora-A	Scaffold	1	ranksums	>=0.05
MolBERT	GROVER	RMSE	Aurora-A	Scaffold	0.000366575678090335	ranksums	<0.05
MolBERT	GROVER_RDKit	RMSE	Aurora-A	Scaffold	1.34761965448825e-09	ranksums	<0.05
GROVER	RF	RMSE	Aurora-A	Scaffold	0.000100947188812739	ranksums	<0.05
GROVER	MolBERT	RMSE	Aurora-A	Scaffold	0.000366575678090335	ranksums	<0.05
GROVER	GROVER	RMSE	Aurora-A	Scaffold	1	ranksums	>=0.05
GROVER	GROVER_RDKit	RMSE	Aurora-A	Scaffold	0.0413253615725104	ranksums	<0.05
GROVER_RDKit	RF	RMSE	Aurora-A	Scaffold	0.0114669679432952	ranksums	<0.05
GROVER_RDKit	MolBERT	RMSE	Aurora-A	Scaffold	1.34761965448825e-09	ranksums	<0.05
GROVER_RDKit	GROVER	RMSE	Aurora-A	Scaffold	0.0413253615725104	ranksums	<0.05
GROVER_RDKit	GROVER_RDKit	RMSE	Aurora-A	Scaffold	1	ranksums	>=0.05
RF	RF	RMSE	B-raf	Scaffold	1	ranksums	>=0.05
RF	MolBERT	RMSE	B-raf	Scaffold	2.87194906632032e-11	ranksums	<0.05
RF	GROVER	RMSE	B-raf	Scaffold	0.0227980810495788	ranksums	<0.05
RF	GROVER_RDKit	RMSE	B-raf	Scaffold	0.143287384744123	ranksums	>=0.05
MolBERT	RF	RMSE	B-raf	Scaffold	2.87194906632032e-11	ranksums	<0.05
MolBERT	MolBERT	RMSE	B-raf	Scaffold	1	ranksums	>=0.05
MolBERT	GROVER	RMSE	B-raf	Scaffold	3.50975769680847e-11	ranksums	<0.05
MolBERT	GROVER_RDKit	RMSE	B-raf	Scaffold	2.87194906632032e-11	ranksums	<0.05
GROVER	RF	RMSE	B-raf	Scaffold	0.0227980810495788	ranksums	<0.05
GROVER	MolBERT	RMSE	B-raf	Scaffold	3.50975769680847e-11	ranksums	<0.05
GROVER	GROVER	RMSE	B-raf	Scaffold	1	ranksums	>=0.05
GROVER	GROVER_RDKit	RMSE	B-raf	Scaffold	0.236906642783316	ranksums	>=0.05
GROVER_RDKit	RF	RMSE	B-raf	Scaffold	0.143287384744123	ranksums	>=0.05
GROVER_RDKit	MolBERT	RMSE	B-raf	Scaffold	2.87194906632032e-11	ranksums	<0.05
GROVER_RDKit	GROVER	RMSE	B-raf	Scaffold	0.236906642783316	ranksums	>=0.05
GROVER_RDKit	GROVER_RDKit	RMSE	B-raf	Scaffold	1	ranksums	>=0.05
RF	RF	RMSE	COX-1	Scaffold	1	ranksums	>=0.05
RF	MolBERT	RMSE	COX-1	Scaffold	3.64317105026695e-10	ranksums	<0.05
RF	GROVER	RMSE	COX-1	Scaffold	0.0428195073176977	ranksums	<0.05
RF	GROVER_RDKit	RMSE	COX-1	Scaffold	0.147372859549065	ranksums	>=0.05
MolBERT	RF	RMSE	COX-1	Scaffold	3.64317105026695e-10	ranksums	<0.05
MolBERT	MolBERT	RMSE	COX-1	Scaffold	1	ranksums	>=0.05
MolBERT	GROVER	RMSE	COX-1	Scaffold	4.49433148126392e-08	ranksums	<0.05
MolBERT	GROVER_RDKit	RMSE	COX-1	Scaffold	5.22484569559294e-09	ranksums	<0.05
GROVER	RF	RMSE	COX-1	Scaffold	0.0428195073176977	ranksums	<0.05
GROVER	MolBERT	RMSE	COX-1	Scaffold	4.49433148126392e-08	ranksums	<0.05
GROVER	GROVER	RMSE	COX-1	Scaffold	1	ranksums	>=0.05
GROVER	GROVER_RDKit	RMSE	COX-1	Scaffold	0.544407554012933	ranksums	>=0.05
GROVER_RDKit	RF	RMSE	COX-1	Scaffold	0.147372859549065	ranksums	>=0.05
GROVER_RDKit	MolBERT	RMSE	COX-1	Scaffold	5.22484569559294e-09	ranksums	<0.05
GROVER_RDKit	GROVER	RMSE	COX-1	Scaffold	0.544407554012933	ranksums	>=0.05
GROVER_RDKit	GROVER_RDKit	RMSE	COX-1	Scaffold	1	ranksums	>=0.05
RF	RF	RMSE	COX-2	Scaffold	1	ranksums	>=0.05
RF	MolBERT	RMSE	COX-2	Scaffold	5.78621818161149e-05	ranksums	<0.05
RF	GROVER	RMSE	COX-2	Scaffold	0.0219295475688353	ranksums	<0.05
RF	GROVER_RDKit	RMSE	COX-2	Scaffold	0.293858729054122	ranksums	>=0.05
MolBERT	RF	RMSE	COX-2	Scaffold	5.78621818161149e-05	ranksums	<0.05
MolBERT	MolBERT	RMSE	COX-2	Scaffold	1	ranksums	>=0.05
MolBERT	GROVER	RMSE	COX-2	Scaffold	0.0919067004658575	ranksums	>=0.05
MolBERT	GROVER_RDKit	RMSE	COX-2	Scaffold	0.00268883998175647	ranksums	<0.05
GROVER	RF	RMSE	COX-2	Scaffold	0.0219295475688353	ranksums	<0.05
GROVER	MolBERT	RMSE	COX-2	Scaffold	0.0919067004658575	ranksums	>=0.05
GROVER	GROVER	RMSE	COX-2	Scaffold	1	ranksums	>=0.05
GROVER	GROVER_RDKit	RMSE	COX-2	Scaffold	0.225388807244893	ranksums	>=0.05
GROVER_RDKit	RF	RMSE	COX-2	Scaffold	0.293858729054122	ranksums	>=0.05
GROVER_RDKit	MolBERT	RMSE	COX-2	Scaffold	0.00268883998175647	ranksums	<0.05
GROVER_RDKit	GROVER	RMSE	COX-2	Scaffold	0.225388807244893	ranksums	>=0.05
GROVER_RDKit	GROVER_RDKit	RMSE	COX-2	Scaffold	1	ranksums	>=0.05
RF	RF	RMSE	Cannabinoid	Scaffold	1	ranksums	>=0.05
RF	MolBERT	RMSE	Cannabinoid	Scaffold	2.87194906632032e-11	ranksums	<0.05
RF	GROVER	RMSE	Cannabinoid	Scaffold	6.97871029076066e-05	ranksums	<0.05
RF	GROVER_RDKit	RMSE	Cannabinoid	Scaffold	0.399389395013695	ranksums	>=0.05
MolBERT	RF	RMSE	Cannabinoid	Scaffold	2.87194906632032e-11	ranksums	<0.05
MolBERT	MolBERT	RMSE	Cannabinoid	Scaffold	1	ranksums	>=0.05
MolBERT	GROVER	RMSE	Cannabinoid	Scaffold	2.87194906632032e-11	ranksums	<0.05
MolBERT	GROVER_RDKit	RMSE	Cannabinoid	Scaffold	2.87194906632032e-11	ranksums	<0.05
GROVER	RF	RMSE	Cannabinoid	Scaffold	6.97871029076066e-05	ranksums	<0.05
GROVER	MolBERT	RMSE	Cannabinoid	Scaffold	2.87194906632032e-11	ranksums	<0.05
GROVER	GROVER	RMSE	Cannabinoid	Scaffold	1	ranksums	>=0.05
GROVER	GROVER_RDKit	RMSE	Cannabinoid	Scaffold	0.00114364976744709	ranksums	<0.05
GROVER_RDKit	RF	RMSE	Cannabinoid	Scaffold	0.399389395013695	ranksums	>=0.05
GROVER_RDKit	MolBERT	RMSE	Cannabinoid	Scaffold	2.87194906632032e-11	ranksums	<0.05
GROVER_RDKit	GROVER	RMSE	Cannabinoid	Scaffold	0.00114364976744709	ranksums	<0.05
GROVER_RDKit	GROVER_RDKit	RMSE	Cannabinoid	Scaffold	1	ranksums	>=0.05
RF	RF	RMSE	Carbonic	Scaffold	1	ranksums	>=0.05
RF	MolBERT	RMSE	Carbonic	Scaffold	2.87194906632032e-11	ranksums	<0.05
RF	GROVER	RMSE	Carbonic	Scaffold	0.0166168789678207	ranksums	<0.05
RF	GROVER_RDKit	RMSE	Carbonic	Scaffold	0.0320535901106827	ranksums	<0.05
MolBERT	RF	RMSE	Carbonic	Scaffold	2.87194906632032e-11	ranksums	<0.05
MolBERT	MolBERT	RMSE	Carbonic	Scaffold	1	ranksums	>=0.05
MolBERT	GROVER	RMSE	Carbonic	Scaffold	2.87194906632032e-11	ranksums	<0.05
MolBERT	GROVER_RDKit	RMSE	Carbonic	Scaffold	2.87194906632032e-11	ranksums	<0.05
GROVER	RF	RMSE	Carbonic	Scaffold	0.0166168789678207	ranksums	<0.05
GROVER	MolBERT	RMSE	Carbonic	Scaffold	2.87194906632032e-11	ranksums	<0.05
GROVER	GROVER	RMSE	Carbonic	Scaffold	1	ranksums	>=0.05
GROVER	GROVER_RDKit	RMSE	Carbonic	Scaffold	0.870810804536042	ranksums	>=0.05
GROVER_RDKit	RF	RMSE	Carbonic	Scaffold	0.0320535901106827	ranksums	<0.05
GROVER_RDKit	MolBERT	RMSE	Carbonic	Scaffold	2.87194906632032e-11	ranksums	<0.05
GROVER_RDKit	GROVER	RMSE	Carbonic	Scaffold	0.870810804536042	ranksums	>=0.05
GROVER_RDKit	GROVER_RDKit	RMSE	Carbonic	Scaffold	1	ranksums	>=0.05
RF	RF	RMSE	Caspase	Scaffold	1	ranksums	>=0.05
RF	MolBERT	RMSE	Caspase	Scaffold	2.87194906632032e-11	ranksums	<0.05
RF	GROVER	RMSE	Caspase	Scaffold	0.00108556302978548	ranksums	<0.05
RF	GROVER_RDKit	RMSE	Caspase	Scaffold	0.131551611214182	ranksums	>=0.05
MolBERT	RF	RMSE	Caspase	Scaffold	2.87194906632032e-11	ranksums	<0.05
MolBERT	MolBERT	RMSE	Caspase	Scaffold	1	ranksums	>=0.05
MolBERT	GROVER	RMSE	Caspase	Scaffold	3.31288236910541e-10	ranksums	<0.05
MolBERT	GROVER_RDKit	RMSE	Caspase	Scaffold	3.50975769680847e-11	ranksums	<0.05
GROVER	RF	RMSE	Caspase	Scaffold	0.00108556302978548	ranksums	<0.05
GROVER	MolBERT	RMSE	Caspase	Scaffold	3.31288236910541e-10	ranksums	<0.05
GROVER	GROVER	RMSE	Caspase	Scaffold	1	ranksums	>=0.05
GROVER	GROVER_RDKit	RMSE	Caspase	Scaffold	0.0320535901106827	ranksums	<0.05
GROVER_RDKit	RF	RMSE	Caspase	Scaffold	0.131551611214182	ranksums	>=0.05
GROVER_RDKit	MolBERT	RMSE	Caspase	Scaffold	3.50975769680847e-11	ranksums	<0.05
GROVER_RDKit	GROVER	RMSE	Caspase	Scaffold	0.0320535901106827	ranksums	<0.05
GROVER_RDKit	GROVER_RDKit	RMSE	Caspase	Scaffold	1	ranksums	>=0.05
RF	RF	RMSE	Coagulation	Scaffold	1	ranksums	>=0.05
RF	MolBERT	RMSE	Coagulation	Scaffold	2.87194906632032e-11	ranksums	<0.05
RF	GROVER	RMSE	Coagulation	Scaffold	0.905849445866094	ranksums	>=0.05
RF	GROVER_RDKit	RMSE	Coagulation	Scaffold	0.859183914274438	ranksums	>=0.05
MolBERT	RF	RMSE	Coagulation	Scaffold	2.87194906632032e-11	ranksums	<0.05
MolBERT	MolBERT	RMSE	Coagulation	Scaffold	1	ranksums	>=0.05
MolBERT	GROVER	RMSE	Coagulation	Scaffold	2.87194906632032e-11	ranksums	<0.05
MolBERT	GROVER_RDKit	RMSE	Coagulation	Scaffold	2.87194906632032e-11	ranksums	<0.05
GROVER	RF	RMSE	Coagulation	Scaffold	0.905849445866094	ranksums	>=0.05
GROVER	MolBERT	RMSE	Coagulation	Scaffold	2.87194906632032e-11	ranksums	<0.05
GROVER	GROVER	RMSE	Coagulation	Scaffold	1	ranksums	>=0.05
GROVER	GROVER_RDKit	RMSE	Coagulation	Scaffold	0.847587480259332	ranksums	>=0.05
GROVER_RDKit	RF	RMSE	Coagulation	Scaffold	0.859183914274438	ranksums	>=0.05
GROVER_RDKit	MolBERT	RMSE	Coagulation	Scaffold	2.87194906632032e-11	ranksums	<0.05
GROVER_RDKit	GROVER	RMSE	Coagulation	Scaffold	0.847587480259332	ranksums	>=0.05
GROVER_RDKit	GROVER_RDKit	RMSE	Coagulation	Scaffold	1	ranksums	>=0.05
RF	RF	RMSE	Dihydrofolate	Scaffold	1	ranksums	>=0.05
RF	MolBERT	RMSE	Dihydrofolate	Scaffold	2.87194906632032e-11	ranksums	<0.05
RF	GROVER	RMSE	Dihydrofolate	Scaffold	0.801554937881844	ranksums	>=0.05
RF	GROVER_RDKit	RMSE	Dihydrofolate	Scaffold	0.477919704209092	ranksums	>=0.05
MolBERT	RF	RMSE	Dihydrofolate	Scaffold	2.87194906632032e-11	ranksums	<0.05
MolBERT	MolBERT	RMSE	Dihydrofolate	Scaffold	1	ranksums	>=0.05
MolBERT	GROVER	RMSE	Dihydrofolate	Scaffold	2.87194906632032e-11	ranksums	<0.05
MolBERT	GROVER_RDKit	RMSE	Dihydrofolate	Scaffold	2.87194906632032e-11	ranksums	<0.05
GROVER	RF	RMSE	Dihydrofolate	Scaffold	0.801554937881844	ranksums	>=0.05
GROVER	MolBERT	RMSE	Dihydrofolate	Scaffold	2.87194906632032e-11	ranksums	<0.05
GROVER	GROVER	RMSE	Dihydrofolate	Scaffold	1	ranksums	>=0.05
GROVER	GROVER_RDKit	RMSE	Dihydrofolate	Scaffold	0.657380427110081	ranksums	>=0.05
GROVER_RDKit	RF	RMSE	Dihydrofolate	Scaffold	0.477919704209092	ranksums	>=0.05
GROVER_RDKit	MolBERT	RMSE	Dihydrofolate	Scaffold	2.87194906632032e-11	ranksums	<0.05
GROVER_RDKit	GROVER	RMSE	Dihydrofolate	Scaffold	0.657380427110081	ranksums	>=0.05
GROVER_RDKit	GROVER_RDKit	RMSE	Dihydrofolate	Scaffold	1	ranksums	>=0.05
RF	RF	RMSE	Dopamine	Scaffold	1	ranksums	>=0.05
RF	MolBERT	RMSE	Dopamine	Scaffold	2.87194906632032e-11	ranksums	<0.05
RF	GROVER	RMSE	Dopamine	Scaffold	0.0459450883468834	ranksums	<0.05
RF	GROVER_RDKit	RMSE	Dopamine	Scaffold	0.0645946503733181	ranksums	>=0.05
MolBERT	RF	RMSE	Dopamine	Scaffold	2.87194906632032e-11	ranksums	<0.05
MolBERT	MolBERT	RMSE	Dopamine	Scaffold	1	ranksums	>=0.05
MolBERT	GROVER	RMSE	Dopamine	Scaffold	2.87194906632032e-11	ranksums	<0.05
MolBERT	GROVER_RDKit	RMSE	Dopamine	Scaffold	2.87194906632032e-11	ranksums	<0.05
GROVER	RF	RMSE	Dopamine	Scaffold	0.0459450883468834	ranksums	<0.05
GROVER	MolBERT	RMSE	Dopamine	Scaffold	2.87194906632032e-11	ranksums	<0.05
GROVER	GROVER	RMSE	Dopamine	Scaffold	1	ranksums	>=0.05
GROVER	GROVER_RDKit	RMSE	Dopamine	Scaffold	0.870810804536042	ranksums	>=0.05
GROVER_RDKit	RF	RMSE	Dopamine	Scaffold	0.0645946503733181	ranksums	>=0.05
GROVER_RDKit	MolBERT	RMSE	Dopamine	Scaffold	2.87194906632032e-11	ranksums	<0.05
GROVER_RDKit	GROVER	RMSE	Dopamine	Scaffold	0.870810804536042	ranksums	>=0.05
GROVER_RDKit	GROVER_RDKit	RMSE	Dopamine	Scaffold	1	ranksums	>=0.05
RF	RF	RMSE	Ephrin	Scaffold	1	ranksums	>=0.05
RF	MolBERT	RMSE	Ephrin	Scaffold	2.48787397981522e-10	ranksums	<0.05
RF	GROVER	RMSE	Ephrin	Scaffold	0.00221059231642181	ranksums	<0.05
RF	GROVER_RDKit	RMSE	Ephrin	Scaffold	0.00569773419406551	ranksums	<0.05
MolBERT	RF	RMSE	Ephrin	Scaffold	2.48787397981522e-10	ranksums	<0.05
MolBERT	MolBERT	RMSE	Ephrin	Scaffold	1	ranksums	>=0.05
MolBERT	GROVER	RMSE	Ephrin	Scaffold	1.30573056177372e-07	ranksums	<0.05
MolBERT	GROVER_RDKit	RMSE	Ephrin	Scaffold	6.23687442625586e-09	ranksums	<0.05
GROVER	RF	RMSE	Ephrin	Scaffold	0.00221059231642181	ranksums	<0.05
GROVER	MolBERT	RMSE	Ephrin	Scaffold	1.30573056177372e-07	ranksums	<0.05
GROVER	GROVER	RMSE	Ephrin	Scaffold	1	ranksums	>=0.05
GROVER	GROVER_RDKit	RMSE	Ephrin	Scaffold	0.468797586246096	ranksums	>=0.05
GROVER_RDKit	RF	RMSE	Ephrin	Scaffold	0.00569773419406551	ranksums	<0.05
GROVER_RDKit	MolBERT	RMSE	Ephrin	Scaffold	6.23687442625586e-09	ranksums	<0.05
GROVER_RDKit	GROVER	RMSE	Ephrin	Scaffold	0.468797586246096	ranksums	>=0.05
GROVER_RDKit	GROVER_RDKit	RMSE	Ephrin	Scaffold	1	ranksums	>=0.05
RF	RF	RMSE	Estrogen	Scaffold	1	ranksums	>=0.05
RF	MolBERT	RMSE	Estrogen	Scaffold	2.87194906632032e-11	ranksums	<0.05
RF	GROVER	RMSE	Estrogen	Scaffold	0.0227980810495788	ranksums	<0.05
RF	GROVER_RDKit	RMSE	Estrogen	Scaffold	0.744986300175643	ranksums	>=0.05
MolBERT	RF	RMSE	Estrogen	Scaffold	2.87194906632032e-11	ranksums	<0.05
MolBERT	MolBERT	RMSE	Estrogen	Scaffold	1	ranksums	>=0.05
MolBERT	GROVER	RMSE	Estrogen	Scaffold	3.50975769680847e-11	ranksums	<0.05
MolBERT	GROVER_RDKit	RMSE	Estrogen	Scaffold	3.17521724866798e-11	ranksums	<0.05
GROVER	RF	RMSE	Estrogen	Scaffold	0.0227980810495788	ranksums	<0.05
GROVER	MolBERT	RMSE	Estrogen	Scaffold	3.50975769680847e-11	ranksums	<0.05
GROVER	GROVER	RMSE	Estrogen	Scaffold	1	ranksums	>=0.05
GROVER	GROVER_RDKit	RMSE	Estrogen	Scaffold	0.0219295475688353	ranksums	<0.05
GROVER_RDKit	RF	RMSE	Estrogen	Scaffold	0.744986300175643	ranksums	>=0.05
GROVER_RDKit	MolBERT	RMSE	Estrogen	Scaffold	3.17521724866798e-11	ranksums	<0.05
GROVER_RDKit	GROVER	RMSE	Estrogen	Scaffold	0.0219295475688353	ranksums	<0.05
GROVER_RDKit	GROVER_RDKit	RMSE	Estrogen	Scaffold	1	ranksums	>=0.05
RF	RF	RMSE	Glucocorticoid	Scaffold	1	ranksums	>=0.05
RF	MolBERT	RMSE	Glucocorticoid	Scaffold	2.87194906632032e-11	ranksums	<0.05
RF	GROVER	RMSE	Glucocorticoid	Scaffold	0.000327375625579428	ranksums	<0.05
RF	GROVER_RDKit	RMSE	Glucocorticoid	Scaffold	0.399389395013695	ranksums	>=0.05
MolBERT	RF	RMSE	Glucocorticoid	Scaffold	2.87194906632032e-11	ranksums	<0.05
MolBERT	MolBERT	RMSE	Glucocorticoid	Scaffold	1	ranksums	>=0.05
MolBERT	GROVER	RMSE	Glucocorticoid	Scaffold	2.87194906632032e-11	ranksums	<0.05
MolBERT	GROVER_RDKit	RMSE	Glucocorticoid	Scaffold	2.87194906632032e-11	ranksums	<0.05
GROVER	RF	RMSE	Glucocorticoid	Scaffold	0.000327375625579428	ranksums	<0.05
GROVER	MolBERT	RMSE	Glucocorticoid	Scaffold	2.87194906632032e-11	ranksums	<0.05
GROVER	GROVER	RMSE	Glucocorticoid	Scaffold	1	ranksums	>=0.05
GROVER	GROVER_RDKit	RMSE	Glucocorticoid	Scaffold	0.00474542496004799	ranksums	<0.05
GROVER_RDKit	RF	RMSE	Glucocorticoid	Scaffold	0.399389395013695	ranksums	>=0.05
GROVER_RDKit	MolBERT	RMSE	Glucocorticoid	Scaffold	2.87194906632032e-11	ranksums	<0.05
GROVER_RDKit	GROVER	RMSE	Glucocorticoid	Scaffold	0.00474542496004799	ranksums	<0.05
GROVER_RDKit	GROVER_RDKit	RMSE	Glucocorticoid	Scaffold	1	ranksums	>=0.05
RF	RF	RMSE	Glycogen	Scaffold	1	ranksums	>=0.05
RF	MolBERT	RMSE	Glycogen	Scaffold	3.87871447590138e-11	ranksums	<0.05
RF	GROVER	RMSE	Glycogen	Scaffold	7.89907821375286e-05	ranksums	<0.05
RF	GROVER_RDKit	RMSE	Glycogen	Scaffold	0.00652159522961408	ranksums	<0.05
MolBERT	RF	RMSE	Glycogen	Scaffold	3.87871447590138e-11	ranksums	<0.05
MolBERT	MolBERT	RMSE	Glycogen	Scaffold	1	ranksums	>=0.05
MolBERT	GROVER	RMSE	Glycogen	Scaffold	3.21373504044581e-08	ranksums	<0.05
MolBERT	GROVER_RDKit	RMSE	Glycogen	Scaffold	3.31288236910541e-10	ranksums	<0.05
GROVER	RF	RMSE	Glycogen	Scaffold	7.89907821375286e-05	ranksums	<0.05
GROVER	MolBERT	RMSE	Glycogen	Scaffold	3.21373504044581e-08	ranksums	<0.05
GROVER	GROVER	RMSE	Glycogen	Scaffold	1	ranksums	>=0.05
GROVER	GROVER_RDKit	RMSE	Glycogen	Scaffold	0.0890916344277198	ranksums	>=0.05
GROVER_RDKit	RF	RMSE	Glycogen	Scaffold	0.00652159522961408	ranksums	<0.05
GROVER_RDKit	MolBERT	RMSE	Glycogen	Scaffold	3.31288236910541e-10	ranksums	<0.05
GROVER_RDKit	GROVER	RMSE	Glycogen	Scaffold	0.0890916344277198	ranksums	>=0.05
GROVER_RDKit	GROVER_RDKit	RMSE	Glycogen	Scaffold	1	ranksums	>=0.05
RF	RF	RMSE	HERG	Scaffold	1	ranksums	>=0.05
RF	MolBERT	RMSE	HERG	Scaffold	5.70908488004922e-09	ranksums	<0.05
RF	GROVER	RMSE	HERG	Scaffold	1.15127886155174e-08	ranksums	<0.05
RF	GROVER_RDKit	RMSE	HERG	Scaffold	0.000927271862209823	ranksums	<0.05
MolBERT	RF	RMSE	HERG	Scaffold	5.70908488004922e-09	ranksums	<0.05
MolBERT	MolBERT	RMSE	HERG	Scaffold	1	ranksums	>=0.05
MolBERT	GROVER	RMSE	HERG	Scaffold	0.524952228275667	ranksums	>=0.05
MolBERT	GROVER_RDKit	RMSE	HERG	Scaffold	0.000275865488330761	ranksums	<0.05
GROVER	RF	RMSE	HERG	Scaffold	1.15127886155174e-08	ranksums	<0.05
GROVER	MolBERT	RMSE	HERG	Scaffold	0.524952228275667	ranksums	>=0.05
GROVER	GROVER	RMSE	HERG	Scaffold	1	ranksums	>=0.05
GROVER	GROVER_RDKit	RMSE	HERG	Scaffold	0.000275865488330761	ranksums	<0.05
GROVER_RDKit	RF	RMSE	HERG	Scaffold	0.000927271862209823	ranksums	<0.05
GROVER_RDKit	MolBERT	RMSE	HERG	Scaffold	0.000275865488330761	ranksums	<0.05
GROVER_RDKit	GROVER	RMSE	HERG	Scaffold	0.000275865488330761	ranksums	<0.05
GROVER_RDKit	GROVER_RDKit	RMSE	HERG	Scaffold	1	ranksums	>=0.05
RF	RF	RMSE	JAK2	Scaffold	1	ranksums	>=0.05
RF	MolBERT	RMSE	JAK2	Scaffold	2.87194906632032e-11	ranksums	<0.05
RF	GROVER	RMSE	JAK2	Scaffold	8.12107312260547e-09	ranksums	<0.05
RF	GROVER_RDKit	RMSE	JAK2	Scaffold	0.000433677833506189	ranksums	<0.05
MolBERT	RF	RMSE	JAK2	Scaffold	2.87194906632032e-11	ranksums	<0.05
MolBERT	MolBERT	RMSE	JAK2	Scaffold	1	ranksums	>=0.05
MolBERT	GROVER	RMSE	JAK2	Scaffold	0.000194793094752191	ranksums	<0.05
MolBERT	GROVER_RDKit	RMSE	JAK2	Scaffold	2.2603904862877e-10	ranksums	<0.05
GROVER	RF	RMSE	JAK2	Scaffold	8.12107312260547e-09	ranksums	<0.05
GROVER	MolBERT	RMSE	JAK2	Scaffold	0.000194793094752191	ranksums	<0.05
GROVER	GROVER	RMSE	JAK2	Scaffold	1	ranksums	>=0.05
GROVER	GROVER_RDKit	RMSE	JAK2	Scaffold	0.000292125950333414	ranksums	<0.05
GROVER_RDKit	RF	RMSE	JAK2	Scaffold	0.000433677833506189	ranksums	<0.05
GROVER_RDKit	MolBERT	RMSE	JAK2	Scaffold	2.2603904862877e-10	ranksums	<0.05
GROVER_RDKit	GROVER	RMSE	JAK2	Scaffold	0.000292125950333414	ranksums	<0.05
GROVER_RDKit	GROVER_RDKit	RMSE	JAK2	Scaffold	1	ranksums	>=0.05
RF	RF	RMSE	LCK	Scaffold	1	ranksums	>=0.05
RF	MolBERT	RMSE	LCK	Scaffold	2.87194906632032e-11	ranksums	<0.05
RF	GROVER	RMSE	LCK	Scaffold	3.97393875818763e-06	ranksums	<0.05
RF	GROVER_RDKit	RMSE	LCK	Scaffold	0.0863464464119469	ranksums	>=0.05
MolBERT	RF	RMSE	LCK	Scaffold	2.87194906632032e-11	ranksums	<0.05
MolBERT	MolBERT	RMSE	LCK	Scaffold	1	ranksums	>=0.05
MolBERT	GROVER	RMSE	LCK	Scaffold	4.73402068419889e-11	ranksums	<0.05
MolBERT	GROVER_RDKit	RMSE	LCK	Scaffold	2.87194906632032e-11	ranksums	<0.05
GROVER	RF	RMSE	LCK	Scaffold	3.97393875818763e-06	ranksums	<0.05
GROVER	MolBERT	RMSE	LCK	Scaffold	4.73402068419889e-11	ranksums	<0.05
GROVER	GROVER	RMSE	LCK	Scaffold	1	ranksums	>=0.05
GROVER	GROVER_RDKit	RMSE	LCK	Scaffold	0.00048460556780532	ranksums	<0.05
GROVER_RDKit	RF	RMSE	LCK	Scaffold	0.0863464464119469	ranksums	>=0.05
GROVER_RDKit	MolBERT	RMSE	LCK	Scaffold	2.87194906632032e-11	ranksums	<0.05
GROVER_RDKit	GROVER	RMSE	LCK	Scaffold	0.00048460556780532	ranksums	<0.05
GROVER_RDKit	GROVER_RDKit	RMSE	LCK	Scaffold	1	ranksums	>=0.05
RF	RF	RMSE	Monoamine	Scaffold	1	ranksums	>=0.05
RF	MolBERT	RMSE	Monoamine	Scaffold	2.7376658092235e-10	ranksums	<0.05
RF	GROVER	RMSE	Monoamine	Scaffold	0.0357826755837011	ranksums	<0.05
RF	GROVER_RDKit	RMSE	Monoamine	Scaffold	0.00712883007556135	ranksums	<0.05
MolBERT	RF	RMSE	Monoamine	Scaffold	2.7376658092235e-10	ranksums	<0.05
MolBERT	MolBERT	RMSE	Monoamine	Scaffold	1	ranksums	>=0.05
MolBERT	GROVER	RMSE	Monoamine	Scaffold	9.67346153257431e-09	ranksums	<0.05
MolBERT	GROVER_RDKit	RMSE	Monoamine	Scaffold	8.01696415451266e-08	ranksums	<0.05
GROVER	RF	RMSE	Monoamine	Scaffold	0.0357826755837011	ranksums	<0.05
GROVER	MolBERT	RMSE	Monoamine	Scaffold	9.67346153257431e-09	ranksums	<0.05
GROVER	GROVER	RMSE	Monoamine	Scaffold	1	ranksums	>=0.05
GROVER	GROVER_RDKit	RMSE	Monoamine	Scaffold	0.367136581248436	ranksums	>=0.05
GROVER_RDKit	RF	RMSE	Monoamine	Scaffold	0.00712883007556135	ranksums	<0.05
GROVER_RDKit	MolBERT	RMSE	Monoamine	Scaffold	8.01696415451266e-08	ranksums	<0.05
GROVER_RDKit	GROVER	RMSE	Monoamine	Scaffold	0.367136581248436	ranksums	>=0.05
GROVER_RDKit	GROVER_RDKit	RMSE	Monoamine	Scaffold	1	ranksums	>=0.05
RF	RF	RMSE	Vanilloid	Scaffold	1	ranksums	>=0.05
RF	MolBERT	RMSE	Vanilloid	Scaffold	3.50975769680847e-11	ranksums	<0.05
RF	GROVER	RMSE	Vanilloid	Scaffold	2.894412287526e-07	ranksums	<0.05
RF	GROVER_RDKit	RMSE	Vanilloid	Scaffold	1.29229610567306e-05	ranksums	<0.05
MolBERT	RF	RMSE	Vanilloid	Scaffold	3.50975769680847e-11	ranksums	<0.05
MolBERT	MolBERT	RMSE	Vanilloid	Scaffold	1	ranksums	>=0.05
MolBERT	GROVER	RMSE	Vanilloid	Scaffold	4.49433148126392e-08	ranksums	<0.05
MolBERT	GROVER_RDKit	RMSE	Vanilloid	Scaffold	1.15127886155174e-08	ranksums	<0.05
GROVER	RF	RMSE	Vanilloid	Scaffold	2.894412287526e-07	ranksums	<0.05
GROVER	MolBERT	RMSE	Vanilloid	Scaffold	4.49433148126392e-08	ranksums	<0.05
GROVER	GROVER	RMSE	Vanilloid	Scaffold	1	ranksums	>=0.05
GROVER	GROVER_RDKit	RMSE	Vanilloid	Scaffold	0.375043623558613	ranksums	>=0.05
GROVER_RDKit	RF	RMSE	Vanilloid	Scaffold	1.29229610567306e-05	ranksums	<0.05
GROVER_RDKit	MolBERT	RMSE	Vanilloid	Scaffold	1.15127886155174e-08	ranksums	<0.05
GROVER_RDKit	GROVER	RMSE	Vanilloid	Scaffold	0.375043623558613	ranksums	>=0.05
GROVER_RDKit	GROVER_RDKit	RMSE	Vanilloid	Scaffold	1	ranksums	>=0.05
RF	RF	RMSE	erbB1	Scaffold	1	ranksums	>=0.05
RF	MolBERT	RMSE	erbB1	Scaffold	1.62655415638769e-08	ranksums	<0.05
RF	GROVER	RMSE	erbB1	Scaffold	2.67549248023743e-07	ranksums	<0.05
RF	GROVER_RDKit	RMSE	erbB1	Scaffold	0.00282233355835756	ranksums	<0.05
MolBERT	RF	RMSE	erbB1	Scaffold	1.62655415638769e-08	ranksums	<0.05
MolBERT	MolBERT	RMSE	erbB1	Scaffold	1	ranksums	>=0.05
MolBERT	GROVER	RMSE	erbB1	Scaffold	0.756201338941347	ranksums	>=0.05
MolBERT	GROVER_RDKit	RMSE	erbB1	Scaffold	6.7798158073902e-07	ranksums	<0.05
GROVER	RF	RMSE	erbB1	Scaffold	2.67549248023743e-07	ranksums	<0.05
GROVER	MolBERT	RMSE	erbB1	Scaffold	0.756201338941347	ranksums	>=0.05
GROVER	GROVER	RMSE	erbB1	Scaffold	1	ranksums	>=0.05
GROVER	GROVER_RDKit	RMSE	erbB1	Scaffold	3.7096889063393e-05	ranksums	<0.05
GROVER_RDKit	RF	RMSE	erbB1	Scaffold	0.00282233355835756	ranksums	<0.05
GROVER_RDKit	MolBERT	RMSE	erbB1	Scaffold	6.7798158073902e-07	ranksums	<0.05
GROVER_RDKit	GROVER	RMSE	erbB1	Scaffold	3.7096889063393e-05	ranksums	<0.05
GROVER_RDKit	GROVER_RDKit	RMSE	erbB1	Scaffold	1	ranksums	>=0.05
RF	RF	RMSE	opioid	Scaffold	1	ranksums	>=0.05
RF	MolBERT	RMSE	opioid	Scaffold	2.87194906632032e-11	ranksums	<0.05
RF	GROVER	RMSE	opioid	Scaffold	0.988204164940098	ranksums	>=0.05
RF	GROVER_RDKit	RMSE	opioid	Scaffold	0.188236525377403	ranksums	>=0.05
MolBERT	RF	RMSE	opioid	Scaffold	2.87194906632032e-11	ranksums	<0.05
MolBERT	MolBERT	RMSE	opioid	Scaffold	1	ranksums	>=0.05
MolBERT	GROVER	RMSE	opioid	Scaffold	2.87194906632032e-11	ranksums	<0.05
MolBERT	GROVER_RDKit	RMSE	opioid	Scaffold	2.87194906632032e-11	ranksums	<0.05
GROVER	RF	RMSE	opioid	Scaffold	0.988204164940098	ranksums	>=0.05
GROVER	MolBERT	RMSE	opioid	Scaffold	2.87194906632032e-11	ranksums	<0.05
GROVER	GROVER	RMSE	opioid	Scaffold	1	ranksums	>=0.05
GROVER	GROVER_RDKit	RMSE	opioid	Scaffold	0.147372859549065	ranksums	>=0.05
GROVER_RDKit	RF	RMSE	opioid	Scaffold	0.188236525377403	ranksums	>=0.05
GROVER_RDKit	MolBERT	RMSE	opioid	Scaffold	2.87194906632032e-11	ranksums	<0.05
GROVER_RDKit	GROVER	RMSE	opioid	Scaffold	0.147372859549065	ranksums	>=0.05
GROVER_RDKit	GROVER_RDKit	RMSE	opioid	Scaffold	1	ranksums	>=0.05
RF	RF	RMSE	A2a	Random	1	ranksums	>=0.05
RF	MolBERT	RMSE	A2a	Random	2.87194906632032e-11	ranksums	<0.05
RF	GROVER	RMSE	A2a	Random	0.00849769192613482	ranksums	<0.05
RF	GROVER_RDKit	RMSE	A2a	Random	0.0332577966305004	ranksums	<0.05
MolBERT	RF	RMSE	A2a	Random	2.87194906632032e-11	ranksums	<0.05
MolBERT	MolBERT	RMSE	A2a	Random	1	ranksums	>=0.05
MolBERT	GROVER	RMSE	A2a	Random	2.87194906632032e-11	ranksums	<0.05
MolBERT	GROVER_RDKit	RMSE	A2a	Random	2.87194906632032e-11	ranksums	<0.05
GROVER	RF	RMSE	A2a	Random	0.00849769192613482	ranksums	<0.05
GROVER	MolBERT	RMSE	A2a	Random	2.87194906632032e-11	ranksums	<0.05
GROVER	GROVER	RMSE	A2a	Random	1	ranksums	>=0.05
GROVER	GROVER_RDKit	RMSE	A2a	Random	0.544407554012933	ranksums	>=0.05
GROVER_RDKit	RF	RMSE	A2a	Random	0.0332577966305004	ranksums	<0.05
GROVER_RDKit	MolBERT	RMSE	A2a	Random	2.87194906632032e-11	ranksums	<0.05
GROVER_RDKit	GROVER	RMSE	A2a	Random	0.544407554012933	ranksums	>=0.05
GROVER_RDKit	GROVER_RDKit	RMSE	A2a	Random	1	ranksums	>=0.05
RF	RF	RMSE	ABL1	Random	1	ranksums	>=0.05
RF	MolBERT	RMSE	ABL1	Random	2.87194906632032e-11	ranksums	<0.05
RF	GROVER	RMSE	ABL1	Random	0.0119589835689516	ranksums	<0.05
RF	GROVER_RDKit	RMSE	ABL1	Random	0.110328593661621	ranksums	>=0.05
MolBERT	RF	RMSE	ABL1	Random	2.87194906632032e-11	ranksums	<0.05
MolBERT	MolBERT	RMSE	ABL1	Random	1	ranksums	>=0.05
MolBERT	GROVER	RMSE	ABL1	Random	2.87194906632032e-11	ranksums	<0.05
MolBERT	GROVER_RDKit	RMSE	ABL1	Random	2.87194906632032e-11	ranksums	<0.05
GROVER	RF	RMSE	ABL1	Random	0.0119589835689516	ranksums	<0.05
GROVER	MolBERT	RMSE	ABL1	Random	2.87194906632032e-11	ranksums	<0.05
GROVER	GROVER	RMSE	ABL1	Random	1	ranksums	>=0.05
GROVER	GROVER_RDKit	RMSE	ABL1	Random	0.375043623558613	ranksums	>=0.05
GROVER_RDKit	RF	RMSE	ABL1	Random	0.110328593661621	ranksums	>=0.05
GROVER_RDKit	MolBERT	RMSE	ABL1	Random	2.87194906632032e-11	ranksums	<0.05
GROVER_RDKit	GROVER	RMSE	ABL1	Random	0.375043623558613	ranksums	>=0.05
GROVER_RDKit	GROVER_RDKit	RMSE	ABL1	Random	1	ranksums	>=0.05
RF	RF	RMSE	Acetylcholinesterase	Random	1	ranksums	>=0.05
RF	MolBERT	RMSE	Acetylcholinesterase	Random	2.87194906632032e-11	ranksums	<0.05
RF	GROVER	RMSE	Acetylcholinesterase	Random	2.87194906632032e-11	ranksums	<0.05
RF	GROVER_RDKit	RMSE	Acetylcholinesterase	Random	2.12839236281228e-09	ranksums	<0.05
MolBERT	RF	RMSE	Acetylcholinesterase	Random	2.87194906632032e-11	ranksums	<0.05
MolBERT	MolBERT	RMSE	Acetylcholinesterase	Random	1	ranksums	>=0.05
MolBERT	GROVER	RMSE	Acetylcholinesterase	Random	1.30573056177372e-07	ranksums	<0.05
MolBERT	GROVER_RDKit	RMSE	Acetylcholinesterase	Random	8.56299390490084e-11	ranksums	<0.05
GROVER	RF	RMSE	Acetylcholinesterase	Random	2.87194906632032e-11	ranksums	<0.05
GROVER	MolBERT	RMSE	Acetylcholinesterase	Random	1.30573056177372e-07	ranksums	<0.05
GROVER	GROVER	RMSE	Acetylcholinesterase	Random	1	ranksums	>=0.05
GROVER	GROVER_RDKit	RMSE	Acetylcholinesterase	Random	0.000121069382589466	ranksums	<0.05
GROVER_RDKit	RF	RMSE	Acetylcholinesterase	Random	2.12839236281228e-09	ranksums	<0.05
GROVER_RDKit	MolBERT	RMSE	Acetylcholinesterase	Random	8.56299390490084e-11	ranksums	<0.05
GROVER_RDKit	GROVER	RMSE	Acetylcholinesterase	Random	0.000121069382589466	ranksums	<0.05
GROVER_RDKit	GROVER_RDKit	RMSE	Acetylcholinesterase	Random	1	ranksums	>=0.05
RF	RF	RMSE	Aurora-A	Random	1	ranksums	>=0.05
RF	MolBERT	RMSE	Aurora-A	Random	2.87194906632032e-11	ranksums	<0.05
RF	GROVER	RMSE	Aurora-A	Random	2.7376658092235e-10	ranksums	<0.05
RF	GROVER_RDKit	RMSE	Aurora-A	Random	0.000245856875452165	ranksums	<0.05
MolBERT	RF	RMSE	Aurora-A	Random	2.87194906632032e-11	ranksums	<0.05
MolBERT	MolBERT	RMSE	Aurora-A	Random	1	ranksums	>=0.05
MolBERT	GROVER	RMSE	Aurora-A	Random	1.54799264802828e-06	ranksums	<0.05
MolBERT	GROVER_RDKit	RMSE	Aurora-A	Random	2.87194906632032e-11	ranksums	<0.05
GROVER	RF	RMSE	Aurora-A	Random	2.7376658092235e-10	ranksums	<0.05
GROVER	MolBERT	RMSE	Aurora-A	Random	1.54799264802828e-06	ranksums	<0.05
GROVER	GROVER	RMSE	Aurora-A	Random	1	ranksums	>=0.05
GROVER	GROVER_RDKit	RMSE	Aurora-A	Random	1.93121116964054e-05	ranksums	<0.05
GROVER_RDKit	RF	RMSE	Aurora-A	Random	0.000245856875452165	ranksums	<0.05
GROVER_RDKit	MolBERT	RMSE	Aurora-A	Random	2.87194906632032e-11	ranksums	<0.05
GROVER_RDKit	GROVER	RMSE	Aurora-A	Random	1.93121116964054e-05	ranksums	<0.05
GROVER_RDKit	GROVER_RDKit	RMSE	Aurora-A	Random	1	ranksums	>=0.05
RF	RF	RMSE	B-raf	Random	1	ranksums	>=0.05
RF	MolBERT	RMSE	B-raf	Random	2.87194906632032e-11	ranksums	<0.05
RF	GROVER	RMSE	B-raf	Random	3.99980746743526e-09	ranksums	<0.05
RF	GROVER_RDKit	RMSE	B-raf	Random	6.5575086672954e-05	ranksums	<0.05
MolBERT	RF	RMSE	B-raf	Random	2.87194906632032e-11	ranksums	<0.05
MolBERT	MolBERT	RMSE	B-raf	Random	1	ranksums	>=0.05
MolBERT	GROVER	RMSE	B-raf	Random	2.87194906632032e-11	ranksums	<0.05
MolBERT	GROVER_RDKit	RMSE	B-raf	Random	2.87194906632032e-11	ranksums	<0.05
GROVER	RF	RMSE	B-raf	Random	3.99980746743526e-09	ranksums	<0.05
GROVER	MolBERT	RMSE	B-raf	Random	2.87194906632032e-11	ranksums	<0.05
GROVER	GROVER	RMSE	B-raf	Random	1	ranksums	>=0.05
GROVER	GROVER_RDKit	RMSE	B-raf	Random	0.0129994824928381	ranksums	<0.05
GROVER_RDKit	RF	RMSE	B-raf	Random	6.5575086672954e-05	ranksums	<0.05
GROVER_RDKit	MolBERT	RMSE	B-raf	Random	2.87194906632032e-11	ranksums	<0.05
GROVER_RDKit	GROVER	RMSE	B-raf	Random	0.0129994824928381	ranksums	<0.05
GROVER_RDKit	GROVER_RDKit	RMSE	B-raf	Random	1	ranksums	>=0.05
RF	RF	RMSE	COX-1	Random	1	ranksums	>=0.05
RF	MolBERT	RMSE	COX-1	Random	2.87194906632032e-11	ranksums	<0.05
RF	GROVER	RMSE	COX-1	Random	3.95610339636122e-07	ranksums	<0.05
RF	GROVER_RDKit	RMSE	COX-1	Random	3.95538737788224e-05	ranksums	<0.05
MolBERT	RF	RMSE	COX-1	Random	2.87194906632032e-11	ranksums	<0.05
MolBERT	MolBERT	RMSE	COX-1	Random	1	ranksums	>=0.05
MolBERT	GROVER	RMSE	COX-1	Random	4.28553928406064e-11	ranksums	<0.05
MolBERT	GROVER_RDKit	RMSE	COX-1	Random	3.64317105026695e-10	ranksums	<0.05
GROVER	RF	RMSE	COX-1	Random	3.95610339636122e-07	ranksums	<0.05
GROVER	MolBERT	RMSE	COX-1	Random	4.28553928406064e-11	ranksums	<0.05
GROVER	GROVER	RMSE	COX-1	Random	1	ranksums	>=0.05
GROVER	GROVER_RDKit	RMSE	COX-1	Random	0.344044940644476	ranksums	>=0.05
GROVER_RDKit	RF	RMSE	COX-1	Random	3.95538737788224e-05	ranksums	<0.05
GROVER_RDKit	MolBERT	RMSE	COX-1	Random	3.64317105026695e-10	ranksums	<0.05
GROVER_RDKit	GROVER	RMSE	COX-1	Random	0.344044940644476	ranksums	>=0.05
GROVER_RDKit	GROVER_RDKit	RMSE	COX-1	Random	1	ranksums	>=0.05
RF	RF	RMSE	COX-2	Random	1	ranksums	>=0.05
RF	MolBERT	RMSE	COX-2	Random	2.87194906632032e-11	ranksums	<0.05
RF	GROVER	RMSE	COX-2	Random	1.7723908495885e-08	ranksums	<0.05
RF	GROVER_RDKit	RMSE	COX-2	Random	0.0059612885288648	ranksums	<0.05
MolBERT	RF	RMSE	COX-2	Random	2.87194906632032e-11	ranksums	<0.05
MolBERT	MolBERT	RMSE	COX-2	Random	1	ranksums	>=0.05
MolBERT	GROVER	RMSE	COX-2	Random	0.000275865488330761	ranksums	<0.05
MolBERT	GROVER_RDKit	RMSE	COX-2	Random	5.31674280364279e-10	ranksums	<0.05
GROVER	RF	RMSE	COX-2	Random	1.7723908495885e-08	ranksums	<0.05
GROVER	MolBERT	RMSE	COX-2	Random	0.000275865488330761	ranksums	<0.05
GROVER	GROVER	RMSE	COX-2	Random	1	ranksums	>=0.05
GROVER	GROVER_RDKit	RMSE	COX-2	Random	0.00496893443565361	ranksums	<0.05
GROVER_RDKit	RF	RMSE	COX-2	Random	0.0059612885288648	ranksums	<0.05
GROVER_RDKit	MolBERT	RMSE	COX-2	Random	5.31674280364279e-10	ranksums	<0.05
GROVER_RDKit	GROVER	RMSE	COX-2	Random	0.00496893443565361	ranksums	<0.05
GROVER_RDKit	GROVER_RDKit	RMSE	COX-2	Random	1	ranksums	>=0.05
RF	RF	RMSE	Cannabinoid	Random	1	ranksums	>=0.05
RF	MolBERT	RMSE	Cannabinoid	Random	2.87194906632032e-11	ranksums	<0.05
RF	GROVER	RMSE	Cannabinoid	Random	2.20423565524936e-05	ranksums	<0.05
RF	GROVER_RDKit	RMSE	Cannabinoid	Random	0.534635240703929	ranksums	>=0.05
MolBERT	RF	RMSE	Cannabinoid	Random	2.87194906632032e-11	ranksums	<0.05
MolBERT	MolBERT	RMSE	Cannabinoid	Random	1	ranksums	>=0.05
MolBERT	GROVER	RMSE	Cannabinoid	Random	2.87194906632032e-11	ranksums	<0.05
MolBERT	GROVER_RDKit	RMSE	Cannabinoid	Random	2.87194906632032e-11	ranksums	<0.05
GROVER	RF	RMSE	Cannabinoid	Random	2.20423565524936e-05	ranksums	<0.05
GROVER	MolBERT	RMSE	Cannabinoid	Random	2.87194906632032e-11	ranksums	<0.05
GROVER	GROVER	RMSE	Cannabinoid	Random	1	ranksums	>=0.05
GROVER	GROVER_RDKit	RMSE	Cannabinoid	Random	0.000173172648192284	ranksums	<0.05
GROVER_RDKit	RF	RMSE	Cannabinoid	Random	0.534635240703929	ranksums	>=0.05
GROVER_RDKit	MolBERT	RMSE	Cannabinoid	Random	2.87194906632032e-11	ranksums	<0.05
GROVER_RDKit	GROVER	RMSE	Cannabinoid	Random	0.000173172648192284	ranksums	<0.05
GROVER_RDKit	GROVER_RDKit	RMSE	Cannabinoid	Random	1	ranksums	>=0.05
RF	RF	RMSE	Carbonic	Random	1	ranksums	>=0.05
RF	MolBERT	RMSE	Carbonic	Random	2.87194906632032e-11	ranksums	<0.05
RF	GROVER	RMSE	Carbonic	Random	0.062485117816515	ranksums	>=0.05
RF	GROVER_RDKit	RMSE	Carbonic	Random	0.477919704209092	ranksums	>=0.05
MolBERT	RF	RMSE	Carbonic	Random	2.87194906632032e-11	ranksums	<0.05
MolBERT	MolBERT	RMSE	Carbonic	Random	1	ranksums	>=0.05
MolBERT	GROVER	RMSE	Carbonic	Random	2.87194906632032e-11	ranksums	<0.05
MolBERT	GROVER_RDKit	RMSE	Carbonic	Random	2.87194906632032e-11	ranksums	<0.05
GROVER	RF	RMSE	Carbonic	Random	0.062485117816515	ranksums	>=0.05
GROVER	MolBERT	RMSE	Carbonic	Random	2.87194906632032e-11	ranksums	<0.05
GROVER	GROVER	RMSE	Carbonic	Random	1	ranksums	>=0.05
GROVER	GROVER_RDKit	RMSE	Carbonic	Random	0.236906642783316	ranksums	>=0.05
GROVER_RDKit	RF	RMSE	Carbonic	Random	0.477919704209092	ranksums	>=0.05
GROVER_RDKit	MolBERT	RMSE	Carbonic	Random	2.87194906632032e-11	ranksums	<0.05
GROVER_RDKit	GROVER	RMSE	Carbonic	Random	0.236906642783316	ranksums	>=0.05
GROVER_RDKit	GROVER_RDKit	RMSE	Carbonic	Random	1	ranksums	>=0.05
RF	RF	RMSE	Caspase	Random	1	ranksums	>=0.05
RF	MolBERT	RMSE	Caspase	Random	2.87194906632032e-11	ranksums	<0.05
RF	GROVER	RMSE	Caspase	Random	1.14992747348483e-06	ranksums	<0.05
RF	GROVER_RDKit	RMSE	Caspase	Random	9.49730301429274e-05	ranksums	<0.05
MolBERT	RF	RMSE	Caspase	Random	2.87194906632032e-11	ranksums	<0.05
MolBERT	MolBERT	RMSE	Caspase	Random	1	ranksums	>=0.05
MolBERT	GROVER	RMSE	Caspase	Random	7.03394552480196e-11	ranksums	<0.05
MolBERT	GROVER_RDKit	RMSE	Caspase	Random	2.87194906632032e-11	ranksums	<0.05
GROVER	RF	RMSE	Caspase	Random	1.14992747348483e-06	ranksums	<0.05
GROVER	MolBERT	RMSE	Caspase	Random	7.03394552480196e-11	ranksums	<0.05
GROVER	GROVER	RMSE	Caspase	Random	1	ranksums	>=0.05
GROVER	GROVER_RDKit	RMSE	Caspase	Random	0.0546088652321406	ranksums	>=0.05
GROVER_RDKit	RF	RMSE	Caspase	Random	9.49730301429274e-05	ranksums	<0.05
GROVER_RDKit	MolBERT	RMSE	Caspase	Random	2.87194906632032e-11	ranksums	<0.05
GROVER_RDKit	GROVER	RMSE	Caspase	Random	0.0546088652321406	ranksums	>=0.05
GROVER_RDKit	GROVER_RDKit	RMSE	Caspase	Random	1	ranksums	>=0.05
RF	RF	RMSE	Coagulation	Random	1	ranksums	>=0.05
RF	MolBERT	RMSE	Coagulation	Random	2.87194906632032e-11	ranksums	<0.05
RF	GROVER	RMSE	Coagulation	Random	0.00114364976744709	ranksums	<0.05
RF	GROVER_RDKit	RMSE	Coagulation	Random	0.00520192154044832	ranksums	<0.05
MolBERT	RF	RMSE	Coagulation	Random	2.87194906632032e-11	ranksums	<0.05
MolBERT	MolBERT	RMSE	Coagulation	Random	1	ranksums	>=0.05
MolBERT	GROVER	RMSE	Coagulation	Random	2.87194906632032e-11	ranksums	<0.05
MolBERT	GROVER_RDKit	RMSE	Coagulation	Random	2.87194906632032e-11	ranksums	<0.05
GROVER	RF	RMSE	Coagulation	Random	0.00114364976744709	ranksums	<0.05
GROVER	MolBERT	RMSE	Coagulation	Random	2.87194906632032e-11	ranksums	<0.05
GROVER	GROVER	RMSE	Coagulation	Random	1	ranksums	>=0.05
GROVER	GROVER_RDKit	RMSE	Coagulation	Random	0.407711376645686	ranksums	>=0.05
GROVER_RDKit	RF	RMSE	Coagulation	Random	0.00520192154044832	ranksums	<0.05
GROVER_RDKit	MolBERT	RMSE	Coagulation	Random	2.87194906632032e-11	ranksums	<0.05
GROVER_RDKit	GROVER	RMSE	Coagulation	Random	0.407711376645686	ranksums	>=0.05
GROVER_RDKit	GROVER_RDKit	RMSE	Coagulation	Random	1	ranksums	>=0.05
RF	RF	RMSE	Dihydrofolate	Random	1	ranksums	>=0.05
RF	MolBERT	RMSE	Dihydrofolate	Random	2.87194906632032e-11	ranksums	<0.05
RF	GROVER	RMSE	Dihydrofolate	Random	0.000879453706472618	ranksums	<0.05
RF	GROVER_RDKit	RMSE	Dihydrofolate	Random	0.00520192154044832	ranksums	<0.05
MolBERT	RF	RMSE	Dihydrofolate	Random	2.87194906632032e-11	ranksums	<0.05
MolBERT	MolBERT	RMSE	Dihydrofolate	Random	1	ranksums	>=0.05
MolBERT	GROVER	RMSE	Dihydrofolate	Random	2.87194906632032e-11	ranksums	<0.05
MolBERT	GROVER_RDKit	RMSE	Dihydrofolate	Random	2.87194906632032e-11	ranksums	<0.05
GROVER	RF	RMSE	Dihydrofolate	Random	0.000879453706472618	ranksums	<0.05
GROVER	MolBERT	RMSE	Dihydrofolate	Random	2.87194906632032e-11	ranksums	<0.05
GROVER	GROVER	RMSE	Dihydrofolate	Random	1	ranksums	>=0.05
GROVER	GROVER_RDKit	RMSE	Dihydrofolate	Random	0.636140685770246	ranksums	>=0.05
GROVER_RDKit	RF	RMSE	Dihydrofolate	Random	0.00520192154044832	ranksums	<0.05
GROVER_RDKit	MolBERT	RMSE	Dihydrofolate	Random	2.87194906632032e-11	ranksums	<0.05
GROVER_RDKit	GROVER	RMSE	Dihydrofolate	Random	0.636140685770246	ranksums	>=0.05
GROVER_RDKit	GROVER_RDKit	RMSE	Dihydrofolate	Random	1	ranksums	>=0.05
RF	RF	RMSE	Dopamine	Random	1	ranksums	>=0.05
RF	MolBERT	RMSE	Dopamine	Random	2.87194906632032e-11	ranksums	<0.05
RF	GROVER	RMSE	Dopamine	Random	0.113664747815963	ranksums	>=0.05
RF	GROVER_RDKit	RMSE	Dopamine	Random	0.300711047148313	ranksums	>=0.05
MolBERT	RF	RMSE	Dopamine	Random	2.87194906632032e-11	ranksums	<0.05
MolBERT	MolBERT	RMSE	Dopamine	Random	1	ranksums	>=0.05
MolBERT	GROVER	RMSE	Dopamine	Random	2.87194906632032e-11	ranksums	<0.05
MolBERT	GROVER_RDKit	RMSE	Dopamine	Random	2.87194906632032e-11	ranksums	<0.05
GROVER	RF	RMSE	Dopamine	Random	0.113664747815963	ranksums	>=0.05
GROVER	MolBERT	RMSE	Dopamine	Random	2.87194906632032e-11	ranksums	<0.05
GROVER	GROVER	RMSE	Dopamine	Random	1	ranksums	>=0.05
GROVER	GROVER_RDKit	RMSE	Dopamine	Random	0.594560256543968	ranksums	>=0.05
GROVER_RDKit	RF	RMSE	Dopamine	Random	0.300711047148313	ranksums	>=0.05
GROVER_RDKit	MolBERT	RMSE	Dopamine	Random	2.87194906632032e-11	ranksums	<0.05
GROVER_RDKit	GROVER	RMSE	Dopamine	Random	0.594560256543968	ranksums	>=0.05
GROVER_RDKit	GROVER_RDKit	RMSE	Dopamine	Random	1	ranksums	>=0.05
RF	RF	RMSE	Ephrin	Random	1	ranksums	>=0.05
RF	MolBERT	RMSE	Ephrin	Random	2.87194906632032e-11	ranksums	<0.05
RF	GROVER	RMSE	Ephrin	Random	2.28462276218131e-07	ranksums	<0.05
RF	GROVER_RDKit	RMSE	Ephrin	Random	3.95538737788224e-05	ranksums	<0.05
MolBERT	RF	RMSE	Ephrin	Random	2.87194906632032e-11	ranksums	<0.05
MolBERT	MolBERT	RMSE	Ephrin	Random	1	ranksums	>=0.05
MolBERT	GROVER	RMSE	Ephrin	Random	2.87194906632032e-11	ranksums	<0.05
MolBERT	GROVER_RDKit	RMSE	Ephrin	Random	2.87194906632032e-11	ranksums	<0.05
GROVER	RF	RMSE	Ephrin	Random	2.28462276218131e-07	ranksums	<0.05
GROVER	MolBERT	RMSE	Ephrin	Random	2.87194906632032e-11	ranksums	<0.05
GROVER	GROVER	RMSE	Ephrin	Random	1	ranksums	>=0.05
GROVER	GROVER_RDKit	RMSE	Ephrin	Random	0.544407554012933	ranksums	>=0.05
GROVER_RDKit	RF	RMSE	Ephrin	Random	3.95538737788224e-05	ranksums	<0.05
GROVER_RDKit	MolBERT	RMSE	Ephrin	Random	2.87194906632032e-11	ranksums	<0.05
GROVER_RDKit	GROVER	RMSE	Ephrin	Random	0.544407554012933	ranksums	>=0.05
GROVER_RDKit	GROVER_RDKit	RMSE	Ephrin	Random	1	ranksums	>=0.05
RF	RF	RMSE	Estrogen	Random	1	ranksums	>=0.05
RF	MolBERT	RMSE	Estrogen	Random	2.87194906632032e-11	ranksums	<0.05
RF	GROVER	RMSE	Estrogen	Random	0.000260456253335063	ranksums	<0.05
RF	GROVER_RDKit	RMSE	Estrogen	Random	0.929315124914634	ranksums	>=0.05
MolBERT	RF	RMSE	Estrogen	Random	2.87194906632032e-11	ranksums	<0.05
MolBERT	MolBERT	RMSE	Estrogen	Random	1	ranksums	>=0.05
MolBERT	GROVER	RMSE	Estrogen	Random	2.87194906632032e-11	ranksums	<0.05
MolBERT	GROVER_RDKit	RMSE	Estrogen	Random	2.87194906632032e-11	ranksums	<0.05
GROVER	RF	RMSE	Estrogen	Random	0.000260456253335063	ranksums	<0.05
GROVER	MolBERT	RMSE	Estrogen	Random	2.87194906632032e-11	ranksums	<0.05
GROVER	GROVER	RMSE	Estrogen	Random	1	ranksums	>=0.05
GROVER	GROVER_RDKit	RMSE	Estrogen	Random	0.000603610841366096	ranksums	<0.05
GROVER_RDKit	RF	RMSE	Estrogen	Random	0.929315124914634	ranksums	>=0.05
GROVER_RDKit	MolBERT	RMSE	Estrogen	Random	2.87194906632032e-11	ranksums	<0.05
GROVER_RDKit	GROVER	RMSE	Estrogen	Random	0.000603610841366096	ranksums	<0.05
GROVER_RDKit	GROVER_RDKit	RMSE	Estrogen	Random	1	ranksums	>=0.05
RF	RF	RMSE	Glucocorticoid	Random	1	ranksums	>=0.05
RF	MolBERT	RMSE	Glucocorticoid	Random	2.87194906632032e-11	ranksums	<0.05
RF	GROVER	RMSE	Glucocorticoid	Random	1.33475933195642e-06	ranksums	<0.05
RF	GROVER_RDKit	RMSE	Glucocorticoid	Random	0.399389395013695	ranksums	>=0.05
MolBERT	RF	RMSE	Glucocorticoid	Random	2.87194906632032e-11	ranksums	<0.05
MolBERT	MolBERT	RMSE	Glucocorticoid	Random	1	ranksums	>=0.05
MolBERT	GROVER	RMSE	Glucocorticoid	Random	2.87194906632032e-11	ranksums	<0.05
MolBERT	GROVER_RDKit	RMSE	Glucocorticoid	Random	2.87194906632032e-11	ranksums	<0.05
GROVER	RF	RMSE	Glucocorticoid	Random	1.33475933195642e-06	ranksums	<0.05
GROVER	MolBERT	RMSE	Glucocorticoid	Random	2.87194906632032e-11	ranksums	<0.05
GROVER	GROVER	RMSE	Glucocorticoid	Random	1	ranksums	>=0.05
GROVER	GROVER_RDKit	RMSE	Glucocorticoid	Random	2.35415912841053e-05	ranksums	<0.05
GROVER_RDKit	RF	RMSE	Glucocorticoid	Random	0.399389395013695	ranksums	>=0.05
GROVER_RDKit	MolBERT	RMSE	Glucocorticoid	Random	2.87194906632032e-11	ranksums	<0.05
GROVER_RDKit	GROVER	RMSE	Glucocorticoid	Random	2.35415912841053e-05	ranksums	<0.05
GROVER_RDKit	GROVER_RDKit	RMSE	Glucocorticoid	Random	1	ranksums	>=0.05
RF	RF	RMSE	Glycogen	Random	1	ranksums	>=0.05
RF	MolBERT	RMSE	Glycogen	Random	2.87194906632032e-11	ranksums	<0.05
RF	GROVER	RMSE	Glycogen	Random	3.01189371187134e-10	ranksums	<0.05
RF	GROVER_RDKit	RMSE	Glycogen	Random	7.47547107834127e-06	ranksums	<0.05
MolBERT	RF	RMSE	Glycogen	Random	2.87194906632032e-11	ranksums	<0.05
MolBERT	MolBERT	RMSE	Glycogen	Random	1	ranksums	>=0.05
MolBERT	GROVER	RMSE	Glycogen	Random	2.48787397981522e-10	ranksums	<0.05
MolBERT	GROVER_RDKit	RMSE	Glycogen	Random	3.50975769680847e-11	ranksums	<0.05
GROVER	RF	RMSE	Glycogen	Random	3.01189371187134e-10	ranksums	<0.05
GROVER	MolBERT	RMSE	Glycogen	Random	2.48787397981522e-10	ranksums	<0.05
GROVER	GROVER	RMSE	Glycogen	Random	1	ranksums	>=0.05
GROVER	GROVER_RDKit	RMSE	Glycogen	Random	0.00268883998175647	ranksums	<0.05
GROVER_RDKit	RF	RMSE	Glycogen	Random	7.47547107834127e-06	ranksums	<0.05
GROVER_RDKit	MolBERT	RMSE	Glycogen	Random	3.50975769680847e-11	ranksums	<0.05
GROVER_RDKit	GROVER	RMSE	Glycogen	Random	0.00268883998175647	ranksums	<0.05
GROVER_RDKit	GROVER_RDKit	RMSE	Glycogen	Random	1	ranksums	>=0.05
RF	RF	RMSE	HERG	Random	1	ranksums	>=0.05
RF	MolBERT	RMSE	HERG	Random	2.87194906632032e-11	ranksums	<0.05
RF	GROVER	RMSE	HERG	Random	2.87194906632032e-11	ranksums	<0.05
RF	GROVER_RDKit	RMSE	HERG	Random	1.1483348024864e-10	ranksums	<0.05
MolBERT	RF	RMSE	HERG	Random	2.87194906632032e-11	ranksums	<0.05
MolBERT	MolBERT	RMSE	HERG	Random	1	ranksums	>=0.05
MolBERT	GROVER	RMSE	HERG	Random	0.0785186518194306	ranksums	>=0.05
MolBERT	GROVER_RDKit	RMSE	HERG	Random	1.02179673458755e-09	ranksums	<0.05
GROVER	RF	RMSE	HERG	Random	2.87194906632032e-11	ranksums	<0.05
GROVER	MolBERT	RMSE	HERG	Random	0.0785186518194306	ranksums	>=0.05
GROVER	GROVER	RMSE	HERG	Random	1	ranksums	>=0.05
GROVER	GROVER_RDKit	RMSE	HERG	Random	7.43858705279277e-09	ranksums	<0.05
GROVER_RDKit	RF	RMSE	HERG	Random	1.1483348024864e-10	ranksums	<0.05
GROVER_RDKit	MolBERT	RMSE	HERG	Random	1.02179673458755e-09	ranksums	<0.05
GROVER_RDKit	GROVER	RMSE	HERG	Random	7.43858705279277e-09	ranksums	<0.05
GROVER_RDKit	GROVER_RDKit	RMSE	HERG	Random	1	ranksums	>=0.05
RF	RF	RMSE	JAK2	Random	1	ranksums	>=0.05
RF	MolBERT	RMSE	JAK2	Random	2.87194906632032e-11	ranksums	<0.05
RF	GROVER	RMSE	JAK2	Random	1.34761965448825e-09	ranksums	<0.05
RF	GROVER_RDKit	RMSE	JAK2	Random	0.000879453706472618	ranksums	<0.05
MolBERT	RF	RMSE	JAK2	Random	2.87194906632032e-11	ranksums	<0.05
MolBERT	MolBERT	RMSE	JAK2	Random	1	ranksums	>=0.05
MolBERT	GROVER	RMSE	JAK2	Random	3.70061293474096e-06	ranksums	<0.05
MolBERT	GROVER_RDKit	RMSE	JAK2	Random	4.28553928406064e-11	ranksums	<0.05
GROVER	RF	RMSE	JAK2	Random	1.34761965448825e-09	ranksums	<0.05
GROVER	MolBERT	RMSE	JAK2	Random	3.70061293474096e-06	ranksums	<0.05
GROVER	GROVER	RMSE	JAK2	Random	1	ranksums	>=0.05
GROVER	GROVER_RDKit	RMSE	JAK2	Random	5.43359149466734e-05	ranksums	<0.05
GROVER_RDKit	RF	RMSE	JAK2	Random	0.000879453706472618	ranksums	<0.05
GROVER_RDKit	MolBERT	RMSE	JAK2	Random	4.28553928406064e-11	ranksums	<0.05
GROVER_RDKit	GROVER	RMSE	JAK2	Random	5.43359149466734e-05	ranksums	<0.05
GROVER_RDKit	GROVER_RDKit	RMSE	JAK2	Random	1	ranksums	>=0.05
RF	RF	RMSE	LCK	Random	1	ranksums	>=0.05
RF	MolBERT	RMSE	LCK	Random	2.87194906632032e-11	ranksums	<0.05
RF	GROVER	RMSE	LCK	Random	6.28162378421386e-07	ranksums	<0.05
RF	GROVER_RDKit	RMSE	LCK	Random	0.00652159522961408	ranksums	<0.05
MolBERT	RF	RMSE	LCK	Random	2.87194906632032e-11	ranksums	<0.05
MolBERT	MolBERT	RMSE	LCK	Random	1	ranksums	>=0.05
MolBERT	GROVER	RMSE	LCK	Random	2.87194906632032e-11	ranksums	<0.05
MolBERT	GROVER_RDKit	RMSE	LCK	Random	2.87194906632032e-11	ranksums	<0.05
GROVER	RF	RMSE	LCK	Random	6.28162378421386e-07	ranksums	<0.05
GROVER	MolBERT	RMSE	LCK	Random	2.87194906632032e-11	ranksums	<0.05
GROVER	GROVER	RMSE	LCK	Random	1	ranksums	>=0.05
GROVER	GROVER_RDKit	RMSE	LCK	Random	0.00849769192613482	ranksums	<0.05
GROVER_RDKit	RF	RMSE	LCK	Random	0.00652159522961408	ranksums	<0.05
GROVER_RDKit	MolBERT	RMSE	LCK	Random	2.87194906632032e-11	ranksums	<0.05
GROVER_RDKit	GROVER	RMSE	LCK	Random	0.00849769192613482	ranksums	<0.05
GROVER_RDKit	GROVER_RDKit	RMSE	LCK	Random	1	ranksums	>=0.05
RF	RF	RMSE	Monoamine	Random	1	ranksums	>=0.05
RF	MolBERT	RMSE	Monoamine	Random	2.87194906632032e-11	ranksums	<0.05
RF	GROVER	RMSE	Monoamine	Random	2.12839236281228e-09	ranksums	<0.05
RF	GROVER_RDKit	RMSE	Monoamine	Random	9.49730301429274e-05	ranksums	<0.05
MolBERT	RF	RMSE	Monoamine	Random	2.87194906632032e-11	ranksums	<0.05
MolBERT	MolBERT	RMSE	Monoamine	Random	1	ranksums	>=0.05
MolBERT	GROVER	RMSE	Monoamine	Random	3.87871447590138e-11	ranksums	<0.05
MolBERT	GROVER_RDKit	RMSE	Monoamine	Random	2.87194906632032e-11	ranksums	<0.05
GROVER	RF	RMSE	Monoamine	Random	2.12839236281228e-09	ranksums	<0.05
GROVER	MolBERT	RMSE	Monoamine	Random	3.87871447590138e-11	ranksums	<0.05
GROVER	GROVER	RMSE	Monoamine	Random	1	ranksums	>=0.05
GROVER	GROVER_RDKit	RMSE	Monoamine	Random	0.0308869505469348	ranksums	<0.05
GROVER_RDKit	RF	RMSE	Monoamine	Random	9.49730301429274e-05	ranksums	<0.05
GROVER_RDKit	MolBERT	RMSE	Monoamine	Random	2.87194906632032e-11	ranksums	<0.05
GROVER_RDKit	GROVER	RMSE	Monoamine	Random	0.0308869505469348	ranksums	<0.05
GROVER_RDKit	GROVER_RDKit	RMSE	Monoamine	Random	1	ranksums	>=0.05
RF	RF	RMSE	Vanilloid	Random	1	ranksums	>=0.05
RF	MolBERT	RMSE	Vanilloid	Random	2.87194906632032e-11	ranksums	<0.05
RF	GROVER	RMSE	Vanilloid	Random	3.87871447590138e-11	ranksums	<0.05
RF	GROVER_RDKit	RMSE	Vanilloid	Random	1.36901867984278e-08	ranksums	<0.05
MolBERT	RF	RMSE	Vanilloid	Random	2.87194906632032e-11	ranksums	<0.05
MolBERT	MolBERT	RMSE	Vanilloid	Random	1	ranksums	>=0.05
MolBERT	GROVER	RMSE	Vanilloid	Random	2.87194906632032e-11	ranksums	<0.05
MolBERT	GROVER_RDKit	RMSE	Vanilloid	Random	2.87194906632032e-11	ranksums	<0.05
GROVER	RF	RMSE	Vanilloid	Random	3.87871447590138e-11	ranksums	<0.05
GROVER	MolBERT	RMSE	Vanilloid	Random	2.87194906632032e-11	ranksums	<0.05
GROVER	GROVER	RMSE	Vanilloid	Random	1	ranksums	>=0.05
GROVER	GROVER_RDKit	RMSE	Vanilloid	Random	0.000749369214075594	ranksums	<0.05
GROVER_RDKit	RF	RMSE	Vanilloid	Random	1.36901867984278e-08	ranksums	<0.05
GROVER_RDKit	MolBERT	RMSE	Vanilloid	Random	2.87194906632032e-11	ranksums	<0.05
GROVER_RDKit	GROVER	RMSE	Vanilloid	Random	0.000749369214075594	ranksums	<0.05
GROVER_RDKit	GROVER_RDKit	RMSE	Vanilloid	Random	1	ranksums	>=0.05
RF	RF	RMSE	erbB1	Random	1	ranksums	>=0.05
RF	MolBERT	RMSE	erbB1	Random	2.87194906632032e-11	ranksums	<0.05
RF	GROVER	RMSE	erbB1	Random	2.87194906632032e-11	ranksums	<0.05
RF	GROVER_RDKit	RMSE	erbB1	Random	8.51344106216369e-07	ranksums	<0.05
MolBERT	RF	RMSE	erbB1	Random	2.87194906632032e-11	ranksums	<0.05
MolBERT	MolBERT	RMSE	erbB1	Random	1	ranksums	>=0.05
MolBERT	GROVER	RMSE	erbB1	Random	0.00778634841591745	ranksums	<0.05
MolBERT	GROVER_RDKit	RMSE	erbB1	Random	1.12079149234622e-09	ranksums	<0.05
GROVER	RF	RMSE	erbB1	Random	2.87194906632032e-11	ranksums	<0.05
GROVER	MolBERT	RMSE	erbB1	Random	0.00778634841591745	ranksums	<0.05
GROVER	GROVER	RMSE	erbB1	Random	1	ranksums	>=0.05
GROVER	GROVER_RDKit	RMSE	erbB1	Random	5.70908488004922e-09	ranksums	<0.05
GROVER_RDKit	RF	RMSE	erbB1	Random	8.51344106216369e-07	ranksums	<0.05
GROVER_RDKit	MolBERT	RMSE	erbB1	Random	1.12079149234622e-09	ranksums	<0.05
GROVER_RDKit	GROVER	RMSE	erbB1	Random	5.70908488004922e-09	ranksums	<0.05
GROVER_RDKit	GROVER_RDKit	RMSE	erbB1	Random	1	ranksums	>=0.05
RF	RF	RMSE	opioid	Random	1	ranksums	>=0.05
RF	MolBERT	RMSE	opioid	Random	2.87194906632032e-11	ranksums	<0.05
RF	GROVER	RMSE	opioid	Random	0.169146461558491	ranksums	>=0.05
RF	GROVER_RDKit	RMSE	opioid	Random	0.314732713493566	ranksums	>=0.05
MolBERT	RF	RMSE	opioid	Random	2.87194906632032e-11	ranksums	<0.05
MolBERT	MolBERT	RMSE	opioid	Random	1	ranksums	>=0.05
MolBERT	GROVER	RMSE	opioid	Random	2.87194906632032e-11	ranksums	<0.05
MolBERT	GROVER_RDKit	RMSE	opioid	Random	2.87194906632032e-11	ranksums	<0.05
GROVER	RF	RMSE	opioid	Random	0.169146461558491	ranksums	>=0.05
GROVER	MolBERT	RMSE	opioid	Random	2.87194906632032e-11	ranksums	<0.05
GROVER	GROVER	RMSE	opioid	Random	1	ranksums	>=0.05
GROVER	GROVER_RDKit	RMSE	opioid	Random	0.0187369441808665	ranksums	<0.05
GROVER_RDKit	RF	RMSE	opioid	Random	0.314732713493566	ranksums	>=0.05
GROVER_RDKit	MolBERT	RMSE	opioid	Random	2.87194906632032e-11	ranksums	<0.05
GROVER_RDKit	GROVER	RMSE	opioid	Random	0.0187369441808665	ranksums	<0.05
GROVER_RDKit	GROVER_RDKit	RMSE	opioid	Random	1	ranksums	>=0.05
