# Supplementary material for: A systematic study of key elements underlying molecular property prediction
Source: Nat Commun. 2023 Oct 13;14:6395. doi: 10.1038/s41467-023-41948-6 (PMC10575948; doi:10.1038/s41467-023-41948-6)
Supplement: Supplementary file 4 — Source Data [file 41467_2023_41948_MOESM4_ESM.zip › SourceData/Fig4/Fig4a.txt]

mean_metric_score	std_metric_score	split_type	mol_rep	mol_prop	model_name	metric_name
5.30631522952049	0.26963691933969	Scaffold	SMILES	A2a	MolBERT	RMSE
0.931226908968705	0.239563149636171	Scaffold	Graph	A2a	GROVER	RMSE
0.94453011201466	0.214202418293334	Scaffold	Graph	A2a	GROVER_RDKit	RMSE
0.947056223916602	0.190242436329937	Scaffold	rdkit2d	A2a	RF	RMSE
2.85659548985628	0.404942029840863	Scaffold	SMILES	ABL1	MolBERT	RMSE
1.06537092039506	0.180559107651721	Scaffold	Graph	ABL1	GROVER	RMSE
1.05097986235636	0.206797416009172	Scaffold	Graph	ABL1	GROVER_RDKit	RMSE
0.973043730537945	0.245630639986826	Scaffold	rdkit2d	ABL1	RF	RMSE
1.2846694533267	0.19495705617923	Scaffold	SMILES	Acetylcholinesterase	MolBERT	RMSE
1.112257373528	0.145570833504319	Scaffold	Graph	Acetylcholinesterase	GROVER	RMSE
1.10119656274914	0.152375487820627	Scaffold	Graph	Acetylcholinesterase	GROVER_RDKit	RMSE
0.943829704014241	0.138152935359087	Scaffold	rdkit2d	Acetylcholinesterase	RF	RMSE
1.34872750489003	0.122061755603244	Scaffold	SMILES	Aurora-A	MolBERT	RMSE
1.17797792238455	0.219546350911277	Scaffold	Graph	Aurora-A	GROVER	RMSE
1.05900952579798	0.122510426573137	Scaffold	Graph	Aurora-A	GROVER_RDKit	RMSE
0.983201296949354	0.0959290902790289	Scaffold	rdkit2d	Aurora-A	RF	RMSE
2.28733293262472	0.423016980996703	Scaffold	SMILES	B-raf	MolBERT	RMSE
1.03866547464994	0.230608537159892	Scaffold	Graph	B-raf	GROVER	RMSE
0.983365373014963	0.185059212919253	Scaffold	Graph	B-raf	GROVER_RDKit	RMSE
0.918628433675415	0.172037034767316	Scaffold	rdkit2d	B-raf	RF	RMSE
1.15167848448551	0.148417927486112	Scaffold	SMILES	COX-1	MolBERT	RMSE
0.876665293844949	0.142921518286009	Scaffold	Graph	COX-1	GROVER	RMSE
0.848998269908996	0.12145368965062	Scaffold	Graph	COX-1	GROVER_RDKit	RMSE
0.806635163444731	0.108569852897532	Scaffold	rdkit2d	COX-1	RF	RMSE
1.10054229158301	0.13906372309296	Scaffold	SMILES	COX-2	MolBERT	RMSE
1.03804086615319	0.152211624034717	Scaffold	Graph	COX-2	GROVER	RMSE
0.994384414817725	0.143510841412564	Scaffold	Graph	COX-2	GROVER_RDKit	RMSE
0.960528386898774	0.128317773391675	Scaffold	rdkit2d	COX-2	RF	RMSE
2.26286176178706	0.368861103961094	Scaffold	SMILES	Cannabinoid	MolBERT	RMSE
0.990189807069703	0.133002264221394	Scaffold	Graph	Cannabinoid	GROVER	RMSE
0.886850360645205	0.0989463400593624	Scaffold	Graph	Cannabinoid	GROVER_RDKit	RMSE
0.871574994298413	0.107104666899205	Scaffold	rdkit2d	Cannabinoid	RF	RMSE
2.98563569583688	0.259994712967235	Scaffold	SMILES	Carbonic	MolBERT	RMSE
0.838005746235747	0.211059968363574	Scaffold	Graph	Carbonic	GROVER	RMSE
0.826822370640811	0.223597102019941	Scaffold	Graph	Carbonic	GROVER_RDKit	RMSE
0.706997225398803	0.140456910138502	Scaffold	rdkit2d	Carbonic	RF	RMSE
1.16065533584235	0.207449854579165	Scaffold	SMILES	Caspase	MolBERT	RMSE
0.775122887492358	0.144487471041197	Scaffold	Graph	Caspase	GROVER	RMSE
0.693762231945255	0.0945205535074302	Scaffold	Graph	Caspase	GROVER_RDKit	RMSE
0.656043487629406	0.0984384665191748	Scaffold	rdkit2d	Caspase	RF	RMSE
2.04923930148153	0.168754179066705	Scaffold	SMILES	Coagulation	MolBERT	RMSE
1.07749500221993	0.127453306278887	Scaffold	Graph	Coagulation	GROVER	RMSE
1.07536200536263	0.139167575479566	Scaffold	Graph	Coagulation	GROVER_RDKit	RMSE
1.07079110763226	0.110427690795424	Scaffold	rdkit2d	Coagulation	RF	RMSE
2.17379453912032	0.340352110583755	Scaffold	SMILES	Dihydrofolate	MolBERT	RMSE
1.00121922914372	0.147557640366246	Scaffold	Graph	Dihydrofolate	GROVER	RMSE
1.01763405903198	0.147404139826537	Scaffold	Graph	Dihydrofolate	GROVER_RDKit	RMSE
0.979518765001144	0.167840424931743	Scaffold	rdkit2d	Dihydrofolate	RF	RMSE
3.99331596865385	0.143984654268374	Scaffold	SMILES	Dopamine	MolBERT	RMSE
0.963241950864078	0.1332129025771	Scaffold	Graph	Dopamine	GROVER	RMSE
0.957939663300627	0.11924880380199	Scaffold	Graph	Dopamine	GROVER_RDKit	RMSE
0.888442012163674	0.126603826610513	Scaffold	rdkit2d	Dopamine	RF	RMSE
1.32391469931955	0.233491168378902	Scaffold	SMILES	Ephrin	MolBERT	RMSE
0.999777431440603	0.154101195988776	Scaffold	Graph	Ephrin	GROVER	RMSE
0.972553759478632	0.111698844130844	Scaffold	Graph	Ephrin	GROVER_RDKit	RMSE
0.885814961793787	0.102034858593859	Scaffold	rdkit2d	Ephrin	RF	RMSE
1.28418248980922	0.127870389831544	Scaffold	SMILES	Estrogen	MolBERT	RMSE
0.822252132041546	0.125872455917474	Scaffold	Graph	Estrogen	GROVER	RMSE
0.747308038315837	0.120123924566807	Scaffold	Graph	Estrogen	GROVER_RDKit	RMSE
0.750163844119818	0.0938014228339452	Scaffold	rdkit2d	Estrogen	RF	RMSE
1.73201204672946	0.289873372038406	Scaffold	SMILES	Glucocorticoid	MolBERT	RMSE
0.865098713945238	0.123328834471548	Scaffold	Graph	Glucocorticoid	GROVER	RMSE
0.77946865618149	0.114253124928665	Scaffold	Graph	Glucocorticoid	GROVER_RDKit	RMSE
0.757755838410204	0.0968649823733179	Scaffold	rdkit2d	Glucocorticoid	RF	RMSE
1.26509453329137	0.123571466402107	Scaffold	SMILES	Glycogen	MolBERT	RMSE
1.02291509250375	0.137757480658266	Scaffold	Graph	Glycogen	GROVER	RMSE
0.970238822101002	0.10337623971812	Scaffold	Graph	Glycogen	GROVER_RDKit	RMSE
0.892670869578007	0.0730703347074506	Scaffold	rdkit2d	Glycogen	RF	RMSE
0.866953550431102	0.103883495265085	Scaffold	SMILES	HERG	MolBERT	RMSE
0.87221864831191	0.0992659094916203	Scaffold	Graph	HERG	GROVER	RMSE
0.766442608915152	0.0961870393127821	Scaffold	Graph	HERG	GROVER_RDKit	RMSE
0.687993524871669	0.0722524748029862	Scaffold	rdkit2d	HERG	RF	RMSE
1.15456553511888	0.0737397671763245	Scaffold	SMILES	JAK2	MolBERT	RMSE
1.02781516521938	0.142901489296981	Scaffold	Graph	JAK2	GROVER	RMSE
0.893122844790294	0.104712268538099	Scaffold	Graph	JAK2	GROVER_RDKit	RMSE
0.807419335815577	0.0713166038295322	Scaffold	rdkit2d	JAK2	RF	RMSE
1.84350968631266	0.201036517678574	Scaffold	SMILES	LCK	MolBERT	RMSE
1.12865681315358	0.146808253437721	Scaffold	Graph	LCK	GROVER	RMSE
1.02491497993885	0.11940532200051	Scaffold	Graph	LCK	GROVER_RDKit	RMSE
0.98075456978772	0.0903806717159031	Scaffold	rdkit2d	LCK	RF	RMSE
1.30673297552635	0.182905928165151	Scaffold	SMILES	Monoamine	MolBERT	RMSE
0.964007178017523	0.150068654218677	Scaffold	Graph	Monoamine	GROVER	RMSE
0.996335780879644	0.152991807857042	Scaffold	Graph	Monoamine	GROVER_RDKit	RMSE
0.883616086185793	0.131220192931408	Scaffold	rdkit2d	Monoamine	RF	RMSE
1.18194328877709	0.159317451152383	Scaffold	SMILES	Vanilloid	MolBERT	RMSE
0.936866653756228	0.0939154964408271	Scaffold	Graph	Vanilloid	GROVER	RMSE
0.916657900438224	0.100214709607761	Scaffold	Graph	Vanilloid	GROVER_RDKit	RMSE
0.7973662477221	0.0724517336155633	Scaffold	rdkit2d	Vanilloid	RF	RMSE
1.10815965272928	0.0615423117312144	Scaffold	SMILES	erbB1	MolBERT	RMSE
1.11191653622648	0.10054855830345	Scaffold	Graph	erbB1	GROVER	RMSE
1.00696387904485	0.0744219299032239	Scaffold	Graph	erbB1	GROVER_RDKit	RMSE
0.950271291602546	0.0877874265402074	Scaffold	rdkit2d	erbB1	RF	RMSE
2.26525966297946	0.193020996440066	Scaffold	SMILES	opioid	MolBERT	RMSE
0.88793572968635	0.145244637151862	Scaffold	Graph	opioid	GROVER	RMSE
0.826430329658556	0.11953905344481	Scaffold	Graph	opioid	GROVER_RDKit	RMSE
0.876480796109398	0.130382232582352	Scaffold	rdkit2d	opioid	RF	RMSE
5.70936126592176	0.284794314875113	Random	SMILES	A2a	MolBERT	RMSE
0.978922815020828	0.229997507954773	Random	Graph	A2a	GROVER	RMSE
0.93736686880746	0.250202842168026	Random	Graph	A2a	GROVER_RDKit	RMSE
0.815327919972302	0.223405893545624	Random	rdkit2d	A2a	RF	RMSE
2.67640009693954	0.223302392211859	Random	SMILES	ABL1	MolBERT	RMSE
0.918675437458561	0.127463913249395	Random	Graph	ABL1	GROVER	RMSE
0.886992257176075	0.124015320336936	Random	Graph	ABL1	GROVER_RDKit	RMSE
0.83688343773323	0.0955370119887542	Random	rdkit2d	ABL1	RF	RMSE
1.2466803248022	0.082032857942637	Random	SMILES	Acetylcholinesterase	MolBERT	RMSE
1.09015322663616	0.0953470109164563	Random	Graph	Acetylcholinesterase	GROVER	RMSE
0.957992937354815	0.12698409153999	Random	Graph	Acetylcholinesterase	GROVER_RDKit	RMSE
0.749064296073416	0.0384349032068657	Random	rdkit2d	Acetylcholinesterase	RF	RMSE
1.31503525171796	0.0550965056631317	Random	SMILES	Aurora-A	MolBERT	RMSE
1.14189783691547	0.143483003383673	Random	Graph	Aurora-A	GROVER	RMSE
0.969329634374676	0.102587819100361	Random	Graph	Aurora-A	GROVER_RDKit	RMSE
0.865901453475971	0.0567695147654902	Random	rdkit2d	Aurora-A	RF	RMSE
2.07449078811986	0.132094321925729	Random	SMILES	B-raf	MolBERT	RMSE
0.877872035715958	0.100541080690084	Random	Graph	B-raf	GROVER	RMSE
0.807745781354517	0.0959395086859353	Random	Graph	B-raf	GROVER_RDKit	RMSE
0.712307843580884	0.0648562018483319	Random	rdkit2d	B-raf	RF	RMSE
1.12298852605703	0.0884611024944056	Random	SMILES	COX-1	MolBERT	RMSE
0.869281424361444	0.0805284544475817	Random	Graph	COX-1	GROVER	RMSE
0.851753300844292	0.109692775096405	Random	Graph	COX-1	GROVER_RDKit	RMSE
0.743345050570931	0.0709853587467631	Random	rdkit2d	COX-1	RF	RMSE
1.06250481583333	0.0466289088889385	Random	SMILES	COX-2	MolBERT	RMSE
0.967152910453114	0.12635620432095	Random	Graph	COX-2	GROVER	RMSE
0.867891084504304	0.101521687689618	Random	Graph	COX-2	GROVER_RDKit	RMSE
0.797437685211639	0.0516786189660295	Random	rdkit2d	COX-2	RF	RMSE
2.22225521332874	0.163067078205352	Random	SMILES	Cannabinoid	MolBERT	RMSE
0.886846005115022	0.114219732660096	Random	Graph	Cannabinoid	GROVER	RMSE
0.796396279170976	0.086769809959042	Random	Graph	Cannabinoid	GROVER_RDKit	RMSE
0.786229627961253	0.0770397695772134	Random	rdkit2d	Cannabinoid	RF	RMSE
2.91988257993924	0.134309606243671	Random	SMILES	Carbonic	MolBERT	RMSE
0.656623622985518	0.150343534499889	Random	Graph	Carbonic	GROVER	RMSE
0.61075610361539	0.0971942982208485	Random	Graph	Carbonic	GROVER_RDKit	RMSE
0.591703834988847	0.0784910405953075	Random	rdkit2d	Carbonic	RF	RMSE
1.13518752796061	0.10243502670552	Random	SMILES	Caspase	MolBERT	RMSE
0.755882209760247	0.129008682008738	Random	Graph	Caspase	GROVER	RMSE
0.687900997521755	0.0888776484238292	Random	Graph	Caspase	GROVER_RDKit	RMSE
0.59678452991293	0.0608930233052876	Random	rdkit2d	Caspase	RF	RMSE
1.97960093265916	0.130863052447752	Random	SMILES	Coagulation	MolBERT	RMSE
1.03628255837531	0.128926063473569	Random	Graph	Coagulation	GROVER	RMSE
1.00733111105762	0.108481400811816	Random	Graph	Coagulation	GROVER_RDKit	RMSE
0.929421214514981	0.0688392216905666	Random	rdkit2d	Coagulation	RF	RMSE
2.19919370691175	0.168126899859355	Random	SMILES	Dihydrofolate	MolBERT	RMSE
0.930698580647572	0.114774185203018	Random	Graph	Dihydrofolate	GROVER	RMSE
0.912975532845431	0.108372409569502	Random	Graph	Dihydrofolate	GROVER_RDKit	RMSE
0.829610366902602	0.101413390506494	Random	rdkit2d	Dihydrofolate	RF	RMSE
3.9213263218883	0.147016684804114	Random	SMILES	Dopamine	MolBERT	RMSE
0.861355625733939	0.112956168840862	Random	Graph	Dopamine	GROVER	RMSE
0.85225786027752	0.101457189368441	Random	Graph	Dopamine	GROVER_RDKit	RMSE
0.814177089551595	0.0970985630368011	Random	rdkit2d	Dopamine	RF	RMSE
1.25282720680468	0.0927463652922739	Random	SMILES	Ephrin	MolBERT	RMSE
0.844180143097553	0.0989143301864781	Random	Graph	Ephrin	GROVER	RMSE
0.827977355978792	0.0882672517701103	Random	Graph	Ephrin	GROVER_RDKit	RMSE
0.730944667220941	0.0415071398298414	Random	rdkit2d	Ephrin	RF	RMSE
1.21234818631211	0.084254199983138	Random	SMILES	Estrogen	MolBERT	RMSE
0.748999963015863	0.0932650873101015	Random	Graph	Estrogen	GROVER	RMSE
0.666736163134953	0.0734418682366705	Random	Graph	Estrogen	GROVER_RDKit	RMSE
0.661489019519271	0.0530967552096265	Random	rdkit2d	Estrogen	RF	RMSE
1.53514167309796	0.0900978844280107	Random	SMILES	Glucocorticoid	MolBERT	RMSE
0.74637586856179	0.0761221594018681	Random	Graph	Glucocorticoid	GROVER	RMSE
0.658273104805893	0.0666852039538013	Random	Graph	Glucocorticoid	GROVER_RDKit	RMSE
0.640217241581652	0.0574850170533379	Random	rdkit2d	Glucocorticoid	RF	RMSE
1.21666498022673	0.0757653678896907	Random	SMILES	Glycogen	MolBERT	RMSE
0.97994318673318	0.099285799268037	Random	Graph	Glycogen	GROVER	RMSE
0.892837137001639	0.0913396376275723	Random	Graph	Glycogen	GROVER_RDKit	RMSE
0.785549178231083	0.0468170067933243	Random	rdkit2d	Glycogen	RF	RMSE
0.825468720970271	0.0407673326180354	Random	SMILES	HERG	MolBERT	RMSE
0.844521056438197	0.0650340286510191	Random	Graph	HERG	GROVER	RMSE
0.718232389239458	0.0453459380410505	Random	Graph	HERG	GROVER_RDKit	RMSE
0.594747434698859	0.0301734439438906	Random	rdkit2d	HERG	RF	RMSE
1.10554975833611	0.0556719563547421	Random	SMILES	JAK2	MolBERT	RMSE
0.969805479815141	0.125356764925563	Random	Graph	JAK2	GROVER	RMSE
0.826244821081512	0.111197863506191	Random	Graph	JAK2	GROVER_RDKit	RMSE
0.724434923300954	0.0449784398265608	Random	rdkit2d	JAK2	RF	RMSE
1.70858941810352	0.110934815677594	Random	SMILES	LCK	MolBERT	RMSE
0.990968266573485	0.107500040300586	Random	Graph	LCK	GROVER	RMSE
0.923322889098749	0.0987341463680728	Random	Graph	LCK	GROVER_RDKit	RMSE
0.857282196601187	0.0644555859695347	Random	rdkit2d	LCK	RF	RMSE
1.20866400496096	0.0751438179288282	Random	SMILES	Monoamine	MolBERT	RMSE
0.862314053777781	0.112571035757119	Random	Graph	Monoamine	GROVER	RMSE
0.794127924916513	0.119519948840599	Random	Graph	Monoamine	GROVER_RDKit	RMSE
0.674208380051857	0.0644124933920018	Random	rdkit2d	Monoamine	RF	RMSE
1.13006510806004	0.0507750617981591	Random	SMILES	Vanilloid	MolBERT	RMSE
0.903539509028979	0.05729417586068	Random	Graph	Vanilloid	GROVER	RMSE
0.847709931299981	0.0553754288865509	Random	Graph	Vanilloid	GROVER_RDKit	RMSE
0.741376207510599	0.0441315458153292	Random	rdkit2d	Vanilloid	RF	RMSE
1.06367342085266	0.0417386116431003	Random	SMILES	erbB1	MolBERT	RMSE
1.10011972383277	0.0776950632595496	Random	Graph	erbB1	GROVER	RMSE
0.922381238633309	0.0918326416139691	Random	Graph	erbB1	GROVER_RDKit	RMSE
0.799962468207868	0.0352983076957878	Random	rdkit2d	erbB1	RF	RMSE
2.24421547462472	0.142829428093994	Random	SMILES	opioid	MolBERT	RMSE
0.802678287541819	0.134135280123402	Random	Graph	opioid	GROVER	RMSE
0.729208944975757	0.0730816953135999	Random	Graph	opioid	GROVER_RDKit	RMSE
0.753088868861525	0.086983218538548	Random	rdkit2d	opioid	RF	RMSE
