# Supplementary material for: A systematic study of key elements underlying molecular property prediction
Source: Nat Commun. 2023 Oct 13;14:6395. doi: 10.1038/s41467-023-41948-6 (PMC10575948; doi:10.1038/s41467-023-41948-6)
Supplement: Supplementary file 4 — Source Data [file 41467_2023_41948_MOESM4_ESM.zip › SourceData/SFig8.txt]

SMILES	label	scaffold	fr_Al_COO	fr_Al_OH	fr_Al_OH_noTert	fr_ArN	fr_Ar_COO	fr_Ar_N	fr_Ar_NH	fr_Ar_OH	fr_COO	fr_COO2	fr_C_O	fr_C_O_noCOO	fr_C_S	fr_HOCCN	fr_Imine	fr_NH0	fr_NH1	fr_NH2	fr_N_O	fr_Ndealkylation1	fr_Ndealkylation2	fr_Nhpyrrole	fr_SH	fr_aldehyde	fr_alkyl_carbamate	fr_alkyl_halide	fr_allylic_oxid	fr_amide	fr_amidine	fr_aniline	fr_aryl_methyl	fr_azide	fr_azo	fr_barbitur	fr_benzene	fr_benzodiazepine	fr_bicyclic	fr_diazo	fr_dihydropyridine	fr_epoxide	fr_ester	fr_ether	fr_furan	fr_guanido	fr_halogen	fr_hdrzine	fr_hdrzone
CC/C=C/C[C@@H](C)[C@@H](O)[C@H]1C(=O)N[C@@H](CC)C(=O)N(C)CC(=O)N(C)[C@@H](C(C)C)C(=O)N[C@H](C(C)C)C(=O)N(C)[C@H](CC(C)C)C(=O)N[C@@H](C)C(=O)N[C@H](C)C(=O)N(C)[C@@H](CC(C)C)C(=O)N(C)[C@@H](CC(C)C)C(=O)N(C)[C@@H](C(C)C)C(=O)N1C	-0.314700387300425	O=C1CNC(=O)CNC(=O)CNC(=O)CNC(=O)CNC(=O)CNC(=O)CNC(=O)CNC(=O)CNC(=O)CNC(=O)CN1	0	1	1	0	0	0	0	0	0	0	11	11	0	0	0	7	4	0	0	7	0	0	0	0	0	0	2	11	0	0	0	0	0	0	0	0	0	0	0	0	0	0	0	0	0	0	0
C/C=C/C[C@@H](C)[C@@H](O)[C@H]1C(=O)N[C@@H](CC)C(=O)N(C)CC(=O)N[C@@H]([C@@H](C)CC)C(=O)N[C@H](C(C)C)C(=O)N(C)[C@H](CC(C)C)C(=O)N[C@@H](C)C(=O)N[C@H](C)C(=O)N(C)[C@@H](CC(C)C)C(=O)N(C)[C@@H](CC(C)C)C(=O)N(C)[C@@H](C(C)C)C(=O)N1C	-0.615805480084347	O=C1CNC(=O)CNC(=O)CNC(=O)CNC(=O)CNC(=O)CNC(=O)CNC(=O)CNC(=O)CNC(=O)CNC(=O)CN1	0	1	1	0	0	0	0	0	0	0	11	11	0	0	0	6	5	0	0	6	0	0	0	0	0	0	2	11	0	0	0	0	0	0	0	0	0	0	0	0	0	0	0	0	0	0	0
C/C=C/C[C@@H](C)[C@@H](O)[C@H]1C(=O)N[C@@H](CC)C(=O)N(C)CC(=O)N(C)[C@H](CC(C)C)C(=O)N[C@H](C(C)C)C(=O)N(C)[C@H](CC(C)C)C(=O)N[C@@H](C)C(=O)N[C@H](C)C(=O)N(C)[C@@H](CC(C)C)C(=O)N(C)[C@@H](CC(C)C)C(=O)N(C)[C@@H](C)C(=O)N1C	-0.686574550972555	O=C1CNC(=O)CNC(=O)CNC(=O)CNC(=O)CNC(=O)CNC(=O)CNC(=O)CNC(=O)CNC(=O)CNC(=O)CN1	0	1	1	0	0	0	0	0	0	0	11	11	0	0	0	7	4	0	0	7	0	0	0	0	0	0	2	11	0	0	0	0	0	0	0	0	0	0	0	0	0	0	0	0	0	0	0
CC/C=C/C[C@@H](C)C[C@H]1C(=O)N[C@@H](C(C)C)C(=O)N(C)CC(=O)N(C)[C@H](CC(C)C)C(=O)N[C@@H](C(C)C)C(=O)N(C)[C@H](CC(C)C)C(=O)N[C@@H](C)C(=O)N[C@H](C)C(=O)N(C)[C@@H](CC(C)C)C(=O)N(C)[C@@H](CC(C)C)C(=O)N(C)[C@@H](C(C)C)C(=O)N1C	1.09899294800758	O=C1CNC(=O)CNC(=O)CNC(=O)CNC(=O)CNC(=O)CNC(=O)CNC(=O)CNC(=O)CNC(=O)CNC(=O)CN1	0	0	0	0	0	0	0	0	0	0	11	11	0	0	0	7	4	0	0	7	0	0	0	0	0	0	2	11	0	0	0	0	0	0	0	0	0	0	0	0	0	0	0	0	0	0	0
CC[C@H](C)[C@@H]1NC(=O)[C@@H]2CCCN2C(=O)[C@H](Cc2ccccc2)N(C)C(=O)[C@H](Cc2ccccc2)NC(=O)[C@H](C(C)C)N(C)C(=O)[C@@H]([C@@H](C)CC)OC(=O)[C@H](C(C)(C)O)N(C)C(=O)[C@H](CC(C)C)NC(=O)[C@H](C(C)C)NC1=O	0.0706971577569302	O=C1CNC(=O)CNC(=O)[C@@H]2CCCN2C(=O)[C@H](Cc2ccccc2)NC(=O)[C@H](Cc2ccccc2)NC(=O)CNC(=O)COC(=O)CNC(=O)CN1	0	1	0	0	0	0	0	0	0	0	9	9	0	0	0	4	4	0	0	3	0	0	0	0	0	0	0	8	0	0	0	0	0	0	2	0	1	0	0	0	1	1	0	0	0	0	0
CC[C@H](C)[C@@H]1NC(=O)[C@@H]2CCCN2C(=O)[C@H](Cc2ccccc2)N(C)C(=O)[C@H](Cc2ccccc2)NC(=O)[C@H](C(C)C)N(C)C(=O)[C@@H]([C@@H](C)CC)OC(=O)[C@H](C(C)(C)O)N(C)C(=O)[C@H](CC(C)C)NC(=O)[C@H](C(C)C)N(C)C1=O	1.27246488952455	O=C1CNC(=O)CNC(=O)[C@@H]2CCCN2C(=O)[C@H](Cc2ccccc2)NC(=O)[C@H](Cc2ccccc2)NC(=O)CNC(=O)COC(=O)CNC(=O)CN1	0	1	0	0	0	0	0	0	0	0	9	9	0	0	0	5	3	0	0	4	0	0	0	0	0	0	0	8	0	0	0	0	0	0	2	0	1	0	0	0	1	1	0	0	0	0	0
C/C=C/C[C@@H](C)[C@@H](O)[C@H]1C(=O)N[C@@H]([C@@H](C)O)C(=O)N(C)CC(=O)N(C)[C@H](CC(C)C)C(=O)N[C@@H](CC(C)C)C(=O)N(C)[C@H](CC(C)C)C(=O)N[C@@H](C)C(=O)N[C@](O)(C(C)C)C(=O)N(C)[C@@H](CC(C)C)C(=O)N[C@@H](CC(C)C)C(=O)N(C)[C@@H](C(C)C)C(=O)N1C	1.62224109177213	O=C1CNC(=O)CNC(=O)CNC(=O)CNC(=O)CNC(=O)CNC(=O)CNC(=O)CNC(=O)CNC(=O)CNC(=O)CN1	0	3	2	0	0	0	0	0	0	0	11	11	0	0	0	6	5	0	0	6	0	0	0	0	0	0	2	11	0	0	0	0	0	0	0	0	0	0	0	0	0	0	0	0	0	0	0
CC[C@@H]1NC(=O)[C@H](CC(C)C)N(C)C(=O)[C@H](C(C)C)N(C)C(=O)[C@H](CC(C)C)N(C)C(=O)[C@H](CC(C)C)N(C)C(=O)[C@@H](C)NC(=O)[C@H](C)NC(=O)[C@@H](CC(C)C)N(C)C(=O)[C@@H](C(C)C)NC(=O)[C@@H](CC(C)C)N(C)C(=O)CN(C)C1=O	0.0128031793380269	O=C1CNC(=O)CNC(=O)CNC(=O)CNC(=O)CNC(=O)CNC(=O)CNC(=O)CNC(=O)CNC(=O)CNC(=O)CN1	0	0	0	0	0	0	0	0	0	0	11	11	0	0	0	7	4	0	0	7	0	0	0	0	0	0	0	11	0	0	0	0	0	0	0	0	0	0	0	0	0	0	0	0	0	0	0
C/C=C/C[C@@H](C)[C@@H](O)[C@H]1C(=O)N[C@@H](CC)C(=O)N(C)CC(=O)N(C)[C@H](CC(C)C)C(=O)N[C@H](C(C)C)C(=O)N(C)[C@H](CC(C)C)C(=O)N[C@@H](C)C(=O)N[C@H](C)C(=O)N(C)[C@@H](CC(C)C)C(=O)N(C)[C@@H](CC(C)C)C(=O)N(C)[C@@H]([C@@H](C)CC)C(=O)N1C	1.6867796129097	O=C1CNC(=O)CNC(=O)CNC(=O)CNC(=O)CNC(=O)CNC(=O)CNC(=O)CNC(=O)CNC(=O)CNC(=O)CN1	0	1	1	0	0	0	0	0	0	0	11	11	0	0	0	7	4	0	0	7	0	0	0	0	0	0	2	11	0	0	0	0	0	0	0	0	0	0	0	0	0	0	0	0	0	0	0
C/C=C/C[C@@H](C)[C@@H](O)[C@H]1C(=O)N[C@@H](CC)C(=O)N(C)CC(=O)N(C)[C@H](CC(C)C)C(=O)N[C@H](C(C)C)C(=O)N[C@@H](CC(C)C)C(=O)N[C@@H](C)C(=O)N[C@H](C)C(=O)N(C)[C@@H](CC(C)C)C(=O)N(C)[C@@H](CC(C)C)C(=O)N(C)[C@@H](C(C)C)C(=O)N1C	-1.04324949491129	O=C1CNC(=O)CNC(=O)CNC(=O)CNC(=O)CNC(=O)CNC(=O)CNC(=O)CNC(=O)CNC(=O)CNC(=O)CN1	0	1	1	0	0	0	0	0	0	0	11	11	0	0	0	6	5	0	0	6	0	0	0	0	0	0	2	11	0	0	0	0	0	0	0	0	0	0	0	0	0	0	0	0	0	0	0
C/C=C/C[C@@H](C)[C@@H](O)[C@H]1C(=O)N[C@@H]([C@@H](C)O)C(=O)N(C)CC(=O)N[C@@H](CC(C)C)C(=O)N[C@@H](CC(C)C)C(=O)N(C)[C@H](CC(C)C)C(=O)N[C@@H](C)C(=O)N[C@](O)(C(C)C)C(=O)N(C)[C@@H](CC(C)C)C(=O)N[C@@H](CC(C)C)C(=O)N(C)[C@@H](C(C)C)C(=O)N1C	0.633629698318346	O=C1CNC(=O)CNC(=O)CNC(=O)CNC(=O)CNC(=O)CNC(=O)CNC(=O)CNC(=O)CNC(=O)CNC(=O)CN1	0	3	2	0	0	0	0	0	0	0	11	11	0	0	0	5	6	0	0	5	0	0	0	0	0	0	2	11	0	0	0	0	0	0	0	0	0	0	0	0	0	0	0	0	0	0	0
C/C=C/C[C@@H](C)[C@@H](O)C1NC(=O)[C@H](C(C)C)N(C)C(=O)[C@H](CC(C)C)N(C)C(=O)[C@H](CC(C)C)N(C)C(=O)[C@@H](C)NC(=O)[C@H](C)NC(=O)[C@@H](CC(C)C)N(C)C(=O)[C@@H](C(C)C)NC(=O)[C@@H](CC(C)C)N(C)C(=O)CN(C)C(=O)[C@H](CC)NC1=O	1.25933559808276	O=C1CNC(=O)CNC(=O)CNC(=O)CNC(=O)CNC(=O)CNC(=O)CNC(=O)CNC(=O)CNC(=O)CNC(=O)CN1	0	1	1	0	0	0	0	0	0	0	11	11	0	0	0	6	5	0	0	6	0	0	0	0	0	0	2	11	0	0	0	0	0	0	0	0	0	0	0	0	0	0	0	0	0	0	0
CC[C@H](C)[C@@H]1NC(=O)[C@@H]2CCCN2C(=O)[C@H]([C@H](O)c2ccccc2)N(C)C(=O)[C@H](Cc2ccccc2)NC(=O)[C@H](C(C)C)N(C)C(=O)[C@@H]([C@@H](C)CC)OC(=O)[C@H](C(C)C)N(C)C(=O)[C@H](CC(C)C)NC(=O)[C@H](C(C)C)N(C)C1=O	1.7847600212699	O=C1CNC(=O)CNC(=O)[C@@H]2CCCN2C(=O)[C@H](Cc2ccccc2)NC(=O)[C@H](Cc2ccccc2)NC(=O)CNC(=O)COC(=O)CNC(=O)CN1	0	1	1	0	0	0	0	0	0	0	9	9	0	0	0	5	3	0	0	4	0	0	0	0	0	0	0	8	0	0	0	0	0	0	2	0	1	0	0	0	1	1	0	0	0	0	0
CC[C@H](C)[C@@H]1NC(=O)[C@@H]2CCCN2C(=O)[C@H](Cc2ccccc2)N(C)C(=O)[C@H](Cc2ccccc2)NC(=O)[C@H](C(C)C)N(C)C(=O)[C@@H](C(C)C)OC(=O)[C@H](C(C)(C)O)N(C)C(=O)[C@H](CC(C)C)NC(=O)[C@H](C(C)C)N(C)C1=O	1.99693454121354	O=C1CNC(=O)CNC(=O)[C@@H]2CCCN2C(=O)[C@H](Cc2ccccc2)NC(=O)[C@H](Cc2ccccc2)NC(=O)CNC(=O)COC(=O)CNC(=O)CN1	0	1	0	0	0	0	0	0	0	0	9	9	0	0	0	5	3	0	0	4	0	0	0	0	0	0	0	8	0	0	0	0	0	0	2	0	1	0	0	0	1	1	0	0	0	0	0
C/C=C/C[C@@H](C)C[C@H]1C(=O)N[C@@H](CC)C(=O)N(C)CC(=O)N(C)[C@H](CC(C)C)C(=O)N[C@H](C(C)C)C(=O)N(C)[C@H](CC(C)C)C(=O)N[C@@H](C)C(=O)N[C@H](C)C(=O)N(C)[C@@H](CC(C)C)C(=O)N(C)[C@@H](CC(C)C)C(=O)N(C)[C@@H](C(C)C)C(=O)N1C	1.30378736065359	O=C1CNC(=O)CNC(=O)CNC(=O)CNC(=O)CNC(=O)CNC(=O)CNC(=O)CNC(=O)CNC(=O)CNC(=O)CN1	0	0	0	0	0	0	0	0	0	0	11	11	0	0	0	7	4	0	0	7	0	0	0	0	0	0	2	11	0	0	0	0	0	0	0	0	0	0	0	0	0	0	0	0	0	0	0
CC[C@H](C)[C@@H]1NC(=O)[C@@H]2CCCN2C(=O)[C@H]([C@H](O)c2ccccc2)N(C)C(=O)[C@H](Cc2ccccc2)NC(=O)[C@H](C(C)C)N(C)C(=O)[C@@H]([C@@H](C)CC)OC(=O)[C@H](C(C)(C)O)N(C)C(=O)[C@H](CC(C)C)NC(=O)[C@H](C(C)C)N(C)C1=O	1.32677687887829	O=C1CNC(=O)CNC(=O)[C@@H]2CCCN2C(=O)[C@H](Cc2ccccc2)NC(=O)[C@H](Cc2ccccc2)NC(=O)CNC(=O)COC(=O)CNC(=O)CN1	0	2	1	0	0	0	0	0	0	0	9	9	0	0	0	5	3	0	0	4	0	0	0	0	0	0	0	8	0	0	0	0	0	0	2	0	1	0	0	0	1	1	0	0	0	0	0
CC[C@H](C)[C@H]1OC(=O)[C@H](C(C)(C)O)N(C)C(=O)[C@H](CC(C)C)NC(=O)[C@H](C(C)C)N(C)C(=O)[C@H](C(C)C)NC(=O)[C@@H]2CCCN2C(=O)[C@H](Cc2ccccc2)N(C)C(=O)[C@H](Cc2ccccc2)NC(=O)[C@H](C(C)C)N(C)C1=O	1.83760250264428	O=C1CNC(=O)CNC(=O)[C@@H]2CCCN2C(=O)[C@H](Cc2ccccc2)NC(=O)[C@H](Cc2ccccc2)NC(=O)CNC(=O)COC(=O)CNC(=O)CN1	0	1	0	0	0	0	0	0	0	0	9	9	0	0	0	5	3	0	0	4	0	0	0	0	0	0	0	8	0	0	0	0	0	0	2	0	1	0	0	0	1	1	0	0	0	0	0
CC[C@H](C)[C@@H]1NC(=O)[C@@H]2CCCN2C(=O)[C@H](Cc2ccccc2)N(C)C(=O)[C@H](Cc2ccccc2)NC(=O)[C@H](C(C)C)N(C)C(=O)[C@@H]([C@@H](C)CC)OC(=O)CN(C)C(=O)[C@H](CC(C)C)NC(=O)[C@H](C(C)C)N(C)C1=O	2.20877853727381	O=C1CNC(=O)CNC(=O)[C@@H]2CCCN2C(=O)[C@H](Cc2ccccc2)NC(=O)[C@H](Cc2ccccc2)NC(=O)CNC(=O)COC(=O)CNC(=O)CN1	0	0	0	0	0	0	0	0	0	0	9	9	0	0	0	5	3	0	0	4	0	0	0	0	0	0	0	8	0	0	0	0	0	0	2	0	1	0	0	0	1	1	0	0	0	0	0
CC[C@H](C)[C@@H]1NC(=O)[C@@H]2CCCN2C(=O)[C@H](Cc2ccccc2)N(C)C(=O)[C@H](Cc2ccccc2)NC(=O)[C@H](C(C)C)N(C)C(=O)[C@@H]([C@@H](C)CC)OC(=O)[C@@H](C(C)(C)O)N(C)C(=O)[C@H](CC(C)C)NC(=O)[C@H](C(C)C)N(C)C1=O	3.03385326087631	O=C1CNC(=O)CNC(=O)[C@@H]2CCCN2C(=O)[C@H](Cc2ccccc2)NC(=O)[C@H](Cc2ccccc2)NC(=O)CNC(=O)COC(=O)CNC(=O)CN1	0	1	0	0	0	0	0	0	0	0	9	9	0	0	0	5	3	0	0	4	0	0	0	0	0	0	0	8	0	0	0	0	0	0	2	0	1	0	0	0	1	1	0	0	0	0	0
CC[C@H](C)[C@@H]1NC(=O)[C@@H]2CCCN2C(=O)[C@H](Cc2ccccc2)N(C)C(=O)[C@H](Cc2ccccc2)NC(=O)[C@H](C(C)C)N(C)C(=O)[C@@H]([C@@H](C)CC)OC(=O)C(C(C)(C)O)N(C)C(=O)[C@H](CC(C)C)NC(=O)[C@H](C(C)C)N(C)C1=O	3.11389596854984	O=C1CNC(=O)CNC(=O)[C@@H]2CCCN2C(=O)[C@H](Cc2ccccc2)NC(=O)[C@H](Cc2ccccc2)NC(=O)CNC(=O)COC(=O)CNC(=O)CN1	0	1	0	0	0	0	0	0	0	0	9	9	0	0	0	5	3	0	0	4	0	0	0	0	0	0	0	8	0	0	0	0	0	0	2	0	1	0	0	0	1	1	0	0	0	0	0
CC[C@H](C)[C@@H]1NC(=O)[C@@H]2CCCN2C(=O)[C@H](Cc2ccccc2)N(C)C(=O)[C@H](Cc2ccccc2)NC(=O)[C@H](C(C)C)N(C)C(=O)[C@@H]([C@@H](C)CC)OC(=O)[C@H](C(C)C)N(C)C(=O)[C@H](CC(C)C)NC(=O)[C@H](C(C)C)NC1=O	1.1064279264951	O=C1CNC(=O)CNC(=O)[C@@H]2CCCN2C(=O)[C@H](Cc2ccccc2)NC(=O)[C@H](Cc2ccccc2)NC(=O)CNC(=O)COC(=O)CNC(=O)CN1	0	0	0	0	0	0	0	0	0	0	9	9	0	0	0	4	4	0	0	3	0	0	0	0	0	0	0	8	0	0	0	0	0	0	2	0	1	0	0	0	1	1	0	0	0	0	0
CC[C@H](C)[C@@H]1NC(=O)[C@@H]2CCCN2C(=O)[C@H](Cc2ccccc2)N(C)C(=O)[C@H](Cc2ccccc2)NC(=O)[C@H](C(C)C)N(C)C(=O)[C@@H]([C@@H](C)CC)OC(=O)[C@H]([C@H](C)CO)N(C)C(=O)[C@H](CC(C)C)NC(=O)[C@H](C(C)C)N(C)C1=O	2.00606702477681	O=C1CNC(=O)CNC(=O)[C@@H]2CCCN2C(=O)[C@H](Cc2ccccc2)NC(=O)[C@H](Cc2ccccc2)NC(=O)CNC(=O)COC(=O)CNC(=O)CN1	0	1	1	0	0	0	0	0	0	0	9	9	0	0	0	5	3	0	0	4	0	0	0	0	0	0	0	8	0	0	0	0	0	0	2	0	1	0	0	0	1	1	0	0	0	0	0
C/C=C/C[C@@H](C)[C@@H](O)[C@H]1C(=O)N[C@@H](C(C)C)C(=O)N(C)CC(=O)N(C)[C@H](CC(C)C)C(=O)N[C@H](C(C)C)C(=O)N(C)[C@H](CC(C)C)C(=O)N[C@@H](C)C(=O)N[C@H](C)C(=O)N(C)[C@@H](CC(C)C)C(=O)N[C@@H](CC(C)C)C(=O)N(C)[C@@H](C(C)C)C(=O)N1C	-0.0825070004662986	O=C1CNC(=O)CNC(=O)CNC(=O)CNC(=O)CNC(=O)CNC(=O)CNC(=O)CNC(=O)CNC(=O)CNC(=O)CN1	0	1	1	0	0	0	0	0	0	0	11	11	0	0	0	6	5	0	0	6	0	0	0	0	0	0	2	11	0	0	0	0	0	0	0	0	0	0	0	0	0	0	0	0	0	0	0
C=C[C@H](C)[C@H]1C(=O)N(C)[C@@H]([C@H](O)[C@H](C)C/C=C/C)C(=O)N[C@@H](CC)C(=O)N(C)CC(=O)N(C)[C@H](CC(C)C)C(=O)N[C@H](C(C)C)C(=O)N(C)[C@H](CC(C)C)C(=O)N[C@@H](C)C(=O)N[C@H](C)C(=O)N(C)[C@@H](CC(C)C)C(=O)N(C)[C@@H](CC(C)C)C(=O)N1C	0.868469289395748	O=C1CNC(=O)CNC(=O)CNC(=O)CNC(=O)CNC(=O)CNC(=O)CNC(=O)CNC(=O)CNC(=O)CNC(=O)CN1	0	1	1	0	0	0	0	0	0	0	11	11	0	0	0	7	4	0	0	7	0	0	0	0	0	0	2	11	0	0	0	0	0	0	0	0	0	0	0	0	0	0	0	0	0	0	0
C/C=C/C[C@@H](C)[C@@H](O)[C@H]1C(=O)N[C@@H]([C@@H](C)O)C(=O)N(C)CC(=O)N(C)[C@H](CC(C)C)C(=O)N[C@H](C(C)C)C(=O)N(C)[C@H](CC(C)C)C(=O)N[C@@H](C)C(=O)N[C@H](C)C(=O)N(C)[C@@H](CC(C)C)C(=O)N[C@@H](CC(C)C)C(=O)N(C)[C@@H](C(C)C)C(=O)N1C	-0.55393007636626	O=C1CNC(=O)CNC(=O)CNC(=O)CNC(=O)CNC(=O)CNC(=O)CNC(=O)CNC(=O)CNC(=O)CNC(=O)CN1	0	2	2	0	0	0	0	0	0	0	11	11	0	0	0	6	5	0	0	6	0	0	0	0	0	0	2	11	0	0	0	0	0	0	0	0	0	0	0	0	0	0	0	0	0	0	0
C/C=C/C[C@@H](C)[C@@H](O)[C@H]1C(=O)N[C@@H]([C@@H](C)O)C(=O)N(C)CC(=O)N(C)[C@H](CC(C)C)C(=O)N[C@@H](CC(C)C)C(=O)N(C)[C@H](CC(C)C)C(=O)N[C@@H](C)C(=O)N[C@H](C)C(=O)N(C)[C@@H](CC(C)C)C(=O)N[C@@H](CC(C)C)C(=O)N(C)[C@@H](C(C)C)C(=O)N1C	0.300485251789809	O=C1CNC(=O)CNC(=O)CNC(=O)CNC(=O)CNC(=O)CNC(=O)CNC(=O)CNC(=O)CNC(=O)CNC(=O)CN1	0	2	2	0	0	0	0	0	0	0	11	11	0	0	0	6	5	0	0	6	0	0	0	0	0	0	2	11	0	0	0	0	0	0	0	0	0	0	0	0	0	0	0	0	0	0	0
CC/C=C/C[C@@H](C)[C@@H](O)[C@H]1C(=O)N[C@@H](CC)C(=O)N(C)CC(=O)N(C)[C@H](CC(C)C)C(=O)N[C@H](C(C)C)C(=O)N(C)[C@@H](C)C(=O)N[C@@H](C)C(=O)N[C@H](C)C(=O)N(C)[C@@H](CC(C)C)C(=O)N(C)[C@@H](CC(C)C)C(=O)N(C)[C@@H](C(C)C)C(=O)N1C	0.566188417522813	O=C1CNC(=O)CNC(=O)CNC(=O)CNC(=O)CNC(=O)CNC(=O)CNC(=O)CNC(=O)CNC(=O)CNC(=O)CN1	0	1	1	0	0	0	0	0	0	0	11	11	0	0	0	7	4	0	0	7	0	0	0	0	0	0	2	11	0	0	0	0	0	0	0	0	0	0	0	0	0	0	0	0	0	0	0
C/C=C/C[C@@H](C)[C@@H](O)[C@H]1C(=O)N[C@@H]([C@@H](C)O)C(=O)N(C)CC(=O)N(C)[C@H](CC(C)C)C(=O)N[C@@H]([C@@H](C)CC)C(=O)N(C)[C@H](CC(C)C)C(=O)N[C@@H](C)C(=O)N[C@H](C)C(=O)N(C)[C@@H](CC(C)C)C(=O)N(C)[C@@H](CC(C)C)C(=O)N(C)[C@@H](C(C)C)C(=O)N1C	-0.0359869848314051	O=C1CNC(=O)CNC(=O)CNC(=O)CNC(=O)CNC(=O)CNC(=O)CNC(=O)CNC(=O)CNC(=O)CNC(=O)CN1	0	2	2	0	0	0	0	0	0	0	11	11	0	0	0	7	4	0	0	7	0	0	0	0	0	0	2	11	0	0	0	0	0	0	0	0	0	0	0	0	0	0	0	0	0	0	0
C/C=C/C[C@@H](C)[C@@H](O)C1NC(=O)[C@H](C(C)C)N(C)C(=O)[C@H](CC(C)C)N(C)C(=O)[C@H](CC(C)C)N(C)C(=O)[C@@H](C)NC(=O)[C@H](C)NC(=O)[C@@H](CC(C)C)N(C)C(=O)[C@@H](C(C)C)NC(=O)[C@@H](CC(C)C)N(C)C(=O)CN(C)C(=O)[C@H](C(C)C)NC1=O	1.35030737628849	O=C1CNC(=O)CNC(=O)CNC(=O)CNC(=O)CNC(=O)CNC(=O)CNC(=O)CNC(=O)CNC(=O)CNC(=O)CN1	0	1	1	0	0	0	0	0	0	0	11	11	0	0	0	6	5	0	0	6	0	0	0	0	0	0	2	11	0	0	0	0	0	0	0	0	0	0	0	0	0	0	0	0	0	0	0
C/C=C/C[C@@H](C)[C@@H](O)[C@H]1C(=O)N[C@@H](CCC)C(=O)N(C)CC(=O)N(C)[C@H](CC(C)C)C(=O)N[C@H](C(C)C)C(=O)N(C)[C@H](CC(C)C)C(=O)N[C@@H](C)C(=O)N[C@H](C)C(=O)N(C)[C@@H](CC(C)C)C(=O)N[C@@H](CC(C)C)C(=O)N(C)[C@@H](C(C)C)C(=O)N1C	-0.0825070004662986	O=C1CNC(=O)CNC(=O)CNC(=O)CNC(=O)CNC(=O)CNC(=O)CNC(=O)CNC(=O)CNC(=O)CNC(=O)CN1	0	1	1	0	0	0	0	0	0	0	11	11	0	0	0	6	5	0	0	6	0	0	0	0	0	0	2	11	0	0	0	0	0	0	0	0	0	0	0	0	0	0	0	0	0	0	0
C/C=C/CC(C)C(C)[C@H]1C(=O)N[C@@H](CC)C(=O)N(C)CC(=O)N(C)[C@@H](CC(C)C)C(=O)N[C@@H](C(C)C)C(=O)N(C)[C@@H](CC(C)C)C(=O)N[C@@H](C)C(=O)N[C@H](C)C(=O)N(C)[C@@H](CC(C)C)C(=O)N(C)[C@@H](CC(C)C)C(=O)N(C)[C@H](C(C)C)C(=O)N1C	-0.648595302907339	O=C1CNC(=O)CNC(=O)CNC(=O)CNC(=O)CNC(=O)CNC(=O)CNC(=O)CNC(=O)CNC(=O)CNC(=O)CN1	0	0	0	0	0	0	0	0	0	0	11	11	0	0	0	7	4	0	0	7	0	0	0	0	0	0	2	11	0	0	0	0	0	0	0	0	0	0	0	0	0	0	0	0	0	0	0
CC/C=C/C[C@@H](C)[C@@H](O)[C@H]1C(=O)N[C@@H](C)C(=O)N(C)CC(=O)N(C)[C@H](CC(C)C)C(=O)N[C@H](C(C)C)C(=O)N(C)[C@H](CC(C)C)C(=O)N[C@@H](C)C(=O)N[C@H](C)C(=O)N(C)[C@@H](CC(C)C)C(=O)N(C)[C@@H](CC(C)C)C(=O)N(C)[C@@H](C(C)C)C(=O)N1C	0.544682212301851	O=C1CNC(=O)CNC(=O)CNC(=O)CNC(=O)CNC(=O)CNC(=O)CNC(=O)CNC(=O)CNC(=O)CNC(=O)CN1	0	1	1	0	0	0	0	0	0	0	11	11	0	0	0	7	4	0	0	7	0	0	0	0	0	0	2	11	0	0	0	0	0	0	0	0	0	0	0	0	0	0	0	0	0	0	0
CC/C=C/C[C@@H](C)[C@@H](O)[C@H]1C(=O)N[C@@H]([C@@H](C)O)C(=O)N(C)CC(=O)N(C)[C@H](CC(C)C)C(=O)N[C@H](C(C)C)C(=O)N(C)[C@H](CC(C)C)C(=O)N[C@@H](C)C(=O)N[C@H](C)C(=O)N(C)[C@@H](CC(C)C)C(=O)N(C)[C@@H](CC(C)C)C(=O)N(C)[C@@H](C(C)C)C(=O)N1C	0.463004181287582	O=C1CNC(=O)CNC(=O)CNC(=O)CNC(=O)CNC(=O)CNC(=O)CNC(=O)CNC(=O)CNC(=O)CNC(=O)CN1	0	2	2	0	0	0	0	0	0	0	11	11	0	0	0	7	4	0	0	7	0	0	0	0	0	0	2	11	0	0	0	0	0	0	0	0	0	0	0	0	0	0	0	0	0	0	0
CC[C@@H]1NC(=O)[C@H]([C@H](O)[C@H](C)C/C=C/CO)N(C)C(=O)[C@H](C(C)C)N(C)C(=O)[C@H](CC(C)C)N(C)C(=O)[C@H](CC(C)C)N(C)C(=O)[C@@H](C)NC(=O)[C@H](C)NC(=O)[C@@H](CC(C)C)N(C)C(=O)[C@@H](C(C)C)NC(=O)[C@@H](CC(C)C)N(C)C(=O)CN(C)C1=O	-1.81977828441028	O=C1CNC(=O)CNC(=O)CNC(=O)CNC(=O)CNC(=O)CNC(=O)CNC(=O)CNC(=O)CNC(=O)CNC(=O)CN1	0	2	2	0	0	0	0	0	0	0	11	11	0	0	0	7	4	0	0	7	0	0	0	0	0	0	1	11	0	0	0	0	0	0	0	0	0	0	0	0	0	0	0	0	0	0	0
COc1cccc(CCc2ccccc2OCc2cccc(OC)c2OC)c1	3.47853908213775	c1ccc(CCc2ccccc2OCc2ccccc2)cc1	0	0	0	0	0	0	0	0	0	0	0	0	0	0	0	0	0	0	0	0	0	0	0	0	0	0	0	0	0	0	2	0	0	0	3	0	0	0	0	0	0	4	0	0	0	0	0
COc1cccc(CCc2ccccc2OCc2ccc(OC)c(OC)c2)c1	2.52302763711032	c1ccc(CCc2ccccc2OCc2ccccc2)cc1	0	0	0	0	0	0	0	0	0	0	0	0	0	0	0	0	0	0	0	0	0	0	0	0	0	0	0	0	0	0	2	0	0	0	3	0	0	0	0	0	0	4	0	0	0	0	0
CCC[C@@H]1NC(=O)[C@H](CC(C)C)N(C)C(=O)[C@H](C(C)C)N(C)C(=O)[C@H](CC(C)C)N(C)C(=O)[C@H](CC(C)C)N(C)C(=O)[C@@H](C)NC(=O)[C@H](C)NC(=O)[C@@H](CC(C)C)N(C)C(=O)[C@H](C(C)C)NC(=O)[C@@H](CC(C)C)N(C)C(=O)CN(C)C1=O	0.369478123276758	O=C1CNC(=O)CNC(=O)CNC(=O)CNC(=O)CNC(=O)CNC(=O)CNC(=O)CNC(=O)CNC(=O)CNC(=O)CN1	0	0	0	0	0	0	0	0	0	0	11	11	0	0	0	7	4	0	0	7	0	0	0	0	0	0	0	11	0	0	0	0	0	0	0	0	0	0	0	0	0	0	0	0	0	0	0
C/C=C/C[C@@H](C)[C@@H](O)[C@H]1C(=O)N[C@@H](CCC)C(=O)N(C)CC(=O)N(C)[C@H](CC(C)C)C(=O)N[C@@H](CCC)C(=O)N(C)[C@H](CC(C)C)C(=O)NC(C)C(=O)N[C@H](C)C(=O)N(C)[C@@H](CC(C)C)C(=O)N(C)[C@@H](CC(C)C)C(=O)N(C)[C@@H](C(C)C)C(=O)N1C	1.82988045655037	O=C1CNC(=O)CNC(=O)CNC(=O)CNC(=O)CNC(=O)CNC(=O)CNC(=O)CNC(=O)CNC(=O)CNC(=O)CN1	0	1	1	0	0	0	0	0	0	0	11	11	0	0	0	7	4	0	0	7	0	0	0	0	0	0	2	11	0	0	0	0	0	0	0	0	0	0	0	0	0	0	0	0	0	0	0
C/C=C/C[C@@H](C)[C@@H](O)[C@H]1C(=O)N[C@@H](CC)C(=O)N(C)CC(=O)N(C)[C@H](CC(C)C)C(=O)N[C@H](C(C)C)C(=O)N(C)[C@H](CC(C)C)C(=O)N[C@@H](C)C(=O)N[C@H](C)C(=O)N(C)[C@@H](CC(C)C)C(=O)N(C)[C@@H](CC(C)C)C(=O)N[C@@H](C(C)C)C(=O)N1C	0.868469289395748	O=C1CNC(=O)CNC(=O)CNC(=O)CNC(=O)CNC(=O)CNC(=O)CNC(=O)CNC(=O)CNC(=O)CNC(=O)CN1	0	1	1	0	0	0	0	0	0	0	11	11	0	0	0	6	5	0	0	6	0	0	0	0	0	0	2	11	0	0	0	0	0	0	0	0	0	0	0	0	0	0	0	0	0	0	0
CC/C=C/C[C@@H](C)[C@@H](O)[C@H]1C(=O)N[C@@H](C(C)C)C(=O)N(C)CC(=O)N(C)[C@H](CC(C)C)C(=O)N[C@H](C(C)C)C(=O)N(C)[C@H](CC(C)C)C(=O)N[C@@H](C)C(=O)N[C@H](C)C(=O)N(C)[C@@H](CC(C)C)C(=O)N(C)[C@@H](CC(C)C)C(=O)N(C)[C@@H](C(C)C)C(=O)N1C	1.39909754045792	O=C1CNC(=O)CNC(=O)CNC(=O)CNC(=O)CNC(=O)CNC(=O)CNC(=O)CNC(=O)CNC(=O)CNC(=O)CN1	0	1	1	0	0	0	0	0	0	0	11	11	0	0	0	7	4	0	0	7	0	0	0	0	0	0	2	11	0	0	0	0	0	0	0	0	0	0	0	0	0	0	0	0	0	0	0
CC/C=C/C[C@@H](C)[C@@H](O)[C@H]1C(=O)N[C@@H](CC)C(=O)N(C)CC(=O)N(C)[C@@H]([C@@H](C)CC)C(=O)N[C@H](C(C)C)C(=O)N(C)[C@H](CC(C)C)C(=O)N[C@@H](C)C(=O)N[C@H](C)C(=O)N(C)[C@@H](CC(C)C)C(=O)N(C)[C@@H](CC(C)C)C(=O)N(C)[C@@H](C(C)C)C(=O)N1C	0.235946730652238	O=C1CNC(=O)CNC(=O)CNC(=O)CNC(=O)CNC(=O)CNC(=O)CNC(=O)CNC(=O)CNC(=O)CNC(=O)CN1	0	1	1	0	0	0	0	0	0	0	11	11	0	0	0	7	4	0	0	7	0	0	0	0	0	0	2	11	0	0	0	0	0	0	0	0	0	0	0	0	0	0	0	0	0	0	0
CC/C=C/C[C@@H](C)[C@@H](O)[C@H]1C(=O)N[C@@H](CC)C(=O)N(C)CC(=O)N(C)[C@H](CC(C)C)C(=O)N[C@H](C(C)C)C(=O)N(C)[C@H](CC(C)C)C(=O)N[C@@H](C)C(=O)N[C@H](CCCCN)C(=O)N(C)[C@@H](CC(C)C)C(=O)N(C)[C@@H](CC(C)C)C(=O)N(C)[C@@H](C(C)C)C(=O)N1C	-2.77528972943772	O=C1CNC(=O)CNC(=O)CNC(=O)CNC(=O)CNC(=O)CNC(=O)CNC(=O)CNC(=O)CNC(=O)CNC(=O)CN1	0	1	1	0	0	0	0	0	0	0	11	11	0	0	0	7	4	1	0	7	0	0	0	0	0	0	2	11	0	0	0	0	0	0	0	0	0	0	0	0	0	0	0	0	0	0	0
CC/C=C/C[C@@H](C)[C@@H](O)[C@H]1C(=O)N[C@@H](CC)C(=O)N(C)CC(=O)N(C)[C@H](CC(C)C)C(=O)N[C@H](C(C)C)C(=O)N(C)[C@H](CC(C)C)C(=O)N[C@@H](C)C(=O)N[C@H](CO)C(=O)N(C)[C@@H](CC(C)C)C(=O)N(C)[C@@H](CC(C)C)C(=O)N(C)[C@@H](C(C)C)C(=O)N1C	-1.6454248972655	O=C1CNC(=O)CNC(=O)CNC(=O)CNC(=O)CNC(=O)CNC(=O)CNC(=O)CNC(=O)CNC(=O)CNC(=O)CN1	0	2	2	0	0	0	0	0	0	0	11	11	0	0	0	7	4	0	0	7	0	0	0	0	0	0	2	11	0	0	0	0	0	0	0	0	0	0	0	0	0	0	0	0	0	0	0
C/C=C/C[C@@H](C)[C@@H](O)[C@H]1C(=O)N[C@@H](CC)C(=O)N(C)CC(=O)N(C)[C@H](CC(C)C)C(=O)N[C@H](C(C)C)C(=O)N(C)[C@H](CC(C)C)C(=O)N[C@@H](C)C(=O)N[C@H](C)C(=O)N(C)[C@@H](CC(C)C)C(=O)N[C@@H](CC(C)C)C(=O)N(C)[C@@H](C(C)C)C(=O)N1C	0.351778546177359	O=C1CNC(=O)CNC(=O)CNC(=O)CNC(=O)CNC(=O)CNC(=O)CNC(=O)CNC(=O)CNC(=O)CNC(=O)CN1	0	1	1	0	0	0	0	0	0	0	11	11	0	0	0	6	5	0	0	6	0	0	0	0	0	0	2	11	0	0	0	0	0	0	0	0	0	0	0	0	0	0	0	0	0	0	0
CC/C=C/C[C@@H](C)[C@@H](O)[C@H]1C(=O)N[C@@H](CC)C(=O)N(C)CC(=O)N(C)[C@H](CC(C)C)C(=O)N[C@H](C(C)C)C(=O)N(C)[C@H](CC(C)C)C(=O)N[C@@H](CC)C(=O)N[C@H](C)C(=O)N(C)[C@@H](CC(C)C)C(=O)N(C)[C@@H](CC(C)C)C(=O)N(C)[C@@H](C(C)C)C(=O)N1C	-1.81977828441028	O=C1CNC(=O)CNC(=O)CNC(=O)CNC(=O)CNC(=O)CNC(=O)CNC(=O)CNC(=O)CNC(=O)CNC(=O)CN1	0	1	1	0	0	0	0	0	0	0	11	11	0	0	0	7	4	0	0	7	0	0	0	0	0	0	2	11	0	0	0	0	0	0	0	0	0	0	0	0	0	0	0	0	0	0	0
C/C=C/C[C@@H](C)[C@@H](O)[C@H]1C(=O)N[C@@H]([C@@H](C)O)C(=O)N(C)CC(=O)N(C)[C@H](CC(C)C)C(=O)N[C@@H](C(C)C)C(=O)N(C)[C@H](CC(C)C)C(=O)N[C@@H](C)C(=O)N[C@](O)(C(C)C)C(=O)N(C)[C@@H](CC(C)C)C(=O)N[C@@H](CC(C)C)C(=O)N(C)[C@@H](C(C)C)C(=O)N1C	1.35030737628849	O=C1CNC(=O)CNC(=O)CNC(=O)CNC(=O)CNC(=O)CNC(=O)CNC(=O)CNC(=O)CNC(=O)CNC(=O)CN1	0	3	2	0	0	0	0	0	0	0	11	11	0	0	0	6	5	0	0	6	0	0	0	0	0	0	2	11	0	0	0	0	0	0	0	0	0	0	0	0	0	0	0	0	0	0	0
C/C=C/C[C@@H](C)[C@@H](O)[C@H]1C(=O)N[C@@H]([C@@H](C)O)C(=O)N(C)CC(=O)N(C)[C@H](CC(C)C)C(=O)N[C@@H]([C@@H](C)CC)C(=O)N(C)[C@H](CC(C)C)C(=O)N[C@@H](C)C(=O)N[C@](O)(C(C)C)C(=O)N(C)[C@@H](CC(C)C)C(=O)N[C@@H](CC(C)C)C(=O)N(C)[C@@H](C(C)C)C(=O)N1C	1.62224109177213	O=C1CNC(=O)CNC(=O)CNC(=O)CNC(=O)CNC(=O)CNC(=O)CNC(=O)CNC(=O)CNC(=O)CNC(=O)CN1	0	3	2	0	0	0	0	0	0	0	11	11	0	0	0	6	5	0	0	6	0	0	0	0	0	0	2	11	0	0	0	0	0	0	0	0	0	0	0	0	0	0	0	0	0	0	0
CCCCCC[C@H]1C(=O)N[C@@H](CC)C(=O)N(C)CC(=O)N(C)[C@H](CC(C)C)C(=O)N[C@H](C(C)C)C(=O)N(C)[C@H](CC(C)C)C(=O)N[C@@H](C)C(=O)N[C@H](C)C(=O)N(C)[C@@H](CC(C)C)C(=O)N(C)[C@@H](CC(C)C)C(=O)N(C)[C@@H](C(C)C)C(=O)N1C	0.705950359897972	O=C1CNC(=O)CNC(=O)CNC(=O)CNC(=O)CNC(=O)CNC(=O)CNC(=O)CNC(=O)CNC(=O)CNC(=O)CN1	0	0	0	0	0	0	0	0	0	0	11	11	0	0	0	7	4	0	0	7	0	0	0	0	0	0	0	11	0	0	0	0	0	0	0	0	0	0	0	0	0	0	0	0	0	0	0
CC/C=C/C[C@@H](C)[C@@H](O)[C@H]1C(=O)N[C@@H](CCC)C(=O)N(C)CC(=O)N(C)[C@H](CC(C)C)C(=O)N[C@H](C(C)C)C(=O)N(C)[C@H](CC(C)C)C(=O)N[C@@H](C)C(=O)N[C@H](C)C(=O)N(C)[C@@H](CC(C)C)C(=O)N(C)[C@@H](CC(C)C)C(=O)N(C)[C@@H](C(C)C)C(=O)N1C	1.45039083484547	O=C1CNC(=O)CNC(=O)CNC(=O)CNC(=O)CNC(=O)CNC(=O)CNC(=O)CNC(=O)CNC(=O)CNC(=O)CN1	0	1	1	0	0	0	0	0	0	0	11	11	0	0	0	7	4	0	0	7	0	0	0	0	0	0	2	11	0	0	0	0	0	0	0	0	0	0	0	0	0	0	0	0	0	0	0
C/C=C/C[C@@H](C)[C@@H](O)C1NC(=O)[C@H](C(C)C)N(C)C(=O)[C@H](CC(C)C)N(C)C(=O)[C@H](CC(C)C)N(C)C(=O)[C@@H](C)NC(=O)[C@H](C)NC(=O)[C@@H](CC(C)C)N(C)C(=O)[C@@H](C(C)C)NC(=O)[C@@H](CC(C)C)N(C)C(=O)CN(C)C(=O)[C@H]([C@@H](C)O)NC1=O	-0.740968623038354	O=C1CNC(=O)CNC(=O)CNC(=O)CNC(=O)CNC(=O)CNC(=O)CNC(=O)CNC(=O)CNC(=O)CNC(=O)CN1	0	2	2	0	0	0	0	0	0	0	11	11	0	0	0	6	5	0	0	6	0	0	0	0	0	0	2	11	0	0	0	0	0	0	0	0	0	0	0	0	0	0	0	0	0	0	0
C/C=C/C[C@@H](C)[C@@H](O)[C@H]1C(=O)N[C@@H](CCC)C(=O)N(C)CC(=O)N(C)[C@H](CC(C)C)C(=O)N[C@@H](CC(C)C)C(=O)N(C)[C@H](CC(C)C)C(=O)N[C@@H](C)C(=O)N[C@H](C)C(=O)N(C)[C@@H](CC(C)C)C(=O)N(C)[C@@H](CC(C)C)C(=O)N(C)[C@@H](C(C)C)C(=O)N1C	1.39909754045792	O=C1CNC(=O)CNC(=O)CNC(=O)CNC(=O)CNC(=O)CNC(=O)CNC(=O)CNC(=O)CNC(=O)CNC(=O)CN1	0	1	1	0	0	0	0	0	0	0	11	11	0	0	0	7	4	0	0	7	0	0	0	0	0	0	2	11	0	0	0	0	0	0	0	0	0	0	0	0	0	0	0	0	0	0	0
C/C=C/C[C@@H](C)[C@@H](O)[C@H]1C(=O)N[C@@H]([C@@H](C)O)C(=O)NCC(=O)N(C)[C@H](CC(C)C)C(=O)N[C@@H](CC(C)C)C(=O)N(C)[C@H](CC(C)C)C(=O)N[C@@H](C)C(=O)N[C@](O)(C(C)C)C(=O)N(C)[C@@H](CC(C)C)C(=O)N[C@@H](CC(C)C)C(=O)N(C)[C@@H](C(C)C)C(=O)N1C	0.705950359897972	O=C1CNC(=O)CNC(=O)CNC(=O)CNC(=O)CNC(=O)CNC(=O)CNC(=O)CNC(=O)CNC(=O)CNC(=O)CN1	0	3	2	0	0	0	0	0	0	0	11	11	0	0	0	5	6	0	0	5	0	0	0	0	0	0	2	11	0	0	0	0	0	0	0	0	0	0	0	0	0	0	0	0	0	0	0
C/C=C/C[C@@H](C)[C@@H](O)[C@H]1C(=O)N[C@@H](C)C(=O)N(C)CC(=O)N(C)[C@H](CC(C)C)C(=O)N[C@H](C(C)C)C(=O)N(C)[C@H](CC(C)C)C(=O)N[C@@H](C)C(=O)N[C@H](C)C(=O)N(C)[C@@H](CC(C)C)C(=O)N[C@@H](CC(C)C)C(=O)N(C)[C@@H](C(C)C)C(=O)N1C	0.993632432349754	O=C1CNC(=O)CNC(=O)CNC(=O)CNC(=O)CNC(=O)CNC(=O)CNC(=O)CNC(=O)CNC(=O)CNC(=O)CN1	0	1	1	0	0	0	0	0	0	0	11	11	0	0	0	6	5	0	0	6	0	0	0	0	0	0	2	11	0	0	0	0	0	0	0	0	0	0	0	0	0	0	0	0	0	0	0
C/C=C/C[C@@H](C)[C@@H](O)[C@H]1C(=O)N[C@@H]([C@@H](C)O)C(=O)N(C)CC(=O)N(C)[C@H](CC(C)C)C(=O)N[C@H](C(C)C)C(=O)N(C)[C@H](CC(C)C)C(=O)N[C@@H](C)C(=O)N[C@H](C)C(=O)N(C)[C@@H](CC(C)C)C(=O)N(C)[C@@H](CC(C)C)C(=O)N[C@@H](C(C)C)C(=O)N1C	-0.852194258148577	O=C1CNC(=O)CNC(=O)CNC(=O)CNC(=O)CNC(=O)CNC(=O)CNC(=O)CNC(=O)CNC(=O)CNC(=O)CN1	0	2	2	0	0	0	0	0	0	0	11	11	0	0	0	6	5	0	0	6	0	0	0	0	0	0	2	11	0	0	0	0	0	0	0	0	0	0	0	0	0	0	0	0	0	0	0
CC(C)C[C@H]1C(=O)N(C)[C@@H](C(C)C)C(=O)N(C)[C@@H](CC(C)C)C(=O)N[C@@H](C(C)C)C(=O)N(C)CC(=O)N(C)[C@H](CC(C)C)C(=O)N[C@@H](C(C)C)C(=O)N(C)[C@H](CC(C)C)C(=O)N[C@@H](C)C(=O)N[C@H](C)C(=O)N(C)[C@@H](CC(C)C)C(=O)N1C	0.14633457196255	O=C1CNC(=O)CNC(=O)CNC(=O)CNC(=O)CNC(=O)CNC(=O)CNC(=O)CNC(=O)CNC(=O)CNC(=O)CN1	0	0	0	0	0	0	0	0	0	0	11	11	0	0	0	7	4	0	0	7	0	0	0	0	0	0	0	11	0	0	0	0	0	0	0	0	0	0	0	0	0	0	0	0	0	0	0
CC(C)C[C@@H]1NC(=O)[C@H](CC(C)C)N(C)C(=O)[C@@](O)(C(C)C)NC(=O)[C@H](C)NC(=O)[C@@H](CC(C)C)N(C)C(=O)[C@H](CC(C)C)NC(=O)[C@@H](CC(C)C)N(C)C(=O)CN(C)C(=O)[C@H]([C@@H](C)O)NC(=O)[C@H]([C@H](O)[C@H](C)C/C=C/CO)N(C)C(=O)[C@H](C(C)C)N(C)C1=O	-0.667765219015058	O=C1CNC(=O)CNC(=O)CNC(=O)CNC(=O)CNC(=O)CNC(=O)CNC(=O)CNC(=O)CNC(=O)CNC(=O)CN1	0	4	3	0	0	0	0	0	0	0	11	11	0	0	0	6	5	0	0	6	0	0	0	0	0	0	1	11	0	0	0	0	0	0	0	0	0	0	0	0	0	0	0	0	0	0	0
C/C=C/C[C@@H](C)[C@@H](O)[C@H]1C(=O)N[C@@H]([C@@H](C)O)C(=O)N(C)CC(=O)N(C)[C@H](CC(C)C)C(=O)N[C@@H](CC(C)C)C(=O)N(C)[C@H](CC(C)C)C(=O)N[C@@H](C)C(=O)N[C@H](C)C(=O)N(C)[C@@H](CC(C)C)C(=O)N[C@@H](C)C(=O)N(C)[C@@H](C(C)C)C(=O)N1C	-1.93310696971729	O=C1CNC(=O)CNC(=O)CNC(=O)CNC(=O)CNC(=O)CNC(=O)CNC(=O)CNC(=O)CNC(=O)CNC(=O)CN1	0	2	2	0	0	0	0	0	0	0	11	11	0	0	0	6	5	0	0	6	0	0	0	0	0	0	2	11	0	0	0	0	0	0	0	0	0	0	0	0	0	0	0	0	0	0	0
COc1ccc2oc(-c3ccccc3)cc(=O)c2c1	-0.615805480084347	O=c1cc(-c2ccccc2)oc2ccccc12	0	0	0	0	0	0	0	0	0	0	0	0	0	0	0	0	0	0	0	0	0	0	0	0	0	0	0	0	0	0	0	0	0	0	2	0	1	0	0	0	0	1	0	0	0	0	0
COc1cc2oc(-c3ccc(O)cc3)c(OC)c(=O)c2c(O)c1OC	-0.546812608597396	O=c1cc(-c2ccccc2)oc2ccccc12	0	0	0	0	0	0	0	2	0	0	0	0	0	0	0	0	0	0	0	0	0	0	0	0	0	0	0	0	0	0	0	0	0	0	2	0	1	0	0	0	0	3	0	0	0	0	0
COc1cc(O)c2c(=O)c(OC)c(-c3ccc(OC)c(O)c3)oc2c1	-0.472704636443673	O=c1cc(-c2ccccc2)oc2ccccc12	0	0	0	0	0	0	0	2	0	0	0	0	0	0	0	0	0	0	0	0	0	0	0	0	0	0	0	0	0	0	0	0	0	0	2	0	1	0	0	0	0	3	0	0	0	0	0
COc1cc(O)c2c(=O)c(OC)c(-c3ccc(OC)c(OC)c3)oc2c1	-0.680344001221918	O=c1cc(-c2ccccc2)oc2ccccc12	0	0	0	0	0	0	0	1	0	0	0	0	0	0	0	0	0	0	0	0	0	0	0	0	0	0	0	0	0	0	0	0	0	0	2	0	1	0	0	0	0	4	0	0	0	0	0
COc1ccc(-c2cc(=O)c3c(OC)c(OC)c(OC)c(OC)c3o2)cc1	-1.57131692511178	O=c1cc(-c2ccccc2)oc2ccccc12	0	0	0	0	0	0	0	0	0	0	0	0	0	0	0	0	0	0	0	0	0	0	0	0	0	0	0	0	0	0	0	0	0	0	2	0	1	0	0	0	0	5	0	0	0	0	0
COc1ccc(-c2oc3c(OC)c(OC)c(OC)c(OC)c3c(=O)c2OC)cc1OC	-1.34174248346728	O=c1cc(-c2ccccc2)oc2ccccc12	0	0	0	0	0	0	0	0	0	0	0	0	0	0	0	0	0	0	0	0	0	0	0	0	0	0	0	0	0	0	0	0	0	0	2	0	1	0	0	0	0	7	0	0	0	0	0
COc1cc2oc(-c3ccccc3)cc(=O)c2c(OC)c1C	-0.852194258148577	O=c1cc(-c2ccccc2)oc2ccccc12	0	0	0	0	0	0	0	0	0	0	0	0	0	0	0	0	0	0	0	0	0	0	0	0	0	0	0	0	0	0	0	0	0	0	2	0	1	0	0	0	0	2	0	0	0	0	0
COc1cc(C(=O)Nc2ccc(-c3ccccc3)cc2N)cc(OC)c1OC	0.118163694995854	O=C(Nc1ccc(-c2ccccc2)cc1)c1ccccc1	0	0	0	1	0	0	0	0	0	0	1	1	0	0	0	0	1	1	0	0	0	0	0	0	0	0	0	1	0	2	0	0	0	0	3	0	0	0	0	0	0	3	0	0	0	0	0
COc1cc(C(=O)Nc2ccc(-c3ccccc3)cc2F)cc(OC)c1OC	1.75577248439665	O=C(Nc1ccc(-c2ccccc2)cc1)c1ccccc1	0	0	0	0	0	0	0	0	0	0	1	1	0	0	0	0	1	0	0	0	0	0	0	0	0	0	0	1	0	1	0	0	0	0	3	0	0	0	0	0	0	3	0	0	1	0	0
COc1cc(C(=O)Nc2ccc(-c3ccccc3)cc2NC(C)=O)cc(OC)c1OC	1.45039083484547	O=C(Nc1ccc(-c2ccccc2)cc1)c1ccccc1	0	0	0	0	0	0	0	0	0	0	2	2	0	0	0	0	2	0	0	0	0	0	0	0	0	0	0	2	0	2	0	0	0	0	3	0	0	0	0	0	0	3	0	0	0	0	0
COc1cc(C(=O)Nc2ccc(-c3cccnc3)cc2[N+](=O)[O-])cc(OC)c1OC	0.175322108835802	O=C(Nc1ccc(-c2cccnc2)cc1)c1ccccc1	0	0	0	0	0	1	0	0	0	0	1	1	0	0	0	2	1	0	0	0	0	0	0	0	0	0	0	1	0	1	0	0	0	0	2	0	0	0	0	0	0	3	0	0	0	0	0
COc1cc(C(=O)Nc2ccc(-c3cc(F)cc(F)c3)cc2[N+](=O)[O-])cc(OC)c1OC	1.13673327599043	O=C(Nc1ccc(-c2ccccc2)cc1)c1ccccc1	0	0	0	0	0	0	0	0	0	0	1	1	0	0	0	1	1	0	0	0	0	0	0	0	0	0	0	1	0	1	0	0	0	0	3	0	0	0	0	0	0	3	0	0	2	0	0
COc1cc(C(=O)Nc2ccc(-c3cccc(C(C)=O)c3)cc2[N+](=O)[O-])cc(OC)c1OC	2.60307034478385	O=C(Nc1ccc(-c2ccccc2)cc1)c1ccccc1	0	0	0	0	0	0	0	0	0	0	2	2	0	0	0	1	1	0	0	0	0	0	0	0	0	0	0	1	0	1	0	0	0	0	3	0	0	0	0	0	0	3	0	0	0	0	0
COc1cc(C(=O)Nc2ccc(-c3cc(OC)c(OC)c(OC)c3)cc2[N+](=O)[O-])cc(OC)c1OC	-1.09823162932864	O=C(Nc1ccc(-c2ccccc2)cc1)c1ccccc1	0	0	0	0	0	0	0	0	0	0	1	1	0	0	0	1	1	0	0	0	0	0	0	0	0	0	0	1	0	1	0	0	0	0	3	0	0	0	0	0	0	6	0	0	0	0	0
COc1cc(C(=O)Nc2ccc(-c3cccc([N+](=O)[O-])c3)cc2)cc(OC)c1OC	3.00853545289202	O=C(Nc1ccc(-c2ccccc2)cc1)c1ccccc1	0	0	0	0	0	0	0	0	0	0	1	1	0	0	0	1	1	0	0	0	0	0	0	0	0	0	0	1	0	1	0	0	0	0	3	0	0	0	0	0	0	3	0	0	0	0	0
COc1ccc(C(=O)Nc2ccc(-c3ccccc3)cc2[N+](=O)[O-])cc1OC	1.82988045655037	O=C(Nc1ccc(-c2ccccc2)cc1)c1ccccc1	0	0	0	0	0	0	0	0	0	0	1	1	0	0	0	1	1	0	0	0	0	0	0	0	0	0	0	1	0	1	0	0	0	0	3	0	0	0	0	0	0	2	0	0	0	0	0
COc1cc(OC)cc(C(=O)Nc2ccc(-c3ccccc3)cc2[N+](=O)[O-])c1	0.205175071985483	O=C(Nc1ccc(-c2ccccc2)cc1)c1ccccc1	0	0	0	0	0	0	0	0	0	0	1	1	0	0	0	1	1	0	0	0	0	0	0	0	0	0	0	1	0	1	0	0	0	0	3	0	0	0	0	0	0	2	0	0	0	0	0
CC(=O)c1cccc(-c2ccc(NC(=O)c3cc(O)c(O)c(O)c3)c([N+](=O)[O-])c2)c1	-1.57387774597346	O=C(Nc1ccc(-c2ccccc2)cc1)c1ccccc1	0	0	0	0	0	0	0	3	0	0	2	2	0	0	0	1	1	0	0	0	0	0	0	0	0	0	0	1	0	1	0	0	0	0	3	0	0	0	0	0	0	0	0	0	0	0	0
O=C(Nc1ccc(-c2ccccc2)cc1[N+](=O)[O-])c1ccc(O)c(O)c1	-1.60410674793477	O=C(Nc1ccc(-c2ccccc2)cc1)c1ccccc1	0	0	0	0	0	0	0	2	0	0	1	1	0	0	0	1	1	0	0	0	0	0	0	0	0	0	0	1	0	1	0	0	0	0	3	0	0	0	0	0	0	0	0	0	0	0	0
O=C(Nc1ccc(-c2ccccc2)cc1[N+](=O)[O-])c1cc(O)cc(O)c1	-2.18442139799819	O=C(Nc1ccc(-c2ccccc2)cc1)c1ccccc1	0	0	0	0	0	0	0	2	0	0	1	1	0	0	0	1	1	0	0	0	0	0	0	0	0	0	0	1	0	1	0	0	0	0	3	0	0	0	0	0	0	0	0	0	0	0	0
COc1cc(C(=O)Nc2ccc(-c3ccccc3)cc2[N+](=O)[O-])cc(O)c1O	-2.1124478983731	O=C(Nc1ccc(-c2ccccc2)cc1)c1ccccc1	0	0	0	0	0	0	0	2	0	0	1	1	0	0	0	1	1	0	0	0	0	0	0	0	0	0	0	1	0	1	0	0	0	0	3	0	0	0	0	0	0	1	0	0	0	0	0
COc1cc(C(=O)Nc2ccc(-c3cc(F)cc(F)c3)cc2[N+](=O)[O-])cc(O)c1O	-0.729134165391351	O=C(Nc1ccc(-c2ccccc2)cc1)c1ccccc1	0	0	0	0	0	0	0	2	0	0	1	1	0	0	0	1	1	0	0	0	0	0	0	0	0	0	0	1	0	1	0	0	0	0	3	0	0	0	0	0	0	1	0	0	2	0	0
COc1cc(C(=O)Nc2ccc(-c3cccc(C(C)=O)c3)cc2[N+](=O)[O-])cc(O)c1O	-0.116029692504941	O=C(Nc1ccc(-c2ccccc2)cc1)c1ccccc1	0	0	0	0	0	0	0	2	0	0	2	2	0	0	0	1	1	0	0	0	0	0	0	0	0	0	0	1	0	1	0	0	0	0	3	0	0	0	0	0	0	1	0	0	0	0	0
COc1cc(C(=O)Nc2ccc(-c3cc(O)c(O)c(OC)c3)cc2[N+](=O)[O-])cc(O)c1O	0.960842609526763	O=C(Nc1ccc(-c2ccccc2)cc1)c1ccccc1	0	0	0	0	0	0	0	4	0	0	1	1	0	0	0	1	1	0	0	0	0	0	0	0	0	0	0	1	0	1	0	0	0	0	3	0	0	0	0	0	0	2	0	0	0	0	0
COc1cc(C(=O)Nc2ccc(-c3cccc([N+](=O)[O-])c3)cc2)cc(O)c1O	-1.38899536831783	O=C(Nc1ccc(-c2ccccc2)cc1)c1ccccc1	0	0	0	0	0	0	0	2	0	0	1	1	0	0	0	1	1	0	0	0	0	0	0	0	0	0	0	1	0	1	0	0	0	0	3	0	0	0	0	0	0	1	0	0	0	0	0
COc1cc(C(=O)Nc2ccc(-c3ccccc3)cc2F)cc(O)c1O	-0.55393007636626	O=C(Nc1ccc(-c2ccccc2)cc1)c1ccccc1	0	0	0	0	0	0	0	2	0	0	1	1	0	0	0	0	1	0	0	0	0	0	0	0	0	0	0	1	0	1	0	0	0	0	3	0	0	0	0	0	0	1	0	0	1	0	0
COc1ccc(C(=O)Nc2ccc(-c3ccccc3)cc2[N+](=O)[O-])cc1O	0.839481752522495	O=C(Nc1ccc(-c2ccccc2)cc1)c1ccccc1	0	0	0	0	0	0	0	1	0	0	1	1	0	0	0	1	1	0	0	0	0	0	0	0	0	0	0	1	0	1	0	0	0	0	3	0	0	0	0	0	0	1	0	0	0	0	0
CC[C@@H](C)[C@@H]1NC(=O)[C@@H]2CCCN2C(=O)[C@H](Cc2ccccc2)N(C)C(=O)[C@H](Cc2ccccc2)NC(=O)[C@H](C(C)C)N(C)C(=O)[C@@H]([C@H](C)CC)OC(=O)[C@H](C(C)(C)O)N(C)C(=O)[C@H](CC(C)C)NC(=O)[C@H](C(C)C)N(C)C1=O	1.27246488952455	O=C1CNC(=O)CNC(=O)[C@@H]2CCCN2C(=O)[C@H](Cc2ccccc2)NC(=O)[C@H](Cc2ccccc2)NC(=O)CNC(=O)COC(=O)CNC(=O)CN1	0	1	0	0	0	0	0	0	0	0	9	9	0	0	0	5	3	0	0	4	0	0	0	0	0	0	0	8	0	0	0	0	0	0	2	0	1	0	0	0	1	1	0	0	0	0	0
CCCOc1cc2oc(-c3ccccc3)cc(=O)c2c(OC)c1OCCC	2.19760523667569	O=c1cc(-c2ccccc2)oc2ccccc12	0	0	0	0	0	0	0	0	0	0	0	0	0	0	0	0	0	0	0	0	0	0	0	0	0	0	0	0	0	0	0	0	0	0	2	0	1	0	0	0	0	3	0	0	0	0	0
O=c1cc(-c2ccccc2)oc2cc(O)c(O)c(O)c12	-1.62132734568645	O=c1cc(-c2ccccc2)oc2ccccc12	0	0	0	0	0	0	0	3	0	0	0	0	0	0	0	0	0	0	0	0	0	0	0	0	0	0	0	0	0	0	0	0	0	0	2	0	1	0	0	0	0	0	0	0	0	0	0
COc1ccc(-c2cc(=O)c3c(OC)c(OC)c(OC)c(OC)c3o2)cc1OC	-0.350102314351341	O=c1cc(-c2ccccc2)oc2ccccc12	0	0	0	0	0	0	0	0	0	0	0	0	0	0	0	0	0	0	0	0	0	0	0	0	0	0	0	0	0	0	0	0	0	0	2	0	1	0	0	0	0	6	0	0	0	0	0
COc1cc(OC)c2c(=O)cc(-c3cc(OC)c(OC)c(OC)c3)oc2c1	3.00853545289202	O=c1cc(-c2ccccc2)oc2ccccc12	0	0	0	0	0	0	0	0	0	0	0	0	0	0	0	0	0	0	0	0	0	0	0	0	0	0	0	0	0	0	0	0	0	0	2	0	1	0	0	0	0	5	0	0	0	0	0
COc1cc(-c2cc(=O)c3c(OC)c(OC)c(OC)cc3o2)cc(OC)c1OC	2.19760523667569	O=c1cc(-c2ccccc2)oc2ccccc12	0	0	0	0	0	0	0	0	0	0	0	0	0	0	0	0	0	0	0	0	0	0	0	0	0	0	0	0	0	0	0	0	0	0	2	0	1	0	0	0	0	6	0	0	0	0	0
COc1ccc(-c2cc(=O)c3ccccc3o2)cc1OC	1.90992316422391	O=c1cc(-c2ccccc2)oc2ccccc12	0	0	0	0	0	0	0	0	0	0	0	0	0	0	0	0	0	0	0	0	0	0	0	0	0	0	0	0	0	0	0	0	0	0	2	0	1	0	0	0	0	2	0	0	0	0	0
COc1ccc2c(=O)cc(-c3ccc(OC)c(OC)c3)oc2c1	1.90992316422391	O=c1cc(-c2ccccc2)oc2ccccc12	0	0	0	0	0	0	0	0	0	0	0	0	0	0	0	0	0	0	0	0	0	0	0	0	0	0	0	0	0	0	0	0	0	0	2	0	1	0	0	0	0	3	0	0	0	0	0
COc1ccc(Nc2nc(-c3ccccc3)nc3ccccc23)cc1OC	0.325803059774097	c1ccc(Nc2nc(-c3ccccc3)nc3ccccc23)cc1	0	0	0	0	0	2	0	0	0	0	0	0	0	0	0	2	1	0	0	0	0	0	0	0	0	0	0	0	0	2	0	0	0	0	3	0	1	0	0	0	0	2	0	0	0	0	0
COc1ccc(-c2cc(=O)c3c(OC)cc(OC)cc3o2)cc1	1.75577248439665	O=c1cc(-c2ccccc2)oc2ccccc12	0	0	0	0	0	0	0	0	0	0	0	0	0	0	0	0	0	0	0	0	0	0	0	0	0	0	0	0	0	0	0	0	0	0	2	0	1	0	0	0	0	3	0	0	0	0	0
COc1ccc2oc(-c3ccc(OC)c(OC)c3)c(OC)c(=O)c2c1	1.45039083484547	O=c1cc(-c2ccccc2)oc2ccccc12	0	0	0	0	0	0	0	0	0	0	0	0	0	0	0	0	0	0	0	0	0	0	0	0	0	0	0	0	0	0	0	0	0	0	2	0	1	0	0	0	0	4	0	0	0	0	0
O=c1cc(-c2ccc(O)c(O)c2)oc2cc(O)cc(O)c12	-0.883284845218608	O=c1cc(-c2ccccc2)oc2ccccc12	0	0	0	0	0	0	0	4	0	0	0	0	0	0	0	0	0	0	0	0	0	0	0	0	0	0	0	0	0	0	0	0	0	0	2	0	1	0	0	0	0	0	0	0	0	0	0
COc1cc(-c2oc3cc(O)cc(O)c3c(=O)c2O)cc(OC)c1OC	0.929093911212181	O=c1cc(-c2ccccc2)oc2ccccc12	0	0	0	0	0	0	0	3	0	0	0	0	0	0	0	0	0	0	0	0	0	0	0	0	0	0	0	0	0	0	0	0	0	0	2	0	1	0	0	0	0	3	0	0	0	0	0
COc1ccc(-c2oc3cc(O)ccc3c(=O)c2O)cc1OC	0.251695087620377	O=c1cc(-c2ccccc2)oc2ccccc12	0	0	0	0	0	0	0	2	0	0	0	0	0	0	0	0	0	0	0	0	0	0	0	0	0	0	0	0	0	0	0	0	0	0	2	0	1	0	0	0	0	2	0	0	0	0	0
COc1ccc(-c2oc3cc(OC)cc(OC)c3c(=O)c2OC)c(OC)c1	-1.20728900686779	O=c1cc(-c2ccccc2)oc2ccccc12	0	0	0	0	0	0	0	0	0	0	0	0	0	0	0	0	0	0	0	0	0	0	0	0	0	0	0	0	0	0	0	0	0	0	2	0	1	0	0	0	0	5	0	0	0	0	0
COc1cc(OC)c2c(=O)c(OC)c(-c3ccc(OC)c(OC)c3)oc2c1	-1.06049130134579	O=c1cc(-c2ccccc2)oc2ccccc12	0	0	0	0	0	0	0	0	0	0	0	0	0	0	0	0	0	0	0	0	0	0	0	0	0	0	0	0	0	0	0	0	0	0	2	0	1	0	0	0	0	5	0	0	0	0	0
COc1ccc(-c2nc(Nc3cccc(O)c3)c3ccccc3n2)cc1OC	-0.809726172721653	c1ccc(Nc2nc(-c3ccccc3)nc3ccccc23)cc1	0	0	0	0	0	2	0	1	0	0	0	0	0	0	0	2	1	0	0	0	0	0	0	0	0	0	0	0	0	2	0	0	0	0	3	0	1	0	0	0	0	2	0	0	0	0	0
Brc1cccc(Nc2nc(-c3ccccc3)nc3ccccc23)c1	-0.423837546238587	c1ccc(Nc2nc(-c3ccccc3)nc3ccccc23)cc1	0	0	0	0	0	2	0	0	0	0	0	0	0	0	0	2	1	0	0	0	0	0	0	0	0	0	0	0	0	2	0	0	0	0	3	0	1	0	0	0	0	0	0	0	1	0	0
COc1ccc(-c2nc(Nc3cccc(Br)c3)c3ccccc3n2)cc1OC	-0.372459221452617	c1ccc(Nc2nc(-c3ccccc3)nc3ccccc23)cc1	0	0	0	0	0	2	0	0	0	0	0	0	0	0	0	2	1	0	0	0	0	0	0	0	0	0	0	0	0	2	0	0	0	0	3	0	1	0	0	0	0	2	0	0	1	0	0
COc1ccc(-c2nc(Nc3cccc([N+](=O)[O-])c3)c3ccccc3n2)cc1OC	-0.165343006045447	c1ccc(Nc2nc(-c3ccccc3)nc3ccccc23)cc1	0	0	0	0	0	2	0	0	0	0	0	0	0	0	0	3	1	0	0	0	0	0	0	0	0	0	0	0	0	2	0	0	0	0	3	0	1	0	0	0	0	2	0	0	0	0	0
COc1ccc(Nc2nc(-c3ccc(OC)c(OC)c3)nc3ccccc23)cc1OC	0.842342984803528	c1ccc(Nc2nc(-c3ccccc3)nc3ccccc23)cc1	0	0	0	0	0	2	0	0	0	0	0	0	0	0	0	2	1	0	0	0	0	0	0	0	0	0	0	0	0	2	0	0	0	0	3	0	1	0	0	0	0	4	0	0	0	0	0
C/C=C/C[C@@H](C)[C@@H](O)[C@H]1C(=O)N[C@@H](CC)C(=O)N(C)[C@H](C)C(=O)N(CC)[C@@H](C(C)C)C(=O)N[C@@H](C(C)C)C(=O)N(C)[C@@H](CC(C)C)C(=O)N[C@@H](C)C(=O)N[C@H](C)C(=O)N(C)[C@@H](CC(C)C)C(=O)N(C)[C@@H](CC(C)C)C(=O)N(C)[C@@H](C(C)C)C(=O)N1C	2.61987746310024	O=C1CNC(=O)CNC(=O)CNC(=O)CNC(=O)CNC(=O)CNC(=O)CNC(=O)CNC(=O)CNC(=O)CNC(=O)CN1	0	1	1	0	0	0	0	0	0	0	11	11	0	0	0	7	4	0	0	7	0	0	0	0	0	0	2	11	0	0	0	0	0	0	0	0	0	0	0	0	0	0	0	0	0	0	0
COc1ccccc1-n1nnc(-c2ccccc2NC(=O)c2ccc(C(F)(F)F)cc2)n1	-0.305650551780507	O=C(Nc1ccccc1-c1nnn(-c2ccccc2)n1)c1ccccc1	0	0	0	0	0	4	0	0	0	0	1	1	0	0	0	4	1	0	0	0	0	0	0	0	0	3	0	1	0	1	0	0	0	0	3	0	0	0	0	0	0	1	0	0	3	0	0
CCOc1ccc(-n2nnc(-c3ccccc3NC(=O)c3ccc(OC)c(OC)c3)n2)cc1	-1.39818379437224	O=C(Nc1ccccc1-c1nnn(-c2ccccc2)n1)c1ccccc1	0	0	0	0	0	4	0	0	0	0	1	1	0	0	0	4	1	0	0	0	0	0	0	0	0	0	0	1	0	1	0	0	0	0	3	0	0	0	0	0	0	3	0	0	0	0	0
COc1ccc(-n2nnc(-c3ccccc3NC(=O)c3ccc(OC)c(OC)c3)n2)cc1	-1.52406404026124	O=C(Nc1ccccc1-c1nnn(-c2ccccc2)n1)c1ccccc1	0	0	0	0	0	4	0	0	0	0	1	1	0	0	0	4	1	0	0	0	0	0	0	0	0	0	0	1	0	1	0	0	0	0	3	0	0	0	0	0	0	3	0	0	0	0	0
COc1ccc(C(=O)Nc2ccccc2-c2nnn(-c3ccccc3OC)n2)cc1	0.0471358584185317	O=C(Nc1ccccc1-c1nnn(-c2ccccc2)n1)c1ccccc1	0	0	0	0	0	4	0	0	0	0	1	1	0	0	0	4	1	0	0	0	0	0	0	0	0	0	0	1	0	1	0	0	0	0	3	0	0	0	0	0	0	2	0	0	0	0	0
CC(=O)Oc1cc(OC(C)=O)c2c(c1)O[C@H](c1cc(OC(C)=O)c(OC(C)=O)c(OC(C)=O)c1)[C@H](OC(=O)c1cc(OC(C)=O)c(OC(C)=O)c(OC(C)=O)c1)C2	3.82894798449784	O=C(O[C@@H]1Cc2ccccc2O[C@@H]1c1ccccc1)c1ccccc1	0	0	0	0	0	0	0	0	0	0	9	9	0	0	0	0	0	0	0	0	0	0	0	0	0	0	0	0	0	0	0	0	0	0	3	0	1	0	0	0	9	10	0	0	0	0	0
COc1cccc(C(=O)O[C@@H]2Cc3c(OC)cc(OC)cc3O[C@@H]2c2cc(OC)c(OC)c(OC)c2)c1	5.18890291316181	O=C(O[C@@H]1Cc2ccccc2O[C@@H]1c1ccccc1)c1ccccc1	0	0	0	0	0	0	0	0	0	0	1	1	0	0	0	0	0	0	0	0	0	0	0	0	0	0	0	0	0	0	0	0	0	0	3	0	1	0	0	0	1	8	0	0	0	0	0
COc1ccc(C(=O)O[C@@H]2Cc3c(OC)cc(OC)cc3O[C@@H]2c2cc(OC)c(OC)c(OC)c2)cc1	4.00481681046267	O=C(O[C@@H]1Cc2ccccc2O[C@@H]1c1ccccc1)c1ccccc1	0	0	0	0	0	0	0	0	0	0	1	1	0	0	0	0	0	0	0	0	0	0	0	0	0	0	0	0	0	0	0	0	0	0	3	0	1	0	0	0	1	8	0	0	0	0	0
COc1cc(OC)c2c(c1)O[C@H](c1cc(OC)c(OC)c(OC)c1)[C@H](OC(=O)c1ccc(OC)c(OC)c1)C2	6.0295855344303	O=C(O[C@@H]1Cc2ccccc2O[C@@H]1c1ccccc1)c1ccccc1	0	0	0	0	0	0	0	0	0	0	1	1	0	0	0	0	0	0	0	0	0	0	0	0	0	0	0	0	0	0	0	0	0	0	3	0	1	0	0	0	1	9	0	0	0	0	0
CCOc1cc(C(=O)O[C@@H]2Cc3c(OC)cc(OC)cc3O[C@@H]2c2cc(OC)c(OC)c(OC)c2)cc(OCC)c1OCC	4.27349752884438	O=C(O[C@@H]1Cc2ccccc2O[C@@H]1c1ccccc1)c1ccccc1	0	0	0	0	0	0	0	0	0	0	1	1	0	0	0	0	0	0	0	0	0	0	0	0	0	0	0	0	0	0	0	0	0	0	3	0	1	0	0	0	1	10	0	0	0	0	0
COc1cc(C(=O)Nc2ccc(-c3cccnc3)cc2F)cc(OC)c1OC	0.624370372905549	O=C(Nc1ccc(-c2cccnc2)cc1)c1ccccc1	0	0	0	0	0	1	0	0	0	0	1	1	0	0	0	1	1	0	0	0	0	0	0	0	0	0	0	1	0	1	0	0	0	0	2	0	0	0	0	0	0	3	0	0	1	0	0
COc1cc(OC)c(C(=O)Nc2ccc(-c3cccnc3)cc2F)cc1OC	3.70168263345196	O=C(Nc1ccc(-c2cccnc2)cc1)c1ccccc1	0	0	0	0	0	1	0	0	0	0	1	1	0	0	0	1	1	0	0	0	0	0	0	0	0	0	0	1	0	1	0	0	0	0	2	0	0	0	0	0	0	3	0	0	1	0	0
COc1ccc(C(=O)Nc2ccc(-c3cccnc3)cc2F)c(OC)c1OC	2.49272228761499	O=C(Nc1ccc(-c2cccnc2)cc1)c1ccccc1	0	0	0	0	0	1	0	0	0	0	1	1	0	0	0	1	1	0	0	0	0	0	0	0	0	0	0	1	0	1	0	0	0	0	2	0	0	0	0	0	0	3	0	0	1	0	0
COc1cc(OC)c(C(=O)Nc2ccc(-c3cccnc3)cc2F)c(OC)c1	1.01724229798889	O=C(Nc1ccc(-c2cccnc2)cc1)c1ccccc1	0	0	0	0	0	1	0	0	0	0	1	1	0	0	0	1	1	0	0	0	0	0	0	0	0	0	0	1	0	1	0	0	0	0	2	0	0	0	0	0	0	3	0	0	1	0	0
COc1ccc(C(=O)Nc2ccc(-c3cccnc3)cc2F)cc1OC	-0.0960512255740546	O=C(Nc1ccc(-c2cccnc2)cc1)c1ccccc1	0	0	0	0	0	1	0	0	0	0	1	1	0	0	0	1	1	0	0	0	0	0	0	0	0	0	0	1	0	1	0	0	0	0	2	0	0	0	0	0	0	2	0	0	1	0	0
COc1cc(OC)cc(C(=O)Nc2ccc(-c3cccnc3)cc2F)c1	0.898322252545428	O=C(Nc1ccc(-c2cccnc2)cc1)c1ccccc1	0	0	0	0	0	1	0	0	0	0	1	1	0	0	0	1	1	0	0	0	0	0	0	0	0	0	0	1	0	1	0	0	0	0	2	0	0	0	0	0	0	2	0	0	1	0	0
COc1ccc(C(=O)Nc2ccc(-c3cccnc3)cc2F)cc1	0.432113694268244	O=C(Nc1ccc(-c2cccnc2)cc1)c1ccccc1	0	0	0	0	0	1	0	0	0	0	1	1	0	0	0	1	1	0	0	0	0	0	0	0	0	0	0	1	0	1	0	0	0	0	2	0	0	0	0	0	0	1	0	0	1	0	0
O=C(Nc1ccc(-c2cccnc2)cc1F)c1ccccc1	-0.126958763037132	O=C(Nc1ccc(-c2cccnc2)cc1)c1ccccc1	0	0	0	0	0	1	0	0	0	0	1	1	0	0	0	1	1	0	0	0	0	0	0	0	0	0	0	1	0	1	0	0	0	0	2	0	0	0	0	0	0	0	0	0	1	0	0
COc1ccc(-c2ccc(NC(=O)c3cc(OC)c(OC)cc3OC)c(F)c2)cc1	1.88523055163354	O=C(Nc1ccc(-c2ccccc2)cc1)c1ccccc1	0	0	0	0	0	0	0	0	0	0	1	1	0	0	0	0	1	0	0	0	0	0	0	0	0	0	0	1	0	1	0	0	0	0	3	0	0	0	0	0	0	4	0	0	1	0	0
COc1cc(C(=O)Nc2ccc(-c3cc(F)cc(F)c3)cc2N)cc(OC)c1OC	1.0770140412888	O=C(Nc1ccc(-c2ccccc2)cc1)c1ccccc1	0	0	0	1	0	0	0	0	0	0	1	1	0	0	0	0	1	1	0	0	0	0	0	0	0	0	0	1	0	2	0	0	0	0	3	0	0	0	0	0	0	3	0	0	2	0	0
COc1cc(C(=O)Nc2ccc(-c3cc(F)cc(F)c3)cc2NC(=O)[C@@H](C)NC(C)=O)cc(OC)c1OC	-0.825526011066415	O=C(Nc1ccc(-c2ccccc2)cc1)c1ccccc1	0	0	0	0	0	0	0	0	0	0	3	3	0	0	0	0	3	0	0	0	0	0	0	0	0	0	0	3	0	2	0	0	0	0	3	0	0	0	0	0	0	3	0	0	2	0	0
COc1cc(C(=O)N(C)c2ccc(-c3cccnc3)cc2F)cc(OC)c1OC	0.196125236465566	O=C(Nc1ccc(-c2cccnc2)cc1)c1ccccc1	0	0	0	0	0	1	0	0	0	0	1	1	0	0	0	2	0	0	0	0	0	0	0	0	0	0	0	1	0	1	0	0	0	0	2	0	0	0	0	0	0	3	0	0	1	0	0
COc1cc(OC)c(C(=O)N(C)c2ccc(-c3cccnc3)cc2F)cc1OC	-0.980448593672257	O=C(Nc1ccc(-c2cccnc2)cc1)c1ccccc1	0	0	0	0	0	1	0	0	0	0	1	1	0	0	0	2	0	0	0	0	0	0	0	0	0	0	0	1	0	1	0	0	0	0	2	0	0	0	0	0	0	3	0	0	1	0	0
C=CCOc1cc(C(=O)O[C@@H]2Cc3c(OC)cc(OC)cc3O[C@@H]2c2cc(OC)c(OC)c(OC)c2)cc(OCC=C)c1OCC=C	6.515093350212	O=C(O[C@@H]1Cc2ccccc2O[C@@H]1c1ccccc1)c1ccccc1	0	0	0	0	0	0	0	0	0	0	1	1	0	0	0	0	0	0	0	0	0	0	0	0	0	0	0	0	0	0	0	0	0	0	3	0	1	0	0	0	1	10	0	0	0	0	0
COc1cc(OC)c2c(c1)O[C@H](c1cc(OC)c(OC)c(OC)c1)[C@H](OC(=O)c1cccc(F)c1)C2	4.42425862470272	O=C(O[C@@H]1Cc2ccccc2O[C@@H]1c1ccccc1)c1ccccc1	0	0	0	0	0	0	0	0	0	0	1	1	0	0	0	0	0	0	0	0	0	0	0	0	0	0	0	0	0	0	0	0	0	0	3	0	1	0	0	0	1	7	0	0	1	0	0
COc1cc(OC)c2c(c1)O[C@H](c1cc(OC)c(OC)c(OC)c1)[C@H](OC(=O)c1ccc(F)cc1)C2	5.0240636688282	O=C(O[C@@H]1Cc2ccccc2O[C@@H]1c1ccccc1)c1ccccc1	0	0	0	0	0	0	0	0	0	0	1	1	0	0	0	0	0	0	0	0	0	0	0	0	0	0	0	0	0	0	0	0	0	0	3	0	1	0	0	0	1	7	0	0	1	0	0
COc1cc(OC)c2c(c1)O[C@H](c1cc(OC)c(OC)c(OC)c1)[C@H](OC(=O)c1ccc(F)c(N(C)C)c1)C2	5.41648106154389	O=C(O[C@@H]1Cc2ccccc2O[C@@H]1c1ccccc1)c1ccccc1	0	0	0	0	0	0	0	0	0	0	1	1	0	0	0	1	0	0	0	0	0	0	0	0	0	0	0	0	0	1	0	0	0	0	3	0	1	0	0	0	1	7	0	0	1	0	0
COc1cc(OC)c2c(c1)O[C@H](c1cc(OC)c(OC)c(OC)c1)[C@H](OC(=O)c1ccc(F)c(NC(C)=O)c1)C2	6.30537281922993	O=C(O[C@@H]1Cc2ccccc2O[C@@H]1c1ccccc1)c1ccccc1	0	0	0	0	0	0	0	0	0	0	2	2	0	0	0	0	1	0	0	0	0	0	0	0	0	0	0	1	0	1	0	0	0	0	3	0	1	0	0	0	1	7	0	0	1	0	0
COc1cc(OC)c2c(c1)O[C@H](c1cc(OC)c(OC)c(OC)c1)[C@H](OC(=O)c1cc(OC)c(OC)c(OC)c1)C2	5.95547756227658	O=C(O[C@@H]1Cc2ccccc2O[C@@H]1c1ccccc1)c1ccccc1	0	0	0	0	0	0	0	0	0	0	1	1	0	0	0	0	0	0	0	0	0	0	0	0	0	0	0	0	0	0	0	0	0	0	3	0	1	0	0	0	1	10	0	0	0	0	0
C/C=C/CC(C)C(O)C1C(=O)NC(CC)C(=O)N(C)CC(=O)N(C)C(CC(C)C)C(=O)NC(C(C)C)C(=O)N(C)C(CC(C)C)C(=O)NC(C)C(=O)NC(C)C(=O)N(C)C(CC(C)C)C(=O)N(C)C(CC(C)C)C(=O)N(C)C(C(C)C)C(=O)N1C	2.40695546585756	O=C1CNC(=O)CNC(=O)CNC(=O)CNC(=O)CNC(=O)CNC(=O)CNC(=O)CNC(=O)CNC(=O)CNC(=O)CN1	0	1	1	0	0	0	0	0	0	0	11	11	0	0	0	7	4	0	0	7	0	0	0	0	0	0	2	11	0	0	0	0	0	0	0	0	0	0	0	0	0	0	0	0	0	0	0
C/C=C/CC(C)C(O)C1C(=O)NC(CC)C(=O)N(C)C(C)C(=O)N(CC)C(C(C)C)C(=O)NC(C(C)C)C(=O)N(C)C(CC(C)C)C(=O)NC(C)C(=O)NC(C)C(=O)N(C)C(CC(C)C)C(=O)N(C)C(CC(C)C)C(=O)N(C)C(C(C)C)C(=O)N1C	2.4207487879899	O=C1CNC(=O)CNC(=O)CNC(=O)CNC(=O)CNC(=O)CNC(=O)CNC(=O)CNC(=O)CNC(=O)CNC(=O)CN1	0	1	1	0	0	0	0	0	0	0	11	11	0	0	0	7	4	0	0	7	0	0	0	0	0	0	2	11	0	0	0	0	0	0	0	0	0	0	0	0	0	0	0	0	0	0	0
Cc1cc(C)cc(C(=O)N(NC(=O)c2ccccc2)C(C)(C)C)c1	-2.51691748623977	O=C(NNC(=O)c1ccccc1)c1ccccc1	0	0	0	0	0	0	0	0	0	0	2	2	0	0	0	1	1	0	0	0	0	0	0	0	0	0	0	2	0	0	2	0	0	0	2	0	0	0	0	0	0	0	0	0	0	1	0
Cc1cc(C)cc(C(=O)N(NC(=O)c2ccccc2C)C(C)(C)C)c1	-2.28853113175437	O=C(NNC(=O)c1ccccc1)c1ccccc1	0	0	0	0	0	0	0	0	0	0	2	2	0	0	0	1	1	0	0	0	0	0	0	0	0	0	0	2	0	0	3	0	0	0	2	0	0	0	0	0	0	0	0	0	0	1	0
Cc1cccc(C(=O)NN(C(=O)c2cc(C)cc(C)c2)C(C)(C)C)c1	-1.78311430003869	O=C(NNC(=O)c1ccccc1)c1ccccc1	0	0	0	0	0	0	0	0	0	0	2	2	0	0	0	1	1	0	0	0	0	0	0	0	0	0	0	2	0	0	3	0	0	0	2	0	0	0	0	0	0	0	0	0	0	1	0
COc1ccc(C(=O)Nc2ccccc2-c2nnn(-c3ccc(C(C)C)cc3)n2)cc1	-0.87302834505142	O=C(Nc1ccccc1-c1nnn(-c2ccccc2)n1)c1ccccc1	0	0	0	0	0	4	0	0	0	0	1	1	0	0	0	4	1	0	0	0	0	0	0	0	0	0	0	1	0	1	0	0	0	0	3	0	0	0	0	0	0	1	0	0	0	0	0
COc1ccc(-n2nnc(-c3ccccc3NC(=O)c3ccccc3[N+](=O)[O-])n2)cc1	0.267695428966817	O=C(Nc1ccccc1-c1nnn(-c2ccccc2)n1)c1ccccc1	0	0	0	0	0	4	0	0	0	0	1	1	0	0	0	5	1	0	0	0	0	0	0	0	0	0	0	1	0	1	0	0	0	0	3	0	0	0	0	0	0	1	0	0	0	0	0
COc1ccc(C(=O)Nc2ccccc2-c2nnn(-c3ccc(OC)cc3)n2)cc1	1.03445442687001	O=C(Nc1ccccc1-c1nnn(-c2ccccc2)n1)c1ccccc1	0	0	0	0	0	4	0	0	0	0	1	1	0	0	0	4	1	0	0	0	0	0	0	0	0	0	0	1	0	1	0	0	0	0	3	0	0	0	0	0	0	2	0	0	0	0	0
COc1ccc(-n2nnc(-c3ccccc3NC(=O)c3ccc(C(F)(F)F)cc3)n2)cc1OC	-0.230142999272362	O=C(Nc1ccccc1-c1nnn(-c2ccccc2)n1)c1ccccc1	0	0	0	0	0	4	0	0	0	0	1	1	0	0	0	4	1	0	0	0	0	0	0	0	0	3	0	1	0	1	0	0	0	0	3	0	0	0	0	0	0	2	0	0	3	0	0
COc1ccc(C(=O)Nc2ccccc2-c2nnn(-c3ccc(OC)c(OC)c3)n2)cc1	0.929093911212181	O=C(Nc1ccccc1-c1nnn(-c2ccccc2)n1)c1ccccc1	0	0	0	0	0	4	0	0	0	0	1	1	0	0	0	4	1	0	0	0	0	0	0	0	0	0	0	1	0	1	0	0	0	0	3	0	0	0	0	0	0	3	0	0	0	0	0
COc1ccc(-n2nnc(-c3ccccc3NC(=O)c3ccccc3)n2)cc1OC	0.698478345059272	O=C(Nc1ccccc1-c1nnn(-c2ccccc2)n1)c1ccccc1	0	0	0	0	0	4	0	0	0	0	1	1	0	0	0	4	1	0	0	0	0	0	0	0	0	0	0	1	0	1	0	0	0	0	3	0	0	0	0	0	0	2	0	0	0	0	0
CSc1ccc(-n2nnc(-c3ccccc3NC(=O)c3ccccc3[N+](=O)[O-])n2)cc1	-0.188094763028863	O=C(Nc1ccccc1-c1nnn(-c2ccccc2)n1)c1ccccc1	0	0	0	0	0	4	0	0	0	0	1	1	0	0	0	5	1	0	0	0	0	0	0	0	0	0	0	1	0	1	0	0	0	0	3	0	0	0	0	0	0	0	0	0	0	0	0
COc1ccc(C(=O)Nc2ccccc2-c2nnn(-c3ccc(SC)cc3)n2)cc1	0.65716019572854	O=C(Nc1ccccc1-c1nnn(-c2ccccc2)n1)c1ccccc1	0	0	0	0	0	4	0	0	0	0	1	1	0	0	0	4	1	0	0	0	0	0	0	0	0	0	0	1	0	1	0	0	0	0	3	0	0	0	0	0	0	1	0	0	0	0	0
CCCc1ccc(C(=O)Nc2ccccc2-c2nnn(-c3ccc(O)cc3)n2)cc1	2.92695546589959	O=C(Nc1ccccc1-c1nnn(-c2ccccc2)n1)c1ccccc1	0	0	0	0	0	4	0	1	0	0	1	1	0	0	0	4	1	0	0	0	0	0	0	0	0	0	0	1	0	1	1	0	0	0	3	0	0	0	0	0	0	0	0	0	0	0	0
O=C(Nc1ccccc1-c1nnn(-c2ccccc2)n1)c1cccc([N+](=O)[O-])c1	-0.148464968258095	O=C(Nc1ccccc1-c1nnn(-c2ccccc2)n1)c1ccccc1	0	0	0	0	0	4	0	0	0	0	1	1	0	0	0	5	1	0	0	0	0	0	0	0	0	0	0	1	0	1	0	0	0	0	3	0	0	0	0	0	0	0	0	0	0	0	0
COc1ccc(C(=O)Nc2ccccc2-c2nnn(-c3ccccc3)n2)cc1	0.392966104583973	O=C(Nc1ccccc1-c1nnn(-c2ccccc2)n1)c1ccccc1	0	0	0	0	0	4	0	0	0	0	1	1	0	0	0	4	1	0	0	0	0	0	0	0	0	0	0	1	0	1	0	0	0	0	3	0	0	0	0	0	0	1	0	0	0	0	0
CCCc1ccc(C(=O)Nc2ccccc2-c2nnn(-c3ccccc3)n2)cc1	-0.0045454589965867	O=C(Nc1ccccc1-c1nnn(-c2ccccc2)n1)c1ccccc1	0	0	0	0	0	4	0	0	0	0	1	1	0	0	0	4	1	0	0	0	0	0	0	0	0	0	0	1	0	1	1	0	0	0	3	0	0	0	0	0	0	0	0	0	0	0	0
O=C(Nc1ccccc1-c1nnn(-c2ccccc2)n1)c1ccccc1	-0.989665248777181	O=C(Nc1ccccc1-c1nnn(-c2ccccc2)n1)c1ccccc1	0	0	0	0	0	4	0	0	0	0	1	1	0	0	0	4	1	0	0	0	0	0	0	0	0	0	0	1	0	1	0	0	0	0	3	0	0	0	0	0	0	0	0	0	0	0	0
COc1cccc(C(=O)NN(C(=O)c2cc(C)cc(C)c2)C(C)(C)C)c1	-1.96992094284	O=C(NNC(=O)c1ccccc1)c1ccccc1	0	0	0	0	0	0	0	0	0	0	2	2	0	0	0	1	1	0	0	0	0	0	0	0	0	0	0	2	0	0	2	0	0	0	2	0	0	0	0	0	0	1	0	0	0	1	0
CCOc1cccc(C(=O)NN(C(=O)c2cc(C)cc(C)c2)C(C)(C)C)c1	-1.59413160287795	O=C(NNC(=O)c1ccccc1)c1ccccc1	0	0	0	0	0	0	0	0	0	0	2	2	0	0	0	1	1	0	0	0	0	0	0	0	0	0	0	2	0	0	2	0	0	0	2	0	0	0	0	0	0	1	0	0	0	1	0
CCCc1ccc(C(=O)NN(C(=O)c2cc(C)cc(C)c2)C(C)(C)C)cc1	-0.629050706834368	O=C(NNC(=O)c1ccccc1)c1ccccc1	0	0	0	0	0	0	0	0	0	0	2	2	0	0	0	1	1	0	0	0	0	0	0	0	0	0	0	2	0	0	3	0	0	0	2	0	0	0	0	0	0	0	0	0	0	1	0
CCc1ccc(C(=O)NN(C(=O)c2cc(C)cc(C)c2)C(C)(C)C)cc1	-0.975808214115753	O=C(NNC(=O)c1ccccc1)c1ccccc1	0	0	0	0	0	0	0	0	0	0	2	2	0	0	0	1	1	0	0	0	0	0	0	0	0	0	0	2	0	0	3	0	0	0	2	0	0	0	0	0	0	0	0	0	0	1	0
COc1cccc(C(=O)NN(C(=O)c2cc(C)cc(C)c2)C(C)(C)C)c1C	-1.69873995603323	O=C(NNC(=O)c1ccccc1)c1ccccc1	0	0	0	0	0	0	0	0	0	0	2	2	0	0	0	1	1	0	0	0	0	0	0	0	0	0	0	2	0	0	2	0	0	0	2	0	0	0	0	0	0	1	0	0	0	1	0
CC(C)(C)N(NC(=O)c1cccc(Cl)c1)C(=O)c1ccccc1Cl	-1.7298535768823	O=C(NNC(=O)c1ccccc1)c1ccccc1	0	0	0	0	0	0	0	0	0	0	2	2	0	0	0	1	1	0	0	0	0	0	0	0	0	0	0	2	0	0	0	0	0	0	2	0	0	0	0	0	0	0	0	0	2	1	0
CC(C)(C)N(NC(=O)c1cccc(C(F)(F)F)c1)C(=O)c1ccccc1Cl	-1.68738909636454	O=C(NNC(=O)c1ccccc1)c1ccccc1	0	0	0	0	0	0	0	0	0	0	2	2	0	0	0	1	1	0	0	0	0	0	0	0	0	3	0	2	0	0	0	0	0	0	2	0	0	0	0	0	0	0	0	0	4	1	0
CC(C)(C)N(NC(=O)c1cccc([N+](=O)[O-])c1)C(=O)c1ccccc1Cl	-2.07286891209245	O=C(NNC(=O)c1ccccc1)c1ccccc1	0	0	0	0	0	0	0	0	0	0	2	2	0	0	0	2	1	0	0	0	0	0	0	0	0	0	0	2	0	0	0	0	0	0	2	0	0	0	0	0	0	0	0	0	1	1	0
Cc1ccc(C)c(C(=O)NN(C(=O)c2ccccc2Cl)C(C)(C)C)c1	-2.20640030471697	O=C(NNC(=O)c1ccccc1)c1ccccc1	0	0	0	0	0	0	0	0	0	0	2	2	0	0	0	1	1	0	0	0	0	0	0	0	0	0	0	2	0	0	2	0	0	0	2	0	0	0	0	0	0	0	0	0	1	1	0
CC(C)(C)N(NC(=O)c1cc(Cl)ccc1Cl)C(=O)c1ccccc1Cl	-1.75149944365699	O=C(NNC(=O)c1ccccc1)c1ccccc1	0	0	0	0	0	0	0	0	0	0	2	2	0	0	0	1	1	0	0	0	0	0	0	0	0	0	0	2	0	0	0	0	0	0	2	0	0	0	0	0	0	0	0	0	3	1	0
CC(=O)Nc1cccc(Nc2nc(-c3cccc([N+](=O)[O-])c3)nc3ccccc23)c1	1.49891787574013	c1ccc(Nc2nc(-c3ccccc3)nc3ccccc23)cc1	0	0	0	0	0	2	0	0	0	0	1	1	0	0	0	3	2	0	0	0	0	0	0	0	0	0	0	1	0	3	0	0	0	0	3	0	1	0	0	0	0	0	0	0	0	0	0
COc1cccc(Nc2nc(-c3cccc(OC)c3)nc3ccccc23)c1	1.46630629015137	c1ccc(Nc2nc(-c3ccccc3)nc3ccccc23)cc1	0	0	0	0	0	2	0	0	0	0	0	0	0	0	0	2	1	0	0	0	0	0	0	0	0	0	0	0	0	2	0	0	0	0	3	0	1	0	0	0	0	2	0	0	0	0	0
COc1cccc(-c2nc(Nc3ccc(OC)c(OC)c3)c3ccccc3n2)c1	1.99693454121354	c1ccc(Nc2nc(-c3ccccc3)nc3ccccc23)cc1	0	0	0	0	0	2	0	0	0	0	0	0	0	0	0	2	1	0	0	0	0	0	0	0	0	0	0	0	0	2	0	0	0	0	3	0	1	0	0	0	0	3	0	0	0	0	0
COc1ccc(-c2nc(Nc3ccc(OC)c(OC)c3)c3ccccc3n2)cc1	1.8933938622727	c1ccc(Nc2nc(-c3ccccc3)nc3ccccc23)cc1	0	0	0	0	0	2	0	0	0	0	0	0	0	0	0	2	1	0	0	0	0	0	0	0	0	0	0	0	0	2	0	0	0	0	3	0	1	0	0	0	0	3	0	0	0	0	0
COc1ccc(-c2nc(Nc3ccc([N+](=O)[O-])cc3)c3ccccc3n2)cc1OC	1.19615669646123	c1ccc(Nc2nc(-c3ccccc3)nc3ccccc23)cc1	0	0	0	0	0	2	0	0	0	0	0	0	0	0	0	3	1	0	0	0	0	0	0	0	0	0	0	0	0	2	0	0	0	0	3	0	1	0	0	0	0	2	0	0	0	0	0
COc1ccc(-c2nc(Nc3ccc(OC)c(C(F)(F)F)c3)c3ccccc3n2)cc1OC	1.5794210945892	c1ccc(Nc2nc(-c3ccccc3)nc3ccccc23)cc1	0	0	0	0	0	2	0	0	0	0	0	0	0	0	0	2	1	0	0	0	0	0	0	0	0	3	0	0	0	2	0	0	0	0	3	0	1	0	0	0	0	3	0	0	3	0	0
COc1cccc(Nc2nc(-c3ccc(OC)c(OC)c3)nc3ccccc23)c1	2.05302400786458	c1ccc(Nc2nc(-c3ccccc3)nc3ccccc23)cc1	0	0	0	0	0	2	0	0	0	0	0	0	0	0	0	2	1	0	0	0	0	0	0	0	0	0	0	0	0	2	0	0	0	0	3	0	1	0	0	0	0	3	0	0	0	0	0
COc1cc(Nc2nc(-c3ccc(OC)c(OC)c3)nc3ccccc23)ccc1Br	0.944842268180322	c1ccc(Nc2nc(-c3ccccc3)nc3ccccc23)cc1	0	0	0	0	0	2	0	0	0	0	0	0	0	0	0	2	1	0	0	0	0	0	0	0	0	0	0	0	0	2	0	0	0	0	3	0	1	0	0	0	0	3	0	0	1	0	0
COc1ccc(-c2nc(Nc3cccc(S(=O)(=O)F)c3)c3ccccc3n2)cc1OC	0.910517525639246	c1ccc(Nc2nc(-c3ccccc3)nc3ccccc23)cc1	0	0	0	0	0	2	0	0	0	0	0	0	0	0	0	2	1	0	0	0	0	0	0	0	0	0	0	0	0	2	0	0	0	0	3	0	1	0	0	0	0	2	0	0	1	0	0
COc1cc2c(cc1OC)CN(CCn1cc(COc3ccccc3C(=O)Nc3ccccc3[N+](=O)[O-])nn1)CC2	-1.20062478375866	O=C(Nc1ccccc1)c1ccccc1OCc1cn(CCN2CCc3ccccc3C2)nn1	0	0	0	0	0	3	0	0	0	0	1	1	0	0	0	5	1	0	0	0	0	0	0	0	0	0	0	1	0	1	0	0	0	0	3	0	1	0	0	0	0	3	0	0	0	0	0
COc1cc2c(cc1OC)CN(CCn1cc(COc3ccccc3C(=O)Nc3cccc([N+](=O)[O-])c3)nn1)CC2	-1.22882661616501	O=C(Nc1ccccc1)c1ccccc1OCc1cn(CCN2CCc3ccccc3C2)nn1	0	0	0	0	0	3	0	0	0	0	1	1	0	0	0	5	1	0	0	0	0	0	0	0	0	0	0	1	0	1	0	0	0	0	3	0	1	0	0	0	0	3	0	0	0	0	0
COc1cc2c(cc1OC)CN(CCn1cc(COc3ccccc3C(=O)Nc3ccc([N+](=O)[O-])cc3)nn1)CC2	-0.955605506798234	O=C(Nc1ccccc1)c1ccccc1OCc1cn(CCN2CCc3ccccc3C2)nn1	0	0	0	0	0	3	0	0	0	0	1	1	0	0	0	5	1	0	0	0	0	0	0	0	0	0	0	1	0	1	0	0	0	0	3	0	1	0	0	0	0	3	0	0	0	0	0
CCCCc1ccc(NC(=O)c2ccccc2OCc2cn(CCN3CCc4cc(OC)c(OC)cc4C3)nn2)cc1	0.259663257269553	O=C(Nc1ccccc1)c1ccccc1OCc1cn(CCN2CCc3ccccc3C2)nn1	0	0	0	0	0	3	0	0	0	0	1	1	0	0	0	4	1	0	0	0	0	0	0	0	0	0	0	1	0	1	1	0	0	0	3	0	1	0	0	0	0	3	0	0	0	0	0
COc1cc2c(cc1OC)CN(CCn1cc(COc3ccccc3C(=O)Nc3ccc(OC(F)(F)F)cc3)nn1)CC2	0.583732727173723	O=C(Nc1ccccc1)c1ccccc1OCc1cn(CCN2CCc3ccccc3C2)nn1	0	0	0	0	0	3	0	0	0	0	1	1	0	0	0	4	1	0	0	0	0	0	0	0	0	3	0	1	0	1	0	0	0	0	3	0	1	0	0	0	0	4	0	0	3	0	0
COc1cc2c(cc1OC)CN(CCn1cc(COc3ccccc3C(=O)Nc3ccc(F)cc3)nn1)CC2	-0.022805248129341	O=C(Nc1ccccc1)c1ccccc1OCc1cn(CCN2CCc3ccccc3C2)nn1	0	0	0	0	0	3	0	0	0	0	1	1	0	0	0	4	1	0	0	0	0	0	0	0	0	0	0	1	0	1	0	0	0	0	3	0	1	0	0	0	0	3	0	0	1	0	0
COc1cc2c(cc1OC)CN(CCn1cc(COc3ccccc3C(=O)Nc3cc(OC)c(OC)c(OC)c3)nn1)CC2	-1.37098805156375	O=C(Nc1ccccc1)c1ccccc1OCc1cn(CCN2CCc3ccccc3C2)nn1	0	0	0	0	0	3	0	0	0	0	1	1	0	0	0	4	1	0	0	0	0	0	0	0	0	0	0	1	0	1	0	0	0	0	3	0	1	0	0	0	0	6	0	0	0	0	0
COc1cc2c(cc1OC)CN(CCn1cc(COc3ccccc3C(=O)Nc3ccccc3)nn1)CC2	-1.14721773745873	O=C(Nc1ccccc1)c1ccccc1OCc1cn(CCN2CCc3ccccc3C2)nn1	0	0	0	0	0	3	0	0	0	0	1	1	0	0	0	4	1	0	0	0	0	0	0	0	0	0	0	1	0	1	0	0	0	0	3	0	1	0	0	0	0	3	0	0	0	0	0
COc1cc2c(cc1OC)CN(CCn1cc(COc3ccccc3C(=O)Nc3ccccc3C)nn1)CC2	-0.994698432589512	O=C(Nc1ccccc1)c1ccccc1OCc1cn(CCN2CCc3ccccc3C2)nn1	0	0	0	0	0	3	0	0	0	0	1	1	0	0	0	4	1	0	0	0	0	0	0	0	0	0	0	1	0	1	1	0	0	0	3	0	1	0	0	0	0	3	0	0	0	0	0
COc1cc2c(cc1OC)CN(CCn1cc(COc3ccccc3C(=O)Nc3cccc(Cl)c3)nn1)CC2	-1.03539262341607	O=C(Nc1ccccc1)c1ccccc1OCc1cn(CCN2CCc3ccccc3C2)nn1	0	0	0	0	0	3	0	0	0	0	1	1	0	0	0	4	1	0	0	0	0	0	0	0	0	0	0	1	0	1	0	0	0	0	3	0	1	0	0	0	0	3	0	0	1	0	0
COc1cccc(NC(=O)c2ccccc2OCc2cn(CCN3CCc4cc(OC)c(OC)cc4C3)nn2)c1	-0.0745206488336478	O=C(Nc1ccccc1)c1ccccc1OCc1cn(CCN2CCc3ccccc3C2)nn1	0	0	0	0	0	3	0	0	0	0	1	1	0	0	0	4	1	0	0	0	0	0	0	0	0	0	0	1	0	1	0	0	0	0	3	0	1	0	0	0	0	4	0	0	0	0	0
COc1cc2c(cc1OC)CN(CCn1cc(COc3ccccc3C(=O)Nc3ccc(Cl)cc3)nn1)CC2	0.156384907816051	O=C(Nc1ccccc1)c1ccccc1OCc1cn(CCN2CCc3ccccc3C2)nn1	0	0	0	0	0	3	0	0	0	0	1	1	0	0	0	4	1	0	0	0	0	0	0	0	0	0	0	1	0	1	0	0	0	0	3	0	1	0	0	0	0	3	0	0	1	0	0
COc1ccc(NC(=O)c2ccccc2OCc2cn(CCN3CCc4cc(OC)c(OC)cc4C3)nn2)cc1OC	0.0355601664606428	O=C(Nc1ccccc1)c1ccccc1OCc1cn(CCN2CCc3ccccc3C2)nn1	0	0	0	0	0	3	0	0	0	0	1	1	0	0	0	4	1	0	0	0	0	0	0	0	0	0	0	1	0	1	0	0	0	0	3	0	1	0	0	0	0	5	0	0	0	0	0
COc1ccc(NC(=O)c2ccccc2OCc2cn(CCN3CCc4cc(OC)c(OC)cc4C3)nn2)cc1	-0.0336031934761287	O=C(Nc1ccccc1)c1ccccc1OCc1cn(CCN2CCc3ccccc3C2)nn1	0	0	0	0	0	3	0	0	0	0	1	1	0	0	0	4	1	0	0	0	0	0	0	0	0	0	0	1	0	1	0	0	0	0	3	0	1	0	0	0	0	4	0	0	0	0	0
COc1cc2c(cc1OC)CN(CCn1cc(COc3ccccc3C(=O)Nc3ccc(C)cc3)nn1)CC2	0.0575390731794183	O=C(Nc1ccccc1)c1ccccc1OCc1cn(CCN2CCc3ccccc3C2)nn1	0	0	0	0	0	3	0	0	0	0	1	1	0	0	0	4	1	0	0	0	0	0	0	0	0	0	0	1	0	1	1	0	0	0	3	0	1	0	0	0	0	3	0	0	0	0	0
COc1cc2c(cc1OC)CN(CCn1cc(COc3ccccc3C(=O)Nc3cccc(C)c3)nn1)CC2	-0.405907155520158	O=C(Nc1ccccc1)c1ccccc1OCc1cn(CCN2CCc3ccccc3C2)nn1	0	0	0	0	0	3	0	0	0	0	1	1	0	0	0	4	1	0	0	0	0	0	0	0	0	0	0	1	0	1	1	0	0	0	3	0	1	0	0	0	0	3	0	0	0	0	0
COc1cc(NC(=O)Cc2cccc(-n3c(=O)c4c(C)onc4c4c(Cl)cccc43)c2)cc(OC)c1O	1.82988045655037	O=C(Cc1cccc(-n2c(=O)c3conc3c3ccccc32)c1)Nc1ccccc1	0	0	0	0	0	2	0	1	0	0	1	1	0	0	0	2	1	0	0	0	0	0	0	0	0	0	0	1	0	1	1	0	0	0	3	0	3	0	0	0	0	2	0	0	1	0	0
COc1ccc(NC(=O)Cc2cccc(-n3c(=O)c4c(C)onc4c4c(Cl)cccc43)c2)cc1OC	0.681257747307601	O=C(Cc1cccc(-n2c(=O)c3conc3c3ccccc32)c1)Nc1ccccc1	0	0	0	0	0	2	0	0	0	0	1	1	0	0	0	2	1	0	0	0	0	0	0	0	0	0	0	1	0	1	1	0	0	0	3	0	3	0	0	0	0	2	0	0	1	0	0
Cc1onc2c1c(=O)n(-c1cccc(CC(=O)Nc3ccc(C#N)cc3)c1)c1cccc(Cl)c21	0.503009515901281	O=C(Cc1cccc(-n2c(=O)c3conc3c3ccccc32)c1)Nc1ccccc1	0	0	0	0	0	2	0	0	0	0	1	1	0	0	0	3	1	0	0	0	0	0	0	0	0	0	0	1	0	1	1	0	0	0	3	0	3	0	0	0	0	0	0	0	1	0	0
COc1cc(NC(=O)Cc2cccc(-n3c(=O)c4c(C)onc4c4c(Cl)cccc43)c2)cc(OC)c1	1.35030737628849	O=C(Cc1cccc(-n2c(=O)c3conc3c3ccccc32)c1)Nc1ccccc1	0	0	0	0	0	2	0	0	0	0	1	1	0	0	0	2	1	0	0	0	0	0	0	0	0	0	0	1	0	1	1	0	0	0	3	0	3	0	0	0	0	2	0	0	1	0	0
Cc1onc2c1c(=O)n(-c1cccc(CC(=O)Nc3ccccc3)c1)c1cccc(Cl)c21	1.25933559808276	O=C(Cc1cccc(-n2c(=O)c3conc3c3ccccc32)c1)Nc1ccccc1	0	0	0	0	0	2	0	0	0	0	1	1	0	0	0	2	1	0	0	0	0	0	0	0	0	0	0	1	0	1	1	0	0	0	3	0	3	0	0	0	0	0	0	0	1	0	0
COc1cccc(CCc2ccccc2OCc2cccc(OC)c2)c1	-0.752664662801545	c1ccc(CCc2ccccc2OCc2ccccc2)cc1	0	0	0	0	0	0	0	0	0	0	0	0	0	0	0	0	0	0	0	0	0	0	0	0	0	0	0	0	0	0	2	0	0	0	3	0	0	0	0	0	0	3	0	0	0	0	0
COc1cccc(CCc2ccccc2OCc2ccccc2)c1	-2.43820191877429	c1ccc(CCc2ccccc2OCc2ccccc2)cc1	0	0	0	0	0	0	0	0	0	0	0	0	0	0	0	0	0	0	0	0	0	0	0	0	0	0	0	0	0	0	2	0	0	0	3	0	0	0	0	0	0	2	0	0	0	0	0
COc1cc(N(C)C(=O)Cc2cccc(-n3c(=O)c4c(C)onc4c4c(Cl)cccc43)c2)cc(OC)c1OC	2.53853182364628	O=C(Cc1cccc(-n2c(=O)c3conc3c3ccccc32)c1)Nc1ccccc1	0	0	0	0	0	2	0	0	0	0	1	1	0	0	0	3	0	0	0	1	0	0	0	0	0	0	0	1	0	1	1	0	0	0	3	0	3	0	0	0	0	3	0	0	1	0	0
Cc1ccc(NC(=O)Cc2cccc(-n3c(=O)c4c(C)onc4c4c(Cl)cccc43)c2)cc1	0.783911901367684	O=C(Cc1cccc(-n2c(=O)c3conc3c3ccccc32)c1)Nc1ccccc1	0	0	0	0	0	2	0	0	0	0	1	1	0	0	0	2	1	0	0	0	0	0	0	0	0	0	0	1	0	1	2	0	0	0	3	0	3	0	0	0	0	0	0	0	1	0	0
Cc1c(C(=O)c2ccccc2)c(=O)n(-c2ccccc2)n1CC(O)CN(C(C)C)C(C)C	-0.440658127038393	O=C(c1ccccc1)c1c[nH]n(-c2ccccc2)c1=O	0	1	1	0	0	2	0	0	0	0	1	1	0	0	0	3	0	0	0	0	0	0	0	0	0	0	0	0	0	0	0	0	0	0	2	0	0	0	0	0	0	0	0	0	0	0	0
Cc1c(C(=O)c2ccccc2)c(=O)n(-c2ccccc2)n1CC(O)CNC(C)C	-2.3287622132969	O=C(c1ccccc1)c1c[nH]n(-c2ccccc2)c1=O	0	1	1	0	0	2	0	0	0	0	1	1	0	0	0	2	1	0	0	0	0	0	0	0	0	0	0	0	0	0	0	0	0	0	2	0	0	0	0	0	0	0	0	0	0	0	0
Cc1onc2c1c(=O)n(-c1cccc(CC(=O)Nc3ccc(F)cc3)c1)c1cccc(Cl)c21	0.929093911212181	O=C(Cc1cccc(-n2c(=O)c3conc3c3ccccc32)c1)Nc1ccccc1	0	0	0	0	0	2	0	0	0	0	1	1	0	0	0	2	1	0	0	0	0	0	0	0	0	0	0	1	0	1	1	0	0	0	3	0	3	0	0	0	0	0	0	0	2	0	0
COc1cc(NC(=O)Cc2cccc(-n3c(=O)c4c(C)onc4c4c(Cl)cccc43)c2)cc(OC)c1OC	2.19760523667569	O=C(Cc1cccc(-n2c(=O)c3conc3c3ccccc32)c1)Nc1ccccc1	0	0	0	0	0	2	0	0	0	0	1	1	0	0	0	2	1	0	0	0	0	0	0	0	0	0	0	1	0	1	1	0	0	0	3	0	3	0	0	0	0	3	0	0	1	0	0
CC(=O)c1ccc(OCC(O)CN2CCCCC2)cc1	-1.79957557709276	c1ccc(OCCCN2CCCCC2)cc1	0	1	1	0	0	0	0	0	0	0	1	1	0	1	0	1	0	0	0	0	1	0	0	0	0	0	0	0	0	0	0	0	0	0	1	0	0	0	0	0	0	1	0	0	0	0	0
CC(=O)c1cccc(OCC(O)CN2CCOCC2)c1	-2.75978554290175	c1ccc(OCCCN2CCOCC2)cc1	0	1	1	0	0	0	0	0	0	0	1	1	0	1	0	1	0	0	0	0	0	0	0	0	0	0	0	0	0	0	0	0	0	0	1	0	0	0	0	0	0	2	0	0	0	0	0
COc1cccc(NC(=O)Cc2cccc(-n3c(=O)c4c(C)onc4c4c(Cl)cccc43)c2)c1	1.50445805611574	O=C(Cc1cccc(-n2c(=O)c3conc3c3ccccc32)c1)Nc1ccccc1	0	0	0	0	0	2	0	0	0	0	1	1	0	0	0	2	1	0	0	0	0	0	0	0	0	0	0	1	0	1	1	0	0	0	3	0	3	0	0	0	0	1	0	0	1	0	0
CCC(=O)c1ccccc1OCC(O)CN1CCOCC1	-2.1124478983731	c1ccc(OCCCN2CCOCC2)cc1	0	1	1	0	0	0	0	0	0	0	1	1	0	1	0	1	0	0	0	0	0	0	0	0	0	0	0	0	0	0	0	0	0	0	1	0	0	0	0	0	0	2	0	0	0	0	0
CC(=O)c1ccccc1OCC(O)CN1CCOCC1	-3.24047407224751	c1ccc(OCCCN2CCOCC2)cc1	0	1	1	0	0	0	0	0	0	0	1	1	0	1	0	1	0	0	0	0	0	0	0	0	0	0	0	0	0	0	0	0	0	0	1	0	0	0	0	0	0	2	0	0	0	0	0
Cc1ccccc1N1CCN(CC(O)COc2ccccc2C(=O)CCc2ccc(N(C)C)cc2)CC1	6.43505064253846	O=C(CCc1ccccc1)c1ccccc1OCCCN1CCN(c2ccccc2)CC1	0	1	1	0	0	0	0	0	0	0	1	1	0	1	0	3	0	0	0	0	0	0	0	0	0	0	0	0	0	2	2	0	0	0	3	0	0	0	0	0	0	1	0	0	0	0	0
Cc1c(C(=O)CCc2ccccc2)c(=O)n(-c2ccccc2)n1CC(O)CNC(C)C	-0.371608519572305	O=C(CCc1ccccc1)c1c[nH]n(-c2ccccc2)c1=O	0	1	1	0	0	2	0	0	0	0	1	1	0	0	0	2	1	0	0	0	0	0	0	0	0	0	0	0	0	0	1	0	0	0	2	0	0	0	0	0	0	0	0	0	0	0	0
CCCNCC(O)Cn1c(C)c(C(=O)c2ccccc2)c(=O)n1-c1ccccc1	-1.24743180399604	O=C(c1ccccc1)c1c[nH]n(-c2ccccc2)c1=O	0	1	1	0	0	2	0	0	0	0	1	1	0	0	0	2	1	0	0	0	0	0	0	0	0	0	0	0	0	0	0	0	0	0	2	0	0	0	0	0	0	0	0	0	0	0	0
CCCNCC(O)Cn1c(C)c(C(=O)CCc2ccccc2)c(=O)n1-c1ccccc1	0.250109044464741	O=C(CCc1ccccc1)c1c[nH]n(-c2ccccc2)c1=O	0	1	1	0	0	2	0	0	0	0	1	1	0	0	0	2	1	0	0	0	0	0	0	0	0	0	0	0	0	0	1	0	0	0	2	0	0	0	0	0	0	0	0	0	0	0	0
Cc1c(C(=O)c2ccccc2)c(=O)n(-c2ccccc2)n1CC(O)CNC(C)(C)C	-2.30565526281231	O=C(c1ccccc1)c1c[nH]n(-c2ccccc2)c1=O	0	1	1	0	0	2	0	0	0	0	1	1	0	1	0	2	1	0	0	0	0	0	0	0	0	0	0	0	0	0	0	0	0	0	2	0	0	0	0	0	0	0	0	0	0	0	0
CCCCNCC(O)Cn1c(C)c(C(=O)CCc2ccccc2)c(=O)n1-c1ccccc1	1.10270352740412	O=C(CCc1ccccc1)c1c[nH]n(-c2ccccc2)c1=O	0	1	1	0	0	2	0	0	0	0	1	1	0	0	0	2	1	0	0	0	0	0	0	0	0	0	0	0	0	0	1	0	0	0	2	0	0	0	0	0	0	0	0	0	0	0	0
Cc1c(C(=O)CCc2ccccc2)c(=O)n(-c2ccccc2)n1CC(O)CNC(C)(C)C	0.0432623868227359	O=C(CCc1ccccc1)c1c[nH]n(-c2ccccc2)c1=O	0	1	1	0	0	2	0	0	0	0	1	1	0	1	0	2	1	0	0	0	0	0	0	0	0	0	0	0	0	0	1	0	0	0	2	0	0	0	0	0	0	0	0	0	0	0	0
CCOCCOC(=O)c1ccc(N)cc1	-3.65011723560581	c1ccccc1	0	0	0	1	0	0	0	0	0	0	1	1	0	0	0	0	0	1	0	0	0	0	0	0	0	0	0	0	0	1	0	0	0	0	1	0	0	0	0	0	1	2	0	0	0	0	0
COc1cccc(/C=N/NC(=O)C(=O)NC(C)(C)C)c1O	-2.53468695675174	c1ccccc1	0	0	0	0	0	0	0	1	0	0	2	2	0	0	0	1	2	0	0	0	0	0	0	0	0	0	0	2	0	0	0	0	0	0	1	0	0	0	0	0	0	1	0	0	0	0	1
CCOC(=O)C(=NNc1c(Cl)cc(Cl)cc1Cl)C(=O)OCC	-0.78131991856192	c1ccccc1	0	0	0	0	0	0	0	0	0	0	2	2	0	0	0	1	1	0	0	0	0	0	0	0	0	0	0	0	0	1	0	0	0	0	1	0	0	0	0	0	2	2	0	0	3	0	1
COc1cccc(CCc2ccccc2OCc2cc(OC)cc(OC)c2)c1	1.17595398914371	c1ccc(CCc2ccccc2OCc2ccccc2)cc1	0	0	0	0	0	0	0	0	0	0	0	0	0	0	0	0	0	0	0	0	0	0	0	0	0	0	0	0	0	0	2	0	0	0	3	0	0	0	0	0	0	4	0	0	0	0	0
COc1cc(COc2ccccc2CCc2ccccc2)cc(OC)c1	1.62224109177213	c1ccc(CCc2ccccc2OCc2ccccc2)cc1	0	0	0	0	0	0	0	0	0	0	0	0	0	0	0	0	0	0	0	0	0	0	0	0	0	0	0	0	0	0	2	0	0	0	3	0	0	0	0	0	0	3	0	0	0	0	0
COc1ccc(COc2ccccc2CCc2ccccc2)cc1OC	2.37992679346964	c1ccc(CCc2ccccc2OCc2ccccc2)cc1	0	0	0	0	0	0	0	0	0	0	0	0	0	0	0	0	0	0	0	0	0	0	0	0	0	0	0	0	0	0	2	0	0	0	3	0	0	0	0	0	0	3	0	0	0	0	0
COc1cccc(COc2ccccc2CCc2ccccc2)c1OC	2.31538827233207	c1ccc(CCc2ccccc2OCc2ccccc2)cc1	0	0	0	0	0	0	0	0	0	0	0	0	0	0	0	0	0	0	0	0	0	0	0	0	0	0	0	0	0	0	2	0	0	0	3	0	0	0	0	0	0	3	0	0	0	0	0
COc1ccc(COc2ccccc2CCc2cccc(OC)c2)cc1	0.443586095430481	c1ccc(CCc2ccccc2OCc2ccccc2)cc1	0	0	0	0	0	0	0	0	0	0	0	0	0	0	0	0	0	0	0	0	0	0	0	0	0	0	0	0	0	0	2	0	0	0	3	0	0	0	0	0	0	3	0	0	0	0	0
COc1ccc(COc2ccccc2CCc2ccccc2)cc1	0.960842609526763	c1ccc(CCc2ccccc2OCc2ccccc2)cc1	0	0	0	0	0	0	0	0	0	0	0	0	0	0	0	0	0	0	0	0	0	0	0	0	0	0	0	0	0	0	2	0	0	0	3	0	0	0	0	0	0	2	0	0	0	0	0
COc1cccc(CCc2ccccc2OCc2ccccc2OC)c1	-0.392661928770137	c1ccc(CCc2ccccc2OCc2ccccc2)cc1	0	0	0	0	0	0	0	0	0	0	0	0	0	0	0	0	0	0	0	0	0	0	0	0	0	0	0	0	0	0	2	0	0	0	3	0	0	0	0	0	0	3	0	0	0	0	0
COc1ccccc1COc1ccccc1CCc1ccccc1	-0.903487552536127	c1ccc(CCc2ccccc2OCc2ccccc2)cc1	0	0	0	0	0	0	0	0	0	0	0	0	0	0	0	0	0	0	0	0	0	0	0	0	0	0	0	0	0	0	2	0	0	0	3	0	0	0	0	0	0	2	0	0	0	0	0
CCCN(C)CC(O)COc1ccccc1C(=O)CCc1ccccc1	2.96931473973874	O=C(CCc1ccccc1)c1ccccc1	0	1	1	0	0	0	0	0	0	0	1	1	0	0	0	1	0	0	0	1	0	0	0	0	0	0	0	0	0	0	1	0	0	0	2	0	0	0	0	0	0	1	0	0	0	0	0
Cc1no[n+]([O-])c1S(=O)(=O)c1ccccc1	-1.25061708363133	O=S(=O)(c1ccccc1)c1cno[nH+]1	0	0	0	0	0	2	0	0	0	0	0	0	0	0	0	2	0	0	0	0	0	0	0	0	0	0	0	0	0	0	1	0	0	0	1	0	0	0	0	0	0	0	0	0	0	0	0
CN(C)CC(O)COc1ccccc1C(=O)CCc1ccccc1	1.18438946796481	O=C(CCc1ccccc1)c1ccccc1	0	1	1	0	0	0	0	0	0	0	1	1	0	0	0	1	0	0	0	1	0	0	0	0	0	0	0	0	0	0	1	0	0	0	2	0	0	0	0	0	0	1	0	0	0	0	0
O=C(CCc1ccccc1)c1ccccc1OCC(O)CN1CCN(c2ccc(F)cc2)CC1	4.75150475795064	O=C(CCc1ccccc1)c1ccccc1OCCCN1CCN(c2ccccc2)CC1	0	1	1	0	0	0	0	0	0	0	1	1	0	1	0	2	0	0	0	0	0	0	0	0	0	0	0	0	0	1	1	0	0	0	3	0	0	0	0	0	0	1	0	0	1	0	0
Cc1ccccc1N1CCN(CC(O)COc2ccccc2C(=O)CCc2ccccc2)CC1	5.70416313399567	O=C(CCc1ccccc1)c1ccccc1OCCCN1CCN(c2ccccc2)CC1	0	1	1	0	0	0	0	0	0	0	1	1	0	1	0	2	0	0	0	0	0	0	0	0	0	0	0	0	0	1	2	0	0	0	3	0	0	0	0	0	0	1	0	0	0	0	0
COc1ccc(N2CCN(CC(O)COc3ccccc3C(=O)CCc3ccccc3)CC2)cc1	3.45482255552044	O=C(CCc1ccccc1)c1ccccc1OCCCN1CCN(c2ccccc2)CC1	0	1	1	0	0	0	0	0	0	0	1	1	0	1	0	2	0	0	0	0	0	0	0	0	0	0	0	0	0	1	1	0	0	0	3	0	0	0	0	0	0	2	0	0	0	0	0
COc1cccc(N2CCN(CC(O)COc3ccccc3C(=O)CCc3ccccc3)CC2)c1	2.4808527120596	O=C(CCc1ccccc1)c1ccccc1OCCCN1CCN(c2ccccc2)CC1	0	1	1	0	0	0	0	0	0	0	1	1	0	1	0	2	0	0	0	0	0	0	0	0	0	0	0	0	0	1	1	0	0	0	3	0	0	0	0	0	0	2	0	0	0	0	0
COc1ccccc1N1CCN(CC(O)COc2ccccc2C(=O)CCc2ccccc2)CC1	3.5619206910768	O=C(CCc1ccccc1)c1ccccc1OCCCN1CCN(c2ccccc2)CC1	0	1	1	0	0	0	0	0	0	0	1	1	0	1	0	2	0	0	0	0	0	0	0	0	0	0	0	0	0	1	1	0	0	0	3	0	0	0	0	0	0	2	0	0	0	0	0
O=C(CCc1ccccc1)c1ccccc1OCC(O)CN1CCN(c2ccccc2)CC1	2.58654104283264	O=C(CCc1ccccc1)c1ccccc1OCCCN1CCN(c2ccccc2)CC1	0	1	1	0	0	0	0	0	0	0	1	1	0	1	0	2	0	0	0	0	0	0	0	0	0	0	0	0	0	1	1	0	0	0	3	0	0	0	0	0	0	1	0	0	0	0	0
CC(=O)c1ccccc1OCC(O)CN1CCCCC1	-1.37224039988021	c1ccc(OCCCN2CCCCC2)cc1	0	1	1	0	0	0	0	0	0	0	1	1	0	1	0	1	0	0	0	0	1	0	0	0	0	0	0	0	0	0	0	0	0	0	1	0	0	0	0	0	0	1	0	0	0	0	0
CCC(=O)c1ccccc1OCC(O)CN1CCCCC1	-0.568713872550497	c1ccc(OCCCN2CCCCC2)cc1	0	1	1	0	0	0	0	0	0	0	1	1	0	1	0	1	0	0	0	0	1	0	0	0	0	0	0	0	0	0	0	0	0	0	1	0	0	0	0	0	0	1	0	0	0	0	0
CC(C)N(CC(O)COc1ccccc1C(=O)CCc1ccccc1)C(C)C	3.06775481255199	O=C(CCc1ccccc1)c1ccccc1	0	1	1	0	0	0	0	0	0	0	1	1	0	0	0	1	0	0	0	0	0	0	0	0	0	0	0	0	0	0	1	0	0	0	2	0	0	0	0	0	0	1	0	0	0	0	0
CCN(CC)CC(O)COc1ccccc1C(=O)CCc1ccccc1	2.18985754988486	O=C(CCc1ccccc1)c1ccccc1	0	1	1	0	0	0	0	0	0	0	1	1	0	0	0	1	0	0	0	1	0	0	0	0	0	0	0	0	0	0	1	0	0	0	2	0	0	0	0	0	0	1	0	0	0	0	0
Cc1ccccc1N1CCN(CC(O)COc2ccccc2C(=O)CCc2ccc(Cl)cc2)CC1	6.05556102083356	O=C(CCc1ccccc1)c1ccccc1OCCCN1CCN(c2ccccc2)CC1	0	1	1	0	0	0	0	0	0	0	1	1	0	1	0	2	0	0	0	0	0	0	0	0	0	0	0	0	0	1	2	0	0	0	3	0	0	0	0	0	0	1	0	0	1	0	0
CC(C)OC(CCc1ccccc1)c1ccccc1OCC(O)CN1CCCCC1	2.86877351051686	c1ccc(CCCc2ccccc2OCCCN2CCCCC2)cc1	0	1	1	0	0	0	0	0	0	0	0	0	0	1	0	1	0	0	0	0	1	0	0	0	0	0	0	0	0	0	1	0	0	0	2	0	0	0	0	0	0	2	0	0	0	0	0
CC(C)N(CC(O)COc1ccc(O)cc1C(=O)CCc1ccccc1)C(C)C	2.05687757718057	O=C(CCc1ccccc1)c1ccccc1	0	1	1	0	0	0	0	1	0	0	1	1	0	0	0	1	0	0	0	0	0	0	0	0	0	0	0	0	0	0	1	0	0	0	2	0	0	0	0	0	0	1	0	0	0	0	0
O=C(CCc1ccccc1)c1ccccc1OCC(O)CNc1ccccc1	0.225532398553407	O=C(CCc1ccccc1)c1ccccc1OCCCNc1ccccc1	0	1	1	0	0	0	0	0	0	0	1	1	0	0	0	0	1	0	0	0	0	0	0	0	0	0	0	0	0	1	1	0	0	0	3	0	0	0	0	0	0	1	0	0	0	0	0
CC(C)N(CC(O)COc1ccc(C(=O)CCc2ccccc2)cc1)C(C)C	2.18107593472448	O=C(CCc1ccccc1)c1ccccc1	0	1	1	0	0	0	0	0	0	0	1	1	0	0	0	1	0	0	0	0	0	0	0	0	0	0	0	0	0	0	1	0	0	0	2	0	0	0	0	0	0	1	0	0	0	0	0
CCCNCC(O)COc1ccc(O)cc1C(=O)CCc1ccccc1	0.986656818613328	O=C(CCc1ccccc1)c1ccccc1	0	1	1	0	0	0	0	1	0	0	1	1	0	0	0	0	1	0	0	0	0	0	0	0	0	0	0	0	0	0	1	0	0	0	2	0	0	0	0	0	0	1	0	0	0	0	0
COC(CCc1ccccc1)c1ccccc1OCC(O)CN1CCCCC1	3.84670840550222	c1ccc(CCCc2ccccc2OCCCN2CCCCC2)cc1	0	1	1	0	0	0	0	0	0	0	0	0	0	1	0	1	0	0	0	0	1	0	0	0	0	0	0	0	0	0	1	0	0	0	2	0	0	0	0	0	0	2	0	0	0	0	0
Cc1ccc(CCC(=O)c2ccccc2OCC(O)CN2CCN(c3ccccc3C)CC2)cc1	6.10962824210384	O=C(CCc1ccccc1)c1ccccc1OCCCN1CCN(c2ccccc2)CC1	0	1	1	0	0	0	0	0	0	0	1	1	0	1	0	2	0	0	0	0	0	0	0	0	0	0	0	0	0	1	3	0	0	0	3	0	0	0	0	0	0	1	0	0	0	0	0
COc1ccc(C(=O)CCc2ccc(N(C)C)cc2)c(OCC(O)CN2CCN(c3ccccc3C)CC2)c1	5.31112054588606	O=C(CCc1ccccc1)c1ccccc1OCCCN1CCN(c2ccccc2)CC1	0	1	1	0	0	0	0	0	0	0	1	1	0	1	0	3	0	0	0	0	0	0	0	0	0	0	0	0	0	2	2	0	0	0	3	0	0	0	0	0	0	2	0	0	0	0	0
CC(=O)c1cc(Cl)c(Cl)cc1OCC(O)CN1CCN(c2ccccc2C)CC1	4.1716862626977	c1ccc(OCCCN2CCN(c3ccccc3)CC2)cc1	0	1	1	0	0	0	0	0	0	0	1	1	0	1	0	2	0	0	0	0	0	0	0	0	0	0	0	0	0	1	1	0	0	0	2	0	0	0	0	0	0	1	0	0	2	0	0
CC(=O)c1ccc(C)cc1OCC(O)CN1CCN(c2ccccc2C)CC1	3.91240366476762	c1ccc(OCCCN2CCN(c3ccccc3)CC2)cc1	0	1	1	0	0	0	0	0	0	0	1	1	0	1	0	2	0	0	0	0	0	0	0	0	0	0	0	0	0	1	2	0	0	0	2	0	0	0	0	0	0	1	0	0	0	0	0
CC(=O)c1ccccc1OCC(O)CN1CCN(c2ccccc2C)CC1	3.48254710353529	c1ccc(OCCCN2CCN(c3ccccc3)CC2)cc1	0	1	1	0	0	0	0	0	0	0	1	1	0	1	0	2	0	0	0	0	0	0	0	0	0	0	0	0	0	1	1	0	0	0	2	0	0	0	0	0	0	1	0	0	0	0	0
CC(=O)c1cc(C(C)=O)c(OCC(O)CN2CCN(c3ccccc3C)CC2)cc1C	3.64814186652393	c1ccc(OCCCN2CCN(c3ccccc3)CC2)cc1	0	1	1	0	0	0	0	0	0	0	2	2	0	1	0	2	0	0	0	0	0	0	0	0	0	0	0	0	0	1	2	0	0	0	2	0	0	0	0	0	0	1	0	0	0	0	0
CC(=O)c1cc(C)ccc1OCC(O)CN1CCN(c2ccccc2C)CC1	3.01858578874552	c1ccc(OCCCN2CCN(c3ccccc3)CC2)cc1	0	1	1	0	0	0	0	0	0	0	1	1	0	1	0	2	0	0	0	0	0	0	0	0	0	0	0	0	0	1	2	0	0	0	2	0	0	0	0	0	0	1	0	0	0	0	0
COc1ccc(OCC(O)CN2CCN(c3ccccc3C)CC2)c(C(C)=O)c1	2.24423107801575	c1ccc(OCCCN2CCN(c3ccccc3)CC2)cc1	0	1	1	0	0	0	0	0	0	0	1	1	0	1	0	2	0	0	0	0	0	0	0	0	0	0	0	0	0	1	1	0	0	0	2	0	0	0	0	0	0	2	0	0	0	0	0
COc1ccc(C(=O)CCc2ccccc2)c(OCC(O)CN2CCN(c3ccccc3C)CC2)c1	3.30964054567594	O=C(CCc1ccccc1)c1ccccc1OCCCN1CCN(c2ccccc2)CC1	0	1	1	0	0	0	0	0	0	0	1	1	0	1	0	2	0	0	0	0	0	0	0	0	0	0	0	0	0	1	2	0	0	0	3	0	0	0	0	0	0	2	0	0	0	0	0
CC(=O)c1ccccc1OCC(O)CN1CCN(c2cccc(C)c2C)CC1	3.70168263345196	c1ccc(OCCCN2CCN(c3ccccc3)CC2)cc1	0	1	1	0	0	0	0	0	0	0	1	1	0	1	0	2	0	0	0	0	0	0	0	0	0	0	0	0	0	1	1	0	0	0	2	0	0	0	0	0	0	1	0	0	0	0	0
CC(=O)c1cccc(OCC(O)CN2CCN(c3ccccc3C)CC2)c1	2.71400190549114	c1ccc(OCCCN2CCN(c3ccccc3)CC2)cc1	0	1	1	0	0	0	0	0	0	0	1	1	0	1	0	2	0	0	0	0	0	0	0	0	0	0	0	0	0	1	1	0	0	0	2	0	0	0	0	0	0	1	0	0	0	0	0
CC(=O)c1ccc(OCC(O)CN2CCN(c3ccccc3C)CC2)cc1	1.65398979008671	c1ccc(OCCCN2CCN(c3ccccc3)CC2)cc1	0	1	1	0	0	0	0	0	0	0	1	1	0	1	0	2	0	0	0	0	0	0	0	0	0	0	0	0	0	1	1	0	0	0	2	0	0	0	0	0	0	1	0	0	0	0	0
CC(=O)c1ccc(OCC(O)CN2CCN(c3cccc(C)c3C)CC2)cc1	1.79288114379224	c1ccc(OCCCN2CCN(c3ccccc3)CC2)cc1	0	1	1	0	0	0	0	0	0	0	1	1	0	1	0	2	0	0	0	0	0	0	0	0	0	0	0	0	0	1	1	0	0	0	2	0	0	0	0	0	0	1	0	0	0	0	0
Cc1ccccc1N1CCN(CC(O)COc2cc(Cl)c(Cl)cc2C(=O)CCc2ccccc2)CC1	6.16678665594378	O=C(CCc1ccccc1)c1ccccc1OCCCN1CCN(c2ccccc2)CC1	0	1	1	0	0	0	0	0	0	0	1	1	0	1	0	2	0	0	0	0	0	0	0	0	0	0	0	0	0	1	2	0	0	0	3	0	0	0	0	0	0	1	0	0	2	0	0
CC(=O)c1ccc(OCC(O)CN2CCOCC2)cc1	-3.61851336737476	c1ccc(OCCCN2CCOCC2)cc1	0	1	1	0	0	0	0	0	0	0	1	1	0	1	0	1	0	0	0	0	0	0	0	0	0	0	0	0	0	0	0	0	0	0	1	0	0	0	0	0	0	2	0	0	0	0	0
CC(=O)c1ccc(OCC(O)CN2CCN(c3ccc(F)cc3)CC2)cc1	-0.383452989684827	c1ccc(OCCCN2CCN(c3ccccc3)CC2)cc1	0	1	1	0	0	0	0	0	0	0	1	1	0	1	0	2	0	0	0	0	0	0	0	0	0	0	0	0	0	1	0	0	0	0	2	0	0	0	0	0	0	1	0	0	1	0	0
CC(=O)c1cccc(OCC(O)CN2CCN(c3ccc(F)cc3)CC2)c1	-0.217315985712608	c1ccc(OCCCN2CCN(c3ccccc3)CC2)cc1	0	1	1	0	0	0	0	0	0	0	1	1	0	1	0	2	0	0	0	0	0	0	0	0	0	0	0	0	0	1	0	0	0	0	2	0	0	0	0	0	0	1	0	0	1	0	0
CC(=O)c1cccc(OCC(O)CN2CCCCC2)c1	-0.113058249169629	c1ccc(OCCCN2CCCCC2)cc1	0	1	1	0	0	0	0	0	0	0	1	1	0	1	0	1	0	0	0	0	1	0	0	0	0	0	0	0	0	0	0	0	0	0	1	0	0	0	0	0	0	1	0	0	0	0	0
NC(=O)c1no[n+]([O-])c1S(=O)(=O)c1ccccc1	-1.81977828441028	O=S(=O)(c1ccccc1)c1cno[nH+]1	0	0	0	0	0	2	0	0	0	0	1	1	0	0	0	2	0	1	0	0	0	0	0	0	0	0	0	1	0	0	0	0	0	0	1	0	0	0	0	0	0	0	0	0	0	0	0
O=C(CCc1ccccc1)c1ccccc1OCC(O)CNc1ccc([N+](=O)[O-])cc1	1.14911733519015	O=C(CCc1ccccc1)c1ccccc1OCCCNc1ccccc1	0	1	1	0	0	0	0	0	0	0	1	1	0	0	0	1	1	0	0	0	0	0	0	0	0	0	0	0	0	1	1	0	0	0	3	0	0	0	0	0	0	1	0	0	0	0	0
O=C(CCc1ccccc1)c1ccccc1OCC(O)CNc1ccc(C(F)(F)F)cc1	-0.0466442793053936	O=C(CCc1ccccc1)c1ccccc1OCCCNc1ccccc1	0	1	1	0	0	0	0	0	0	0	1	1	0	0	0	0	1	0	0	0	0	0	0	0	0	3	0	0	0	1	1	0	0	0	3	0	0	0	0	0	0	1	0	0	3	0	0
Cc1ccc(OCC(O)CN2CCN(c3ccccc3C)CC2)c(C(=O)CCc2ccccc2)c1	5.74190346197852	O=C(CCc1ccccc1)c1ccccc1OCCCN1CCN(c2ccccc2)CC1	0	1	1	0	0	0	0	0	0	0	1	1	0	1	0	2	0	0	0	0	0	0	0	0	0	0	0	0	0	1	3	0	0	0	3	0	0	0	0	0	0	1	0	0	0	0	0
COc1ccc(OCC(O)CN2CCN(c3ccccc3C)CC2)c(C(=O)CCc2ccccc2)c1	3.81261419415925	O=C(CCc1ccccc1)c1ccccc1OCCCN1CCN(c2ccccc2)CC1	0	1	1	0	0	0	0	0	0	0	1	1	0	1	0	2	0	0	0	0	0	0	0	0	0	0	0	0	0	1	2	0	0	0	3	0	0	0	0	0	0	2	0	0	0	0	0
Cc1ccccc1N1CCN(CC(O)COc2ccc(Cl)cc2C(=O)CCc2ccccc2)CC1	4.92246255609428	O=C(CCc1ccccc1)c1ccccc1OCCCN1CCN(c2ccccc2)CC1	0	1	1	0	0	0	0	0	0	0	1	1	0	1	0	2	0	0	0	0	0	0	0	0	0	0	0	0	0	1	2	0	0	0	3	0	0	0	0	0	0	1	0	0	1	0	0
N#Cc1no[n+]([O-])c1S(=O)(=O)c1ccccc1	0.0907647208077389	O=S(=O)(c1ccccc1)c1cno[nH+]1	0	0	0	0	0	2	0	0	0	0	0	0	0	0	0	3	0	0	0	0	0	0	0	0	0	0	0	0	0	0	0	0	0	0	1	0	0	0	0	0	0	0	0	0	0	0	0
COC(=O)c1ccc(NCC(O)COc2ccccc2C(=O)CCc2ccccc2)cc1	1.66306308629238	O=C(CCc1ccccc1)c1ccccc1OCCCNc1ccccc1	0	1	1	0	0	0	0	0	0	0	2	2	0	0	0	0	1	0	0	0	0	0	0	0	0	0	0	0	0	1	1	0	0	0	3	0	0	0	0	0	1	2	0	0	0	0	0
COc1ccc(CCC(=O)c2ccccc2OCC(O)CN2CCN(c3ccccc3C)CC2)cc1	6.36094267038474	O=C(CCc1ccccc1)c1ccccc1OCCCN1CCN(c2ccccc2)CC1	0	1	1	0	0	0	0	0	0	0	1	1	0	1	0	2	0	0	0	0	0	0	0	0	0	0	0	0	0	1	2	0	0	0	3	0	0	0	0	0	0	2	0	0	0	0	0
Cc1nc2cc(-c3cccc(Cl)c3)nn2c(N2CCN(C(=O)c3ccoc3)CC2)c1C	13.0190515781867	O=C(c1ccoc1)N1CCN(c2ccnc3cc(-c4ccccc4)nn23)CC1	0	0	0	0	0	3	0	0	0	0	1	1	0	0	0	5	0	0	0	0	0	0	0	0	0	0	0	1	0	1	1	0	0	0	1	0	1	0	0	0	0	0	1	0	1	0	0
Cc1coc(C)c1C(=O)N1CCN(c2cc(-c3ccco3)nc3cc(-c4ccccc4)nn23)CC1	10.9435130244556	O=C(c1ccoc1)N1CCN(c2cc(-c3ccco3)nc3cc(-c4ccccc4)nn23)CC1	0	0	0	0	0	3	0	0	0	0	1	1	0	0	0	5	0	0	0	0	0	0	0	0	0	0	0	1	0	1	2	0	0	0	1	0	1	0	0	0	0	0	2	0	0	0	0
O=C(c1ccoc1)N1CCN(c2cc(-c3ccco3)nc3cc(-c4ccc(Cl)cc4)nn23)CC1	13.1515500359929	O=C(c1ccoc1)N1CCN(c2cc(-c3ccco3)nc3cc(-c4ccccc4)nn23)CC1	0	0	0	0	0	3	0	0	0	0	1	1	0	0	0	5	0	0	0	0	0	0	0	0	0	0	0	1	0	1	0	0	0	0	1	0	1	0	0	0	0	0	2	0	1	0	0
O=C(c1ccoc1)N1CCN(c2cc(-c3ccco3)nc3cc(-c4cccc(Cl)c4)nn23)CC1	13.2124526507024	O=C(c1ccoc1)N1CCN(c2cc(-c3ccco3)nc3cc(-c4ccccc4)nn23)CC1	0	0	0	0	0	3	0	0	0	0	1	1	0	0	0	5	0	0	0	0	0	0	0	0	0	0	0	1	0	1	0	0	0	0	1	0	1	0	0	0	0	0	2	0	1	0	0
O=C(c1ccoc1)N1CCN(c2cc(-c3cccc(F)c3)nc3cc(-c4cccc(Cl)c4)nn23)CC1	14.0436751481745	O=C(c1ccoc1)N1CCN(c2cc(-c3ccccc3)nc3cc(-c4ccccc4)nn23)CC1	0	0	0	0	0	3	0	0	0	0	1	1	0	0	0	5	0	0	0	0	0	0	0	0	0	0	0	1	0	1	0	0	0	0	2	0	1	0	0	0	0	0	1	0	2	0	0
O=C(c1ccoc1)N1CCN(c2cc(-c3ccccc3F)nc3cc(-c4ccccc4)nn23)CC1	13.5601968203454	O=C(c1ccoc1)N1CCN(c2cc(-c3ccccc3)nc3cc(-c4ccccc4)nn23)CC1	0	0	0	0	0	3	0	0	0	0	1	1	0	0	0	5	0	0	0	0	0	0	0	0	0	0	0	1	0	1	0	0	0	0	2	0	1	0	0	0	0	0	1	0	1	0	0
COc1ccccc1-c1cc2nc(-c3ccco3)cc(N3CCN(C(=O)c4ccoc4)CC3)n2n1	13.5795024392395	O=C(c1ccoc1)N1CCN(c2cc(-c3ccco3)nc3cc(-c4ccccc4)nn23)CC1	0	0	0	0	0	3	0	0	0	0	1	1	0	0	0	5	0	0	0	0	0	0	0	0	0	0	0	1	0	1	0	0	0	0	1	0	1	0	0	0	0	1	2	0	0	0	0
CC(C)(C)c1cc(N2CCN(C(=O)c3ccoc3)CC2)n2nc(-c3ccccc3)cc2n1	12.5466856884108	O=C(c1ccoc1)N1CCN(c2ccnc3cc(-c4ccccc4)nn23)CC1	0	0	0	0	0	3	0	0	0	0	1	1	0	0	0	5	0	0	0	0	0	0	0	0	0	0	0	1	0	1	0	0	0	0	1	0	1	0	0	0	0	0	1	0	0	0	0
CCc1c(C)nc2cc(-c3cccc(OC)c3)nn2c1N1CCN(C(=O)c2ccoc2)CC1	7.39116226763793	O=C(c1ccoc1)N1CCN(c2ccnc3cc(-c4ccccc4)nn23)CC1	0	0	0	0	0	3	0	0	0	0	1	1	0	0	0	5	0	0	0	0	0	0	0	0	0	0	0	1	0	1	1	0	0	0	1	0	1	0	0	0	0	1	1	0	0	0	0
COc1ccc(-c2cc3nc(-c4ccccc4)cc(N4CCN(C(=O)c5ccoc5)CC4)n3n2)cc1	15.1899154858318	O=C(c1ccoc1)N1CCN(c2cc(-c3ccccc3)nc3cc(-c4ccccc4)nn23)CC1	0	0	0	0	0	3	0	0	0	0	1	1	0	0	0	5	0	0	0	0	0	0	0	0	0	0	0	1	0	1	0	0	0	0	2	0	1	0	0	0	0	1	1	0	0	0	0
COc1cccc(-c2cc(N3CCN(C(=O)c4ccoc4)CC3)n3nc(-c4ccccc4)cc3n2)c1	10.8812466357296	O=C(c1ccoc1)N1CCN(c2cc(-c3ccccc3)nc3cc(-c4ccccc4)nn23)CC1	0	0	0	0	0	3	0	0	0	0	1	1	0	0	0	5	0	0	0	0	0	0	0	0	0	0	0	1	0	1	0	0	0	0	2	0	1	0	0	0	0	1	1	0	0	0	0
Cc1cc(N2CCN(C(=O)c3ccoc3)CC2)n2nc(-c3ccccc3)cc2n1	10.533866725587	O=C(c1ccoc1)N1CCN(c2ccnc3cc(-c4ccccc4)nn23)CC1	0	0	0	0	0	3	0	0	0	0	1	1	0	0	0	5	0	0	0	0	0	0	0	0	0	0	0	1	0	1	1	0	0	0	1	0	1	0	0	0	0	0	1	0	0	0	0
COc1cccc(-c2cc3nc(-c4ccco4)cc(N4CCN(C(=O)c5ccoc5)CC4)n3n2)c1	11.8066006248315	O=C(c1ccoc1)N1CCN(c2cc(-c3ccco3)nc3cc(-c4ccccc4)nn23)CC1	0	0	0	0	0	3	0	0	0	0	1	1	0	0	0	5	0	0	0	0	0	0	0	0	0	0	0	1	0	1	0	0	0	0	1	0	1	0	0	0	0	1	2	0	0	0	0
COc1cccc(-c2cc(N3CCN(C(=O)c4ccoc4)CC3)n3nc(-c4cccc(OC)c4)cc3n2)c1	14.6439110776188	O=C(c1ccoc1)N1CCN(c2cc(-c3ccccc3)nc3cc(-c4ccccc4)nn23)CC1	0	0	0	0	0	3	0	0	0	0	1	1	0	0	0	5	0	0	0	0	0	0	0	0	0	0	0	1	0	1	0	0	0	0	2	0	1	0	0	0	0	2	1	0	0	0	0
Cc1occc1C(=O)N1CCN(c2cc(-c3ccco3)nc3cc(-c4ccccc4)nn23)CC1	13.4362716495263	O=C(c1ccoc1)N1CCN(c2cc(-c3ccco3)nc3cc(-c4ccccc4)nn23)CC1	0	0	0	0	0	3	0	0	0	0	1	1	0	0	0	5	0	0	0	0	0	0	0	0	0	0	0	1	0	1	1	0	0	0	1	0	1	0	0	0	0	0	2	0	0	0	0
COc1ccc(-c2cc3nc(-c4ccco4)cc(N4CCN(C(=O)c5ccoc5)CC4)n3n2)cc1	14.3267168410697	O=C(c1ccoc1)N1CCN(c2cc(-c3ccco3)nc3cc(-c4ccccc4)nn23)CC1	0	0	0	0	0	3	0	0	0	0	1	1	0	0	0	5	0	0	0	0	0	0	0	0	0	0	0	1	0	1	0	0	0	0	1	0	1	0	0	0	0	1	2	0	0	0	0
COC(=O)c1cccc(-c2cc(N3CCN(C(=O)c4ccoc4)CC3)n3nc(-c4cccc(OC)c4)cc3n2)c1	14.8191933261675	O=C(c1ccoc1)N1CCN(c2cc(-c3ccccc3)nc3cc(-c4ccccc4)nn23)CC1	0	0	0	0	0	3	0	0	0	0	2	2	0	0	0	5	0	0	0	0	0	0	0	0	0	0	0	1	0	1	0	0	0	0	2	0	1	0	0	0	1	2	1	0	0	0	0
Cc1ccc(-c2cc3nc(-c4ccco4)cc(N4CCN(C(=O)c5ccoc5)CC4)n3n2)cc1	12.6208470437221	O=C(c1ccoc1)N1CCN(c2cc(-c3ccco3)nc3cc(-c4ccccc4)nn23)CC1	0	0	0	0	0	3	0	0	0	0	1	1	0	0	0	5	0	0	0	0	0	0	0	0	0	0	0	1	0	1	1	0	0	0	1	0	1	0	0	0	0	0	2	0	0	0	0
O=C(c1ccoc1)N1CCN(c2cc(-c3cccc(F)c3)nc3cc(-c4ccccc4)nn23)CC1	13.5497354791	O=C(c1ccoc1)N1CCN(c2cc(-c3ccccc3)nc3cc(-c4ccccc4)nn23)CC1	0	0	0	0	0	3	0	0	0	0	1	1	0	0	0	5	0	0	0	0	0	0	0	0	0	0	0	1	0	1	0	0	0	0	2	0	1	0	0	0	0	0	1	0	1	0	0
Cc1cc(C(=O)N2CCN(c3cc(-c4ccco4)nc4cc(-c5ccccc5)nn34)CC2)c(C)o1	13.7467337503099	O=C(c1ccoc1)N1CCN(c2cc(-c3ccco3)nc3cc(-c4ccccc4)nn23)CC1	0	0	0	0	0	3	0	0	0	0	1	1	0	0	0	5	0	0	0	0	0	0	0	0	0	0	0	1	0	1	2	0	0	0	1	0	1	0	0	0	0	0	2	0	0	0	0
COc1cc(OC)cc(-c2cc3nc(C)c(C)c(N4CCN(C(=O)c5ccoc5)CC4)n3n2)c1	15.2979897073612	O=C(c1ccoc1)N1CCN(c2ccnc3cc(-c4ccccc4)nn23)CC1	0	0	0	0	0	3	0	0	0	0	1	1	0	0	0	5	0	0	0	0	0	0	0	0	0	0	0	1	0	1	1	0	0	0	1	0	1	0	0	0	0	2	1	0	0	0	0
COc1ccccc1-c1cc(N2CCN(C(=O)c3ccoc3)CC2)n2nc(-c3ccccc3)cc2n1	13.1779435860984	O=C(c1ccoc1)N1CCN(c2cc(-c3ccccc3)nc3cc(-c4ccccc4)nn23)CC1	0	0	0	0	0	3	0	0	0	0	1	1	0	0	0	5	0	0	0	0	0	0	0	0	0	0	0	1	0	1	0	0	0	0	2	0	1	0	0	0	0	1	1	0	0	0	0
COc1cccc(-c2cc3nc(-c4cccc(C(F)(F)F)c4)cc(N4CCN(C(=O)c5ccoc5)CC4)n3n2)c1	3.94758317188879	O=C(c1ccoc1)N1CCN(c2cc(-c3ccccc3)nc3cc(-c4ccccc4)nn23)CC1	0	0	0	0	0	3	0	0	0	0	1	1	0	0	0	5	0	0	0	0	0	0	0	0	0	3	0	1	0	1	0	0	0	0	2	0	1	0	0	0	0	1	1	0	3	0	0
COc1cccc(-c2cc3nc(C)cc(N4CCN(C(=O)c5ccoc5)CC4)n3n2)c1	13.0828113264084	O=C(c1ccoc1)N1CCN(c2ccnc3cc(-c4ccccc4)nn23)CC1	0	0	0	0	0	3	0	0	0	0	1	1	0	0	0	5	0	0	0	0	0	0	0	0	0	0	0	1	0	1	1	0	0	0	1	0	1	0	0	0	0	1	1	0	0	0	0
Cc1c(-c2ccco2)nc2cc(-c3ccccc3)nn2c1N1CCN(C(=O)c2ccoc2)CC1	14.039034768618	O=C(c1ccoc1)N1CCN(c2cc(-c3ccco3)nc3cc(-c4ccccc4)nn23)CC1	0	0	0	0	0	3	0	0	0	0	1	1	0	0	0	5	0	0	0	0	0	0	0	0	0	0	0	1	0	1	0	0	0	0	1	0	1	0	0	0	0	0	2	0	0	0	0
Cc1nc2cc(-c3ccccc3)nn2c(N2CCN(C(=O)c3ccoc3)CC2)c1C	15.1238537351537	O=C(c1ccoc1)N1CCN(c2ccnc3cc(-c4ccccc4)nn23)CC1	0	0	0	0	0	3	0	0	0	0	1	1	0	0	0	5	0	0	0	0	0	0	0	0	0	0	0	1	0	1	1	0	0	0	1	0	1	0	0	0	0	0	1	0	0	0	0
Cc1ccc(-c2cc(N3CCN(C(=O)c4ccoc4)CC3)n3nc(-c4ccccc4)cc3n2)o1	12.9322257127457	O=C(c1ccoc1)N1CCN(c2cc(-c3ccco3)nc3cc(-c4ccccc4)nn23)CC1	0	0	0	0	0	3	0	0	0	0	1	1	0	0	0	5	0	0	0	0	0	0	0	0	0	0	0	1	0	1	1	0	0	0	1	0	1	0	0	0	0	0	2	0	0	0	0
COc1cccc(-c2cc3nc(-c4ccccc4)c(C)c(N4CCN(C(=O)c5ccoc5)CC4)n3n2)c1	14.3454089740819	O=C(c1ccoc1)N1CCN(c2cc(-c3ccccc3)nc3cc(-c4ccccc4)nn23)CC1	0	0	0	0	0	3	0	0	0	0	1	1	0	0	0	5	0	0	0	0	0	0	0	0	0	0	0	1	0	1	0	0	0	0	2	0	1	0	0	0	0	1	1	0	0	0	0
CC1CN(C(=O)c2ccoc2)CCN1c1cc(-c2ccco2)nc2cc(-c3ccccc3)nn12	10.208650393877	O=C(c1ccoc1)N1CCN(c2cc(-c3ccco3)nc3cc(-c4ccccc4)nn23)CC1	0	0	0	0	0	3	0	0	0	0	1	1	0	0	0	5	0	0	0	0	0	0	0	0	0	0	0	1	0	1	0	0	0	0	1	0	1	0	0	0	0	0	2	0	0	0	0
Cc1cccc(-c2cc3nc(-c4ccco4)cc(N4CCN(C(=O)c5ccoc5)CC4)n3n2)c1	13.0977503553569	O=C(c1ccoc1)N1CCN(c2cc(-c3ccco3)nc3cc(-c4ccccc4)nn23)CC1	0	0	0	0	0	3	0	0	0	0	1	1	0	0	0	5	0	0	0	0	0	0	0	0	0	0	0	1	0	1	1	0	0	0	1	0	1	0	0	0	0	0	2	0	0	0	0
COc1ccc(-c2cc(N3CCN(C(=O)c4ccoc4)CC3)n3nc(-c4ccccc4)cc3n2)cc1	13.3058066087625	O=C(c1ccoc1)N1CCN(c2cc(-c3ccccc3)nc3cc(-c4ccccc4)nn23)CC1	0	0	0	0	0	3	0	0	0	0	1	1	0	0	0	5	0	0	0	0	0	0	0	0	0	0	0	1	0	1	0	0	0	0	2	0	1	0	0	0	0	1	1	0	0	0	0
COc1ccc(-c2cc3nc(C)c(C)c(N4CCN(C(=O)c5ccoc5)CC4)n3n2)cc1	14.5016582905661	O=C(c1ccoc1)N1CCN(c2ccnc3cc(-c4ccccc4)nn23)CC1	0	0	0	0	0	3	0	0	0	0	1	1	0	0	0	5	0	0	0	0	0	0	0	0	0	0	0	1	0	1	1	0	0	0	1	0	1	0	0	0	0	1	1	0	0	0	0
O=C(c1ccoc1)N1CCN(c2cc(-c3ccc(F)cc3)nc3cc(-c4ccccc4)nn23)CC1	10.6971768267421	O=C(c1ccoc1)N1CCN(c2cc(-c3ccccc3)nc3cc(-c4ccccc4)nn23)CC1	0	0	0	0	0	3	0	0	0	0	1	1	0	0	0	5	0	0	0	0	0	0	0	0	0	0	0	1	0	1	0	0	0	0	2	0	1	0	0	0	0	0	1	0	1	0	0
O=C(c1ccoc1)N1CCN(c2cc(-c3ccco3)nc3cc(-c4ccccc4)nn23)CC1	14.3808297881225	O=C(c1ccoc1)N1CCN(c2cc(-c3ccco3)nc3cc(-c4ccccc4)nn23)CC1	0	0	0	0	0	3	0	0	0	0	1	1	0	0	0	5	0	0	0	0	0	0	0	0	0	0	0	1	0	1	0	0	0	0	1	0	1	0	0	0	0	0	2	0	0	0	0
COc1cccc(-c2cc3nc(C)c(C)c(N4CCN(C(=O)c5ccoc5)CC4)n3n2)c1	13.3559691003546	O=C(c1ccoc1)N1CCN(c2ccnc3cc(-c4ccccc4)nn23)CC1	0	0	0	0	0	3	0	0	0	0	1	1	0	0	0	5	0	0	0	0	0	0	0	0	0	0	0	1	0	1	1	0	0	0	1	0	1	0	0	0	0	1	1	0	0	0	0
Cc1nc2cc(-c3ccc(Br)cc3)nn2c(N2CCN(C(=O)c3ccoc3)CC2)c1C	12.8322880374093	O=C(c1ccoc1)N1CCN(c2ccnc3cc(-c4ccccc4)nn23)CC1	0	0	0	0	0	3	0	0	0	0	1	1	0	0	0	5	0	0	0	0	0	0	0	0	0	0	0	1	0	1	1	0	0	0	1	0	1	0	0	0	0	0	1	0	1	0	0
COc1cccc(-c2cc3nc(-c4ccccc4)cc(N4CCN(C(=O)c5ccoc5)CC4)n3n2)c1	13.9518947990737	O=C(c1ccoc1)N1CCN(c2cc(-c3ccccc3)nc3cc(-c4ccccc4)nn23)CC1	0	0	0	0	0	3	0	0	0	0	1	1	0	0	0	5	0	0	0	0	0	0	0	0	0	0	0	1	0	1	0	0	0	0	2	0	1	0	0	0	0	1	1	0	0	0	0
COc1cccc(-c2cc3nc(C)c(C(C)C)c(N4CCN(C(=O)c5ccoc5)CC4)n3n2)c1	13.5902815734943	O=C(c1ccoc1)N1CCN(c2ccnc3cc(-c4ccccc4)nn23)CC1	0	0	0	0	0	3	0	0	0	0	1	1	0	0	0	5	0	0	0	0	0	0	0	0	0	0	0	1	0	1	1	0	0	0	1	0	1	0	0	0	0	1	1	0	0	0	0
COc1cccc(-c2cc3nc(-c4cccc(C#N)c4)cc(N4CCN(C(=O)c5ccoc5)CC4)n3n2)c1	15.0576043496125	O=C(c1ccoc1)N1CCN(c2cc(-c3ccccc3)nc3cc(-c4ccccc4)nn23)CC1	0	0	0	0	0	3	0	0	0	0	1	1	0	0	0	6	0	0	0	0	0	0	0	0	0	0	0	1	0	1	0	0	0	0	2	0	1	0	0	0	0	1	1	0	0	0	0
CCOc1no[n+]([O-])c1S(=O)(=O)c1ccccc1	-0.392661928770137	O=S(=O)(c1ccccc1)c1cno[nH+]1	0	0	0	0	0	2	0	0	0	0	0	0	0	0	0	2	0	0	0	0	0	0	0	0	0	0	0	0	0	0	0	0	0	0	1	0	0	0	0	0	0	1	0	0	0	0	0
CCCCOc1no[n+]([O-])c1S(=O)(=O)c1ccccc1	1.27687990773367	O=S(=O)(c1ccccc1)c1cno[nH+]1	0	0	0	0	0	2	0	0	0	0	0	0	0	0	0	2	0	0	0	0	0	0	0	0	0	0	0	0	0	0	0	0	0	0	1	0	0	0	0	0	0	1	0	0	0	0	0
COc1ccc(-c2ccc(CN3CCc4cc(OC)c(OC)cc4C3)cc2)cc1	2.60307034478385	c1ccc(-c2ccc(CN3CCc4ccccc4C3)cc2)cc1	0	0	0	0	0	0	0	0	0	0	0	0	0	0	0	1	0	0	0	0	0	0	0	0	0	0	0	0	0	0	0	0	0	0	3	0	1	0	0	0	0	3	0	0	0	0	0
CCCCCCOc1no[n+]([O-])c1S(=O)(=O)c1ccccc1	0.883284375180889	O=S(=O)(c1ccccc1)c1cno[nH+]1	0	0	0	0	0	2	0	0	0	0	0	0	0	0	0	2	0	0	0	0	0	0	0	0	0	0	0	0	0	0	0	0	0	0	1	0	0	0	0	0	0	1	0	0	0	0	0
CCCCCCCCOc1no[n+]([O-])c1S(=O)(=O)c1ccccc1	0.566188417522813	O=S(=O)(c1ccccc1)c1cno[nH+]1	0	0	0	0	0	2	0	0	0	0	0	0	0	0	0	2	0	0	0	0	0	0	0	0	0	0	0	0	0	0	0	0	0	0	1	0	0	0	0	0	0	1	0	0	0	0	0
CCCCCCCCCCOc1no[n+]([O-])c1S(=O)(=O)c1ccccc1	0.895296531628892	O=S(=O)(c1ccccc1)c1cno[nH+]1	0	0	0	0	0	2	0	0	0	0	0	0	0	0	0	2	0	0	0	0	0	0	0	0	0	0	0	0	0	0	0	0	0	0	1	0	0	0	0	0	0	1	0	0	0	0	0
CC(C)Oc1no[n+]([O-])c1S(=O)(=O)c1ccccc1	1.32677687887829	O=S(=O)(c1ccccc1)c1cno[nH+]1	0	0	0	0	0	2	0	0	0	0	0	0	0	0	0	2	0	0	0	0	0	0	0	0	0	0	0	0	0	0	0	0	0	0	1	0	0	0	0	0	0	1	0	0	0	0	0
CCC(C)Oc1no[n+]([O-])c1S(=O)(=O)c1ccccc1	1.29024313554584	O=S(=O)(c1ccccc1)c1cno[nH+]1	0	0	0	0	0	2	0	0	0	0	0	0	0	0	0	2	0	0	0	0	0	0	0	0	0	0	0	0	0	0	0	0	0	0	1	0	0	0	0	0	0	1	0	0	0	0	0
CCCNC[C@@H](O)COc1ccccc1C(=O)CCc1ccccc1	3.35866046596702	O=C(CCc1ccccc1)c1ccccc1	0	1	1	0	0	0	0	0	0	0	1	1	0	0	0	0	1	0	0	0	0	0	0	0	0	0	0	0	0	0	1	0	0	0	2	0	0	0	0	0	0	1	0	0	0	0	0
CCCNC[C@H](O)COc1ccccc1C(=O)CCc1ccccc1	2.82907214366531	O=C(CCc1ccccc1)c1ccccc1	0	1	1	0	0	0	0	0	0	0	1	1	0	0	0	0	1	0	0	0	0	0	0	0	0	0	0	0	0	0	1	0	0	0	2	0	0	0	0	0	0	1	0	0	0	0	0
O[C@H](COc1ccccc1[C@@H](O)CCc1ccccc1)CN1CCCCC1	1.56265230036047	c1ccc(CCCc2ccccc2OCCCN2CCCCC2)cc1	0	2	2	0	0	0	0	0	0	0	0	0	0	1	0	1	0	0	0	0	1	0	0	0	0	0	0	0	0	0	1	0	0	0	2	0	0	0	0	0	0	1	0	0	0	0	0
O[C@@H](CCc1ccccc1)c1ccccc1OC[C@H](O)CN1CCCCC1	2.23040394842708	c1ccc(CCCc2ccccc2OCCCN2CCCCC2)cc1	0	2	2	0	0	0	0	0	0	0	0	0	0	1	0	1	0	0	0	0	1	0	0	0	0	0	0	0	0	0	1	0	0	0	2	0	0	0	0	0	0	1	0	0	0	0	0
O[C@H](COc1ccccc1[C@H](O)CCc1ccccc1)CN1CCCCC1	1.6777802291129	c1ccc(CCCc2ccccc2OCCCN2CCCCC2)cc1	0	2	2	0	0	0	0	0	0	0	0	0	0	1	0	1	0	0	0	0	1	0	0	0	0	0	0	0	0	0	1	0	0	0	2	0	0	0	0	0	0	1	0	0	0	0	0
O[C@@H](COc1ccccc1[C@H](O)CCc1ccccc1)CN1CCCCC1	2.25342337261887	c1ccc(CCCc2ccccc2OCCCN2CCCCC2)cc1	0	2	2	0	0	0	0	0	0	0	0	0	0	1	0	1	0	0	0	0	1	0	0	0	0	0	0	0	0	0	1	0	0	0	2	0	0	0	0	0	0	1	0	0	0	0	0
CNC1c2cc(C#N)ccc2OC(C)(C)C1O	-4.56222620207802	c1ccc2c(c1)CCCO2	0	1	1	0	0	0	0	0	0	0	0	0	0	0	0	1	1	0	0	1	0	0	0	0	0	0	0	0	0	0	0	0	0	0	1	0	1	0	0	0	0	1	0	0	0	0	0
CN[C@@H]1c2cc(C#N)ccc2OC(C)(C)[C@H]1O	-5.34510512790332	c1ccc2c(c1)CCCO2	0	1	1	0	0	0	0	0	0	0	0	0	0	0	0	1	1	0	0	1	0	0	0	0	0	0	0	0	0	0	0	0	0	0	1	0	1	0	0	0	0	1	0	0	0	0	0
COc1cccc(CCc2ccccc2OCc2cc(OC)c(OC)c(OC)c2)c1	0.960842609526763	c1ccc(CCc2ccccc2OCc2ccccc2)cc1	0	0	0	0	0	0	0	0	0	0	0	0	0	0	0	0	0	0	0	0	0	0	0	0	0	0	0	0	0	0	2	0	0	0	3	0	0	0	0	0	0	5	0	0	0	0	0
COc1ccc(CCc2ccccc2OCc2ccc(OC)c(OC)c2)cc1OC	1.35030737628849	c1ccc(CCc2ccccc2OCc2ccccc2)cc1	0	0	0	0	0	0	0	0	0	0	0	0	0	0	0	0	0	0	0	0	0	0	0	0	0	0	0	0	0	0	2	0	0	0	3	0	0	0	0	0	0	5	0	0	0	0	0
COc1cccc(CCc2ccccc2OCc2cc(OC)c(OC)c(OC)c2)c1OC	3.2962175253438	c1ccc(CCc2ccccc2OCc2ccccc2)cc1	0	0	0	0	0	0	0	0	0	0	0	0	0	0	0	0	0	0	0	0	0	0	0	0	0	0	0	0	0	0	2	0	0	0	3	0	0	0	0	0	0	6	0	0	0	0	0
COc1cccc(COc2ccccc2CCc2cc(OC)c(OC)c(OC)c2)c1OC	0.929093911212181	c1ccc(CCc2ccccc2OCc2ccccc2)cc1	0	0	0	0	0	0	0	0	0	0	0	0	0	0	0	0	0	0	0	0	0	0	0	0	0	0	0	0	0	0	2	0	0	0	3	0	0	0	0	0	0	6	0	0	0	0	0
CN[C@H]1c2cc(C#N)ccc2OC(C)(C)[C@@H]1O	-3.64119215001612	c1ccc2c(c1)CCCO2	0	1	1	0	0	0	0	0	0	0	0	0	0	0	0	1	1	0	0	1	0	0	0	0	0	0	0	0	0	0	0	0	0	0	1	0	1	0	0	0	0	1	0	0	0	0	0
COc1ccc(COc2ccccc2CCc2cc(OC)c(OC)c(OC)c2)cc1OC	2.19760523667569	c1ccc(CCc2ccccc2OCc2ccccc2)cc1	0	0	0	0	0	0	0	0	0	0	0	0	0	0	0	0	0	0	0	0	0	0	0	0	0	0	0	0	0	0	2	0	0	0	3	0	0	0	0	0	0	6	0	0	0	0	0
COc1cc(CCc2ccccc2OCc2cc(OC)c(OC)c(OC)c2)cc(OC)c1OC	7.03990521595273	c1ccc(CCc2ccccc2OCc2ccccc2)cc1	0	0	0	0	0	0	0	0	0	0	0	0	0	0	0	0	0	0	0	0	0	0	0	0	0	0	0	0	0	0	2	0	0	0	3	0	0	0	0	0	0	7	0	0	0	0	0
COc1cc(COc2ccccc2CCc2cc(OC)c(OC)c(OC)c2)cc(OC)c1	1.82988045655037	c1ccc(CCc2ccccc2OCc2ccccc2)cc1	0	0	0	0	0	0	0	0	0	0	0	0	0	0	0	0	0	0	0	0	0	0	0	0	0	0	0	0	0	0	2	0	0	0	3	0	0	0	0	0	0	6	0	0	0	0	0
CC(C)[C@@H](N[C@H]1c2ccccc2OC(C)(C)[C@@H]1O)C(=O)OC(C)(C)C	1.79291079582563	c1ccc2c(c1)CCCO2	0	1	1	0	0	0	0	0	0	0	1	1	0	0	0	0	1	0	0	0	0	0	0	0	0	0	0	0	0	0	0	0	0	0	1	0	1	0	0	0	1	2	0	0	0	0	0
CC(C)[C@@H](N[C@@H]1c2cc(C#N)ccc2OC(C)(C)[C@H]1O)C(=O)OC(C)(C)C	0.549513010778572	c1ccc2c(c1)CCCO2	0	1	1	0	0	0	0	0	0	0	1	1	0	0	0	1	1	0	0	0	0	0	0	0	0	0	0	0	0	0	0	0	0	0	1	0	1	0	0	0	1	2	0	0	0	0	0
CC(C)[C@@H](C(=O)OC(C)(C)C)N(C)[C@@H]1c2cc(C#N)ccc2OC(C)(C)[C@H]1O	2.13829913077828	c1ccc2c(c1)CCCO2	0	1	1	0	0	0	0	0	0	0	1	1	0	0	0	2	0	0	0	1	0	0	0	0	0	0	0	0	0	0	0	0	0	0	1	0	1	0	0	0	1	2	0	0	0	0	0
CC(C)[C@@H](C(=O)OC(C)(C)C)N(C)[C@H]1c2cc(C#N)ccc2OC(C)(C)[C@@H]1O	1.79291079582563	c1ccc2c(c1)CCCO2	0	1	1	0	0	0	0	0	0	0	1	1	0	0	0	2	0	0	0	1	0	0	0	0	0	0	0	0	0	0	0	0	0	0	1	0	1	0	0	0	1	2	0	0	0	0	0
CC(C)[C@H](C(=O)OC(C)(C)C)N(C)[C@@H]1c2cc(C#N)ccc2OC(C)(C)[C@H]1O	2.09224472101786	c1ccc2c(c1)CCCO2	0	1	1	0	0	0	0	0	0	0	1	1	0	0	0	2	0	0	0	1	0	0	0	0	0	0	0	0	0	0	0	0	0	0	1	0	1	0	0	0	1	2	0	0	0	0	0
CC(NC1c2cc(C#N)ccc2OC(C)(C)C1O)C(=O)OC(C)(C)C	-1.2925552888788	c1ccc2c(c1)CCCO2	0	1	1	0	0	0	0	0	0	0	1	1	0	0	0	1	1	0	0	0	0	0	0	0	0	0	0	0	0	0	0	0	0	0	1	0	1	0	0	0	1	2	0	0	0	0	0
C[C@H](N[C@H]1c2cc(C#N)ccc2OC(C)(C)[C@@H]1O)C(=O)OC(C)(C)C	-0.578754145460286	c1ccc2c(c1)CCCO2	0	1	1	0	0	0	0	0	0	0	1	1	0	0	0	1	1	0	0	0	0	0	0	0	0	0	0	0	0	0	0	0	0	0	1	0	1	0	0	0	1	2	0	0	0	0	0
C[C@@H](C(=O)OC(C)(C)C)N(C)[C@H]1c2cc(C#N)ccc2OC(C)(C)[C@@H]1O	0.77977183463446	c1ccc2c(c1)CCCO2	0	1	1	0	0	0	0	0	0	0	1	1	0	0	0	2	0	0	0	1	0	0	0	0	0	0	0	0	0	0	0	0	0	0	1	0	1	0	0	0	1	2	0	0	0	0	0
C[C@@H](C(=O)OC(C)(C)C)N(C)[C@@H]1c2cc(C#N)ccc2OC(C)(C)[C@H]1O	0.710694093632544	c1ccc2c(c1)CCCO2	0	1	1	0	0	0	0	0	0	0	1	1	0	0	0	2	0	0	0	1	0	0	0	0	0	0	0	0	0	0	0	0	0	0	1	0	1	0	0	0	1	2	0	0	0	0	0
CC(C)[C@@H](CO)N[C@H]1c2cc(C#N)ccc2OC(C)(C)[C@@H]1O	-2.5359513234437	c1ccc2c(c1)CCCO2	0	2	2	0	0	0	0	0	0	0	0	0	0	0	0	1	1	0	0	0	0	0	0	0	0	0	0	0	0	0	0	0	0	0	1	0	1	0	0	0	0	1	0	0	0	0	0
CC(C)[C@@H](CO)N[C@@H]1c2cc(C#N)ccc2OC(C)(C)[C@H]1O	-1.89122749662074	c1ccc2c(c1)CCCO2	0	2	2	0	0	0	0	0	0	0	0	0	0	0	0	1	1	0	0	0	0	0	0	0	0	0	0	0	0	0	0	0	0	0	1	0	1	0	0	0	0	1	0	0	0	0	0
CC(C)[C@@H](CO)N(C)[C@@H]1c2cc(C#N)ccc2OC(C)(C)[C@H]1O	0.388331522660907	c1ccc2c(c1)CCCO2	0	2	2	0	0	0	0	0	0	0	0	0	0	0	0	2	0	0	0	1	0	0	0	0	0	0	0	0	0	0	0	0	0	0	1	0	1	0	0	0	0	1	0	0	0	0	0
CC(C)C(CO)N(C)[C@H]1c2cc(C#N)ccc2OC(C)(C)[C@@H]1O	0.158073200867939	c1ccc2c(c1)CCCO2	0	2	2	0	0	0	0	0	0	0	0	0	0	0	0	2	0	0	0	1	0	0	0	0	0	0	0	0	0	0	0	0	0	0	1	0	1	0	0	0	0	1	0	0	0	0	0
CC(C)[C@@H](CCl)N(C)[C@@H]1c2cc(C#N)ccc2OC(C)(C)[C@H]1O	-1.47676220346681	c1ccc2c(c1)CCCO2	0	1	1	0	0	0	0	0	0	0	0	0	0	0	0	2	0	0	0	1	0	0	0	0	0	1	0	0	0	0	0	0	0	0	1	0	1	0	0	0	0	1	0	0	1	0	0
CC(C)[C@@H](CCl)N(C)[C@H]1c2cc(C#N)ccc2OC(C)(C)[C@@H]1O	-1.70702069999412	c1ccc2c(c1)CCCO2	0	1	1	0	0	0	0	0	0	0	0	0	0	0	0	2	0	0	0	1	0	0	0	0	0	1	0	0	0	0	0	0	0	0	1	0	1	0	0	0	0	1	0	0	1	0	0
CC(C)[C@H](N[C@H]1c2cc(C#N)ccc2OC(C)(C)[C@@H]1O)C(=O)O	1.1021349158601	c1ccc2c(c1)CCCO2	1	1	1	0	0	0	0	0	1	1	1	0	0	0	0	1	1	0	0	0	0	0	0	0	0	0	0	0	0	0	0	0	0	0	1	0	1	0	0	0	0	1	0	0	0	0	0
CC(C)[C@H](N[C@@H]1c2cc(C#N)ccc2OC(C)(C)[C@H]1O)C(=O)O	0.526487050671262	c1ccc2c(c1)CCCO2	1	1	1	0	0	0	0	0	1	1	1	0	0	0	0	1	1	0	0	0	0	0	0	0	0	0	0	0	0	0	0	0	0	0	1	0	1	0	0	0	0	1	0	0	0	0	0
C[C@H](N[C@@H]1c2cc(C#N)ccc2OC(C)(C)[C@H]1O)C(=O)OC(C)(C)C	-1.73004655607243	c1ccc2c(c1)CCCO2	0	1	1	0	0	0	0	0	0	0	1	1	0	0	0	1	1	0	0	0	0	0	0	0	0	0	0	0	0	0	0	0	0	0	1	0	1	0	0	0	1	2	0	0	0	0	0
CCN(CC)C[C@@H](O)COc1ccccc1C(=O)CCc1ccccc1	2.1843490450735	O=C(CCc1ccccc1)c1ccccc1	0	1	1	0	0	0	0	0	0	0	1	1	0	0	0	1	0	0	0	1	0	0	0	0	0	0	0	0	0	0	1	0	0	0	2	0	0	0	0	0	0	1	0	0	0	0	0
CC(C)N(C[C@@H](O)COc1ccccc1C(=O)CCc1ccccc1)C(C)C	3.05932887223792	O=C(CCc1ccccc1)c1ccccc1	0	1	1	0	0	0	0	0	0	0	1	1	0	0	0	1	0	0	0	0	0	0	0	0	0	0	0	0	0	0	1	0	0	0	2	0	0	0	0	0	0	1	0	0	0	0	0
CCC(=O)c1ccccc1OC[C@H](O)CN1CCCCC1	-0.578754145460286	c1ccc(OCCCN2CCCCC2)cc1	0	1	1	0	0	0	0	0	0	0	1	1	0	1	0	1	0	0	0	0	1	0	0	0	0	0	0	0	0	0	0	0	0	0	1	0	0	0	0	0	0	1	0	0	0	0	0
CC(=O)c1ccccc1OC[C@H](O)CN1CCCCC1	-1.36163302593739	c1ccc(OCCCN2CCCCC2)cc1	0	1	1	0	0	0	0	0	0	0	1	1	0	1	0	1	0	0	0	0	1	0	0	0	0	0	0	0	0	0	0	0	0	0	1	0	0	0	0	0	0	1	0	0	0	0	0
O=C(CCc1ccccc1)c1ccccc1OC[C@H](O)CN1CCN(c2ccccc2)CC1	2.57577948454795	O=C(CCc1ccccc1)c1ccccc1OCCCN1CCN(c2ccccc2)CC1	0	1	1	0	0	0	0	0	0	0	1	1	0	1	0	2	0	0	0	0	0	0	0	0	0	0	0	0	0	1	1	0	0	0	3	0	0	0	0	0	0	1	0	0	0	0	0
COc1ccccc1N1CCN(C[C@@H](O)COc2ccccc2C(=O)CCc2ccccc2)CC1	3.56588506055474	O=C(CCc1ccccc1)c1ccccc1OCCCN1CCN(c2ccccc2)CC1	0	1	1	0	0	0	0	0	0	0	1	1	0	1	0	2	0	0	0	0	0	0	0	0	0	0	0	0	0	1	1	0	0	0	3	0	0	0	0	0	0	2	0	0	0	0	0
COc1cccc(N2CCN(C[C@@H](O)COc3ccccc3C(=O)CCc3ccccc3)CC2)c1	2.48368858776377	O=C(CCc1ccccc1)c1ccccc1OCCCN1CCN(c2ccccc2)CC1	0	1	1	0	0	0	0	0	0	0	1	1	0	1	0	2	0	0	0	0	0	0	0	0	0	0	0	0	0	1	1	0	0	0	3	0	0	0	0	0	0	2	0	0	0	0	0
COc1ccc(N2CCN(C[C@@H](O)COc3ccccc3C(=O)CCc3ccccc3)CC2)cc1	3.4507682851924	O=C(CCc1ccccc1)c1ccccc1OCCCN1CCN(c2ccccc2)CC1	0	1	1	0	0	0	0	0	0	0	1	1	0	1	0	2	0	0	0	0	0	0	0	0	0	0	0	0	0	1	1	0	0	0	3	0	0	0	0	0	0	2	0	0	0	0	0
Cc1ccccc1N1CCN(C[C@@H](O)COc2ccccc2C(=O)CCc2ccccc2)CC1	5.70713049522347	O=C(CCc1ccccc1)c1ccccc1OCCCN1CCN(c2ccccc2)CC1	0	1	1	0	0	0	0	0	0	0	1	1	0	1	0	2	0	0	0	0	0	0	0	0	0	0	0	0	0	1	2	0	0	0	3	0	0	0	0	0	0	1	0	0	0	0	0
O=C(CCc1ccccc1)c1ccccc1OC[C@H](O)CN1CCN(c2ccc(F)cc2)CC1	4.7402822522139	O=C(CCc1ccccc1)c1ccccc1OCCCN1CCN(c2ccccc2)CC1	0	1	1	0	0	0	0	0	0	0	1	1	0	1	0	2	0	0	0	0	0	0	0	0	0	0	0	0	0	1	1	0	0	0	3	0	0	0	0	0	0	1	0	0	1	0	0
CCC(=O)c1ccccc1OC[C@H](O)CN1CCOCC1	-3.24975267996065	c1ccc(OCCCN2CCOCC2)cc1	0	1	1	0	0	0	0	0	0	0	1	1	0	1	0	1	0	0	0	0	0	0	0	0	0	0	0	0	0	0	0	0	0	0	1	0	0	0	0	0	0	2	0	0	0	0	0
CN(C)C[C@@H](O)COc1ccccc1C(=O)CCc1ccccc1	1.19423609302175	O=C(CCc1ccccc1)c1ccccc1	0	1	1	0	0	0	0	0	0	0	1	1	0	0	0	1	0	0	0	1	0	0	0	0	0	0	0	0	0	0	1	0	0	0	2	0	0	0	0	0	0	1	0	0	0	0	0
CC(=O)c1ccccc1OC[C@H](O)CN1CCOCC1	-2.12148603555917	c1ccc(OCCCN2CCOCC2)cc1	0	1	1	0	0	0	0	0	0	0	1	1	0	1	0	1	0	0	0	0	0	0	0	0	0	0	0	0	0	0	0	0	0	0	1	0	0	0	0	0	0	2	0	0	0	0	0
CCCN(C)C[C@@H](O)COc1ccccc1C(=O)CCc1ccccc1	2.96722557740504	O=C(CCc1ccccc1)c1ccccc1	0	1	1	0	0	0	0	0	0	0	1	1	0	0	0	1	0	0	0	1	0	0	0	0	0	0	0	0	0	0	1	0	0	0	2	0	0	0	0	0	0	1	0	0	0	0	0
CO[C@H](CCc1ccccc1)c1ccccc1OC[C@H](O)CN1CCCCC1	3.84220986858894	c1ccc(CCCc2ccccc2OCCCN2CCCCC2)cc1	0	1	1	0	0	0	0	0	0	0	0	0	0	1	0	1	0	0	0	0	1	0	0	0	0	0	0	0	0	0	1	0	0	0	2	0	0	0	0	0	0	2	0	0	0	0	0
COc1cc2c(cc1OC)CN(Cc1ccc(-c3ccc(F)cc3)cc1)CC2	0.503009515901281	c1ccc(-c2ccc(CN3CCc4ccccc4C3)cc2)cc1	0	0	0	0	0	0	0	0	0	0	0	0	0	0	0	1	0	0	0	0	0	0	0	0	0	0	0	0	0	0	0	0	0	0	3	0	1	0	0	0	0	2	0	0	1	0	0
CCCNC[C@@H](O)COc1ccc(O)cc1C(=O)CCc1ccccc1	0.987004446059533	O=C(CCc1ccccc1)c1ccccc1	0	1	1	0	0	0	0	1	0	0	1	1	0	0	0	0	1	0	0	0	0	0	0	0	0	0	0	0	0	0	1	0	0	0	2	0	0	0	0	0	0	1	0	0	0	0	0
CC(C)N(C[C@@H](O)COc1ccc(C(=O)CCc2ccccc2)cc1)C(C)C	2.1843490450735	O=C(CCc1ccccc1)c1ccccc1	0	1	1	0	0	0	0	0	0	0	1	1	0	0	0	1	0	0	0	0	0	0	0	0	0	0	0	0	0	0	1	0	0	0	2	0	0	0	0	0	0	1	0	0	0	0	0
O=C(CCc1ccccc1)c1ccccc1OC[C@H](O)CNc1ccccc1	0.227151150425429	O=C(CCc1ccccc1)c1ccccc1OCCCNc1ccccc1	0	1	1	0	0	0	0	0	0	0	1	1	0	0	0	0	1	0	0	0	0	0	0	0	0	0	0	0	0	1	1	0	0	0	3	0	0	0	0	0	0	1	0	0	0	0	0
CC(C)N(C[C@@H](O)COc1ccc(O)cc1C(=O)CCc1ccccc1)C(C)C	2.04619163255832	O=C(CCc1ccccc1)c1ccccc1	0	1	1	0	0	0	0	1	0	0	1	1	0	0	0	1	0	0	0	0	0	0	0	0	0	0	0	0	0	0	1	0	0	0	2	0	0	0	0	0	0	1	0	0	0	0	0
CC(C)O[C@H](CCc1ccccc1)c1ccccc1OC[C@H](O)CN1CCCCC1	2.87511969195258	c1ccc(CCCc2ccccc2OCCCN2CCCCC2)cc1	0	1	1	0	0	0	0	0	0	0	0	0	0	1	0	1	0	0	0	0	1	0	0	0	0	0	0	0	0	0	1	0	0	0	2	0	0	0	0	0	0	2	0	0	0	0	0
CC(C)(C)O[C@H](CCc1ccccc1)c1ccccc1OC[C@H](O)CN1CCCCC1	3.01327165099246	c1ccc(CCCc2ccccc2OCCCN2CCCCC2)cc1	0	1	1	0	0	0	0	0	0	0	0	0	0	1	0	1	0	0	0	0	1	0	0	0	0	0	0	0	0	0	1	0	0	0	2	0	0	0	0	0	0	2	0	0	0	0	0
Cc1ccccc1N1CCN(C[C@@H](O)COc2ccccc2C(=O)CCc2ccc(Cl)cc2)CC1	6.05293289842729	O=C(CCc1ccccc1)c1ccccc1OCCCN1CCN(c2ccccc2)CC1	0	1	1	0	0	0	0	0	0	0	1	1	0	1	0	2	0	0	0	0	0	0	0	0	0	0	0	0	0	1	2	0	0	0	3	0	0	0	0	0	0	1	0	0	1	0	0
Cc1ccc(CCC(=O)c2ccccc2OC[C@H](O)CN2CCN(c3ccccc3C)CC2)cc1	6.09857840591725	O=C(CCc1ccccc1)c1ccccc1OCCCN1CCN(c2ccccc2)CC1	0	1	1	0	0	0	0	0	0	0	1	1	0	1	0	2	0	0	0	0	0	0	0	0	0	0	0	0	0	1	3	0	0	0	3	0	0	0	0	0	0	1	0	0	0	0	0
COc1ccc(CCC(=O)c2ccccc2OC[C@H](O)CN2CCN(c3ccccc3C)CC2)cc1	6.35169980330356	O=C(CCc1ccccc1)c1ccccc1OCCCN1CCN(c2ccccc2)CC1	0	1	1	0	0	0	0	0	0	0	1	1	0	1	0	2	0	0	0	0	0	0	0	0	0	0	0	0	0	1	2	0	0	0	3	0	0	0	0	0	0	2	0	0	0	0	0
Cc1ccccc1N1CCN(C[C@@H](O)COc2ccccc2C(=O)CCc2ccc(Cl)c(Cl)c2)CC1	5.36188766293972	O=C(CCc1ccccc1)c1ccccc1OCCCN1CCN(c2ccccc2)CC1	0	1	1	0	0	0	0	0	0	0	1	1	0	1	0	2	0	0	0	0	0	0	0	0	0	0	0	0	0	1	2	0	0	0	3	0	0	0	0	0	0	1	0	0	2	0	0
COC(=O)c1ccc(NC[C@@H](O)COc2ccccc2C(=O)CCc2ccccc2)cc1	1.65475137033792	O=C(CCc1ccccc1)c1ccccc1OCCCNc1ccccc1	0	1	1	0	0	0	0	0	0	0	2	2	0	0	0	0	1	0	0	0	0	0	0	0	0	0	0	0	0	1	1	0	0	0	3	0	0	0	0	0	1	2	0	0	0	0	0
Cc1ccccc1N1CCN(C[C@@H](O)COc2ccc(Cl)cc2C(=O)CCc2ccccc2)CC1	4.92449852557938	O=C(CCc1ccccc1)c1ccccc1OCCCN1CCN(c2ccccc2)CC1	0	1	1	0	0	0	0	0	0	0	1	1	0	1	0	2	0	0	0	0	0	0	0	0	0	0	0	0	0	1	2	0	0	0	3	0	0	0	0	0	0	1	0	0	1	0	0
COc1ccc(OC[C@H](O)CN2CCN(c3ccccc3C)CC2)c(C(=O)CCc2ccccc2)c1	3.81917196224443	O=C(CCc1ccccc1)c1ccccc1OCCCN1CCN(c2ccccc2)CC1	0	1	1	0	0	0	0	0	0	0	1	1	0	1	0	2	0	0	0	0	0	0	0	0	0	0	0	0	0	1	2	0	0	0	3	0	0	0	0	0	0	2	0	0	0	0	0
Cc1ccc(OC[C@H](O)CN2CCN(c3ccccc3C)CC2)c(C(=O)CCc2ccccc2)c1	5.75350900809883	O=C(CCc1ccccc1)c1ccccc1OCCCN1CCN(c2ccccc2)CC1	0	1	1	0	0	0	0	0	0	0	1	1	0	1	0	2	0	0	0	0	0	0	0	0	0	0	0	0	0	1	3	0	0	0	3	0	0	0	0	0	0	1	0	0	0	0	0
O=C(CCc1ccccc1)c1ccccc1OC[C@H](O)CNc1ccc(C(F)(F)F)cc1	-0.0491593705827195	O=C(CCc1ccccc1)c1ccccc1OCCCNc1ccccc1	0	1	1	0	0	0	0	0	0	0	1	1	0	0	0	0	1	0	0	0	0	0	0	0	0	3	0	0	0	1	1	0	0	0	3	0	0	0	0	0	0	1	0	0	3	0	0
O=C(CCc1ccccc1)c1ccccc1OC[C@H](O)CNc1ccc([N+](=O)[O-])cc1	1.14818319219835	O=C(CCc1ccccc1)c1ccccc1OCCCNc1ccccc1	0	1	1	0	0	0	0	0	0	0	1	1	0	0	0	1	1	0	0	0	0	0	0	0	0	0	0	0	0	1	1	0	0	0	3	0	0	0	0	0	0	1	0	0	0	0	0
CC(=O)c1cccc(OC[C@H](O)CN2CCOCC2)c1	-2.76620986269764	c1ccc(OCCCN2CCOCC2)cc1	0	1	1	0	0	0	0	0	0	0	1	1	0	1	0	1	0	0	0	0	0	0	0	0	0	0	0	0	0	0	0	0	0	0	1	0	0	0	0	0	0	2	0	0	0	0	0
CC(=O)c1cccc(OC[C@H](O)CN2CCCCC2)c1	-0.118237144399147	c1ccc(OCCCN2CCCCC2)cc1	0	1	1	0	0	0	0	0	0	0	1	1	0	1	0	1	0	0	0	0	1	0	0	0	0	0	0	0	0	0	0	0	0	0	1	0	0	0	0	0	0	1	0	0	0	0	0
CC(=O)c1cccc(OC[C@H](O)CN2CCN(c3ccc(F)cc3)CC2)c1	-0.210340371976184	c1ccc(OCCCN2CCN(c3ccccc3)CC2)cc1	0	1	1	0	0	0	0	0	0	0	1	1	0	1	0	2	0	0	0	0	0	0	0	0	0	0	0	0	0	1	0	0	0	0	2	0	0	0	0	0	0	1	0	0	1	0	0
CC(=O)c1ccc(OC[C@H](O)CN2CCCCC2)cc1	-1.79912404659678	c1ccc(OCCCN2CCCCC2)cc1	0	1	1	0	0	0	0	0	0	0	1	1	0	1	0	1	0	0	0	0	1	0	0	0	0	0	0	0	0	0	0	0	0	0	1	0	0	0	0	0	0	1	0	0	0	0	0
CC(=O)c1ccc(OC[C@H](O)CN2CCN(c3ccc(F)cc3)CC2)cc1	-0.37152170729359	c1ccc(OCCCN2CCN(c3ccccc3)CC2)cc1	0	1	1	0	0	0	0	0	0	0	1	1	0	1	0	2	0	0	0	0	0	0	0	0	0	0	0	0	0	1	0	0	0	0	2	0	0	0	0	0	0	1	0	0	1	0	0
CC(=O)c1ccc(OC[C@H](O)CN2CCOCC2)cc1	-3.61816630285163	c1ccc(OCCCN2CCOCC2)cc1	0	1	1	0	0	0	0	0	0	0	1	1	0	1	0	1	0	0	0	0	0	0	0	0	0	0	0	0	0	0	0	0	0	0	1	0	0	0	0	0	0	2	0	0	0	0	0
Cc1ccccc1N1CCN(C[C@@H](O)COc2cc(Cl)c(Cl)cc2C(=O)CCc2ccccc2)CC1	6.1679638191168	O=C(CCc1ccccc1)c1ccccc1OCCCN1CCN(c2ccccc2)CC1	0	1	1	0	0	0	0	0	0	0	1	1	0	1	0	2	0	0	0	0	0	0	0	0	0	0	0	0	0	1	2	0	0	0	3	0	0	0	0	0	0	1	0	0	2	0	0
CC(=O)c1ccc(OC[C@H](O)CN2CCN(c3cccc(C)c3C)CC2)cc1	1.79291079582563	c1ccc(OCCCN2CCN(c3ccccc3)CC2)cc1	0	1	1	0	0	0	0	0	0	0	1	1	0	1	0	2	0	0	0	0	0	0	0	0	0	0	0	0	0	1	1	0	0	0	2	0	0	0	0	0	0	1	0	0	0	0	0
Cc1cccc(N2CCN(C[C@@H](O)COc3ccccc3C(=O)CCc3ccccc3)CC2)c1C	7.27313467068994	O=C(CCc1ccccc1)c1ccccc1OCCCN1CCN(c2ccccc2)CC1	0	1	1	0	0	0	0	0	0	0	1	1	0	1	0	2	0	0	0	0	0	0	0	0	0	0	0	0	0	1	2	0	0	0	3	0	0	0	0	0	0	1	0	0	0	0	0
CC(=O)c1ccc(OC[C@H](O)CN2CCN(c3ccccc3C)CC2)cc1	1.65475137033792	c1ccc(OCCCN2CCN(c3ccccc3)CC2)cc1	0	1	1	0	0	0	0	0	0	0	1	1	0	1	0	2	0	0	0	0	0	0	0	0	0	0	0	0	0	1	1	0	0	0	2	0	0	0	0	0	0	1	0	0	0	0	0
CC(=O)c1cccc(OC[C@H](O)CN2CCN(c3cccc(C)c3C)CC2)c1	3.05932887223792	c1ccc(OCCCN2CCN(c3ccccc3)CC2)cc1	0	1	1	0	0	0	0	0	0	0	1	1	0	1	0	2	0	0	0	0	0	0	0	0	0	0	0	0	0	1	1	0	0	0	2	0	0	0	0	0	0	1	0	0	0	0	0
CC(=O)c1cccc(OC[C@H](O)CN2CCN(c3ccccc3C)CC2)c1	2.71394604112979	c1ccc(OCCCN2CCN(c3ccccc3)CC2)cc1	0	1	1	0	0	0	0	0	0	0	1	1	0	1	0	2	0	0	0	0	0	0	0	0	0	0	0	0	0	1	1	0	0	0	2	0	0	0	0	0	0	1	0	0	0	0	0
CC(=O)c1ccccc1OC[C@H](O)CN1CCN(c2cccc(C)c2C)CC1	3.70403539903556	c1ccc(OCCCN2CCN(c3ccccc3)CC2)cc1	0	1	1	0	0	0	0	0	0	0	1	1	0	1	0	2	0	0	0	0	0	0	0	0	0	0	0	0	0	1	1	0	0	0	2	0	0	0	0	0	0	1	0	0	0	0	0
COc1ccc(C(=O)CCc2ccccc2)c(OC[C@H](O)CN2CCN(c3ccccc3C)CC2)c1	5.5692438160963	O=C(CCc1ccccc1)c1ccccc1OCCCN1CCN(c2ccccc2)CC1	0	1	1	0	0	0	0	0	0	0	1	1	0	1	0	2	0	0	0	0	0	0	0	0	0	0	0	0	0	1	2	0	0	0	3	0	0	0	0	0	0	2	0	0	0	0	0
Cc1ccccc1N1CCN(C[C@@H](O)COc2ccccc2C(=O)CCc2ccc(N(C)C)cc2)CC1	6.44432427932379	O=C(CCc1ccccc1)c1ccccc1OCCCN1CCN(c2ccccc2)CC1	0	1	1	0	0	0	0	0	0	0	1	1	0	1	0	3	0	0	0	0	0	0	0	0	0	0	0	0	0	2	2	0	0	0	3	0	0	0	0	0	0	1	0	0	0	0	0
COc1ccc(OC[C@H](O)CN2CCN(c3ccccc3C)CC2)c(C(C)=O)c1	2.25342337261887	c1ccc(OCCCN2CCN(c3ccccc3)CC2)cc1	0	1	1	0	0	0	0	0	0	0	1	1	0	1	0	2	0	0	0	0	0	0	0	0	0	0	0	0	0	1	1	0	0	0	2	0	0	0	0	0	0	2	0	0	0	0	0
CC(=O)c1cc(C)ccc1OC[C@H](O)CN1CCN(c2ccccc2C)CC1	3.01327165099246	c1ccc(OCCCN2CCN(c3ccccc3)CC2)cc1	0	1	1	0	0	0	0	0	0	0	1	1	0	1	0	2	0	0	0	0	0	0	0	0	0	0	0	0	0	1	2	0	0	0	2	0	0	0	0	0	0	1	0	0	0	0	0
CC(=O)c1cc(C(C)=O)c(OC[C@H](O)CN2CCN(c3ccccc3C)CC2)cc1C	3.65800073236584	c1ccc(OCCCN2CCN(c3ccccc3)CC2)cc1	0	1	1	0	0	0	0	0	0	0	2	2	0	1	0	2	0	0	0	0	0	0	0	0	0	0	0	0	0	1	2	0	0	0	2	0	0	0	0	0	0	1	0	0	0	0	0
CC(=O)c1ccccc1OC[C@H](O)CN1CCN(c2ccccc2C)CC1	3.47379037511555	c1ccc(OCCCN2CCN(c3ccccc3)CC2)cc1	0	1	1	0	0	0	0	0	0	0	1	1	0	1	0	2	0	0	0	0	0	0	0	0	0	0	0	0	0	1	1	0	0	0	2	0	0	0	0	0	0	1	0	0	0	0	0
CC(=O)c1ccc(C)cc1OC[C@H](O)CN1CCN(c2ccccc2C)CC1	3.91129317048359	c1ccc(OCCCN2CCN(c3ccccc3)CC2)cc1	0	1	1	0	0	0	0	0	0	0	1	1	0	1	0	2	0	0	0	0	0	0	0	0	0	0	0	0	0	1	2	0	0	0	2	0	0	0	0	0	0	1	0	0	0	0	0
CC(=O)c1cc(Cl)c(Cl)cc1OC[C@H](O)CN1CCN(c2ccccc2C)CC1	4.16459149022183	c1ccc(OCCCN2CCN(c3ccccc3)CC2)cc1	0	1	1	0	0	0	0	0	0	0	1	1	0	1	0	2	0	0	0	0	0	0	0	0	0	0	0	0	0	1	1	0	0	0	2	0	0	0	0	0	0	1	0	0	2	0	0
COc1ccc(C(=O)CCc2ccc(N(C)C)cc2)c(OC[C@H](O)CN2CCN(c3ccccc3C)CC2)c1	5.31588186298777	O=C(CCc1ccccc1)c1ccccc1OCCCN1CCN(c2ccccc2)CC1	0	1	1	0	0	0	0	0	0	0	1	1	0	1	0	3	0	0	0	0	0	0	0	0	0	0	0	0	0	2	2	0	0	0	3	0	0	0	0	0	0	2	0	0	0	0	0
CC(=O)c1ccccc1OC[C@H](O)CN(C(C)C)C(C)C	-0.210340371976184	c1ccccc1	0	1	1	0	0	0	0	0	0	0	1	1	0	0	0	1	0	0	0	0	0	0	0	0	0	0	0	0	0	0	0	0	0	0	1	0	0	0	0	0	0	1	0	0	0	0	0
CCC(=O)c1ccccc1OC[C@H](O)CN1CCN(c2ccc(F)cc2)CC1	2.27645606233029	c1ccc(OCCCN2CCN(c3ccccc3)CC2)cc1	0	1	1	0	0	0	0	0	0	0	1	1	0	1	0	2	0	0	0	0	0	0	0	0	0	0	0	0	0	1	0	0	0	0	2	0	0	0	0	0	0	1	0	0	1	0	0
CCC(=O)c1ccccc1OC[C@H](O)CN(C(C)C)C(C)C	0.641614984393078	c1ccccc1	0	1	1	0	0	0	0	0	0	0	1	1	0	0	0	1	0	0	0	0	0	0	0	0	0	0	0	0	0	0	0	0	0	0	1	0	0	0	0	0	0	1	0	0	0	0	0
CCC(=O)c1ccccc1OC[C@H](O)CN1CCN(c2ccccc2C)CC1	3.86526094742878	c1ccc(OCCCN2CCN(c3ccccc3)CC2)cc1	0	1	1	0	0	0	0	0	0	0	1	1	0	1	0	2	0	0	0	0	0	0	0	0	0	0	0	0	0	1	1	0	0	0	2	0	0	0	0	0	0	1	0	0	0	0	0
CC(=O)c1cc(C)ccc1OC[C@H](O)CN1CCOCC1	-0.4405985541758	c1ccc(OCCCN2CCOCC2)cc1	0	1	1	0	0	0	0	0	0	0	1	1	0	1	0	1	0	0	0	0	0	0	0	0	0	0	0	0	0	0	1	0	0	0	1	0	0	0	0	0	0	2	0	0	0	0	0
CC(=O)c1cc(C)ccc1OC[C@H](O)CN(C(C)C)C(C)C	0.273202500571537	c1ccccc1	0	1	1	0	0	0	0	0	0	0	1	1	0	0	0	1	0	0	0	0	0	0	0	0	0	0	0	0	0	0	1	0	0	0	1	0	0	0	0	0	0	1	0	0	0	0	0
CC(=O)c1cc(C)ccc1OC[C@H](O)CN1CCN(c2ccc(F)cc2)CC1	0.802797219790595	c1ccc(OCCCN2CCN(c3ccccc3)CC2)cc1	0	1	1	0	0	0	0	0	0	0	1	1	0	1	0	2	0	0	0	0	0	0	0	0	0	0	0	0	0	1	1	0	0	0	2	0	0	0	0	0	0	1	0	0	1	0	0
CC(=O)c1cc(C)ccc1OC[C@H](O)CN1CCN(c2cccc(C)c2C)CC1	3.19748895248402	c1ccc(OCCCN2CCN(c3ccccc3)CC2)cc1	0	1	1	0	0	0	0	0	0	0	1	1	0	1	0	2	0	0	0	0	0	0	0	0	0	0	0	0	0	1	2	0	0	0	2	0	0	0	0	0	0	1	0	0	0	0	0
Cc1ccc(OC[C@H](O)CN2CCN(c3ccc(F)cc3)CC2)c(C(=O)CCc2ccccc2)c1	3.49682525982507	O=C(CCc1ccccc1)c1ccccc1OCCCN1CCN(c2ccccc2)CC1	0	1	1	0	0	0	0	0	0	0	1	1	0	1	0	2	0	0	0	0	0	0	0	0	0	0	0	0	0	1	2	0	0	0	3	0	0	0	0	0	0	1	0	0	1	0	0
Cc1ccc(OC[C@H](O)CN2CCN(c3cccc(C)c3C)CC2)c(C(=O)CCc2ccccc2)c1	4.97054957769589	O=C(CCc1ccccc1)c1ccccc1OCCCN1CCN(c2ccccc2)CC1	0	1	1	0	0	0	0	0	0	0	1	1	0	1	0	2	0	0	0	0	0	0	0	0	0	0	0	0	0	1	3	0	0	0	3	0	0	0	0	0	0	1	0	0	0	0	0
COc1ccc(N2CCN(C[C@@H](O)COc3ccc(C)cc3C(C)=O)CC2)cc1	0.848848339501561	c1ccc(OCCCN2CCN(c3ccccc3)CC2)cc1	0	1	1	0	0	0	0	0	0	0	1	1	0	1	0	2	0	0	0	0	0	0	0	0	0	0	0	0	0	1	1	0	0	0	2	0	0	0	0	0	0	2	0	0	0	0	0
CC(=O)c1cc(C)ccc1OC[C@H](O)CN1CCN(c2ccc(C)cc2)CC1	0.940951434601388	c1ccc(OCCCN2CCN(c3ccccc3)CC2)cc1	0	1	1	0	0	0	0	0	0	0	1	1	0	1	0	2	0	0	0	0	0	0	0	0	0	0	0	0	0	1	2	0	0	0	2	0	0	0	0	0	0	1	0	0	0	0	0
CCC(=O)c1ccc(OC[C@H](O)CN2CCN(c3cccc(C)c3C)CC2)cc1	1.7468552187963	c1ccc(OCCCN2CCN(c3ccccc3)CC2)cc1	0	1	1	0	0	0	0	0	0	0	1	1	0	1	0	2	0	0	0	0	0	0	0	0	0	0	0	0	0	1	1	0	0	0	2	0	0	0	0	0	0	1	0	0	0	0	0
CCC(=O)c1ccc(OC[C@H](O)CN2CCN(c3ccc(F)cc3)CC2)cc1	1.72383094753376	c1ccc(OCCCN2CCN(c3ccccc3)CC2)cc1	0	1	1	0	0	0	0	0	0	0	1	1	0	1	0	2	0	0	0	0	0	0	0	0	0	0	0	0	0	1	0	0	0	0	2	0	0	0	0	0	0	1	0	0	1	0	0
CCC(=O)c1ccc(OC[C@H](O)CN2CCN(c3ccccc3C)CC2)cc1	2.23040394842708	c1ccc(OCCCN2CCN(c3ccccc3)CC2)cc1	0	1	1	0	0	0	0	0	0	0	1	1	0	1	0	2	0	0	0	0	0	0	0	0	0	0	0	0	0	1	1	0	0	0	2	0	0	0	0	0	0	1	0	0	0	0	0
CCC(=O)c1ccc(OC[C@H](O)CN2CCCCC2)cc1	-1.4076845554567	c1ccc(OCCCN2CCCCC2)cc1	0	1	1	0	0	0	0	0	0	0	1	1	0	1	0	1	0	0	0	0	1	0	0	0	0	0	0	0	0	0	0	0	0	0	1	0	0	0	0	0	0	1	0	0	0	0	0
CCC(=O)c1ccc(OC[C@H](O)CN(C(C)C)C(C)C)cc1	0.042944138500033	c1ccccc1	0	1	1	0	0	0	0	0	0	0	1	1	0	0	0	1	0	0	0	0	0	0	0	0	0	0	0	0	0	0	0	0	0	0	1	0	0	0	0	0	0	1	0	0	0	0	0
Cc1c(C(=O)c2ccccc2)c(=O)n(-c2ccccc2)n1C[C@H](O)CN(C(C)C)C(C)C	-0.670857269140232	O=C(c1ccccc1)c1c[nH]n(-c2ccccc2)c1=O	0	1	1	0	0	2	0	0	0	0	1	1	0	0	0	3	0	0	0	0	0	0	0	0	0	0	0	0	0	0	0	0	0	0	2	0	0	0	0	0	0	0	0	0	0	0	0
CCCNC[C@@H](O)Cn1c(C)c(C(=O)CCc2ccccc2)c(=O)n1-c1ccccc1	0.250177192587088	O=C(CCc1ccccc1)c1c[nH]n(-c2ccccc2)c1=O	0	1	1	0	0	2	0	0	0	0	1	1	0	0	0	2	1	0	0	0	0	0	0	0	0	0	0	0	0	0	1	0	0	0	2	0	0	0	0	0	0	0	0	0	0	0	0
CCCNC[C@@H](O)Cn1c(C)c(C(=O)c2ccccc2)c(=O)n1-c1ccccc1	-3.1346234203895	O=C(c1ccccc1)c1c[nH]n(-c2ccccc2)c1=O	0	1	1	0	0	2	0	0	0	0	1	1	0	0	0	2	1	0	0	0	0	0	0	0	0	0	0	0	0	0	0	0	0	0	2	0	0	0	0	0	0	0	0	0	0	0	0
Cc1c(C(=O)CCc2ccccc2)c(=O)n(-c2ccccc2)n1C[C@H](O)CNC(C)C	-0.37152170729359	O=C(CCc1ccccc1)c1c[nH]n(-c2ccccc2)c1=O	0	1	1	0	0	2	0	0	0	0	1	1	0	0	0	2	1	0	0	0	0	0	0	0	0	0	0	0	0	0	1	0	0	0	2	0	0	0	0	0	0	0	0	0	0	0	0
Cc1c(C(=O)CCc2ccccc2)c(=O)n(-c2ccccc2)n1C[C@H](O)CNC(C)(C)C	0.042944138500033	O=C(CCc1ccccc1)c1c[nH]n(-c2ccccc2)c1=O	0	1	1	0	0	2	0	0	0	0	1	1	0	1	0	2	1	0	0	0	0	0	0	0	0	0	0	0	0	0	1	0	0	0	2	0	0	0	0	0	0	0	0	0	0	0	0
CCCCNC[C@@H](O)Cn1c(C)c(C(=O)CCc2ccccc2)c(=O)n1-c1ccccc1	1.1021349158601	O=C(CCc1ccccc1)c1c[nH]n(-c2ccccc2)c1=O	0	1	1	0	0	2	0	0	0	0	1	1	0	0	0	2	1	0	0	0	0	0	0	0	0	0	0	0	0	0	1	0	0	0	2	0	0	0	0	0	0	0	0	0	0	0	0
Cc1c(C(=O)c2ccccc2)c(=O)n(-c2ccccc2)n1C[C@H](O)CNC(C)C	-2.32871869227293	O=C(c1ccccc1)c1c[nH]n(-c2ccccc2)c1=O	0	1	1	0	0	2	0	0	0	0	1	1	0	0	0	2	1	0	0	0	0	0	0	0	0	0	0	0	0	0	0	0	0	0	2	0	0	0	0	0	0	0	0	0	0	0	0
Cc1c(C(=O)c2ccccc2)c(=O)n(-c2ccccc2)n1C[C@H](O)CNC(C)(C)C	-2.30569278671458	O=C(c1ccccc1)c1c[nH]n(-c2ccccc2)c1=O	0	1	1	0	0	2	0	0	0	0	1	1	0	1	0	2	1	0	0	0	0	0	0	0	0	0	0	0	0	0	0	0	0	0	2	0	0	0	0	0	0	0	0	0	0	0	0
CC(C)(C)OC(=O)CN[C@H]1c2cc(C#N)ccc2OC(C)(C)[C@@H]1O	-1.75307229601172	c1ccc2c(c1)CCCO2	0	1	1	0	0	0	0	0	0	0	1	1	0	0	0	1	1	0	0	0	0	0	0	0	0	0	0	0	0	0	0	0	0	0	1	0	1	0	0	0	1	2	0	0	0	0	0
CN(CCO)[C@H]1c2cc(C#N)ccc2OC(C)(C)[C@@H]1O	-2.48989959259635	c1ccc2c(c1)CCCO2	0	2	2	0	0	0	0	0	0	0	0	0	0	0	0	2	0	0	0	1	0	0	0	0	0	0	0	0	0	0	0	0	0	0	1	0	1	0	0	0	0	1	0	0	0	0	0
CC(C)[C@H](C(=O)OC(C)(C)C)N(C)[C@H]1c2cc(C#N)ccc2OC(C)(C)[C@@H]1O	2.1152677281754	c1ccc2c(c1)CCCO2	0	1	1	0	0	0	0	0	0	0	1	1	0	0	0	2	0	0	0	1	0	0	0	0	0	0	0	0	0	0	0	0	0	0	1	0	1	0	0	0	1	2	0	0	0	0	0
CC(C)[C@H](N[C@H]1c2cc(C#N)ccc2OC(C)(C)[C@@H]1O)C(=O)OC(C)(C)C	1.51659811600991	c1ccc2c(c1)CCCO2	0	1	1	0	0	0	0	0	0	0	1	1	0	0	0	1	1	0	0	0	0	0	0	0	0	0	0	0	0	0	0	0	0	0	1	0	1	0	0	0	1	2	0	0	0	0	0
COc1cc2c(cc1OC)CN(Cc1ccc(-c3ccc(O)cc3N)cc1)CC2	0.405845767447634	c1ccc(-c2ccc(CN3CCc4ccccc4C3)cc2)cc1	0	0	0	1	0	0	0	1	0	0	0	0	0	0	0	1	0	1	0	0	0	0	0	0	0	0	0	0	0	1	0	0	0	0	3	0	1	0	0	0	0	2	0	0	0	0	0
COc1cc2c(cc1OC)CN(Cc1ccc(-c3ccc(O)cc3[N+](=O)[O-])cc1)CC2	1.16008063998742	c1ccc(-c2ccc(CN3CCc4ccccc4C3)cc2)cc1	0	0	0	0	0	0	0	1	0	0	0	0	0	0	0	2	0	0	0	0	0	0	0	0	0	0	0	0	0	0	0	0	0	0	3	0	1	0	0	0	0	2	0	0	0	0	0
COc1cc2c(cc1OC)CN(Cc1ccc(-c3ccc(O)cc3F)cc1)CC2	1.31751755346549	c1ccc(-c2ccc(CN3CCc4ccccc4C3)cc2)cc1	0	0	0	0	0	0	0	1	0	0	0	0	0	0	0	1	0	0	0	0	0	0	0	0	0	0	0	0	0	0	0	0	0	0	3	0	1	0	0	0	0	2	0	0	1	0	0
COc1cc2c(cc1OC)CN(Cc1ccc(-c3ccc(O)cc3OC)cc1)CC2	1.47166823329275	c1ccc(-c2ccc(CN3CCc4ccccc4C3)cc2)cc1	0	0	0	0	0	0	0	1	0	0	0	0	0	0	0	1	0	0	0	0	0	0	0	0	0	0	0	0	0	0	0	0	0	0	3	0	1	0	0	0	0	3	0	0	0	0	0
COc1cc2c(cc1OC)CN(Cc1ccc(-c3ccc(O)c(N)c3)cc1)CC2	0.160723309414649	c1ccc(-c2ccc(CN3CCc4ccccc4C3)cc2)cc1	0	0	0	1	0	0	0	1	0	0	0	0	0	0	0	1	0	1	0	0	0	0	0	0	0	0	0	0	0	1	0	0	0	0	3	0	1	0	0	0	0	2	0	0	0	0	0
COc1cc2c(cc1OC)CN(Cc1ccc(-c3ccc(O)c([N+](=O)[O-])c3)cc1)CC2	-0.449357272446683	c1ccc(-c2ccc(CN3CCc4ccccc4C3)cc2)cc1	0	0	0	0	0	0	0	1	0	0	0	0	0	0	0	2	0	0	0	0	0	0	0	0	0	0	0	0	0	0	0	0	0	0	3	0	1	0	0	0	0	2	0	0	0	0	0
COc1cc2c(cc1OC)CN(Cc1ccc(-c3ccc(O)c(F)c3)cc1)CC2	1.0626253038367	c1ccc(-c2ccc(CN3CCc4ccccc4C3)cc2)cc1	0	0	0	0	0	0	0	1	0	0	0	0	0	0	0	1	0	0	0	0	0	0	0	0	0	0	0	0	0	0	0	0	0	0	3	0	1	0	0	0	0	2	0	0	1	0	0
COc1cc(-c2ccc(CN3CCc4cc(OC)c(OC)cc4C3)cc2)ccc1O	1.39909754045792	c1ccc(-c2ccc(CN3CCc4ccccc4C3)cc2)cc1	0	0	0	0	0	0	0	1	0	0	0	0	0	0	0	1	0	0	0	0	0	0	0	0	0	0	0	0	0	0	0	0	0	0	3	0	1	0	0	0	0	3	0	0	0	0	0
COc1cc2c(cc1OC)CN(Cc1ccc(-c3ccc(O)cc3)c([N+](=O)[O-])c1)CC2	-0.629050706834368	c1ccc(-c2ccc(CN3CCc4ccccc4C3)cc2)cc1	0	0	0	0	0	0	0	1	0	0	0	0	0	0	0	2	0	0	0	0	0	0	0	0	0	0	0	0	0	0	0	0	0	0	3	0	1	0	0	0	0	2	0	0	0	0	0
COc1cc2c(cc1OC)CN(Cc1ccc(-c3ccc(O)cc3)c(F)c1)CC2	0.267695428966817	c1ccc(-c2ccc(CN3CCc4ccccc4C3)cc2)cc1	0	0	0	0	0	0	0	1	0	0	0	0	0	0	0	1	0	0	0	0	0	0	0	0	0	0	0	0	0	0	0	0	0	0	3	0	1	0	0	0	0	2	0	0	1	0	0
COc1cc2c(cc1OC)CN(Cc1ccc(-c3ccc(O)cc3)c(OC)c1)CC2	1.68013507019103	c1ccc(-c2ccc(CN3CCc4ccccc4C3)cc2)cc1	0	0	0	0	0	0	0	1	0	0	0	0	0	0	0	1	0	0	0	0	0	0	0	0	0	0	0	0	0	0	0	0	0	0	3	0	1	0	0	0	0	3	0	0	0	0	0
COc1cc2c(cc1OC)CN(Cc1ccc(-c3ccc(O)cc3)cc1[N+](=O)[O-])CC2	-0.0359869848314051	c1ccc(-c2ccc(CN3CCc4ccccc4C3)cc2)cc1	0	0	0	0	0	0	0	1	0	0	0	0	0	0	0	2	0	0	0	0	0	0	0	0	0	0	0	0	0	0	0	0	0	0	3	0	1	0	0	0	0	2	0	0	0	0	0
COc1cc2c(cc1OC)CN(Cc1ccc(-c3ccc(O)cc3)cc1F)CC2	0.538319518514021	c1ccc(-c2ccc(CN3CCc4ccccc4C3)cc2)cc1	0	0	0	0	0	0	0	1	0	0	0	0	0	0	0	1	0	0	0	0	0	0	0	0	0	0	0	0	0	0	0	0	0	0	3	0	1	0	0	0	0	2	0	0	1	0	0
COc1cc(-c2ccc(O)cc2)ccc1CN1CCc2cc(OC)c(OC)cc2C1	1.62224109177213	c1ccc(-c2ccc(CN3CCc4ccccc4C3)cc2)cc1	0	0	0	0	0	0	0	1	0	0	0	0	0	0	0	1	0	0	0	0	0	0	0	0	0	0	0	0	0	0	0	0	0	0	3	0	1	0	0	0	0	3	0	0	0	0	0
CC(C)NCC(O)COc1ccc(CCNC(=O)NC(C)C)cc1	0.387496628779438	c1ccccc1	0	1	1	0	0	0	0	0	0	0	1	1	0	0	0	0	3	0	0	0	0	0	0	0	0	0	0	2	0	0	0	0	0	0	1	0	0	0	0	0	0	1	0	0	0	0	0
CCN(CC)C(=O)Nc1ccc(OCC(O)CNC(C)(C)C)c(C(C)=O)c1	-3.65395846952229	c1ccccc1	0	1	1	0	0	0	0	0	0	0	2	2	0	1	0	1	2	0	0	0	0	0	0	0	0	0	0	2	0	1	0	0	0	0	1	0	0	0	0	0	0	1	0	0	0	0	0
CCN(CC)CCCn1c(=O)/c(=C/c2ccccc2O)s/c1=C1\C(=O)Nc2ccc(C)cc21	1.55575135050329	O=C1Nc2ccccc2/C1=c1\[nH]c(=O)/c(=C/c2ccccc2)s1	0	0	0	0	0	1	0	1	0	0	1	1	0	0	0	2	1	0	0	0	0	0	0	0	0	0	0	1	0	1	1	0	0	0	2	0	1	0	0	0	0	0	0	0	0	0	0
CC(=O)O[C@H]1C[C@](C)(O)[C@]23OC(C)(C)[C@H]([C@H](OC(=O)/C=C/c4ccccc4)[C@H](OC(=O)c4ccccc4)[C@]2(C)[C@H]1OC(C)=O)[C@H]3O	2.95974528872259	O=C(/C=C/c1ccccc1)O[C@H]1[C@H]2CO[C@]3(CCCCC3[C@H]1OC(=O)c1ccccc1)C2	0	2	1	0	0	0	0	0	0	0	4	4	0	0	0	0	0	0	0	0	0	0	0	0	0	0	0	0	0	0	0	0	0	0	2	0	1	0	0	0	4	5	0	0	0	0	0
CCN(CC)CCCn1c(=O)/c(=C/c2ccc(F)cc2F)s/c1=C1\C(=O)Nc2cc(F)ccc21	2.0822943901647	O=C1Nc2ccccc2/C1=c1\[nH]c(=O)/c(=C/c2ccccc2)s1	0	0	0	0	0	1	0	0	0	0	1	1	0	0	0	2	1	0	0	0	0	0	0	0	0	0	0	1	0	1	0	0	0	0	2	0	1	0	0	0	0	0	0	0	3	0	0
CCN(CC)CCCn1c(=O)/c(=C/c2cc(OC)c(OC)c(OC)c2)s/c1=C1\C(=O)Nc2ccccc21	2.40695546585756	O=C1Nc2ccccc2/C1=c1\[nH]c(=O)/c(=C/c2ccccc2)s1	0	0	0	0	0	1	0	0	0	0	1	1	0	0	0	2	1	0	0	0	0	0	0	0	0	0	0	1	0	1	0	0	0	0	2	0	1	0	0	0	0	3	0	0	0	0	0
CCN(CC)CCCn1c(=O)/c(=C/c2cc(OC)c(OC)c(OC)c2)s/c1=C1\C(=O)Nc2ccc(C)cc21	3.23167900420623	O=C1Nc2ccccc2/C1=c1\[nH]c(=O)/c(=C/c2ccccc2)s1	0	0	0	0	0	1	0	0	0	0	1	1	0	0	0	2	1	0	0	0	0	0	0	0	0	0	0	1	0	1	1	0	0	0	2	0	1	0	0	0	0	3	0	0	0	0	0
CCN(CC)CCCn1c(=O)/c(=C/c2cc(OC)c(OC)c(OC)c2)s/c1=C1\C(=O)Nc2ccc(F)cc21	4.21250825721795	O=C1Nc2ccccc2/C1=c1\[nH]c(=O)/c(=C/c2ccccc2)s1	0	0	0	0	0	1	0	0	0	0	1	1	0	0	0	2	1	0	0	0	0	0	0	0	0	0	0	1	0	1	0	0	0	0	2	0	1	0	0	0	0	3	0	0	1	0	0
CCN(CC)CCCn1c(=O)/c(=C/c2cc(OC)c(OC)c(OC)c2)s/c1=C1\C(=O)Nc2cc(F)ccc21	2.8472673052959	O=C1Nc2ccccc2/C1=c1\[nH]c(=O)/c(=C/c2ccccc2)s1	0	0	0	0	0	1	0	0	0	0	1	1	0	0	0	2	1	0	0	0	0	0	0	0	0	0	0	1	0	1	0	0	0	0	2	0	1	0	0	0	0	3	0	0	1	0	0
CCN(CC)CCCn1c(=O)/c(=C/c2cc(OC)c(OC)c(OC)c2)s/c1=C1\C(=O)Nc2ccc(Cl)cc21	3.60637245364764	O=C1Nc2ccccc2/C1=c1\[nH]c(=O)/c(=C/c2ccccc2)s1	0	0	0	0	0	1	0	0	0	0	1	1	0	0	0	2	1	0	0	0	0	0	0	0	0	0	0	1	0	1	0	0	0	0	2	0	1	0	0	0	0	3	0	0	1	0	0
CN(C)CCn1c(=O)/c(=C/c2ccc(O)cc2)s/c1=C1\C(=O)Nc2ccc(F)cc21	1.79957510705504	O=C1Nc2ccccc2/C1=c1\[nH]c(=O)/c(=C/c2ccccc2)s1	0	0	0	0	0	1	0	1	0	0	1	1	0	0	0	2	1	0	0	1	0	0	0	0	0	0	0	1	0	1	0	0	0	0	2	0	1	0	0	0	0	0	0	0	1	0	0
CC(=O)O[C@H]1CC[C@](C)(O)[C@]23OC(C)(C)[C@H]([C@H](OC(=O)/C=C/c4ccccc4)[C@H](OC(=O)c4ccccc4)[C@]12C)[C@H]3O	3.36521039683075	O=C(/C=C/c1ccccc1)O[C@H]1[C@H]2CO[C@]3(CCCCC3[C@H]1OC(=O)c1ccccc1)C2	0	2	1	0	0	0	0	0	0	0	3	3	0	0	0	0	0	0	0	0	0	0	0	0	0	0	0	0	0	0	0	0	0	0	2	0	1	0	0	0	3	4	0	0	0	0	0
CC(=O)O[C@H]1CC[C@](C)(O)[C@]23OC(C)(C)[C@H]([C@H](OC(=O)/C=C/c4ccccc4)[C@H](OC(=O)c4ccccc4)[C@]12C)[C@H]3OC(C)=O	3.33011907701948	O=C(/C=C/c1ccccc1)O[C@H]1[C@H]2CO[C@]3(CCCCC3[C@H]1OC(=O)c1ccccc1)C2	0	1	0	0	0	0	0	0	0	0	4	4	0	0	0	0	0	0	0	0	0	0	0	0	0	0	0	0	0	0	0	0	0	0	2	0	1	0	0	0	4	5	0	0	0	0	0
CC(=O)O[C@H]1CC[C@](C)(O)[C@]23OC(C)(C)[C@H]([C@H](OC(=O)/C=C/c4ccccc4)[C@H](OC(=O)c4ccccc4)[C@]12C)[C@H]3OC(=O)CCl	1.67353438615968	O=C(/C=C/c1ccccc1)O[C@H]1[C@H]2CO[C@]3(CCCCC3[C@H]1OC(=O)c1ccccc1)C2	0	1	0	0	0	0	0	0	0	0	4	4	0	0	0	0	0	0	0	0	0	0	0	0	0	1	0	0	0	0	0	0	0	0	2	0	1	0	0	0	4	5	0	0	1	0	0
CC(=O)O[C@H]1CC[C@](C)(O)[C@]23OC(C)(C)[C@H]([C@H](OC(=O)/C=C/c4ccccc4)[C@H](OC(=O)c4ccccc4)[C@]12C)[C@H]3OC(=O)CBr	3.26342770252081	O=C(/C=C/c1ccccc1)O[C@H]1[C@H]2CO[C@]3(CCCCC3[C@H]1OC(=O)c1ccccc1)C2	0	1	0	0	0	0	0	0	0	0	4	4	0	0	0	0	0	0	0	0	0	0	0	0	0	1	0	0	0	0	0	0	0	0	2	0	1	0	0	0	4	5	0	0	1	0	0
CCC(=O)O[C@@H]1[C@H]2[C@H](OC(=O)/C=C/c3ccccc3)[C@H](OC(=O)c3ccccc3)[C@]3(C)[C@@H](OC(C)=O)CC[C@](C)(O)[C@@]13OC2(C)C	2.70843086044168	O=C(/C=C/c1ccccc1)O[C@H]1[C@H]2CO[C@]3(CCCCC3[C@H]1OC(=O)c1ccccc1)C2	0	1	0	0	0	0	0	0	0	0	4	4	0	0	0	0	0	0	0	0	0	0	0	0	0	0	0	0	0	0	0	0	0	0	2	0	1	0	0	0	4	5	0	0	0	0	0
CCCC(=O)O[C@@H]1[C@H]2[C@H](OC(=O)/C=C/c3ccccc3)[C@H](OC(=O)c3ccccc3)[C@]3(C)[C@@H](OC(C)=O)CC[C@](C)(O)[C@@]13OC2(C)C	3.23167900420623	O=C(/C=C/c1ccccc1)O[C@H]1[C@H]2CO[C@]3(CCCCC3[C@H]1OC(=O)c1ccccc1)C2	0	1	0	0	0	0	0	0	0	0	4	4	0	0	0	0	0	0	0	0	0	0	0	0	0	0	0	0	0	0	0	0	0	0	2	0	1	0	0	0	4	5	0	0	0	0	0
CCC(C)C(=O)O[C@@H]1[C@H]2[C@H](OC(=O)/C=C/c3ccccc3)[C@H](OC(=O)c3ccccc3)[C@]3(C)[C@@H](OC(C)=O)CC[C@](C)(O)[C@@]13OC2(C)C	2.98384284030165	O=C(/C=C/c1ccccc1)O[C@H]1[C@H]2CO[C@]3(CCCCC3[C@H]1OC(=O)c1ccccc1)C2	0	1	0	0	0	0	0	0	0	0	4	4	0	0	0	0	0	0	0	0	0	0	0	0	0	0	0	0	0	0	0	0	0	0	2	0	1	0	0	0	4	5	0	0	0	0	0
CC(=O)O[C@H]1CC[C@](C)(O)[C@]23OC(C)(C)[C@H]([C@H](OC(=O)/C=C/c4ccccc4)[C@H](OC(=O)c4ccccc4)[C@]12C)[C@H]3OC(=O)N(C)C	1.90162436140921	O=C(/C=C/c1ccccc1)O[C@H]1[C@H]2CO[C@]3(CCCCC3[C@H]1OC(=O)c1ccccc1)C2	0	1	0	0	0	0	0	0	0	0	4	4	0	0	0	1	0	0	0	0	0	0	0	0	0	0	0	1	0	0	0	0	0	0	2	0	1	0	0	0	3	5	0	0	0	0	0
CC(=O)O[C@H]1CC[C@](C)(O)[C@]23OC(C)(C)[C@H]([C@H](OC(=O)/C=C/c4ccccc4)[C@H](OC(=O)c4ccccc4)[C@]12C)[C@H]3OS(C)(=O)=O	2.60307034478385	O=C(/C=C/c1ccccc1)O[C@H]1[C@H]2CO[C@]3(CCCCC3[C@H]1OC(=O)c1ccccc1)C2	0	1	0	0	0	0	0	0	0	0	3	3	0	0	0	0	0	0	0	0	0	0	0	0	0	0	0	0	0	0	0	0	0	0	2	0	1	0	0	0	3	4	0	0	0	0	0
CC(=O)O[C@H]1CC[C@](C)(OC(C)=O)[C@]23OC(C)(C)[C@H]([C@H](OC(=O)/C=C/c4ccccc4)[C@H](OC(=O)c4ccccc4)[C@]12C)[C@H]3OC(C)=O	2.74617118842453	O=C(/C=C/c1ccccc1)O[C@H]1[C@H]2CO[C@]3(CCCCC3[C@H]1OC(=O)c1ccccc1)C2	0	0	0	0	0	0	0	0	0	0	5	5	0	0	0	0	0	0	0	0	0	0	0	0	0	0	0	0	0	0	0	0	0	0	2	0	1	0	0	0	5	6	0	0	0	0	0
COC(=O)CCC(=O)O[C@@H]1[C@H]2[C@H](OC(=O)/C=C/c3ccccc3)[C@H](OC(=O)c3ccccc3)[C@]3(C)[C@@H](OC(C)=O)CC[C@](C)(O)[C@@]13OC2(C)C	3.5619206910768	O=C(/C=C/c1ccccc1)O[C@H]1[C@H]2CO[C@]3(CCCCC3[C@H]1OC(=O)c1ccccc1)C2	0	1	0	0	0	0	0	0	0	0	5	5	0	0	0	0	0	0	0	0	0	0	0	0	0	0	0	0	0	0	0	0	0	0	2	0	1	0	0	0	5	6	0	0	0	0	0
CCOC(=O)CCC(=O)O[C@@H]1[C@H]2[C@H](OC(=O)/C=C/c3ccccc3)[C@H](OC(=O)c3ccccc3)[C@]3(C)[C@@H](OC(C)=O)CC[C@](C)(O)[C@@]13OC2(C)C	3.43931836898447	O=C(/C=C/c1ccccc1)O[C@H]1[C@H]2CO[C@]3(CCCCC3[C@H]1OC(=O)c1ccccc1)C2	0	1	0	0	0	0	0	0	0	0	5	5	0	0	0	0	0	0	0	0	0	0	0	0	0	0	0	0	0	0	0	0	0	0	2	0	1	0	0	0	5	6	0	0	0	0	0
COC(=O)CCCC(=O)O[C@@H]1[C@H]2[C@H](OC(=O)/C=C/c3ccccc3)[C@H](OC(=O)c3ccccc3)[C@]3(C)[C@@H](OC(C)=O)CC[C@](C)(O)[C@@]13OC2(C)C	2.58654104283264	O=C(/C=C/c1ccccc1)O[C@H]1[C@H]2CO[C@]3(CCCCC3[C@H]1OC(=O)c1ccccc1)C2	0	1	0	0	0	0	0	0	0	0	5	5	0	0	0	0	0	0	0	0	0	0	0	0	0	0	0	0	0	0	0	0	0	0	2	0	1	0	0	0	5	6	0	0	0	0	0
CC(=O)O[C@H]1CC[C@](C)(OC(=O)CNCC(C)C)[C@]23OC(C)(C)[C@H]([C@H](OC(=O)/C=C/c4ccccc4)[C@H](OC(=O)c4ccccc4)[C@]12C)[C@H]3OC(C)=O	2.55428018061442	O=C(/C=C/c1ccccc1)O[C@H]1[C@H]2CO[C@]3(CCCCC3[C@H]1OC(=O)c1ccccc1)C2	0	0	0	0	0	0	0	0	0	0	5	5	0	0	0	0	1	0	0	0	0	0	0	0	0	0	0	0	0	0	0	0	0	0	2	0	1	0	0	0	5	6	0	0	0	0	0
CC(=O)O[C@H]1CC[C@](C)(Cl)[C@]23OC(C)(C)[C@H]([C@H](OC(=O)/C=C/c4ccccc4)[C@H](OC(=O)c4ccccc4)[C@]12C)[C@H]3Cl	1.79957510705504	O=C(/C=C/c1ccccc1)O[C@H]1[C@H]2CO[C@]3(CCCCC3[C@H]1OC(=O)c1ccccc1)C2	0	0	0	0	0	0	0	0	0	0	3	3	0	0	0	0	0	0	0	0	0	0	0	0	0	2	0	0	0	0	0	0	0	0	2	0	1	0	0	0	3	4	0	0	2	0	0
CC(=O)O[C@H]1CC[C@](C)(O)[C@]23OC(C)(C)[C@H]([C@H](OC(=O)/C=C/c4ccccc4)[C@H](OC(=O)c4ccccc4)[C@]12C)[C@H]3OC(=O)CCC(=O)OCCO	2.78539190157781	O=C(/C=C/c1ccccc1)O[C@H]1[C@H]2CO[C@]3(CCCCC3[C@H]1OC(=O)c1ccccc1)C2	0	2	1	0	0	0	0	0	0	0	5	5	0	0	0	0	0	0	0	0	0	0	0	0	0	0	0	0	0	0	0	0	0	0	2	0	1	0	0	0	5	6	0	0	0	0	0
O=c1c(O)c(-c2ccccc2)oc2ccccc12	-0.210340371976184	O=c1cc(-c2ccccc2)oc2ccccc12	0	0	0	0	0	0	0	1	0	0	0	0	0	0	0	0	0	0	0	0	0	0	0	0	0	0	0	0	0	0	0	0	0	0	2	0	1	0	0	0	0	0	0	0	0	0	0
O=c1c(O)c(-c2ccccc2)oc2cc(O)cc(O)c12	0.319253614122436	O=c1cc(-c2ccccc2)oc2ccccc12	0	0	0	0	0	0	0	3	0	0	0	0	0	0	0	0	0	0	0	0	0	0	0	0	0	0	0	0	0	0	0	0	0	0	2	0	1	0	0	0	0	0	0	0	0	0	0
C=CC(C)(C)c1c(O)cc(O)c2c(=O)c(O)c(-c3ccccc3)oc12	2.89815754542241	O=c1cc(-c2ccccc2)oc2ccccc12	0	0	0	0	0	0	0	3	0	0	0	0	0	0	0	0	0	0	0	0	0	0	0	0	0	0	1	0	0	0	0	0	0	0	2	0	1	0	0	0	0	0	0	0	0	0	0
CC(C)=Cc1c(O)cc2oc(-c3ccccc3)c(O)c(=O)c2c1O	3.65800073236584	O=c1cc(-c2ccccc2)oc2ccccc12	0	0	0	0	0	0	0	3	0	0	0	0	0	0	0	0	0	0	0	0	0	0	0	0	0	0	1	0	0	0	0	0	0	0	2	0	1	0	0	0	0	0	0	0	0	0	0
CC(C)=Cc1c(O)cc(O)c2c(=O)c(O)c(-c3ccccc3)oc12	3.61193334130836	O=c1cc(-c2ccccc2)oc2ccccc12	0	0	0	0	0	0	0	3	0	0	0	0	0	0	0	0	0	0	0	0	0	0	0	0	0	0	1	0	0	0	0	0	0	0	2	0	1	0	0	0	0	0	0	0	0	0	0
O=c1c(O)c(-c2ccc(O)cc2)oc2cc(O)cc(O)c12	0.18109905743488	O=c1cc(-c2ccccc2)oc2ccccc12	0	0	0	0	0	0	0	4	0	0	0	0	0	0	0	0	0	0	0	0	0	0	0	0	0	0	0	0	0	0	0	0	0	0	2	0	1	0	0	0	0	0	0	0	0	0	0
COc1ccc(-c2oc3cc(O)cc(O)c3c(=O)c2O)cc1	0.59556349751189	O=c1cc(-c2ccccc2)oc2ccccc12	0	0	0	0	0	0	0	3	0	0	0	0	0	0	0	0	0	0	0	0	0	0	0	0	0	0	0	0	0	0	0	0	0	0	2	0	1	0	0	0	0	1	0	0	0	0	0
C=CC(C)(C)c1c(O)cc(O)c2c(=O)c(O)c(-c3ccc(OC)cc3)oc12	3.70403539903556	O=c1cc(-c2ccccc2)oc2ccccc12	0	0	0	0	0	0	0	3	0	0	0	0	0	0	0	0	0	0	0	0	0	0	0	0	0	0	1	0	0	0	0	0	0	0	2	0	1	0	0	0	0	1	0	0	0	0	0
O=c1c(O)c(-c2ccc(F)cc2)oc2cc(O)cc(O)c12	0.18109905743488	O=c1cc(-c2ccccc2)oc2ccccc12	0	0	0	0	0	0	0	3	0	0	0	0	0	0	0	0	0	0	0	0	0	0	0	0	0	0	0	0	0	0	0	0	0	0	2	0	1	0	0	0	0	0	0	0	1	0	0
O=c1c(O)c(-c2ccc(Cl)cc2Cl)oc2cc(O)cc(O)c12	0.710694093632544	O=c1cc(-c2ccccc2)oc2ccccc12	0	0	0	0	0	0	0	3	0	0	0	0	0	0	0	0	0	0	0	0	0	0	0	0	0	0	0	0	0	0	0	0	0	0	2	0	1	0	0	0	0	0	0	0	2	0	0
O=c1c(O)c(-c2ccc(I)cc2)oc2cc(O)cc(O)c12	2.00013967216249	O=c1cc(-c2ccccc2)oc2ccccc12	0	0	0	0	0	0	0	3	0	0	0	0	0	0	0	0	0	0	0	0	0	0	0	0	0	0	0	0	0	0	0	0	0	0	2	0	1	0	0	0	0	0	0	0	1	0	0
CCCCCCCCc1ccc(-c2oc3cc(O)cc(O)c3c(=O)c2O)cc1	4.9475196418766	O=c1cc(-c2ccccc2)oc2ccccc12	0	0	0	0	0	0	0	3	0	0	0	0	0	0	0	0	0	0	0	0	0	0	0	0	0	0	0	0	0	0	1	0	0	0	2	0	1	0	0	0	0	0	0	0	0	0	0
COc1c(-c2ccccc2)oc2cc(O)cc(O)c2c1=O	-0.0952111867415581	O=c1cc(-c2ccccc2)oc2ccccc12	0	0	0	0	0	0	0	2	0	0	0	0	0	0	0	0	0	0	0	0	0	0	0	0	0	0	0	0	0	0	0	0	0	0	2	0	1	0	0	0	0	1	0	0	0	0	0
C=CC(C)(C)c1c(OC)cc(O)c2c(=O)c(OC)c(-c3ccccc3)oc12	3.98033889469643	O=c1cc(-c2ccccc2)oc2ccccc12	0	0	0	0	0	0	0	1	0	0	0	0	0	0	0	0	0	0	0	0	0	0	0	0	0	0	1	0	0	0	0	0	0	0	2	0	1	0	0	0	0	2	0	0	0	0	0
O=c1cc(-c2ccccc2)oc2ccccc12	-1.43071060070541	O=c1cc(-c2ccccc2)oc2ccccc12	0	0	0	0	0	0	0	0	0	0	0	0	0	0	0	0	0	0	0	0	0	0	0	0	0	0	0	0	0	0	0	0	0	0	2	0	1	0	0	0	0	0	0	0	0	0	0
O=c1cc(-c2ccccc2)oc2cc(O)ccc12	-1.45373646508942	O=c1cc(-c2ccccc2)oc2ccccc12	0	0	0	0	0	0	0	1	0	0	0	0	0	0	0	0	0	0	0	0	0	0	0	0	0	0	0	0	0	0	0	0	0	0	2	0	1	0	0	0	0	0	0	0	0	0	0
O=c1cc(-c2ccccc2)oc2cc(O)cc(O)c12	-0.0952111867415581	O=c1cc(-c2ccccc2)oc2ccccc12	0	0	0	0	0	0	0	2	0	0	0	0	0	0	0	0	0	0	0	0	0	0	0	0	0	0	0	0	0	0	0	0	0	0	2	0	1	0	0	0	0	0	0	0	0	0	0
Cc1c(O)cc2oc(-c3ccccc3)cc(=O)c2c1O	0.963976547442243	O=c1cc(-c2ccccc2)oc2ccccc12	0	0	0	0	0	0	0	2	0	0	0	0	0	0	0	0	0	0	0	0	0	0	0	0	0	0	0	0	0	0	0	0	0	0	2	0	1	0	0	0	0	0	0	0	0	0	0
COc1cc(O)c2c(=O)cc(-c3ccccc3)oc2c1	0.250177192587088	O=c1cc(-c2ccccc2)oc2ccccc12	0	0	0	0	0	0	0	1	0	0	0	0	0	0	0	0	0	0	0	0	0	0	0	0	0	0	0	0	0	0	0	0	0	0	2	0	1	0	0	0	0	1	0	0	0	0	0
COc1cc2oc(-c3ccccc3)cc(=O)c2c(O)c1C	1.83896001279167	O=c1cc(-c2ccccc2)oc2ccccc12	0	0	0	0	0	0	0	1	0	0	0	0	0	0	0	0	0	0	0	0	0	0	0	0	0	0	0	0	0	0	0	0	0	0	2	0	1	0	0	0	0	1	0	0	0	0	0
O=c1cc(-c2ccc(O)cc2)oc2cc(O)cc(O)c12	-0.210340371976184	O=c1cc(-c2ccccc2)oc2ccccc12	0	0	0	0	0	0	0	3	0	0	0	0	0	0	0	0	0	0	0	0	0	0	0	0	0	0	0	0	0	0	0	0	0	0	2	0	1	0	0	0	0	0	0	0	0	0	0
O=c1cc(-c2ccc(F)c(F)c2)oc2cc(O)cc(O)c12	0.250177192587088	O=c1cc(-c2ccccc2)oc2ccccc12	0	0	0	0	0	0	0	2	0	0	0	0	0	0	0	0	0	0	0	0	0	0	0	0	0	0	0	0	0	0	0	0	0	0	2	0	1	0	0	0	0	0	0	0	2	0	0
O=c1cc(-c2ccc(I)cc2)oc2cc(O)cc(O)c12	1.30936653168832	O=c1cc(-c2ccccc2)oc2ccccc12	0	0	0	0	0	0	0	2	0	0	0	0	0	0	0	0	0	0	0	0	0	0	0	0	0	0	0	0	0	0	0	0	0	0	2	0	1	0	0	0	0	0	0	0	1	0	0
CC(C)Oc1cc(O)c2c(=O)cc(-c3ccccc3)oc2c1	2.09224472101786	O=c1cc(-c2ccccc2)oc2ccccc12	0	0	0	0	0	0	0	1	0	0	0	0	0	0	0	0	0	0	0	0	0	0	0	0	0	0	0	0	0	0	0	0	0	0	2	0	1	0	0	0	0	1	0	0	0	0	0
CC(C)c1c(O)cc2oc(-c3ccccc3)cc(=O)c2c1O	3.65800073236584	O=c1cc(-c2ccccc2)oc2ccccc12	0	0	0	0	0	0	0	2	0	0	0	0	0	0	0	0	0	0	0	0	0	0	0	0	0	0	0	0	0	0	0	0	0	0	2	0	1	0	0	0	0	0	0	0	0	0	0
CC(C)Oc1cc2oc(-c3ccccc3)cc(=O)c2c(O)c1C(C)C	3.35866046596702	O=c1cc(-c2ccccc2)oc2ccccc12	0	0	0	0	0	0	0	1	0	0	0	0	0	0	0	0	0	0	0	0	0	0	0	0	0	0	0	0	0	0	0	0	0	0	2	0	1	0	0	0	0	1	0	0	0	0	0
CC(C)Oc1c(C(C)C)c(O)c2c(=O)cc(-c3ccccc3)oc2c1C(C)C	5.50016464844085	O=c1cc(-c2ccccc2)oc2ccccc12	0	0	0	0	0	0	0	1	0	0	0	0	0	0	0	0	0	0	0	0	0	0	0	0	0	0	0	0	0	0	0	0	0	0	2	0	1	0	0	0	0	1	0	0	0	0	0
CC(C)=Cc1c(O)cc2oc(-c3ccccc3)cc(=O)c2c1O	3.28957298262513	O=c1cc(-c2ccccc2)oc2ccccc12	0	0	0	0	0	0	0	2	0	0	0	0	0	0	0	0	0	0	0	0	0	0	0	0	0	0	1	0	0	0	0	0	0	0	2	0	1	0	0	0	0	0	0	0	0	0	0
C=CC(C)(C)c1c(O)cc(O)c2c(=O)cc(-c3ccccc3)oc12	3.70403539903556	O=c1cc(-c2ccccc2)oc2ccccc12	0	0	0	0	0	0	0	2	0	0	0	0	0	0	0	0	0	0	0	0	0	0	0	0	0	0	1	0	0	0	0	0	0	0	2	0	1	0	0	0	0	0	0	0	0	0	0
CC(C)=Cc1c(O)cc(O)c2c(=O)cc(-c3ccccc3)oc12	3.35866046596702	O=c1cc(-c2ccccc2)oc2ccccc12	0	0	0	0	0	0	0	2	0	0	0	0	0	0	0	0	0	0	0	0	0	0	0	0	0	0	1	0	0	0	0	0	0	0	2	0	1	0	0	0	0	0	0	0	0	0	0
CC(C)=Cc1c(O)c(C=C(C)C)c2oc(-c3ccccc3)cc(=O)c2c1O	6.2826597519907	O=c1cc(-c2ccccc2)oc2ccccc12	0	0	0	0	0	0	0	2	0	0	0	0	0	0	0	0	0	0	0	0	0	0	0	0	0	0	2	0	0	0	0	0	0	0	2	0	1	0	0	0	0	0	0	0	0	0	0
CC(C)=CCC/C(C)=C/c1c(O)cc2oc(-c3ccccc3)cc(=O)c2c1O	5.20069786463597	O=c1cc(-c2ccccc2)oc2ccccc12	0	0	0	0	0	0	0	2	0	0	0	0	0	0	0	0	0	0	0	0	0	0	0	0	0	0	3	0	0	0	0	0	0	0	2	0	1	0	0	0	0	0	0	0	0	0	0
CC(C)=CCC/C(C)=C/c1c(O)cc(O)c2c(=O)cc(-c3ccccc3)oc12	5.7763356584	O=c1cc(-c2ccccc2)oc2ccccc12	0	0	0	0	0	0	0	2	0	0	0	0	0	0	0	0	0	0	0	0	0	0	0	0	0	0	3	0	0	0	0	0	0	0	2	0	1	0	0	0	0	0	0	0	0	0	0
C=CC(C)(C)c1c(O)cc(O)c2c(=O)cc(-c3ccc(O)cc3)oc12	2.43762653026902	O=c1cc(-c2ccccc2)oc2ccccc12	0	0	0	0	0	0	0	3	0	0	0	0	0	0	0	0	0	0	0	0	0	0	0	0	0	0	1	0	0	0	0	0	0	0	2	0	1	0	0	0	0	0	0	0	0	0	0
[truncated: 52 more columns]
