# Supplementary material for: A systematic study of key elements underlying molecular property prediction
Source: Nat Commun. 2023 Oct 13;14:6395. doi: 10.1038/s41467-023-41948-6 (PMC10575948; doi:10.1038/s41467-023-41948-6)
Supplement: Supplementary file 4 — Source Data [file 41467_2023_41948_MOESM4_ESM.zip › SourceData/SFig7/SFig7a.txt]

SMILES	label	mw	logp	nhbd	nhba	nrbonds	natoms	nhatoms	mr	tpsa	fcharge	scaffold	AC_status	mol_prop
CNCC1CC2c3ccccc3Cc4ccccc4N2O1	6.36	280.15756326	3.0618	1	3	2	21	21	84.3267	24.5	0	c1ccc2c(c1)Cc1ccccc1N1OCCC21	nonAC	A2a
CN(C)CC1CC2c3ccccc3Cc4ccccc4N2O1	6.43	294.173213324	3.404	0	3	2	22	22	88.9540000000001	15.71	0	c1ccc2c(c1)Cc1ccccc1N1OCCC21	nonAC	A2a
CN1CCN2c3ccccc3Cc4ccccc4C2C1	7.525	264.16264864	3.0839	0	2	0	20	20	83.2740000000001	6.48	0	c1ccc2c(c1)Cc1ccccc1N1CCNCC21	nonAC	A2a
CN(C)CC1CC2c3ccccc3Cc4ccc(cc4N2O1)Cl	6.32	328.134240972	4.0574	0	3	2	23	23	93.964	15.71	0	c1ccc2c(c1)Cc1ccccc1N1OCCC21	nonAC	A2a
CC(Cc1c[nH]c2c1c3c(cc2)OCCC3)N	4.72	230.141913196	2.3826	2	2	2	17	17	69.4681	51.04	0	c1cc2c3c(ccc2[nH]1)OCCC3	nonAC	A2a
COC1c2ccccc2C3(O1)CCN(CC3)Cc4ccccc4	5.21	309.172878976	3.8531	0	3	3	23	23	89.9080000000001	21.7	0	c1ccc(CN2CCC3(CC2)OCc2ccccc23)cc1	nonAC	A2a
COC1Cc2ccccc2C3(O1)CCN(CC3)CCCc4ccccc4	5.51	351.219829168	4.1557	0	3	5	26	26	104.143	21.7	0	c1ccc(CCCN2CCC3(CC2)OCCc2ccccc23)cc1	nonAC	A2a
COC1Cc2ccccc2C3(O1)CCN(CC3)Cc4ccccc4	5.52	323.18852904	3.7231	0	3	3	24	24	94.659	21.7	0	c1ccc(CN2CCC3(CC2)OCCc2ccccc23)cc1	nonAC	A2a
c1ccc(cc1)Cc2c(c(=O)n3ccccc3n2)CCN4CCc5c(c6ccccc6o5)C4	8.66	435.19467704	4.6323	0	5	5	33	33	129.609	50.75	0	O=c1c(CCN2CCc3oc4ccccc4c3C2)c(Cc2ccccc2)nc2ccccn12	nonAC	A2a
Cc1c(c(=O)n2ccccc2n1)CCN3CCc4c(c5cccc(c5o4)Cl)C3	9.05	393.12440456	4.00332	0	5	3	28	28	110.108	50.75	0	O=c1c(CCN2CCc3oc4ccccc4c3C2)cnc2ccccn12	nonAC	A2a
Cc1c(c(=O)n2cccc(c2n1)OC)CCN3CCc4c(c5ccccc5o4)C3	9.53	389.173941596	3.35852	0	6	4	29	29	111.65	59.98	0	O=c1c(CCN2CCc3oc4ccccc4c3C2)cnc2ccccn12	nonAC	A2a
Cc1c(c(=O)n2cc(ccc2n1)Cl)CCN3CCc4c(c5ccccc5o4)C3	9.67	393.12440456	4.00332	0	5	3	28	28	110.108	50.75	0	O=c1c(CCN2CCc3oc4ccccc4c3C2)cnc2ccccn12	nonAC	A2a
Cc1c(c(=O)n2ccccc2n1)CCN3CCc4c(c5cc(ccc5o4)Cl)C3	8.41	393.12440456	4.00332	0	5	3	28	28	110.108	50.75	0	O=c1c(CCN2CCc3oc4ccccc4c3C2)cnc2ccccn12	nonAC	A2a
Cc1c(c(=O)n2cc(ccc2n1)Br)CCN3CCc4c(c5ccccc5o4)C3	9.45	437.07388898	4.11242	0	5	3	28	28	112.798	50.75	0	O=c1c(CCN2CCc3oc4ccccc4c3C2)cnc2ccccn12	nonAC	A2a
Cc1ccn2c(c1)nc(c(c2=O)CCN3CCc4c(c5ccccc5o4)C3)C	9.35	373.179026976	3.65834	0	5	3	28	28	109.835	50.75	0	O=c1c(CCN2CCc3oc4ccccc4c3C2)cnc2ccccn12	nonAC	A2a
Cc1c(c(=O)n2cc(c(cc2n1)OC)OC)CCN3CCc4c(c5ccccc5o4)C3	8.45	419.18450628	3.36712	0	7	5	31	31	118.202	69.21	0	O=c1c(CCN2CCc3oc4ccccc4c3C2)cnc2ccccn12	nonAC	A2a
Cc1c(c(=O)n2ccccc2n1)CCN3CCc4c(c5ccccc5o4)C3	9.26	359.163376912	3.34992	0	5	3	27	27	105.098	50.75	0	O=c1c(CCN2CCc3oc4ccccc4c3C2)cnc2ccccn12	nonAC	A2a
Cc1c(c(=O)n2ccccc2n1)CCCN3CCc4c(c5ccccc5o4)C3	7.99	373.179026976	3.74002	0	5	4	28	28	109.715	50.75	0	O=c1c(CCCN2CCc3oc4ccccc4c3C2)cnc2ccccn12	nonAC	A2a
Cc1c(c(=O)n2cccc(c2n1)O)CCN3CCc4c(c5ccccc5o4)C3	9.16	375.158291532	3.05552	1	6	3	28	28	106.7628	70.98	0	O=c1c(CCN2CCc3oc4ccccc4c3C2)cnc2ccccn12	nonAC	A2a
c1ccc2c(c1)OCC(O2)C3=NCCN3	8.08	204.089877624	0.828099999999999	1	4	1	15	15	56.6577	42.85	0	c1ccc2c(c1)OCC(C1=NCCN1)O2	nonAC	A2a
Cc1c(c(=O)n2cc(cc(c2n1)Cl)Cl)CCN3CCc4c(c5ccccc5o4)C3	9.23	427.085432208	4.65672	0	5	3	29	29	115.118	50.75	0	O=c1c(CCN2CCc3oc4ccccc4c3C2)cnc2ccccn12	nonAC	A2a
Cc1cc(n2c(c1)nc(c(c2=O)CCN3CCc4c(c5ccccc5o4)C3)C)C	9.47	387.19467704	3.96676	0	5	3	29	29	114.572	50.75	0	O=c1c(CCN2CCc3oc4ccccc4c3C2)cnc2ccccn12	nonAC	A2a
Cc1cccn2c1nc(c(c2=O)CCN3CCc4c(c5ccccc5o4)C3)C	9.22	373.179026976	3.65834	0	5	3	28	28	109.835	50.75	0	O=c1c(CCN2CCc3oc4ccccc4c3C2)cnc2ccccn12	nonAC	A2a
Cc1c(c(=O)n2cc(cc(c2n1)Cl)C(F)(F)F)CCN3CCc4c(c5ccccc5o4)C3	8.93	461.111789188	5.02212	0	5	3	32	32	115.11	50.75	0	O=c1c(CCN2CCc3oc4ccccc4c3C2)cnc2ccccn12	nonAC	A2a
Cc1c(c(=O)n2cc(ccc2n1)I)CCN3CCc4c(c5ccccc5o4)C3	9.62	485.06002488	3.95452	0	5	3	28	28	117.815	50.75	0	O=c1c(CCN2CCc3oc4ccccc4c3C2)cnc2ccccn12	nonAC	A2a
Cc1c(c(=O)n2ccccc2n1)CCN3CCc4c(c5ccccc5s4)C3	8.76	375.140533292	3.81842	0	5	3	27	27	110.709	37.61	0	O=c1c(CCN2CCc3sc4ccccc4c3C2)cnc2ccccn12	nonAC	A2a
CN1CCN2c3c(cccn3)Cc4ccccc4C2C1	7.07	265.157897608	2.4789	0	3	0	20	20	81.069	19.37	0	c1ccc2c(c1)Cc1cccnc1N1CCNCC21	nonAC	A2a
Cc1ccc2nc(c(c(=O)n2c1)CCN3CCc4c(c5ccccc5o4)C3)C	9.46	373.179026976	3.65834	0	5	3	28	28	109.835	50.75	0	O=c1c(CCN2CCc3oc4ccccc4c3C2)cnc2ccccn12	nonAC	A2a
Cc1cccc2n1c(=O)c(c(n2)C)CCN3CCc4c(c5ccccc5o4)C3	9.54	373.179026976	3.65834	0	5	3	28	28	109.835	50.75	0	O=c1c(CCN2CCc3oc4ccccc4c3C2)cnc2ccccn12	nonAC	A2a
CN(C)CC1CC2c3ccccc3Cc4ccc(cc4N2O1)F	6.3	312.163791512	3.5431	0	3	2	23	23	88.912	15.71	0	c1ccc2c(c1)Cc1ccccc1N1OCCC21	nonAC	A2a
c1ccc2c(c1)cccc2Cc3c[nH]cn3	5.52	208.100048384	3.1537	1	1	2	16	16	65.3417	28.68	0	c1ccc2c(Cc3c[nH]cn3)cccc2c1	nonAC	A2a
CC(c1cccc2c1cccc2)c3c[nH]cn3	5.28	222.115698448	3.7147	1	1	2	17	17	70.0527	28.68	0	c1ccc2c(Cc3c[nH]cn3)cccc2c1	nonAC	A2a
c1ccc2c(c1)cccc2C(c3c[nH]cn3)O	4.21	224.094963004	2.6446	2	2	2	17	17	66.5975	48.91	0	c1ccc2c(Cc3c[nH]cn3)cccc2c1	nonAC	A2a
Cc1cccc(c1C)C(C)c2c[nH]cn2	5.47	200.131348512	3.17834	1	1	2	15	15	62.0207	28.68	0	c1ccc(Cc2c[nH]cn2)cc1	nonAC	A2a
c1cc(ccc1N2CCN(CC2)Cc3ccc4c(c3)OCC(=O)N4)Cl	5.96	357.12440456	2.9931	1	4	3	25	25	99.5087	44.81	0	O=C1COc2cc(CN3CCN(c4ccccc4)CC3)ccc2N1	nonAC	A2a
CN(C)c1c2ccccc2nc(n1)NC3CCC(CC3)NC(=O)c4cc(cc(c4)OC)OC	7.15	449.242689852	3.8661	2	7	7	33	33	130.5439	88.61	0	O=C(NC1CCC(Nc2ncc3ccccc3n2)CC1)c1ccccc1	nonAC	A2a
CN(C)c1c2ccccc2nc(n1)NC3CCC(CC3)NC(=O)c4cccc(c4)Br	7.2	467.132072552	4.6114	2	5	5	30	30	125.1399	70.15	0	O=C(NC1CCC(Nc2ncc3ccccc3n2)CC1)c1ccccc1	nonAC	A2a
Cc1cccc(c1)C(=O)NC2CCC(CC2)Nc3nc4ccccc4c(n3)N(C)C	6.96	403.237210548	4.15732	2	5	5	30	30	122.1769	70.15	0	O=C(NC1CCC(Nc2ncc3ccccc3n2)CC1)c1ccccc1	nonAC	A2a
CN(C)c1c2ccccc2nc(n1)NC3CCC(CC3)NC(=O)c4cccc(c4)C(F)(F)F	7.22	457.208945112	4.8677	2	5	5	33	33	122.4419	70.15	0	O=C(NC1CCC(Nc2ncc3ccccc3n2)CC1)c1ccccc1	nonAC	A2a
CN(C)c1c2ccccc2nc(n1)NC3CCC(CC3)NC(=O)c4cccc(c4)F	6.89	407.212138672	3.988	2	5	5	30	30	117.3979	70.15	0	O=C(NC1CCC(Nc2ncc3ccccc3n2)CC1)c1ccccc1	nonAC	A2a
CN(C)c1c2ccccc2nc(n1)NC3CCC(CC3)NC(=O)c4cccc(c4)C#N	6.82	414.216809452	3.72058	2	6	5	31	31	122.1549	93.94	0	O=C(NC1CCC(Nc2ncc3ccccc3n2)CC1)c1ccccc1	nonAC	A2a
CN(C)c1c2ccccc2nc(n1)NC3CCC(CC3)NC(=O)c4ccc(cc4)F	6.82	407.212138672	3.988	2	5	5	30	30	117.3979	70.15	0	O=C(NC1CCC(Nc2ncc3ccccc3n2)CC1)c1ccccc1	nonAC	A2a
CN(C)c1c2ccccc2nc(n1)NC3CCC(CC3)NC(=O)c4cccc(c4)Cl	7.12	423.182588132	4.5023	2	5	5	30	30	122.4499	70.15	0	O=C(NC1CCC(Nc2ncc3ccccc3n2)CC1)c1ccccc1	nonAC	A2a
CN(C)c1c2ccccc2nc(n1)NC3CCC(CC3)NC(=O)c4cccc(c4)[N+](=O)[O-]	7.01	434.206638692	3.7571	2	7	6	32	32	124.0943	113.29	0	O=C(NC1CCC(Nc2ncc3ccccc3n2)CC1)c1ccccc1	nonAC	A2a
CN(C)c1c2ccccc2nc(n1)NC3CCC(CC3)NC(=O)c4ccc(c(c4)F)F	6.785	425.20271686	4.1271	2	5	5	31	31	117.3559	70.15	0	O=C(NC1CCC(Nc2ncc3ccccc3n2)CC1)c1ccccc1	nonAC	A2a
CN(C)c1c2ccccc2nc(n1)NC3CCC(CC3)NC(=O)c4ccc(c(c4)Cl)Cl	7.33	457.14361578	5.1557	2	5	5	31	31	127.4599	70.15	0	O=C(NC1CCC(Nc2ncc3ccccc3n2)CC1)c1ccccc1	nonAC	A2a
CN(C)c1c2ccccc2nc(n1)NC3CCC(CC3)NC(=O)c4ccc(c(c4F)F)F	6.7	443.193295048	4.2662	2	5	5	32	32	117.3139	70.15	0	O=C(NC1CCC(Nc2ncc3ccccc3n2)CC1)c1ccccc1	nonAC	A2a
c1ccc2c(c1)cccc2S(=O)(=O)NCC3CCC(CC3)CNc4nc5ccccc5c(n4)N	7.01	475.204196168	4.562	3	6	7	34	34	137.0246	110	0	O=S(=O)(NCC1CCC(CNc2ncc3ccccc3n2)CC1)c1cccc2ccccc12	nonAC	A2a
CN(C)c1c2ccccc2nc(n1)NCC3CCC(CC3)CNS(=O)(=O)C	7.07	391.204196168	2.4633	2	6	7	27	27	110.6492	87.22	0	c1ccc2nc(NCC3CCCCC3)ncc2c1	nonAC	A2a
CCCCS(=O)(=O)NCC1CCC(CC1)CNc2nc3ccccc3c(n2)N(C)C	7.24	433.25114636	3.6336	2	6	10	30	30	124.5002	87.22	0	c1ccc2nc(NCC3CCCCC3)ncc2c1	nonAC	A2a
CN(C)CCCOc1ccc(cc1Br)CCNC(=O)c2cc(c[nH]2)Br	6.73	471.015701176	3.8427	2	3	9	25	25	107.3379	57.36	0	O=C(NCCc1ccccc1)c1ccc[nH]1	nonAC	A2a
c1ccc(c(c1)c2cn3c(csc3n2)CN4CCNCC4)NC(=O)c5cnc6ccccc6n5	5.55	469.168479356	3.6635	2	8	5	34	34	134.1429	87.45	0	O=C(Nc1ccccc1-c1cn2c(CN3CCNCC3)csc2n1)c1cnc2ccccc2n1	nonAC	A2a
CCCN1CCC(CC1)COc2c3cccn3c4c(csc4n2)C	6.05	343.17183342	4.35822	0	5	5	24	24	100.262	29.77	0	c1cc2c(OCC3CCNCC3)nc3sccc3n2c1	nonAC	A2a
CC1=C(c2cc(ccc2C1)S(=O)(=O)Nc3cccc4c3cccc4)CCN(C)C	5.96	406.171499072	4.9219	1	3	6	29	29	120.6675	49.41	0	O=S(=O)(Nc1cccc2ccccc12)c1ccc2c(c1)C=CC2	nonAC	A2a
CC1=C(c2cc(ccc2C1)NS(=O)(=O)c3csc4c3cccc4)CCN(C)C	6.16	412.127920008	4.9834	1	4	6	28	28	118.5445	49.41	0	O=S(=O)(Nc1ccc2c(c1)C=CC2)c1csc2ccccc12	nonAC	A2a
Cc1ccc(cc1)N2CCN(CC2)CCCn3c(=O)c(c(c(n3)C)C=C)N	6.5	367.237210548	2.29764	1	6	6	27	27	112.1864	67.39	0	O=c1cccnn1CCCN1CCN(c2ccccc2)CC1	nonAC	A2a
COC(=O)C1C(CCC2C1CC3c4c(c5ccccc5[nH]4)CCN3C2)O	8.44	354.194342692	2.6471	2	4	1	26	26	98.6605000000001	65.56	0	c1ccc2c3c([nH]c2c1)C1CC2CCCCC2CN1CC3	nonAC	A2a
CCN(CC)C(=O)C1CN(C2Cc3c[nH]c4c3c(ccc4)C2=C1)C(=O)Nc5ccccc5	5.71	428.221226136	4.5083	2	2	4	32	32	127.3524	68.44	0	O=C(Nc1ccccc1)N1CCC=C2c3cccc4[nH]cc(c34)CC21	nonAC	A2a
Cc1cc(nc(n1)NC2CCC(CC2)NC(=O)c3ccc(cc3)Cl)N(C)C	6.14	387.182588132	3.65752	2	5	5	27	27	109.6809	70.15	0	O=C(NC1CCC(Nc2ncccn2)CC1)c1ccccc1	nonAC	A2a
Cc1cc(nc(n1)NC2CCC(CC2)NC(=O)c3ccc(c(c3)Cl)Cl)N(C)C	6.89	421.14361578	4.31092	2	5	5	28	28	114.6909	70.15	0	O=C(NC1CCC(Nc2ncccn2)CC1)c1ccccc1	nonAC	A2a
Cc1cc(nc(n1)NC2CCC(CC2)NC(=O)c3cc(cc(c3)C(F)(F)F)C(F)(F)F)N(C)C	6.7	489.19632974	5.04172	2	5	5	34	34	114.6749	70.15	0	O=C(NC1CCC(Nc2ncccn2)CC1)c1ccccc1	nonAC	A2a
Cc1cccc(c1)C(=O)NC2CCC(CC2)Nc3ncc(c(n3)N(C)C)C	6.24	367.237210548	3.31254	2	5	5	27	27	109.4079	70.15	0	O=C(NC1CCC(Nc2ncccn2)CC1)c1ccccc1	nonAC	A2a
Cc1ccc(cc1)C(=O)NC2CCC(CC2)Nc3ncc(c(n3)N(C)C)C	5.75	367.237210548	3.31254	2	5	5	27	27	109.4079	70.15	0	O=C(NC1CCC(Nc2ncccn2)CC1)c1ccccc1	nonAC	A2a
Cc1cnc(nc1N(C)C)NC2CCC(CC2)NC(=O)c3ccc(cc3)F	6.33	371.212138672	3.14322	2	5	5	27	27	104.6289	70.15	0	O=C(NC1CCC(Nc2ncccn2)CC1)c1ccccc1	nonAC	A2a
Cc1cnc(nc1N(C)C)NC2CCC(CC2)NC(=O)c3ccc(cc3)Cl	5.8	387.182588132	3.65752	2	5	5	27	27	109.6809	70.15	0	O=C(NC1CCC(Nc2ncccn2)CC1)c1ccccc1	nonAC	A2a
Cc1cnc(nc1N(C)C)NC2CCC(CC2)CNC(=O)c3ccc(c(c3)F)F	6.68	403.218366924	3.52992	2	5	6	29	29	109.1559	70.15	0	O=C(NCC1CCC(Nc2ncccn2)CC1)c1ccccc1	nonAC	A2a
c1cc2c(cc1NS(=O)(=O)c3c(nc4n3ccs4)Cl)C(=CC2)C5CCNC5	6.05	420.048145464	3.399	2	6	4	27	27	107.9872	75.5	0	O=S(=O)(Nc1ccc2c(c1)C(C1CCNC1)=CC2)c1cnc2sccn12	nonAC	A2a
CC1=C(c2cc(ccc2C1)NS(=O)(=O)c3c(nc4n3ccs4)Cl)C5CCCN(C5)C	5.92	462.095095656	4.5214	1	6	4	30	30	121.8485	66.71	0	O=S(=O)(Nc1ccc2c(c1)C(C1CCCNC1)=CC2)c1cnc2sccn12	nonAC	A2a
c1cc(ccc1c2ccc(cn2)NC(=O)NCCCCN3CCCCC3)F	4.46	370.216889704	4.2753	2	3	7	27	27	106.1774	57.26	0	O=C(NCCCCN1CCCCC1)Nc1ccc(-c2ccccc2)nc1	nonAC	A2a
CC(C)(C)CC(C)(C)c1ccc(cc1)OCCOCC[N+](C)(C)Cc2ccccc2	5.51	412.32100600409	6.07240000000001	0	2	11	30	30	126.9754	18.46	1	c1ccc(C[NH2+]CCOCCOc2ccccc2)cc1	nonAC	A2a
CC(C)(C)c1ccc(cc1)CN(C)Cc2cccc3c2cccc3	5.44	317.214349864	5.76930000000001	0	1	4	24	24	104.261	3.24	0	c1ccc(CNCc2cccc3ccccc23)cc1	nonAC	A2a
c1ccc2c(c1)nc(s2)SSc3nc4ccccc4s3	6.05	331.957032256	5.7054	0	6	3	20	20	90.954	25.78	0	c1ccc2sc(SSc3nc4ccccc4s3)nc2c1	nonAC	A2a
c1c(cc(c(c1Sc2cc(cc(c2O)Cl)Cl)O)Cl)Cl	5.42	353.884261152	5.8626	2	3	2	19	19	80.3766	40.46	0	c1ccc(Sc2ccccc2)cc1	nonAC	A2a
CN1C2CCC1CC(C2)OC(c3ccccc3)c4ccccc4	6.26	307.19361442	4.4178	0	2	4	23	23	93.4070000000001	12.47	0	c1ccc(C(OC2CC3CCC(C2)N3)c2ccccc2)cc1	nonAC	A2a
COc1ccc(cc1)CCN2CCC(CC2)Nc3nc4ccccc4n3Cc5ccc(cc5)F	5.32	458.248189832	5.35130000000001	1	5	8	34	34	135.0177	42.32	0	c1ccc(CCN2CCC(Nc3nc4ccccc4n3Cc3ccccc3)CC2)cc1	nonAC	A2a
c1cc(c(c2c1nccn2)Br)NC3=NCCN3	6.53	291.01195742	1.7634	2	5	1	17	17	71.1654	62.2	0	c1cnc2cc(NC3=NCCN3)ccc2n1	nonAC	A2a
c1ccc2c(c1)N=C(c3cc(ccc3O2)Cl)N4CCNCC4	5.88	313.098189812	3.4292	1	4	0	22	22	88.6077000000001	36.86	0	c1ccc2c(c1)N=C(N1CCNCC1)c1ccccc1O2	nonAC	A2a
c1ccc2c(c1)cccc2N=C=S	5.2	185.029920224	3.5741	0	2	1	13	13	58.634	12.36	0	c1ccc2ccccc2c1	nonAC	A2a
CCCCCCCCCc1ccc(cc1)O	5.17	220.182715388	4.68530000000001	1	1	8	16	16	69.8038000000001	20.23	0	c1ccccc1	AC	A2a
CCCCCCCCc1ccc(cc1)O	4.85	206.167065324	4.2952	1	1	7	15	15	65.1868	20.23	0	c1ccccc1	AC	A2a
Cc1ccc(c(c1)C)N=CN(C)C=Nc2ccc(cc2C)C	6.03	293.189197736	4.87188	0	2	4	22	22	95.899	27.96	0	C(=Nc1ccccc1)NC=Nc1ccccc1	nonAC	A2a
CN(C)CCC=C1c2ccccc2CCc3c1cccc3	6.46	277.183049736	4.1686	0	1	3	21	21	90.5420000000001	3.24	0	C=C1c2ccccc2CCc2ccccc21	nonAC	A2a
CC(=O)Nc1ccc-2c(c1)Cc3c2cccc3	4.68	223.099714036	3.2162	1	1	1	17	17	68.9877	29.1	0	c1ccc2c(c1)Cc1ccccc1-2	nonAC	A2a
CCOC(=O)C1=C(NC(=C(C1c2ccccc2Cl)C(=O)OC)C)COCCN	6.22	408.14519958	2.2663	2	7	8	28	28	105.5771	99.88	0	C1=CC(c2ccccc2)C=CN1	nonAC	A2a
c1c(c(cc(c1Cl)Cl)Cl)OCC#CI	5.91	359.837245788	4.4215	0	1	2	14	14	68.763	9.23	0	c1ccccc1	AC	A2a
CC(C)(C)c1ccc(cc1)C(=O)CCCN2CCC(CC2)OC(c3ccccc3)c4ccccc4	6.08	469.298079488	7.21760000000001	0	3	9	35	35	143.9805	29.54	0	O=C(CCCN1CCC(OC(c2ccccc2)c2ccccc2)CC1)c1ccccc1	nonAC	A2a
CN(C)c1ccc(cc1)C(=C2C=CC(=[N+](C)C)C=C2)c3ccc(cc3)N(C)C	6.27	372.24342438009	4.4596	0	2	4	28	28	122.9554	9.49	1	[N+]=C1C=CC(=C(c2ccccc2)c2ccccc2)C=C1	nonAC	A2a
c1cc(ccc1COC(Cn2ccnc2)c3ccc(cc3Cl)Cl)Cl	5.36	380.02499614	5.8014	0	3	6	24	24	97.671	27.05	0	c1ccc(COC(Cn2ccnc2)c2ccccc2)cc1	nonAC	A2a
CNCC(c1ccc(c(c1)O)O)O	6.13	183.089543276	0.3506	4	4	3	13	13	48.6581	72.72	0	c1ccccc1	AC	A2a
c1cc(c(c(c1)Cl)C=NNC(=N)N)Cl	7.39	230.012601616	1.81037	3	2	2	14	14	59.1058	74.26	0	c1ccccc1	AC	A2a
c1c(c(c(c(c1Cl)Cl)Cc2c(c(cc(c2Cl)Cl)Cl)O)O)Cl	5.26	403.849895512	6.609	2	2	2	21	21	89.0796	40.46	0	c1ccc(Cc2ccccc2)cc1	nonAC	A2a
CCC1CN2CCc3cc(c(cc3C2CC1CC4c5cc(c(cc5CCN4)OC)OC)OC)OC	7.42	480.29880776	4.9434	1	6	7	35	35	138.0627	52.19	0	c1ccc2c(c1)CCNC2CC1CCN2CCc3ccccc3C2C1	nonAC	A2a
c1cc(c(c(c1)Cl)CC(=O)NC(=N)N)Cl	6.87	245.012267268	1.54557	3	2	2	15	15	60.2228	78.97	0	c1ccccc1	AC	A2a
c1ccc(cc1)C=CCN2CCN(CC2)C(c3ccc(cc3)F)c4ccc(cc4)F	6.24	404.206405272	5.38520000000001	0	2	6	30	30	118.132	6.48	0	C(=Cc1ccccc1)CN1CCN(C(c2ccccc2)c2ccccc2)CC1	nonAC	A2a
CC(CO)NC(=O)C1CN(C2Cc3c[nH]c4c3c(ccc4)C2=C1)C	5.78	325.179026976	1.5346	3	3	3	24	24	94.5782000000001	68.36	0	C1=C2c3cccc4[nH]cc(c34)CC2NCC1	AC	A2a
c1ccc2c(c1)N(c3cc(ccc3S2)C(F)(F)F)CCCN4CCN(CC4)CCO	6.67	437.174868112	4.3081	1	5	6	30	30	113.5978	29.95	0	c1ccc2c(c1)Sc1ccccc1N2CCCN1CCNCC1	nonAC	A2a
c1ccc2c(c1)[nH]c(=O)n2C3=CCN(CC3)CCCC(=O)c4ccc(cc4)F	5.53	379.169605164	3.6784	1	4	6	28	28	107.8532	58.1	0	O=C(CCCN1CC=C(n2c(=O)[nH]c3ccccc32)CC1)c1ccccc1	nonAC	A2a
c1cc(ccc1C(=O)CCCN2CCC(CC2)(c3ccc(cc3)Cl)O)F	5.3	375.140134876	4.4256	1	3	6	26	26	100.9873	40.54	0	O=C(CCCN1CCC(c2ccccc2)CC1)c1ccccc1	nonAC	A2a
c1cc(c(c(c1)Cl)NC2=NCCN2)Cl	6.55	229.017352648	2.3645	2	3	1	14	14	60.3894	36.42	0	c1ccc(NC2=NCCN2)cc1	nonAC	A2a
CC1(CCCCC1)COc2ccc(cc2)CC3C(=O)NC(=O)S3	4.78	333.139864596	3.9299	1	4	5	23	23	91.7507000000001	55.4	0	O=C1NC(=O)C(Cc2ccc(OCC3CCCCC3)cc2)S1	nonAC	A2a
COc1cc(c(cc1C(=O)NC2CCN(CC2OC)CCCOc3ccc(cc3)F)Cl)N	5.75	465.183062308	3.3581	2	6	9	32	32	122.0366	86.05	0	O=C(NC1CCN(CCCOc2ccccc2)CC1)c1ccccc1	nonAC	A2a
CN(C)CCC=C1c2ccccc2COc3c1cccc3	5.88	279.162314292	3.9624	0	2	3	21	21	87.4660000000001	12.47	0	C=C1c2ccccc2COc2ccccc21	nonAC	A2a
CN1CCN(CC1)C(c2ccccc2)c3ccccc3	5.81	266.178298704	3.0234	0	2	3	20	20	83.7970000000001	6.48	0	c1ccc(C(c2ccccc2)N2CCNCC2)cc1	nonAC	A2a
CCN(CC)C(=S)SSC(=S)N(CC)CC	5.31	296.05093264	3.6212	0	4	4	16	16	86.22	6.48	0		nonAC	A2a
c1ccc(cc1)C(c2ccccc2)(c3ccccc3Cl)n4ccnc4	4.93	344.108026224	5.3767	0	2	4	25	25	101.843	17.82	0	c1ccc(C(c2ccccc2)(c2ccccc2)n2ccnc2)cc1	nonAC	A2a
CCC(=C(CC)c1ccc(cc1)O)c2ccc(cc2)O	4.85	268.14632988	4.82860000000001	2	2	4	20	20	83.6096	40.46	0	C(=Cc1ccccc1)c1ccccc1	nonAC	A2a
CCN(CC)CCOc1ccc(cc1)C(=C(c2ccccc2)Cl)c3ccccc3	6.03	405.185942196	6.56260000000001	0	2	9	29	29	124.378	12.47	0	C(=C(c1ccccc1)c1ccccc1)c1ccccc1	nonAC	A2a
CN1CCN(CC1)C2=Nc3cc(ccc3Nc4c2cccc4)Cl	7.05	326.129824288	3.7227	1	4	0	23	23	96.4437	30.87	0	c1ccc2c(c1)N=C(N1CCNCC1)c1ccccc1N2	nonAC	A2a
CN(C)CCCN1c2ccccc2Sc3c1cc(cc3)Cl	6.45	318.095747288	4.8944	0	3	4	21	21	92.194	6.48	0	c1ccc2c(c1)Nc1ccccc1S2	nonAC	A2a
c1ccc(cc1)C=CCN2CCN(CC2)C(c3ccccc3)c4ccccc4	6.35	368.225248896	5.10700000000001	0	2	6	28	28	118.216	6.48	0	C(=Cc1ccccc1)CN1CCN(C(c2ccccc2)c2ccccc2)CC1	nonAC	A2a
c1ccc2c(c1)[nH]c(=O)n2CCCN3CCC(CC3)n4c5ccc(cc5[nH]c4=O)Cl	5.56	425.161852688	3.3532	2	5	5	30	30	119.4554	78.82	0	O=c1[nH]c2ccccc2n1CCCN1CCC(n2c(=O)[nH]c3ccccc32)CC1	nonAC	A2a
CN(C)CCCN1c2ccccc2CCc3c1cc(cc3)Cl	5.85	314.154976416	4.5284	0	2	4	22	22	95.4790000000001	6.48	0	c1ccc2c(c1)CCc1ccccc1N2	nonAC	A2a
CN1CCC(=C2c3ccccc3C=Cc4c2cccc4)CC1	6.55	287.167399672	4.6979	0	1	0	22	22	94.5650000000001	3.24	0	C1=Cc2ccccc2C(=C2CCNCC2)c2ccccc21	nonAC	A2a
CC12CCC3C(C1CCC2(C#C)O)CCC4=Cc5c(cno5)CC34C	4.74	337.204179104	4.221	1	3	0	25	25	96.3528	46.26	0	C1=C2CCC3C4CCCC4CCC3C2Cc2cnoc21	nonAC	A2a
CN(C)CCC(c1ccc(cc1)Cl)c2ccccn2	4.69	274.123676288	3.8186	0	2	5	19	19	80.703	16.13	0	c1ccc(Cc2ccccn2)cc1	nonAC	A2a
COc1ccccc1OCCNCC(COc2cccc3c2c4ccccc4[nH]3)O	6.98	406.189257312	3.738	3	5	10	30	30	118.6652	75.74	0	c1ccc(OCCNCCCOc2cccc3[nH]c4ccccc4c23)cc1	nonAC	A2a
CCCCCCCCCCCCCCCC[n+]1ccccc1	6.62	304.29987663609	6.45540000000001	0	0	15	22	22	96.9490000000001	3.88	1	c1cc[nH+]cc1	nonAC	A2a
CC(c1ccccc1)(c2ccc(cc2)Cl)OCCC3CCCN3C	6.74	343.170292132	5.10440000000001	0	2	6	24	24	100.569	12.47	0	c1ccc(C(OCCC2CCCN2)c2ccccc2)cc1	nonAC	A2a
Cc1cc(c(c(c1CC2=NCCN2)C)O)C(C)(C)C	7.64	260.188863388	2.85074	2	3	2	19	19	80.2895	44.62	0	c1ccc(CC2=NCCN2)cc1	nonAC	A2a
c1cc(ccc1C(=N)N)OCCCCCOc2ccc(cc2)C(=N)N	5.86	340.189926008	2.88284	4	4	10	25	25	99.7572	118.2	0	c1ccc(OCCCCCOc2ccccc2)cc1	nonAC	A2a
CN(C)CCCN1c2ccccc2Sc3c1cccc3	6.47	284.13471964	4.241	0	3	4	20	20	87.1840000000001	6.48	0	c1ccc2c(c1)Nc1ccccc1S2	nonAC	A2a
CC(CN1c2ccccc2Sc3c1cccc3)N(C)C	6.17	284.13471964	4.2394	0	3	3	20	20	87.1620000000001	6.48	0	c1ccc2c(c1)Nc1ccccc1S2	nonAC	A2a
CCCN1CC(CC2C1Cc3c[nH]c4c3c2ccc4)CSC	6.58	314.181669832	4.2711	1	2	4	22	22	96.8847000000001	19.03	0	c1cc2c3c(c[nH]c3c1)CC1NCCCC21	nonAC	A2a
COc1cc2c(cc1OC)nc(nc2N)N3CCN(CC3)C(=O)c4ccco4	5.58	383.159354152	1.7846	1	8	4	28	28	103.8789	106.95	0	O=C(c1ccco1)N1CCN(c2ncc3ccccc3n2)CC1	nonAC	A2a
CN(C)CCN(Cc1ccc(cc1)OC)c2ccccn2	5.53	285.184112356	2.6584	0	4	7	21	21	86.8350000000001	28.6	0	c1ccc(CNc2ccccn2)cc1	nonAC	A2a
Cc1cc2c(s1)Nc3ccccc3N=C2N4CCN(CC4)C	6.27	312.14086764	3.43922	1	5	0	22	22	94.0477	30.87	0	c1ccc2c(c1)N=C(N1CCNCC1)c1ccsc1N2	nonAC	A2a
Cc1ccc(cc1)N(CC2=NCCN2)c3cccc(c3)O	8.22	281.152812228	2.84042	2	4	4	21	21	86.5965	47.86	0	c1ccc(N(CC2=NCCN2)c2ccccc2)cc1	nonAC	A2a
c1ccc2c(c1)N(c3cc(ccc3S2)Cl)CCCN4CCC(CC4)C(=O)N	7.18	401.132861068	4.5301	1	4	5	27	27	111.9984	49.57	0	c1ccc2c(c1)Sc1ccccc1N2CCCN1CCCCC1	nonAC	A2a
c1cc(c(cc1Cl)Cl)CON=C(Cn2ccnc2)c3ccc(cc3Cl)Cl	5.39	426.981272756	6.1178	0	4	6	26	26	106.477	39.41	0	c1ccc(CON=C(Cn2ccnc2)c2ccccc2)cc1	nonAC	A2a
CNCCC=C1c2ccccc2CCc3c1cccc3	6.14	263.167399672	3.8264	1	1	3	20	20	85.9147000000001	12.03	0	C=C1c2ccccc2CCc2ccccc21	nonAC	A2a
c1ccc2c(c1)C(=Nc3ccccc3S2)N4CCN(CC4)CCOCCO	5.6	383.16674804	2.856	1	6	5	27	27	109.1218	48.3	0	c1ccc2c(c1)N=C(N1CCNCC1)c1ccccc1S2	nonAC	A2a
CN1CCN(CC1)CCCN2c3ccccc3Sc4c2cc(cc4)Cl	6.77	373.137946448	4.5802	0	4	4	25	25	107.577	9.72	0	c1ccc2c(c1)Sc1ccccc1N2CCCN1CCNCC1	nonAC	A2a
CCN(CC)CCCC(C)Nc1c2ccc(cc2nc3c1cc(cc3)OC)Cl	5.64	399.20774026	5.97240000000001	1	4	9	28	28	120.9177	37.39	0	c1ccc2nc3ccccc3cc2c1	nonAC	A2a
Cc1ccccc1C(c2ccccc2)OCCN(C)C	5.67	269.177964356	3.66262	0	2	6	20	20	83.9700000000001	12.47	0	c1ccc(Cc2ccccc2)cc1	nonAC	A2a
CNCCCC12CCC(c3c1cccc3)c4c2cccc4	5.74	277.183049736	4.2114	1	1	4	21	21	87.9017000000001	12.03	0	c1ccc2c(c1)C1CCC2c2ccccc21	nonAC	A2a
CCN(CC)CCNC(=O)c1cc(c(cc1OC)N)Cl	5.57	299.140054624	2.0024	2	4	7	20	20	82.5376	67.59	0	c1ccccc1	AC	A2a
c1cc(c(cc1Cl)Cl)COC(Cn2ccnc2)c3ccc(cc3Cl)Cl	5.4	413.986023788	6.4548	0	3	6	25	25	102.681	27.05	0	c1ccc(COC(Cn2ccnc2)c2ccccc2)cc1	nonAC	A2a
Cn1cc2c3c1cccc3C4CC(CN(C4C2)C)CNC(=O)OCc5ccccc5	7.24	403.225977168	4.0647	1	4	4	30	30	118.5187	46.5	0	O=C(NCC1CNC2Cc3c[nH]c4cccc(c34)C2C1)OCc1ccccc1	nonAC	A2a
CCN(CC)C(=O)NC1CN(C2Cc3c[nH]c4c3c(ccc4)C2=C1)C	9.51	338.210661452	2.8414	2	2	3	25	25	101.6384	51.37	0	C1=C2c3cccc4[nH]cc(c34)CC2NCC1	AC	A2a
CN(C)CCN(Cc1cccs1)c2ccccn2	5.93	261.129968608	2.7113	0	4	6	18	18	78.1600000000001	19.37	0	c1ccc(NCc2cccs2)nc1	nonAC	A2a
CCOc1cc(c(cc1C(=O)NCC2CN(CCO2)Cc3ccc(cc3)F)Cl)N	5.43	421.15684756	3.0908	2	5	7	29	29	110.7836	76.82	0	O=C(NCC1CN(Cc2ccccc2)CCO1)c1ccccc1	nonAC	A2a
CCC(CO)NC(=O)C1CN(C2Cc3c[nH]c4c3c(ccc4)C2=C1)C	5.8	339.19467704	1.9247	3	3	4	25	25	99.1952000000001	68.36	0	C1=C2c3cccc4[nH]cc(c34)CC2NCC1	AC	A2a
CN1CCCC(C1)CN2c3ccccc3Sc4c2cccc4	5.84	310.150369704	4.6311	0	3	2	22	22	94.234	6.48	0	c1ccc2c(c1)Sc1ccccc1N2CC1CCCNC1	nonAC	A2a
c1ccc(c(c1)C(c2ccc(cc2)Cl)C(Cl)Cl)Cl	5.13	317.95366104	5.929	0	0	3	18	18	80.241	0	0	c1ccc(Cc2ccccc2)cc1	nonAC	A2a
CCC(CO)NC(=O)C1CN(C2Cc3cn(c4c3c(ccc4)C2=C1)C)C	5.79	353.210327104	1.9351	2	4	4	26	26	103.8155	57.5	0	C1=C2c3cccc4[nH]cc(c34)CC2NCC1	AC	A2a
CN1CCC(=C2c3ccccc3CC(=O)c4c2ccs4)CC1	5.66	309.118735228	4.0144	0	3	0	22	22	91.5485	20.31	0	O=C1Cc2ccccc2C(=C2CCNCC2)c2ccsc21	nonAC	A2a
c1cc(c(c(c1)Cl)c2c3ccc(nn3cnc2=O)Sc4ccc(cc4F)F)Cl	4.47	434.981144708	5.4927	0	5	3	28	28	105.194	47.26	0	O=c1ncn2nc(Sc3ccccc3)ccc2c1-c1ccccc1	nonAC	A2a
c1ccn2c(c1)nn(c2=O)CCCN3CCN(CC3)c4cccc(c4)Cl	6.04	371.151288004	2.3617	0	6	5	26	26	104.174	45.78	0	O=c1n(CCCN2CCN(c3ccccc3)CC2)nc2ccccn12	nonAC	A2a
CC(C)C(CCCN(C)CCc1ccc(c(c1)OC)OC)(C#N)c2ccc(c(c2)OC)OC	6.24	454.283157696	5.09308	0	6	13	33	33	131.656	63.95	0	c1ccc(CCCCNCCc2ccccc2)cc1	nonAC	A2a
COC(=O)C1C(CCC2C1CC3c4c(c5ccccc5[nH]4)CCN3C2)O	8.145	354.194342692	2.6471	2	4	1	26	26	98.6605000000001	65.56	0	c1ccc2c3c([nH]c2c1)C1CC2CCCCC2CN1CC3	nonAC	A2a
COc1cc2c(cc1OC)nc(nc2N)N3CCN(CC3)C(=O)C4CCCO4	4.86	387.19065428	1.0568	1	8	4	28	28	104.8214	103.04	0	O=C(C1CCCO1)N1CCN(c2ncc3ccccc3n2)CC1	nonAC	A2a
CN1CCCCC1CCN2c3ccccc3Sc4c2cc(cc4)SC	6.88	370.153740832	5.88560000000001	0	4	4	25	25	110.68	6.48	0	c1ccc2c(c1)Sc1ccccc1N2CCC1CCCCN1	nonAC	A2a
CC(Cc1ccccc1)N(C)CC#C	5.75	187.136099544	2.1826	0	1	4	14	14	61.071	3.24	0	c1ccccc1	AC	A2a
c1cc(ccc1CSC(Cn2ccnc2)c3ccc(cc3Cl)Cl)Cl	5.39	396.00215252	6.518	0	3	6	24	24	104.177	17.82	0	c1ccc(CSC(Cn2ccnc2)c2ccccc2)cc1	nonAC	A2a
CCC(=C(c1ccccc1)c2ccc(cc2)OCCN(C)C)c3ccccc3	5.71	371.224914548	5.99610000000001	0	2	8	28	28	119.582	12.47	0	C(=C(c1ccccc1)c1ccccc1)c1ccccc1	nonAC	A2a
CCN(CC)CCNC(=O)c1cc(ccc1OC)S(=O)(=O)C	5.68	328.145678248	1.1703	1	5	8	22	22	86.2250000000001	75.71	0	c1ccccc1	AC	A2a
CC(C)(C)C#CC=CCN(C)Cc1cccc2c1cccc2	5.24	291.1986998	4.8773	0	1	4	22	22	96.653	3.24	0	c1ccc2ccccc2c1	nonAC	A2a
Cc1c(c(=O)n2c(n1)CCCC2)CCN3CCC(CC3)c4c5ccc(cc5on4)F	8.01	410.211804324	3.59042	0	6	4	30	30	112.258	64.16	0	O=c1c(CCN2CCC(c3noc4ccccc34)CC2)cnc2n1CCCC2	nonAC	A2a
CC1CCC(CC1)NC(=O)N(CCCl)N=O	5.32	247.108754496	2.4969	1	3	4	16	16	63.1727	61.77	0	C1CCCCC1	nonAC	A2a
CNC1CCC(c2c1cccc2)c3ccc(c(c3)Cl)Cl	6.54	305.073804904	5.1796	1	1	2	20	20	85.7817	12.03	0	c1ccc(C2CCCc3ccccc32)cc1	nonAC	A2a
CCCCCCCCNC(C)C(c1ccc(cc1)SC(C)C)O	5.69	337.24393574	5.55910000000001	2	3	12	23	23	103.2355	32.26	0	c1ccccc1	AC	A2a
c1ccc(c(c1)CN2CCc3c(ccs3)C2)Cl	6.42	263.053548128	3.9598	0	2	2	17	17	73.589	3.24	0	c1ccc(CN2CCc3sccc3C2)cc1	nonAC	A2a
CCN1CCCC1CNC(=O)c2cc(ccc2OC)S(=O)(=O)N	5.7	341.140927216	0.556700000000001	2	5	6	23	23	86.9694	101.73	0	O=C(NCC1CCCN1)c1ccccc1	nonAC	A2a
c1cc(ccc1c2c(c3ccc(cc3s2)O)C(=O)c4ccc(cc4)OCCN5CCCCC5)O	5.78	473.166079344	6.07520000000001	2	6	7	34	34	136.2511	70	0	O=C(c1ccc(OCCN2CCCCC2)cc1)c1c(-c2ccccc2)sc2ccccc12	nonAC	A2a
c1cc(sc1)C(=N)Nc2ccc3c(c2)CCN3C4CCNCC4	4.62	326.156517704	3.30007	3	4	3	23	23	98.1541	51.15	0	N=C(Nc1ccc2c(c1)CCN2C1CCNCC1)c1cccs1	nonAC	A2a
Cc1ccc(c2c1CCC2)OCC(C(C)NC(C)C)O	9.3	277.204179104	2.60992	2	3	6	20	20	82.4395000000001	41.49	0	c1ccc2c(c1)CCC2	nonAC	A2a
CN(C)CC(=C)C(=O)c1ccc(cc1)OS(=O)(=O)c2ccc(cc2)C(=O)O	4.3	389.093308328	2.453	1	6	8	27	27	99.6816000000001	100.98	0	O=S(=O)(Oc1ccccc1)c1ccccc1	nonAC	ABL1
c1cc(ccc1c2coc3cc(cc(c3c2=O)O)O)O	5	270.05282342	2.5768	3	5	1	20	20	72.9144	90.9	0	O=c1c(-c2ccccc2)coc2ccccc12	nonAC	ABL1
CN(C)CC(=C)C(=O)c1ccc(cc1)OS(=O)(=O)c2ccc(cc2)C(=O)N(C)C	4.16	416.140592868	2.4566	0	6	8	29	29	110.7398	83.99	0	O=S(=O)(Oc1ccccc1)c1ccccc1	nonAC	ABL1
Cc1c(sc(n1)C)c2c3c(n[nH]2)-c4cccc(c4C3=O)NC(=O)NN5CCN(CC5)C	4.75	437.163393976	2.64534	3	7	3	31	31	119.2626	106.25	0	O=C(Nc1cccc2c1C(=O)c1c-2n[nH]c1-c1cncs1)NN1CCNCC1	nonAC	ABL1
c1ccnc(c1)c2ccnc(n2)Nc3cccc(c3)[N+](=O)[O-]	5.92	293.091274592	3.1904	1	6	4	22	22	81.6421	93.84	0	c1ccc(Nc2nccc(-c3ccccn3)n2)cc1	nonAC	ABL1
Cc1ccc(cc1)C(=O)Nc2ccc(c(c2)Nc3nccc(n3)c4cccnc4)C	7.2	395.174610292	5.15134	2	5	5	30	30	118.8569	79.8	0	O=C(Nc1cccc(Nc2nccc(-c3cccnc3)n2)c1)c1ccccc1	AC	ABL1
Cc1ccc(cc1Nc2nccc(n2)c3cccnc3)NC(=O)c4ccc(cc4)CN5CCN(CC5)C	6.59633333333	493.259008612	4.59032	2	7	7	37	37	146.8939	86.28	0	O=C(Nc1cccc(Nc2nccc(-c3cccnc3)n2)c1)c1ccc(CN2CCNCC2)cc1	nonAC	ABL1
Cc1ccc(cc1Nc2nccc(n2)c3cccnc3)NC(=O)c4ccc(cc4)Cl	6.1	415.119987876	5.49632	2	5	5	30	30	119.1299	79.8	0	O=C(Nc1cccc(Nc2nccc(-c3cccnc3)n2)c1)c1ccccc1	AC	ABL1
c1cc(cc(c1)Cl)Nc2nccc(n2)c3cccnc3	5.82	282.067224032	3.9356	1	4	3	20	20	79.9977	50.7	0	c1ccc(Nc2nccc(-c3cccnc3)n2)cc1	AC	ABL1
c1ccc(cc1)C(=O)Nc2cccc(c2)Nc3nccc(n3)c4cccnc4	6.4	367.143310164	4.5345	2	5	5	28	28	109.3829	79.8	0	O=C(Nc1cccc(Nc2nccc(-c3cccnc3)n2)c1)c1ccccc1	AC	ABL1
c1cc(cc(c1)Nc2nccc(n2)c3cccnc3)C(=O)O	5.1	292.096025624	2.9804	2	5	4	22	22	81.947	88	0	c1ccc(Nc2nccc(-c3cccnc3)n2)cc1	AC	ABL1
Cc1ccc(cc1Nc2nccc(n2)c3cccnc3)NC(=O)c4ccc5ccccc5c4	6.7	431.174610292	5.99612	2	5	5	33	33	131.6259	79.8	0	O=C(Nc1cccc(Nc2nccc(-c3cccnc3)n2)c1)c1ccc2ccccc2c1	nonAC	ABL1
Cc1ccc(cc1Nc2nccc(n2)c3cccnc3)NC(=O)C	5.24	319.143310164	3.54902	2	5	4	24	24	94.0284	79.8	0	c1ccc(Nc2nccc(-c3cccnc3)n2)cc1	AC	ABL1
c1cc(cc(c1)NC(=O)c2ccc(cc2)F)Nc3nccc(n3)c4cccnc4	6.7	385.133888352	4.6736	2	5	5	29	29	109.3409	79.8	0	O=C(Nc1cccc(Nc2nccc(-c3cccnc3)n2)c1)c1ccccc1	AC	ABL1
c1cc(cc(c1)[N+](=O)[O-])Nc2nccc(n2)c3ccncc3	4.22	293.091274592	3.1904	1	6	4	22	22	81.6421	93.84	0	c1ccc(Nc2nccc(-c3ccncc3)n2)cc1	AC	ABL1
c1cc(cc(c1)Nc2nccc(n2)c3cccnc3)C(=O)NCCCN	6.4	348.16985926	2.3608	3	6	7	26	26	100.9923	105.82	0	c1ccc(Nc2nccc(-c3cccnc3)n2)cc1	AC	ABL1
c1cc(cc(c1)Nc2nccc(n2)c3ccncc3)N	6.22	263.117095416	2.8644	2	5	3	20	20	79.4001	76.72	0	c1ccc(Nc2nccc(-c3ccncc3)n2)cc1	AC	ABL1
CCCCCC(=O)Nc1cccc(c1)Nc2nccc(n2)c3cccnc3	6.7	361.190260356	4.801	2	5	8	27	27	107.7594	79.8	0	c1ccc(Nc2nccc(-c3cccnc3)n2)cc1	AC	ABL1
c1cc(cc(c1)OCCn2ccnc2)Nc3nccc(n3)c4cccnc4	6	358.154209196	3.5577	1	7	7	27	27	102.7097	77.75	0	c1cc(Nc2nccc(-c3cccnc3)n2)cc(OCCn2ccnc2)c1	nonAC	ABL1
Cc1ccc(cc1)C(=O)Nc2cccc(c2)Nc3nccc(n3)c4cccnc4	6	381.158960228	4.84292	2	5	5	29	29	114.1199	79.8	0	O=C(Nc1cccc(Nc2nccc(-c3cccnc3)n2)c1)c1ccccc1	AC	ABL1
COc1ccccc1C(=O)Nc2cccc(c2)Nc3nccc(n3)c4cccnc4	5.72	397.153874848	4.5431	2	6	6	30	30	115.9349	89.03	0	O=C(Nc1cccc(Nc2nccc(-c3cccnc3)n2)c1)c1ccccc1	AC	ABL1
c1cc(cc(c1)n2ccnc2)Nc3nccc(n3)c4cccnc4	5.48	314.127994448	3.4679	1	6	4	24	24	92.1097	68.52	0	c1cncc(-c2ccnc(Nc3cccc(-n4ccnc4)c3)n2)c1	nonAC	ABL1
c1ccnc(c1)C(=O)Nc2cccc(c2)Nc3nccc(n3)c4cccnc4	5.42	368.138559132	3.9295	2	6	5	28	28	107.1779	92.69	0	O=C(Nc1cccc(Nc2nccc(-c3cccnc3)n2)c1)c1ccccn1	nonAC	ABL1
COC(=O)c1cccc(c1)Nc2nccc(n2)c3cccnc3	5.29	306.111675688	3.0688	1	6	4	23	23	86.3272	77	0	c1ccc(Nc2nccc(-c3cccnc3)n2)cc1	AC	ABL1
c1ccc2c(c1)c(c[nH]2)c3ccnc(n3)Nc4cccc(c4)OC(C(F)F)(F)F	6.43	402.110373948	5.6052	2	4	6	29	29	100.6284	62.83	0	c1ccc(Nc2nccc(-c3c[nH]c4ccccc34)n2)cc1	nonAC	ABL1
c1ccc(c(c1)C(=O)Nc2cccc(c2)Nc3nccc(n3)c4cccnc4)C(=O)O	5.7	411.133139404	4.2327	3	6	6	31	31	116.3422	117.1	0	O=C(Nc1cccc(Nc2nccc(-c3cccnc3)n2)c1)c1ccccc1	AC	ABL1
CN1CCN(CC1)Cc2ccc(cc2)C(=O)Nc3cccc(c3)Nc4nccc(n4)c5cccnc5	7	479.243358548	4.2819	2	7	7	36	36	142.1569	86.28	0	O=C(Nc1cccc(Nc2nccc(-c3cccnc3)n2)c1)c1ccc(CN2CCNCC2)cc1	nonAC	ABL1
c1cc(cc(c1)NC(=O)c2cccnc2)Nc3nccc(n3)c4cccnc4	6.82	368.138559132	3.9295	2	6	5	28	28	107.1779	92.69	0	O=C(Nc1cccc(Nc2nccc(-c3cccnc3)n2)c1)c1cccnc1	nonAC	ABL1
c1cc(cc(c1)OC(C(F)F)(F)F)Nc2nccc(n2)c3cccc4c3ccn4CCCN	6.46	459.168223172	5.4274	2	6	9	33	33	117.9391	77.99	0	c1ccc(Nc2nccc(-c3cccc4[nH]ccc34)n2)cc1	nonAC	ABL1
Cc1ccc(cc1Nc2nccc(n2)c3cccnc3)NC(=O)c4ccccc4OC	6.1	411.169524912	4.85152	2	6	6	31	31	120.6719	89.03	0	O=C(Nc1cccc(Nc2nccc(-c3cccnc3)n2)c1)c1ccccc1	AC	ABL1
c1cc(cc(c1)NC(=O)c2cccs2)Nc3nccc(n3)c4cccnc4	6.52	373.0997311	4.596	2	6	5	27	27	107.2599	79.8	0	O=C(Nc1cccc(Nc2nccc(-c3cccnc3)n2)c1)c1cccs1	nonAC	ABL1
Cc1ccc(cc1Nc2nccc(n2)c3cccnc3)NC(=O)c4ccccc4	5.65	381.158960228	4.84292	2	5	5	29	29	114.1199	79.8	0	O=C(Nc1cccc(Nc2nccc(-c3cccnc3)n2)c1)c1ccccc1	AC	ABL1
Cc1ccc(cc1Nc2nccc(n2)c3cccnc3)N	5.82	277.13274548	3.17282	2	5	3	21	21	84.1371	76.72	0	c1ccc(Nc2nccc(-c3cccnc3)n2)cc1	AC	ABL1
c1ccc(cc1)Nc2nccc(n2)c3cccnc3	5.75	248.106196384	3.2822	1	4	3	19	19	74.9877	50.7	0	c1ccc(Nc2nccc(-c3cccnc3)n2)cc1	AC	ABL1
c1cc(cc(c1)NC(=O)c2ccncc2)Nc3nccc(n3)c4cccnc4	6.3	368.138559132	3.9295	2	6	5	28	28	107.1779	92.69	0	O=C(Nc1cccc(Nc2nccc(-c3cccnc3)n2)c1)c1ccncc1	nonAC	ABL1
c1cc(cc(c1)Nc2nccc(n2)c3cccnc3)N	6.16	263.117095416	2.8644	2	5	3	20	20	79.4001	76.72	0	c1ccc(Nc2nccc(-c3cccnc3)n2)cc1	AC	ABL1
c1cc(cc(c1)[N+](=O)[O-])Nc2nccc(n2)c3cccnc3	4.47	293.091274592	3.1904	1	6	4	22	22	81.6421	93.84	0	c1ccc(Nc2nccc(-c3cccnc3)n2)cc1	AC	ABL1
c1cc(cc(c1)NC(=O)C2CCCCC2)Nc3nccc(n3)c4cccnc4	6.35	373.190260356	4.801	2	5	5	28	28	110.1924	79.8	0	O=C(Nc1cccc(Nc2nccc(-c3cccnc3)n2)c1)C1CCCCC1	nonAC	ABL1
c1cc(cc(c1)NC(=O)c2ccc(cc2)C#N)Nc3nccc(n3)c4cccnc4	5.89	392.138559132	4.40618	2	6	5	30	30	114.0979	103.59	0	O=C(Nc1cccc(Nc2nccc(-c3cccnc3)n2)c1)c1ccccc1	AC	ABL1
c1cc(cc(c1)Cl)Nc2c3c([nH]nc3ncn2)Nc4ccc(cc4)N	5.93	351.099921128	4.0757	4	6	4	25	25	100.5555	104.54	0	c1ccc(Nc2ncnc3n[nH]c(Nc4ccccc4)c23)cc1	nonAC	ABL1
c1ccc(cc1)Nc2c3c([nH]nc3Nc4ccccc4)ncn2	5.71	302.127994448	3.8401	3	5	4	23	23	91.1331	78.52	0	c1ccc(Nc2ncnc3[nH]nc(Nc4ccccc4)c23)cc1	nonAC	ABL1
c1cc(cc(c1)N)c2c3c(ncnc3Nc4cccc(c4)Cl)n[nH]2	5.51	336.089022096	3.9991	3	5	3	24	24	96.2668	92.51	0	c1ccc(Nc2ncnc3n[nH]c(-c4ccccc4)c23)cc1	nonAC	ABL1
COc1cccc(c1)Nc2c3c(ncnc3Nc4cccc(c4)Cl)n[nH]2	5.47	366.09958678	4.5021	3	6	5	26	26	102.6951	87.75	0	c1ccc(Nc2ncnc3n[nH]c(Nc4ccccc4)c23)cc1	nonAC	ABL1
c1ccc(c(c1)C(=O)Nc2cccc(c2)C(F)(F)F)NCc3ccncc3	5.55	371.124546792	4.9648	2	3	5	27	27	97.4029	54.02	0	O=C(Nc1ccccc1)c1ccccc1NCc1ccncc1	nonAC	ABL1
c1ccc(cc1)CNc2c3c([nH]n2)ncnc3Nc4cccc(c4)Cl	5.18	350.10467216	4.362	3	5	5	25	25	100.1871	78.52	0	c1ccc(CNc2n[nH]c3ncnc(Nc4ccccc4)c23)cc1	nonAC	ABL1
c1cc(cc(c1)Cl)Nc2c3c(ncnc3[nH]n2)N	6.39	260.057721968	2.3321	3	5	2	18	18	70.8308	92.51	0	c1ccc(Nc2n[nH]c3ncncc23)cc1	nonAC	ABL1
c1cc(cc(c1)O)c2c3c(ncnc3Nc4cccc(c4)Cl)n[nH]2	6.75	337.073037684	4.1225	3	5	3	24	24	93.5192	86.72	0	c1ccc(Nc2ncnc3n[nH]c(-c4ccccc4)c23)cc1	nonAC	ABL1
c1cc(cc(c1)Cl)Nc2c3c([nH]nc3ncn2)c4ccc(cc4)N	5.44	336.089022096	3.9991	3	5	3	24	24	96.2668	92.51	0	c1ccc(Nc2ncnc3n[nH]c(-c4ccccc4)c23)cc1	nonAC	ABL1
c1cc(cc(c1)Cl)Nc2c3c(nc(nc3n[nH]2)N)N	6.39	275.068621	1.9143	4	6	2	19	19	75.2432	118.53	0	c1ccc(Nc2[nH]nc3ncncc23)cc1	nonAC	ABL1
COc1ccc(cc1)c2c3c(ncnc3Nc4cccc(c4)Cl)n[nH]2	4.78	351.088687748	4.4255	2	5	4	25	25	98.4064	75.72	0	c1ccc(Nc2ncnc3n[nH]c(-c4ccccc4)c23)cc1	nonAC	ABL1
COc1cccc(c1)CNc2c3c(ncnc3Nc4cccc(c4)Cl)n[nH]2	5.46	380.115236844	4.3706	3	6	6	27	27	106.7391	87.75	0	c1ccc(CNc2[nH]nc3ncnc(Nc4ccccc4)c23)cc1	nonAC	ABL1
c1cc(cc(c1)Cl)Nc2c3c([nH]nc3Nc4cccc(c4)Cl)ncn2	5.7	370.050049744	5.1469	3	5	4	25	25	101.1531	78.52	0	c1ccc(Nc2ncnc3[nH]nc(Nc4ccccc4)c23)cc1	nonAC	ABL1
c1cc(cc(c1)Cl)Nc2c3c(ncnc3Nc4cccc(c4)Br)n[nH]2	5.87	413.999534164	5.256	3	5	4	25	25	103.8431	78.52	0	c1ccc(Nc2ncnc3n[nH]c(Nc4ccccc4)c23)cc1	nonAC	ABL1
c1ccc(cc1)Nc2c3c([nH]nc3ncn2)Nc4cccc(c4)Cl	5.87	336.089022096	4.4935	3	5	4	24	24	96.1431	78.52	0	c1ccc(Nc2ncnc3n[nH]c(Nc4ccccc4)c23)cc1	nonAC	ABL1
c1cc(cc(c1)O)Nc2c3c(ncnc3Nc4cccc(c4)Cl)n[nH]2	6.59	352.083936716	4.1991	4	6	4	25	25	97.8079	98.75	0	c1ccc(Nc2ncnc3n[nH]c(Nc4ccccc4)c23)cc1	nonAC	ABL1
CN1CCC(CC1)COc2cc3c(cc2OC)c(ncn3)Nc4ccc(cc4F)Br	6.945	474.106666328	5.0042	1	6	6	30	30	119.1887	59.51	0	c1ccc(Nc2ncnc3cc(OCC4CCNCC4)ccc23)cc1	nonAC	ABL1
COc1cc2c(cc1OC)ncnc2Nc3cccc(c3)Br	7.52	359.026938788	4.1531	1	5	4	22	22	90.0667	56.27	0	c1ccc(Nc2ncnc3ccccc23)cc1	nonAC	ABL1
c1cc(cc(c1)Cl)Nc2c3c([nH]nc3ncn2)Nc4ccc(cc4)O	6.82	352.083936716	4.1991	4	6	4	25	25	97.8079	98.75	0	c1ccc(Nc2ncnc3n[nH]c(Nc4ccccc4)c23)cc1	nonAC	ABL1
c1ccc2c(c1)cncc2c3cccc(c3)NC(=O)c4ccccc4NCc5ccncc5	5.27	430.179361324	6.1612	2	4	6	33	33	133.1379	66.91	0	O=C(Nc1cccc(-c2cncc3ccccc23)c1)c1ccccc1NCc1ccncc1	nonAC	ABL1
Cc1cccc(c1)Nc2c3c([nH]nc3Nc4cccc(c4)Cl)ncn2	5.78	350.10467216	4.80192	3	5	4	25	25	100.8801	78.52	0	c1ccc(Nc2ncnc3[nH]nc(Nc4ccccc4)c23)cc1	nonAC	ABL1
c1ccc(cc1)c2c3c([nH]n2)ncnc3Nc4cccc(c4)Cl	5.43	321.078123064	4.4169	2	4	3	23	23	91.8544	66.49	0	c1ccc(Nc2ncnc3[nH]nc(-c4ccccc4)c23)cc1	nonAC	ABL1
c1cc(cc(c1)Cl)Nc2c3c([nH]nc3ncn2)c4ccc(cc4)O	6.62	337.073037684	4.1225	3	5	3	24	24	93.5192	86.72	0	c1ccc(Nc2ncnc3n[nH]c(-c4ccccc4)c23)cc1	nonAC	ABL1
Cc1ccc(cc1Nc2nccc(n2)c3cccnc3)NC(=O)N4CCCCC4	6.03	388.201159388	4.60842	2	5	4	29	29	114.1674	83.04	0	O=C(Nc1cccc(Nc2nccc(-c3cccnc3)n2)c1)N1CCCCC1	nonAC	ABL1
Cc1ccc(cc1Nc2nccc(n2)c3cccnc3)NC(=O)Nc4cccc(c4)Cl	6.76	430.130886908	5.88802	3	5	5	31	31	123.8181	91.83	0	O=C(Nc1ccccc1)Nc1cccc(Nc2nccc(-c3cccnc3)n2)c1	nonAC	ABL1
Cc1ccc(cc1Nc2nccc(n2)c3cccnc3)NC(=O)Nc4cccnc4	6	397.165108228	4.62962	3	6	5	30	30	116.6031	104.72	0	O=C(Nc1cccnc1)Nc1cccc(Nc2nccc(-c3cccnc3)n2)c1	nonAC	ABL1
Cc1ccc(cc1Nc2nccc(n2)c3cccnc3)NC(=O)Nc4cccc(c4)N(C)C	7.25	439.21205842	5.30062	3	6	6	33	33	133.1351	95.07	0	O=C(Nc1ccccc1)Nc1cccc(Nc2nccc(-c3cccnc3)n2)c1	nonAC	ABL1
CCN(CC)c1cccc(c1)NC(=O)Nc2ccc(c(c2)Nc3nccc(n3)c4cccnc4)C	6.55	467.243358548	6.08082000000001	3	6	8	35	35	142.3691	95.07	0	O=C(Nc1ccccc1)Nc1cccc(Nc2nccc(-c3cccnc3)n2)c1	nonAC	ABL1
Cc1ccc(cc1Nc2nccc(n2)c3cccnc3)NC(=O)Nc4cccc(c4)N5CCCC5	7.28	465.227708484	5.83482	3	6	6	35	35	140.2551	95.07	0	O=C(Nc1cccc(Nc2nccc(-c3cccnc3)n2)c1)Nc1cccc(N2CCCC2)c1	nonAC	ABL1
CC12C(C(CC(O1)n3c4ccccc4c5c3c6n2c7ccccc7c6c8c5C(=O)NC8)NC)OC	6.87714285714	466.200490692	4.354	2	6	2	35	35	135.6479	69.45	0	O=C1NCc2c1c1c3ccccc3n3c1c1c2c2ccccc2n1C1CCCC3O1	nonAC	ABL1
COc1cc2c(cc1OC)-c3c(c([nH]n3)Nc4cccc(c4)F)C2	7.66	325.122654972	3.8808	2	4	4	24	24	89.6164	59.17	0	c1ccc(Nc2[nH]nc3c2Cc2ccccc2-3)cc1	nonAC	ABL1
c1cc2c(cc1O)cc([nH]2)C(=O)c3cc4cc(ccc4[nH]3)O	5.89	292.084792244	3.2914	4	3	2	22	22	83.3595	89.11	0	O=C(c1cc2ccccc2[nH]1)c1cc2ccccc2[nH]1	nonAC	ABL1
c1cc(oc1)CNc2ccc3c(c2)c(n[nH]3)c4[nH]c5ccc(cc5n4)N6CCC(CC6)N7CCCCC7	7.22	495.274658676	5.76600000000001	3	6	6	37	37	147.8751	89.01	0	c1coc(CNc2ccc3[nH]nc(-c4nc5cc(N6CCC(N7CCCCC7)CC6)ccc5[nH]4)c3c2)c1	nonAC	ABL1
c1ccc(cc1)Oc2ccc3c(c2)c([nH]n3)c4[nH]c5ccc(cc5n4)N6CCC(CC6)N7CCCCC7	7.52	492.263759644	6.35320000000001	2	5	5	37	37	148.3564	73.07	0	c1ccc(Oc2ccc3n[nH]c(-c4nc5cc(N6CCC(N7CCCCC7)CC6)ccc5[nH]4)c3c2)cc1	nonAC	ABL1
COc1ccc2c(c1)c(n[nH]2)c3[nH]c4ccc(cc4n3)N5CCC(CC5)N6CCCCC6	6.64	430.24810958	4.5695	2	5	4	32	32	128.3924	73.07	0	c1ccc2c(-c3nc4cc(N5CCC(N6CCCCC6)CC5)ccc4[nH]3)n[nH]c2c1	nonAC	ABL1
c1ccc2c(c1)c([nH]n2)c3[nH]c4ccc(cc4n3)N5CCC(CC5)N6CCCCC6	6.22	400.237544896	4.5609	2	4	3	30	30	121.8404	63.84	0	c1ccc2c(-c3nc4cc(N5CCC(N6CCCCC6)CC5)ccc4[nH]3)[nH]nc2c1	nonAC	ABL1
Cc1ccc(cc1Nc2nccc(n2)c3cccnc3)NC(=O)c4ccc(cc4)CN5CCN(CC5)C	6.37	493.259008612	4.59032	2	7	7	37	37	146.8939	86.28	0	O=C(Nc1cccc(Nc2nccc(-c3cccnc3)n2)c1)c1ccc(CN2CCNCC2)cc1	nonAC	ABL1
CN1CCN(CC1)c2ccc(cc2)C(=O)Nc3c4c(n[nH]3)CN(C4)C(=O)C(c5ccccc5)OC	7.85	474.23793882	2.6437	2	6	6	35	35	133.1389	93.8	0	O=C(Nc1[nH]nc2c1CN(C(=O)Cc1ccccc1)C2)c1ccc(N2CCNCC2)cc1	nonAC	ABL1
COc1cc(cc(c1OC)OC)C2=C(C(=O)NC2=O)c3c[nH]c4c3cccc4	4.03	378.121571676	2.7609	2	5	5	28	28	104.3604	89.65	0	O=C1NC(=O)C(c2c[nH]c3ccccc23)=C1c1ccccc1	nonAC	ABL1
CN(C)Cc1cc(co1)c2cc3c(cc2OC)c(c(cn3)C#N)Nc4cc(c(cc4Cl)Cl)OC	9.37	496.106895924	6.49568	1	7	7	34	34	134.3997	83.55	0	c1ccc(Nc2ccnc3cc(-c4ccoc4)ccc23)cc1	nonAC	ABL1
Cc1cccc(c1c2cc(c3c(c2)nnc(n3)Nc4ccc(cc4)OCCN5CCCC5)C)C	6.46	453.252860612	5.83526000000001	1	6	7	34	34	137.8737	63.17	0	c1ccc(-c2ccc3nc(Nc4ccc(OCCN5CCCC5)cc4)nnc3c2)cc1	nonAC	ABL1
Cc1ccc(cc1Nc2nccc(n2)c3cccnc3)NC(=O)c4ccc(cc4)N=NN(C)CO	5.98	468.202222008	4.72322	3	8	8	35	35	133.4847	127.99	0	O=C(Nc1cccc(Nc2nccc(-c3cccnc3)n2)c1)c1ccccc1	AC	ABL1
Cc1ccc(cc1Nc2nccc(n2)c3cccnc3)NC(=O)c4ccc(c(c4)Cl)N=NNC	6.75	472.152684972	5.71442	3	7	7	34	34	132.7056	116.55	0	O=C(Nc1cccc(Nc2nccc(-c3cccnc3)n2)c1)c1ccccc1	AC	ABL1
Cc1ccc(cc1Nc2nccc(n2)c3cccnc3)NC(=O)c4ccc(c(c4)C(F)(F)F)N	6.81	464.157243888	5.44392	3	6	5	34	34	123.5343	105.82	0	O=C(Nc1cccc(Nc2nccc(-c3cccnc3)n2)c1)c1ccccc1	AC	ABL1
Cc1ccc(cc1Nc2nccc(n2)c3cccnc3)NC(=O)c4ccc(cc4)CN(C)CCCl	5.51	486.193487164	5.51352000000001	2	6	9	35	35	141.1739	83.04	0	O=C(Nc1cccc(Nc2nccc(-c3cccnc3)n2)c1)c1ccccc1	AC	ABL1
CC(C)NCc1ccc(cc1)Nc2cc([nH]n2)c3ccc(cc3)c4ccc(cc4O)O	5.96	414.205576072	5.3965	5	5	7	31	31	124.4897	93.2	0	c1ccc(Nc2cc(-c3ccc(-c4ccccc4)cc3)[nH]n2)cc1	nonAC	ABL1
Cc1cccc(c1NC(=O)c2cnc(s2)Nc3cc(nc(n3)C)N4CCN(CC4)CCO)Cl	8.951	487.155721752	3.31354	3	9	7	33	33	132.0467	106.51	0	O=C(Nc1ccccc1)c1cnc(Nc2cc(N3CCNCC3)ncn2)s1	nonAC	ABL1
Cc1cccc(c1NC(=O)c2cnc(s2)Nc3cc(nc(n3)C)N4CCN(CC4)CCF)Cl	8.04	489.15138532	4.29074	2	8	7	33	33	130.9359	86.28	0	O=C(Nc1ccccc1)c1cnc(Nc2cc(N3CCNCC3)ncn2)s1	nonAC	ABL1
CCN(CC)CCOc1ccc(cc1)Nc2cc(ncn2)NC(=O)Nc3c(cccc3Cl)Cl	6.6	488.149429432	5.8916	3	6	10	33	33	134.1431	91.41	0	O=C(Nc1ccccc1)Nc1cc(Nc2ccccc2)ncn1	nonAC	ABL1
COc1cc2c(ccnc2cc1OC)Oc3ccc4c(c3)cccc4C(=O)NC5CC5	6.33	414.157957184	5.0897	1	5	6	31	31	119.3572	69.68	0	O=C(NC1CC1)c1cccc2cc(Oc3ccnc4ccccc34)ccc12	nonAC	ABL1
COc1cc2c(ccnc2cc1OC)Oc3ccc4c(c3)cccc4C(=O)N	6.96	374.126657056	4.2964	1	5	5	28	28	107.3869	83.67	0	c1ccc2cc(Oc3ccnc4ccccc34)ccc2c1	nonAC	ABL1
CC(c1c(ccc(c1Cl)F)Cl)Oc2cc(cnc2N)c3cnn(c3)C4CCNCC4	6.78	449.118543904	5.0377	2	6	5	30	30	116.4741	77.99	0	c1ccc(COc2cncc(-c3cnn(C4CCNCC4)c3)c2)cc1	nonAC	ABL1
Cc1cccc(c1C=Cn2cnc3c2nc(nc3Nc4ccc(cc4)P(=O)(C)C)C5CCCC5)C	7.49	485.234447274	6.72024000000001	1	6	6	35	35	146.4852	72.7	0	C(=Cn1cnc2c(Nc3ccccc3)nc(C3CCCC3)nc21)c1ccccc1	nonAC	ABL1
Cc1cccc(c1C=Cn2cnc3c2nc(nc3Nc4ccc(cc4)P(=O)(C)C)C(C)C)C	7.8	459.21879721	6.18604000000001	1	6	6	33	33	139.3652	72.7	0	C(=Cn1cnc2c(Nc3ccccc3)ncnc21)c1ccccc1	AC	ABL1
Cc1cccc(c1C=Cn2cnc3c2nc(nc3Nc4ccc(cc4)P(=O)(C)C)OCCOC)C	8.8	491.20862645	5.08784	1	8	9	35	35	142.6472	91.16	0	C(=Cn1cnc2c(Nc3ccccc3)ncnc21)c1ccccc1	AC	ABL1
Cc1cccc(c1C=Cn2cnc3c2nc(nc3Nc4ccc(cc4)P(=O)(C)C)OC(C)C)C	8.14	475.21371183	5.84984000000001	1	7	7	34	34	141.0402	81.93	0	C(=Cn1cnc2c(Nc3ccccc3)ncnc21)c1ccccc1	AC	ABL1
Cc1cccc(c1C=Cn2cnc3c2nc(nc3Nc4ccc(cc4)P(=O)(C)C)OC)C	8.75	447.182411702	5.07124	1	7	6	32	32	131.8282	81.93	0	C(=Cn1cnc2c(Nc3ccccc3)ncnc21)c1ccccc1	AC	ABL1
Cc1cccc(c1C=Cn2cnc3c2nc(nc3Nc4ccc(cc4)P(=O)(C)C)n5ccnc5)C	8.79	483.193645082	5.24834	1	8	6	35	35	142.3982	90.52	0	C(=Cn1cnc2c(Nc3ccccc3)nc(-n3ccnc3)nc21)c1ccccc1	nonAC	ABL1
Cc1cccc(c1C=Cn2cnc3c2nc(nc3Nc4ccc(cc4)P(=O)(C)C)N5CCCC5)C	7.71	486.229696242	5.66284000000001	1	7	6	35	35	146.7232	75.94	0	C(=Cn1cnc2c(Nc3ccccc3)nc(N3CCCC3)nc21)c1ccccc1	nonAC	ABL1
Cc1cccc(c1C=Cn2cnc3c2nc(nc3Nc4ccc(cc4)P(=O)(C)C)N(C)C)C	7.75	460.214046178	5.12864	1	7	6	33	33	139.6032	75.94	0	C(=Cn1cnc2c(Nc3ccccc3)ncnc21)c1ccccc1	AC	ABL1
CCCP(=O)(CCC)c1ccc(cc1)Nc2c3c(ncn2)n(cn3)C=Cc4c(cccc4C)C	7.76	473.234447274	6.62304000000001	1	6	9	34	34	143.7442	72.7	0	C(=Cn1cnc2c(Nc3ccccc3)ncnc21)c1ccccc1	AC	ABL1
CP(=O)(C)c1ccc(cc1)Nc2c3c(ncn2)n(cn3)C=Cc4cccc5c4cn[nH]5	8.63	429.14669489	4.3221	2	7	5	31	31	125.4539	101.38	0	C(=Cn1cnc2c(Nc3ccccc3)ncnc21)c1cccc2[nH]ncc12	nonAC	ABL1
CP(=O)(C)c1ccc(cc1)Nc2c3c(ncn2)n(cn3)C=Cc4cccc5c4cc[nH]5	7.78	428.151445922	4.9271	2	6	5	31	31	127.6589	88.49	0	C(=Cn1cnc2c(Nc3ccccc3)ncnc21)c1cccc2[nH]ccc12	nonAC	ABL1
CP(=O)(C)c1ccc(cc1)Nc2c3c(ncn2)n(cn3)C=Cc4ccccc4Cl	7.16	423.101574538	5.0992	1	6	5	29	29	120.8122	72.7	0	C(=Cn1cnc2c(Nc3ccccc3)ncnc21)c1ccccc1	AC	ABL1
Cc1cccc(c1C=Cn2cnc3c2ncnc3Nc4ccc(cc4)P(=O)(C)C)Cl	8.56	437.117224602	5.40762	1	6	5	30	30	125.5492	72.7	0	C(=Cn1cnc2c(Nc3ccccc3)ncnc21)c1ccccc1	AC	ABL1
Cc1cccc(c1C=Cn2cnc3c2ncnc3Nc4ccc(cc4)P(=O)(C)C)C	8.45	417.171847018	5.06264	1	6	5	30	30	125.2762	72.7	0	C(=Cn1cnc2c(Nc3ccccc3)ncnc21)c1ccccc1	AC	ABL1
CCCP(=O)(CCC)c1ccc(cc1)Nc2c3c(nc(n2)C(C)C)n(cn3)C=Cc4ccccc4	6.2	487.250097338	7.12960000000001	1	6	10	35	35	148.3592	72.7	0	C(=Cn1cnc2c(Nc3ccccc3)ncnc21)c1ccccc1	AC	ABL1
CCCP(=O)(CCC)c1ccc(cc1)Nc2c3c(nc(n2)C(C)C)n(cn3)C=Cc4ccccc4	7.14	487.250097338	7.12960000000001	1	6	10	35	35	148.3592	72.7	0	C(=Cn1cnc2c(Nc3ccccc3)ncnc21)c1ccccc1	AC	ABL1
Cc1ccc(cc1Nc2ncc(s2)c3cccnc3)NC(=O)c4ccc(s4)C=CC(=O)NO	5.59	477.092931468	5.08952	4	8	7	33	33	131.0421	116.24	0	O=C(Nc1cccc(Nc2ncc(-c3cccnc3)s2)c1)c1cccs1	nonAC	ABL1
Cc1ccc(cc1Nc2nc(cs2)c3cccnc3)NC(=O)c4ccc(cc4)C=CC(=O)NO	5.57	471.136510532	5.02802	4	7	7	34	34	133.1651	116.24	0	O=C(Nc1cccc(Nc2nc(-c3cccnc3)cs2)c1)c1ccccc1	nonAC	ABL1
c1cc(cc(c1)NC(=O)c2ccc(s2)C=CC(=O)NO)Nc3ncc(s3)c4cccnc4	5.42	463.077281404	4.7811	4	8	7	32	32	126.3051	116.24	0	O=C(Nc1cccc(Nc2ncc(-c3cccnc3)s2)c1)c1cccs1	nonAC	ABL1
c1cc(cc(c1)NC(=O)c2ccc(cc2)C=CC(=O)NO)Nc3ncc(s3)c4cccnc4	5.35	457.120860468	4.7196	4	7	7	33	33	128.4281	116.24	0	O=C(Nc1cccc(Nc2ncc(-c3cccnc3)s2)c1)c1ccccc1	nonAC	ABL1
Cc1ccc(cc1Nc2ncc(s2)c3cccnc3)NC(=O)c4ccc(cc4)C(=O)NO	5.05	445.120860468	4.62842	4	7	6	32	32	123.4546	116.24	0	O=C(Nc1cccc(Nc2ncc(-c3cccnc3)s2)c1)c1ccccc1	nonAC	ABL1
Cc1ccc(cc1Nc2nccc(n2)c3cccnc3)NCc4ccc(cc4)C=CC(=O)NO	5.04	452.196074008	4.72132	4	7	8	34	34	132.4566	112.06	0	c1ccc(CNc2cccc(Nc3nccc(-c4cccnc4)n3)c2)cc1	nonAC	ABL1
c1cc(cc(c1)NC(=O)c2ccc(cc2)C(=O)NO)Nc3ncc(s3)c4cccnc4	4.77	431.105210404	4.32	4	7	6	31	31	118.7176	116.24	0	O=C(Nc1cccc(Nc2ncc(-c3cccnc3)s2)c1)c1ccccc1	nonAC	ABL1
Cc1ccn(c(=O)c1c2ccc3c(c2)cnc(n3)N)c4cccc(c4)C(F)(F)F	5.85	396.11979576	4.35712	1	5	2	29	29	104.7224	73.8	0	O=c1c(-c2ccc3ncncc3c2)cccn1-c1ccccc1	nonAC	ABL1
CN1c2ccccc2OC(=Cc3ccc(s3)C=CC(=O)NCCN(C)C)C1=O	6.09	397.146012596	2.8354	1	5	6	28	28	113.3737	61.88	0	O=C1Nc2ccccc2OC1=Cc1cccs1	nonAC	ABL1
c1ccc2c(c1)NC(=O)C(=Cc3ccc(s3)C=CC(=O)Nc4ccc(cc4)N5CCOCC5)O2	6.54	473.140927216	4.6086	2	6	5	34	34	135.1334	79.9	0	O=C(C=Cc1ccc(C=C2Oc3ccccc3NC2=O)s1)Nc1ccc(N2CCOCC2)cc1	nonAC	ABL1
CN1c2ccccc2OC(=Cc3ccc(s3)C=CC(=O)NCc4ccncc4)C1=O	5.75	417.114712468	3.869	1	5	5	30	30	117.8937	71.53	0	O=C(C=Cc1ccc(C=C2Oc3ccccc3NC2=O)s1)NCc1ccncc1	nonAC	ABL1
CN1c2ccccc2OC(=Cc3ccc(s3)C=CC(=O)NCc4cccnc4)C1=O	5.72	417.114712468	3.869	1	5	5	30	30	117.8937	71.53	0	O=C(C=Cc1ccc(C=C2Oc3ccccc3NC2=O)s1)NCc1cccnc1	nonAC	ABL1
CNC(=O)c1cc(ccn1)Oc2ccc(cc2)NC(=O)Nc3ccc(c(c3)C(F)(F)F)Cl	7.01	464.086302712	5.5497	3	4	5	32	32	113.2386	92.35	0	O=C(Nc1ccccc1)Nc1ccc(Oc2ccncc2)cc1	nonAC	ABL1
Cc1ccc(cc1C(=O)Nc2cncnc2)NC(=O)c3cccc(c3)C(F)(F)F	6.62	400.11471038	4.30842	2	4	4	29	29	100.5614	83.98	0	O=C(Nc1cccc(C(=O)Nc2cncnc2)c1)c1ccccc1	nonAC	ABL1
Cc1cc(n[nH]1)Nc2cc(nc(n2)C=Cc3ccccc3)N4CCN(CC4)C	6.81	375.2171438	3.17392	2	6	5	28	28	113.7194	72.97	0	C(=Cc1nc(Nc2cc[nH]n2)cc(N2CCNCC2)n1)c1ccccc1	nonAC	ABL1
c1cc2c(cc1CN3CCOCC3)nc([nH]2)c4c(c[nH]n4)NC(=O)NC5CC5	8.4	381.191322976	2.0691	4	5	5	28	28	104.9478	110.96	0	O=C(Nc1c[nH]nc1-c1nc2cc(CN3CCOCC3)ccc2[nH]1)NC1CC1	nonAC	ABL1
Cc1ccc(cc1CCn2cnc3c2ncnc3NC)NC(=O)c4cccc(c4)C(F)(F)F	4.02	454.172893952	4.69022	2	6	6	33	33	119.1499	84.73	0	O=C(Nc1cccc(CCn2cnc3cncnc32)c1)c1ccccc1	nonAC	ABL1
Cc1ccc(cc1C=Cn2cnc3c2ncnc3NC)NC(=O)c4cccc(c4)C(F)(F)F	4.6	452.157243888	5.07542	2	6	5	33	33	120.6699	84.73	0	O=C(Nc1cccc(C=Cn2cnc3cncnc32)c1)c1ccccc1	nonAC	ABL1
Cc1ccc(cc1C=Cn2cnc3c2ncnc3NC4CC4)NC(=O)c5cccc(c5)C(F)(F)F	4.13	478.172893952	5.60802	2	6	6	35	35	127.7679	84.73	0	O=C(Nc1cccc(C=Cn2cnc3c(NC4CC4)ncnc32)c1)c1ccccc1	nonAC	ABL1
Cc1ccc(cc1C=Cn2cnc3c2ncnc3NC4CC4)C(=O)Nc5cccc(c5)C(F)(F)F	4.64	478.172893952	5.60802	2	6	6	35	35	127.7679	84.73	0	O=C(Nc1ccccc1)c1cccc(C=Cn2cnc3c(NC4CC4)ncnc32)c1	nonAC	ABL1
Cc1ccc(cc1C=Cn2cnc3c2ncnc3NC4CC4)NC(=O)Nc5cccc(c5)C(F)(F)F	4.21	493.183792984	5.99972	3	6	6	36	36	132.4561	96.76	0	O=C(Nc1ccccc1)Nc1cccc(C=Cn2cnc3c(NC4CC4)ncnc32)c1	nonAC	ABL1
Cc1ccc(cc1C=Cn2cnc3c2ncnc3NC4CC4)C(=O)Nc5cccc(c5)C(C)(C)C	4.23	466.24810958	5.88672	2	6	6	35	35	141.4659	84.73	0	O=C(Nc1ccccc1)c1cccc(C=Cn2cnc3c(NC4CC4)ncnc32)c1	nonAC	ABL1
Cc1ccc(cc1C=Cn2cnc3c2ncnc3NC4CC4)C(=O)Nc5cccc(c5)C(C)C	4.22	452.232459516	5.71262	2	6	7	34	34	136.8549	84.73	0	O=C(Nc1ccccc1)c1cccc(C=Cn2cnc3c(NC4CC4)ncnc32)c1	nonAC	ABL1
Cc1ccc(cc1C=Cn2cnc3c2ncnc3NC4CC4)C(=O)Nc5cc(on5)C(C)(C)C	4.64	457.222623104	4.87472	2	8	6	34	34	131.5269	110.76	0	O=C(Nc1ccon1)c1cccc(C=Cn2cnc3c(NC4CC4)ncnc32)c1	AC	ABL1
Cc1ccc(cc1C=Cn2cnc3c2ncnc3NC4CC4)C(=O)Nc5cc(ccn5)C(F)(F)F	4.7	479.16814292	5.00302	2	7	6	35	35	125.5629	97.62	0	O=C(Nc1ccccn1)c1cccc(C=Cn2cnc3c(NC4CC4)ncnc32)c1	nonAC	ABL1
Cc1ccc(cc1C=Cn2cnc3c2ncnc3)C(=O)Nc4cc(ccn4)C(F)(F)F	7.42	424.12594376	4.42872	1	6	4	31	31	108.9182	85.59	0	O=C(Nc1ccccn1)c1cccc(C=Cn2cnc3cncnc32)c1	nonAC	ABL1
CC1(Cc2cnc(nc2-c3c1c(nn3C)C(=O)NC)Nc4ccc(cc4)N5CCN(CC5)C)C	6.32	460.269907644	2.5658	2	8	4	34	34	133.7889	91.21	0	c1cc(N2CCNCC2)ccc1Nc1ncc2c(n1)-c1[nH]ncc1CC2	nonAC	ABL1
CC1(CC(CC(N1[O])(C)C)NC(=O)c2cccc(c2)c3cc4nccc(n4n3)Nc5cccc(c5)O)C	8.3	499.245763852	4.9424	3	7	5	37	37	140.9842	114.69	0	O=C(NC1CCNCC1)c1cccc(-c2cc3nccc(Nc4ccccc4)n3n2)c1	nonAC	ABL1
Cn1c2c(cc(c1=O)c3c(cccc3Cl)Cl)cnc(n2)Nc4ccc(cc4)NCC(CO)O	8.64	485.102144892	3.811	4	8	7	33	33	131.542	112.3	0	O=c1[nH]c2nc(Nc3ccccc3)ncc2cc1-c1ccccc1	nonAC	ABL1
Cn1c2c(cc(c1=O)c3c(cccc3Cl)Cl)cnc(n2)Nc4ccc(cc4)NC(=O)CCN	8.33	482.10247924	4.3332	3	7	6	33	33	132.2608	114.93	0	O=c1[nH]c2nc(Nc3ccccc3)ncc2cc1-c1ccccc1	nonAC	ABL1
Cn1c2c(cc(c1=O)c3c(cccc3Cl)Cl)cnc(n2)Nc4cccc(c4)CO	8.55	426.065031112	4.5382	2	6	4	29	29	115.8825	80.04	0	O=c1[nH]c2nc(Nc3ccccc3)ncc2cc1-c1ccccc1	nonAC	ABL1
CCc1cccc(c1)Nc2ncc3cc(c(=O)n(c3n2)C)c4c(cccc4Cl)Cl	7.66	424.085766556	5.6083	1	5	4	29	29	119.3377	59.81	0	O=c1[nH]c2nc(Nc3ccccc3)ncc2cc1-c1ccccc1	nonAC	ABL1
Cn1c2c(cc(c1=O)c3c(cccc3Cl)Cl)cnc(n2)Nc4cccc(c4)N	8.6	411.06536546	4.6281	2	6	3	28	28	114.3721	85.83	0	O=c1[nH]c2nc(Nc3ccccc3)ncc2cc1-c1ccccc1	nonAC	ABL1
CC(=O)Nc1cccc(c1)Nc2ncc3cc(c(=O)n(c3n2)C)c4c(cccc4Cl)Cl	8.3	453.075930144	5.0043	2	6	4	31	31	124.2634	88.91	0	O=c1[nH]c2nc(Nc3ccccc3)ncc2cc1-c1ccccc1	nonAC	ABL1
Cn1c2c(cc(c1=O)c3c(cccc3Cl)Cl)cnc(n2)Nc4ccc(cc4)O	8.28	412.049381048	4.7515	2	6	3	28	28	111.6245	80.04	0	O=c1[nH]c2nc(Nc3ccccc3)ncc2cc1-c1ccccc1	nonAC	ABL1
Cn1c2c(cc(c1=O)c3c(cccc3Cl)Cl)cnc(n2)Nc4ccc(cc4)F	7.68	414.045044616	5.185	1	5	3	28	28	109.9177	59.81	0	O=c1[nH]c2nc(Nc3ccccc3)ncc2cc1-c1ccccc1	nonAC	ABL1
Cc1ccc(cc1)Nc2ncc3cc(c(=O)n(c3n2)C)c4c(cccc4Cl)Cl	7.52	410.070116492	5.35432	1	5	3	28	28	114.6967	59.81	0	O=c1[nH]c2nc(Nc3ccccc3)ncc2cc1-c1ccccc1	nonAC	ABL1
Cn1c2c(cc(c1=O)c3c(cccc3Cl)Cl)cnc(n2)Nc4ccc(cc4)CCO	8.09	440.080681176	4.5807	2	6	5	30	30	120.7495	80.04	0	O=c1[nH]c2nc(Nc3ccccc3)ncc2cc1-c1ccccc1	nonAC	ABL1
Cn1c2c(cc(c1=O)c3c(cccc3Cl)Cl)cnc(n2)Nc4ccc(cc4)N	8.64	411.06536546	4.6281	2	6	3	28	28	114.3721	85.83	0	O=c1[nH]c2nc(Nc3ccccc3)ncc2cc1-c1ccccc1	nonAC	ABL1
CC(=O)Nc1ccc(cc1)Nc2ncc3cc(c(=O)n(c3n2)C)c4c(cccc4Cl)Cl	8.32	453.075930144	5.0043	2	6	4	31	31	124.2634	88.91	0	O=c1[nH]c2nc(Nc3ccccc3)ncc2cc1-c1ccccc1	nonAC	ABL1
Cn1c2c(cc(c1=O)c3c(cccc3Cl)Cl)cnc(n2)Nc4ccc(cc4)NC(=O)CCl	8.12	487.036957792	5.2232	2	6	5	32	32	129.3094	88.91	0	O=c1[nH]c2nc(Nc3ccccc3)ncc2cc1-c1ccccc1	nonAC	ABL1
Cn1c2c(cc(c1=O)c3c(cccc3Cl)Cl)cnc(n2)Nc4cccc(c4)O	8.59	412.049381048	4.7515	2	6	3	28	28	111.6245	80.04	0	O=c1[nH]c2nc(Nc3ccccc3)ncc2cc1-c1ccccc1	nonAC	ABL1
CN1CCN(CC1)c2nc3ccccc3c(n2)C4=C(C(=O)NC4=O)c5c[nH]c6c5cccc6	5.48	438.180423944	2.4301	2	6	3	33	33	127.5104	94.22	0	O=C1NC(=O)C(c2c[nH]c3ccccc23)=C1c1nc(N2CCNCC2)nc2ccccc12	nonAC	ABL1
Cc1c2cc[nH]c2ccc1Nc3c(cncc3C#N)C=CCCN4CCCC(C4)N	5.47	400.237544896	4.313	3	5	6	30	30	122.5708	93.76	0	C(=Cc1cnccc1Nc1ccc2[nH]ccc2c1)CCN1CCCCC1	nonAC	ABL1
CCOC(=O)c1c(c([nH]c1C)C=C2c3ccccc3NC2=O)C	4.72	310.131742436	3.30094	2	3	3	23	23	89.1659	71.19	0	O=C1Nc2ccccc2C1=Cc1ccc[nH]1	nonAC	ABL1
Cc1cc([nH]c1C=C2c3ccccc3NC2=O)C	4.96	238.110613068	3.12424	2	1	1	18	18	73.2094	44.89	0	O=C1Nc2ccccc2C1=Cc1ccc[nH]1	nonAC	ABL1
Cc1cc([nH]c1C=C2c3cc(ccc3NC2=O)c4cccnc4)C	4.77	315.137162164	4.18624	2	2	2	24	24	96.4404	57.78	0	O=C1Nc2ccc(-c3cccnc3)cc2C1=Cc1ccc[nH]1	nonAC	ABL1
CC(c1c(ccc(c1Cl)F)Cl)Oc2ccc3c(c2)cc(cn3)C=CC(=O)N	5	404.0494613	5.3192	1	3	5	27	27	105.4344	65.21	0	c1ccc(COc2ccc3ncccc3c2)cc1	nonAC	ABL1
COc1cc2c(cc1OCCCCCCC(=O)NO)c(ncn2)Nc3cccc(c3)C#C	5.54	434.195405312	4.198	3	7	11	32	32	122.2589	105.6	0	c1ccc(Nc2ncnc3ccccc23)cc1	nonAC	ABL1
CN1CC2CC1CN2c3ccc(cc3)c4ccnc5n4nc(c5c6cccc(c6)O)c7ccncc7	6.25	474.216809452	4.7236	1	7	4	36	36	140.9238	69.79	0	c1ccc(-c2c(-c3ccncc3)nn3c(-c4ccc(N5CC6CC5CN6)cc4)ccnc23)cc1	nonAC	ABL1
c1cc(c2c(c1)ncc(n2)c3cnn(c3)C4CCNCC4)c5cc(c(c(c5)F)CN6CCOCC6)F	7.1	490.229265956	4.1952	1	7	5	36	36	133.3477	68.1	0	c1cc(-c2ccc(CN3CCOCC3)cc2)c2nc(-c3cnn(C4CCNCC4)c3)cnc2c1	nonAC	ABL1
Cn1cc(c2c1nccc2c3ccc(cc3)C(=O)NCCO)C=C4C(=O)c5c(cccc5O4)O	8.01	455.148120772	3.2842	3	7	5	34	34	126.6113	113.68	0	O=C1C(=Cc2c[nH]c3nccc(-c4ccccc4)c23)Oc2ccccc21	nonAC	ABL1
CC(C)COC(=O)Nc1ccc(cc1)c2cnc3c(cnn3c2N)c4ccc(cc4)N5CCN(CC5)C	7.4	499.269573296	4.6018	2	8	6	37	37	147.7901	101.02	0	c1ccc(-c2cnc3c(-c4ccc(N5CCNCC5)cc4)cnn3c2)cc1	nonAC	ABL1
CCn1cnc2c1nc(nc2Nc3ccc(cc3)P(=O)(CP(=O)(O)O)O)C4CCC(CC4)N	7.17	494.159641256	2.6056	5	8	7	33	33	126.2765	176.48	0	c1ccc(Nc2nc(C3CCCCC3)nc3[nH]cnc23)cc1	nonAC	ABL1
c1ccc(cc1)C(=O)CSc2c(c(c(c(n2)N)C#N)c3ccsc3)C#N	6.54	376.045253004	4.11066	1	7	5	26	26	102.8889	103.56	0	O=C(CSc1cc(-c2ccsc2)ccn1)c1ccccc1	AC	ABL1
c1cc(ccc1C(=O)CSc2c(c(c(c(n2)N)C#N)c3ccsc3)C#N)Cl	4.22	410.006280652	4.76406	1	7	5	27	27	107.8989	103.56	0	O=C(CSc1cc(-c2ccsc2)ccn1)c1ccccc1	AC	ABL1
c1cc(sc1)c2c3c(nc(c2C#N)SCc4ccc(cc4)F)CCCC3	4.13	380.081718764	5.99198	0	4	4	26	26	104.868	36.68	0	c1ccc(CSc2cc(-c3cccs3)c3c(n2)CCCC3)cc1	nonAC	ABL1
c1ccc(cc1)CSc2c(c(c3c(n2)CCCC3)c4cccs4)C#N	4.14	362.091140576	5.85288	0	4	4	25	25	104.91	36.68	0	c1ccc(CSc2cc(-c3cccs3)c3c(n2)CCCC3)cc1	nonAC	ABL1
c1c(cn[nH]1)c2cnc3ncc(n3c2)c4c[nH]nc4	6.36	251.091943288	1.5095	2	5	2	19	19	68.1504	87.55	0	c1n[nH]cc1-c1cnc2ncc(-c3cn[nH]c3)n2c1	nonAC	ABL1
c1cc(ccc1CN)c2cn3c(cnc3cn2)c4c[nH]nc4	6.62	290.127994448	2.2451	2	5	3	22	22	83.8961	84.89	0	c1ccc(-c2cn3c(-c4cn[nH]c4)cnc3cn2)cc1	nonAC	ABL1
c1cc(ccc1CO)c2cn3c(cnc3cn2)c4c[nH]nc4	6.52	291.112010036	2.2787	2	5	3	22	22	81.9275	79.1	0	c1ccc(-c2cn3c(-c4cn[nH]c4)cnc3cn2)cc1	nonAC	ABL1
c1cc(ccc1Nc2c3c([nH]cn3)nc(n2)N4CCOCC4)S(=O)(=O)N	5.22	375.111358404	0.580499999999999	3	8	4	26	26	95.8136	139.12	0	c1ccc(Nc2nc(N3CCOCC3)nc3[nH]cnc23)cc1	nonAC	ABL1
Cc1ccc(cc1C#Cn2cnc3c2ncnc3NC4CC4)C(=O)Nc5cc(ccn5)C(F)(F)F	7.52	477.152492856	4.23242	2	7	4	35	35	122.6149	97.62	0	O=C(Nc1ccccn1)c1cccc(C#Cn2cnc3c(NC4CC4)ncnc32)c1	nonAC	ABL1
Cc1ccc(cc1C=Cn2cnc3c2ncnc3NC4CC4)C(=O)Nc5cc(on5)C(F)(F)F	7.64	469.147407476	4.59602	2	8	6	34	34	117.8289	110.76	0	O=C(Nc1ccon1)c1cccc(C=Cn2cnc3c(NC4CC4)ncnc32)c1	AC	ABL1
Cc1ccc(cc1C#Cn2cnc3c2cccc3NC4CC4)C(=O)Nc5cc(on5)C(F)(F)F	7.55	465.141259476	5.03542	2	6	4	34	34	119.2909	84.98	0	O=C(Nc1ccon1)c1cccc(C#Cn2cnc3c(NC4CC4)cccc32)c1	nonAC	ABL1
Cc1ccc(cc1C#Cc2cnc3n2cccc3)C(=O)Nc4cc(cc(c4)n5ccnc5)C(F)(F)F	7.59	485.146344856	5.49932	1	5	3	36	36	128.8702	64.22	0	O=C(Nc1cccc(-n2ccnc2)c1)c1cccc(C#Cc2cnc3ccccn23)c1	nonAC	ABL1
Cc1ccc(cc1C#Cc2cnc3n2nccc3)C(=O)Nc4ccc(c(c4)Cl)CN5CCN(CC5)C	8.62	498.193487164	4.09062	1	6	4	36	36	142.3252	65.77	0	O=C(Nc1ccc(CN2CCNCC2)cc1)c1cccc(C#Cc2cnc3cccnn23)c1	nonAC	ABL1
Cc1ccc(cc1C#Cc2cnc3n2nccc3)C(=O)Nc4cccc(c4)C(F)(F)F	7.72	420.11979576	4.70862	1	4	2	31	31	109.5432	59.29	0	O=C(Nc1ccccc1)c1cccc(C#Cc2cnc3cccnn23)c1	nonAC	ABL1
Cc1cc(ccc1Oc2c(cccn2)c3ccnc(n3)NC)NC(=O)c4cccc(c4)C(F)(F)F	6.3	479.15690954	5.95212	2	6	6	35	35	125.4599	89.03	0	O=C(Nc1ccc(Oc2ncccc2-c2ccncn2)cc1)c1ccccc1	nonAC	ABL1
CC(C)n1c2c(c(n1)c3cc(cc(c3)Br)O)c(ncn2)N	7.59	347.038172168	3.1245	2	6	2	21	21	84.9212	89.85	0	c1ccc(-c2n[nH]c3ncncc23)cc1	AC	ABL1
CC(C)n1c2c(c(n1)c3ccc(c(c3)OCOC)Br)c(ncn2)N	6.5	391.064386916	3.4016	1	7	5	24	24	95.7604	88.08	0	c1ccc(-c2n[nH]c3ncncc23)cc1	AC	ABL1
Cn1c2c(c(n1)c3ccc(c(c3)O)Br)c(ncn2)N	6.96	319.00687204	2.0806	2	6	1	19	19	75.5172	89.85	0	c1ccc(-c2n[nH]c3ncncc23)cc1	AC	ABL1
c1cc(c(cc1c2c3c(ncnc3n(n2)C4CCC4)N)O)Br	7.64	359.038172168	3.2686	2	6	2	22	22	87.4242	89.85	0	c1ccc(-c2nn(C3CCC3)c3ncncc23)cc1	nonAC	ABL1
c1cc(c(cc1c2c3c(ncnc3n(n2)C4CCCC4)N)O)Br	7.35	373.053822232	3.6587	2	6	2	23	23	92.0412	89.85	0	c1ccc(-c2nn(C3CCCC3)c3ncncc23)cc1	AC	ABL1
CC(C)n1c2c(c(n1)c3ccc(c(c3)O)F)c(ncn2)N	7.85	287.118238288	2.5011	2	6	2	21	21	77.1792	89.85	0	c1ccc(-c2n[nH]c3ncncc23)cc1	AC	ABL1
CC(CN)n1c2c(c(n1)c3ccc(c(c3)O)F)c(ncn2)N	6.7	302.12913732	1.4399	3	7	3	22	22	80.5596	115.87	0	c1ccc(-c2n[nH]c3ncncc23)cc1	AC	ABL1
CC(CN)n1c2c(c(n1)c3ccc(c(c3)O)F)c(ncn2)N	6.14	302.12913732	1.4399	3	7	3	22	22	80.5596	115.87	0	c1ccc(-c2n[nH]c3ncncc23)cc1	AC	ABL1
c1cc(c(cc1c2c3c(ncnc3n(n2)CCCC#N)N)O)F	6.02	312.113487256	2.22398	2	7	4	23	23	81.6412	113.64	0	c1ccc(-c2n[nH]c3ncncc23)cc1	AC	ABL1
c1cc(c(cc1c2c3c(ncnc3n(n2)CCCCC#N)N)O)F	6.36	326.12913732	2.61408	2	7	5	24	24	86.2582	113.64	0	c1ccc(-c2n[nH]c3ncncc23)cc1	AC	ABL1
c1cc(c(cc1c2c3c(ncnc3n(n2)C4CCC4)N)O)F	7.26	299.118238288	2.6452	2	6	2	22	22	79.6822	89.85	0	c1ccc(-c2nn(C3CCC3)c3ncncc23)cc1	nonAC	ABL1
c1cc(c(cc1c2c3c(ncnc3n(n2)C4CNC4)N)O)F	6.53	300.113487256	1.0645	3	7	2	22	22	78.7009	101.88	0	c1ccc(-c2nn(C3CNC3)c3ncncc23)cc1	nonAC	ABL1
c1cc(c(cc1c2c3c(ncnc3n(n2)C4CCCC4)N)O)F	8.37	313.133888352	3.0353	2	6	2	23	23	84.2992	89.85	0	c1ccc(-c2nn(C3CCCC3)c3ncncc23)cc1	AC	ABL1
CC1CCC(C1)n2c3c(c(n2)c4ccc(c(c4)O)F)c(ncn3)N	8.19	327.149538416	3.2813	2	6	2	24	24	88.8462	89.85	0	c1ccc(-c2nn(C3CCCC3)c3ncncc23)cc1	AC	ABL1
c1cc(c(cc1c2c3c(ncnc3n(n2)C4CCNC4)N)O)F	7.14	314.12913732	1.4546	3	7	2	23	23	83.3179	101.88	0	c1ccc(-c2nn(C3CCNC3)c3ncncc23)cc1	nonAC	ABL1
c1cc(c(cc1c2c3c(ncnc3n(n2)C4CCNC4)N)O)F	6.32	314.12913732	1.4546	3	7	2	23	23	83.3179	101.88	0	c1ccc(-c2nn(C3CCNC3)c3ncncc23)cc1	nonAC	ABL1
c1cc(c(cc1c2c3c(ncnc3n(n2)C4CCOC4)N)O)F	7.68	315.113152908	1.8816	2	7	2	23	23	81.2672	99.08	0	c1ccc(-c2nn(C3CCOC3)c3ncncc23)cc1	nonAC	ABL1
c1cc(c(cc1c2c3c(ncnc3n(n2)C4CCOC4)N)O)F	7.68	315.113152908	1.8816	2	7	2	23	23	81.2672	99.08	0	c1ccc(-c2nn(C3CCOC3)c3ncncc23)cc1	nonAC	ABL1
c1cc(c(cc1c2c3c(ncnc3n(n2)C4CCCCCC4)N)O)F	7.17	341.16518848	3.8155	2	6	2	25	25	93.5332	89.85	0	c1ccc(-c2nn(C3CCCCCC3)c3ncncc23)cc1	nonAC	ABL1
c1cc(c(cc1c2c3c(ncnc3n(n2)CC4CCNCC4)N)O)F	5.23	342.160437448	1.9198	3	7	3	25	25	92.3879	101.88	0	c1ccc(-c2nn(CC3CCNCC3)c3ncncc23)cc1	nonAC	ABL1
Cc1c(nn(n1)c2ccccc2)Cn3c4c(c(n3)c5ccc(c(c5)O)F)c(ncn4)N	6.41	416.150935384	2.85762	2	9	4	31	31	111.9922	120.56	0	c1ccc(-c2nn(Cc3cnn(-c4ccccc4)n3)c3ncncc23)cc1	nonAC	ABL1
c1ccc(cc1)c2c(ocn2)Cn3c4c(c(n3)c5ccc(c(c5)O)F)c(ncn4)N	6.25	402.12405194	3.6235	2	8	4	30	30	107.8352	115.88	0	c1ccc(-c2ncoc2Cn2nc(-c3ccccc3)c3cncnc32)cc1	nonAC	ABL1
CC(C)n1c2c(c(n1)c3ccc(c(c3)OC)F)c(ncn2)N	6.25	301.133888352	2.8041	1	6	3	22	22	82.0664	78.85	0	c1ccc(-c2n[nH]c3ncncc23)cc1	AC	ABL1
CC(C)n1c2c(c(n1)c3ccc(c(c3)O)Cl)c(ncn2)N	8.26	303.088687748	3.0154	2	6	2	21	21	82.2312	89.85	0	c1ccc(-c2n[nH]c3ncncc23)cc1	AC	ABL1
CC(CN)n1c2c(c(n1)c3ccc(c(c3)O)Cl)c(ncn2)N	6.89	318.09958678	1.9542	3	7	3	22	22	85.6116	115.87	0	c1ccc(-c2n[nH]c3ncncc23)cc1	AC	ABL1
CC(CN)n1c2c(c(n1)c3ccc(c(c3)O)Cl)c(ncn2)N	6.16	318.09958678	1.9542	3	7	3	22	22	85.6116	115.87	0	c1ccc(-c2n[nH]c3ncncc23)cc1	AC	ABL1
c1cc(c(cc1c2c3c(ncnc3n(n2)C4CCC4)N)O)Cl	7.5	315.088687748	3.1595	2	6	2	22	22	84.7342	89.85	0	c1ccc(-c2nn(C3CCC3)c3ncncc23)cc1	nonAC	ABL1
CC(C)n1c2c(c(n1)c3ccc(c(c3)OC)NC(=O)OC(C)(C)C)c(ncn2)N	7	398.206638692	4.012	2	8	4	29	29	111.9651	117.18	0	c1ccc(-c2n[nH]c3ncncc23)cc1	AC	ABL1
CC(C)n1c2c(c(n1)c3ccc(c(c3)O)Br)c(ncn2)N	8.34	347.038172168	3.1245	2	6	2	21	21	84.9212	89.85	0	c1ccc(-c2n[nH]c3ncncc23)cc1	AC	ABL1
c1c[nH]c2c1cc(cn2)c3c4c(ncnc4n(n3)C5CCCC5)N	8.06666666667	319.154543544	3.0669	2	6	2	24	24	92.3281	98.3	0	c1ncc2c(-c3cnc4[nH]ccc4c3)nn(C3CCCC3)c2n1	nonAC	ABL1
CC(C)n1c2c(c(n1)c3ccc4c(c3)cccn4)c(ncn2)N	7.02666666667	304.143644512	3.2046	1	6	2	23	23	90.8574	82.51	0	c1cnc2ccc(-c3n[nH]c4ncncc34)cc2c1	AC	ABL1
COc1ccc(cc1OC)c2c3c(ncnc3n(n2)C4CCC4)N	6.57	325.153874848	2.8177	1	7	4	24	24	91.1634	88.08	0	c1ccc(-c2nn(C3CCC3)c3ncncc23)cc1	nonAC	ABL1
CC(C)n1c2c(c(n1)c3cc4cc(ccc4[nH]3)O)c(ncn2)N	5.915	308.138559132	2.8433	3	6	2	23	23	89.0779	105.64	0	c1ccc2[nH]c(-c3n[nH]c4ncncc34)cc2c1	nonAC	ABL1
c1cn2ccnc2cc1c3c4c(ncnc4n(n3)C5CCCC5)N	5.37	319.154543544	2.8383	1	7	2	24	24	91.4264	86.92	0	c1ncc2c(-c3ccn4ccnc4c3)nn(C3CCCC3)c2n1	nonAC	ABL1
Cc1ccccc1n2c(nc3cccc(c3c2=O)C)Cn4c5c(c(n4)c6cccc(c6)O)c(ncn5)N	4.77	489.191322976	4.14534	2	9	4	37	37	142.7522	124.74	0	O=c1c2ccccc2nc(Cn2nc(-c3ccccc3)c3cncnc32)n1-c1ccccc1	nonAC	ABL1
CC(C)n1c2c(c(n1)c3cccc(c3)O)c(ncn2)N	7.16	269.1276601	2.362	2	6	2	20	20	77.2212	89.85	0	c1ccc(-c2n[nH]c3ncncc23)cc1	AC	ABL1
Cn1c2c(c(n1)c3ccc4ccccc4c3)c(ncn2)N	5.92	275.117095416	2.7657	1	5	1	21	21	83.6584	69.62	0	c1ccc2cc(-c3n[nH]c4ncncc34)ccc2c1	AC	ABL1
CC(C)n1c2c(c(n1)c3ccc(cc3)O)c(ncn2)N	5.77	269.1276601	2.362	2	6	2	20	20	77.2212	89.85	0	c1ccc(-c2n[nH]c3ncncc23)cc1	AC	ABL1
Cc1cc(ccc1c2c3c(ncnc3n(n2)C(C)C)N)O	7.16	283.143310164	2.67042	2	6	2	21	21	81.9582	89.85	0	c1ccc(-c2n[nH]c3ncncc23)cc1	AC	ABL1
Cc1ccc(cc1OCc2ccccc2)c3c4c(ncnc4[nH]n3)N	4.89	331.143310164	3.48952	2	5	4	25	25	97.0431	89.71	0	c1ccc(COc2cccc(-c3n[nH]c4ncncc34)c2)cc1	nonAC	ABL1
Cc1ccc(cc1O)c2c3c(ncnc3[nH]n2)N	6.25	241.096359972	1.61612	3	5	1	18	18	67.9339	100.71	0	c1ccc(-c2n[nH]c3ncncc23)cc1	AC	ABL1
Cc1ccc(cc1O)c2c3c(ncnc3n(n2)C)N	6.63	255.112010036	1.62652	2	6	1	19	19	72.5542	89.85	0	c1ccc(-c2n[nH]c3ncncc23)cc1	AC	ABL1
Cc1ccc(cc1O)c2c3c(ncnc3n(n2)C(C)C)N	7.51	283.143310164	2.67042	2	6	2	21	21	81.9582	89.85	0	c1ccc(-c2n[nH]c3ncncc23)cc1	AC	ABL1
CCC(C)n1c2c(c(n1)c3ccc(c(c3)O)C)c(ncn2)N	6.8	297.158960228	3.06052	2	6	3	22	22	86.5752	89.85	0	c1ccc(-c2n[nH]c3ncncc23)cc1	AC	ABL1
CC(C)n1c2c(c(n1)c3cccc(c3F)O)c(ncn2)N	7.13	287.118238288	2.5011	2	6	2	21	21	77.1792	89.85	0	c1ccc(-c2n[nH]c3ncncc23)cc1	AC	ABL1
c1cc(c(c(c1)O)F)c2c3c(ncnc3n(n2)C4CCCC4)N	7.2	313.133888352	3.0353	2	6	2	23	23	84.2992	89.85	0	c1ccc(-c2nn(C3CCCC3)c3ncncc23)cc1	AC	ABL1
CC(C)n1c2c(c(n1)c3cc(cc(c3)F)O)c(ncn2)N	7.28	287.118238288	2.5011	2	6	2	21	21	77.1792	89.85	0	c1ccc(-c2n[nH]c3ncncc23)cc1	AC	ABL1
c1c(cc(cc1O)F)c2c3c(ncnc3n(n2)C4CCCC4)N	7.62	313.133888352	3.0353	2	6	2	23	23	84.2992	89.85	0	c1ccc(-c2nn(C3CCCC3)c3ncncc23)cc1	AC	ABL1
CC(C)n1c2c(c(n1)c3cc(cc(c3)Br)OC)c(ncn2)N	5.82	361.053822232	3.4275	1	6	3	22	22	89.8084	78.85	0	c1ccc(-c2n[nH]c3ncncc23)cc1	AC	ABL1
CC(Cn1c2c(c(n1)c3ccc(c(c3)OC)OC)c(ncn2)N)CO	4.92	343.164439532	1.7211	2	8	6	25	25	94.5252	108.31	0	c1ccc(-c2n[nH]c3ncncc23)cc1	AC	ABL1
CC(Cn1c2c(c(n1)c3ccc(c(c3)OC)OC)c(ncn2)N)CO	5.19	343.164439532	1.7211	2	8	6	25	25	94.5252	108.31	0	c1ccc(-c2n[nH]c3ncncc23)cc1	AC	ABL1
COc1ccc(cc1OC)c2c3c(ncnc3n(n2)C4CCCC4)N	6	339.169524912	3.2078	1	7	4	25	25	95.7804	88.08	0	c1ccc(-c2nn(C3CCCC3)c3ncncc23)cc1	AC	ABL1
CCOc1ccc(cc1OC)c2c3c(ncnc3[nH]n2)N	5.21	285.12257472	2.0094	2	6	4	21	21	79.2531	98.94	0	c1ccc(-c2n[nH]c3ncncc23)cc1	AC	ABL1
CCOc1ccc(cc1OC)c2c3c(ncnc3n(n2)C(C)C)N	5.68	327.169524912	3.0637	1	7	5	24	24	93.2774	88.08	0	c1ccc(-c2n[nH]c3ncncc23)cc1	AC	ABL1
CCOc1ccc(cc1OC)c2c3c(ncnc3n(n2)CC=C)N	4.84	325.153874848	2.6688	1	7	6	24	24	93.0894	88.08	0	c1ccc(-c2n[nH]c3ncncc23)cc1	AC	ABL1
CCOc1ccc(cc1OC)c2c3c(ncnc3n(n2)C4CCCC4)N	6.07	353.185174976	3.5979	1	7	5	26	26	100.3974	88.08	0	c1ccc(-c2nn(C3CCCC3)c3ncncc23)cc1	AC	ABL1
CCOc1ccc(cc1OC)c2c3c(ncnc3n(n2)C4CCCCC4)N	5.22	367.20082504	3.988	1	7	5	27	27	105.0144	88.08	0	c1ccc(-c2nn(C3CCCCC3)c3ncncc23)cc1	nonAC	ABL1
CC(C)n1c2c(c(n1)c3cc(c(c(c3)OC)OC)OC)c(ncn2)N	6.08	343.164439532	2.6822	1	8	5	25	25	95.2124	97.31	0	c1ccc(-c2n[nH]c3ncncc23)cc1	AC	ABL1
CC(C)n1c2c(c(n1)c3cccc(c3OC)OC)c(ncn2)N	4.95	313.153874848	2.6736	1	7	4	23	23	88.6604	88.08	0	c1ccc(-c2n[nH]c3ncncc23)cc1	AC	ABL1
CCOc1cc(ccc1OC)c2c3c(ncnc3n(n2)C(C)C)N	5.22	327.169524912	3.0637	1	7	5	24	24	93.2774	88.08	0	c1ccc(-c2n[nH]c3ncncc23)cc1	AC	ABL1
CCOc1cc(ccc1OC)c2c3c(ncnc3n(n2)CCO)N	4.19	329.148789468	1.4751	2	8	6	24	24	89.9782	108.31	0	c1ccc(-c2n[nH]c3ncncc23)cc1	AC	ABL1
CC(C)n1c2c(c(n1)c3cnc(nc3OC)OC)c(ncn2)N	5.92	315.144372784	1.4636	1	9	4	23	23	84.2504	113.86	0	c1ncc(-c2n[nH]c3ncncc23)cn1	nonAC	ABL1
CC(C)n1c2c(c(n1)c3ccc(cc3)OC)c(ncn2)N	5.44	283.143310164	2.665	1	6	3	21	21	82.1084	78.85	0	c1ccc(-c2n[nH]c3ncncc23)cc1	AC	ABL1
CC(C)n1c2c(c(n1)c3ccc(c(c3)O)N)c(ncn2)N	6.68	284.138559132	1.9442	3	7	2	21	21	81.6336	115.87	0	c1ccc(-c2n[nH]c3ncncc23)cc1	AC	ABL1
CC(C)n1c2c(c(n1)c3ccc(c(c3)OC)N)c(ncn2)N	6.59	298.154209196	2.2472	2	7	3	22	22	86.5208	104.87	0	c1ccc(-c2n[nH]c3ncncc23)cc1	AC	ABL1
CC(C)n1c2c(c(n1)c3ccc(c(c3)OC)NC(C)CO)c(ncn2)N	5.06	356.196074008	2.4577	3	8	6	26	26	102.2789	111.11	0	c1ccc(-c2n[nH]c3ncncc23)cc1	AC	ABL1
c1cc(c(cc1c2c3c(ncnc3n(n2)C4CCCC4)N)O)N	6.95	310.154209196	2.4784	3	7	2	23	23	88.7536	115.87	0	c1ccc(-c2nn(C3CCCC3)c3ncncc23)cc1	AC	ABL1
COc1cc(ccc1N)c2c3c(ncnc3n(n2)C4CCCC4)N	7.59	324.16985926	2.7814	2	7	3	24	24	93.6408	104.87	0	c1ccc(-c2nn(C3CCCC3)c3ncncc23)cc1	AC	ABL1
CC(C)n1c2c(c(n1)c3cccc(c3)CO)c(ncn2)N	5.75	283.143310164	2.1487	2	6	3	21	21	81.4792	89.85	0	c1ccc(-c2n[nH]c3ncncc23)cc1	AC	ABL1
CC(C)n1c2c(c(n1)c3cccc(c3)CC#N)c(ncn2)N	4.3	292.143644512	2.72248	1	6	3	22	22	84.8734	93.41	0	c1ccc(-c2n[nH]c3ncncc23)cc1	AC	ABL1
CC(C)n1c2c(c(n1)c3ccc(cc3)CC#N)c(ncn2)N	5.1	292.143644512	2.72248	1	6	3	22	22	84.8734	93.41	0	c1ccc(-c2n[nH]c3ncncc23)cc1	AC	ABL1
CC(C)n1c2c(c(n1)c3cccc(c3)C#N)c(ncn2)N	4.77	278.127994448	2.52808	1	6	2	21	21	80.2714	93.41	0	c1ccc(-c2n[nH]c3ncncc23)cc1	AC	ABL1
CC(C)n1c2c(c(n1)c3ccc(c(c3)C#N)F)c(ncn2)N	5.47	296.118572636	2.66718	1	6	2	22	22	80.2294	93.41	0	c1ccc(-c2n[nH]c3ncncc23)cc1	AC	ABL1
CC(C)n1c2c(c(n1)c3ccc(c(c3)F)C#N)c(ncn2)N	5.3	296.118572636	2.66718	1	6	2	22	22	80.2294	93.41	0	c1ccc(-c2n[nH]c3ncncc23)cc1	AC	ABL1
CC(C)n1c2c(c(n1)c3ccc(nc3)C#N)c(ncn2)N	4.3	279.123243416	1.92308	1	7	2	21	21	78.0664	106.3	0	c1cncc(-c2n[nH]c3ncncc23)c1	nonAC	ABL1
CC(C)n1c2c(c(n1)c3cccnc3)c(ncn2)N	4.5	254.127994448	2.0514	1	6	2	19	19	73.3514	82.51	0	c1cncc(-c2n[nH]c3ncncc23)c1	nonAC	ABL1
CC(C)n1c2c(c(n1)c3cncnc3)c(ncn2)N	4.3	255.123243416	1.4464	1	7	2	19	19	71.1464	95.4	0	c1ncc(-c2n[nH]c3ncncc23)cn1	nonAC	ABL1
CC(C)n1c2c(c(n1)c3ccc(cc3)C(=O)C)c(ncn2)N	5.7	295.143310164	2.859	1	6	3	22	22	85.5609	86.69	0	c1ccc(-c2n[nH]c3ncncc23)cc1	AC	ABL1
CC(C)n1c2c(c(n1)c3ccc(c(c3)F)C=O)c(ncn2)N	6.16	299.118238288	2.608	1	6	3	22	22	80.9019	86.69	0	c1ccc(-c2n[nH]c3ncncc23)cc1	AC	ABL1
CC(C)n1c2c(c(n1)c3cc(c(c(c3)F)C=O)F)c(ncn2)N	5.89	317.108816476	2.7471	1	6	3	23	23	80.8599	86.69	0	c1ccc(-c2n[nH]c3ncncc23)cc1	AC	ABL1
CC(C)n1c2c(c(n1)c3ccc(c(c3)Cl)C(=O)N)c(ncn2)N	4.3	330.09958678	2.4087	2	6	3	23	23	89.0843	112.71	0	c1ccc(-c2n[nH]c3ncncc23)cc1	AC	ABL1
CC(C)n1c2c(c(n1)c3cccc(c3)C(=O)C)c(ncn2)N	4.8	295.143310164	2.859	1	6	3	22	22	85.5609	86.69	0	c1ccc(-c2n[nH]c3ncncc23)cc1	AC	ABL1
CC(C)n1c2c(c(n1)c3cc(co3)C=O)c(ncn2)N	5.35	271.106924656	2.0619	1	7	3	20	20	73.2099	99.83	0	c1coc(-c2n[nH]c3ncncc23)c1	nonAC	ABL1
Cc1cc(sc1C=O)c2c3c(ncnc3n(n2)C(C)C)N	5.59	301.0997311	2.83882	1	7	3	21	21	83.5579	86.69	0	c1csc(-c2n[nH]c3ncncc23)c1	nonAC	ABL1
CC(C)n1c2c(c(n1)c3cccc(c3)NS(=O)(=O)C)c(ncn2)N	4.89	346.121194816	2.0279	2	7	4	24	24	94.0229	115.79	0	c1ccc(-c2n[nH]c3ncncc23)cc1	AC	ABL1
CC(C)n1c2c(c(n1)c3ccc(cc3)NS(=O)(=O)C)c(ncn2)N	4.96	346.121194816	2.0279	2	7	4	24	24	94.0229	115.79	0	c1ccc(-c2n[nH]c3ncncc23)cc1	AC	ABL1
CC(C)n1c2c(c(n1)c3cccc(c3)S(=O)(=O)N)c(ncn2)N	4.96	332.105544752	1.3038	2	7	3	23	23	86.9296	129.78	0	c1ccc(-c2n[nH]c3ncncc23)cc1	AC	ABL1
CC(C)n1c2c(c(n1)c3ccc(cc3)S(=O)(=O)N)c(ncn2)N	4.24	332.105544752	1.3038	2	7	3	23	23	86.9296	129.78	0	c1ccc(-c2n[nH]c3ncncc23)cc1	AC	ABL1
CC(C)n1c2c(c(n1)c3cccc(c3)C(=O)NC4=NCCS4)c(ncn2)N	5.5	381.137179228	2.489	2	8	3	27	27	107.7826	111.08	0	O=C(NC1=NCCS1)c1cccc(-c2n[nH]c3ncncc23)c1	nonAC	ABL1
c1cc(c(cc1c2c3c(ncnc3n(n2)C4CCCC4)N)O)Cl	8.92	329.104337812	3.5496	2	6	2	23	23	89.3512	89.85	0	c1ccc(-c2nn(C3CCCC3)c3ncncc23)cc1	AC	ABL1
c1cc(c(cc1c2c3c(ncnc3n(n2)C4CCNC4)N)O)Cl	6.3	330.09958678	1.9689	3	7	2	23	23	88.3699	101.88	0	c1ccc(-c2nn(C3CCNC3)c3ncncc23)cc1	nonAC	ABL1
c1cc(c(cc1c2c3c(ncnc3n(n2)C4CCOC4)N)O)Cl	7.68	331.083602368	2.3959	2	7	2	23	23	86.3192	99.08	0	c1ccc(-c2nn(C3CCOC3)c3ncncc23)cc1	nonAC	ABL1
c1cc(c(cc1c2c3c(ncnc3n(n2)C4CCOC4)N)O)Cl	7.77	331.083602368	2.3959	2	7	2	23	23	86.3192	99.08	0	c1ccc(-c2nn(C3CCOC3)c3ncncc23)cc1	nonAC	ABL1
c1cc(c(cc1c2c3c(ncnc3n(n2)CC4CCCN4)N)O)Cl	5.98	344.115236844	2.1865	3	7	3	24	24	92.8709	101.88	0	c1ccc(-c2nn(CC3CCCN3)c3ncncc23)cc1	nonAC	ABL1
c1cc(c(cc1c2c3c(ncnc3n(n2)CC4CCNC4)N)O)Cl	7.09	344.115236844	2.044	3	7	3	24	24	92.8229	101.88	0	c1ccc(-c2nn(CC3CCNC3)c3ncncc23)cc1	nonAC	ABL1
c1cc(c(cc1c2c3c(ncnc3n(n2)CC4CCCNC4)N)O)Cl	5.1	358.130886908	2.4341	3	7	3	25	25	97.4399	101.88	0	c1ccc(-c2nn(CC3CCCNC3)c3ncncc23)cc1	nonAC	ABL1
c1cc(c(cc1c2c3c(ncnc3n(n2)CC4CCNCC4)N)O)Cl	5.35	358.130886908	2.4341	3	7	3	25	25	97.4399	101.88	0	c1ccc(-c2nn(CC3CCNCC3)c3ncncc23)cc1	nonAC	ABL1
c1cc(c(cc1c2c3c(ncnc3n(n2)CCC4CCCNC4)N)O)Cl	5.89	372.146536972	2.8242	3	7	4	26	26	102.0569	101.88	0	c1ccc(-c2nn(CCC3CCCNC3)c3ncncc23)cc1	nonAC	ABL1
CC(C)n1c2c(c(n1)c3ccc(c(c3)O)C#N)c(ncn2)N	5.96	294.122909068	2.23368	2	7	2	22	22	81.9362	113.64	0	c1ccc(-c2n[nH]c3ncncc23)cc1	AC	ABL1
CC(C)n1c2c(c(n1)c3ccc(c(c3)F)O)c(ncn2)N	6.18	287.118238288	2.5011	2	6	2	21	21	77.1792	89.85	0	c1ccc(-c2n[nH]c3ncncc23)cc1	AC	ABL1
CC(C)n1c2c(c(n1)c3cc(c(cc3F)OC)F)c(ncn2)N	5.6	319.12446654	2.9432	1	6	3	23	23	82.0244	78.85	0	c1ccc(-c2n[nH]c3ncncc23)cc1	AC	ABL1
CC(C)n1c2c(c(n1)c3cc(c(cc3F)O)F)c(ncn2)N	5.72	305.108816476	2.6402	2	6	2	22	22	77.1372	89.85	0	c1ccc(-c2n[nH]c3ncncc23)cc1	AC	ABL1
CC(C)n1c2c(c(n1)c3cccc(c3)OC)c(ncn2)N	5.77	283.143310164	2.665	1	6	3	21	21	82.1084	78.85	0	c1ccc(-c2n[nH]c3ncncc23)cc1	AC	ABL1
CC(C)n1c2c(c(n1)c3ccc(c(c3)OC)O)c(ncn2)N	5.82	299.138224784	2.3706	2	7	3	22	22	83.7732	99.08	0	c1ccc(-c2n[nH]c3ncncc23)cc1	AC	ABL1
COc1ccc(cc1O)c2c3c(ncnc3[nH]n2)N	6.11	257.091274592	1.3163	3	6	2	19	19	69.7489	109.94	0	c1ccc(-c2n[nH]c3ncncc23)cc1	AC	ABL1
Cn1c2c(c(n1)c3ccc(c(c3)O)OC)c(ncn2)N	6.28	271.106924656	1.3267	2	7	2	20	20	74.3692	99.08	0	c1ccc(-c2n[nH]c3ncncc23)cc1	AC	ABL1
CCn1c2c(c(n1)c3ccc(c(c3)O)OC)c(ncn2)N	6.75	285.12257472	1.8096	2	7	3	21	21	79.0622	99.08	0	c1ccc(-c2n[nH]c3ncncc23)cc1	AC	ABL1
CC(C)n1c2c(c(n1)c3ccc(c(c3)O)OC)c(ncn2)N	7.05	299.138224784	2.3706	2	7	3	22	22	83.7732	99.08	0	c1ccc(-c2n[nH]c3ncncc23)cc1	AC	ABL1
COc1ccc(cc1O)c2c3c(ncnc3n(n2)C4CCCC4)N	7.25	325.153874848	2.9048	2	7	3	24	24	90.8932	99.08	0	c1ccc(-c2nn(C3CCCC3)c3ncncc23)cc1	AC	ABL1
CC1CCC(C1)n2c3c(c(n2)c4ccc(c(c4)O)OC)c(ncn3)N	7.17	339.169524912	3.1508	2	7	3	25	25	95.4402	99.08	0	c1ccc(-c2nn(C3CCCC3)c3ncncc23)cc1	AC	ABL1
COc1ccc(cc1O)c2c3c(ncnc3n(n2)C4CNC4)N	5.4	312.133473752	0.933999999999999	3	8	3	23	23	85.2949	111.11	0	c1ccc(-c2nn(C3CNC3)c3ncncc23)cc1	nonAC	ABL1
COc1ccc(cc1O)c2c3c(ncnc3n(n2)C4CCNC4)N	5.69	326.149123816	1.3241	3	8	3	24	24	89.9119	111.11	0	c1ccc(-c2nn(C3CCNC3)c3ncncc23)cc1	nonAC	ABL1
CCOc1ccc(cc1O)c2c3c(ncnc3n(n2)C4CCCC4)N	6.22	339.169524912	3.2949	2	7	4	25	25	95.5102	99.08	0	c1ccc(-c2nn(C3CCCC3)c3ncncc23)cc1	AC	ABL1
CC(C)n1c2c(c(n1)c3ccc(c(c3)OC)OC)c(ncn2)N	5.39	313.153874848	2.6736	1	7	4	23	23	88.6604	88.08	0	c1ccc(-c2n[nH]c3ncncc23)cc1	AC	ABL1
CC(C)(C)n1c2c(c(n1)c3ccc(c(c3)OC)OC)c(ncn2)N	5.36	327.169524912	2.8477	1	7	3	24	24	93.2714	88.08	0	c1ccc(-c2n[nH]c3ncncc23)cc1	AC	ABL1
CCOc1ccc2cc(ccc2c1)c3c4c(ncnc4n(n3)C)N	4.82	319.143310164	3.1644	1	6	3	24	24	94.8274	78.85	0	c1ccc2cc(-c3n[nH]c4ncncc34)ccc2c1	AC	ABL1
CC(C)n1c2c(c(n1)c3ccc4cc(ccc4c3)O)c(ncn2)N	7.24	319.143310164	3.5152	2	6	2	24	24	94.7272	89.85	0	c1ccc2cc(-c3n[nH]c4ncncc34)ccc2c1	AC	ABL1
CC(C)n1c2c(c(n1)c3cc4ccccc4nc3Cl)c(ncn2)N	5.7	338.10467216	3.858	1	6	2	24	24	95.8674	82.51	0	c1ccc2ncc(-c3n[nH]c4ncncc34)cc2c1	nonAC	ABL1
CC(C)n1c2c(c(n1)c3cc4ccccc4nc3)c(ncn2)N	6	304.143644512	3.2046	1	6	2	23	23	90.8574	82.51	0	c1ccc2ncc(-c3n[nH]c4ncncc34)cc2c1	nonAC	ABL1
c1ccc2c(c1)cc(cn2)c3c4c(ncnc4n(n3)C5CCCC5)N	6.12	330.159294576	3.7388	1	6	2	25	25	97.9774	82.51	0	c1ccc2ncc(-c3nn(C4CCCC4)c4ncncc34)cc2c1	nonAC	ABL1
Cn1c2c(c(n1)c3ccc4c(c3)cccn4)c(ncn2)N	4	276.112344384	2.1607	1	6	1	21	21	81.4534	82.51	0	c1cnc2ccc(-c3n[nH]c4ncncc34)cc2c1	AC	ABL1
c1cc2cc(ccc2nc1)c3c4c(ncnc4n(n3)C5CCCC5)N	5.82	330.159294576	3.7388	1	6	2	25	25	97.9774	82.51	0	c1cnc2ccc(-c3nn(C4CCCC4)c4ncncc34)cc2c1	nonAC	ABL1
Cc1ccc2cc(ccc2n1)c3c4c(ncnc4n(n3)C(C)C)N	5.29	318.159294576	3.51302	1	6	2	24	24	95.5944	82.51	0	c1cnc2ccc(-c3n[nH]c4ncncc34)cc2c1	AC	ABL1
CC(C)n1c2c(c(n1)c3ccc4c(c3)ccc(n4)Cl)c(ncn2)N	5.42	338.10467216	3.858	1	6	2	24	24	95.8674	82.51	0	c1cnc2ccc(-c3n[nH]c4ncncc34)cc2c1	AC	ABL1
CC(C)n1c2c(c(n1)c3ccc4c(c3)nccn4)c(ncn2)N	5.66	305.13889348	2.5996	1	7	2	23	23	88.6524	95.4	0	c1cnc2cc(-c3n[nH]c4ncncc34)ccc2n1	nonAC	ABL1
CC(C)n1c2c(c(n1)c3cc4c(nccn4)nc3)c(ncn2)N	5.7	306.134142448	1.9946	1	8	2	23	23	86.4474	108.29	0	c1cnc2ncc(-c3n[nH]c4ncncc34)cc2n1	nonAC	ABL1
CC(C)n1c2c(c(n1)c3ccc4c(c3)c(=O)[nH]cn4)c(ncn2)N	6.48	321.1338081	1.8929	2	7	2	24	24	91.4781	115.37	0	O=c1[nH]cnc2ccc(-c3n[nH]c4ncncc34)cc12	nonAC	ABL1
CC(C)n1c2c(c(n1)c3ccc4c(c3)ccc(=O)[nH]4)c(ncn2)N	4.46	320.138559132	2.4979	2	6	2	24	24	93.6831	102.48	0	O=c1ccc2cc(-c3n[nH]c4ncncc34)ccc2[nH]1	nonAC	ABL1
c1cc(=O)[nH]c2c1cc(cc2)c3c4c(ncnc4n(n3)C5CCCC5)N	4	346.154209196	3.0321	2	6	2	26	26	100.8031	102.48	0	O=c1ccc2cc(-c3nn(C4CCCC4)c4ncncc34)ccc2[nH]1	nonAC	ABL1
CC(C)n1c2c(c(n1)c3ccc4c(c3)ccc(n4)N)c(ncn2)N	5.7	319.154543544	2.7868	2	7	2	24	24	95.2698	108.53	0	c1cnc2ccc(-c3n[nH]c4ncncc34)cc2c1	AC	ABL1
CC(C)n1c2c(c(n1)c3ccc4c(c3)ccc(n4)NN)c(ncn2)N	5.52	334.165442576	2.4902	3	8	3	25	25	98.6675	120.56	0	c1cnc2ccc(-c3n[nH]c4ncncc34)cc2c1	AC	ABL1
CC(C)n1c2c(c(n1)c3ccc4c(c3)c(ccn4)NC(=O)OC(C)(C)C)c(ncn2)N	4.19	419.20697304	4.5516	2	8	3	31	31	120.7141	120.84	0	c1cnc2ccc(-c3n[nH]c4ncncc34)cc2c1	AC	ABL1
CC(C)n1c2c(c(n1)c3ccc4c(c3)c(ccn4)N)c(ncn2)N	5.19	319.154543544	2.7868	2	7	2	24	24	95.2698	108.53	0	c1cnc2ccc(-c3n[nH]c4ncncc34)cc2c1	AC	ABL1
Cn1c2c(c(n1)c3ccc4c(c3)c(=O)cco4)c(ncn2)N	4	293.091274592	1.7189	1	7	1	22	22	82.1944	99.83	0	O=c1ccoc2ccc(-c3n[nH]c4ncncc34)cc12	nonAC	ABL1
CC(C)n1c2c(c(n1)c3ccc4c(c3)c(=O)cco4)c(ncn2)N	5.66	321.12257472	2.7628	1	7	2	24	24	91.5984	99.83	0	O=c1ccoc2ccc(-c3n[nH]c4ncncc34)cc12	nonAC	ABL1
c1cc2c(cc1c3c4c(ncnc4n(n3)C5CCCC5)N)c(=O)cco2	5.7	347.138224784	3.297	1	7	2	26	26	98.7184	99.83	0	O=c1ccoc2ccc(-c3nn(C4CCCC4)c4ncncc34)cc12	nonAC	ABL1
CC(C)n1c2c(c(n1)c3ccc4cnccc4c3)c(ncn2)N	4.92	304.143644512	3.2046	1	6	2	23	23	90.8574	82.51	0	c1cc2cc(-c3n[nH]c4ncncc34)ccc2cn1	nonAC	ABL1
CC(C)n1c2c(c(n1)c3ccc4ccncc4c3)c(ncn2)N	5.68	304.143644512	3.2046	1	6	2	23	23	90.8574	82.51	0	c1cc2ccc(-c3n[nH]c4ncncc34)cc2cn1	nonAC	ABL1
Cc1ccc2ccc(cc2n1)c3c4c(ncnc4n(n3)C(C)C)N	5.37	318.159294576	3.51302	1	6	2	24	24	95.5944	82.51	0	c1cnc2cc(-c3n[nH]c4ncncc34)ccc2c1	nonAC	ABL1
Cn1c2c(c(n1)c3cc4cc[nH]c4nc3)c(ncn2)N	6.51	265.107593352	1.4888	2	6	1	20	20	75.8041	98.3	0	c1ncc2c(-c3cnc4[nH]ccc4c3)n[nH]c2n1	nonAC	ABL1
CC(C)n1c2c(c(n1)c3cc4cc[nH]c4nc3)c(ncn2)N	7.66	293.13889348	2.5327	2	6	2	22	22	85.2081	98.3	0	c1ncc2c(-c3cnc4[nH]ccc4c3)n[nH]c2n1	nonAC	ABL1
CC(C)n1c2c(c(n1)c3ccc4c(c3)cc[nH]4)c(ncn2)N	6.53	292.143644512	3.1377	2	5	2	22	22	87.4131	85.41	0	c1ncc2c(-c3ccc4[nH]ccc4c3)n[nH]c2n1	nonAC	ABL1
c1cc2c(cc[nH]2)cc1c3c4c(ncnc4n(n3)C5CCCC5)N	6.63	318.159294576	3.6719	2	5	2	24	24	94.5331	85.41	0	c1ncc2c(-c3ccc4[nH]ccc4c3)nn(C3CCCC3)c2n1	nonAC	ABL1
CC(C)n1c2c(c(n1)c3ccc4c(c3)ccn4C)c(ncn2)N	6.16	306.159294576	3.1481	1	6	2	23	23	92.0334	74.55	0	c1ncc2c(-c3ccc4[nH]ccc4c3)n[nH]c2n1	nonAC	ABL1
Cn1ccc2c1ccc(c2)c3c4c(ncnc4n(n3)C5CCCC5)N	6.09	332.17494464	3.6823	1	6	2	25	25	99.1534	74.55	0	c1ncc2c(-c3ccc4[nH]ccc4c3)nn(C3CCCC3)c2n1	nonAC	ABL1
CC(C)n1c2c(c(n1)c3ccc4c(c3)cn[nH]4)c(ncn2)N	6.3	293.13889348	2.5327	2	6	2	22	22	85.2081	98.3	0	c1ncc2c(-c3ccc4[nH]ncc4c3)n[nH]c2n1	nonAC	ABL1
c1cc2c(cc1c3c4c(ncnc4n(n3)C5CCCC5)N)cn[nH]2	6.33	319.154543544	3.0669	2	6	2	24	24	92.3281	98.3	0	c1ncc2c(-c3ccc4[nH]ncc4c3)nn(C3CCCC3)c2n1	nonAC	ABL1
CC(C)n1c2c(c(n1)c3ccc4c(c3)[nH]nc4N)c(ncn2)N	6.49	308.149792512	2.1149	3	7	2	23	23	89.6205	124.32	0	c1ncc2c(-c3ccc4cn[nH]c4c3)n[nH]c2n1	nonAC	ABL1
CC(C)n1c2c(c(n1)c3ccc4cn[nH]c4c3)c(ncn2)N	6.96	293.13889348	2.5327	2	6	2	22	22	85.2081	98.3	0	c1ncc2c(-c3ccc4cn[nH]c4c3)n[nH]c2n1	nonAC	ABL1
c1cc2cn[nH]c2cc1c3c4c(ncnc4n(n3)C5CCCC5)N	6.85	319.154543544	3.0669	2	6	2	24	24	92.3281	98.3	0	c1ncc2c(-c3ccc4cn[nH]c4c3)nn(C3CCCC3)c2n1	nonAC	ABL1
CC(C)n1c2c(c(n1)c3cc4c(cn[nH]4)c(c3)F)c(ncn2)N	7.06	311.129471668	2.6718	2	6	2	23	23	85.1661	98.3	0	c1ncc2c(-c3ccc4cn[nH]c4c3)n[nH]c2n1	nonAC	ABL1
Cn1c2c(c(n1)c3ccc4cc[nH]c4c3)c(ncn2)N	5.82	264.112344384	2.0938	2	5	1	20	20	78.0091	85.41	0	c1ncc2c(-c3ccc4cc[nH]c4c3)n[nH]c2n1	nonAC	ABL1
CC(C)n1c2c(c(n1)c3ccc4cc[nH]c4c3)c(ncn2)N	6.7	292.143644512	3.1377	2	5	2	22	22	87.4131	85.41	0	c1ncc2c(-c3ccc4cc[nH]c4c3)n[nH]c2n1	nonAC	ABL1
c1cc(cc2c1cc[nH]2)c3c4c(ncnc4n(n3)C5CCCC5)N	6.78	318.159294576	3.6719	2	5	2	24	24	94.5331	85.41	0	c1ncc2c(-c3ccc4cc[nH]c4c3)nn(C3CCCC3)c2n1	nonAC	ABL1
CC(C)n1c2c(c(n1)c3ccn4ccnc4c3)c(ncn2)N	4.85	293.13889348	2.3041	1	7	2	22	22	84.3064	86.92	0	c1ncc2c(-c3ccn4ccnc4c3)n[nH]c2n1	nonAC	ABL1
CC(C)n1c2c(c(n1)c3ccc4c(c3)[nH]cc4C=O)c(ncn2)N	4.92	320.138559132	2.9502	2	6	3	24	24	92.8006	102.48	0	c1ncc2c(-c3ccc4cc[nH]c4c3)n[nH]c2n1	nonAC	ABL1
CC(C)n1c2c(c(n1)c3cccc4c3cc[nH]4)c(ncn2)N	5.59	292.143644512	3.1377	2	5	2	22	22	87.4131	85.41	0	c1cc(-c2n[nH]c3ncncc23)c2cc[nH]c2c1	nonAC	ABL1
c1cc(c2cc[nH]c2c1)c3c4c(ncnc4n(n3)C5CCCC5)N	5.66	318.159294576	3.6719	2	5	2	24	24	94.5331	85.41	0	c1cc(-c2nn(C3CCCC3)c3ncncc23)c2cc[nH]c2c1	nonAC	ABL1
CC(C)n1c2c(c(n1)c3ccc4c(c3)ccn4C(=O)OC(C)(C)C)c(ncn2)N	6.28	392.196074008	4.3943	1	8	2	29	29	112.6844	100.85	0	c1ncc2c(-c3ccc4[nH]ccc4c3)n[nH]c2n1	nonAC	ABL1
CC(C)(C)OC(=O)n1ccc2c1ccc(c2)c3c4c(ncnc4n(n3)C5CCCC5)N	6.04	418.211724072	4.9285	1	8	2	31	31	119.8044	100.85	0	c1ncc2c(-c3ccc4[nH]ccc4c3)nn(C3CCCC3)c2n1	nonAC	ABL1
CC(C)n1c2c(c(n1)c3ccc4c(c3)cco4)c(ncn2)N	6.27	293.1276601	3.4026	1	6	2	22	22	85.3284	82.76	0	c1ncc2c(-c3ccc4occc4c3)n[nH]c2n1	nonAC	ABL1
c1cc2c(cco2)cc1c3c4c(ncnc4n(n3)C5CCCC5)N	6.05	319.143310164	3.9368	1	6	2	24	24	92.4484	82.76	0	c1ncc2c(-c3ccc4occc4c3)nn(C3CCCC3)c2n1	nonAC	ABL1
CC(C)n1c2c(c(n1)c3ccc4c(c3)non4)c(ncn2)N	4.89	295.118158036	2.1926	1	8	2	22	22	80.9184	108.54	0	c1ncc2c(-c3ccc4nonc4c3)n[nH]c2n1	nonAC	ABL1
CC(C)n1c2c(c(n1)c3ccc4c(c3)[nH]c(=O)[nH]4)c(ncn2)N	5.08	309.1338081	1.826	3	6	2	23	23	88.0338	118.27	0	O=c1[nH]c2ccc(-c3n[nH]c4ncncc34)cc2[nH]1	nonAC	ABL1
CC(C)n1c2c(c(n1)c3ccc4c(c3)CCO4)c(ncn2)N	5.28	295.143310164	2.5913	1	6	2	22	22	84.7554	78.85	0	c1ncc2c(-c3ccc4c(c3)CCO4)n[nH]c2n1	nonAC	ABL1
CC(C)n1c2c(c(n1)c3ccc4c(c3)OCCO4)c(ncn2)N	5.89	311.138224784	2.4276	1	7	2	23	23	86.5464	88.08	0	c1ncc2c(-c3ccc4c(c3)OCCO4)n[nH]c2n1	nonAC	ABL1
CC(C)n1c2c(c(n1)c3cc4cc(ccc4s3)C=O)c(ncn2)N	4.3	337.0997311	3.6836	1	7	3	24	24	96.3269	86.69	0	c1ccc2sc(-c3n[nH]c4ncncc34)cc2c1	nonAC	ABL1
COc1cc2c(cc1OCCCN3CCOCC3)c(ncn2)Nc4ccc(c(c4)Cl)F	5.92	446.152096528	4.2756	1	7	8	31	31	118.1537	68.74	0	c1ccc(Nc2ncnc3ccc(OCCCN4CCOCC4)cc23)cc1	nonAC	ABL1
CCN(CC)CCNC(=O)c1c(c([nH]c1C)C=C2c3cc(ccc3NC2=O)F)C	6.09	398.211804324	3.33494	3	3	7	29	29	113.2886	77.23	0	O=C1Nc2ccccc2C1=Cc1ccc[nH]1	nonAC	ABL1
CC(C)(C)n1c2c(c(n1)c3cccc4c3cccc4)c(ncn2)N	6.22	317.164045608	3.9837	1	5	1	24	24	97.6734	69.62	0	c1ccc2c(-c3n[nH]c4ncncc34)cccc2c1	nonAC	ABL1
CC(C)(C)n1c2c(c(n1)Cc3cccc4c3cccc4)c(ncn2)N	5.47	331.179695672	3.9075	1	5	2	25	25	101.4854	69.62	0	c1ccc2c(Cc3n[nH]c4ncncc34)cccc2c1	nonAC	ABL1
COc1ccc2cc([nH]c2c1)c3c4c(cccn4)[nH]n3	5.12	264.101111004	3.1148	2	3	2	20	20	77.7334	66.59	0	c1ccc2[nH]c(-c3n[nH]c4cccnc34)cc2c1	nonAC	ABL1
CC(=O)NCC1CCC(CC1)c2nc(c3n2ccnc3N)c4cc5ccccc5[nH]4	5.71	402.216809452	3.8697	3	5	4	30	30	118.0748	101.1	0	c1ccc2[nH]c(-c3nc(C4CCCCC4)n4ccncc34)cc2c1	nonAC	ABL1
Cc1ccc(cc1Nc2nccc(n2)c3cccnc3)NC(=O)c4ccc(cc4)CCl	5.16	429.13563794	5.58172	2	5	6	31	31	123.6769	79.8	0	O=C(Nc1cccc(Nc2nccc(-c3cccnc3)n2)c1)c1ccccc1	AC	ABL1
CC1(c2cc(ccc2C(=O)c3c1[nH]c4c3ccc(c4)C#N)C5CCN(CC5)C6COC6)C	6.43	425.210327104	4.48808	1	4	2	32	32	123.1712	69.12	0	O=C1c2ccc(C3CCN(C4COC4)CC3)cc2Cc2[nH]c3ccccc3c21	nonAC	ABL1
Cc1ccc(cc1C#Cc2cncn2C)C(=O)Nc3ccc(c(c3)C(F)(F)F)CN4CCN(CC4)C	6.89	495.224595176	4.14682	1	5	4	36	36	132.5382	53.4	0	O=C(Nc1ccc(CN2CCNCC2)cc1)c1cccc(C#Cc2cnc[nH]2)c1	nonAC	ABL1
Cc1ccc(cc1C#Cc2cnc[nH]2)C(=O)Nc3ccc(c(c3)C(F)(F)F)CN4CCN(CC4)C	6	481.208945112	4.13642	2	4	4	35	35	127.9179	64.26	0	O=C(Nc1ccc(CN2CCNCC2)cc1)c1cccc(C#Cc2cnc[nH]2)c1	nonAC	ABL1
Cc1ccc(cc1C#Cc2cncnc2)C(=O)Nc3ccc(c(c3)C(F)(F)F)CN4CCN(CC4)C	7.2	493.208945112	4.20332	1	5	4	36	36	131.3622	61.36	0	O=C(Nc1ccc(CN2CCNCC2)cc1)c1cccc(C#Cc2cncnc2)c1	nonAC	ABL1
Cc1ccc(cc1C#Cc2cccnc2)C(=O)Nc3ccc(c(c3)C(F)(F)F)CN4CCN(CC4)C	7.4	492.213696144	4.80832	1	4	4	36	36	133.5672	48.47	0	O=C(Nc1ccc(CN2CCNCC2)cc1)c1cccc(C#Cc2cccnc2)c1	nonAC	ABL1
Cn1cc(cn1)c2cc3c(ccc4ccc(cc4c3=O)NS(=O)(=O)N(C)CC5COCCO5)nc2	5.11	495.1576399	2.1526	1	8	6	35	35	133.4525	115.65	0	O=c1c2cc(NS(=O)(=O)NCC3COCCO3)ccc2ccc2ncc(-c3cn[nH]c3)cc12	nonAC	ABL1
Cn1c2cc([nH]c(=O)c2c(n1)N)c3ccc(cc3)N4CCN(CC4)C	5.11	338.185509324	1.2626	2	6	2	25	25	100.8931	83.18	0	O=c1[nH]c(-c2ccc(N3CCNCC3)cc2)cc2[nH]ncc12	nonAC	ABL1
c1ccc(cc1)c2cc3c(c(n(n3)c4ccccc4)N)c(=O)[nH]2	5.82	302.116761068	2.963	2	4	2	23	23	91.5391	76.7	0	O=c1[nH]c(-c2ccccc2)cc2nn(-c3ccccc3)cc12	nonAC	ABL1
Cc1ccccc1Nc2c3cncn3c4cc(c(cc4n2)F)N(C)C(=O)C=CCN(C)C	6.96	432.20738764	4.15422	1	6	6	32	32	126.0167	65.77	0	c1ccc(Nc2nc3ccccc3n3cncc23)cc1	nonAC	ABL1
Cc1ccc(cc1Nc2nccc(n2)c3cccnc3)NC(=O)c4cccc(c4)SC	5.96	427.146681292	5.56482	2	6	6	31	31	125.9009	79.8	0	O=C(Nc1cccc(Nc2nccc(-c3cccnc3)n2)c1)c1ccccc1	AC	ABL1
c1cc(cc(c1)F)NC(=O)Nc2ccc(cc2)c3csc4c3c(ncc4c5cnn(c5)CCO)N	7.92	488.143073132	5.1844	4	7	6	35	35	136.8166	118.09	0	O=C(Nc1ccccc1)Nc1ccc(-c2csc3c(-c4cn[nH]c4)cncc23)cc1	nonAC	ABL1
CC(C=CC(F)(F)F)Oc1cc(ccc1C(=O)N)c2cc(cnc2N)c3cc(cs3)CN(C)C	5.96	490.1650317	5.1056	2	6	8	34	34	128.5923	94.47	0	c1ccc(-c2cncc(-c3cccs3)c2)cc1	nonAC	ABL1
COC(=O)Nc1[nH]c2cc(ccc2n1)C(=O)c3ccccc3	5.3	295.095691276	2.9722	2	4	3	22	22	81.9959	84.08	0	O=C(c1ccccc1)c1ccc2nc[nH]c2c1	nonAC	ABL1
c1ccc(cc1)C(=O)c2ccc3c(c2)[nH]c(n3)N	5	237.090211972	2.3761	2	3	2	18	18	70.3806	71.77	0	O=C(c1ccccc1)c1ccc2nc[nH]c2c1	nonAC	ABL1
c1ccc(cc1)C(=O)c2ccc3c(c2)nc([nH]3)NC(=O)NCCO	7.03	324.122240372	1.9077	4	4	5	24	24	90.0754	107.11	0	O=C(c1ccccc1)c1ccc2[nH]cnc2c1	nonAC	ABL1
c1ccc(cc1)C(=O)c2ccc3c(c2)[nH]c(n3)NC(=O)NCCC4CCNCC4	7	391.20082504	3.3051	4	4	6	29	29	113.2003	98.91	0	O=C(NCCC1CCNCC1)Nc1nc2ccc(C(=O)c3ccccc3)cc2[nH]1	nonAC	ABL1
c1ccc(cc1)C(=O)c2ccc3c(c2)[nH]c(n3)NC(=O)NCCC4CCCNC4	8	391.20082504	3.3051	4	4	6	29	29	113.2003	98.91	0	O=C(NCCC1CCCNC1)Nc1nc2ccc(C(=O)c3ccccc3)cc2[nH]1	nonAC	ABL1
c1ccc(cc1)C(=O)c2ccc3c(c2)[nH]c(n3)NC(=O)CCN	6.26	308.127325752	2.0812	3	4	5	23	23	88.2693	100.87	0	O=C(c1ccccc1)c1ccc2nc[nH]c2c1	nonAC	ABL1
CC(c1c(ccc(c1Cl)F)Cl)NC(=O)c2cc(cnc2N)c3cnn(c3)C4CCOCC4	5.3	477.113458524	4.8157	2	6	5	32	32	121.2616	95.06	0	O=C(NCc1ccccc1)c1cncc(-c2cnn(C3CCOCC3)c2)c1	nonAC	ABL1
CC(C)n1c2c(c(n1)c3ccc4cc(ccc4c3)OC)c(ncn2)N	6.09	333.158960228	3.8182	1	6	3	25	25	99.6144	78.85	0	c1ccc2cc(-c3n[nH]c4ncncc34)ccc2c1	AC	ABL1
CCOc1ccc2cc(ccc2c1)c3c4c(ncnc4n(n3)C(C)C)N	5.77	347.174610292	4.2083	1	6	4	26	26	104.2314	78.85	0	c1ccc2cc(-c3n[nH]c4ncncc34)ccc2c1	AC	ABL1
CCOc1ccc2cc(ccc2c1)c3c4c(ncnc4n(n3)CC5CCN(CC5)C)N	5.34	416.232459516	3.9692	1	7	5	31	31	124.0674	82.09	0	c1ccc2cc(-c3nn(CC4CCNCC4)c4ncncc34)ccc2c1	nonAC	ABL1
CC(C)Oc1cc(n[nH]1)n2cnc3c2nc(cc3)NC(C)c4ccc(cn4)F	8.92	381.17133648	3.638	2	7	6	28	28	103.0074	93.54	0	c1ccc(CNc2ccc3ncn(-c4cc[nH]n4)c3n2)nc1	nonAC	ABL1
Cc1ccc(cc1n2c3c(c4c(c2=O)CCCC4)c(ncn3)N)O	6.06	322.142975816	2.25572	2	6	1	24	24	92.5912	94.03	0	O=c1c2c(c3cncnc3n1-c1ccccc1)CCCC2	nonAC	ABL1
Cc1ccc(cc1Nc2nccc(n2)c3cccnc3)C(=O)Nc4cc(cc(c4)n5cc(nc5)C)C	6.87	475.21205842	5.64546	2	7	6	36	36	140.7159	97.62	0	O=C(Nc1cccc(-n2ccnc2)c1)c1cccc(Nc2nccc(-c3cccnc3)n2)c1	nonAC	ABL1
Cc1ccc(cc1Nc2nccc(n2)c3cccnc3)C(=O)Nc4cc(cc(c4)F)n5cc(nc5)C	6.13	479.186986544	5.47614	2	7	6	36	36	135.9369	97.62	0	O=C(Nc1cccc(-n2ccnc2)c1)c1cccc(Nc2nccc(-c3cccnc3)n2)c1	nonAC	ABL1
Cc1ccc(cc1Nc2nccc(n2)c3cccnc3)C(=O)Nc4cccc(c4)n5cc(nc5)C	5.53	461.196408356	5.33704	2	7	6	35	35	135.9789	97.62	0	O=C(Nc1cccc(-n2ccnc2)c1)c1cccc(Nc2nccc(-c3cccnc3)n2)c1	nonAC	ABL1
Cc1cc(on1)c2cnc(nc2NC3CCC(CC3)N(C)C)Nc4cc(cc(c4)Cl)Cl	6.09	460.154514812	5.77512	2	7	6	31	31	125.3644	79.11	0	c1ccc(Nc2ncc(-c3ccno3)c(NC3CCCCC3)n2)cc1	nonAC	ABL1
CN1CCC(CC1)NC(=O)c2cnc(nc2NC3COCC3O)Nc4cc(cc(c4)Cl)Cl	4.52	480.144344052	2.5226	4	8	6	32	32	123.9984	111.64	0	O=C(NC1CCNCC1)c1cnc(Nc2ccccc2)nc1NC1CCOC1	nonAC	ABL1
CN1CCC(CC1)NC(=O)c2cnc(nc2NC3CCCC3)NCc4cc(ccc4Cl)Cl	5.5	476.18581494	4.574	3	6	7	32	32	129.6846	82.18	0	O=C(NC1CCNCC1)c1cnc(NCc2ccccc2)nc1NC1CCCC1	nonAC	ABL1
CN1CCC(CC1)NC(=O)c2cnc(nc2NC3CCCC3)NCc4ccccc4OC	4.68	438.274324328	3.2758	3	7	8	32	32	126.2166	91.41	0	O=C(NC1CCNCC1)c1cnc(NCc2ccccc2)nc1NC1CCCC1	nonAC	ABL1
Cc1ccc(cc1C#Cc2cncnc2)NC(=O)c3ccc(c(c3)C(F)(F)F)Cn4ccnc4	7.02	461.146344856	4.70072	1	5	4	34	34	119.9172	72.7	0	O=C(Nc1cccc(C#Cc2cncnc2)c1)c1ccc(Cn2ccnc2)cc1	nonAC	ABL1
Cn1c(cc(n1)NC(=O)Nc2ccc(c(c2)C(F)(F)F)CN3CCN(CC3)C)C#Cc4cccnc4	7.495	497.215093112	3.6251	2	6	4	36	36	130.2844	78.32	0	O=C(Nc1ccc(CN2CCNCC2)cc1)Nc1cc(C#Cc2cccnc2)[nH]n1	nonAC	ABL1
CCCCn1c(cn2c1nc3c2c(=O)[nH]c(=O)n3C)c4cc(ccc4C)c5cccc6c5cn[nH]6	6.69	467.20697304	3.99482	2	7	5	35	35	136.7184	105.77	0	O=c1[nH]c(=O)c2c(nc3[nH]c(-c4cccc(-c5cccc6[nH]ncc56)c4)cn32)[nH]1	nonAC	ABL1
CCCCn1c(cn2c1nc3c2c(=O)[nH]c(=O)n3C)c4ccc(cc4C)F	5.89	369.1601031	2.59062	1	6	4	27	27	101.5887	77.09	0	O=c1[nH]c(=O)c2c(nc3[nH]c(-c4ccccc4)cn32)[nH]1	nonAC	ABL1
Cc1ccc(cc1c2cn3c4c(=O)[nH]c(=O)n(c4nc3n2c5ccccc5OC)C)O	9.04	417.143704088	2.35482	2	8	3	31	31	116.2765	106.55	0	O=c1[nH]c(=O)c2c(nc3n(-c4ccccc4)c(-c4ccccc4)cn23)[nH]1	nonAC	ABL1
CCCCn1c(cn2c1nc3c2c(=O)[nH]c(=O)n3C)c4ccccc4C	6.24	351.169524912	2.45152	1	6	4	26	26	101.6307	77.09	0	O=c1[nH]c(=O)c2c(nc3[nH]c(-c4ccccc4)cn32)[nH]1	nonAC	ABL1
c1ccc(c(c1)c2c(c[nH]n2)C=C3c4ccccc4NC3=O)[N+](=O)[O-]	6.57	332.090940244	3.4776	2	4	3	25	25	93.6208	100.92	0	O=C1Nc2ccccc2C1=Cc1c[nH]nc1-c1ccccc1	nonAC	ABL1
CN1CCN(CC1)c2ccc3c(c2)[nH]c(n3)c4c(c5c(cccc5F)[nH]c4=O)N	6.35	392.176087512	2.5445	3	5	2	29	29	113.7368	94.04	0	O=c1[nH]c2ccccc2cc1-c1nc2ccc(N3CCNCC3)cc2[nH]1	nonAC	ABL1
CC(C)(C)c1cc(n(n1)c2cccc(c2)N)NC(=O)Nc3cccc(c3)Nc4c5ccccc5ncn4	7.64	492.238607516	6.0828	4	7	5	37	37	148.5805	122.78	0	O=C(Nc1cccc(Nc2ncnc3ccccc23)c1)Nc1ccnn1-c1ccccc1	nonAC	ABL1
CC(C)(C)c1cc(n(n1)c2cccc(c2)N)NC(=O)Nc3ccc(cc3)Nc4c5ccccc5ncn4	7.4	492.238607516	6.0828	4	7	5	37	37	148.5805	122.78	0	O=C(Nc1ccc(Nc2ncnc3ccccc23)cc1)Nc1ccnn1-c1ccccc1	nonAC	ABL1
c1ccc(cc1)c2cc(=O)c3c(cc(cc3o2)OCC(=O)NCCN4CCOCC4)O	5.37	424.163436488	1.9928	2	7	7	31	31	115.3485	101.24	0	O=C(COc1ccc2c(=O)cc(-c3ccccc3)oc2c1)NCCN1CCOCC1	nonAC	ABL1
c1ccc(cc1)CNC(=O)COc2cc(c3c(=O)cc(oc3c2)c4ccccc4)O	5.64	401.126322708	3.8608	2	5	6	30	30	113.3685	88.77	0	O=C(COc1ccc2c(=O)cc(-c3ccccc3)oc2c1)NCc1ccccc1	nonAC	ABL1
COc1cccc(c1)NC(=O)COc2cc(c3c(=O)cc(oc3c2)c4ccccc4)O	6.09	417.121237328	4.1917	2	6	6	31	31	116.7035	98	0	O=C(COc1ccc2c(=O)cc(-c3ccccc3)oc2c1)Nc1ccccc1	nonAC	ABL1
c1ccc(cc1)c2cc(=O)c3c(cc(cc3o2)OCC(=O)Nc4ccccc4Br)O	4.75	465.021184712	4.9456	2	5	5	30	30	117.8515	88.77	0	O=C(COc1ccc2c(=O)cc(-c3ccccc3)oc2c1)Nc1ccccc1	nonAC	ABL1
c1ccc(cc1)c2cc(=O)c3c(cc(cc3o2)OCC(=O)Nc4cccc(c4)Br)O	5.98	465.021184712	4.9456	2	5	5	30	30	117.8515	88.77	0	O=C(COc1ccc2c(=O)cc(-c3ccccc3)oc2c1)Nc1ccccc1	nonAC	ABL1
c1ccc(cc1)c2cc(=O)c3c(cc(cc3o2)OCC(=O)Nc4ccc(cc4)Br)O	6.54	465.021184712	4.9456	2	5	5	30	30	117.8515	88.77	0	O=C(COc1ccc2c(=O)cc(-c3ccccc3)oc2c1)Nc1ccccc1	nonAC	ABL1
Cc1ccc(cc1)NC(=O)COc2cc(c3c(=O)cc(oc3c2)c4ccccc4)O	6.51	401.126322708	4.49152	2	5	5	30	30	114.8885	88.77	0	O=C(COc1ccc2c(=O)cc(-c3ccccc3)oc2c1)Nc1ccccc1	nonAC	ABL1
Cc1cccc(c1)NC(=O)COc2cc(c3c(=O)cc(oc3c2)c4ccccc4)O	5.73	401.126322708	4.49152	2	5	5	30	30	114.8885	88.77	0	O=C(COc1ccc2c(=O)cc(-c3ccccc3)oc2c1)Nc1ccccc1	nonAC	ABL1
c1ccc(cc1)c2cc(=O)c3c(cc(cc3o2)OCC(=O)Nc4c(cccn4)F)O	5.66	406.0964998	3.7172	2	6	5	30	30	107.9045	101.66	0	O=C(COc1ccc2c(=O)cc(-c3ccccc3)oc2c1)Nc1ccccn1	nonAC	ABL1
c1ccc(cc1)c2cc(=O)c3c(cc(cc3o2)OCC(=O)Nc4ccccn4)O	4.95	388.105921612	3.5781	2	6	5	29	29	107.9465	101.66	0	O=C(COc1ccc2c(=O)cc(-c3ccccc3)oc2c1)Nc1ccccn1	nonAC	ABL1
Cc1cc(ncc1Br)NC(=O)COc2cc(c3c(=O)cc(oc3c2)c4ccccc4)O	5.82	480.032083744	4.64902	2	6	5	31	31	120.3835	101.66	0	O=C(COc1ccc2c(=O)cc(-c3ccccc3)oc2c1)Nc1ccccn1	nonAC	ABL1
c1ccc(cc1)c2cc(=O)c3c(cc(cc3o2)OCC(=O)Nc4cc(ccn4)Br)O	5.91	466.01643368	4.3406	2	6	5	30	30	115.6465	101.66	0	O=C(COc1ccc2c(=O)cc(-c3ccccc3)oc2c1)Nc1ccccn1	nonAC	ABL1
c1ccc(cc1)c2cc(=O)c3c(cc(cc3o2)OCC(=O)Nc4ccc(cn4)Br)O	6.92	466.01643368	4.3406	2	6	5	30	30	115.6465	101.66	0	O=C(COc1ccc2c(=O)cc(-c3ccccc3)oc2c1)Nc1ccccn1	nonAC	ABL1
Cc1ccnc(c1)NC(=O)COc2cc(c3c(=O)cc(oc3c2)c4ccccc4)O	6.59	402.121571676	3.88652	2	6	5	30	30	112.6835	101.66	0	O=C(COc1ccc2c(=O)cc(-c3ccccc3)oc2c1)Nc1ccccn1	nonAC	ABL1
Cc1ccc(nc1)NC(=O)COc2cc(c3c(=O)cc(oc3c2)c4ccccc4)O	6.13	402.121571676	3.88652	2	6	5	30	30	112.6835	101.66	0	O=C(COc1ccc2c(=O)cc(-c3ccccc3)oc2c1)Nc1ccccn1	nonAC	ABL1
Cc1cccc(n1)NC(=O)COc2cc(c3c(=O)cc(oc3c2)c4cc(ccc4F)F)O	5.37	438.102728052	4.16472	2	6	5	32	32	112.5995	101.66	0	O=C(COc1ccc2c(=O)cc(-c3ccccc3)oc2c1)Nc1ccccn1	nonAC	ABL1
Cc1cccc(n1)NC(=O)COc2cc(c3c(=O)cc(oc3c2)c4ccccc4)O	5.48	402.121571676	3.88652	2	6	5	30	30	112.6835	101.66	0	O=C(COc1ccc2c(=O)cc(-c3ccccc3)oc2c1)Nc1ccccn1	nonAC	ABL1
c1ccc(cc1)c2cccc(c2)Nc3c4cc5c(cc4ncn3)OCCCO5	7.25	369.147726848	5.2017	1	5	3	28	28	110.3057	56.27	0	c1ccc(-c2cccc(Nc3ncnc4cc5c(cc34)OCCCO5)c2)cc1	nonAC	ABL1
c1ccc(cc1)c2cccc(c2)Nc3c4cc5c(cc4ncn3)OCCO5	7.62	355.132076784	4.8116	1	5	3	27	27	105.6887	56.27	0	c1ccc(-c2cccc(Nc3ncnc4cc5c(cc34)OCCO5)c2)cc1	nonAC	ABL1
c1ccc(cc1)c2cccc(c2)Nc3c4cc5c(cc4ncn3)OCO5	7.29	341.11642672	4.7691	1	5	3	26	26	100.8217	56.27	0	c1ccc(-c2cccc(Nc3ncnc4cc5c(cc34)OCO5)c2)cc1	nonAC	ABL1
c1[nH]c2c(n1)c(ncn2)N3CCC4(CCCNC4)CC3	5.16	272.17494464	1.3229	2	5	1	20	20	77.6674	69.73	0	c1nc(N2CCC3(CCCNC3)CC2)c2nc[nH]c2n1	nonAC	ABL1
c1cc(ccc1[N+](=O)[O-])S(=O)(=O)Nc2ccc(c(c2)Sc3[nH]ncn3)O	5.82	393.020160452	2.3705	3	8	6	26	26	92.5174	151.11	0	O=S(=O)(Nc1cccc(Sc2ncn[nH]2)c1)c1ccccc1	nonAC	ABL1
CN1CCN(CC1)Cc2ccc(cc2)c3cc4c(c[nH]c4nc3)c5cc6cc[nH]c6nc5	6.55	422.221894832	4.5206	2	4	4	32	32	129.3914	63.84	0	c1cc2cc(-c3c[nH]c4ncc(-c5ccc(CN6CCNCC6)cc5)cc34)cnc2[nH]1	nonAC	ABL1
CN1CCN(CC1)Cc2ccc(cc2)c3cc4c(c[nH]c4nc3)c5ccc6c(c5)cc[nH]6	8.345	421.226645864	5.1256	2	3	4	32	32	131.5964	50.95	0	c1cc2cc(-c3c[nH]c4ncc(-c5ccc(CN6CCNCC6)cc5)cc34)ccc2[nH]1	nonAC	ABL1
CN1CCN(CC1)c2ccc(cc2)Nc3ncc4cc(c(=O)n(c4n3)C5CCCC5)C#N	7.27	429.227708484	3.27368	1	8	4	32	32	125.4527	90.08	0	O=c1ccc2cnc(Nc3ccc(N4CCNCC4)cc3)nc2n1C1CCCC1	nonAC	ABL1
CC(c1ncc(cn1)F)Nc2nc3c(cc[nH]3)c(n2)Nc4cn(cn4)C	7.6	353.151269732	2.5372	3	8	5	26	26	94.4071	109.23	0	c1cnc(CNc2nc(Nc3c[nH]cn3)c3cc[nH]c3n2)nc1	nonAC	ABL1
C#Cc1cccc(c1)Nc2c3cc(ccc3ncn2)OCc4ccc(cc4)C(=O)Nc5ccccc5N	5.16	485.185174976	5.76820000000001	3	6	7	37	37	146.7793	102.16	0	O=C(Nc1ccccc1)c1ccc(COc2ccc3ncnc(Nc4ccccc4)c3c2)cc1	nonAC	ABL1
C#Cc1cccc(c1)Nc2c3cc(ccc3ncn2)S(=O)(=O)n4ccc(c4)C=CC(=O)NO	4.57	459.100125024	2.9118	3	8	6	33	33	123.1767	126.21	0	O=S(=O)(c1ccc2ncnc(Nc3ccccc3)c2c1)n1cccc1	nonAC	ABL1
COCCOc1cc2c(cc1OCCOC)ncnc2Nc3cccc(c3)C#C	5.68	393.168856216	3.4051	1	7	10	29	29	111.9397	74.73	0	c1ccc(Nc2ncnc3ccccc23)cc1	nonAC	ABL1
Cc1c2c(nnc(n2)Nc3ccc(cc3)S(=O)(=O)N4CCNCC4)n(n1)C	5.24	388.14299288	0.404219999999999	2	9	4	27	27	100.1892	117.93	0	O=S(=O)(c1ccc(Nc2nnc3[nH]ncc3n2)cc1)N1CCNCC1	nonAC	ABL1
Cc1c2c(nnc(n2)Nc3ccc(cc3)S(=O)(=O)NCCO)n(n1)C	4.41	363.111358404	0.0809199999999995	3	9	6	25	25	90.835	134.92	0	c1ccc(Nc2nnc3[nH]ncc3n2)cc1	nonAC	ABL1
Cc1c2c(nnc(n2)Nc3ccc(cc3)S(=O)(=O)N4CCCNCC4)n(n1)C	5.23	402.158642944	0.794319999999999	2	9	4	28	28	104.8062	117.93	0	O=S(=O)(c1ccc(Nc2nnc3[nH]ncc3n2)cc1)N1CCCNCC1	nonAC	ABL1
Cc1c2c(nnc(n2)Nc3ccc(cc3)S(=O)(=O)NCCN)n(n1)C	4.82	362.127342816	0.0473200000000003	3	9	6	25	25	92.8036	140.71	0	c1ccc(Nc2nnc3[nH]ncc3n2)cc1	nonAC	ABL1
Cc1c2c(nnc(n2)Nc3ccc(cc3)S(=O)(=O)N)n(n1)C	4.48	319.085143656	0.45772	2	8	3	22	22	79.9339	128.68	0	c1ccc(Nc2nnc3[nH]ncc3n2)cc1	nonAC	ABL1
Cc1c2c(nnc(n2)Nc3ccc(cc3)S(=O)(=O)NCCN4CCOCC4)n(n1)C	4.7	432.169207628	0.42082	2	10	7	30	30	111.0082	127.16	0	O=S(=O)(NCCN1CCOCC1)c1ccc(Nc2nnc3[nH]ncc3n2)cc1	nonAC	ABL1
Cc1c2c(nnc(n2)Nc3ccc(cc3)S(=O)(=O)NCC(CO)O)n(n1)C	4.47	393.121923088	-0.55818	4	10	7	27	27	96.8418	155.15	0	c1ccc(Nc2nnc3[nH]ncc3n2)cc1	nonAC	ABL1
c1ccc(cc1)c2cccc(c2)Nc3c4cc5c(cc4ncn3)OCO5	7.29	341.11642672	4.7691	1	5	3	26	26	100.8217	56.27	0	c1ccc(-c2cccc(Nc3ncnc4cc5c(cc34)OCO5)c2)cc1	nonAC	ABL1
c1ccc(cc1)c2cccc(c2)Nc3c4cc5c(cc4ncn3)OCCO5	7.62	355.132076784	4.8116	1	5	3	27	27	105.6887	56.27	0	c1ccc(-c2cccc(Nc3ncnc4cc5c(cc34)OCCO5)c2)cc1	nonAC	ABL1
c1ccc(cc1)c2cccc(c2)Nc3c4cc5c(cc4ncn3)OCCCO5	7.25	369.147726848	5.2017	1	5	3	28	28	110.3057	56.27	0	c1ccc(-c2cccc(Nc3ncnc4cc5c(cc34)OCCCO5)c2)cc1	nonAC	ABL1
COC(=O)c1cc2cc(cnc2[nH]1)NC(=O)c3ccc4c(c3)cc[nH]4	5.49	334.106590308	3.0831	3	4	3	25	25	93.6851	99.87	0	O=C(Nc1cnc2[nH]ccc2c1)c1ccc2[nH]ccc2c1	nonAC	ABL1
COC(=O)c1cc2cc(cnc2[nH]1)NCc3cc4cc[nH]c4nc3	6.87	321.12257472	2.8379	3	5	4	24	24	90.8536	95.69	0	c1cc2cc(CNc3cnc4[nH]ccc4c3)cnc2[nH]1	nonAC	ABL1
Cc1cc2c(cc1CNc3cc4cc([nH]c4nc3)C(=O)OC)nc[nH]2	6.78	335.138224784	3.14632	3	5	4	25	25	95.5906	95.69	0	c1nc2cc(CNc3cnc4[nH]ccc4c3)ccc2[nH]1	nonAC	ABL1
COC(=O)c1cc2cc(cnc2[nH]1)NCc3ccc4c(c3)nc[nH]4	6.34	321.12257472	2.8379	3	5	4	24	24	90.8536	95.69	0	c1nc2cc(CNc3cnc4[nH]ccc4c3)ccc2[nH]1	nonAC	ABL1
COC(=O)c1cc2cc(cnc2[nH]1)NCc3ccc4cc[nH]c4c3	5.98	320.127325752	3.4429	3	4	4	24	24	93.0586	82.8	0	c1cc2ccc(CNc3cnc4[nH]ccc4c3)cc2[nH]1	nonAC	ABL1
COC(=O)c1cc2cc(cnc2[nH]1)NCc3ccc4c(c3)cc[nH]4	7.41	320.127325752	3.4429	3	4	4	24	24	93.0586	82.8	0	c1cc2cc(CNc3cnc4[nH]ccc4c3)ccc2[nH]1	nonAC	ABL1
CCn1c(ccn1)CNc2cc3cc([nH]c3nc2)C(=O)OC	6.12	299.138224784	2.178	2	6	5	22	22	82.6609	84.83	0	c1cc(CNc2cnc3[nH]ccc3c2)[nH]n1	nonAC	ABL1
COC(=O)c1cc2cc(cnc2[nH]1)NCc3cc[nH]n3	6.23	271.106924656	1.6847	3	5	4	20	20	73.3476	95.69	0	c1cc(CNc2cnc3[nH]ccc3c2)n[nH]1	nonAC	ABL1
COC(=O)c1cc2cc(cnc2[nH]1)NCc3cccs3	6.83	287.072847656	3.0231	2	5	4	20	20	79.0789	67.01	0	c1csc(CNc2cnc3[nH]ccc3c2)c1	nonAC	ABL1
Cc1cccc(c1CNc2cc3cc([nH]c3nc2)C(=O)OC)Cl	8.85	329.093104432	3.92342	2	4	4	23	23	90.9489	67.01	0	c1ccc(CNc2cnc3[nH]ccc3c2)cc1	AC	ABL1
COC(=O)c1cc2cc(cnc2[nH]1)NCc3c(cccc3Cl)Cl	8.28	349.038482016	4.2684	2	4	4	23	23	91.2219	67.01	0	c1ccc(CNc2cnc3[nH]ccc3c2)cc1	AC	ABL1
COc1ccccc1CNc2cc3cc([nH]c3nc2)C(=O)OC	6.29	311.126991404	2.9702	2	5	5	23	23	87.7539	76.24	0	c1ccc(CNc2cnc3[nH]ccc3c2)cc1	AC	ABL1
COC(=O)c1cc2cc(cnc2[nH]1)NCc3ccccc3C(F)(F)F	6.78	349.103811348	3.9804	2	4	4	25	25	86.2039	67.01	0	c1ccc(CNc2cnc3[nH]ccc3c2)cc1	AC	ABL1
Cc1ccccc1CNc2cc3cc([nH]c3nc2)C(=O)OC	7.72	295.132076784	3.27002	2	4	4	22	22	85.9389	67.01	0	c1ccc(CNc2cnc3[nH]ccc3c2)cc1	AC	ABL1
COC(=O)c1cc2cc(cnc2[nH]1)NCc3ccccc3Br	6.88	359.026938788	3.7241	2	4	4	22	22	88.9019	67.01	0	c1ccc(CNc2cnc3[nH]ccc3c2)cc1	AC	ABL1
Cc1cc([nH]n1)C(=O)Nc2cc3cc([nH]c3nc2)C(=O)OC	6.09	299.101839276	1.63332	3	5	3	22	22	78.7111	112.76	0	O=C(Nc1cnc2[nH]ccc2c1)c1ccn[nH]1	nonAC	ABL1
Cc1cccc(c1C(=O)Nc2cc3cc([nH]c3nc2)C(=O)OC)Cl	7.55	343.072368988	3.56362	2	4	3	24	24	91.5754	84.08	0	O=C(Nc1cnc2[nH]ccc2c1)c1ccccc1	AC	ABL1
COC(=O)c1cc2cc(cnc2[nH]1)NC(=O)c3c(cccc3Cl)Cl	7.43	363.017746572	3.9086	2	4	3	24	24	91.8484	84.08	0	O=C(Nc1cnc2[nH]ccc2c1)c1ccccc1	AC	ABL1
COc1cccc(c1C(=O)Nc2cc3cc([nH]c3nc2)C(=O)OC)F	7.1575	343.096834148	2.7495	2	5	4	25	25	88.3384	93.31	0	O=C(Nc1cnc2[nH]ccc2c1)c1ccccc1	AC	ABL1
COC(=O)c1cc2cc(cnc2[nH]1)NC(=O)c3ccccc3C(F)(F)F	6.36	363.083075904	3.6206	2	4	3	26	26	86.8304	84.08	0	O=C(Nc1cnc2[nH]ccc2c1)c1ccccc1	AC	ABL1
Cc1ccccc1C(=O)Nc2cc3cc([nH]c3nc2)C(=O)OC	7.52	309.11134134	2.91022	2	4	3	23	23	86.5654	84.08	0	O=C(Nc1cnc2[nH]ccc2c1)c1ccccc1	AC	ABL1
c1ccc(c(c1)C(=O)Nc2cc3cc([nH]c3nc2)CO)Br	5.21	345.011288724	3.07	3	3	3	21	21	84.1117	78.01	0	O=C(Nc1cnc2[nH]ccc2c1)c1ccccc1	AC	ABL1
COCc1cc2cc(cnc2[nH]1)NC(=O)c3ccccc3Br	5.64	359.026938788	3.7241	2	3	4	22	22	88.9019	67.01	0	O=C(Nc1cnc2[nH]ccc2c1)c1ccccc1	AC	ABL1
COC(=O)c1cc2cc(cnc2[nH]1)NC(=O)c3ccccc3Br	6.845	373.006203344	3.3643	2	4	3	23	23	89.5284	84.08	0	O=C(Nc1cnc2[nH]ccc2c1)c1ccccc1	AC	ABL1
c1ccc(c(c1)C(=O)Nc2cc3cc([nH]c3nc2)Cc4ccc[nH]4)Br	6.16	394.0429232	4.4966	3	2	4	25	25	101.7876	73.57	0	O=C(Nc1cnc2[nH]c(Cc3ccc[nH]3)cc2c1)c1ccccc1	nonAC	ABL1
CN(C)CCCNC(=O)c1cc2cc(cnc2[nH]1)NC(=O)c3ccccc3Br	6.8775	443.095687044	3.2592	3	4	7	28	28	113.6931	90.12	0	O=C(Nc1cnc2[nH]ccc2c1)c1ccccc1	AC	ABL1
CN(Cc1ccccc1)C(=O)c2ccc(cc2)S(=O)(=O)Nc3ccccc3	5.25	380.1194635	3.7596	1	3	6	27	27	105.932	66.48	0	O=C(NCc1ccccc1)c1ccc(S(=O)(=O)Nc2ccccc2)cc1	nonAC	ABL1
CCNC(=O)Nc1ccc2c(n1)cc(cn2)c3ccc(cc3)OC	4.68	322.142975816	3.4468	2	4	4	24	24	94.2214	76.14	0	c1ccc(-c2cnc3cccnc3c2)cc1	nonAC	ABL1
CC(C)(C)NC(=O)Nc1ccc2c(n1)cc(cn2)c3cnn(c3)C	5.22	324.16985926	2.9503	2	5	2	24	24	93.6474	84.73	0	c1cnc2cc(-c3cn[nH]c3)cnc2c1	nonAC	ABL1
Cc1ccc(cc1c2c(cc([nH]2)c3ccnc(n3)N)C(=O)N)Cl	6.37	327.088687748	2.78162	3	4	3	23	23	89.932	110.68	0	c1ccc(-c2ccc(-c3ccncn3)[nH]2)cc1	nonAC	ABL1
Cc1ccc(cc1c2c(cc([nH]2)c3ccnc(n3)N)C(=O)NC)Cl	6.32	341.104337812	3.04232	3	4	3	24	24	94.8043	96.69	0	c1ccc(-c2ccc(-c3ccncn3)[nH]2)cc1	nonAC	ABL1
Cc1ccc(cc1c2c(cc([nH]2)c3ccnc(n3)NC)C(=O)N)Cl	6	341.104337812	3.24112	3	4	4	24	24	95.0663	96.69	0	c1ccc(-c2ccc(-c3ccncn3)[nH]2)cc1	nonAC	ABL1
c1cc(c(cc1Cl)c2c(cc([nH]2)c3ccnc(n3)N)C(=O)N)Cl	6.16	347.034065332	3.1266	3	4	3	23	23	90.205	110.68	0	c1ccc(-c2ccc(-c3ccncn3)[nH]2)cc1	nonAC	ABL1
Cc1ccc(cc1c2c(cc([nH]2)c3ccnc(n3)N)C(=O)N)C(F)(F)F	6.12	361.115044728	3.14702	3	4	3	26	26	89.924	110.68	0	c1ccc(-c2ccc(-c3ccncn3)[nH]2)cc1	nonAC	ABL1
c1cc(c(cc1C(F)(F)F)c2c(cc([nH]2)c3ccnc(n3)N)C(=O)N)Cl	6.32	381.060422312	3.492	3	4	3	26	26	90.197	110.68	0	c1ccc(-c2ccc(-c3ccncn3)[nH]2)cc1	nonAC	ABL1
c1cc(c(cc1OC(F)(F)F)c2c(cc([nH]2)c3ccnc(n3)N)C(=O)N)Cl	5.96	397.055336932	3.3718	3	5	4	27	27	91.878	119.91	0	c1ccc(-c2ccc(-c3ccncn3)[nH]2)cc1	nonAC	ABL1
c1cc(c(cc1C(F)(F)F)c2c(cc([nH]2)c3ccnc(n3)N)C(=O)N)C(F)(F)F	5.51	415.086779292	3.8574	3	4	3	29	29	90.189	110.68	0	c1ccc(-c2ccc(-c3ccncn3)[nH]2)cc1	nonAC	ABL1
CCc1ccc(cc1c2c(cc([nH]2)c3ccnc(n3)N)C(=O)N)Cl	6.68	341.104337812	3.0356	3	4	4	24	24	94.573	110.68	0	c1ccc(-c2ccc(-c3ccncn3)[nH]2)cc1	nonAC	ABL1
CCc1ccc(cc1c2c(cc([nH]2)c3ccnc(n3)N)C(=O)N)C(F)(F)F	6.5	375.130694792	3.401	3	4	4	27	27	94.565	110.68	0	c1ccc(-c2ccc(-c3ccncn3)[nH]2)cc1	nonAC	ABL1
CN(C)CC=C(C(=O)Nc1cc2c(cc1OC)ncnc2Nc3ccc(c(c3)Cl)F)F	5.65	447.127359	4.528	2	6	7	31	31	117.1574	79.38	0	c1ccc(Nc2ncnc3ccccc23)cc1	nonAC	ABL1
CCOc1ccc(cc1c2nc3c(nn(c3nn2)C)C)S(=O)(=O)N4CCCNCC4	5.23	431.17395866	1.11642	1	9	5	30	30	111.6865	115.13	0	O=S(=O)(c1cccc(-c2nnc3[nH]ncc3n2)c1)N1CCCNCC1	nonAC	ABL1
CN1CCN(CC1)c2ccc(cc2)Nc3ncc(c(n3)NCC4CCCO4)Cl	6.69	402.193487164	3.2163	2	7	6	28	28	113.9404	65.55	0	c1cc(NCC2CCCO2)nc(Nc2ccc(N3CCNCC3)cc2)n1	nonAC	ABL1
Cc1cc(c(cc1c2cc3cnc(nc3nc2C)NC)NC(=O)NCCC(C)(C)C)F	6.42	424.238687768	5.04714	3	5	5	31	31	122.8411	91.83	0	c1ccc(-c2cnc3ncncc3c2)cc1	nonAC	ABL1
c1cc(cc(c1)F)C2CCCN2c3ccc4ncc(n4n3)c5ccnc(c5)N6CCC(CC6)O	5.28	458.223037704	4.233	1	7	4	34	34	129.3928	69.79	0	c1ccc(C2CCCN2c2ccc3ncc(-c4ccnc(N5CCCCC5)c4)n3n2)cc1	nonAC	ABL1
c1ccc(cc1)CNc2ccc3ncc(n3n2)c4ccc(cc4)C#N	5.42	325.13274548	3.88008	1	5	4	25	25	96.9067	66.01	0	c1ccc(CNc2ccc3ncc(-c4ccccc4)n3n2)cc1	nonAC	ABL1
Cc1ccc(cc1n2cc(cn2)c3cccnc3)NC(=O)c4ccc(cc4)CN5CCN(CC5)CCO	6.76	496.258674264	3.60492	2	7	8	37	37	144.73	86.52	0	O=C(Nc1cccc(-n2cc(-c3cccnc3)cn2)c1)c1ccc(CN2CCNCC2)cc1	nonAC	ABL1
CCN1CCN(CC1)Cc2ccc(cc2)C(=O)Nc3ccc(c(c3)n4cc(cn4)c5cccnc5)C	7.77	480.263759644	4.63252	1	6	7	36	36	143.3182	66.29	0	O=C(Nc1cccc(-n2cc(-c3cccnc3)cn2)c1)c1ccc(CN2CCNCC2)cc1	nonAC	ABL1
Cc1ccc(cc1n2cc(cn2)c3cccnc3)NC(=O)c4ccc(cc4)CN5CCCC5	6.93	437.221560484	5.09082	1	5	6	33	33	130.4382	63.05	0	O=C(Nc1cccc(-n2cc(-c3cccnc3)cn2)c1)c1ccc(CN2CCCC2)cc1	nonAC	ABL1
Cc1ccc(cc1n2cc(cn2)c3cccnc3)NC(=O)c4ccc(cc4)CN5CCCN(CC5)C	7.58	480.263759644	4.63252	1	6	6	36	36	143.3182	66.29	0	O=C(Nc1cccc(-n2cc(-c3cccnc3)cn2)c1)c1ccc(CN2CCCNCC2)cc1	nonAC	ABL1
CCN(CC)Cc1ccc(cc1)C(=O)Nc2ccc(c(c2)n3cc(cn3)c4cccnc4)C	6.89	439.237210548	5.33682	1	5	8	33	33	132.5522	63.05	0	O=C(Nc1cccc(-n2cc(-c3cccnc3)cn2)c1)c1ccccc1	nonAC	ABL1
Cc1ccc(cc1n2cc(cn2)c3cccnc3)NC(=O)c4ccc(cc4)Cn5ccnc5	6.49	434.185509324	4.73982	1	6	6	33	33	127.2562	77.63	0	O=C(Nc1cccc(-n2cc(-c3cccnc3)cn2)c1)c1ccc(Cn2ccnc2)cc1	nonAC	ABL1
Cc1ccc(cc1n2cc(cn2)c3cccnc3)NC(=O)c4ccc(cc4)CN5CCOCC5	6.75	453.216475104	4.32722	1	6	6	34	34	132.0232	72.28	0	O=C(Nc1cccc(-n2cc(-c3cccnc3)cn2)c1)c1ccc(CN2CCOCC2)cc1	nonAC	ABL1
Cc1ccc(cc1n2cc(cn2)c3cccnc3)NC(=O)c4ccc(cc4)CN5CCN(CC5)C	7.3	466.24810958	4.24242	1	6	6	35	35	138.7012	66.29	0	O=C(Nc1cccc(-n2cc(-c3cccnc3)cn2)c1)c1ccc(CN2CCNCC2)cc1	nonAC	ABL1
Cc1ccc(cc1n2cc(cn2)c3cccnc3)NC(=O)c4ccc(cc4)OC	7.34	384.15862588	4.50362	1	5	5	29	29	112.4792	69.04	0	O=C(Nc1cccc(-n2cc(-c3cccnc3)cn2)c1)c1ccccc1	nonAC	ABL1
Cc1ccc(cc1n2cc(cn2)c3cccnc3)NC(=O)c4ccc(cc4)C(F)(F)F	7.36	422.135445824	5.51382	1	4	4	31	31	110.9292	59.81	0	O=C(Nc1cccc(-n2cc(-c3cccnc3)cn2)c1)c1ccccc1	nonAC	ABL1
CCc1ccc(cc1)C(=O)Nc2ccc(c(c2)n3cc(cn3)c4cccnc4)C	7.39	382.179361324	5.05742	1	4	5	29	29	115.3052	59.81	0	O=C(Nc1cccc(-n2cc(-c3cccnc3)cn2)c1)c1ccccc1	nonAC	ABL1
Cc1ccc(cc1n2cc(cn2)c3cccnc3)NC(=O)c4ccc(cc4)F	6.67	372.138639384	4.63412	1	4	4	28	28	105.8852	59.81	0	O=C(Nc1cccc(-n2cc(-c3cccnc3)cn2)c1)c1ccccc1	nonAC	ABL1
Cc1ccc(cc1n2cc(cn2)c3cccnc3)NC(=O)c4cccc(c4)Cl	7.8	388.109088844	5.14842	1	4	4	28	28	110.9372	59.81	0	O=C(Nc1cccc(-n2cc(-c3cccnc3)cn2)c1)c1ccccc1	nonAC	ABL1
Cc1ccc(cc1n2cc(cn2)c3cccnc3)NC(=O)c4cccc(c4)C(F)(F)F	7.85	422.135445824	5.51382	1	4	4	31	31	110.9292	59.81	0	O=C(Nc1cccc(-n2cc(-c3cccnc3)cn2)c1)c1ccccc1	nonAC	ABL1
CNC1CC2n3c4ccccc4c5c3c6c(c7ccccc7n6C(C1OC)O2)c8c5C(=O)NC8	6.835	452.184840628	4.1799	2	6	2	34	34	131.0369	69.45	0	O=C1NCc2c1c1c3ccccc3n3c1c1c2c2ccccc2n1C1CCCC3O1	nonAC	ABL1
CC(C)n1c2c(c(n1)C#Cc3ccccc3)c(ncn2)N	6.25	277.13274548	2.3892	1	5	1	21	21	82.5424	69.62	0	C(#Cc1n[nH]c2ncncc12)c1ccccc1	AC	ABL1
CC(C)n1c2c(c(n1)C#Cc3cccc(c3)O)c(ncn2)N	8.1	293.1276601	2.0948	2	6	1	22	22	84.2072	89.85	0	C(#Cc1n[nH]c2ncncc12)c1ccccc1	AC	ABL1
CC(C)n1c2c(c(n1)C#Cc3cccc(c3)N)c(ncn2)N	6.34	292.143644512	1.9714	2	6	1	22	22	86.9548	95.64	0	C(#Cc1n[nH]c2ncncc12)c1ccccc1	AC	ABL1
CC(C)n1c2c(c(n1)C#Cc3cccc(c3)F)c(ncn2)N	5.84	295.123323668	2.5283	1	5	1	22	22	82.5004	69.62	0	C(#Cc1n[nH]c2ncncc12)c1ccccc1	AC	ABL1
CC(C)n1c2c(c(n1)C#Cc3cccc(c3)Cl)c(ncn2)N	5.645	311.093773128	3.0426	1	5	1	22	22	87.5524	69.62	0	C(#Cc1n[nH]c2ncncc12)c1ccccc1	AC	ABL1
Cc1cccc(c1)C#Cc2c3c(ncnc3n(n2)C(C)C)N	5.875	291.148395544	2.69762	1	5	1	22	22	87.2794	69.62	0	C(#Cc1n[nH]c2ncncc12)c1ccccc1	AC	ABL1
CC(C)n1c2c(c(n1)C#Cc3cccc(c3)OC)c(ncn2)N	5.56	307.143310164	2.3978	1	6	2	23	23	89.0944	78.85	0	C(#Cc1n[nH]c2ncncc12)c1ccccc1	AC	ABL1
CC(C)n1c2c(c(n1)C#Cc3ccc(cc3)OC)c(ncn2)N	5.73	307.143310164	2.3978	1	6	2	23	23	89.0944	78.85	0	C(#Cc1n[nH]c2ncncc12)c1ccccc1	AC	ABL1
CC(C)n1c2c(c(n1)C#Cc3ccccc3OC)c(ncn2)N	6.28	307.143310164	2.3978	1	6	2	23	23	89.0944	78.85	0	C(#Cc1n[nH]c2ncncc12)c1ccccc1	AC	ABL1
CC(C)n1c2c(c(n1)C#Cc3ccc(cc3)O)c(ncn2)N	7.47	293.1276601	2.0948	2	6	1	22	22	84.2072	89.85	0	C(#Cc1n[nH]c2ncncc12)c1ccccc1	AC	ABL1
CC(C)n1c2c(c(n1)C#Cc3ccccc3O)c(ncn2)N	6.14	293.1276601	2.0948	2	6	1	22	22	84.2072	89.85	0	C(#Cc1n[nH]c2ncncc12)c1ccccc1	AC	ABL1
CC(C)n1c2c(c(n1)C=Cc3cccc(c3)O)c(ncn2)N	8.145	295.143310164	2.8654	2	6	3	22	22	87.1552	89.85	0	C(=Cc1n[nH]c2ncncc12)c1ccccc1	nonAC	ABL1
CC(C)n1c2c(c(n1)C#Cc3cccc(c3)NC(=O)c4cccc(c4)C(F)(F)F)c(ncn2)N	9.16	464.157243888	4.6603	2	6	3	34	34	121.9396	98.72	0	O=C(Nc1cccc(C#Cc2n[nH]c3ncncc23)c1)c1ccccc1	nonAC	ABL1
CC(C)n1c2c(c(n1)C#Cc3cccc(c3)C(=O)Nc4cccc(c4)C(F)(F)F)c(ncn2)N	8.925	464.157243888	4.6603	2	6	3	34	34	121.9396	98.72	0	O=C(Nc1ccccc1)c1cccc(C#Cc2n[nH]c3ncncc23)c1	nonAC	ABL1
COc1ccc(cc1)NC(=O)Nc2cncc3c2ncc(n3)c4ccccc4	4.6	371.138224784	4.3444	2	5	4	28	28	108.4044	89.03	0	O=C(Nc1ccccc1)Nc1cncc2nc(-c3ccccc3)cnc12	nonAC	ABL1
c1ccc(cc1)c2cnc3c(n2)cncc3Nc4ccc(cc4)N5CCCCC5	5.6	381.195345736	5.4257	1	5	4	29	29	118.5577	53.94	0	c1ccc(-c2cnc3c(Nc4ccc(N5CCCCC5)cc4)cncc3n2)cc1	nonAC	ABL1
c1ccc(cc1)Nc2cncc3c2ncc(n3)c4ccc(cc4)N5CCCCC5	4.65	381.195345736	5.4257	1	5	4	29	29	118.5577	53.94	0	c1ccc(Nc2cncc3nc(-c4ccc(N5CCCCC5)cc4)cnc23)cc1	nonAC	ABL1
COc1cccc(c1)Nc2cncc3c2ncc(n3)c4ccc(cc4)N5CCCCC5	5.1	411.20591042	5.4343	1	6	5	31	31	125.1097	63.17	0	c1ccc(Nc2cncc3nc(-c4ccc(N5CCCCC5)cc4)cnc23)cc1	nonAC	ABL1
CCNC(=O)Nc1c2c(ccn1)nc(cn2)c3ccccc3	4.51	293.1276601	2.8332	2	4	3	22	22	85.4644	79.8	0	c1ccc(-c2cnc3cnccc3n2)cc1	nonAC	ABL1
COc1ccccc1Nc2c3c(ccn2)nc(cn3)c4ccccc4	4.78	328.132411132	4.444	1	5	4	25	25	99.0457	59.93	0	c1ccc(Nc2nccc3nc(-c4ccccc4)cnc23)cc1	nonAC	ABL1
c1ccc(cc1)c2cnc3c(n2)ccnc3Nc4ccc(cc4)N5CCCCC5	5.58	381.195345736	5.4257	1	5	4	29	29	118.5577	53.94	0	c1ccc(-c2cnc3c(Nc4ccc(N5CCCCC5)cc4)nccc3n2)cc1	nonAC	ABL1
c1ccc(cc1)c2cnc3c(n2)ccnc3Nc4ccc(cc4)N5CCOCC5	4.94	383.174610292	4.272	1	6	4	29	29	115.5257	63.17	0	c1ccc(-c2cnc3c(Nc4ccc(N5CCOCC5)cc4)nccc3n2)cc1	nonAC	ABL1
COc1ccc(cc1)c2cnc3c(n2)ccnc3Nc4ccc(cc4)N5CCCCC5	5.87	411.20591042	5.4343	1	6	5	31	31	125.1097	63.17	0	c1ccc(-c2cnc3c(Nc4ccc(N5CCCCC5)cc4)nccc3n2)cc1	nonAC	ABL1
COc1ccc(cc1)c2cnc3c(n2)ccnc3Nc4ccc(cc4)N5CCOCC5	5.27	413.185174976	4.2806	1	7	5	31	31	122.0777	72.4	0	c1ccc(-c2cnc3c(Nc4ccc(N5CCOCC5)cc4)nccc3n2)cc1	nonAC	ABL1
c1ccc(cc1)c2cnc3cnc(cc3n2)Nc4ccc(cc4)N5CCCCC5	5.06	381.195345736	5.4257	1	5	4	29	29	118.5577	53.94	0	c1ccc(-c2cnc3cnc(Nc4ccc(N5CCCCC5)cc4)cc3n2)cc1	nonAC	ABL1
c1ccc(cc1)c2cnc3cc(ncc3n2)Nc4ccc(cc4)N5CCCCC5	4.89	381.195345736	5.4257	1	5	4	29	29	118.5577	53.94	0	c1ccc(-c2cnc3cc(Nc4ccc(N5CCCCC5)cc4)ncc3n2)cc1	nonAC	ABL1
c1ccc(cc1)c2cnc3cncc(c3n2)Nc4ccc(cc4)N5CCCCC5	5.67	381.195345736	5.4257	1	5	4	29	29	118.5577	53.94	0	c1ccc(-c2cnc3cncc(Nc4ccc(N5CCCCC5)cc4)c3n2)cc1	nonAC	ABL1
c1ccc(cc1)c2cnc3cncc(c3n2)Nc4ccc(cc4)N5CCOCC5	5.28	383.174610292	4.272	1	6	4	29	29	115.5257	63.17	0	c1ccc(-c2cnc3cncc(Nc4ccc(N5CCOCC5)cc4)c3n2)cc1	nonAC	ABL1
COc1ccc(cc1)c2cnc3cncc(c3n2)Nc4cc(ccc4OC)OC	5.86	388.1535405	4.4612	1	7	6	29	29	112.1497	78.39	0	c1ccc(Nc2cncc3ncc(-c4ccccc4)nc23)cc1	nonAC	ABL1
COc1ccc(cc1)c2cnc3cncc(c3n2)Nc4ccc(cc4)N5CCCCC5	5.64	411.20591042	5.4343	1	6	5	31	31	125.1097	63.17	0	c1ccc(-c2cnc3cncc(Nc4ccc(N5CCCCC5)cc4)c3n2)cc1	nonAC	ABL1
COc1ccc(cc1)c2cnc3cncc(c3n2)Nc4ccc(cc4)N5CCOCC5	5.6	413.185174976	4.2806	1	7	5	31	31	122.0777	72.4	0	c1ccc(-c2cnc3cncc(Nc4ccc(N5CCOCC5)cc4)c3n2)cc1	nonAC	ABL1
c1ccc(cc1)Nc2cncc3c2nc(cn3)c4ccc(cc4)N5CCCCC5	5.17	381.195345736	5.4257	1	5	4	29	29	118.5577	53.94	0	c1ccc(Nc2cncc3ncc(-c4ccc(N5CCCCC5)cc4)nc23)cc1	nonAC	ABL1
COc1cccc(c1)Nc2cncc3c2nc(cn3)c4ccc(cc4)N5CCCCC5	5.11	411.20591042	5.4343	1	6	5	31	31	125.1097	63.17	0	c1ccc(Nc2cncc3ncc(-c4ccc(N5CCCCC5)cc4)nc23)cc1	nonAC	ABL1
c1cc(cc(c1)O)c2cn(c3c2c(ncn3)N)C4CC(C4)CN5CCC5	5.19	349.190260356	3.0429	2	6	4	26	26	101.8592	80.2	0	c1ccc(-c2cn(C3CC(CN4CCC4)C3)c3ncncc23)cc1	nonAC	ABL1
CCOC(Cn1c2c(c(n1)c3cc4cc[nH]c4nc3)c(ncn2)N)OCC	5.92	367.175672912	2.3509	2	8	7	27	27	101.8631	116.76	0	c1ncc2c(-c3cnc4[nH]ccc4c3)n[nH]c2n1	nonAC	ABL1
c1cc2c(cc1c3c4c(ncnc4n(n3)CC5OCCO5)N)nc(o2)N	5.06	353.12363734	1.1718	2	10	3	26	26	92.8428	140.13	0	c1ncc2c(-c3ccc4ocnc4c3)nn(CC3OCCO3)c2n1	nonAC	ABL1
COC(Cn1c2c(c(n1)c3ccc4c(c3)nc(o4)N)c(ncn2)N)OC	5	355.139287404	1.4178	2	10	5	26	26	94.9568	140.13	0	c1ncc2c(-c3ccc4ocnc4c3)n[nH]c2n1	nonAC	ABL1
c1ccc(cc1)C=Cn2c3c(cn2)c(ncn3)NC4CCCCC4	4.3	319.179695672	4.1988	1	5	4	24	24	97.4847	55.63	0	C(=Cn1ncc2c(NC3CCCCC3)ncnc21)c1ccccc1	nonAC	ABL1
c1ccc(cc1)C=Cn2c3c(cn2)c(ncn3)N4CCCCCC4	4.7	319.179695672	3.8346	0	5	3	24	24	97.6700000000001	46.84	0	C(=Cn1ncc2c(N3CCCCCC3)ncnc21)c1ccccc1	nonAC	ABL1
Cc1ccc(cc1)c2c3c(ncnc3n(n2)CCN4CCC(CC4)N(C)C)N	5.2	379.248443928	2.40992	1	7	5	28	28	113.0574	76.1	0	c1ccc(-c2nn(CCN3CCCCC3)c3ncncc23)cc1	nonAC	ABL1
Cc1ccc(cc1)c2c3c(ncnc3n(n2)CCN4CCC(CC4)CN(C)C)N	5.12	393.264093992	2.65752	1	7	6	29	29	117.6264	76.1	0	c1ccc(-c2nn(CCN3CCCCC3)c3ncncc23)cc1	nonAC	ABL1
Cc1ccc(cc1)c2c3c(ncnc3n(n2)CCN4CCC(CC4)CCN(C)C)N	5.14	407.279744056	3.04762	1	7	7	30	30	122.2434	76.1	0	c1ccc(-c2nn(CCN3CCCCC3)c3ncncc23)cc1	nonAC	ABL1
Cc1ccc(cc1)c2c3c(ncnc3n(n2)C(C)(C)C)N	6.83	281.164045608	3.13892	1	5	1	21	21	84.9044	69.62	0	c1ccc(-c2n[nH]c3ncncc23)cc1	AC	ABL1
CN(C)CC1CCN(CC1)CCn2c3c(c(n2)c4cc5cc[nH]c5nc4)c(ncn3)N	6.94	419.254591928	2.2254	2	8	6	31	31	122.5411	104.78	0	c1ncc2c(-c3cnc4[nH]ccc4c3)nn(CCN3CCCCC3)c2n1	nonAC	ABL1
CC(C)(C)OC(=O)Nc1ccc(cc1OC)c2c3c(ncnc3n(n2)CCN4CCN(CC4)C)N	5.33	482.275386948	2.6785	2	10	6	35	35	135.5171	123.66	0	c1ccc(-c2nn(CCN3CCNCC3)c3ncncc23)cc1	nonAC	ABL1
CC(C)(C)OC(=O)Cc1ccc(cc1)c2c3c(ncnc3n(n2)CCN4CCC(CC4)N(C)C)N	5.53	479.300873424	2.9857	1	9	7	35	35	137.8694	102.4	0	c1ccc(-c2nn(CCN3CCCCC3)c3ncncc23)cc1	nonAC	ABL1
CCOc1nn(c(=O)o1)c2cccc(c2)OCc3ccccc3	6.13	312.111006992	2.8032	0	6	6	23	23	84.043	66.49	0	O=c1ocnn1-c1cccc(OCc2ccccc2)c1	nonAC	Acetylcholinesterase
c1cc(ccc1c2nc(n(n2)C(=O)N3CCCCC3)SCC4CC4)Cl	7	376.112459972	4.5546	0	5	4	25	25	100.134	51.02	0	O=C(N1CCCCC1)n1nc(-c2ccccc2)nc1SCC1CC1	nonAC	Acetylcholinesterase
c1cc(ccc1c2nc(n(n2)C(=O)N3CCCCC3)SCC(F)(F)F)Cl	6.52	404.068544472	4.7069	0	5	3	26	26	93.465	51.02	0	O=C(N1CCCCC1)n1cnc(-c2ccccc2)n1	nonAC	Acetylcholinesterase
CN(C)C(=O)n1c(nc(n1)c2ccc(cc2)OC(F)(F)F)SC	6.1	346.071131316	3.0953	0	6	3	23	23	78.403	60.25	0	c1ccc(-c2nc[nH]n2)cc1	nonAC	Acetylcholinesterase
Cc1ccc(cc1)c2nc(n(n2)C(=O)N(C)c3ccccc3)SC	5.62	338.120132196	4.07992	0	5	3	24	24	97.615	51.02	0	O=C(Nc1ccccc1)n1cnc(-c2ccccc2)n1	nonAC	Acetylcholinesterase
CN(C)C(=O)n1c(nc(n1)c2ccc(cc2)Cl)SC	7	296.049859716	2.8501	0	5	2	19	19	76.73	51.02	0	c1ccc(-c2nc[nH]n2)cc1	nonAC	Acetylcholinesterase
CN(C)C(=O)n1c(nc(n1)c2ccc(cc2)OC)SC	6.1	292.099396752	2.2053	0	6	3	20	20	78.272	60.25	0	c1ccc(-c2nc[nH]n2)cc1	nonAC	Acetylcholinesterase
CN(C)C(=O)n1c(nc(n1)c2ccc3ccccc3c2)SC	7.3	312.104482132	3.3499	0	5	2	22	22	89.226	51.02	0	c1ccc2cc(-c3nc[nH]n3)ccc2c1	nonAC	Acetylcholinesterase
CN(C)C(=O)n1c(nc(n1)c2ccc(cc2)c3ccccc3)SC	6.25	338.120132196	3.8637	0	5	3	24	24	97.156	51.02	0	c1ccc(-c2ccc(-c3nc[nH]n3)cc2)cc1	nonAC	Acetylcholinesterase
CN(c1ccccc1)C(=O)n2c(nc(n2)c3ccc(cc3)Cl)SC	5.85	358.06550978	4.4249	0	5	3	24	24	97.888	51.02	0	O=C(Nc1ccccc1)n1cnc(-c2ccccc2)n1	nonAC	Acetylcholinesterase
Cc1c(c(=O)on1C(=O)N2CCCC(C2)C)C(C)C	4.77	266.163042564	2.57312	0	4	1	19	19	72.559	55.45	0	O=C(N1CCCCC1)n1ccc(=O)o1	nonAC	Acetylcholinesterase
CCSc1nc(nn1C(=O)N(C)c2ccccc2)c3ccc(cc3)OC	5.96	368.13069688	4.1702	0	6	5	26	26	104.047	60.25	0	O=C(Nc1ccccc1)n1cnc(-c2ccccc2)n1	nonAC	Acetylcholinesterase
CSc1nc(nn1C(=O)N2CCCCC2)c3ccc(cc3)Cl	7.59	336.081159844	3.7744	0	5	2	22	22	88.467	51.02	0	O=C(N1CCCCC1)n1cnc(-c2ccccc2)n1	nonAC	Acetylcholinesterase
Cc1ccc(cc1)c2nc(n(n2)C(=O)N(C)C)SC	6.1	276.104482132	2.50512	0	5	2	19	19	76.457	51.02	0	c1ccc(-c2nc[nH]n2)cc1	nonAC	Acetylcholinesterase
CCSc1nc(nn1C(=O)N(C)C)c2ccc(cc2)Cl	7.25	310.06550978	3.2402	0	5	3	20	20	81.347	51.02	0	c1ccc(-c2nc[nH]n2)cc1	nonAC	Acetylcholinesterase
CCCCCCSc1nc(nn1C(=O)N(C)C)c2ccc(cc2)C	6.7	346.182732452	4.45562	0	5	7	24	24	99.542	51.02	0	c1ccc(-c2nc[nH]n2)cc1	nonAC	Acetylcholinesterase
CCCSc1nc(nn1C(=O)N(C)C)c2ccc(cc2)Cl	6.52	324.081159844	3.6303	0	5	4	21	21	85.964	51.02	0	c1ccc(-c2nc[nH]n2)cc1	nonAC	Acetylcholinesterase
Cc1ccc(cc1)c2nc(n(n2)C(=O)N(C)C)SCC(F)(F)F	6.7	344.09186676	3.43762	0	5	3	23	23	81.455	51.02	0	c1ccc(-c2nc[nH]n2)cc1	nonAC	Acetylcholinesterase
CN(C)C(=O)n1c(nc(n1)c2ccc(cc2)C(F)(F)F)SC	6.3	330.076216696	3.2155	0	5	2	22	22	76.722	51.02	0	c1ccc(-c2nc[nH]n2)cc1	nonAC	Acetylcholinesterase
CN(C)C(=O)Oc1cccc(c1)[N+](C)(C)C	7.54363636364	223.14410426809	1.9437	0	2	2	16	16	65.719	29.54	1	c1ccccc1	AC	Acetylcholinesterase
CC12CCN(C1N(c3c2cc(cc3)OC(=O)NCCCN4CCOCC4)C)C	5.42	388.247440884	1.8664	1	6	5	28	28	109.1347	57.28	0	O=C(NCCCN1CCOCC1)Oc1ccc2c(c1)C1CCNC1N2	nonAC	Acetylcholinesterase
CC12CCN(C1N(c3c2cc(cc3)OC(=O)NCCCCCCCCCCN4CCOCC4)C)C	7.4	486.356991332	4.5971	1	6	12	35	35	141.4537	57.28	0	O=C(NCCCCCCCCCCN1CCOCC1)Oc1ccc2c(c1)C1CCNC1N2	nonAC	Acetylcholinesterase
c1ccc2c(c1)NC(=C(C#N)C#N)N2CCNCc3ccc(o3)CN4CCCCC4	7.14	402.216809452	3.54596	2	7	7	30	30	115.2054	91.26	0	C=C1Nc2ccccc2N1CCNCc1ccc(CN2CCCCC2)o1	nonAC	Acetylcholinesterase
CN(C)Cc1ccc(o1)CNCCNC(=O)c2cc(c(cc2OC)N)Cl	5.51	380.16151834	2.105	3	6	9	26	26	102.5553	92.76	0	O=C(NCCNCc1ccco1)c1ccccc1	nonAC	Acetylcholinesterase
CN1CCN(CC1)Cc2ccc(o2)CNCCN3CCNC3=C(C#N)C#N	5.35	369.227708484	0.280560000000002	2	8	7	27	27	101.0164	94.5	0	C=C1NCCN1CCNCc1ccc(CN2CCNCC2)o1	nonAC	Acetylcholinesterase
c1ccc2c(c1)[nH]c(=O)n2CCNCc3ccc(o3)CN4CCCCC4	5.92	354.205576072	2.6983	2	5	7	26	26	102.1014	66.2	0	O=c1[nH]c2ccccc2n1CCNCc1ccc(CN2CCCCC2)o1	nonAC	Acetylcholinesterase
CC1CCCCN1Cc2ccc(o2)CNCCN3CCNC3=C(C#N)C#N	6.27	368.232459516	1.90756	2	7	7	27	27	101.9654	91.26	0	C=C1NCCN1CCNCc1ccc(CN2CCCCC2)o1	AC	Acetylcholinesterase
c1cc(oc1CNCCN2CCNC2=C(C#N)C#N)CN3CCCCC3	7.52	354.216809452	1.51906	2	7	7	26	26	97.3704	91.26	0	C=C1NCCN1CCNCc1ccc(CN2CCCCC2)o1	AC	Acetylcholinesterase
CNC(=C(C#N)C#N)NCCNCc1ccc(o1)CN2CCCCC2	6.08	342.216809452	1.42286	3	7	9	25	25	94.8571	100.05	0	c1coc(CN2CCCCC2)c1	nonAC	Acetylcholinesterase
c1cc(oc1CNCCN2CCNC2=C(C#N)C#N)CN3CCC(CC3)O	6.41	370.211724072	0.489860000000001	3	8	7	27	27	98.7602	111.49	0	C=C1NCCN1CCNCc1ccc(CN2CCCCC2)o1	AC	Acetylcholinesterase
CN(C)Cc1ccc(o1)CNCCN2CCNC2=C(C#N)C#N	6.41	314.185509324	0.59476	2	7	7	23	23	85.6334	91.26	0	C=C1NCCN1CCNCc1ccco1	nonAC	Acetylcholinesterase
CCN(C)Cc1ccc(o1)CNCCN2CCNC2=C(C#N)C#N	6.37	328.201159388	0.984860000000001	2	7	8	24	24	90.2504	91.26	0	C=C1NCCN1CCNCc1ccco1	nonAC	Acetylcholinesterase
CCN(CC)Cc1ccc(o1)CNCCN2CCNC2=C(C#N)C#N	6.22	342.216809452	1.37496	2	7	9	25	25	94.8674	91.26	0	C=C1NCCN1CCNCc1ccco1	nonAC	Acetylcholinesterase
CC12CCN(C1N(c3c2cc(cc3)OC(=O)NCCCCN4CCOCC4)C)C	4.68	402.263090948	2.2565	1	6	6	29	29	113.7517	57.28	0	O=C(NCCCCN1CCOCC1)Oc1ccc2c(c1)C1CCNC1N2	nonAC	Acetylcholinesterase
CCCCCCCNC(=O)Oc1ccc2c(c1)C3(CCN(C3N2C)C)C	7.30538461538	359.257277296	4.1145	1	4	7	26	26	106.0177	44.81	0	c1ccc2c(c1)NC1NCCC21	AC	Acetylcholinesterase
CC12CCN(C1N(c3c2cc(cc3)OC(=O)NCCN4CCOCC4)C)C	6.16	374.23179082	1.4763	1	6	4	27	27	104.5177	57.28	0	O=C(NCCN1CCOCC1)Oc1ccc2c(c1)C1CCNC1N2	nonAC	Acetylcholinesterase
CNC(=C(C#N)C#N)NCCNCc1ccc(o1)CN(C)C	6.2	302.185509324	0.49856	3	7	9	22	22	83.1201000000001	100.05	0	c1ccoc1	nonAC	Acetylcholinesterase
CC(C)N(Cc1ccc(o1)CNCCNC(=C(C#N)C#N)NC)C(C)C	5.68	358.24810958	2.05576	3	7	11	26	26	101.5441	100.05	0	c1ccoc1	nonAC	Acetylcholinesterase
CC1CCN(CC1)Cc2ccc(o2)CNCCN3CCNC3=C(C#N)C#N	6.54	368.232459516	1.76506	2	7	7	27	27	101.9174	91.26	0	C=C1NCCN1CCNCc1ccc(CN2CCCCC2)o1	AC	Acetylcholinesterase
c1cc(oc1CNCCN2CCNC2=C(C#N)C#N)CN3CCCC3	7.1	340.201159388	1.12896	2	7	7	25	25	92.7534	91.26	0	C=C1NCCN1CCNCc1ccc(CN2CCCC2)o1	nonAC	Acetylcholinesterase
c1cc(oc1CNCCN2CCNC2=C(C#N)C#N)CN3CCC=CC3	7.02	352.201159388	1.29506	2	7	7	26	26	97.2764000000001	91.26	0	C=C1NCCN1CCNCc1ccc(CN2CC=CCC2)o1	nonAC	Acetylcholinesterase
CC12CCN(C1N(c3c2cc(cc3)OC(=O)NCCCCCCCCCN4CCOCC4)C)C	7.22	472.341341268	4.207	1	6	11	34	34	136.8367	57.28	0	O=C(NCCCCCCCCCN1CCOCC1)Oc1ccc2c(c1)C1CCNC1N2	nonAC	Acetylcholinesterase
CNC(=C(C#N)C#N)NCCNCc1ccc(o1)CN2CCCC2	6.55	328.201159388	1.03276	3	7	9	24	24	90.2401	100.05	0	c1coc(CN2CCCC2)c1	nonAC	Acetylcholinesterase
c1cc(oc1CNCCN2CCNC2=C(C#N)C#N)CN3CCOCC3	4.96	356.196074008	0.36536	2	8	7	26	26	94.3384	100.49	0	C=C1NCCN1CCNCc1ccc(CN2CCOCC2)o1	nonAC	Acetylcholinesterase
c1cc(oc1CNCCN2CCNC2=C(C#N)C#N)CN3CCSCC3	5.82	372.173230388	1.08196	2	8	7	26	26	100.8444	91.26	0	C=C1NCCN1CCNCc1ccc(CN2CCSCC2)o1	nonAC	Acetylcholinesterase
CNC(=C[N+](=O)[O-])NCCSCc1ccc(o1)CN(C)C	5.915	314.141261564	1.459	2	7	10	21	21	84.4008	83.58	0	c1ccoc1	nonAC	Acetylcholinesterase
CC12CCN(C1N(c3c2cc(cc3)OC(=O)NCCCCCCN4CCOCC4)C)C	6.03	430.294391076	3.0367	1	6	8	31	31	122.9857	57.28	0	O=C(NCCCCCCN1CCOCC1)Oc1ccc2c(c1)C1CCNC1N2	nonAC	Acetylcholinesterase
CC1CCCN(C1)Cc2ccc(o2)CNCCN3CCNC3=C(C#N)C#N	6.43	368.232459516	1.76506	2	7	7	27	27	101.9174	91.26	0	C=C1NCCN1CCNCc1ccc(CN2CCCCC2)o1	AC	Acetylcholinesterase
CC1CCCC(N1Cc2ccc(o2)CNCCN3CCNC3=C(C#N)C#N)C	5.35	382.24810958	2.29606	2	7	7	28	28	106.5604	91.26	0	C=C1NCCN1CCNCc1ccc(CN2CCCCC2)o1	AC	Acetylcholinesterase
CC12CCN(C1N(c3c2cc(cc3)OC(=O)NC)C)C	7.22642857143	275.163376912	1.7739	1	4	1	20	20	78.3157	44.81	0	c1ccc2c(c1)NC1NCCC21	AC	Acetylcholinesterase
CC12CCN(C1N(c3c2cc(cc3)OC(=O)NCCCCCN4CCOCC4)C)C	5.12	416.278741012	2.6466	1	6	7	30	30	118.3687	57.28	0	O=C(NCCCCCN1CCOCC1)Oc1ccc2c(c1)C1CCNC1N2	nonAC	Acetylcholinesterase
CC12CCN(C1N(c3c2cc(cc3)OC(=O)NCCCCCCCCN4CCOCC4)C)C	7.1	458.325691204	3.8169	1	6	10	33	33	132.2197	57.28	0	O=C(NCCCCCCCCN1CCOCC1)Oc1ccc2c(c1)C1CCNC1N2	nonAC	Acetylcholinesterase
CC12CCN(C1N(c3c2cc(cc3)OC(=O)NCCCCCCCN4CCOCC4)C)C	6.42	444.31004114	3.4268	1	6	9	32	32	127.6027	57.28	0	O=C(NCCCCCCCN1CCOCC1)Oc1ccc2c(c1)C1CCNC1N2	nonAC	Acetylcholinesterase
COC1CCCN(C1)Cc2ccc(o2)CNCCN3CCNC3=C(C#N)C#N	5.48	384.227374136	1.14396	2	8	8	28	28	103.5504	100.49	0	C=C1NCCN1CCNCc1ccc(CN2CCCCC2)o1	AC	Acetylcholinesterase
c1cc(oc1CNCCN2CCNC2=C(C#N)C#N)CN3CCCC(C3)O	6.43	370.211724072	0.489860000000001	3	8	7	27	27	98.7602	111.49	0	C=C1NCCN1CCNCc1ccc(CN2CCCCC2)o1	AC	Acetylcholinesterase
CN=c1c(=NCCNCc2ccc(o2)CN3CCCCC3)c(c1O)O	5.03	346.200490692	0.7733	3	7	7	25	25	93.6033	93.59	0	N=c1ccc1=NCCNCc1ccc(CN2CCCCC2)o1	nonAC	Acetylcholinesterase
c1cc(oc1CNCCN2CCNC2=C(C#N)C#N)CN3CCCCCC3	6.92	368.232459516	1.90916	2	7	7	27	27	101.9874	91.26	0	C=C1NCCN1CCNCc1ccc(CN2CCCCCC2)o1	nonAC	Acetylcholinesterase
c1cc(=O)[nH]c2c1C3(CC(=CC(C2)C3=CC(F)(F)F)C(F)(F)F)N	5.52	350.085382324	3.0823	2	2	0	24	24	73.0151	58.88	0	C=C1C2C=CCC1c1ccc(=O)[nH]c1C2	nonAC	Acetylcholinesterase
CC(C)(COCn1cc[n+](c1C=NO)C)[N+](=O)[O-]	4.98	257.12443144409	0.1501	1	6	6	18	18	62.0139	93.77	1	c1c[nH+]c[nH]1	nonAC	Acetylcholinesterase
CC=C1C2Cc3c(ccc(=O)[nH]3)C1(CC(=C2)C(F)(F)F)N	6.4	296.11364776	2.5399	2	2	0	21	21	72.6341	58.88	0	C=C1C2C=CCC1c1ccc(=O)[nH]c1C2	nonAC	Acetylcholinesterase
CC=C1C2Cc3c(ccc(=O)[nH]3)C1(CC(=C2)C)N	7.36111111111	242.141913196	1.9975	2	2	0	18	18	72.2531	58.88	0	C=C1C2C=CCC1c1ccc(=O)[nH]c1C2	nonAC	Acetylcholinesterase
c1ccc2c(c1)c(c3c(n2)CCCC3)N	6.70119266055	198.115698448	2.6958	1	2	0	15	15	62.7974	38.91	0	c1ccc2nc3c(cc2c1)CCCC3	AC	Acetylcholinesterase
c1ccc(cc1)c2cc(c3ccccc3n2)N	4.94	220.100048384	3.484	1	2	1	17	17	71.5914	38.91	0	c1ccc(-c2ccc3ccccc3n2)cc1	nonAC	Acetylcholinesterase
C[n+]1ccn(c1C=NO)CCN(C)S(=O)(=O)C	5.17	261.10158782409	-0.987899999999999	1	5	5	17	17	62.4623	78.78	1	c1c[nH+]c[nH]1	nonAC	Acetylcholinesterase
C[n+]1ccn(c1C=NO)COCCS(=O)(=O)C	4.58	262.08560341209	-0.860599999999999	1	6	6	17	17	60.6513	84.77	1	c1c[nH+]c[nH]1	nonAC	Acetylcholinesterase
CC1=CC2Cc3c(ccc(=O)[nH]3)C(C1)(C2=CC(F)(F)F)N	5.7	296.11364776	2.5399	2	2	0	21	21	72.6341	58.88	0	C=C1C2C=CCC1c1ccc(=O)[nH]c1C2	nonAC	Acetylcholinesterase
c1ccc-2c(c1)Cc3c2nc4ccccc4c3N	6.26666666667	232.100048384	3.3882	1	2	0	18	18	74.3974	38.91	0	c1ccc2c(c1)Cc1cc3ccccc3nc1-2	AC	Acetylcholinesterase
c1ccc-2c(c1)CCc3c2nc4ccccc4c3N	4.98	246.115698448	3.5826	1	2	0	19	19	78.9994	38.91	0	c1ccc2c(c1)CCc1cc3ccccc3nc1-2	nonAC	Acetylcholinesterase
c1ccc-2c(c1)CSc3c2nc4ccccc4c3N	4.73	264.072119384	4.0897	1	3	0	19	19	81.1524	38.91	0	c1ccc2c(c1)CSc1cc3ccccc3nc1-2	nonAC	Acetylcholinesterase
C[n+]1ccn(c1C=NO)CCN2CCCC2	4.75	223.15533764809	0.2165	1	4	4	16	16	60.6625	44.64	1	c1cn(CCN2CCCC2)c[nH+]1	nonAC	Acetylcholinesterase
CN=C1CCc2c1n(c3c2c(c(cc3)OC(=O)NCc4ccccc4)Br)C	5.38	425.07388898	4.5945	1	4	3	27	27	110.7067	55.62	0	N=C1CCc2c1[nH]c1ccc(OC(=O)NCc3ccccc3)cc21	nonAC	Acetylcholinesterase
C[N+]1(CCC(CC1)C(CC(=O)c2cc3cc(c(cc3s2)OC)OC)O)Cc4ccccc4	6.7325	454.20465592409	4.90900000000001	1	5	8	32	32	128.6717	55.76	1	O=C(CCC1CC[NH+](Cc2ccccc2)CC1)c1cc2ccccc2s1	nonAC	Acetylcholinesterase
CNC(=O)Oc1ccc2c(c1Cl)c3c(n2C)C(=NC)CC3	6.64	305.093104432	2.915	1	4	1	21	21	83.7947	55.62	0	N=C1CCc2c1[nH]c1ccccc21	nonAC	Acetylcholinesterase
C[N+]1(CCC(=CC1)CC(=O)c2cc3cc(c(cc3s2)OC)OC)Cc4ccccc4	6.13	422.17844117609	5.46820000000001	0	4	7	30	30	122.6409	35.53	1	O=C(CC1=CC[NH+](Cc2ccccc2)CC1)c1cc2ccccc2s1	nonAC	Acetylcholinesterase
COc1cc2cc(sc2cc1OC)C(=O)CCc3cc[n+](cc3)Cc4ccccc4	8.34	418.14714104809	5.0698	0	4	8	30	30	119.7615	39.41	1	O=C(CCc1cc[n+](Cc2ccccc2)cc1)c1cc2ccccc2s1	AC	Acetylcholinesterase
C[N+]1(CCC(CC1)CCC(=O)c2cc3cc(c(cc3s2)OC)OC)CCOc4ccccc4	6.41	468.22030598809	5.81700000000001	0	5	10	33	33	133.9399	44.76	1	O=C(CCC1CC[NH+](CCOc2ccccc2)CC1)c1cc2ccccc2s1	nonAC	Acetylcholinesterase
CCC[n+]1ccc(cc1)CCC(=O)c2cc3cc(c(cc3s2)OC)OC	5.59	370.14714104809	4.4315	0	4	8	26	26	104.5085	39.41	1	O=C(CCc1cc[nH+]cc1)c1cc2ccccc2s1	AC	Acetylcholinesterase
COc1cc2cc(sc2cc1OC)C(=O)CCc3cc[n+](cc3)CC4CCC4	7.4	396.16279111209	4.8216	0	4	8	28	28	111.5585	39.41	1	O=C(CCc1cc[n+](CC2CCC2)cc1)c1cc2ccccc2s1	nonAC	Acetylcholinesterase
CNC(=O)Oc1cc2c(cc1Cl)n(c3c2CCC3=NC)C	6.17	305.093104432	2.915	1	4	1	21	21	83.7947	55.62	0	N=C1CCc2c1[nH]c1ccccc21	nonAC	Acetylcholinesterase
C[N+]1(CCC(CC1)CCCCC(=O)c2cc3cc(c(cc3s2)OC)OC)Cc4ccccc4	6.96	466.24104143209	6.71840000000001	0	4	10	33	33	136.5159	35.53	1	O=C(CCCCC1CC[NH+](Cc2ccccc2)CC1)c1cc2ccccc2s1	nonAC	Acetylcholinesterase
CC[n+]1ccc(cc1)CCC(=O)c2cc3cc(c(cc3s2)OC)OC	6.55	356.13149098409	4.0414	0	4	7	25	25	99.8915000000001	39.41	1	O=C(CCc1cc[nH+]cc1)c1cc2ccccc2s1	AC	Acetylcholinesterase
CNC(=O)Oc1ccc2c(c1)c3c(n2C)C(=NCCc4ccccc4)CC3	6.8	361.179026976	3.8745	1	4	4	27	27	107.8737	55.62	0	c1ccc(CCN=C2CCc3c2[nH]c2ccccc32)cc1	nonAC	Acetylcholinesterase
CCCn1c2ccc(c(c2c3c1C(=NCC)CC3)Br)OC(=O)NC	6.64	391.089539044	4.2872	1	4	4	24	24	100.4117	55.62	0	N=C1CCc2c1[nH]c1ccccc21	nonAC	Acetylcholinesterase
C[N+]1(CCC(CC1)C(c2cc3cc(c(cc3s2)OC)OC)O)Cc4ccccc4	4.71	412.19409124009	5.00870000000001	1	4	6	29	29	118.6772	38.69	1	c1ccc(C[NH+]2CCC(Cc3cc4ccccc4s3)CC2)cc1	nonAC	Acetylcholinesterase
C[N+]1(CCC(CC1)CCC(=O)c2cc3cc(c(cc3s2)OC)OC)CCOC	7.28	406.20465592409	4.3844	0	5	9	28	28	113.8789	44.76	1	O=C(CCC1CC[NH2+]CC1)c1cc2ccccc2s1	nonAC	Acetylcholinesterase
COc1cc2cc(sc2cc1OC)C(=O)CCc3cc[n+](cc3)Cc4ccc(cc4)C(=O)OC	6	476.15262035209	4.8564	0	6	9	34	34	131.101	65.71	1	O=C(CCc1cc[n+](Cc2ccccc2)cc1)c1cc2ccccc2s1	AC	Acetylcholinesterase
CCCCNC(=O)Oc1ccc2c(c1Br)c3c(n2C)C(=NC)CC3	5.5	391.089539044	4.1944	1	4	4	24	24	100.3357	55.62	0	N=C1CCc2c1[nH]c1ccccc21	nonAC	Acetylcholinesterase
C[N+]1(CCC(=CC(=O)c2cc3cc(c(cc3s2)OC)OC)CC1)Cc4ccccc4	6.28	422.17844117609	5.46820000000001	0	4	6	30	30	122.6409	35.53	1	O=C(C=C1CC[NH+](Cc2ccccc2)CC1)c1cc2ccccc2s1	nonAC	Acetylcholinesterase
COc1cc2cc(sc2cc1OC)C(=O)CCc3cc[n+](cc3)Cc4ccc(cc4)F	8.59	436.13771923609	5.2089	0	4	8	31	31	119.7195	39.41	1	O=C(CCc1cc[n+](Cc2ccccc2)cc1)c1cc2ccccc2s1	AC	Acetylcholinesterase
C[N+]1(CCC(CC1)C(CC(=O)c2cc3cc(c(cc3s2)OC)OC)OC)Cc4ccccc4	6.92	468.22030598809	5.56310000000001	0	5	9	33	33	133.4619	44.76	1	O=C(CCC1CC[NH+](Cc2ccccc2)CC1)c1cc2ccccc2s1	nonAC	Acetylcholinesterase
COc1cc2cc(sc2cc1OC)C(=O)CCc3cc[n+](cc3)CC4CC4	6.96	382.14714104809	4.4315	0	4	8	27	27	106.9415	39.41	1	O=C(CCc1cc[n+](CC2CC2)cc1)c1cc2ccccc2s1	nonAC	Acetylcholinesterase
CNC(=O)Oc1ccc2c(c1)c3c(n2C)C(=NC)CC3	5.47	271.132076784	2.2616	1	4	1	20	20	78.7847	55.62	0	N=C1CCc2c1[nH]c1ccccc21	nonAC	Acetylcholinesterase
C[N+]1(CCC(CC1)(CC(=O)c2cc3cc(c(cc3s2)OC)OC)O)Cc4ccccc4	7.05	440.18900586009	4.663	1	5	7	31	31	124.1247	55.76	1	O=C(CC1CC[NH+](Cc2ccccc2)CC1)c1cc2ccccc2s1	nonAC	Acetylcholinesterase
C[N+]1(CCC(CC1)CCC(=O)c2cc3cc(c(cc3s2)OC)OC)CC4CCCCO4	7.55	446.23595605209	5.3071	0	5	8	31	31	125.5939	44.76	1	O=C(CCC1CC[NH+](CC2CCCCO2)CC1)c1cc2ccccc2s1	nonAC	Acetylcholinesterase
C[n+]1ccc(cc1)CCC(=O)c2cc3cc(c(cc3s2)OC)OC	6.05	342.11584092009	3.5585	0	4	6	24	24	95.1985000000001	39.41	1	O=C(CCc1cc[nH+]cc1)c1cc2ccccc2s1	AC	Acetylcholinesterase
COCC[n+]1ccc(cc1)CCC(=O)c2cc3cc(c(cc3s2)OC)OC	7.52	386.14205566809	3.6679	0	5	9	27	27	106.0935	48.64	1	O=C(CCc1cc[nH+]cc1)c1cc2ccccc2s1	AC	Acetylcholinesterase
C[N+]1(CCC(CC1)CCC(CC(=O)c2cc3cc(c(cc3s2)OC)OC)O)Cc4ccccc4	6.42	482.23595605209	5.68920000000001	1	5	10	34	34	137.9057	55.76	1	O=C(CCCCC1CC[NH+](Cc2ccccc2)CC1)c1cc2ccccc2s1	nonAC	Acetylcholinesterase
COc1cc2cc(sc2cc1OC)C(=O)CCc3cc[n+](cc3)Cc4ccsc4	8.22	424.10356198409	5.1313	0	5	8	29	29	117.6385	39.41	1	O=C(CCc1cc[n+](Cc2ccsc2)cc1)c1cc2ccccc2s1	nonAC	Acetylcholinesterase
CCN=C1CCc2c1n(c3c2c(c(cc3)OC(=O)NC)Br)C	6.85	363.058238916	3.4142	1	4	2	22	22	91.1017000000001	55.62	0	N=C1CCc2c1[nH]c1ccccc21	nonAC	Acetylcholinesterase
CNC(=O)Oc1ccc2c(c1Br)c3c(n2C)C(=NC)CC3	6.75	349.042588852	3.0241	1	4	1	21	21	86.4847	55.62	0	N=C1CCc2c1[nH]c1ccccc21	nonAC	Acetylcholinesterase
C[N+]1(CCC(CC1)CCC(=O)c2cc3cc(c(cc3s2)OC)OC)CC(=O)OC	7.27	420.18392048009	3.911	0	6	8	29	29	114.0189	61.83	1	O=C(CCC1CC[NH2+]CC1)c1cc2ccccc2s1	nonAC	Acetylcholinesterase
C[N+]1(CCC(CC1)CCC(=O)c2cc3cc(c(cc3s2)OC)OC)Cc4ccccc4	8.1	438.20974130409	5.93820000000001	0	4	8	31	31	127.2819	35.53	1	O=C(CCC1CC[NH+](Cc2ccccc2)CC1)c1cc2ccccc2s1	nonAC	Acetylcholinesterase
C[N+]1(CCC(CC1)Cc2cc3cc(c(cc3s2)OC)OC)Cc4ccccc4	5	396.19917662009	5.51780000000001	0	3	6	28	28	117.4214	18.46	1	c1ccc(C[NH+]2CCC(Cc3cc4ccccc4s3)CC2)cc1	nonAC	Acetylcholinesterase
CCN=C1CCc2c1n(c3c2c(c(cc3)OC(=O)NC)Cl)C	6.8	319.108754496	3.3051	1	4	2	22	22	88.4117000000001	55.62	0	N=C1CCc2c1[nH]c1ccccc21	nonAC	Acetylcholinesterase
CCCN=C1CCc2c1n(c3c2cc(cc3)OC(=O)NC)C	5.42	299.163376912	3.0418	1	4	3	22	22	88.0187000000001	55.62	0	N=C1CCc2c1[nH]c1ccccc21	nonAC	Acetylcholinesterase
COc1cc2cc(sc2cc1OC)C(=O)CCc3cc[n+](cc3)CC=C	6.27	368.13149098409	4.2075	0	4	8	26	26	104.4145	39.41	1	O=C(CCc1cc[nH+]cc1)c1cc2ccccc2s1	AC	Acetylcholinesterase
CCOCC[n+]1ccc(cc1)CCC(=O)c2cc3cc(c(cc3s2)OC)OC	8.16	400.15770573209	4.058	0	5	10	28	28	110.7105	48.64	1	O=C(CCc1cc[nH+]cc1)c1cc2ccccc2s1	AC	Acetylcholinesterase
CN=C1CCc2c1n(c3c2c(c(cc3)OC(=O)N(C)C)Br)C	7.22	363.058238916	3.3663	0	4	1	22	22	91.1120000000001	46.83	0	N=C1CCc2c1[nH]c1ccccc21	nonAC	Acetylcholinesterase
C[N+]1(CCC(=Cc2cc3cc(c(cc3s2)OC)OC)CC1)Cc4ccccc4	5.57	394.18352655609	5.74250000000001	0	3	5	28	28	118.2044	18.46	1	C(=C1CC[NH+](Cc2ccccc2)CC1)c1cc2ccccc2s1	nonAC	Acetylcholinesterase
COc1cc2cc(sc2cc1OC)C(=O)CCc3cc[n+](cc3)Cc4ccc(o4)[N+](=O)[O-]	8.35	453.11148381209	4.571	0	7	9	32	32	118.6819	95.69	1	O=C(CCc1cc[n+](Cc2ccco2)cc1)c1cc2ccccc2s1	nonAC	Acetylcholinesterase
CCN=C1CCc2c1n(c3c2cc(cc3)OC(=O)NC)C	5.25	285.147726848	2.6517	1	4	2	21	21	83.4017	55.62	0	N=C1CCc2c1[nH]c1ccccc21	nonAC	Acetylcholinesterase
C[N+]1(CCC(CC1)CCC(=O)c2cc3cc(c(cc3s2)OC)OC)Cc4ccc(o4)[N+](=O)[O-]	7.5	473.17408406809	5.43940000000001	0	7	9	33	33	126.2023	91.81	1	O=C(CCC1CC[NH+](Cc2ccco2)CC1)c1cc2ccccc2s1	nonAC	Acetylcholinesterase
CC(C)(C)OC(=O)C[N+]1(CCC(CC1)CCC(=O)c2cc3cc(c(cc3s2)OC)OC)C	7.1	462.23087067209	5.07970000000001	0	6	8	32	32	127.8479	61.83	1	O=C(CCC1CC[NH2+]CC1)c1cc2ccccc2s1	nonAC	Acetylcholinesterase
CC12CCNC1Nc3c2cc(cc3)OC(=O)NC	7.96	247.132076784	1.4074	3	4	1	18	18	68.9081	62.39	0	c1ccc2c(c1)NC1NCCC21	AC	Acetylcholinesterase
CC12CCNC1Nc3c2cc(cc3)OC(=O)Nc4ccccc4	7.66	309.147726848	3.3001	3	4	2	23	23	89.9131	62.39	0	O=C(Nc1ccccc1)Oc1ccc2c(c1)C1CCNC1N2	AC	Acetylcholinesterase
CC12CCN(C1N(c3c2cc(cc3)OC(=O)NC)Cc4ccccc4)C	6.79	351.19467704	3.3443	1	4	3	26	26	102.5377	44.81	0	c1ccc(CN2c3ccccc3C3CCNC32)cc1	nonAC	Acetylcholinesterase
c1ccc2c(c1)c(c3c(n2)C4CCC3C4)N	7.20666666667	210.115698448	3.1817	1	2	0	16	16	65.4884	38.91	0	c1ccc2nc3c(cc2c1)C1CCC3C1	AC	Acetylcholinesterase
CC12CCNC1N(c3c2cc(cc3)OC(=O)Nc4ccccc4)C	7.86	323.163376912	3.3244	2	4	2	24	24	94.6934	53.6	0	O=C(Nc1ccccc1)Oc1ccc2c(c1)C1CCNC1N2	AC	Acetylcholinesterase
CC12CCN(C1Nc3c2cc(cc3)OC(=O)Nc4ccccc4)C	7.39	323.163376912	3.6423	2	4	2	24	24	94.5404	53.6	0	O=C(Nc1ccccc1)Oc1ccc2c(c1)C1CCNC1N2	AC	Acetylcholinesterase
CC12CCN(C1N(c3c2cc(cc3)OC(=O)NC)Cc4ccccc4)Cc5ccccc5	5.96	427.225977168	4.9147	1	4	5	32	32	126.7597	44.81	0	c1ccc(CN2CCC3c4ccccc4N(Cc4ccccc4)C32)cc1	nonAC	Acetylcholinesterase
c1cc2c(c3c(nc2c(c1)Cl)CCCC3)N	7.16	232.076726096	3.3492	1	2	0	16	16	67.8074	38.91	0	c1ccc2nc3c(cc2c1)CCCC3	AC	Acetylcholinesterase
COc1cc2c(cc1OC)C(=O)C(C2)CC3CCN(CC3)Cc4ccccc4	7.72116666667	379.214743788	4.3611	0	4	6	28	28	110.1305	38.77	0	O=C1c2ccccc2CC1CC1CCN(Cc2ccccc2)CC1	nonAC	Acetylcholinesterase
CC12CCNC1N(c3c2cc(cc3)OC(=O)NC)C	7.68	261.147726848	1.4317	2	4	1	19	19	73.6884	53.6	0	c1ccc2c(c1)NC1NCCC21	AC	Acetylcholinesterase
c1cc2c(c(c1)Cl)c(c3c(n2)CCCC3)N	7.82333333333	232.076726096	3.3492	1	2	0	16	16	67.8074	38.91	0	c1ccc2nc3c(cc2c1)CCCC3	AC	Acetylcholinesterase
CC12CCN(C1N(c3c2cc(cc3)OC(=O)NC)C)C	5.01	275.163376912	1.7739	1	4	1	20	20	78.3157	44.81	0	c1ccc2c(c1)NC1NCCC21	AC	Acetylcholinesterase
CC12CCN(C1N(c3c2cc(cc3)OC(=O)NC)C)Cc4ccccc4	6.48	351.19467704	3.3443	1	4	3	26	26	102.5377	44.81	0	c1ccc(CN2CCC3c4ccccc4NC32)cc1	nonAC	Acetylcholinesterase
CC12CCN(C1Nc3c2cc(cc3)OC(=O)NC)C	7.25	261.147726848	1.7496	2	4	1	19	19	73.5354	53.6	0	c1ccc2c(c1)NC1NCCC21	AC	Acetylcholinesterase
c1ccc2c(c1)c(c3c(n2)CCCC3O)N	6.32	214.110613068	2.1867	2	3	0	16	16	64.0532	59.14	0	c1ccc2nc3c(cc2c1)CCCC3	AC	Acetylcholinesterase
c1cc2c(cc1Cl)nc3c(c2N)C4CCC3C4	8.35	244.076726096	3.8351	1	2	0	17	17	70.4984	38.91	0	c1ccc2nc3c(cc2c1)C1CCC3C1	AC	Acetylcholinesterase
c1cc2c(cc1Cl)nc3c(c2N)CCCC3	8.12363636364	232.076726096	3.3492	1	2	0	16	16	67.8074	38.91	0	c1ccc2nc3c(cc2c1)CCCC3	AC	Acetylcholinesterase
c1cc2c(c3c(nc2c(c1)Cl)C4CCC3C4)N	7.07	244.076726096	3.8351	1	2	0	17	17	70.4984	38.91	0	c1ccc2nc3c(cc2c1)C1CCC3C1	AC	Acetylcholinesterase
CC12CCN(C1N(c3c2cc(cc3)OC(=O)Nc4ccccc4)C)C	7.29428571429	337.179026976	3.6666	1	4	2	25	25	99.3207	44.81	0	O=C(Nc1ccccc1)Oc1ccc2c(c1)C1CCNC1N2	AC	Acetylcholinesterase
CC12CCN(C1N(c3c2cc(cc3)OC(=O)Nc4ccccc4)C)C	5.46	337.179026976	3.6666	1	4	2	25	25	99.3207	44.81	0	O=C(Nc1ccccc1)Oc1ccc2c(c1)C1CCNC1N2	AC	Acetylcholinesterase
CC12CCNC1Nc3c2cc(cc3)OC(=O)Nc4ccccc4	6.64	309.147726848	3.3001	3	4	2	23	23	89.9131	62.39	0	O=C(Nc1ccccc1)Oc1ccc2c(c1)C1CCNC1N2	AC	Acetylcholinesterase
CC12CCNC1Nc3c2cc(cc3)OC(=O)NC	5.83	247.132076784	1.4074	3	4	1	18	18	68.9081	62.39	0	c1ccc2c(c1)NC1NCCC21	AC	Acetylcholinesterase
CC12CCN(C1N(c3c2cc(cc3)OC(=O)Nc4ccccc4)Cc5ccccc5)Cc6ccccc6	4.39	489.241627232	6.80740000000001	1	4	6	37	37	147.7647	44.81	0	O=C(Nc1ccccc1)Oc1ccc2c(c1)C1CCN(Cc3ccccc3)C1N2Cc1ccccc1	nonAC	Acetylcholinesterase
CC12CCN(C1N(c3c2cc(cc3)OC(=O)NC)Cc4ccccc4)Cc5ccccc5	5.45	427.225977168	4.9147	1	4	5	32	32	126.7597	44.81	0	c1ccc(CN2CCC3c4ccccc4N(Cc4ccccc4)C32)cc1	nonAC	Acetylcholinesterase
c1cc2c(c(c1)Cl)c(c3c(n2)C4CCC3C4)N	7.375	244.076726096	3.8351	1	2	0	17	17	70.4984	38.91	0	c1ccc2nc3c(cc2c1)C1CCC3C1	AC	Acetylcholinesterase
c1cc2c(cc1Cl)c(c3c(n2)CCCC3)N	6.10428571429	232.076726096	3.3492	1	2	0	16	16	67.8074	38.91	0	c1ccc2nc3c(cc2c1)CCCC3	AC	Acetylcholinesterase
c1cc2c(cc1Cl)c(c3c(n2)C4CCC3C4)N	5.96	244.076726096	3.8351	1	2	0	17	17	70.4984	38.91	0	c1ccc2nc3c(cc2c1)C1CCC3C1	AC	Acetylcholinesterase
c1ccc(cc1)CN2CCC(CC2)CCOc3ccc(nn3)c4ccccc4	6.15	373.215412484	4.8247	0	4	7	28	28	112.023	38.25	0	c1ccc(CN2CCC(CCOc3ccc(-c4ccccc4)nn3)CC2)cc1	nonAC	Acetylcholinesterase
C1CCc2c(c(c3c(n2)OCCC3)N)C1	6.34	204.126263132	1.8676	1	3	0	15	15	59.1074	48.14	0	c1c2c(nc3c1CCCO3)CCCC2	nonAC	Acetylcholinesterase
COc1cccc2c1c(c3c(n2)CCCC3)N	6.21	228.126263132	2.7044	1	3	1	17	17	69.3494	48.14	0	c1ccc2nc3c(cc2c1)CCCC3	AC	Acetylcholinesterase
c1ccc(cc1)CN2CCC(CC2)CCNc3ccc(nn3)c4ccccc4	6.85	372.231396896	4.8578	1	4	7	28	28	115.0177	41.05	0	c1ccc(CN2CCC(CCNc3ccc(-c4ccccc4)nn3)CC2)cc1	nonAC	Acetylcholinesterase
c1ccc(cc1)CN2CCC(CC2)CCNc3cc4c(nn3)-c5ccccc5CCC4	6.92	412.262697024	5.34650000000001	1	4	6	31	31	127.0427	41.05	0	c1ccc(CN2CCC(CCNc3cc4c(nn3)-c3ccccc3CCC4)CC2)cc1	nonAC	Acetylcholinesterase
c1cc2c(c(c1)F)c(c3c(n2)OCCC3)N	6.48	218.085541192	2.2811	1	3	0	16	16	59.9294	48.14	0	c1ccc2nc3c(cc2c1)CCCO3	nonAC	Acetylcholinesterase
c1cncc2c1c(c3c(n2)OCCC3)N	5.88	201.090211972	1.537	1	4	0	15	15	57.7664	61.03	0	c1cc2cc3c(nc2cn1)OCCC3	nonAC	Acetylcholinesterase
c1ccc(cc1)CN2CCC(CC2)CCNc3cc4ccc5ccccc5c4nn3	6.72	396.231396896	5.49720000000001	1	4	6	30	30	124.5937	41.05	0	c1ccc(CN2CCC(CCNc3cc4ccc5ccccc5c4nn3)CC2)cc1	nonAC	Acetylcholinesterase
C1CCc2c(c(c3c(n2)CCCC3)N)C1	6.44	202.146998576	2.4214	1	2	0	15	15	61.9334	38.91	0	c1c2c(nc3c1CCCC3)CCCC2	nonAC	Acetylcholinesterase
Cc1cccc2c1c(c3c(n2)CCCC3)N	7	212.131348512	3.00422	1	2	0	16	16	67.5344	38.91	0	c1ccc2nc3c(cc2c1)CCCC3	AC	Acetylcholinesterase
c1ccc(cc1)CN2CCC(CC2)CCNc3cc4c(nn3)-c5ccccc5C4	7.13	384.231396896	4.762	1	4	6	29	29	117.8237	41.05	0	c1ccc(CN2CCC(CCNc3cc4c(nn3)-c3ccccc3C4)CC2)cc1	nonAC	Acetylcholinesterase
c1cc2c(cc1Cl)c(c3c(n2)OCCC3)N	5.005	234.055990652	2.7954	1	3	0	16	16	64.9814	48.14	0	c1ccc2nc3c(cc2c1)CCCO3	nonAC	Acetylcholinesterase
c1cc2c(c(c1)F)c(c3c(n2)CCCC3)N	7.105	216.106276636	2.8349	1	2	0	16	16	62.7554	38.91	0	c1ccc2nc3c(cc2c1)CCCC3	AC	Acetylcholinesterase
c1cc2c(c3c(nc2nc1)CCCC3)N	6.37	199.110947416	2.0908	1	3	0	15	15	60.5924	51.8	0	c1cnc2nc3c(cc2c1)CCCC3	nonAC	Acetylcholinesterase
C1CCc2c(c(c3c(n2)CCC3)N)C1	6.18	188.131348512	2.0313	1	2	0	14	14	57.3164	38.91	0	c1c2c(nc3c1CCC3)CCCC2	nonAC	Acetylcholinesterase
c1ccc(cc1)CN2CCC(CC2)CCSc3ccc(nn3)c4ccccc4	6.33	389.192568864	5.53800000000001	0	4	7	28	28	117.252	29.02	0	c1ccc(CN2CCC(CCSc3ccc(-c4ccccc4)nn3)CC2)cc1	nonAC	Acetylcholinesterase
c1cc2c(c3c(nc2nc1)OCCC3)N	5.2	201.090211972	1.537	1	4	0	15	15	57.7664	61.03	0	c1cnc2nc3c(cc2c1)CCCO3	nonAC	Acetylcholinesterase
c1cncc2c1c(c3c(n2)CCCC3)N	5.59	199.110947416	2.0908	1	3	0	15	15	60.5924	51.8	0	c1cc2cc3c(nc2cn1)CCCC3	nonAC	Acetylcholinesterase
COc1cccc2c1c(c3c(n2)OCCC3)N	6.22	230.105527688	2.1506	1	4	1	17	17	66.5234	57.37	0	c1ccc2nc3c(cc2c1)CCCO3	nonAC	Acetylcholinesterase
c1ccc2c(c1)c(c3c(n2)OCCC3)N	6.58	200.094963004	2.142	1	3	0	15	15	59.9714	48.14	0	c1ccc2nc3c(cc2c1)CCCO3	nonAC	Acetylcholinesterase
Cc1cc(nnc1c2ccccc2)NCCC3CCN(CC3)Cc4ccccc4	7.41	386.24704696	5.16622	1	4	7	29	29	119.7547	41.05	0	c1ccc(CN2CCC(CCNc3ccc(-c4ccccc4)nn3)CC2)cc1	nonAC	Acetylcholinesterase
CCc1cc(nnc1c2ccccc2)NCCC3CCN(CC3)Cc4ccccc4	7.18	400.262697024	5.4202	1	4	8	30	30	124.3957	41.05	0	c1ccc(CN2CCC(CCNc3ccc(-c4ccccc4)nn3)CC2)cc1	nonAC	Acetylcholinesterase
c1ccc(cc1)CN2CCC(CC2)CCNc3cc4c(nn3)-c5ccccc5CC4	6.72	398.24704696	4.9564	1	4	6	30	30	122.4257	41.05	0	c1ccc(CN2CCC(CCNc3cc4c(nn3)-c3ccccc3CC4)CC2)cc1	nonAC	Acetylcholinesterase
c1cc2c(c(c1)Cl)c(c3c(n2)OCCC3)N	6.5	234.055990652	2.7954	1	3	0	16	16	64.9814	48.14	0	c1ccc2nc3c(cc2c1)CCCO3	nonAC	Acetylcholinesterase
C1Cc2c(nc3c(c2N)CCCO3)C1	5.95	190.110613068	1.4775	1	3	0	14	14	54.4904	48.14	0	c1c2c(nc3c1CCCO3)CCC2	nonAC	Acetylcholinesterase
Cc1cccc2c1c(c3c(n2)OCCC3)N	6.82	214.110613068	2.45042	1	3	0	16	16	64.7084	48.14	0	c1ccc2nc3c(cc2c1)CCCO3	nonAC	Acetylcholinesterase
C[N+](C)(CCC=C)c1ccccc1O	5	192.13829061609	2.5352	1	1	4	14	14	61.4298	20.23	1	c1ccccc1	AC	Acetylcholinesterase
C[N+](C)(Cc1ccccc1)c2ccc(cc2)OCC(=O)c3ccc(c(c3)OC)OC	5	406.20128479609	4.73260000000001	0	4	9	30	30	119.6015	44.76	1	O=C(COc1ccc([NH2+]Cc2ccccc2)cc1)c1ccccc1	nonAC	Acetylcholinesterase
C[N+](C)(C)c1ccc(cc1)CCC(=O)c2ccc(c(c2)OC)OC	5.52	328.19072011209	3.716	0	3	7	24	24	98.2055000000001	35.53	1	O=C(CCc1ccccc1)c1ccccc1	nonAC	Acetylcholinesterase
C[N+](C)(Cc1ccccc1)c2ccc(cc2)CCC(=O)c3ccc(c(c3)OC)OC	5.89	404.22202024009	5.2864	0	3	9	30	30	122.4275	35.53	1	O=C(CCc1ccc([NH2+]Cc2ccccc2)cc1)c1ccccc1	nonAC	Acetylcholinesterase
C[N+](C)(CC=C)c1cccc(c1)O	5.52	178.12264055209	2.1451	1	1	3	13	13	56.8128	20.23	1	c1ccccc1	AC	Acetylcholinesterase
CC(=O)Oc1cccc(c1)[N+](C)(C)CC=C	6	220.13320523609	2.3648	0	2	4	16	16	66.457	26.3	1	c1ccccc1	AC	Acetylcholinesterase
C[N+](C)(CC=C)c1ccc(cc1)OCC(=O)c2ccc(c(c2)OC)OC	5	356.18563473209	3.7184	0	4	9	26	26	104.5195	44.76	1	O=C(COc1ccccc1)c1ccccc1	nonAC	Acetylcholinesterase
C[N+](C)(Cc1ccccc1)c2cccc(c2)CCC(=O)c3ccc(c(c3)OC)OC	5.98	404.22202024009	5.2864	0	3	9	30	30	122.4275	35.53	1	O=C(CCc1cccc([NH2+]Cc2ccccc2)c1)c1ccccc1	nonAC	Acetylcholinesterase
C[N+](C)(CC=C)c1ccccc1O	5.73	178.12264055209	2.1451	1	1	3	13	13	56.8128	20.23	1	c1ccccc1	AC	Acetylcholinesterase
C[N+](C)(C)c1cccc(c1)OCC(=O)c2ccc(c(c2)OC)OC	5	330.16998466809	3.1622	0	4	7	24	24	95.3795000000001	44.76	1	O=C(COc1ccccc1)c1ccccc1	nonAC	Acetylcholinesterase
C[N+](C)(Cc1ccccc1)c2cccc(c2)OCC(=O)c3ccc(c(c3)OC)OC	6.48	406.20128479609	4.73260000000001	0	4	9	30	30	119.6015	44.76	1	O=C(COc1cccc([NH2+]Cc2ccccc2)c1)c1ccccc1	nonAC	Acetylcholinesterase
C[N+](C)(C)c1ccc(cc1)OCC(=O)c2ccc(c(c2)OC)OC	5	330.16998466809	3.1622	0	4	7	24	24	95.3795000000001	44.76	1	O=C(COc1ccccc1)c1ccccc1	nonAC	Acetylcholinesterase
CC[N+](C)(C)c1cccc(c1)O	5.87333333333	166.12264055209	1.979	1	1	2	12	12	52.2898	20.23	1	c1ccccc1	AC	Acetylcholinesterase
C[N+](C)(CC=C)c1ccccc1OC	6	192.13829061609	2.4481	0	1	4	14	14	61.7	9.23	1	c1ccccc1	AC	Acetylcholinesterase
CC12CCNC1N(c3c2cc(cc3)OC(=O)NC)C	7.66	261.147726848	1.4317	2	4	1	19	19	73.6884	53.6	0	c1ccc2c(c1)NC1NCCC21	AC	Acetylcholinesterase
CC12CCN(C1N(c3c2cc(cc3)OC(=O)NC)C)CCc4ccccc4	6.74	365.210327104	3.3868	1	4	4	27	27	107.4047	44.81	0	c1ccc(CCN2CCC3c4ccccc4NC32)cc1	nonAC	Acetylcholinesterase
CC12CCN(C1N(c3c2cc(cc3)OC(=O)Nc4ccc(cc4)OC)C)C	6.55	367.18959166	3.6752	1	5	3	27	27	105.8727	54.04	0	O=C(Nc1ccccc1)Oc1ccc2c(c1)C1CCNC1N2	AC	Acetylcholinesterase
CCCCCCCCNC(=O)Oc1ccc2c(c1)C3(CCN(C3N2C)C)C	7.81	373.27292736	4.5046	1	4	8	27	27	110.6347	44.81	0	c1ccc2c(c1)NC1NCCC21	AC	Acetylcholinesterase
CC12CCN(C1N(c3c2cc(cc3)OC(=O)NC)C)Cc4ccccc4	6.34	351.19467704	3.3443	1	4	3	26	26	102.5377	44.81	0	c1ccc(CN2CCC3c4ccccc4NC32)cc1	nonAC	Acetylcholinesterase
CC12CCN(C1N(c3c2cc(cc3)OC(=O)NC)C)CC=C	7.425	301.179026976	2.3301	1	4	3	22	22	87.4557	44.81	0	c1ccc2c(c1)NC1NCCC21	AC	Acetylcholinesterase
CC12CCN(C1N(c3c2cc(cc3)OC(=O)NC(C)(C)C)C)C	4.57	317.210327104	2.9426	1	4	1	23	23	92.1447000000001	44.81	0	c1ccc2c(c1)NC1NCCC21	AC	Acetylcholinesterase
CC12CCN(C1N(c3c2cc(cc3)OC(=O)N(C)C)C)C	6.62333333333	289.179026976	2.1161	0	4	1	21	21	82.9430000000001	36.02	0	c1ccc2c(c1)NC1NCCC21	AC	Acetylcholinesterase
CC12CCN(C1N(c3c2cc(cc3)OC(=O)Nc4ccccc4)C)C	7.62	337.179026976	3.6666	1	4	2	25	25	99.3207	44.81	0	O=C(Nc1ccccc1)Oc1ccc2c(c1)C1CCNC1N2	AC	Acetylcholinesterase
COc1ccc(cc1)C(=O)n2cc(c3c2cccc3)C=C4CN(CCC4=O)Cc5ccccc5	4.16	450.194342692	5.1968	0	5	5	34	34	133.9805	51.54	0	O=C1CCN(Cc2ccccc2)CC1=Cc1cn(C(=O)c2ccccc2)c2ccccc12	nonAC	Acetylcholinesterase
c1ccc(cc1)CN2CCC(=O)C(=Cc3cccn3C(=O)c4ccccc4)C2	4.52	370.168127944	4.035	0	4	4	28	28	109.9225	42.31	0	O=C1CCN(Cc2ccccc2)CC1=Cc1cccn1C(=O)c1ccccc1	nonAC	Acetylcholinesterase
c1ccc(cc1)CN2CC(=Cc3ccc[nH]3)C(=O)C(=Cc4ccc[nH]4)C2	4.75	343.168462292	3.8947	2	2	4	26	26	104.2654	51.89	0	O=C1C(=Cc2ccc[nH]2)CN(Cc2ccccc2)CC1=Cc1ccc[nH]1	nonAC	Acetylcholinesterase
c1ccc(cc1)CN2CCC(=O)C(=Cc3cn(c4c3cccc4)C(=O)c5ccc(cc5)C#N)C2	4.7	445.179026976	5.05988000000001	0	5	4	34	34	132.1435	66.1	0	O=C1CCN(Cc2ccccc2)CC1=Cc1cn(C(=O)c2ccccc2)c2ccccc12	nonAC	Acetylcholinesterase
c1ccc(cc1)CN2CC(=Cc3cc[nH]c3)C(=O)C(=Cc4cc[nH]c4)C2	5.22	343.168462292	3.8947	2	2	4	26	26	104.2654	51.89	0	O=C1C(=Cc2cc[nH]c2)CN(Cc2ccccc2)CC1=Cc1cc[nH]c1	nonAC	Acetylcholinesterase
c1ccc(cc1)CN2CCC(=O)C(=Cc3c[nH]c4c3cc(cc4)OCc5ccccc5)C2	4.6	422.199428072	5.60530000000001	1	3	6	32	32	128.3927	45.33	0	O=C1CCN(Cc2ccccc2)CC1=Cc1c[nH]c2ccc(OCc3ccccc3)cc12	nonAC	Acetylcholinesterase
c1ccc(cc1)CN2CCC(=O)C(=Cc3cn(c4c3cccc4)C(=O)c5ccc(cc5)Cl)C2	4.3	454.144805656	5.84160000000001	0	4	4	33	33	132.4385	42.31	0	O=C1CCN(Cc2ccccc2)CC1=Cc1cn(C(=O)c2ccccc2)c2ccccc12	nonAC	Acetylcholinesterase
c1ccc(cc1)CN2CCC(=O)C(=Cc3cn(c4c3cccc4)C(=O)c5ccc(cc5)[N+](=O)[O-])C2	4.3	465.168856216	5.0964	0	6	5	35	35	134.0829	85.45	0	O=C1CCN(Cc2ccccc2)CC1=Cc1cn(C(=O)c2ccccc2)c2ccccc12	nonAC	Acetylcholinesterase
CN1CCC(CC1)C2Cc3ccccc3C2=O	5.48	229.146664228	2.3834	0	2	1	17	17	68.1875	20.31	0	O=C1c2ccccc2CC1C1CCNCC1	nonAC	Acetylcholinesterase
CN1CCC(CC1)CCCC2Cc3ccccc3C2=O	8.82	271.19361442	3.5537	0	2	4	20	20	82.0385000000001	20.31	0	O=C1c2ccccc2CC1CCCC1CCNCC1	nonAC	Acetylcholinesterase
COc1ccc2c(c1)c(c[nH]2)C=C3CN(CCC3=O)Cc4ccccc4	5.22	346.168127944	4.0349	1	3	4	26	26	104.1707	45.33	0	O=C1CCN(Cc2ccccc2)CC1=Cc1c[nH]c2ccccc12	nonAC	Acetylcholinesterase
c1ccc(cc1)CN2CCC(=O)C(=Cc3cn(c4c3cccc4)C(=O)c5ccc(cc5)F)C2	4.22	438.174356196	5.3273	0	4	4	33	33	127.3865	42.31	0	O=C1CCN(Cc2ccccc2)CC1=Cc1cn(C(=O)c2ccccc2)c2ccccc12	nonAC	Acetylcholinesterase
COc1ccc2c(c1)c(cn2C(=O)c3ccccc3)C=C4CN(CCC4=O)Cc5ccccc5	4.1	450.194342692	5.1968	0	5	5	34	34	133.9805	51.54	0	O=C1CCN(Cc2ccccc2)CC1=Cc1cn(C(=O)c2ccccc2)c2ccccc12	nonAC	Acetylcholinesterase
CC(C)(C)OC(=O)n1cc(c2c1cccc2)C=C3CN(CCC3=O)Cc4ccccc4	4.52	416.209992756	5.28290000000001	0	5	3	31	31	122.89	51.54	0	O=C1CCN(Cc2ccccc2)CC1=Cc1c[nH]c2ccccc12	nonAC	Acetylcholinesterase
CN1CCN(CC1)CC2Cc3ccccc3C2=O	7.03	244.15756326	1.289	0	3	2	18	18	71.9035	23.55	0	O=C1c2ccccc2CC1CN1CCNCC1	nonAC	Acetylcholinesterase
CC(=O)n1cc(c2c1cccc2)C=C3CN(CCC3=O)Cc4ccccc4	4.96	358.168127944	4.1598	0	4	3	27	27	107.5585	42.31	0	O=C1CCN(Cc2ccccc2)CC1=Cc1c[nH]c2ccccc12	nonAC	Acetylcholinesterase
CC1CCN(CC1)Cc2cccc3c2cccc3	6.66	239.167399672	4.0717	0	1	2	18	18	77.6230000000001	3.24	0	c1ccc2c(CN3CCCCC3)cccc2c1	nonAC	Acetylcholinesterase
CN1CCC(CC1)CC2Cc3ccccc3C2=O	8.28	243.162314292	2.7735	0	2	2	18	18	72.8045	20.31	0	O=C1c2ccccc2CC1CC1CCNCC1	nonAC	Acetylcholinesterase
CN1CCC(CC1)CC2=Cc3ccccc3C2	5.36	227.167399672	3.358	0	1	2	17	17	72.961	3.24	0	C1=C(CC2CCNCC2)Cc2ccccc21	nonAC	Acetylcholinesterase
CN1CCC(CC1)CCC=C2Cc3ccccc3C2=O	9.09	269.177964356	3.4738	0	2	3	20	20	82.0145	20.31	0	O=C1C(=CCCC2CCNCC2)Cc2ccccc21	nonAC	Acetylcholinesterase
CC1CCN(CC1)Cc2ccccc2	8.28	189.151749608	2.9185	0	1	2	14	14	60.117	3.24	0	c1ccc(CN2CCCCC2)cc1	AC	Acetylcholinesterase
c1ccc(cc1)CN2CCC(=O)C(=Cc3ccc[nH]3)C2	4.96	266.141913196	2.8731	1	2	3	20	20	80.1127	36.1	0	O=C1CCN(Cc2ccccc2)CC1=Cc1ccc[nH]1	nonAC	Acetylcholinesterase
c1ccc(cc1)CN2CCC(=O)C(=Cc3ccn(c3)C(=O)c4ccccc4)C2	4.52	370.168127944	4.035	0	4	4	28	28	109.9225	42.31	0	O=C1CCN(Cc2ccccc2)CC1=Cc1ccn(C(=O)c2ccccc2)c1	nonAC	Acetylcholinesterase
CC1CCN(CC1)C(=O)c2ccccc2	5	203.131014164	2.5587	0	1	1	15	15	60.7435	20.31	0	O=C(c1ccccc1)N1CCCCC1	nonAC	Acetylcholinesterase
c1ccc(cc1)CN2CCC(=O)C(=Cc3cn(c4c3cccc4)C(=O)c5ccccc5)C2	4.16	420.183778008	5.1882	0	4	4	32	32	127.4285	42.31	0	O=C1CCN(Cc2ccccc2)CC1=Cc1cn(C(=O)c2ccccc2)c2ccccc12	nonAC	Acetylcholinesterase
CN1CCC(CC1)C=CC=C2Cc3ccccc3C2=O	8.52	267.162314292	3.2498	0	2	2	20	20	81.9205	20.31	0	O=C1C(=CC=CC2CCNCC2)Cc2ccccc21	nonAC	Acetylcholinesterase
CC1CCN(CC1)Cc2ccccc2[N+](=O)[O-]	6.8	234.136827816	2.8267	0	3	3	17	17	66.7714	46.38	0	c1ccc(CN2CCCCC2)cc1	AC	Acetylcholinesterase
Cc1c(c(c([nH]1)C)C=O)C=C2CN(CCC2=O)Cc3ccccc3	4.52	322.168127944	3.30244	1	3	4	24	24	94.9742	53.17	0	O=C1CCN(Cc2ccccc2)CC1=Cc1cc[nH]c1	nonAC	Acetylcholinesterase
Cc1ccccc1CN2CCC(CC2)C	8	203.167399672	3.22692	0	1	2	15	15	64.854	3.24	0	c1ccc(CN2CCCCC2)cc1	AC	Acetylcholinesterase
CC1CCN(CC1)CC2CCCCC2	8.05	195.1986998	3.2986	0	1	2	14	14	61.4130000000001	3.24	0	C1CCC(CN2CCCCC2)CC1	nonAC	Acetylcholinesterase
CC1CCN(CC1)CC2Cc3ccccc3C2=O	6.32	243.162314292	2.7735	0	2	2	18	18	72.8045	20.31	0	O=C1c2ccccc2CC1CN1CCCCC1	nonAC	Acetylcholinesterase
CC1CCN(CC1)CCc2ccccc2	6.75	203.167399672	2.961	0	1	3	15	15	64.9840000000001	3.24	0	c1ccc(CCN2CCCCC2)cc1	nonAC	Acetylcholinesterase
CN1CCC(CC1)CC2Cc3ccccc3C2=O	8.11	243.162314292	2.7735	0	2	2	18	18	72.8045	20.31	0	O=C1c2ccccc2CC1CC1CCNCC1	nonAC	Acetylcholinesterase
c1ccc(cc1)CN2CCC(=O)C(=Cc3c[nH]c4c3cccc4)C2	5.1	316.15756326	4.0263	1	2	3	24	24	97.6187	36.1	0	O=C1CCN(Cc2ccccc2)CC1=Cc1c[nH]c2ccccc12	nonAC	Acetylcholinesterase
CN1CCC(=C2Cc3ccccc3C2=O)CC1	5.92	227.131014164	2.4476	0	2	0	17	17	68.2335	20.31	0	O=C1C(=C2CCNCC2)Cc2ccccc21	nonAC	Acetylcholinesterase
CC1CCN(CC1)Cc2ccc3ccccc3c2	5.54	239.167399672	4.0717	0	1	2	18	18	77.623	3.24	0	c1ccc2cc(CN3CCCCC3)ccc2c1	nonAC	Acetylcholinesterase
CN1CCC(CC1)CCN2C(=O)c3ccccc3C2=O	9.05	272.15247788	2.0145	0	3	3	20	20	76.647	40.62	0	O=C1c2ccccc2C(=O)N1CCC1CCNCC1	AC	Acetylcholinesterase
CN1CCC(CC1)CCC2C(=O)c3ccccc3NC2=O	8.38	286.168127944	2.5596	1	3	3	21	21	82.3472	49.41	0	O=C1Nc2ccccc2C(=O)C1CCC1CCNCC1	nonAC	Acetylcholinesterase
CN1CCC(CC1)C=C2Cc3ccccc3C2=O	8.08	241.146664228	2.6936	0	2	1	18	18	72.7805	20.31	0	O=C1C(=CC2CCNCC2)Cc2ccccc21	nonAC	Acetylcholinesterase
c1ccc(cc1)CN2CCC(=O)C(=Cc3cc[nH]c3)C2	5.22	266.141913196	2.8731	1	2	3	20	20	80.1127	36.1	0	O=C1CCN(Cc2ccccc2)CC1=Cc1cc[nH]c1	nonAC	Acetylcholinesterase
c1ccc(cc1)CN2CCC(CC2)CCc3c4ccccc4ccn3	6.66	330.209598832	5.07960000000001	0	2	5	25	25	104.507	16.13	0	c1ccc(CN2CCC(CCc3nccc4ccccc34)CC2)cc1	nonAC	Acetylcholinesterase
CN(CCCCCNc1ccc(nn1)c2ccccc2)Cc3ccccc3	6.03	360.231396896	4.8578	1	4	10	27	27	112.5847	41.05	0	c1ccc(CNCCCCCNc2ccc(-c3ccccc3)nn2)cc1	nonAC	Acetylcholinesterase
Cc1ccc(cc1)NC(=O)Oc2ccc3c(c2)C4(CCN(C4N3C)C)C	6.85	351.19467704	3.97502	1	4	2	26	26	104.0577	44.81	0	O=C(Nc1ccccc1)Oc1ccc2c(c1)C1CCNC1N2	AC	Acetylcholinesterase
c1ccc(cc1)CN2CCC(CC2)CCc3c4ccc(cc4on3)N5CCOCC5	9.1	405.241627232	4.5092	0	5	6	30	30	119.805	41.74	0	c1ccc(CN2CCC(CCc3noc4cc(N5CCOCC5)ccc34)CC2)cc1	nonAC	Acetylcholinesterase
CCc1cccc(c1NC(=O)Oc2ccc3c(c2)C4(CCN(C4N3C)C)C)CC	5.99	393.241627232	4.7914	1	4	4	29	29	118.0767	44.81	0	O=C(Nc1ccccc1)Oc1ccc2c(c1)C1CCNC1N2	AC	Acetylcholinesterase
c1ccc(cc1)CN2CCC(CC2)CNc3c4ccccc4on3	6.498	321.184112356	4.1519	1	4	5	24	24	96.9417000000001	41.3	0	c1ccc(CN2CCC(CNc3noc4ccccc34)CC2)cc1	nonAC	Acetylcholinesterase
CC(C)c1ccccc1NC(=O)Oc2ccc3c(c2)C4(CCN(C4N3C)C)C	7.82	379.225977168	4.79	1	4	3	28	28	113.4097	44.81	0	O=C(Nc1ccccc1)Oc1ccc2c(c1)C1CCNC1N2	AC	Acetylcholinesterase
Cc1cccc(c1NC(=O)Oc2ccc3c(c2)C4(CCN(C4N3C)C)C)C	6.11	365.210327104	4.28344	1	4	2	27	27	108.7947	44.81	0	O=C(Nc1ccccc1)Oc1ccc2c(c1)C1CCNC1N2	AC	Acetylcholinesterase
c1ccc(cc1)CN2CCC(CC2)CCc3c4ccc(cc4on3)Br	7.3	398.099375456	5.4351	0	3	5	25	25	104.473	29.27	0	c1ccc(CN2CCC(CCc3noc4ccccc34)CC2)cc1	nonAC	Acetylcholinesterase
c1ccc(cc1)CN2CCC(CC2)CCc3c4ccc(cc4on3)NC(=O)c5ccccc5	8.03	439.225977168	5.92490000000001	1	4	7	33	33	131.1682	58.37	0	O=C(Nc1ccc2c(CCC3CCN(Cc4ccccc4)CC3)noc2c1)c1ccccc1	nonAC	Acetylcholinesterase
c1ccc(cc1)CN2CCC(CC2)CCc3c4ccc(cc4on3)N	7.7	335.19976242	4.2548	1	4	5	25	25	101.1854	55.29	0	c1ccc(CN2CCC(CCc3noc4ccccc34)CC2)cc1	nonAC	Acetylcholinesterase
c1ccc(cc1)CN2CCC(CC2)CCc3c4ccccc4on3	7.16333333333	320.188863388	4.6726	0	3	5	24	24	96.7730000000001	29.27	0	c1ccc(CN2CCC(CCc3noc4ccccc34)CC2)cc1	nonAC	Acetylcholinesterase
CCc1ccccc1NC(=O)Oc2ccc3c(c2)C4(CCN(C4N3C)C)C	8	365.210327104	4.229	1	4	3	27	27	108.6987	44.81	0	O=C(Nc1ccccc1)Oc1ccc2c(c1)C1CCNC1N2	AC	Acetylcholinesterase
c1ccc(cc1)CN2CCC(CC2)CCc3c4ccc(cc4on3)NS(=O)(=O)c5ccccc5	7.85	475.192962788	5.47340000000001	1	5	8	34	34	134.0235	75.44	0	O=S(=O)(Nc1ccc2c(CCC3CCN(Cc4ccccc4)CC3)noc2c1)c1ccccc1	nonAC	Acetylcholinesterase
Cc1cc(cc(c1)NC(=O)Oc2ccc3c(c2)C4(CCN(C4N3C)C)C)C	7.11	365.210327104	4.28344	1	4	2	27	27	108.7947	44.81	0	O=C(Nc1ccccc1)Oc1ccc2c(c1)C1CCNC1N2	AC	Acetylcholinesterase
c1ccc(cc1)CN2CCC(CC2)C=Cc3c4ccccc4on3	6.68	318.173213324	4.7532	0	3	4	24	24	97.4860000000001	29.27	0	C(=CC1CCN(Cc2ccccc2)CC1)c1noc2ccccc12	nonAC	Acetylcholinesterase
c1ccc(cc1)CN2CCC(CC2)CCc3c4ccccc4ncn3	6.47	331.2048478	4.4746	0	3	5	25	25	102.302	29.02	0	c1ccc(CN2CCC(CCc3ncnc4ccccc34)CC2)cc1	nonAC	Acetylcholinesterase
COc1ccc2c(c1)onc2CCC3CCN(CC3)Cc4ccccc4	8.076	350.199428072	4.6812	0	4	6	26	26	103.325	38.5	0	c1ccc(CN2CCC(CCc3noc4ccccc34)CC2)cc1	nonAC	Acetylcholinesterase
c1ccc(cc1)CN2CCC(CC2)CCc3c4ccc(cc4on3)C(=O)N	8.23333333333	363.19467704	3.7715	1	4	6	27	27	105.2909	72.36	0	c1ccc(CN2CCC(CCc3noc4ccccc34)CC2)cc1	nonAC	Acetylcholinesterase
Cc1cccc(c1)NC(=O)Oc2ccc3c(c2)C4(CCN(C4N3C)C)C	7.55	351.19467704	3.97502	1	4	2	26	26	104.0577	44.81	0	O=C(Nc1ccccc1)Oc1ccc2c(c1)C1CCNC1N2	AC	Acetylcholinesterase
c1ccc(cc1)c2ccc(nn2)NCCCCCN3CCc4ccccc4C3	4.33	372.231396896	4.7841	1	4	8	28	28	115.2317	41.05	0	c1ccc(-c2ccc(NCCCCCN3CCc4ccccc4C3)nn2)cc1	nonAC	Acetylcholinesterase
Cc1cccc(c1C)NC(=O)Oc2ccc3c(c2)C4(CCN(C4N3C)C)C	7.64	365.210327104	4.28344	1	4	2	27	27	108.7947	44.81	0	O=C(Nc1ccccc1)Oc1ccc2c(c1)C1CCNC1N2	AC	Acetylcholinesterase
CC12CCN(C1N(c3c2cc(cc3)OC(=O)N(C)c4ccccc4)C)C	6.355	351.19467704	3.6909	0	4	2	26	26	104.101	36.02	0	O=C(Nc1ccccc1)Oc1ccc2c(c1)C1CCNC1N2	AC	Acetylcholinesterase
COc1cccc2c1onc2CCC3CCN(CC3)Cc4ccccc4	8.15	350.199428072	4.6812	0	4	6	26	26	103.325	38.5	0	c1ccc(CN2CCC(CCc3noc4ccccc34)CC2)cc1	nonAC	Acetylcholinesterase
Cc1ccc(c(c1)NC(=O)Oc2ccc3c(c2)C4(CCN(C4N3C)C)C)C	7.59	365.210327104	4.28344	1	4	2	27	27	108.7947	44.81	0	O=C(Nc1ccccc1)Oc1ccc2c(c1)C1CCNC1N2	AC	Acetylcholinesterase
COc1ccc2c(c1)c(no2)CCC3CCN(CC3)Cc4ccccc4	8.14	350.199428072	4.6812	0	4	6	26	26	103.325	38.5	0	c1ccc(CN2CCC(CCc3noc4ccccc34)CC2)cc1	nonAC	Acetylcholinesterase
c1ccc(cc1)CN2CCC(CC2)CCc3c4ccc(cc4on3)O	7.59	336.183778008	4.3782	1	4	5	25	25	98.4378000000001	49.5	0	c1ccc(CN2CCC(CCc3noc4ccccc34)CC2)cc1	nonAC	Acetylcholinesterase
Cc1ccc(c(c1)C)NC(=O)Oc2ccc3c(c2)C4(CCN(C4N3C)C)C	7.85	365.210327104	4.28344	1	4	2	27	27	108.7947	44.81	0	O=C(Nc1ccccc1)Oc1ccc2c(c1)C1CCNC1N2	AC	Acetylcholinesterase
Cc1cc(c(c(c1)C)NC(=O)Oc2ccc3c(c2)C4(CCN(C4N3C)C)C)C	5.89	379.225977168	4.59186	1	4	2	28	28	113.5317	44.81	0	O=C(Nc1ccccc1)Oc1ccc2c(c1)C1CCNC1N2	AC	Acetylcholinesterase
c1ccc(cc1)CN2CCC(CC2)CCc3c4ccccc4[nH]n3	6.92	319.2048478	4.4077	1	2	5	24	24	98.8577000000001	31.92	0	c1ccc(CN2CCC(CCc3n[nH]c4ccccc34)CC2)cc1	nonAC	Acetylcholinesterase
Cc1ccc(cc1C)NC(=O)Oc2ccc3c(c2)C4(CCN(C4N3C)C)C	7.51	365.210327104	4.28344	1	4	2	27	27	108.7947	44.81	0	O=C(Nc1ccccc1)Oc1ccc2c(c1)C1CCNC1N2	AC	Acetylcholinesterase
c1ccc(cc1)CN2CCC(CC2)COc3c4ccccc4on3	5.59	322.168127944	4.1188	0	4	5	24	24	93.9470000000001	38.5	0	c1ccc(CN2CCC(COc3noc4ccccc34)CC2)cc1	nonAC	Acetylcholinesterase
Cc1cc2c(cc1OC(=O)Nc3ccccc3)C4(CCN(C4N2C)C)C	6.59	351.19467704	3.97502	1	4	2	26	26	104.0577	44.81	0	O=C(Nc1ccccc1)Oc1ccc2c(c1)C1CCNC1N2	AC	Acetylcholinesterase
CC12CCN(C1N(c3c2cc(c(c3)CN(C)C)OC(=O)Nc4ccccc4)C)C	5.855	394.2368762	3.7282	1	5	4	29	29	116.7117	48.05	0	O=C(Nc1ccccc1)Oc1ccc2c(c1)C1CCNC1N2	AC	Acetylcholinesterase
Cc1ccc2c(c1)c(no2)CCC3CCN(CC3)Cc4ccccc4	8.11	334.204513452	4.98102	0	3	5	25	25	101.51	29.27	0	c1ccc(CN2CCC(CCc3noc4ccccc34)CC2)cc1	nonAC	Acetylcholinesterase
CC(C)c1ccc(cc1)NC(=O)Oc2ccc3c(c2)C4(CCN(C4N3C)C)C	6.3325	379.225977168	4.79	1	4	3	28	28	113.4097	44.81	0	O=C(Nc1ccccc1)Oc1ccc2c(c1)C1CCNC1N2	AC	Acetylcholinesterase
c1ccc(cc1)CN2CCC(CC2)CCc3c4ccccc4sn3	7.0025	336.166019768	5.1411	0	3	5	24	24	102.384	16.13	0	c1ccc(CN2CCC(CCc3nsc4ccccc34)CC2)cc1	nonAC	Acetylcholinesterase
Cc1ccccc1NC(=O)Oc2ccc3c(c2)C4(CCN(C4N3C)C)C	7.8	351.19467704	3.97502	1	4	2	26	26	104.0577	44.81	0	O=C(Nc1ccccc1)Oc1ccc2c(c1)C1CCNC1N2	AC	Acetylcholinesterase
c1ccc(cc1)CN2CCC(CC2)CCc3c4ccc(cc4on3)C#N	7	345.184112356	4.54428	0	4	5	26	26	101.488	53.06	0	c1ccc(CN2CCC(CCc3noc4ccccc34)CC2)cc1	nonAC	Acetylcholinesterase
CC(=O)Nc1ccc2c(c1)onc2CCC3CCN(CC3)Cc4ccccc4	8.55	377.210327104	4.631	1	4	6	28	28	111.0767	58.37	0	c1ccc(CN2CCC(CCc3noc4ccccc34)CC2)cc1	nonAC	Acetylcholinesterase
Cc1cc2c(cc1C)onc2CCC3CCN(CC3)Cc4ccccc4	8.24	348.220163516	5.28944	0	3	5	26	26	106.247	29.27	0	c1ccc(CN2CCC(CCc3noc4ccccc34)CC2)cc1	nonAC	Acetylcholinesterase
CCCCCCNC(=O)Oc1ccc2c(c1)C3(CCN(C3C2)CC)C	7.58333333333	344.246378264	4.2633	1	3	7	25	25	101.3187	41.57	0	c1ccc2c(c1)CC1NCCC21	AC	Acetylcholinesterase
CCCCCCNC(=O)Oc1ccc2c(c1)C3(CCN(C3C2)CC)C	6.63	344.246378264	4.2633	1	3	7	25	25	101.3187	41.57	0	c1ccc2c(c1)CC1NCCC21	AC	Acetylcholinesterase
CCCCNC(=O)Oc1ccc2c(c1)C3(CCN(C3N2C)C)C	6.82	317.210327104	2.9442	1	4	4	23	23	92.1667000000001	44.81	0	c1ccc2c(c1)NC1NCCC21	AC	Acetylcholinesterase
CC(C)NC(=O)Oc1ccc2c(c1)C3(CCN(C3N2C)C)C	4.46	303.19467704	2.5525	1	4	2	22	22	87.5277000000001	44.81	0	c1ccc2c(c1)NC1NCCC21	AC	Acetylcholinesterase
CCN(CC)C(=O)Oc1ccc2c(c1)C3(CCN(C3N2C)C)C	4.4	317.210327104	2.8963	0	4	3	23	23	92.1770000000001	36.02	0	c1ccc2c(c1)NC1NCCC21	AC	Acetylcholinesterase
CC12CCN(C1N(c3c2cc(cc3)OC(=O)N(C)C(=O)NCc4ccccc4)C)C	5.2	408.216140756	3.3961	1	5	3	30	30	115.6967	65.12	0	O=C(NCc1ccccc1)NC(=O)Oc1ccc2c(c1)C1CCNC1N2	nonAC	Acetylcholinesterase
CC12CCN(C1N(c3c2cc(cc3)OC(=O)NCc4ccccc4)C)C	6.34	351.19467704	3.3443	1	4	3	26	26	102.5377	44.81	0	O=C(NCc1ccccc1)Oc1ccc2c(c1)C1CCNC1N2	nonAC	Acetylcholinesterase
CC12CC[N+](C1N(c3c2cc(cc3)OC(=O)NC)C)(C)C	7.47	290.18630342809	1.9185	1	3	1	21	21	82.6611000000001	41.57	1	c1ccc2c(c1)NC1[NH2+]CCC21	nonAC	Acetylcholinesterase
CC12CCN(C1N(c3c2cc(cc3)OC(=O)Nc4ccc(cc4)Cl)C)C	5.75	371.140054624	4.32	1	4	2	26	26	104.3307	44.81	0	O=C(Nc1ccccc1)Oc1ccc2c(c1)C1CCNC1N2	AC	Acetylcholinesterase
CC12CCN(C1N(c3c2cc(cc3)OC(=O)N(C)C)C)C	6.01	289.179026976	2.1161	0	4	1	21	21	82.9430000000001	36.02	0	c1ccc2c(c1)NC1NCCC21	AC	Acetylcholinesterase
CCCCCCCCNC(=O)Oc1ccc2c(c1)C3(CCN(C3N2C)C)C	6.96	373.27292736	4.5046	1	4	8	27	27	110.6347	44.81	0	c1ccc2c(c1)NC1NCCC21	AC	Acetylcholinesterase
C[N+](C)(CC=C)c1ccc(cc1)CCC(=O)CCc2ccc(cc2)[N+](C)(C)CC=C	8.1	406.29731667618	5.32690000000001	0	1	12	30	30	131.945	17.07	2	O=C(CCc1ccccc1)CCc1ccccc1	nonAC	Acetylcholinesterase
CC12CCN(C1N(c3c2cc(cc3)OC(=O)Nc4ccc(cc4)OC)C)C	5.77	367.18959166	3.6752	1	5	3	27	27	105.8727	54.04	0	O=C(Nc1ccccc1)Oc1ccc2c(c1)C1CCNC1N2	AC	Acetylcholinesterase
CNC(=O)Oc1ccc2c(c1)CN(CC2)CCCOc3ccc4c(c3)oc5ccccc5c4=O	7.91	458.184171932	4.4916	1	6	6	34	34	130.6087	81.01	0	O=c1c2ccccc2oc2cc(OCCCN3CCc4ccccc4C3)ccc12	nonAC	Acetylcholinesterase
CNC(=O)Oc1cccc(c1)CN(C)CCCOc2ccc3c(c2)oc4ccccc4c3=O	9.52	446.184171932	4.5653	1	6	8	33	33	127.9617	81.01	0	O=c1c2ccccc2oc2cc(OCCCNCc3ccccc3)ccc12	AC	Acetylcholinesterase
CNC(=O)Oc1cccc(c1)CN(C)CCCOc2ccc(cc2)C(=O)c3ccccc3	8.27	432.204907376	4.5367	1	5	10	32	32	124.2882	67.87	0	O=C(c1ccccc1)c1ccc(OCCCNCc2ccccc2)cc1	nonAC	Acetylcholinesterase
CNC(=O)Oc1cccc(c1)CN(C)CCCCCCOc2ccc3c(c2)oc4ccccc4c3=O	8.85	488.231122124	5.73560000000001	1	6	11	36	36	141.8127	81.01	0	O=c1c2ccccc2oc2cc(OCCCCCCNCc3ccccc3)ccc12	AC	Acetylcholinesterase
CNC(=O)Oc1cccc(c1)CN(C)CCCOc2ccc3ccccc3c2	7.08	378.194342692	4.4589	1	4	8	28	28	111.9197	50.8	0	c1ccc(CNCCCOc2ccc3ccccc3c2)cc1	nonAC	Acetylcholinesterase
CNC(=O)Oc1cccc(c1)CN(C)CCCOc2cccc(c2)Cc3ccccc3	7.61	418.22564282	4.8965	1	4	10	31	31	123.6617	50.8	0	c1ccc(CNCCCOc2cccc(Cc3ccccc3)c2)cc1	nonAC	Acetylcholinesterase
CNC(=O)Oc1cccc(c1)CN(C)CCCOc2ccc(cc2)c3ccccc3	7.26	404.209992756	4.97270000000001	1	4	9	30	30	119.8497	50.8	0	c1ccc(CNCCCOc2ccc(-c3ccccc3)cc2)cc1	nonAC	Acetylcholinesterase
CNC(=O)Oc1cccc(c1)CN(C)CCCOc2ccccc2	7.1	328.178692628	3.3057	1	4	8	24	24	94.4137	50.8	0	c1ccc(CNCCCOc2ccccc2)cc1	nonAC	Acetylcholinesterase
CNC(=O)Oc1cccc(c1)CN(C)CC#CCOc2ccc3c(c2)oc4ccccc4c3=O	6.68	456.168521868	4.1786	1	6	6	34	34	131.1207	81.01	0	O=c1c2ccccc2oc2cc(OCC#CCNCc3ccccc3)ccc12	nonAC	Acetylcholinesterase
CC12CCN(C1N(c3c2cc(cc3)OC(=O)NC)C=O)C	6.41	289.142641468	1.3005	1	4	2	21	21	78.4557	61.88	0	c1ccc2c(c1)NC1NCCC21	AC	Acetylcholinesterase
CC12CCN(C1N(c3c2cc(cc3)OC(=O)Nc4ccccc4)Cc5ccccc5)C	6.61	413.210327104	5.237	1	4	4	31	31	123.5427	44.81	0	O=C(Nc1ccccc1)Oc1ccc2c(c1)C1CCNC1N2Cc1ccccc1	AC	Acetylcholinesterase
CC12CCN(C1N(c3c2cc(cc3)OC(=O)Nc4ccccc4)Cc5ccccc5)C	4.95	413.210327104	5.237	1	4	4	31	31	123.5427	44.81	0	O=C(Nc1ccccc1)Oc1ccc2c(c1)C1CCNC1N2Cc1ccccc1	AC	Acetylcholinesterase
CC12CCN(C1N(c3c2cc(cc3)OC(=O)NC)Cc4ccccc4)C	5.55	351.19467704	3.3443	1	4	3	26	26	102.5377	44.81	0	c1ccc(CN2c3ccccc3C3CCNC32)cc1	nonAC	Acetylcholinesterase
CC12CCN(C1N(c3c2cc(cc3)OC(=O)Nc4ccccc4)C=O)C	6.11	351.158291532	3.1932	1	4	3	26	26	99.4607	61.88	0	O=C(Nc1ccccc1)Oc1ccc2c(c1)C1CCNC1N2	AC	Acetylcholinesterase
CC12CCN(C1Nc3c2cc(cc3)OC(=O)NC)C	5.66	261.147726848	1.7496	2	4	1	19	19	73.5354	53.6	0	c1ccc2c(c1)NC1NCCC21	AC	Acetylcholinesterase
CC12CCN(C1Nc3c2cc(cc3)OC(=O)Nc4ccccc4)C	5.25	323.163376912	3.6423	2	4	2	24	24	94.5404	53.6	0	O=C(Nc1ccccc1)Oc1ccc2c(c1)C1CCNC1N2	AC	Acetylcholinesterase
c1ccc-2c(c1)Cc3c2nc4cc(ccc4c3N)Cl	5.18	266.061076032	4.0416	1	2	0	19	19	79.4074	38.91	0	c1ccc2c(c1)Cc1cc3ccccc3nc1-2	AC	Acetylcholinesterase
CCCCCCCNc1c2ccc(cc2nc3c1CCCC3)Cl	7.88666666667	330.186276544	6.1493	1	2	7	23	23	100.6437	24.92	0	c1ccc2nc3c(cc2c1)CCCC3	AC	Acetylcholinesterase
CC12CCC(C(C1CC(C3(C2C(=O)c4c(cc(oc4=O)c5cccnc5)O3)C)O)(C)CO)O	4.46	455.194402268	2.1922	3	8	2	33	33	117.7169	130.09	0	O=C1c2c(cc(-c3cccnc3)oc2=O)OC2CCC3CCCCC3C12	nonAC	Acetylcholinesterase
CN1c2cc3c(cc2CC1=O)c(no3)CCC4CCN(CC4)Cc5ccccc5	9.32	389.210327104	4.1915	0	4	5	29	29	113.887	49.58	0	O=C1Cc2cc3c(CCC4CCN(Cc5ccccc5)CC4)noc3cc2N1	nonAC	Acetylcholinesterase
COc1ccc2c(c1)-c3c(c(c4ccccc4n3)N)C2	5.37	262.110613068	3.3968	1	3	1	20	20	80.9494	48.14	0	c1ccc2c(c1)Cc1cc3ccccc3nc1-2	AC	Acetylcholinesterase
CNC(=O)Oc1ccc2c(c1)OCC3C2[N+](CC3)(C)C	5.74	277.15466895209	1.9346	1	3	1	20	20	74.8441	47.56	1	c1ccc2c(c1)OCC1CC[NH2+]C21	nonAC	Acetylcholinesterase
Cc1ccc2c(c1)c(c3c(n2)CCCC3)N	5.09	212.131348512	3.00422	1	2	0	16	16	67.5344	38.91	0	c1ccc2nc3c(cc2c1)CCCC3	AC	Acetylcholinesterase
COc1cc2c(cc1OC)nc3c(c2N)CCCC3	5.2825	258.136827816	2.713	1	4	2	19	19	75.9014	57.37	0	c1ccc2nc3c(cc2c1)CCCC3	AC	Acetylcholinesterase
c1ccc-2c(c1)Cc3c2nc4cc(ccc4c3N)N	4.54	247.110947416	2.9704	2	3	0	19	19	78.8098	64.93	0	c1ccc2c(c1)Cc1cc3ccccc3nc1-2	AC	Acetylcholinesterase
c1cc2c(cc1[N+](=O)[O-])c(c3c(n2)CCCC3)N	5.52	243.100776656	2.604	1	4	1	18	18	69.4518	82.05	0	c1ccc2nc3c(cc2c1)CCCC3	AC	Acetylcholinesterase
c1ccc-2c(c1)Cc3c2nc4ccc(cc4c3N)N	5.23	247.110947416	2.9704	2	3	0	19	19	78.8098	64.93	0	c1ccc2c(c1)Cc1cc3ccccc3nc1-2	AC	Acetylcholinesterase
CCCCCCCNc1c2ccc(cc2nc3c1CCCC3)F	7.34666666667	314.215827084	5.63500000000001	1	2	7	23	23	95.5917000000001	24.92	0	c1ccc2nc3c(cc2c1)CCCC3	AC	Acetylcholinesterase
CNC(=O)Oc1ccc2c(c1)C3C(CCN3C)CO2	4.79	262.131742436	1.79	1	4	1	19	19	70.4987	50.8	0	c1ccc2c(c1)OCC1CCNC21	AC	Acetylcholinesterase
c1ccc(cc1)CN2CCC(CC2)CCc3c4cc5c(cc4on3)NC(=O)C5	9.48	375.19467704	4.1672	1	4	5	28	28	109.1067	58.37	0	O=C1Cc2cc3c(CCC4CCN(Cc5ccccc5)CC4)noc3cc2N1	nonAC	Acetylcholinesterase
Cc1ccc2c(c1)nc3c(c2N)CCCC3	7	212.131348512	3.00422	1	2	0	16	16	67.5344	38.91	0	c1ccc2nc3c(cc2c1)CCCC3	AC	Acetylcholinesterase
CCCCCCCNc1c2ccc(cc2nc3c1CCCC3)C	6.89	310.24089896	5.80432000000001	1	2	7	23	23	100.3707	24.92	0	c1ccc2nc3c(cc2c1)CCCC3	AC	Acetylcholinesterase
CCCCCCCNc1c2ccc(cc2nc3c1CCCC3)[N+](=O)[O-]	6.53666666667	341.210327104	5.40410000000001	1	4	8	25	25	102.2881	68.06	0	c1ccc2nc3c(cc2c1)CCCC3	AC	Acetylcholinesterase
CNC(=O)Oc1cccc2c1OCC3C2N(CC3)C	7.43333333333	262.131742436	1.79	1	4	1	19	19	70.4987	50.8	0	c1ccc2c(c1)OCC1CCNC21	AC	Acetylcholinesterase
CN1CCC2C1c3cccc(c3OC2)O	4.4	205.11027872	1.7774	1	3	0	15	15	57.0798	32.7	0	c1ccc2c(c1)OCC1CCNC21	AC	Acetylcholinesterase
c1ccc2c(c1)c(c3c(n2)-c4ccc(cc4C3)F)N	6.36	250.090626572	3.5273	1	2	0	19	19	74.3554	38.91	0	c1ccc2c(c1)Cc1cc3ccccc3nc1-2	AC	Acetylcholinesterase
CCCCCCCNc1c2cc(ccc2nc3c1CCCC3)C	6.41	310.24089896	5.80432000000001	1	2	7	23	23	100.3707	24.92	0	c1ccc2nc3c(cc2c1)CCCC3	AC	Acetylcholinesterase
CC1(C=CC(=O)C2(C1(CCC3(C2(Cc4c(cc(oc4=O)c5ccc(cc5)OC)O3)O)C)O)C)C	7.59	466.1991533	3.4364	2	7	2	34	34	124.8716	106.2	0	O=C1C=CCC2CCC3Oc4cc(-c5ccccc5)oc(=O)c4CC3C12	nonAC	Acetylcholinesterase
CC12CCC(C(C1CC(C3(C2C(=O)c4c(cc(oc4=O)c5ccc(nc5)Cl)O3)C)O)(C)CO)O	4.1	489.155429916	2.8456	3	8	2	34	34	122.7269	130.09	0	O=C1c2c(cc(-c3cccnc3)oc2=O)OC2CCC3CCCCC3C12	nonAC	Acetylcholinesterase
CC(=O)Nc1ccc2c(c1)onc2CCC3CCN(CC3)Cc4ccccc4	8.55	377.210327104	4.631	1	4	6	28	28	111.0767	58.37	0	c1ccc(CN2CCC(CCc3noc4ccccc34)CC2)cc1	nonAC	Acetylcholinesterase
Cc1ccc2c(c1)c(c3c(n2)CCCC3)NCc4ccccc4	5.43	302.178298704	5.03412	1	2	3	23	23	96.8907	24.92	0	c1ccc(CNc2c3c(nc4ccccc24)CCCC3)cc1	nonAC	Acetylcholinesterase
c1ccc(cc1)CN2CCC(CC2)CCc3c4cc5c(cc4on3)CC(=O)N5	9.02	375.19467704	4.1672	1	4	5	28	28	109.1067	58.37	0	O=C1Cc2cc3onc(CCC4CCN(Cc5ccccc5)CC4)c3cc2N1	nonAC	Acetylcholinesterase
Cc1ccc2c(c1)-c3c(c(c4ccccc4n3)N)C2	5.34	246.115698448	3.69662	1	2	0	19	19	79.1344	38.91	0	c1ccc2c(c1)Cc1cc3ccccc3nc1-2	AC	Acetylcholinesterase
COc1ccc2c(c1)nc3c(c2N)CCCC3	6.4575	228.126263132	2.7044	1	3	1	17	17	69.3494	48.14	0	c1ccc2nc3c(cc2c1)CCCC3	AC	Acetylcholinesterase
c1ccc(cc1)CN2CCC(CC2)CCc3c4cc5c(cc4on3)NC(=O)CC5	9.24	389.210327104	4.5573	1	4	5	29	29	113.7237	58.37	0	O=C1CCc2cc3c(CCC4CCN(Cc5ccccc5)CC4)noc3cc2N1	nonAC	Acetylcholinesterase
Cc1cccc-2c1Cc3c2nc4ccccc4c3N	5.41	246.115698448	3.69662	1	2	0	19	19	79.1344	38.91	0	c1ccc2c(c1)Cc1cc3ccccc3nc1-2	AC	Acetylcholinesterase
c1ccc-2c(c1)Cc3c2nc4cc(ccc4c3N)[N+](=O)[O-]	4.17	277.085126592	3.2964	1	4	1	21	21	81.0518	82.05	0	c1ccc2c(c1)Cc1cc3ccccc3nc1-2	AC	Acetylcholinesterase
CC1(C=CC(=O)C2(C1(CCC3(C2(Cc4c(cc(oc4=O)c5ccc(c(c5)OC)OC)O3)O)C)O)C)C	9	496.209717984	3.445	2	8	3	36	36	131.4236	115.43	0	O=C1C=CCC2CCC3Oc4cc(-c5ccccc5)oc(=O)c4CC3C12	nonAC	Acetylcholinesterase
c1ccc(cc1)CN2CCC(CC2)CCc3c4ccc5c(c4on3)CC(=O)N5	8.44	375.19467704	4.1672	1	4	5	28	28	109.1067	58.37	0	O=C1Cc2c(ccc3c(CCC4CCN(Cc5ccccc5)CC4)noc23)N1	nonAC	Acetylcholinesterase
c1cc2c(cc1F)nc3c(c2N)CCCC3	7.06	216.106276636	2.8349	1	2	0	16	16	62.7554	38.91	0	c1ccc2nc3c(cc2c1)CCCC3	AC	Acetylcholinesterase
c1cc2c(cc1N)c(c3c(n2)CCCC3)N	5.42	213.12659748	2.278	2	3	0	16	16	67.2098	64.93	0	c1ccc2nc3c(cc2c1)CCCC3	AC	Acetylcholinesterase
COc1ccc-2c(c1)Cc3c2nc4ccccc4c3N	5.19	262.110613068	3.3968	1	3	1	20	20	80.9494	48.14	0	c1ccc2c(c1)Cc1cc3ccccc3nc1-2	AC	Acetylcholinesterase
c1cc2c(cc1[N+](=O)[O-])nc3c(c2N)CCCC3	7.55	243.100776656	2.604	1	4	1	18	18	69.4518	82.05	0	c1ccc2nc3c(cc2c1)CCCC3	AC	Acetylcholinesterase
CNC(=O)Oc1ccc2c(c1)OCC3C2N(CC3)C	6.615	262.131742436	1.79	1	4	1	19	19	70.4987	50.8	0	c1ccc2c(c1)OCC1CCNC21	AC	Acetylcholinesterase
CC12CCC(C(C1CC(C3(C2C(=O)c4c(cc(oc4=O)c5ccncc5)O3)C)O)(C)CO)O	5.1	455.194402268	2.1922	3	8	2	33	33	117.7169	130.09	0	O=C1c2c(cc(-c3ccncc3)oc2=O)OC2CCC3CCCCC3C12	nonAC	Acetylcholinesterase
COc1cccc-2c1Cc3c2nc4ccccc4c3N	5.78	262.110613068	3.3968	1	3	1	20	20	80.9494	48.14	0	c1ccc2c(c1)Cc1cc3ccccc3nc1-2	AC	Acetylcholinesterase
CCCCCCCNc1c2ccc(cc2nc3c1CCCC3)OC	6.33666666667	326.23581358	5.5045	1	3	8	24	24	102.1857	34.15	0	c1ccc2nc3c(cc2c1)CCCC3	AC	Acetylcholinesterase
c1cc2c(cc1Br)nc3c(c2N)CCCC3	7.18	276.026210516	3.4583	1	2	0	16	16	70.4974	38.91	0	c1ccc2nc3c(cc2c1)CCCC3	AC	Acetylcholinesterase
CC12CCC(C(C1CC(C3(C2C(=O)c4c(cc(oc4=O)c5ccc(cc5)OC)O3)C)O)(C)CO)O	4.16	484.209717984	2.8058	3	8	3	35	35	126.4739	126.43	0	O=C1c2c(cc(-c3ccccc3)oc2=O)OC2CCC3CCCCC3C12	nonAC	Acetylcholinesterase
c1ccc2c(c1)c(c3c(n2)-c4ccc(cc4C3)Cl)N	5.27	266.061076032	4.0416	1	2	0	19	19	79.4074	38.91	0	c1ccc2c(c1)Cc1cc3ccccc3nc1-2	AC	Acetylcholinesterase
c1ccc(cc1)CNc2c3ccc(cc3nc4c2CCCC4)Cl	6.77	322.123676288	5.3791	1	2	3	23	23	97.1637	24.92	0	c1ccc(CNc2c3c(nc4ccccc24)CCCC3)cc1	nonAC	Acetylcholinesterase
c1ccc-2c(c1)Cc3c2nc4cc(ccc4c3N)F	5.92	250.090626572	3.5273	1	2	0	19	19	74.3554	38.91	0	c1ccc2c(c1)Cc1cc3ccccc3nc1-2	AC	Acetylcholinesterase
c1c2c(cc(c1Cl)Cl)nc3c(c2N)CCCC3	6.3275	266.037753744	4.0026	1	2	0	17	17	72.8174	38.91	0	c1ccc2nc3c(cc2c1)CCCC3	AC	Acetylcholinesterase
c1ccc(cc1)CNc2c3cc(ccc3nc4c2CCCC4)[N+](=O)[O-]	5.8	333.147726848	4.6339	1	4	4	25	25	98.8081000000001	68.06	0	c1ccc(CNc2c3c(nc4ccccc24)CCCC3)cc1	nonAC	Acetylcholinesterase
CC12CCC(C(C1CC(C3(C2C(=O)c4c(cc(oc4=O)c5ccccc5)O3)C)O)(C)CO)O	4	454.1991533	2.7972	3	7	2	33	33	119.9219	117.2	0	O=C1c2c(cc(-c3ccccc3)oc2=O)OC2CCC3CCCCC3C12	nonAC	Acetylcholinesterase
Cc1ccc2c(c1)nc3c(c2NCc4ccccc4)CCCC3	6.13	302.178298704	5.03412	1	2	3	23	23	96.8907000000001	24.92	0	c1ccc(CNc2c3c(nc4ccccc24)CCCC3)cc1	nonAC	Acetylcholinesterase
c1ccc(cc1)CNc2c3ccc(cc3nc4c2CCCC4)[N+](=O)[O-]	5.32	333.147726848	4.6339	1	4	4	25	25	98.8081000000001	68.06	0	c1ccc(CNc2c3c(nc4ccccc24)CCCC3)cc1	nonAC	Acetylcholinesterase
CC(C)c1ccc(cc1)NC(=O)Oc2ccc3c(c2)C4(CCN(C4N3C)C)C	6.12	379.225977168	4.79	1	4	3	28	28	113.4097	44.81	0	O=C(Nc1ccccc1)Oc1ccc2c(c1)C1CCNC1N2	AC	Acetylcholinesterase
CC(C#C)OC[n+]1ccn(c1C=NO)C	4.92	208.10805310809	0.1165	1	4	4	15	15	54.3685	50.63	1	c1c[nH+]c[nH]1	nonAC	Acetylcholinesterase
Cn1c[n+](nc1C=NO)CCCCC#C	4.2	207.12403752009	0.319199999999999	1	4	5	15	15	55.4675	54.29	1	c1n[nH+]c[nH]1	nonAC	Acetylcholinesterase
CN1CCC23C=CC(CC2Oc4c3c(ccc4OC)C1)O	5.903125	287.152143532	1.8503	1	4	1	21	21	79.8028	41.93	0	C1=CC23CCNCc4cccc(c42)OC3CC1	nonAC	Acetylcholinesterase
Cc1n(cc[n+]1COCCC#C)C	4.57	179.11788952009	0.61842	0	2	4	13	13	49.747	18.04	1	c1c[nH+]c[nH]1	nonAC	Acetylcholinesterase
Cn1cc[n+](c1C=NO)CCCCC#C	5.07	206.12878855209	0.9242	1	3	5	15	15	57.6725	41.4	1	c1c[nH+]c[nH]1	nonAC	Acetylcholinesterase
CC12CCN(C1N(c3c2cc(cc3)OC(=O)NC)C)C	7.55	275.163376912	1.7739	1	4	1	20	20	78.3157	44.81	0	c1ccc2c(c1)NC1NCCC21	AC	Acetylcholinesterase
C#CCCOC[n+]1ccc(cc1)C=NO	4.02	205.09715407609	0.7796	1	3	5	15	15	55.4195	45.7	1	c1cc[nH+]cc1	nonAC	Acetylcholinesterase
Cn1cc[n+](c1C=NO)COCC#C	4.66	194.09240304409	-0.272	1	4	4	14	14	49.7735	50.63	1	c1c[nH+]c[nH]1	nonAC	Acetylcholinesterase
Cn1cc[n+](c1C=NO)COC2CCCCC2C#C	4.69	262.15500330009	1.2868	1	4	4	19	19	70.6525	50.63	1	c1c[n+](COC2CCCCC2)c[nH]1	nonAC	Acetylcholinesterase
Cn1cc[n+](c1C=NO)COCCC#C	4.84	208.10805310809	0.1181	1	4	5	15	15	54.3905	50.63	1	c1c[nH+]c[nH]1	nonAC	Acetylcholinesterase
CCN(C)C(=O)Oc1cccc(c1)C(C)N(C)C	5.83833333333	250.168127944	2.7597	0	3	4	18	18	72.872	32.78	0	c1ccccc1	AC	Acetylcholinesterase
CC(C#C)C(C)OC[n+]1ccn(c1C=NO)C	4.9	236.13935323609	0.7526	1	4	5	17	17	63.5325	50.63	1	c1c[nH+]c[nH]1	nonAC	Acetylcholinesterase
CC#CCCOC[n+]1ccn(c1C=NO)C	4.12	222.12370317209	0.5082	1	4	5	16	16	59.0075	50.63	1	c1c[nH+]c[nH]1	nonAC	Acetylcholinesterase
Cn1cc[n+](c1C=NO)COCCCC#C	4.55	222.12370317209	0.5082	1	4	6	16	16	59.0075	50.63	1	c1c[nH+]c[nH]1	nonAC	Acetylcholinesterase
Cc1ccccc1NC(=O)Oc2ccc3c(c2)C4(CCN(OC4N3C)C)C	6.76	367.18959166	3.90662	1	5	2	27	27	105.1427	54.04	0	O=C(Nc1ccccc1)Oc1ccc2c(c1)C1CCNOC1N2	nonAC	Acetylcholinesterase
CC(CC#C)OC[n+]1ccn(c1C=NO)C	5.06	222.12370317209	0.5066	1	4	5	16	16	58.9855	50.63	1	c1c[nH+]c[nH]1	nonAC	Acetylcholinesterase
CC12CCN(OC1N(c3c2cc(cc3)OC(=O)NC)C)C	6.82	291.158291532	1.7055	1	5	1	21	21	79.4007	54.04	0	c1ccc2c(c1)NC1ONCCC21	nonAC	Acetylcholinesterase
Cc1ccccc1NC(=O)Oc2ccc3c(c2)C4(CC[N+](C4N3C)(C)[O-])C	6.75	367.18959166	3.98762	1	4	2	27	27	105.8461	64.63	0	O=C(Nc1ccccc1)Oc1ccc2c(c1)C1CC[NH2+]C1N2	nonAC	Acetylcholinesterase
CC(C)(C#C)OC[n+]1ccn(c1C=NO)C	4.62	222.12370317209	0.5066	1	4	4	16	16	58.9855	50.63	1	c1c[nH+]c[nH]1	nonAC	Acetylcholinesterase
CCc1ccccc1NC(=O)Oc2ccc3c(c2)C4(CC[N+](C4N3C)(C)[O-])C	6.9	381.205241724	4.2416	1	4	3	28	28	110.4871	64.63	0	O=C(Nc1ccccc1)Oc1ccc2c(c1)C1CC[NH2+]C1N2	nonAC	Acetylcholinesterase
Cc1ccccc1NC(=O)Oc2ccc3c(c2)C4(CCN(C4N3C)C)C	8	351.19467704	3.97502	1	4	2	26	26	104.0577	44.81	0	O=C(Nc1ccccc1)Oc1ccc2c(c1)C1CCNC1N2	AC	Acetylcholinesterase
CC12CC[N+](C1N(c3c2cc(cc3)OC(=O)NC)C)(C)[O-]	7	291.158291532	1.7865	1	4	1	21	21	80.1041	64.63	0	c1ccc2c(c1)NC1[NH2+]CCC21	nonAC	Acetylcholinesterase
CCC(C#C)OC[n+]1ccn(c1C=NO)C	5.11	222.12370317209	0.5066	1	4	5	16	16	58.9855	50.63	1	c1c[nH+]c[nH]1	nonAC	Acetylcholinesterase
C#CCCCC[n+]1ccccc1C=NO	4.21	203.11788952009	1.5857	1	2	5	15	15	58.7015	36.47	1	c1cc[nH+]cc1	nonAC	Acetylcholinesterase
CCCC(CC#C)OC[n+]1ccn(c1C=NO)C	5.28	250.15500330009	1.2868	1	4	7	18	18	68.2195	50.63	1	c1c[nH+]c[nH]1	nonAC	Acetylcholinesterase
CC12CCN(C1N(c3c2cc(cc3)OC(=O)Nc4ccccc4)C)C	7.62	337.179026976	3.6666	1	4	2	25	25	99.3207	44.81	0	O=C(Nc1ccccc1)Oc1ccc2c(c1)C1CCNC1N2	AC	Acetylcholinesterase
CCc1ccccc1NC(=O)Oc2ccc3c(c2)C4(CCN(C4N3C)C)C	8	365.210327104	4.229	1	4	3	27	27	108.6987	44.81	0	O=C(Nc1ccccc1)Oc1ccc2c(c1)C1CCNC1N2	AC	Acetylcholinesterase
CCc1ccccc1NC(=O)Oc2ccc3c(c2)C4(CCN(OC4N3C)C)C	7.19	381.205241724	4.1606	1	5	3	28	28	109.7837	54.04	0	O=C(Nc1ccccc1)Oc1ccc2c(c1)C1CCNOC1N2	nonAC	Acetylcholinesterase
CC(C)(C)n1cc[n+](c1C=NO)CCCCC#C	4.12	248.17573874409	2.1422	1	3	5	18	18	71.6875	41.4	1	c1c[nH+]c[nH]1	nonAC	Acetylcholinesterase
CCCC(C#C)OC[n+]1ccn(c1C=NO)C	5.08	236.13935323609	0.8967	1	4	6	17	17	63.6025	50.63	1	c1c[nH+]c[nH]1	nonAC	Acetylcholinesterase
Cn1cc[n+](c1C=NO)COC2(CCCC2)C#C	4.62	248.13935323609	1.0408	1	4	4	18	18	66.1055	50.63	1	c1c[n+](COC2CCCC2)c[nH]1	nonAC	Acetylcholinesterase
CC12CCN(OC1N(c3c2cc(cc3)OC(=O)Nc4ccccc4)C)C	6.89	353.173941596	3.5982	1	5	2	26	26	100.4057	54.04	0	O=C(Nc1ccccc1)Oc1ccc2c(c1)C1CCNOC1N2	nonAC	Acetylcholinesterase
CC12CC[N+](C1N(c3c2cc(cc3)OC(=O)Nc4ccccc4)C)(C)[O-]	6.7	353.173941596	3.6792	1	4	2	26	26	101.1091	64.63	0	O=C(Nc1ccccc1)Oc1ccc2c(c1)C1CC[NH2+]C1N2	nonAC	Acetylcholinesterase
c1ccc(cc1)CN2CCC(CC2)C=Cc3c4ccccc4on3	6.68	318.173213324	4.7532	0	3	4	24	24	97.4860000000001	29.27	0	C(=CC1CCN(Cc2ccccc2)CC1)c1noc2ccccc12	nonAC	Acetylcholinesterase
c1ccc(cc1)CN2CCC(CC2)CCCc3c4ccccc4on3	6.55	334.204513452	5.0627	0	3	6	25	25	101.39	29.27	0	c1ccc(CN2CCC(CCCc3noc4ccccc34)CC2)cc1	nonAC	Acetylcholinesterase
c1ccc(cc1)CN2CCC(CC2)CCNc3c4ccccc4on3	6.09	335.19976242	4.542	1	4	6	25	25	101.5587	41.3	0	c1ccc(CN2CCC(CCNc3noc4ccccc34)CC2)cc1	nonAC	Acetylcholinesterase
CCCCCCNC(=O)Oc1ccc2c(c1)C3(CCN(C3C2)CC)C	7.22666666667	344.246378264	4.2633	1	3	7	25	25	101.3187	41.57	0	c1ccc2c(c1)CC1NCCC21	AC	Acetylcholinesterase
CCCCCCCNC(=O)Oc1ccc2c(c1)C3(CCN(C3C2)CC)C	7.12	358.262028328	4.6534	1	3	8	26	26	105.9357	41.57	0	c1ccc2c(c1)CC1NCCC21	AC	Acetylcholinesterase
CCCNC(=O)Oc1ccc2c(c1)C3(CCN(C3C2)CC)C	6.81	302.199428072	3.093	1	3	4	22	22	87.4677000000001	41.57	0	c1ccc2c(c1)CC1NCCC21	AC	Acetylcholinesterase
CCCCCCCNC(=O)Oc1ccc2c(c1)C3(CCN(C3C2)Cc4ccccc4)C	6.3	420.277678392	5.83370000000001	1	3	9	31	31	125.5407	41.57	0	c1ccc(CN2CCC3c4ccccc4CC32)cc1	nonAC	Acetylcholinesterase
CCN1CCC2(C1Cc3c2cc(cc3)OC(=O)NC(C)(C)C)C	4.9	316.215078136	3.4815	1	3	2	23	23	92.0627000000001	41.57	0	c1ccc2c(c1)CC1NCCC21	AC	Acetylcholinesterase
CCCCCCCNC(=O)Oc1ccc2c(c1)C3CCN(C3C2)CCC	6.2	358.262028328	4.8694	1	3	9	26	26	105.9417	41.57	0	c1ccc2c(c1)CC1NCCC21	AC	Acetylcholinesterase
CCCCCCNC(=O)Oc1ccc2c(c1)C3(CCN(C3C2)C)C	7.11	330.2307282	3.8732	1	3	6	24	24	96.7017000000001	41.57	0	c1ccc2c(c1)CC1NCCC21	AC	Acetylcholinesterase
CCCCCCCNC(=O)Oc1ccc2c(c1)C3(CCN(C3C2)C)C	6.94	344.246378264	4.2633	1	3	7	25	25	101.3187	41.57	0	c1ccc2c(c1)CC1NCCC21	AC	Acetylcholinesterase
CCN1CCC2(C1Cc3c2cc(cc3)OC(=O)NC(C)c4ccccc4)C	5.88	364.215078136	4.4442	1	3	4	27	27	107.1667	41.57	0	O=C(NCc1ccccc1)Oc1ccc2c(c1)C1CCNC1C2	nonAC	Acetylcholinesterase
CCN1CCC2C1Cc3c2cc(cc3)OC(=O)NC	6.6	260.15247788	2.1387	1	3	2	19	19	73.6227000000001	41.57	0	c1ccc2c(c1)CC1NCCC21	AC	Acetylcholinesterase
CCCCCCNC(=O)Oc1ccc2c(c1)C3CCN(C3C2)CCC	6.275	344.246378264	4.4793	1	3	8	25	25	101.3247	41.57	0	c1ccc2c(c1)CC1NCCC21	AC	Acetylcholinesterase
CCN1CCC2(C1Cc3c2cc(cc3)OC(=O)NCc4ccccc4)C	7.16	350.199428072	3.8832	1	3	4	26	26	102.4557	41.57	0	O=C(NCc1ccccc1)Oc1ccc2c(c1)C1CCNC1C2	nonAC	Acetylcholinesterase
CCCCNC(=O)Oc1ccc2c(c1)C3CCN(C3C2)CC	5.97	302.199428072	3.309	1	3	5	22	22	87.4737000000001	41.57	0	c1ccc2c(c1)CC1NCCC21	AC	Acetylcholinesterase
CCCCCCCNC(=O)Oc1ccc2c(c1)C3CCN(C3C2)CC	6.42	344.246378264	4.4793	1	3	8	25	25	101.3247	41.57	0	c1ccc2c(c1)CC1NCCC21	AC	Acetylcholinesterase
CCCN1CCCC(C1)c2cccc(c2)OC(=O)NC(C)C	5	304.215078136	3.7728	1	3	5	22	22	89.4437000000001	41.57	0	c1ccc(C2CCCNC2)cc1	nonAC	Acetylcholinesterase
CCN1CCC2(C1Cc3c2cc(cc3)OC(=O)Nc4ccccc4)C	6.75	336.183778008	4.2055	1	3	3	25	25	99.2387000000001	41.57	0	O=C(Nc1ccccc1)Oc1ccc2c(c1)C1CCNC1C2	nonAC	Acetylcholinesterase
CCCCNC(=O)Oc1ccc2c(c1)C3(CCN(C3C2)CC)C	7.05	316.215078136	3.4831	1	3	5	23	23	92.0847000000001	41.57	0	c1ccc2c(c1)CC1NCCC21	AC	Acetylcholinesterase
CCCCCCCNC(=O)Oc1ccc2c(c1)C3(CCN(C3C2)CCC)C	7.03	372.277678392	5.0435	1	3	9	27	27	110.5527	41.57	0	c1ccc2c(c1)CC1NCCC21	AC	Acetylcholinesterase
CCCCCCNC(=O)Oc1ccc2c(c1)C3CCN(C3C2)CC	6.68	330.2307282	4.0892	1	3	7	24	24	96.7077000000001	41.57	0	c1ccc2c(c1)CC1NCCC21	AC	Acetylcholinesterase
CCN1CCC2(C1Cc3c2cc(cc3)OC(=O)NC)C	7.42	274.168127944	2.3128	1	3	2	20	20	78.2337000000001	41.57	0	c1ccc2c(c1)CC1NCCC21	AC	Acetylcholinesterase
CCCNC(=O)Oc1ccc2c(c1)C3CCN(C3C2)CC	5.66	288.183778008	2.9189	1	3	4	21	21	82.8567	41.57	0	c1ccc2c(c1)CC1NCCC21	AC	Acetylcholinesterase
c1ccc2c(c1)c(c3c(n2)CC(CC3)O)N	6.165	214.110613068	1.6666	2	3	0	16	16	64.1872	59.14	0	c1ccc2nc3c(cc2c1)CCCC3	AC	Acetylcholinesterase
c1ccc2c(c1)c(c3c(n2)CCC(C3)O)N	5.715	214.110613068	1.6666	2	3	0	16	16	64.1872	59.14	0	c1ccc2nc3c(cc2c1)CCCC3	AC	Acetylcholinesterase
c1ccc2c(c1)c(c3c(n2)C(CCC3)O)N	6.3	214.110613068	2.1867	2	3	0	16	16	64.0532	59.14	0	c1ccc2nc3c(cc2c1)CCCC3	AC	Acetylcholinesterase
CC(C1CCCCC1)OC[n+]2ccn(c2C=NO)C	4.59	266.18630342809	2.0636	1	4	5	19	19	72.1105	50.63	1	c1c[n+](COCC2CCCCC2)c[nH]1	nonAC	Acetylcholinesterase
Cc1ccc(cc1)F	6.665	110.053178444	2.13412	0	0	0	8	8	31.137	0	0	c1ccccc1	AC	Acetylcholinesterase
Cc1ccc(cc1[N+](C)(C)C)OC(=O)C	5.27	208.13320523609	2.11702	0	2	2	15	15	62.054	26.3	1	c1ccccc1	AC	Acetylcholinesterase
CC(C)OC[n+]1ccn(c1C=NO)C	4.31	198.12370317209	0.5032	1	4	4	14	14	51.2095	50.63	1	c1c[nH+]c[nH]1	nonAC	Acetylcholinesterase
Cc1ccccc1C	6.655	106.07825032	2.30344	0	0	0	8	8	35.916	0	0	c1ccccc1	AC	Acetylcholinesterase
Cc1ccc(cc1)C	6.355	106.07825032	2.30344	0	0	0	8	8	35.916	0	0	c1ccccc1	AC	Acetylcholinesterase
CCC(=O)Oc1cc(ccc1C)[N+](C)(C)C	5.42	222.14885530009	2.50712	0	2	3	16	16	66.671	26.3	1	c1ccccc1	AC	Acetylcholinesterase
Cc1ccc(cc1OC(=O)C)[N+](C)(C)C	6.18	208.13320523609	2.11702	0	2	2	15	15	62.054	26.3	1	c1ccccc1	AC	Acetylcholinesterase
Cn1cc[n+](c1C=NO)COC[n+]2ccccc2C=NO	4.42	291.13204224418	-0.151899999999999	2	6	6	21	21	72.091	87.1	2	c1cc[n+](COC[n+]2cc[nH]c2)cc1	nonAC	Acetylcholinesterase
CC1Cc2cc(cc(c2C1=O)OC)OC	7.01	206.094294308	2.0787	0	3	2	15	15	56.7445	35.53	0	O=C1CCc2ccccc21	nonAC	Acetylcholinesterase
Cc1cccc(c1)C	7.005	106.07825032	2.30344	0	0	0	8	8	35.916	0	0	c1ccccc1	AC	Acetylcholinesterase
CC1Cc2ccc(cc2C1=O)OC	6.755	176.083729624	2.0701	0	2	1	13	13	50.1925	26.3	0	O=C1CCc2ccccc21	nonAC	Acetylcholinesterase
CC1Cc2cc(c(cc2C1=O)OC)OC(C)C	7.235	234.125594436	2.8573	0	3	3	17	17	65.9565	35.53	0	O=C1CCc2ccccc21	nonAC	Acetylcholinesterase
CC(CC(C)(C)C)OC[n+]1ccn(c1C=NO)C	4.49	254.18630342809	1.9195	1	4	5	18	18	69.6075	50.63	1	c1c[nH+]c[nH]1	nonAC	Acetylcholinesterase
Cc1ccc(c(c1)OC)OC	5.355	152.083729624	2.01222	0	2	2	11	11	44.283	18.46	0	c1ccccc1	AC	Acetylcholinesterase
Cc1ccc(cc1[N+](C)(C)C)O	5.55	166.12264055209	1.89732	1	1	1	12	12	52.4098	20.23	1	c1ccccc1	AC	Acetylcholinesterase
CC12CC[N+](C1N(c3c2cc(cc3)OC(=O)NC)C)(C)C	7.47	290.18630342809	1.9185	1	3	1	21	21	82.6611000000001	41.57	1	c1ccc2c(c1)NC1[NH2+]CCC21	nonAC	Acetylcholinesterase
CCCCCCCCOC[n+]1ccn(c1C=NO)C	5.02	268.20195349209	2.4553	1	4	10	19	19	74.3165	50.63	1	c1c[nH+]c[nH]1	nonAC	Acetylcholinesterase
Cn1cc[n+](c1C=NO)COCC2CCCc3c2cccc3	4.25	300.17065336409	2.2149	1	4	5	22	22	83.0615000000001	50.63	1	c1ccc2c(c1)CCCC2COC[n+]1cc[nH]c1	nonAC	Acetylcholinesterase
Cc1cccc2c1CC(C2=O)C	7.285	160.088815004	2.36992	0	1	0	12	12	48.3775	17.07	0	O=C1CCc2ccccc21	nonAC	Acetylcholinesterase
Cn1cc[n+](c1C=NO)COC[n+]2ccn(c2C=NO)C	5.11	294.14294127618	-0.813399999999998	2	7	6	21	21	71.062	92.03	2	c1c[n+](COC[n+]2cc[nH]c2)c[nH]1	nonAC	Acetylcholinesterase
Cc1cccc(c1)F	7.155	110.053178444	2.13412	0	0	0	8	8	31.137	0	0	c1ccccc1	AC	Acetylcholinesterase
Cc1ccc(cc1)N	6.375	107.073499288	1.57722	1	1	0	8	8	35.5914	26.02	0	c1ccccc1	AC	Acetylcholinesterase
Cc1cc(c(c(c1)OC)OC)OC	5.31	182.094294308	2.02082	0	3	3	13	13	50.835	27.69	0	c1ccccc1	AC	Acetylcholinesterase
CCC(=O)Oc1cccc(c1)[N+](C)(C)C	5.22	208.13320523609	2.1987	0	2	3	15	15	61.934	26.3	1	c1ccccc1	AC	Acetylcholinesterase
Cn1cc[n+](c1C=NO)COCCCc2ccccc2	4.67	274.15500330009	1.7276	1	4	7	20	20	75.7035	50.63	1	c1ccc(CCCOC[n+]2cc[nH]c2)cc1	nonAC	Acetylcholinesterase
CC1Cc2cc(c(cc2C1=O)O)OC	7.65	192.078644244	1.7757	1	3	1	14	14	51.8573	46.53	0	O=C1CCc2ccccc21	nonAC	Acetylcholinesterase
Cc1ccc(cc1)OC	5.375	122.07316494	2.00362	0	1	1	9	9	37.731	9.23	0	c1ccccc1	AC	Acetylcholinesterase
CC1Cc2cc3c(cc2C1=O)OCO3	7.03	190.06299418	1.7902	0	3	0	14	14	49.7635	35.53	0	O=C1CCc2cc3c(cc21)OCO3	nonAC	Acetylcholinesterase
CC1Cc2ccccc2C1=O	6.625	146.07316494	2.0615	0	1	0	11	11	43.6405	17.07	0	O=C1CCc2ccccc21	nonAC	Acetylcholinesterase
Cc1ccccc1F	6.665	110.053178444	2.13412	0	0	0	8	8	31.137	0	0	c1ccccc1	AC	Acetylcholinesterase
CCC(=O)Oc1ccc(c(c1)[N+](C)(C)C)C	4.16	222.14885530009	2.50712	0	2	3	16	16	66.671	26.3	1	c1ccccc1	AC	Acetylcholinesterase
CC1Cc2c(cccc2OC)C1=O	7.17	176.083729624	2.0701	0	2	1	13	13	50.1925	26.3	0	O=C1CCc2ccccc21	nonAC	Acetylcholinesterase
CC1Cc2ccc(c(c2C1=O)OC)OC	6.74	206.094294308	2.0787	0	3	2	15	15	56.7445	35.53	0	O=C1CCc2ccccc21	nonAC	Acetylcholinesterase
C(=O)(N)O	4.17	61.016378336	-0.3769	2	1	0	4	4	12.2122	63.32	0		nonAC	Acetylcholinesterase
CC(=O)CCC[N+](C)(C)C	4.07	144.13829061609	1.0618	0	1	4	10	10	42.8144	17.07	1		nonAC	Acetylcholinesterase
Cc1c(cccc1OC(=O)C)[N+](C)(C)C	4.39	208.13320523609	2.11702	0	2	2	15	15	62.054	26.3	1	c1ccccc1	AC	Acetylcholinesterase
CCCCOC[n+]1ccn(c1C=NO)C	4.56	212.13935323609	0.8949	1	4	6	15	15	55.8485	50.63	1	c1c[nH+]c[nH]1	nonAC	Acetylcholinesterase
CC1Cc2cc(c(cc2C1=O)OC)O	6.42	192.078644244	1.7757	1	3	1	14	14	51.8573	46.53	0	O=C1CCc2ccccc21	nonAC	Acetylcholinesterase
Cn1cc[n+](c1C=NO)COCC2CCCCC2	4.38	252.17065336409	1.6751	1	4	5	18	18	67.5155	50.63	1	c1c[n+](COCC2CCCCC2)c[nH]1	nonAC	Acetylcholinesterase
CC1Cc2c(ccc(c2C1=O)OC)OC	6.93	206.094294308	2.0787	0	3	2	15	15	56.7445	35.53	0	O=C1CCc2ccccc21	nonAC	Acetylcholinesterase
Cc1ccccc1	6.795	92.062600256	1.99502	0	0	0	7	7	31.179	0	0	c1ccccc1	AC	Acetylcholinesterase
Cc1ccc(cc1)[N+](=O)[O-]	6.155	137.047678464	1.90322	0	2	1	10	10	37.8334	43.14	0	c1ccccc1	AC	Acetylcholinesterase
Cn1cc[n+](c1C=NO)COCc2cccc3c2cccc3	5.42	296.13935323609	2.4482	1	4	5	22	22	83.7255	50.63	1	c1ccc2c(COC[n+]3cc[nH]c3)cccc2c1	nonAC	Acetylcholinesterase
CC1Cc2ccc(cc2C1=O)F	6.56	164.063743128	2.2006	0	1	0	12	12	43.5985	17.07	0	O=C1CCc2ccccc21	nonAC	Acetylcholinesterase
Cc1ccc(cc1)O	7.025	108.057514876	1.70062	1	1	0	8	8	32.8438	20.23	0	c1ccccc1	AC	Acetylcholinesterase
Cc1cccc(c1)O	6.325	108.057514876	1.70062	1	1	0	8	8	32.8438	20.23	0	c1ccccc1	AC	Acetylcholinesterase
CC(C(C)(C)C)OC[n+]1ccn(c1C=NO)C	4.94	240.17065336409	1.5294	1	4	4	17	17	64.9905	50.63	1	c1c[nH+]c[nH]1	nonAC	Acetylcholinesterase
Cc1ccc(cc1O)[N+](C)(C)C	5.51	166.12264055209	1.89732	1	1	1	12	12	52.4098	20.23	1	c1ccccc1	AC	Acetylcholinesterase
CCCCCCOC[n+]1ccn(c1C=NO)C	4.6	240.17065336409	1.6751	1	4	8	17	17	65.0825	50.63	1	c1c[nH+]c[nH]1	nonAC	Acetylcholinesterase
Cn1cc[n+](c1C=NO)COCc2ccccc2	4.25	246.12370317209	1.295	1	4	5	18	18	66.2195	50.63	1	c1ccc(COC[n+]2cc[nH]c2)cc1	nonAC	Acetylcholinesterase
CC1Cc2cc(c(c(c2C1=O)OC)OC)OC	7.15	236.104858992	2.0873	0	4	3	17	17	63.2965	44.76	0	O=C1CCc2ccccc21	nonAC	Acetylcholinesterase
CC(C)(C)COC[n+]1ccn(c1C=NO)C	5.08	226.15500330009	1.1409	1	4	4	16	16	60.3955	50.63	1	c1c[nH+]c[nH]1	nonAC	Acetylcholinesterase
CC1Cc2cc(c(cc2C1=O)OC)OC	7.35	206.094294308	2.0787	0	3	2	15	15	56.7445	35.53	0	O=C1CCc2ccccc21	nonAC	Acetylcholinesterase
CC(=O)Oc1cccc(c1)[N+](C)(C)C	5.52	194.11755517209	1.8086	0	2	2	14	14	57.317	26.3	1	c1ccccc1	AC	Acetylcholinesterase
c1cc[n+](c(c1)C=NO)COC[n+]2ccc(cc2)C(=O)N	4.115	288.12114321218	-0.1996	2	4	6	21	21	72.2574	92.67	2	c1cc[n+](COC[n+]2ccccc2)cc1	nonAC	Acetylcholinesterase
C[N+](C)(C)c1cccc(c1)O	6.01	152.10699048809	1.5889	1	1	1	11	11	47.6728	20.23	1	c1ccccc1	AC	Acetylcholinesterase
Cc1n(cc[n+]1COC(C)C(C)(C)C)C	4.48	211.18048977609	2.02972	0	2	3	15	15	60.3470000000001	18.04	1	c1c[nH+]c[nH]1	nonAC	Acetylcholinesterase
Cc1cccc(c1)OC	5.985	122.07316494	2.00362	0	1	1	9	9	37.731	9.23	0	c1ccccc1	AC	Acetylcholinesterase
CCOc1cc2c(cc1OCC)C(=O)C(C2)C	7.31	234.125594436	2.8589	0	3	4	17	17	65.9785	35.53	0	O=C1CCc2ccccc21	nonAC	Acetylcholinesterase
Cc1ccc2c(c1)C(=O)C(C2)C	6.79	160.088815004	2.36992	0	1	0	12	12	48.3775	17.07	0	O=C1CCc2ccccc21	nonAC	Acetylcholinesterase
Cc1cccc(c1)[N+](=O)[O-]	6.855	137.047678464	1.90322	0	2	1	10	10	37.8334	43.14	0	c1ccccc1	AC	Acetylcholinesterase
C[N+](C)(C)CCCBr	4.06	180.03823800009	1.4776	0	0	3	8	8	41.3104	0	1		nonAC	Acetylcholinesterase
CCC(C(C)(C)C)OC[n+]1ccn(c1C=NO)C	4.62	254.18630342809	1.9195	1	4	5	18	18	69.6075	50.63	1	c1c[nH+]c[nH]1	nonAC	Acetylcholinesterase
CC1Cc2c(ccc(c2OC)OC)C1=O	7.06	206.094294308	2.0787	0	3	2	15	15	56.7445	35.53	0	O=C1CCc2ccccc21	nonAC	Acetylcholinesterase
CC[N+](C)(C)c1cccc(c1)O	5.776	166.12264055209	1.979	1	1	2	12	12	52.2898	20.23	1	c1ccccc1	AC	Acetylcholinesterase
CCc1ccc(cc1)SC(=O)OCC[N+](C)(C)C	4.3	268.13657636409	3.1839	0	3	5	18	18	75.9244	26.3	1	c1ccccc1	AC	Acetylcholinesterase
CC(C)CCSC(=O)OCC[N+](C)(C)C	4.3	234.15222642809	2.6085	0	3	6	15	15	66.1604	26.3	1		nonAC	Acetylcholinesterase
CC(C)c1ccc(cc1)NC(=O)Oc2ccc3c(c2)C4(CCNC4N3C)C	6.49	365.210327104	4.4478	2	4	3	27	27	108.7824	53.6	0	O=C(Nc1ccccc1)Oc1ccc2c(c1)C1CCNC1N2	AC	Acetylcholinesterase
Cc1ccccc1NC(=O)Oc2ccc3c(c2)C4(CCN(C4N3C)C)C	7.99333333333	351.19467704	3.97502	1	4	2	26	26	104.0577	44.81	0	O=C(Nc1ccccc1)Oc1ccc2c(c1)C1CCNC1N2	AC	Acetylcholinesterase
CCCCCCSC(=O)OCC[N+](C)(C)C	4.05	248.16787649209	3.1427	0	3	8	16	16	70.8474000000001	26.3	1		nonAC	Acetylcholinesterase
CC(C)c1ccc(cc1)NC(=O)Oc2ccc3c(c2)C4(CCN(C4N3Cc5ccccc5)C)C	4.89	455.257277296	6.36040000000001	1	4	5	34	34	137.6317	44.81	0	O=C(Nc1ccccc1)Oc1ccc2c(c1)C1CCNC1N2Cc1ccccc1	AC	Acetylcholinesterase
CCc1ccccc1SC(=O)OCC[N+](C)(C)C	4.3	268.13657636409	3.1839	0	3	5	18	18	75.9244	26.3	1	c1ccccc1	AC	Acetylcholinesterase
CC(C)c1ccc(cc1)NC(=O)Oc2ccc3c(c2)C4(CCNC4N3)C	6.96	351.19467704	4.4235	3	4	3	26	26	104.0021	62.39	0	O=C(Nc1ccccc1)Oc1ccc2c(c1)C1CCNC1N2	AC	Acetylcholinesterase
CCN(CC)CCSC(=NO)c1nc(no1)C	4.05	258.115046816	1.58882	1	7	6	17	17	67.6045	74.75	0	c1ncon1	nonAC	Acetylcholinesterase
CCCCCCCCc1nc(on1)C(=NO)SCCN(CC)CC	6	356.224597264	4.1834	1	7	13	24	24	99.9475	74.75	0	c1ncon1	nonAC	Acetylcholinesterase
CC(C)c1ccc(cc1)NC(=O)Oc2ccc3c(c2)C4(CCN(C4N3C)C)C	6.12	379.225977168	4.79	1	4	3	28	28	113.4097	44.81	0	O=C(Nc1ccccc1)Oc1ccc2c(c1)C1CCNC1N2	AC	Acetylcholinesterase
CCN(CC)CCSC(=NO)c1nc(no1)c2ccccc2	5.22	320.13069688	2.9474	1	7	7	22	22	88.3035	74.75	0	c1ccc(-c2ncon2)cc1	nonAC	Acetylcholinesterase
Cc1ccccc1NC(=O)Oc2ccc3c(c2)C4(CCN(C4N3)C)C	7.4	337.179026976	3.95072	2	4	2	25	25	99.2774	53.6	0	O=C(Nc1ccccc1)Oc1ccc2c(c1)C1CCNC1N2	AC	Acetylcholinesterase
CCC(C)(C)SC(=O)OCC[N+](C)(C)C	4.4	234.15222642809	2.751	0	3	5	15	15	66.2084	26.3	1		nonAC	Acetylcholinesterase
Cc1ccccc1NC(=O)Oc2ccc3c(c2)C4(CCNC4N3C)C	7.77	337.179026976	3.63282	2	4	2	25	25	99.4304	53.6	0	O=C(Nc1ccccc1)Oc1ccc2c(c1)C1CCNC1N2	AC	Acetylcholinesterase
Cc1ccccc1NC(=O)Oc2ccc3c(c2)C4(CCNC4N3)C	6.55	323.163376912	3.60852	3	4	2	24	24	94.6501	62.39	0	O=C(Nc1ccccc1)Oc1ccc2c(c1)C1CCNC1N2	AC	Acetylcholinesterase
CCCCCCCSC(=O)OCC[N+](C)(C)C	4.3	262.18352655609	3.5328	0	3	9	17	17	75.4644000000001	26.3	1		nonAC	Acetylcholinesterase
Cc1ccccc1NC(=O)Oc2ccc3c(c2)C4(CCN(C4N3Cc5ccccc5)C)C	7	427.225977168	5.54542000000001	1	4	4	32	32	128.2797	44.81	0	O=C(Nc1ccccc1)Oc1ccc2c(c1)C1CCNC1N2Cc1ccccc1	AC	Acetylcholinesterase
CC(C)c1ccc(cc1)NC(=O)Oc2ccc3c(c2)C4(CCN(C4N3)C)C	5.7	365.210327104	4.7657	2	4	3	27	27	108.6294	53.6	0	O=C(Nc1ccccc1)Oc1ccc2c(c1)C1CCNC1N2	AC	Acetylcholinesterase
CCCCCSC(=O)OCC[N+](C)(C)C	5.2	234.15222642809	2.7526	0	3	7	15	15	66.2304	26.3	1		nonAC	Acetylcholinesterase
CCN(CC)CCSC(=NO)c1nc(no1)Cc2ccccc2	4.52	334.146346944	2.8712	1	7	8	23	23	92.1155	74.75	0	c1ccc(Cc2ncon2)cc1	nonAC	Acetylcholinesterase
Cc1ccccc1NC(=O)Oc2ccc3c(c2)C4(CCN(C4N3C)CCc5ccccc5)C	6.26	441.241627232	5.58792000000001	1	4	5	33	33	133.1467	44.81	0	O=C(Nc1ccccc1)Oc1ccc2c(c1)C1CCN(CCc3ccccc3)C1N2	nonAC	Acetylcholinesterase
CCN(CC)CCNC(=O)c1ccc(cc1)N	6	235.168462292	1.3404	2	3	6	17	17	70.9756	58.36	0	c1ccccc1	AC	Acetylcholinesterase
c1ccc2c(c1)CN3CCCCC3=N2	5.44	186.115698448	2.7161	0	2	0	14	14	57.798	15.6	0	c1ccc2c(c1)CN1CCCCC1=N2	nonAC	Acetylcholinesterase
c1cc2c(cc1Cl)CN3CCCCCC3=N2	6.3	234.09237616	3.7596	0	2	0	16	16	67.425	15.6	0	c1ccc2c(c1)CN1CCCCCC1=N2	nonAC	Acetylcholinesterase
CCC1=CC2Cc3c(c(c4ccc(cc4n3)F)N)C(C2)C1	8.19	282.153226828	4.3422	1	2	1	21	21	83.6564	38.91	0	C1=CC2Cc3nc4ccccc4cc3C(C1)C2	AC	Acetylcholinesterase
CCC1=CC2Cc3c(c(c4ccc(cc4n3)Cl)N)C(C2)C1	8.8075	298.123676288	4.8565	1	2	1	21	21	88.7084	38.91	0	C1=CC2Cc3nc4ccccc4cc3C(C1)C2	AC	Acetylcholinesterase
CC1=CC2CC(C1)Cc3c2c(c4ccccc4n3)N	6.36	250.146998576	3.813	1	2	0	19	19	79.0814	38.91	0	C1=CC2CC(C1)Cc1nc3ccccc3cc12	nonAC	Acetylcholinesterase
c1cc2c(c(c1)Cl)N=C3CCCCCN3C2	5.82	234.09237616	3.7596	0	2	0	16	16	67.425	15.6	0	c1ccc2c(c1)CN1CCCCCC1=N2	nonAC	Acetylcholinesterase
CCC1=CC2Cc3c(c(c4c(n3)cc(cc4Cl)Cl)N)C(C2)C1	8.86	332.084703936	5.5099	1	2	1	22	22	93.7184	38.91	0	C1=CC2Cc3nc4ccccc4cc3C(C1)C2	AC	Acetylcholinesterase
c1ccc2c(c1)c(c3c(n2)CCCC3)N	6.60857142857	198.115698448	2.6958	1	2	0	15	15	62.7974	38.91	0	c1ccc2nc3c(cc2c1)CCCC3	AC	Acetylcholinesterase
c1cc2c(cc1Cl)nc3n(c2=N)CCCCC3	5.9	247.087625128	2.89557	1	3	0	17	17	68.1527	41.67	0	N=c1c2ccccc2nc2n1CCCCC2	nonAC	Acetylcholinesterase
CC1=CC2Cc3c(c(c4ccccc4n3)N)C(C2)C1	7.29	250.146998576	3.813	1	2	0	19	19	79.0814	38.91	0	C1=CC2Cc3nc4ccccc4cc3C(C1)C2	AC	Acetylcholinesterase
c1ccc2c(c1)CN3CCCCCCC3=N2	5.04	214.146998576	3.4963	0	2	0	16	16	67.032	15.6	0	c1ccc2c(c1)CN1CCCCCCC1=N2	nonAC	Acetylcholinesterase
CC1=CC2Cc3c(c(c4ccc(cc4n3)Cl)N)C(C2)C1	8.87571428571	284.108026224	4.4664	1	2	0	20	20	84.0914	38.91	0	C1=CC2Cc3nc4ccccc4cc3C(C1)C2	AC	Acetylcholinesterase
CCC1=CC2Cc3c(c(c4c(n3)cccc4F)N)C(C2)C1	7.53	282.153226828	4.3422	1	2	1	21	21	83.6564	38.91	0	C1=CC2Cc3nc4ccccc4cc3C(C1)C2	AC	Acetylcholinesterase
CCC1=CC2Cc3c(c(c4cc(ccc4n3)Cl)N)C(C2)C1	6.37	298.123676288	4.8565	1	2	1	21	21	88.7084	38.91	0	C1=CC2Cc3nc4ccccc4cc3C(C1)C2	AC	Acetylcholinesterase
CC1=CC2Cc3c(c(c4c(n3)cc(cc4F)F)N)C(C2)C1	8.66	286.128154952	4.0912	1	2	0	21	21	78.9974	38.91	0	C1=CC2Cc3nc4ccccc4cc3C(C1)C2	AC	Acetylcholinesterase
c1cc2c(c(c1)Cl)CN3CCCCCC3=N2	5.77	234.09237616	3.7596	0	2	0	16	16	67.425	15.6	0	c1ccc2c(c1)CN1CCCCCC1=N2	nonAC	Acetylcholinesterase
CCC1=CC2Cc3c(c(c4ccccc4n3)N)C(C2)C1	7.42	264.16264864	4.2031	1	2	1	20	20	83.6984	38.91	0	C1=CC2Cc3nc4ccccc4cc3C(C1)C2	AC	Acetylcholinesterase
c1ccc2c(c1)CN3CCCC3=N2	5.43	172.100048384	2.326	0	2	0	13	13	53.181	15.6	0	c1ccc2c(c1)CN1CCCC1=N2	nonAC	Acetylcholinesterase
CC1=CC2Cc3c(c(c4c(n3)cccc4F)N)C(C2)C1	7.45	268.137576764	3.9521	1	2	0	20	20	79.0394	38.91	0	C1=CC2Cc3nc4ccccc4cc3C(C1)C2	AC	Acetylcholinesterase
CCC1=CC2Cc3c(c(c4c(cc(cc4n3)C)C)N)C(C2)C1	8.31	292.193948768	4.81994	1	2	1	22	22	93.1724000000001	38.91	0	C1=CC2Cc3nc4ccccc4cc3C(C1)C2	AC	Acetylcholinesterase
CC1=CC2Cc3c(c(c4ccc(cc4n3)F)N)C(C2)C1	8.34	268.137576764	3.9521	1	2	0	20	20	79.0394	38.91	0	C1=CC2Cc3nc4ccccc4cc3C(C1)C2	AC	Acetylcholinesterase
CCC1=CC2CC(C1)Cc3c2c(c4ccccc4n3)N	7.11	264.16264864	4.2031	1	2	1	20	20	83.6984	38.91	0	C1=CC2CC(C1)Cc1nc3ccccc3cc12	nonAC	Acetylcholinesterase
c1cc2c(cc1Cl)N=C3CCCCCN3C2	6.8	234.09237616	3.7596	0	2	0	16	16	67.425	15.6	0	c1ccc2c(c1)CN1CCCCCC1=N2	nonAC	Acetylcholinesterase
c1ccc2c(c1)CN3CCCCCCCC3=N2	4.87	228.16264864	3.8864	0	2	0	17	17	71.649	15.6	0	c1ccc2c(c1)CN1CCCCCCCC1=N2	nonAC	Acetylcholinesterase
CCC1=CC2Cc3c(c(c4c(n3)cccc4Cl)N)C(C2)C1	7.93	298.123676288	4.8565	1	2	1	21	21	88.7084	38.91	0	C1=CC2Cc3nc4ccccc4cc3C(C1)C2	AC	Acetylcholinesterase
CCC1=CC2Cc3c(c(c4c(n3)cc(cc4F)F)N)C(C2)C1	8.75	300.143805016	4.4813	1	2	1	22	22	83.6144	38.91	0	C1=CC2Cc3nc4ccccc4cc3C(C1)C2	AC	Acetylcholinesterase
c1ccc2c(c1)CN3CCCCCC3=N2	5.43	200.131348512	3.1062	0	2	0	15	15	62.415	15.6	0	c1ccc2c(c1)CN1CCCCCC1=N2	nonAC	Acetylcholinesterase
c1ccc(cc1)CN2CCC(CC2)CCC(=O)c3ccc4c(c3)OCCO4	7.52	365.199093724	4.3329	0	4	6	27	27	105.4395	38.77	0	O=C(CCC1CCN(Cc2ccccc2)CC1)c1ccc2c(c1)OCCO2	nonAC	Acetylcholinesterase
Cc1cc(nn1c2ccccc2)C(=O)CCC3CC[N+](CC3)(C)Cc4ccccc4	7.66	402.25398906409	5.20042000000001	0	3	7	30	30	120.6539	34.89	1	O=C(CCC1CC[NH+](Cc2ccccc2)CC1)c1ccn(-c2ccccc2)n1	nonAC	Acetylcholinesterase
CN(C)Cc1ccc(o1)CSCCNc2cc(c(cc2[N+](=O)[O-])[N+](=O)[O-])Nc3ccc(cc3)F	6.17	489.148218088	5.3856	2	9	12	34	34	130.1842	126.72	0	c1ccc(Nc2cccc(NCCSCc3ccco3)c2)cc1	nonAC	Acetylcholinesterase
C[N+]1(CCC(CC1)CCC(=O)c2ccc3c(c2)OCO3)Cc4ccccc4	7	366.20637017609	4.435	0	3	6	27	27	104.9179	35.53	1	O=C(CCC1CC[NH+](Cc2ccccc2)CC1)c1ccc2c(c1)OCO2	nonAC	Acetylcholinesterase
c1ccc(cc1)CN2CCC(CC2)CCC(=O)c3ccc4c(c3)nc([nH]4)c5ccccc5	7.48	423.231062548	6.10500000000001	1	3	7	32	32	129.5372	48.99	0	O=C(CCC1CCN(Cc2ccccc2)CC1)c1ccc2[nH]c(-c3ccccc3)nc2c1	nonAC	Acetylcholinesterase
CCCCCNc1cc(c(cc1[N+](=O)[O-])[N+](=O)[O-])NCCSCc2ccc(o2)CN(C)C	5.92	465.204590092	5.105	2	9	15	32	32	128.5162	126.72	0	c1ccc(NCCSCc2ccco2)cc1	nonAC	Acetylcholinesterase
CC(=NNc1cc(c(cc1[N+](=O)[O-])[N+](=O)[O-])NCCSCc2ccc(o2)CN(C)C)C	6.36	450.168538932	4.3106	2	10	12	31	31	122.9072	139.08	0	c1ccc(NCCSCc2ccco2)cc1	nonAC	Acetylcholinesterase
CN(C)Cc1ccc(o1)CSCCNc2cccc(c2C#N)F	5.68	333.13111148	3.69728	1	5	8	23	23	91.8657	52.2	0	c1ccc(NCCSCc2ccco2)cc1	nonAC	Acetylcholinesterase
CN(C)Cc1ccc(o1)CSCCNc2ccc(cc2[N+](=O)[O-])F	6.19	353.12094072	3.7338	1	6	9	24	24	93.8051000000001	71.55	0	c1ccc(NCCSCc2ccco2)cc1	nonAC	Acetylcholinesterase
C[N+]1(CCC(CC1)CCC(=O)c2ccc3cc(ccc3c2)OC)Cc4ccccc4	7.3	402.24275568409	5.86810000000001	0	2	7	30	30	122.8529	26.3	1	O=C(CCC1CC[NH+](Cc2ccccc2)CC1)c1ccc2ccccc2c1	nonAC	Acetylcholinesterase
CN(C)Cc1ccc(o1)CSCCNc2cc(c(cc2[N+](=O)[O-])[N+](=O)[O-])NCc3cccnc3	6.51	486.168538932	4.51	2	10	13	34	34	132.0652	139.61	0	c1cncc(CNc2cccc(NCCSCc3ccco3)c2)c1	nonAC	Acetylcholinesterase
C[N+]1(CCC(CC1)CCC(=O)c2ccc3c(c2)CCO3)Cc4ccccc4	7.77	364.22710562009	4.6412	0	2	6	27	27	107.9939	26.3	1	O=C(CCC1CC[NH+](Cc2ccccc2)CC1)c1ccc2c(c1)CCO2	nonAC	Acetylcholinesterase
C[N+]1(CCC(CC1)CCC(=O)c2ccc3c(c2)CCO3)Cc4ccccc4	7.18	364.22710562009	4.6412	0	2	6	27	27	107.9939	26.3	1	O=C(CCC1CC[NH+](Cc2ccccc2)CC1)c1ccc2c(c1)CCO2	nonAC	Acetylcholinesterase
CN(Cc1ccccc1)Cc2ccc(cc2)c3cc4cc(c(cc4oc3=O)OC)OC	7.35166666667	415.17835828	5.1092	0	5	7	31	31	122.637	51.91	0	O=c1oc2ccccc2cc1-c1ccc(CNCc2ccccc2)cc1	AC	Acetylcholinesterase
CN(C)Cc1ccc(o1)CSCCNc2cc(c(cc2[N+](=O)[O-])[N+](=O)[O-])F	6.92	398.106018928	3.642	1	8	10	27	27	100.4595	114.69	0	c1ccc(NCCSCc2ccco2)cc1	nonAC	Acetylcholinesterase
CN(C)Cc1ccc(o1)CSCCNc2cc(c(cc2[N+](=O)[O-])[N+](=O)[O-])N	7.08	395.126339772	3.0851	2	9	10	27	27	104.9139	140.71	0	c1ccc(NCCSCc2ccco2)cc1	nonAC	Acetylcholinesterase
Cn1c2cc(c(cc2cc1C(=O)CCC3CC[N+](CC3)(C)Cc4ccccc4)OC)OC	6.92	435.26421940009	5.2152	0	4	8	32	32	128.3759	40.46	1	O=C(CCC1CC[NH+](Cc2ccccc2)CC1)c1cc2ccccc2[nH]1	nonAC	Acetylcholinesterase
CN(C)Cc1ccc(o1)CSCCNc2cc(c(cc2[N+](=O)[O-])[N+](=O)[O-])NN	7.12	410.137238804	2.7885	3	10	11	28	28	108.3116	152.74	0	c1ccc(NCCSCc2ccco2)cc1	nonAC	Acetylcholinesterase
CCCNc1cc(c(cc1[N+](=O)[O-])[N+](=O)[O-])NCCSCc2ccc(o2)CN(C)C	6.59	437.173289964	4.3248	2	9	13	30	30	119.2822	126.72	0	c1ccc(NCCSCc2ccco2)cc1	nonAC	Acetylcholinesterase
CNc1cc(c(cc1[N+](=O)[O-])[N+](=O)[O-])NCCSCc2ccc(o2)CN(C)C	6.8	409.141989836	3.5446	2	9	11	28	28	110.0482	126.72	0	c1ccc(NCCSCc2ccco2)cc1	nonAC	Acetylcholinesterase
Cc1nc2ccc(cc2s1)C(=O)CCC3CCN(CC3)Cc4ccccc4	8.17	378.176584452	5.47982000000001	0	4	6	27	27	112.3645	33.2	0	O=C(CCC1CCN(Cc2ccccc2)CC1)c1ccc2ncsc2c1	nonAC	Acetylcholinesterase
CN(C)Cc1ccc(o1)CSCCNc2cc(c(cc2[N+](=O)[O-])[N+](=O)[O-])Nc3ccccc3C#N	6.2	496.152888868	5.11818	2	10	12	35	35	134.9412	150.51	0	c1ccc(Nc2cccc(NCCSCc3ccco3)c2)cc1	nonAC	Acetylcholinesterase
CC1=CC2Cc3c(ccc(=O)[nH]3)C4(C1)C2CCCN4	7.52	256.15756326	2.0921	2	2	0	19	19	75.0354	44.89	0	O=c1ccc2c([nH]1)CC1C=CCC23NCCCC13	AC	Acetylcholinesterase
CCn1c(nc2c1ccc(c2)C(=O)CCC3CCN(CC3)Cc4ccccc4)C	8.37	389.246712612	5.23972000000001	0	4	7	29	29	118.1515	38.13	0	O=C(CCC1CCN(Cc2ccccc2)CC1)c1ccc2[nH]cnc2c1	nonAC	Acetylcholinesterase
CN(C)CCNc1cc(c(cc1[N+](=O)[O-])[N+](=O)[O-])NCCSCc2ccc(o2)CN(C)C	6.28	466.19983906	3.4764	2	10	14	32	32	127.5452	129.96	0	c1ccc(NCCSCc2ccco2)cc1	nonAC	Acetylcholinesterase
c1ccc(cc1)CN2CCC(CC2)CCC(=O)c3ccccc3	6.52	307.19361442	4.5617	0	2	6	23	23	94.4495000000001	20.31	0	O=C(CCC1CCN(Cc2ccccc2)CC1)c1ccccc1	nonAC	Acetylcholinesterase
CN(C)Cc1ccc(o1)CSCCNc2c(ccnn2)[N+](=O)[O-]	6.33	337.120860468	2.3847	1	8	9	23	23	89.4371	97.33	0	c1cnnc(NCCSCc2ccco2)c1	nonAC	Acetylcholinesterase
CN(C)Cc1ccc(o1)CSCCNc2cc(c(cc2[N+](=O)[O-])[N+](=O)[O-])NCc3ccccc3	6.16	485.173289964	5.115	2	9	13	34	34	134.2702	126.72	0	c1ccc(CNc2cccc(NCCSCc3ccco3)c2)cc1	nonAC	Acetylcholinesterase
C[N+]1(CCC(CC1)CC2Cc3cc(c(cc3C2=O)OC)OC)Cc4ccccc4	7.6	394.23767030409	4.5057	0	3	6	29	29	114.4759	35.53	1	O=C1c2ccccc2CC1CC1CC[NH+](Cc2ccccc2)CC1	nonAC	Acetylcholinesterase
CN(C)Cc1ccc(o1)CSCCNc2cc(c(cc2[N+](=O)[O-])[N+](=O)[O-])NCc3ccccn3	5.89	486.168538932	4.51	2	10	13	34	34	132.0652	139.61	0	c1ccc(CNc2cccc(NCCSCc3ccco3)c2)nc1	nonAC	Acetylcholinesterase
Cc1[nH]c2ccc(cc2n1)C(=O)CCC3CCN(CC3)Cc4ccccc4	7.92	361.215412484	4.74642	1	3	6	27	27	108.8382	48.99	0	O=C(CCC1CCN(Cc2ccccc2)CC1)c1ccc2[nH]cnc2c1	nonAC	Acetylcholinesterase
C[N+]1(CCC(CC1)CCC(=O)c2cc3cc(c(cc3s2)OC)OC)Cc4ccccc4	8.1	438.20974130409	5.93820000000001	0	4	8	31	31	127.2819	35.53	1	O=C(CCC1CC[NH+](Cc2ccccc2)CC1)c1cc2ccccc2s1	nonAC	Acetylcholinesterase
C[N+]1(CCC(CC1)CCC(=O)c2ccc3c(c2)OCCO3)Cc4ccccc4	7	380.22202024009	4.4775	0	3	6	28	28	109.7849	35.53	1	O=C(CCC1CC[NH+](Cc2ccccc2)CC1)c1ccc2c(c1)OCCO2	nonAC	Acetylcholinesterase
CN(C)Cc1ccc(o1)CSCCNc2ccc(cc2[N+](=O)[O-])[N+](=O)[O-]	6.7	380.11544074	3.5029	1	8	10	26	26	100.5015	114.69	0	c1ccc(NCCSCc2ccco2)cc1	nonAC	Acetylcholinesterase
C[N+]1(CCC(CC1)CCC(=O)c2ccc3c(c2)CCCCO3)Cc4ccccc4	6.86	392.25840574809	5.42140000000001	0	2	6	29	29	117.2279	26.3	1	O=C(CCC1CC[NH+](Cc2ccccc2)CC1)c1ccc2c(c1)CCCCO2	nonAC	Acetylcholinesterase
CN(C)Cc1ccc(o1)CSCCNc2cc(c(cc2[N+](=O)[O-])[N+](=O)[O-])Nc3ccccc3	6.19	471.1576399	5.2465	2	9	12	33	33	130.2262	126.72	0	c1ccc(Nc2cccc(NCCSCc3ccco3)c2)cc1	nonAC	Acetylcholinesterase
CC(c1cccc(c1)OC(=O)N(C)C)N(C)C	7.52	236.15247788	2.3696	0	3	3	17	17	68.255	32.78	0	c1ccccc1	AC	Acetylcholinesterase
CCN(C)C(=O)Oc1ccc2c(c1)C(CC2)NCC#C	4.33	272.15247788	2.3472	1	3	4	20	20	78.6677	41.57	0	c1ccc2c(c1)CCC2	AC	Acetylcholinesterase
CNC1CCc2c1cc(cc2)OC(=O)N(C)C	5.97	234.136827816	1.9537	1	3	2	17	17	66.2747	41.57	0	c1ccc2c(c1)CCC2	AC	Acetylcholinesterase
CCN(C)C(=O)Oc1cccc(c1)CCNC	4.68	236.15247788	1.899	1	3	5	17	17	68.4007	41.57	0	c1ccccc1	AC	Acetylcholinesterase
CCN(C)C(=O)Oc1cccc2c1CCC2NCC#C	5.67	272.15247788	2.3472	1	3	4	20	20	78.6677	41.57	0	c1ccc2c(c1)CCC2	AC	Acetylcholinesterase
CCNC(=O)Oc1ccc2c(c1)C(CC2)NCC#C	4.86	258.136827816	2.005	2	3	4	19	19	74.0404	50.36	0	c1ccc2c(c1)CCC2	AC	Acetylcholinesterase
CCNC1CCc2c1cc(cc2)OC(=O)N(C)C	4.61	248.15247788	2.3438	1	3	3	18	18	70.8917	41.57	0	c1ccc2c(c1)CCC2	AC	Acetylcholinesterase
CN(C)C(=O)Oc1cccc2c1CCC2N	8.05	220.121177752	1.693	1	3	1	16	16	61.4024	55.56	0	c1ccc2c(c1)CCC2	AC	Acetylcholinesterase
CN(C)C(=O)Oc1ccc2c(c1)C(CC2)N(C)CC#C	4.89	272.15247788	2.2993	0	3	3	20	20	78.678	32.78	0	c1ccc2c(c1)CCC2	AC	Acetylcholinesterase
CCCCCCN(C)C(=O)Oc1cccc(c1)CC(C)N(C)CC#C	5.7	344.246378264	4.1935	0	3	10	25	25	103.867	32.78	0	c1ccccc1	AC	Acetylcholinesterase
CN(C)C(=O)Oc1cccc2c1C(CC2)NCC#C	5.6	258.136827816	1.9571	1	3	3	19	19	74.0507	41.57	0	c1ccc2c(c1)CCC2	AC	Acetylcholinesterase
CN(Cc1ccccc1)C(=O)Oc2ccc3c(c2)C(CC3)NCC#C	5.75	334.168127944	3.5275	1	3	5	25	25	98.2727000000001	41.57	0	O=C(NCc1ccccc1)Oc1ccc2c(c1)CCC2	nonAC	Acetylcholinesterase
CC(Cc1cccc(c1)OC(=O)N(C)C2CCCCC2)N(C)CC#C	5.1	342.2307282	3.9459	0	3	6	25	25	101.731	32.78	0	O=C(NC1CCCCC1)Oc1ccccc1	nonAC	Acetylcholinesterase
CN(C1CCCCC1)C(=O)Oc2ccc3c(c2)C(CC3)N	5.4	288.183778008	3.3959	1	3	2	21	21	82.3514	55.56	0	O=C(NC1CCCCC1)Oc1ccc2c(c1)CCC2	nonAC	Acetylcholinesterase
CCN(C)C(=O)Oc1ccc2c(c1)C(CC2)NC	4.41	248.15247788	2.3438	1	3	3	18	18	70.8917	41.57	0	c1ccc2c(c1)CCC2	AC	Acetylcholinesterase
CCN(C)C(=O)Oc1ccc2c(c1)C(CC2)NCC#C	4.5	272.15247788	2.3472	1	3	4	20	20	78.6677	41.57	0	c1ccc2c(c1)CCC2	AC	Acetylcholinesterase
CCN(C)C(=O)Oc1cccc(c1)CCN	4.45	222.136827816	1.6383	1	3	4	16	16	63.5284	55.56	0	c1ccccc1	AC	Acetylcholinesterase
CCCN(C)C(=O)Oc1cccc(c1)CC(C)N(C)CC#C	4.48	302.199428072	3.0232	0	3	7	22	22	90.016	32.78	0	c1ccccc1	AC	Acetylcholinesterase
CN(c1ccc(cc1)OC)C(=O)Oc2ccc3c(c2)C(CC3)NCC#C	6.07	350.163042564	3.5405	1	4	5	26	26	101.7607	50.8	0	O=C(Nc1ccccc1)Oc1ccc2c(c1)CCC2	nonAC	Acetylcholinesterase
CN(C)C(=O)Oc1ccc2c(c1)C(CCC2)N	5.83	234.136827816	2.0831	1	3	1	17	17	66.0194	55.56	0	c1ccc2c(c1)CCCC2	AC	Acetylcholinesterase
CCCCCCN(C)C(=O)Oc1ccc2c(c1)C(CC2)N	6.28	290.199428072	3.6435	1	3	6	21	21	84.4874000000001	55.56	0	c1ccc2c(c1)CCC2	AC	Acetylcholinesterase
CCNC(=O)Oc1ccc2c(c1)C(CC2)N	4.75	220.121177752	1.7409	2	3	2	16	16	61.3921	64.35	0	c1ccc2c(c1)CCC2	AC	Acetylcholinesterase
CN(C)C(=O)Oc1ccc2c(c1)CC(CC2)N	5.49	234.136827816	1.563	1	3	1	17	17	66.1534	55.56	0	c1ccc2c(c1)CCCC2	AC	Acetylcholinesterase
CCN(C)C(=O)Oc1ccc2c(c1)CC(CC2)N	4.1	248.15247788	1.9531	1	3	2	18	18	70.7704	55.56	0	c1ccc2c(c1)CCCC2	AC	Acetylcholinesterase
CN(C)C(=O)Oc1cccc2c1C(CC2)N(C)CC#C	5.16	272.15247788	2.2993	0	3	3	20	20	78.678	32.78	0	c1ccc2c(c1)CCC2	AC	Acetylcholinesterase
CN(C)C(=O)Oc1cccc(c1)CCN(C)CC#C	6.07	260.15247788	1.8545	0	3	5	19	19	76.187	32.78	0	c1ccccc1	AC	Acetylcholinesterase
CCN(C)C(=O)Oc1cccc(c1)CC(C)NCC#C	4.47	274.168127944	2.2909	1	3	6	20	20	80.7717	41.57	0	c1ccccc1	AC	Acetylcholinesterase
CCCN(C)C(=O)Oc1cccc(c1)CC(C)NCC#C	4.72	288.183778008	2.681	1	3	7	21	21	85.3887	41.57	0	c1ccccc1	AC	Acetylcholinesterase
CC(Cc1cccc(c1)OC(=O)N(C)C2CCCCC2)N(C)CC#C	5.06	342.2307282	3.9459	0	3	6	25	25	101.731	32.78	0	O=C(NC1CCCCC1)Oc1ccccc1	nonAC	Acetylcholinesterase
CCN(C)C(=O)Oc1cccc2c1C(CC2)N	4.98	234.136827816	2.0831	1	3	2	17	17	66.0194	55.56	0	c1ccc2c(c1)CCC2	AC	Acetylcholinesterase
CCN(C)C(=O)Oc1cccc2c1CCC2N	7.59	234.136827816	2.0831	1	3	2	17	17	66.0194	55.56	0	c1ccc2c(c1)CCC2	AC	Acetylcholinesterase
CCCCN(C)C(=O)Oc1ccc2c(c1)C(CC2)NCC#C	4.94	300.183778008	3.1274	1	3	6	22	22	87.9017	41.57	0	c1ccc2c(c1)CCC2	AC	Acetylcholinesterase
CCCCCCN(C)C(=O)Oc1cccc(c1)CC(C)N(C)CC#C	5.51	344.246378264	4.1935	0	3	10	25	25	103.867	32.78	0	c1ccccc1	AC	Acetylcholinesterase
CCN(C)C(=O)Oc1ccc2c(c1)C(CCC2)CC#C	4.28	271.157228912	3.5803	0	2	3	20	20	79.899	29.54	0	c1ccc2c(c1)CCCC2	AC	Acetylcholinesterase
CN(C)C(=O)Oc1ccc2c(c1)C(CC2)NCC#C	5.75	258.136827816	1.9571	1	3	3	19	19	74.0507	41.57	0	c1ccc2c(c1)CCC2	AC	Acetylcholinesterase
CN(C)C(=O)Oc1cccc(c1)CCNCC#C	6.66	246.136827816	1.5123	1	3	5	18	18	71.5597	41.57	0	c1ccccc1	AC	Acetylcholinesterase
CCCNC(=O)Oc1ccc2c(c1)C(CC2)NCC#C	5.62	272.15247788	2.3951	2	3	5	20	20	78.6574	50.36	0	c1ccc2c(c1)CCC2	AC	Acetylcholinesterase
CCN(C)C(=O)Oc1cccc2c1CCC2N(C)CC#C	4.83	286.168127944	2.6894	0	3	4	21	21	83.295	32.78	0	c1ccc2c(c1)CCC2	AC	Acetylcholinesterase
CCN(C)C(=O)Oc1ccc2c(c1)C(CC2)N	4.72	234.136827816	2.0831	1	3	2	17	17	66.0194	55.56	0	c1ccc2c(c1)CCC2	AC	Acetylcholinesterase
CN(c1ccc(cc1)OC)C(=O)Oc2ccc3c(c2)C(CC3)N	6.52	312.1473925	3.2764	1	4	3	23	23	89.1124000000001	64.79	0	O=C(Nc1ccccc1)Oc1ccc2c(c1)CCC2	nonAC	Acetylcholinesterase
CC(Cc1cccc(c1)OC(=O)N(C)C)N(C)CC#C	5.79	274.168127944	2.243	0	3	5	20	20	80.782	32.78	0	c1ccccc1	AC	Acetylcholinesterase
CN(C)C(=O)Oc1cccc2c1CCC2NCC#C	7.28	258.136827816	1.9571	1	3	3	19	19	74.0507	41.57	0	c1ccc2c(c1)CCC2	AC	Acetylcholinesterase
CNC1CCc2c1c(ccc2)OC(=O)N(C)C	6.29	234.136827816	1.9537	1	3	2	17	17	66.2747	41.57	0	c1ccc2c(c1)CCC2	AC	Acetylcholinesterase
CN(C)C1CCc2c1cccc2OC(=O)N(C)C	7.89	248.15247788	2.2959	0	3	2	18	18	70.902	32.78	0	c1ccc2c(c1)CCC2	AC	Acetylcholinesterase
CN(C)C(=O)Oc1ccc2c(c1)C(CC2)N	6.12	220.121177752	1.693	1	3	1	16	16	61.4024	55.56	0	c1ccc2c(c1)CCC2	AC	Acetylcholinesterase
CN(C)C(=O)Oc1cccc2c1C(CC2)N	6.34	220.121177752	1.693	1	3	1	16	16	61.4024	55.56	0	c1ccc2c(c1)CCC2	AC	Acetylcholinesterase
CCCNC1CCc2c1cc(cc2)OC(=O)N(C)CC	5.44	276.183778008	3.124	1	3	5	20	20	80.1257000000001	41.57	0	c1ccc2c(c1)CCC2	AC	Acetylcholinesterase
CN(C)C(=O)Oc1ccc2c(c1)C(CC2)NCC#C	5.65	258.136827816	1.9571	1	3	3	19	19	74.0507	41.57	0	c1ccc2c(c1)CCC2	AC	Acetylcholinesterase
CNCCc1cccc(c1)OC(=O)N(C)C	6.55	222.136827816	1.5089	1	3	4	16	16	63.7837	41.57	0	c1ccccc1	AC	Acetylcholinesterase
CCCN(C)C(=O)Oc1ccc2c(c1)C(CC2)N	5.14	248.15247788	2.4732	1	3	3	18	18	70.6364	55.56	0	c1ccc2c(c1)CCC2	AC	Acetylcholinesterase
CCCNC(=O)Oc1ccc2c(c1)C(CC2)N	5.83	234.136827816	2.131	2	3	3	17	17	66.0091	64.35	0	c1ccc2c(c1)CCC2	AC	Acetylcholinesterase
CCN(C)C(=O)Oc1ccc2c(c1)C(CC2)NCC#C	4.46	272.15247788	2.3472	1	3	4	20	20	78.6677	41.57	0	c1ccc2c(c1)CCC2	AC	Acetylcholinesterase
CCCN(C)C(=O)Oc1cc2c(c(c1)Cl)CCC2NCC#C	4.36	320.129155592	3.3907	1	3	5	22	22	88.2947	41.57	0	c1ccc2c(c1)CCC2	AC	Acetylcholinesterase
CN(C)CCc1cccc(c1)OC(=O)N(C)C	6.8	236.15247788	1.8511	0	3	4	17	17	68.411	32.78	0	c1ccccc1	AC	Acetylcholinesterase
CCCN(C)C(=O)Oc1ccc2c(c1)C(CC2)NCC#C	4.97	286.168127944	2.7373	1	3	5	21	21	83.2847	41.57	0	c1ccc2c(c1)CCC2	AC	Acetylcholinesterase
CCCCN(C)C(=O)Oc1ccc2c(c1)C(CC2)NCC#C	4.95	300.183778008	3.1274	1	3	6	22	22	87.9017	41.57	0	c1ccc2c(c1)CCC2	AC	Acetylcholinesterase
CN(C)C(=O)Oc1cccc(c1)CCN	6.64	208.121177752	1.2482	1	3	3	15	15	58.9114	55.56	0	c1ccccc1	AC	Acetylcholinesterase
CCCCN(C)C(=O)Oc1cccc(c1)CC(C)NCC#C	4.91	302.199428072	3.0711	1	3	8	22	22	90.0057	41.57	0	c1ccccc1	AC	Acetylcholinesterase
CN(C)C(=O)Oc1ccc2c(c1)C(CCC2)CC#C	5.41	257.141578848	3.1902	0	2	2	19	19	75.282	29.54	0	c1ccc2c(c1)CCCC2	AC	Acetylcholinesterase
CCN(C)C(=O)Oc1cccc(c1)CCNC(C)C#C	4.86	274.168127944	2.2909	1	3	6	20	20	80.7717	41.57	0	c1ccccc1	AC	Acetylcholinesterase
CCCCN(CC)C(=O)Oc1ccc2c(c1)C(CC2)NCC#C	4.14	314.199428072	3.5175	1	3	7	23	23	92.5187000000001	41.57	0	c1ccc2c(c1)CCC2	AC	Acetylcholinesterase
CCCN(C)C(=O)Oc1cccc(c1)CCNCC#C	4.81	274.168127944	2.2925	1	3	7	20	20	80.7937	41.57	0	c1ccccc1	AC	Acetylcholinesterase
CC(Cc1cccc(c1)OC(=O)N(C)C)NCC#C	6.27	260.15247788	1.9008	1	3	5	19	19	76.1547	41.57	0	c1ccccc1	AC	Acetylcholinesterase
CC(Cc1cccc(c1)OC(=O)N(C)C2CCCCC2)N(C)CC#C	5.2	342.2307282	3.9459	0	3	6	25	25	101.731	32.78	0	O=C(NC1CCCCC1)Oc1ccccc1	nonAC	Acetylcholinesterase
CC(Cc1cccc(c1)OC(=O)N(C)C2CCCCC2)NCC#C	5.44	328.215078136	3.6037	1	3	6	24	24	97.1037000000001	41.57	0	O=C(NC1CCCCC1)Oc1ccccc1	nonAC	Acetylcholinesterase
CCCN(C)C(=O)Oc1cccc(c1)CCN	5.11	236.15247788	2.0284	1	3	5	17	17	68.1454	55.56	0	c1ccccc1	AC	Acetylcholinesterase
CN(c1ccccc1)C(=O)Oc2ccc3c(c2)C(CC3)NCC#C	6.26	320.15247788	3.5319	1	3	4	24	24	95.2087000000001	41.57	0	O=C(Nc1ccccc1)Oc1ccc2c(c1)CCC2	nonAC	Acetylcholinesterase
CCN(C)C(=O)Oc1ccc2c(c1)C(CCC2)N	5.21	248.15247788	2.4732	1	3	2	18	18	70.6364	55.56	0	c1ccc2c(c1)CCCC2	AC	Acetylcholinesterase
CCN(C1CCCCC1)C(=O)Oc2ccc3c(c2)C(CC3)NCC#C	4.75	340.215078136	4.0501	1	3	5	25	25	99.6167000000001	41.57	0	O=C(NC1CCCCC1)Oc1ccc2c(c1)CCC2	nonAC	Acetylcholinesterase
CCN(C)C(=O)Oc1cc2c(c(c1)Cl)CCC2NCC#C	4.59	306.113505528	3.0006	1	3	4	21	21	83.6777	41.57	0	c1ccc2c(c1)CCC2	AC	Acetylcholinesterase
CCCN(C)C(=O)Oc1cccc2c1C(CC2)NCC#C	4.34	286.168127944	2.7373	1	3	5	21	21	83.2847	41.57	0	c1ccc2c(c1)CCC2	AC	Acetylcholinesterase
CN(C)C(=O)Oc1ccc2c(c1)C(CC2)NCC#C	5.54	258.136827816	1.9571	1	3	3	19	19	74.0507	41.57	0	c1ccc2c(c1)CCC2	AC	Acetylcholinesterase
CCCCN(C)C(=O)Oc1ccc2c(c1)C(CC2)NCC#C	5.03	300.183778008	3.1274	1	3	6	22	22	87.9017	41.57	0	c1ccc2c(c1)CCC2	AC	Acetylcholinesterase
CCN(C)C(=O)Oc1ccc2c(c1)C(CC2)N	5.21	234.136827816	2.0831	1	3	2	17	17	66.0194	55.56	0	c1ccc2c(c1)CCC2	AC	Acetylcholinesterase
CCCN(C)C(=O)Oc1ccc2c(c1)C(CC2)NCC#C	4.84	286.168127944	2.7373	1	3	5	21	21	83.2847	41.57	0	c1ccc2c(c1)CCC2	AC	Acetylcholinesterase
CCCCCCN(C)C(=O)Oc1ccc2c(c1)C(CC2)NCC#C	4.8	328.215078136	3.9076	1	3	8	24	24	97.1357000000001	41.57	0	c1ccc2c(c1)CCC2	AC	Acetylcholinesterase
CN(C)C(=O)Oc1ccc2c(c1)CC(CC2)NCC#C	5.39	272.15247788	1.8271	1	3	3	20	20	78.8017	41.57	0	c1ccc2c(c1)CCCC2	AC	Acetylcholinesterase
CC(C#C)NCCc1cccc(c1)OC(=O)N(C)C	6.77	260.15247788	1.9008	1	3	5	19	19	76.1547	41.57	0	c1ccccc1	AC	Acetylcholinesterase
CCN(CC#C)C1CCc2c1cc(cc2)OC(=O)N(C)C	4.75	286.168127944	2.6894	0	3	4	21	21	83.2950000000001	32.78	0	c1ccc2c(c1)CCC2	AC	Acetylcholinesterase
CC(C#C)NC1CCc2c1cc(cc2)SC(=O)N(C)C	5.75	288.12963426	3.0589	1	3	3	20	20	83.8747	32.34	0	c1ccc2c(c1)CCC2	AC	Acetylcholinesterase
CN(C1CCCCC1)C(=O)Oc2ccc3c(c2)C(CC3)NCC#C	4.39	326.199428072	3.66	1	3	4	24	24	94.9997000000001	41.57	0	O=C(NC1CCCCC1)Oc1ccc2c(c1)CCC2	nonAC	Acetylcholinesterase
CCCN(C)C(=O)Oc1ccc2c(c1)C(CC2)NCC#C	5.07	286.168127944	2.7373	1	3	5	21	21	83.2847	41.57	0	c1ccc2c(c1)CCC2	AC	Acetylcholinesterase
CN(C)C1CCc2c1cc(cc2)OC(=O)N(C)C	5.67	248.15247788	2.2959	0	3	2	18	18	70.902	32.78	0	c1ccc2c(c1)CCC2	AC	Acetylcholinesterase
CCN(C)C(=O)Oc1cccc(c1)CCNCC#C	4.52	260.15247788	1.9024	1	3	6	19	19	76.1767	41.57	0	c1ccccc1	AC	Acetylcholinesterase
CCN(C)C(=O)Oc1cccc(c1)CCN(C)CC#C	4.78	274.168127944	2.2446	0	3	6	20	20	80.804	32.78	0	c1ccccc1	AC	Acetylcholinesterase
CCCCCCN(C)C(=O)Oc1cccc(c1)CC(C)N(C)CC#C	5.47	344.246378264	4.1935	0	3	10	25	25	103.867	32.78	0	c1ccccc1	AC	Acetylcholinesterase
CC=C(C)C(=O)NC1CCC2(C3CCC4(C(C3CC=C2C1O)CCC4C(C)N(C)C)C)C	4.52	442.355928712	4.9373	2	3	4	32	32	131.0935	52.57	0	C1=C2CCCCC2C2CCC3CCCC3C2C1	nonAC	Acetylcholinesterase
CN(C)Cc1ccc(o1)CSCc2ccccc2CSCc3ccc(o3)CN(C)C	5.05	444.190520264	5.86260000000001	0	6	12	30	30	128.638	32.76	0	c1coc(CSCc2ccccc2CSCc2ccco2)c1	nonAC	Acetylcholinesterase
CN(C)Cc1ccc(o1)CSCCCCCCCSCc2ccc(o2)CN(C)C	6.22	438.237470456	6.11290000000001	0	6	16	29	29	127.607	32.76	0	c1coc(CSCCCCCCCSCc2ccco2)c1	nonAC	Acetylcholinesterase
CN(C)Cc1ccc(o1)CSCCCCCCCCSCc2ccc(o2)CN(C)C	6.33	452.25312052	6.50300000000001	0	6	17	30	30	132.224	32.76	0	c1coc(CSCCCCCCCCSCc2ccco2)c1	nonAC	Acetylcholinesterase
CCCCNC(=O)Oc1ccc2c(c1)C3CCN(C2C3)CC	6.69	302.199428072	3.8291	1	3	5	22	22	87.3397000000001	41.57	0	c1ccc2c(c1)C1CCNC2C1	nonAC	Acetylcholinesterase
CC(C1CCC2C1(CCC3C2CCC4C3(CCC(C4)NC(=O)c5ccccc5)C)C)N(C)C	4.54	450.361014092	6.39400000000001	1	2	4	33	33	136.0622	32.34	0	O=C(NC1CCC2C(CCC3C4CCCC4CCC23)C1)c1ccccc1	nonAC	Acetylcholinesterase
CC(C1=CCC2C1(CCC3C2CCC4C3(CCC(C4OC(=O)C)NC(=O)C=C(C)C)C)C)N(C)C	5.28	484.366493396	5.50810000000001	1	4	5	35	35	140.6407	58.64	0	C1=CC2CCC3C4CCCCC4CCC3C2C1	nonAC	Acetylcholinesterase
CC(C1=CCC2C1(CCC3C2CC=C4C3(CCC(C4)OC)C)C)NC	4.08	343.287514804	5.1084	1	2	3	25	25	104.4877	21.26	0	C1=CC2CCC3C4CCCCC4=CCC3C2C1	nonAC	Acetylcholinesterase
CC=C(C)C(=O)NC1CCC2(C3CCC4(C(C3CC=C2C1=O)CCC4C(C)N(C)C)C)C	5.15	440.340278648	5.14550000000001	1	3	4	32	32	130.0937	49.41	0	O=C1CCCC2C1=CCC1C3CCCC3CCC21	nonAC	Acetylcholinesterase
CCCCCCNC(=O)Oc1ccc2c(c1)C3(CCN(C2C3)CC)C	6.88	344.246378264	4.7834	1	3	7	25	25	101.1847	41.57	0	c1ccc2c(c1)C1CCNC2C1	nonAC	Acetylcholinesterase
CN(C)Cc1ccc(o1)CSCc2cccc(c2)CSCc3ccc(o3)CN(C)C	5.82	444.190520264	5.86260000000001	0	6	12	30	30	128.638	32.76	0	c1cc(CSCc2ccco2)cc(CSCc2ccco2)c1	nonAC	Acetylcholinesterase
CN(C)Cc1ccc(o1)CSCCNC(=O)CSCc2ccc(o2)CN(C)C	5.6	425.180683852	3.2786	1	7	13	28	28	117.5317	61.86	0	O=C(CSCc1ccco1)NCCSCc1ccco1	nonAC	Acetylcholinesterase
CCN1CCC2CC1c3c2cc(cc3)OC(=O)NC	6.77	260.15247788	2.6588	1	3	2	19	19	73.4887000000001	41.57	0	c1ccc2c(c1)C1CCNC2C1	nonAC	Acetylcholinesterase
CN(C)Cc1ccc(o1)CSCCCCCCSCc2ccc(o2)CN(C)C	6.13	424.221820392	5.72280000000001	0	6	15	28	28	122.99	32.76	0	c1coc(CSCCCCCCSCc2ccco2)c1	nonAC	Acetylcholinesterase
CN(C)Cc1ccc(o1)CSCCNC=C(NCCSCc2ccc(o2)CN(C)C)[N+](=O)[O-]	7.13	497.2130466	3.4172	2	10	17	33	33	135.6048	99.96	0	C(=CNCCSCc1ccco1)NCCSCc1ccco1	nonAC	Acetylcholinesterase
CN(C)Cc1ccc(o1)CSCCCCCCCCCSCc2ccc(o2)CN(C)C	6.34	466.268770584	6.89310000000001	0	6	18	31	31	136.841	32.76	0	c1coc(CSCCCCCCCCCSCc2ccco2)c1	nonAC	Acetylcholinesterase
CCCCCCCNC(=O)Oc1ccc2c(c1)C3CCN(C2C3)C	6.85	330.2307282	4.6093	1	3	7	24	24	96.5737000000001	41.57	0	c1ccc2c(c1)C1CCNC2C1	nonAC	Acetylcholinesterase
CC=C(C)C(=O)NC1=CCC2(C3CCC4(C(C3CCC2C1=O)CCC4C(C)N(C)C)C)C	4.86	440.340278648	5.35060000000001	1	3	4	32	32	129.7957	49.41	0	O=C1C=CCC2C1CCC1C3CCCC3CCC21	nonAC	Acetylcholinesterase
CN(C)Cc1ccc(o1)CSCc2ccc(o2)CN(C)C	4.36	308.155849008	3.4292	0	5	8	21	21	87.197	32.76	0	c1coc(CSCc2ccco2)c1	nonAC	Acetylcholinesterase
CN(C)Cc1ccc(o1)CSCCNC(=O)NCCSCc2ccc(o2)CN(C)C	4.32	454.207232948	3.4616	2	7	14	30	30	125.9234	73.89	0	O=C(NCCSCc1ccco1)NCCSCc1ccco1	nonAC	Acetylcholinesterase
CN(C)Cc1ccc(o1)CSCCCCSCc2ccc(o2)CN(C)C	6.68	396.190520264	4.9426	0	6	13	26	26	113.756	32.76	0	c1coc(CSCCCCSCc2ccco2)c1	nonAC	Acetylcholinesterase
CC=C(C)C(=O)NC1C=C2CCC3C4CCC(C4(CCC3C2(CC1O)C)C)C(C)N(C)C	4.8	442.355928712	4.9373	2	3	4	32	32	131.0935	52.57	0	C1=C2CCC3C4CCCC4CCC3C2CCC1	nonAC	Acetylcholinesterase
CCCCCCCNC(=O)Oc1ccc2c(c1)C3CCN(C2C3)CC	6.77	344.246378264	4.9994	1	3	8	25	25	101.1907	41.57	0	c1ccc2c(c1)C1CCNC2C1	nonAC	Acetylcholinesterase
CC(C1CCC2C1(CCC3C2CCC4C3(CC(C(C4)NC(=O)c5ccccc5)O)C)C)N(C)C	4.11	466.355928712	5.36480000000001	2	3	4	34	34	137.452	52.57	0	O=C(NC1CCC2C(CCC3C4CCCC4CCC23)C1)c1ccccc1	nonAC	Acetylcholinesterase
CC(C1CCC2C1(CCC3C2CCC4C3(CC=C(C4=O)NC(=O)c5ccccc5)C)C)N(C)C	5.28	462.324628584	5.69820000000001	1	3	4	34	34	136.1302	49.41	0	O=C(NC1=CCC2C(CCC3C4CCCC4CCC23)C1=O)c1ccccc1	nonAC	Acetylcholinesterase
CN(C)Cc1ccc(o1)CSCCNC(=NC#N)NCCSCc2ccc(o2)CN(C)C	6.54	478.218466328	3.17868	2	8	14	32	32	133.5754	92.97	0	N=C(NCCSCc1ccco1)NCCSCc1ccco1	nonAC	Acetylcholinesterase
CC(C)C(=CC(=O)N(C)C1CCC2(C(C1)CCC3C2CCC4(C3CC=C4C(C)N(C)C)C)C)C	5.21	468.407964284	6.94480000000001	0	2	5	34	34	143.495	23.55	0	C1=CC2CCC3C4CCCCC4CCC3C2C1	nonAC	Acetylcholinesterase
CN(C)Cc1ccc(o1)CSCCCCCSCc2ccc(o2)CN(C)C	6.05	410.206170328	5.33270000000001	0	6	14	27	27	118.373	32.76	0	c1coc(CSCCCCCSCc2ccco2)c1	nonAC	Acetylcholinesterase
CC(C1=CCC2C1(CCC3C2CCC4C3(CCC(C4)NC)C)C)N(C)C	4.69	358.334799344	5.1035	1	2	3	26	26	111.1897	15.27	0	C1=CC2CCC3C4CCCCC4CCC3C2C1	nonAC	Acetylcholinesterase
CC(C1CCC2C1(CCC3C2CCC4C3(CCC(C4)NC)C)C)N(C)C	5.21	360.350449408	5.18340000000001	1	2	3	26	26	111.2137	15.27	0	C1CCC2C(C1)CCC1C3CCCC3CCC21	nonAC	Acetylcholinesterase
CN(C)Cc1ccc(o1)CSCCCSCc2ccc(o2)CN(C)C	6.48	382.1748702	4.5525	0	6	12	25	25	109.139	32.76	0	c1coc(CSCCCSCc2ccco2)c1	nonAC	Acetylcholinesterase
CC(C1CCC2C1(CCC3C2CCC4C3(CCC(C4)N(C)C(=O)C=Cc5ccccc5)C)C)N(C)C	4.71	490.39231422	7.13580000000001	0	2	5	36	36	150.4	23.55	0	O=C(C=Cc1ccccc1)NC1CCC2C(CCC3C4CCCC4CCC23)C1	nonAC	Acetylcholinesterase
CN(C)Cc1ccc(o1)CSCCCCCCCCCCSCc2ccc(o2)CN(C)C	5.89	480.284420648	7.28320000000001	0	6	19	32	32	141.458	32.76	0	c1coc(CSCCCCCCCCCCSCc2ccco2)c1	nonAC	Acetylcholinesterase
CC(C)C(=CC(=O)N(C)C1CCC2(C(C1)CCC3C2CCC4(C3CCC4C(C)N(C)C)C)C)C	5.19	470.423614348	7.02470000000001	0	2	5	34	34	143.519	23.55	0	C1CCC2C(C1)CCC1C3CCCC3CCC21	nonAC	Acetylcholinesterase
CC=C(C)C(=O)NC1C(CC2(C(C1O)CCC3C2CCC4(C3=CCC4C(C)N(C)C)C)C)O	4.48	458.350843332	3.9081	3	4	4	33	33	132.4833	72.8	0	C1=C2C(CC1)CCC1C2CCC2CCCCC21	nonAC	Acetylcholinesterase
CN(C)Cc1ccc(o1)CSCCSCc2ccc(o2)CN(C)C	6.3	368.159220136	4.1624	0	6	11	24	24	104.522	32.76	0	c1coc(CSCCSCc2ccco2)c1	nonAC	Acetylcholinesterase
CC(C1CCC2C1(CCC3C2CC=C4C3(CCC(C4)N(C)C)C)C)N(C)C	4.4	372.350449408	5.44570000000001	0	2	3	27	27	115.817	6.48	0	C1=C2CCCCC2C2CCC3CCCC3C2C1	nonAC	Acetylcholinesterase
CC=C(C)C(=O)NC1CCC2(C3CCC4(C(CC=C4C3CCC2=C1)C(C)N(C)C)C)C	5.11	424.345364028	5.88660000000001	1	2	4	31	31	129.6797	32.34	0	C1=C2CCC3C4=CCCC4CCC3C2CCC1	nonAC	Acetylcholinesterase
CC(C1CCC2C1(CCC3C2CC=C4C3(CCC(C4)N(C)C)C)C)N(C)C(=O)C	4.7	400.345364028	5.36240000000001	0	2	3	29	29	120.574	23.55	0	C1=C2CCCCC2C2CCC3CCCC3C2C1	nonAC	Acetylcholinesterase
CC(C1=CCC2C1(CCC3C2CC=C4C3(CCC(C4)OC)C)C)N(C)C=O	4.31	371.282429424	4.97720000000001	0	2	4	27	27	109.255	29.54	0	C1=CC2CCC3C4CCCCC4=CCC3C2C1	nonAC	Acetylcholinesterase
CC=C(C)C(=O)NC1CCC2(C3CCC4(C(CC=C4C3CC=C2C1=O)C(C)N(C)C)C)C	5.24	438.324628584	5.06560000000001	1	3	4	32	32	130.0697	49.41	0	O=C1CCCC2C1=CCC1C3=CCCC3CCC21	nonAC	Acetylcholinesterase
CC(C1CCC2C1(CCC3C2CCC4C3(CCC(C4)NC(=O)C)C)C)N(C)C	4.16	388.345364028	5.1001	1	2	3	28	28	115.9707	32.34	0	C1CCC2C(C1)CCC1C3CCCC3CCC21	nonAC	Acetylcholinesterase
CC(C1CCC2C1(CCC3C2CCC4C3(CCC(C4)N(C)C(=O)C)C)C)N(C)C	4.15	402.361014092	5.44230000000001	0	2	3	29	29	120.598	23.55	0	C1CCC2C(C1)CCC1C3CCCC3CCC21	nonAC	Acetylcholinesterase
CC(C1CCC2C1(CCC3C2CCC4C3(CCC(C4)N(C)C)C)C)N(C)C(=O)C	4.3	402.361014092	5.44230000000001	0	2	3	29	29	120.598	23.55	0	C1CCC2C(C1)CCC1C3CCCC3CCC21	nonAC	Acetylcholinesterase
CCCCCCNC(=O)Oc1ccc2c(c1)C3CCN(C2C3)CC	6.9	330.2307282	4.6093	1	3	7	24	24	96.5737000000001	41.57	0	c1ccc2c(c1)C1CCNC2C1	nonAC	Acetylcholinesterase
CN(C)Cc1ccc(o1)CSCc2ccc(cc2)CSCc3ccc(o3)CN(C)C	6.59	444.190520264	5.86260000000001	0	6	12	30	30	128.638	32.76	0	c1coc(CSCc2ccc(CSCc3ccco3)cc2)c1	nonAC	Acetylcholinesterase
CC(C1CCC2C1(CCC3C2CCC4C3(CCC(C4)N(C)C)C)C)NC=O	5.19	374.329713964	4.71	1	2	4	27	27	111.3537	32.34	0	C1CCC2C(C1)CCC1C3CCCC3CCC21	nonAC	Acetylcholinesterase
CCCCCCCNC(=O)Oc1ccc2c(c1)C3(CCN(C2C3)CC)C	6.8	358.262028328	5.17350000000001	1	3	8	26	26	105.8017	41.57	0	c1ccc2c(c1)C1CCNC2C1	nonAC	Acetylcholinesterase
CN(C)Cc1ccc(o1)CSCCNC=NCCSCc2ccc(o2)CN(C)C	5.52	438.212318328	3.7803	1	7	15	29	29	125.8837	57.15	0	C(=NCCSCc1ccco1)NCCSCc1ccco1	nonAC	Acetylcholinesterase
CCCCCCNC(=O)Oc1ccc2c(c1)C3CCN(C2C3)C	7.14	316.215078136	4.2192	1	3	6	23	23	91.9567000000001	41.57	0	c1ccc2c(c1)C1CCNC2C1	nonAC	Acetylcholinesterase
CC(C1CCC2C1(CCC3C2CC=C4C3(CCC(C4)OC)C)C)N(C)C	4.37	359.318814932	5.53050000000001	0	2	3	26	26	109.139	12.47	0	C1=C2CCCCC2C2CCC3CCCC3C2C1	nonAC	Acetylcholinesterase
CC12CCOC1N(c3c2cc(cc3)OC(=O)NC)C	7.57	262.131742436	1.8587	1	4	1	19	19	71.6377	50.8	0	c1ccc2c(c1)NC1OCCC21	nonAC	Acetylcholinesterase
CCNC(=O)Oc1ccc2c(c1)C3(CCOC3N2C)C	7.09	276.1473925	2.2488	1	4	2	20	20	76.2547	50.8	0	c1ccc2c(c1)NC1OCCC21	nonAC	Acetylcholinesterase
Cc1ccccc1NC(=O)Oc2ccc3c(c2)C4(CCOC4N3C)C	7.89	338.163042564	4.05982	1	4	2	25	25	97.3797000000001	50.8	0	O=C(Nc1ccccc1)Oc1ccc2c(c1)C1CCOC1N2	AC	Acetylcholinesterase
CC(C)c1ccc(cc1)NC(=O)Oc2ccc3c(c2)C4(CCOC4N3C)C	5.41	366.194342692	4.8748	1	4	3	27	27	106.7317	50.8	0	O=C(Nc1ccccc1)Oc1ccc2c(c1)C1CCOC1N2	AC	Acetylcholinesterase
CCNC(=O)Oc1ccc2c(c1)C3(CCN(C3N2C)C)C	7.03	289.179026976	2.164	1	4	2	21	21	82.9327000000001	44.81	0	c1ccc2c(c1)NC1NCCC21	AC	Acetylcholinesterase
CCNC(=O)Oc1ccc2c(c1)C3(CCOC3O2)C	6.44	263.115758024	2.1914	1	4	2	19	19	68.4797	56.79	0	c1ccc2c(c1)OC1OCCC21	nonAC	Acetylcholinesterase
Cc1ccccc1NC(=O)Oc2ccc3c(c2)C4(CCOC4O3)C	7.64	325.131408088	4.00242	1	4	2	24	24	89.6047000000001	56.79	0	O=C(Nc1ccccc1)Oc1ccc2c(c1)C1CCOC1O2	AC	Acetylcholinesterase
CC(C)c1ccc(cc1)NC(=O)Oc2ccc3c(c2)C4(CCOC4O3)C	5.58	353.162708216	4.8174	1	4	3	26	26	98.9567000000001	56.79	0	O=C(Nc1ccccc1)Oc1ccc2c(c1)C1CCOC1O2	AC	Acetylcholinesterase
CCNC(=O)Oc1ccc2c(c1)C3(CC(O2)OC3)C	6.08	263.115758024	2.1914	1	4	2	19	19	68.4797	56.79	0	c1ccc2c(c1)OC1CC2CO1	nonAC	Acetylcholinesterase
Cc1ccccc1NC(=O)Oc2ccc3c(c2)C4(CC(O3)OC4)C	7.25	325.131408088	4.00242	1	4	2	24	24	89.6047000000001	56.79	0	O=C(Nc1ccccc1)Oc1ccc2c(c1)C1COC(C1)O2	AC	Acetylcholinesterase
CC(C)c1ccc(cc1)NC(=O)Oc2ccc3c(c2)C4(CC(O3)OC4)C	5.37	353.162708216	4.8174	1	4	3	26	26	98.9567000000001	56.79	0	O=C(Nc1ccccc1)Oc1ccc2c(c1)C1COC(C1)O2	AC	Acetylcholinesterase
CCc1ccccc1NC(=O)Oc2ccc3c(c2)C4(CC[N+](C4N3C)(C)[O-])C	6.9	381.205241724	4.2416	1	4	3	28	28	110.4871	64.63	0	O=C(Nc1ccccc1)Oc1ccc2c(c1)C1CC[NH2+]C1N2	nonAC	Acetylcholinesterase
CC[N+](C)(CC)CCC[n+]1c2cc(ccc2c3ccc(cc3c1c4ccccc4)N)N	4.64666666667	414.27724992818	4.9884	2	2	7	31	31	132.6602	55.92	2	c1ccc(-c2[nH+]c3ccccc3c3ccccc23)cc1	nonAC	Acetylcholinesterase
CC1(C2(CCC3(C(C2(CCC(=O)O1)C)(Cc4c(cc(oc4=O)c5ccc(cc5)OC)O3)O)C)O)C	5.6	484.209717984	3.3869	2	8	2	35	35	126.3486	115.43	0	O=C1CCC2C(CCC3Oc4cc(-c5ccccc5)oc(=O)c4CC32)CO1	nonAC	Acetylcholinesterase
CC1(C(=O)C=CC2(C1(CCC3(C2(Cc4c(cc(oc4=O)c5ccc(cc5)OC)O3)O)C)O)C)C	7.05	466.1991533	3.4364	2	7	2	34	34	124.8716	106.2	0	O=C1C=CC2C(CCC3Oc4cc(-c5ccccc5)oc(=O)c4CC32)C1	nonAC	Acetylcholinesterase
CC1(C(=O)CCC2(C1(CCC3(C2(Cc4c(cc(oc4=O)c5ccc(cc5)OC)O3)O)C)O)C)C	7.22	468.214803364	3.6604	2	7	2	34	34	124.9656	106.2	0	O=C1CCC2C(CCC3Oc4cc(-c5ccccc5)oc(=O)c4CC32)C1	nonAC	Acetylcholinesterase
C1CCC2C(C1)C(=C3CCCCC3=N2)N	6.44	204.16264864	2.7866	1	2	0	15	15	62.8624	38.38	0	C1=C2CCCCC2=NC2CCCCC12	nonAC	Acetylcholinesterase
c1cc2c(c(c1)F)c(c3c(n2)C4CC(C3)C4)N	7.54	228.106276636	3.0058	1	2	0	17	17	65.2824	38.91	0	c1ccc2nc3c(cc2c1)CC1CC3C1	nonAC	Acetylcholinesterase
c1cc2c(cc1O)c(c3c(n2)CCCC3)N	6.79	214.110613068	2.4014	2	3	0	16	16	64.4622	59.14	0	c1ccc2nc3c(cc2c1)CCCC3	AC	Acetylcholinesterase
CCC1=CC2Cc3c(c(c4ccc(cc4n3)Cl)N)C(C2)C1	9.49	298.123676288	4.8565	1	2	1	21	21	88.7084	38.91	0	C1=CC2Cc3nc4ccccc4cc3C(C1)C2	AC	Acetylcholinesterase
C=C1c2ccccc2N=C3N1CCCCC3	5.43	212.131348512	3.5769	0	2	0	16	16	67.745	15.6	0	C=C1c2ccccc2N=C2CCCCCN12	nonAC	Acetylcholinesterase
C=C1c2cccc(c2N=C3N1CCCCC3)Cl	5.82	246.09237616	4.2303	0	2	0	17	17	72.755	15.6	0	C=C1c2ccccc2N=C2CCCCCN12	nonAC	Acetylcholinesterase
C=C1c2ccc(cc2N=C3N1CCCCC3)Cl	6.8	246.09237616	4.2303	0	2	0	17	17	72.755	15.6	0	C=C1c2ccccc2N=C2CCCCCN12	nonAC	Acetylcholinesterase
C=C1c2cc(ccc2N=C3N1CCCCC3)Cl	6.3	246.09237616	4.2303	0	2	0	17	17	72.755	15.6	0	C=C1c2ccccc2N=C2CCCCCN12	nonAC	Acetylcholinesterase
C=C1c2c(cccc2Cl)N=C3N1CCCCC3	5.77	246.09237616	4.2303	0	2	0	17	17	72.755	15.6	0	C=C1c2ccccc2N=C2CCCCCN12	nonAC	Acetylcholinesterase
Cc1cc2c(cc1OC)onc2CCC3CCN(CC3)Cc4ccccc4	8.24	364.215078136	4.98962	0	4	6	27	27	108.062	38.5	0	c1ccc(CN2CCC(CCc3noc4ccccc34)CC2)cc1	nonAC	Acetylcholinesterase
CN1c2cc3c(cc2CC1=O)onc3CCC4CCN(CC4)Cc5ccccc5	9.32	389.210327104	4.1915	0	4	5	29	29	113.887	49.58	0	O=C1Cc2cc3onc(CCC4CCN(Cc5ccccc5)CC4)c3cc2N1	nonAC	Acetylcholinesterase
C[N+]1(CCC(CC1)C2=Cc3cc(c(cc3C2=O)OC)OC)Cc4ccccc4	6.6	378.20637017609	4.3403	0	3	5	28	28	110.6419	35.53	1	O=C1C(C2CC[NH+](Cc3ccccc3)CC2)=Cc2ccccc21	nonAC	Acetylcholinesterase
C[N+]1(CCCC(CC1)C(=O)c2cc3cc(c(cc3s2)OC)OC)Cc4ccccc4	8.1	424.19409124009	5.54810000000001	0	4	6	30	30	122.6649	35.53	1	O=C(c1cc2ccccc2s1)C1CCC[NH+](Cc2ccccc2)CC1	nonAC	Acetylcholinesterase
C[N+]1(CCC(C(CC1)O)C(=O)c2cc3cc(c(cc3s2)OC)OC)Cc4ccccc4	7.37	440.18900586009	4.5189	1	5	6	31	31	124.0547	55.76	1	O=C(c1cc2ccccc2s1)C1CCC[NH+](Cc2ccccc2)CC1	nonAC	Acetylcholinesterase
C[N+]1(CCC(CCC(C1)O)CC(=O)c2cc3cc(c(cc3s2)OC)OC)Cc4ccccc4	6.42	468.22030598809	5.29910000000001	1	5	7	33	33	133.2887	55.76	1	O=C(CC1CCCC[NH+](Cc2ccccc2)CC1)c1cc2ccccc2s1	nonAC	Acetylcholinesterase
C[N+]1(CCCCC(CC1)CC(=O)c2cc3cc(c(cc3s2)OC)OC)Cc4ccccc4	6.96	452.22539136809	6.32830000000001	0	4	7	32	32	131.8989	35.53	1	O=C(CC1CCCC[NH+](Cc2ccccc2)CC1)c1cc2ccccc2s1	nonAC	Acetylcholinesterase
C[N+]1(CCC(C(CC1)OC)C(=O)c2cc3cc(c(cc3s2)OC)OC)Cc4ccccc4	6.92	454.20465592409	5.17300000000001	0	5	7	32	32	128.8449	44.76	1	O=C(c1cc2ccccc2s1)C1CCC[NH+](Cc2ccccc2)CC1	nonAC	Acetylcholinesterase
C[N+]1(CCC(=CC1)C(=O)c2cc3cc(c(cc3s2)OC)OC)Cc4ccccc4	6.28	408.16279111209	5.0781	0	4	6	29	29	118.0239	35.53	1	O=C(C1=CC[NH+](Cc2ccccc2)CC1)c1cc2ccccc2s1	nonAC	Acetylcholinesterase
C[N+]1(CCC(C(C1)O)c2cc3cc(c(cc3s2)OC)OC)Cc4ccccc4	4.71	398.17844117609	4.4135	1	4	5	28	28	114.3582	38.69	1	c1ccc(C[NH+]2CCC(c3cc4ccccc4s3)CC2)cc1	nonAC	Acetylcholinesterase
C[N+]1(CCC(=CC1)c2cc3cc(c(cc3s2)OC)OC)Cc4ccccc4	5.57	380.16787649209	5.3524	0	3	5	27	27	113.5874	18.46	1	C1=C(c2cc3ccccc3s2)CC[NH+](Cc2ccccc2)C1	nonAC	Acetylcholinesterase
C[N+]1(CCCC(CC1)C(=O)c2cc3cc(c(cc3s2)OC)OC)CCOC	7.28	392.18900586009	3.9943	0	5	7	27	27	109.2619	44.76	1	O=C(c1cc2ccccc2s1)C1CCC[NH2+]CC1	nonAC	Acetylcholinesterase
C[N+]1(CCCC(CC1)C(=O)c2cc3cc(c(cc3s2)OC)OC)Cc4ccc(o4)[N+](=O)[O-]	7.5	459.15843400409	5.04930000000001	0	7	7	32	32	121.5853	91.81	1	O=C(c1cc2ccccc2s1)C1CCC[NH+](Cc2ccco2)CC1	nonAC	Acetylcholinesterase
C[N+]1(CCCC(CC1)C(=O)c2cc3cc(c(cc3s2)OC)OC)CC4CCCCO4	7.55	432.22030598809	4.917	0	5	6	30	30	120.9769	44.76	1	O=C(c1cc2ccccc2s1)C1CCC[NH+](CC2CCCCO2)CC1	nonAC	Acetylcholinesterase
CC(C)(C)OC(=O)C[N+]1(CCCC(CC1)C(=O)c2cc3cc(c(cc3s2)OC)OC)C	7.1	448.21522060809	4.6896	0	6	6	31	31	123.2309	61.83	1	O=C(c1cc2ccccc2s1)C1CCC[NH2+]CC1	nonAC	Acetylcholinesterase
C[N+]1(CCCC(CC1)C(=O)c2cc3cc(c(cc3s2)OC)OC)CCOc4ccccc4	6.41	454.20465592409	5.42690000000001	0	5	8	32	32	129.3229	44.76	1	O=C(c1cc2ccccc2s1)C1CCC[NH+](CCOc2ccccc2)CC1	nonAC	Acetylcholinesterase
C[N+]1(CCCC(CC1)C(=O)c2cc3cc(c(cc3s2)OC)OC)CC#N	6	373.15804008009	3.87148	0	5	5	26	26	102.9989	59.32	1	O=C(c1cc2ccccc2s1)C1CCC[NH2+]CC1	nonAC	Acetylcholinesterase
C[n+]1ccc(cc1)CCC(=O)C2Cc3cc(c(cc3S2)OC)OC	6.05	344.13149098409	2.747	0	4	6	24	24	93.8410000000001	39.41	1	O=C(CCc1cc[nH+]cc1)C1Cc2ccccc2S1	AC	Acetylcholinesterase
CC[n+]1ccc(cc1)CCC(=O)C2Cc3cc(c(cc3S2)OC)OC	6.55	358.14714104809	3.2299	0	4	7	25	25	98.5340000000001	39.41	1	O=C(CCc1cc[nH+]cc1)C1Cc2ccccc2S1	AC	Acetylcholinesterase
COc1cc2c(cc1OC)SC(C2)C(=O)CCc3cc[n+](cc3)CC=C	8.2	370.14714104809	3.396	0	4	8	26	26	103.057	39.41	1	O=C(CCc1cc[nH+]cc1)C1Cc2ccccc2S1	AC	Acetylcholinesterase
COc1cc2c(cc1OC)SC(C2)C(=O)CCc3cc[n+](cc3)CC4CC4	6.96	384.16279111209	3.62	0	4	8	27	27	105.584	39.41	1	O=C(CCc1cc[n+](CC2CC2)cc1)C1Cc2ccccc2S1	nonAC	Acetylcholinesterase
COc1cc2c(cc1OC)SC(C2)C(=O)CCc3cc[n+](cc3)CC4CCC4	7.4	398.17844117609	4.0101	0	4	8	28	28	110.201	39.41	1	O=C(CCc1cc[n+](CC2CCC2)cc1)C1Cc2ccccc2S1	nonAC	Acetylcholinesterase
CCOCC[n+]1ccc(cc1)CCC(=O)C2Cc3cc(c(cc3S2)OC)OC	8.16	402.17335579609	3.2465	0	5	10	28	28	109.353	48.64	1	O=C(CCc1cc[nH+]cc1)C1Cc2ccccc2S1	AC	Acetylcholinesterase
COc1cc2c(cc1OC)SC(C2)C(=O)CCc3cc[n+](cc3)Cc4ccc(cc4)F	8.59	438.15336930009	4.3974	0	4	8	31	31	118.362	39.41	1	O=C(CCc1cc[n+](Cc2ccccc2)cc1)C1Cc2ccccc2S1	AC	Acetylcholinesterase
COc1cc2c(cc1OC)SC(C2)C(=O)CCc3cc[n+](cc3)Cc4ccc(cc4)C(=O)OC	6	478.16827041609	4.0449	0	6	9	34	34	129.7435	65.71	1	O=C(CCc1cc[n+](Cc2ccccc2)cc1)C1Cc2ccccc2S1	AC	Acetylcholinesterase
COc1cc2c(cc1OC)SC(C2)C(=O)CCc3cc[n+](cc3)Cc4ccsc4	8.22	426.11921204809	4.3198	0	5	8	29	29	116.281	39.41	1	O=C(CCc1cc[n+](Cc2ccsc2)cc1)C1Cc2ccccc2S1	nonAC	Acetylcholinesterase
COc1cc2c(cc1OC)SC(C2)C(=O)CCc3cc[n+](cc3)Cc4cc(oc4)[N+](=O)[O-]	8.35	455.12713387609	3.7595	0	7	9	32	32	117.3244	95.69	1	O=C(CCc1cc[n+](Cc2ccoc2)cc1)C1Cc2ccccc2S1	nonAC	Acetylcholinesterase
C=[N+]1c2ccccc2C(=N1)CCC3CCN(CC3)Cc4ccccc4	6.47	332.21212425209	4.4413	0	2	5	25	25	103.6974	18.61	1	C=[N+]1N=C(CCC2CCN(Cc3ccccc3)CC2)c2ccccc21	nonAC	Acetylcholinesterase
c1ccc(cc1)CN2CCC(CC2)CCc3c4cc5c(cc4on3)NC(=O)C5	9.48	375.19467704	4.1672	1	4	5	28	28	109.1067	58.37	0	O=C1Cc2cc3c(CCC4CCN(Cc5ccccc5)CC4)noc3cc2N1	nonAC	Acetylcholinesterase
C[N+]1(CCC(CC1)C(CC(=O)C2Cc3cc(c(cc3S2)OC)OC)O)Cc4ccccc4	6.72	456.22030598809	4.0975	1	5	8	32	32	127.3142	55.76	1	O=C(CCC1CC[NH+](Cc2ccccc2)CC1)C1Cc2ccccc2S1	nonAC	Acetylcholinesterase
C[N+]1(CCC(CC1)(CC(=O)C2Cc3cc(c(cc3S2)OC)OC)O)Cc4ccccc4	7.05	442.20465592409	3.8515	1	5	7	31	31	122.7672	55.76	1	O=C(CC1CC[NH+](Cc2ccccc2)CC1)C1Cc2ccccc2S1	nonAC	Acetylcholinesterase
C[N+]1(CCC(C=CC1)CC(=O)C2Cc3cc(c(cc3S2)OC)OC)Cc4ccccc4	6.13	438.20974130409	4.9027	0	4	7	31	31	125.8304	35.53	1	O=C(CC1C=CC[NH+](Cc2ccccc2)CC1)C1Cc2ccccc2S1	nonAC	Acetylcholinesterase
C[N+]1(CCC(CC1)CC2Cc3cc(c(cc3S2)OC)OC)Cc4ccccc4	4.52	398.21482668409	5.1675	0	3	6	28	28	116.3004	18.46	1	c1ccc(C[NH+]2CCC(CC3Cc4ccccc4S3)CC2)cc1	nonAC	Acetylcholinesterase
C[N+]1(CCC(CC1)CCC(=O)C2Cc3cc(c(cc3S2)OC)OC)CC(=O)OC	7.27	422.19957054409	3.0995	0	6	8	29	29	112.6614	61.83	1	O=C(CCC1CC[NH2+]CC1)C1Cc2ccccc2S1	nonAC	Acetylcholinesterase
CCC[n+]1ccc(cc1)CCC(=O)C2Cc3cc(c(cc3S2)OC)OC	5.59	372.16279111209	3.62	0	4	8	26	26	103.151	39.41	1	O=C(CCc1cc[nH+]cc1)C1Cc2ccccc2S1	AC	Acetylcholinesterase
COCC[n+]1ccc(cc1)CCC(=O)C2Cc3cc(c(cc3S2)OC)OC	7.52	388.15770573209	2.8564	0	5	9	27	27	104.736	48.64	1	O=C(CCc1cc[nH+]cc1)C1Cc2ccccc2S1	AC	Acetylcholinesterase
COc1cc2c(cc1OC)SC(C2)C(=O)CCc3cc[n+](cc3)Cc4ccccc4	8.34	420.16279111209	4.2583	0	4	8	30	30	118.404	39.41	1	O=C(CCc1cc[n+](Cc2ccccc2)cc1)C1Cc2ccccc2S1	AC	Acetylcholinesterase
c1ccc(cc1)C[n+]2ccc(cc2)CCC(=O)c3ccc4c(c3)OCO4	6.62	346.14376992009	3.5666	0	3	6	26	26	97.3975000000001	39.41	1	O=C(CCc1cc[n+](Cc2ccccc2)cc1)c1ccc2c(c1)OCO2	nonAC	Acetylcholinesterase
CC(c1cccc(c1)OC(=O)NC)N(C)C	7	222.136827816	2.0274	1	3	3	16	16	63.6277	41.57	0	c1ccccc1	AC	Acetylcholinesterase
CNC(=O)Oc1cccc2c1OCC3C2N(CC3)C	7.52	262.131742436	1.79	1	4	1	19	19	70.4987	50.8	0	c1ccc2c(c1)OCC1CCNC21	AC	Acetylcholinesterase
CNC(=O)Oc1cccc2c1CCC3C2N(CC3)C	7.76	260.15247788	2.3438	1	3	1	19	19	73.3247	41.57	0	c1ccc2c(c1)CCC1CCNC21	nonAC	Acetylcholinesterase
CNC(=O)Oc1cccc2c1SCC3C2N(CC3)C	8.09	278.108898816	2.5033	1	4	1	19	19	75.7277	41.57	0	c1ccc2c(c1)SCC1CCNC21	nonAC	Acetylcholinesterase
CC(c1ccccc1)NC(=O)Oc2cccc3c2OCC4C3N(CC4)C	5.73	352.178692628	3.9214	1	4	3	26	26	99.4317000000001	50.8	0	O=C(NCc1ccccc1)Oc1cccc2c1OCC1CCNC21	nonAC	Acetylcholinesterase
CCCCCCCNC(=O)Oc1cccc2c1OCC3C2N(CC3)C	7.69	346.22564282	4.1306	1	4	7	25	25	98.2007000000001	50.8	0	c1ccc2c(c1)OCC1CCNC21	AC	Acetylcholinesterase
CCNC(=O)Oc1cccc2c1OCC3C2N(CC3)C	6.38	276.1473925	2.1801	1	4	2	20	20	75.1157	50.8	0	c1ccc2c(c1)OCC1CCNC21	AC	Acetylcholinesterase
CCNC(=O)Oc1cccc2c1CCC3C2N(CC3)C	6.41	274.168127944	2.7339	1	3	2	20	20	77.9417	41.57	0	c1ccc2c(c1)CCC1CCNC21	nonAC	Acetylcholinesterase
CCN(CC)CCCN1CC(=O)N(CC1=O)C2CC2	4.7	267.19467704	0.551500000000001	0	3	7	19	19	73.72	43.86	0	O=C1CN(C2CC2)C(=O)CN1	nonAC	Acetylcholinesterase
CCN(CC)CCN1CC(=O)N(CC1=O)CCc2ccccc2	4.7	317.210327104	1.2417	0	3	8	23	23	91.0940000000001	43.86	0	O=C1CN(CCc2ccccc2)C(=O)CN1	nonAC	Acetylcholinesterase
CC(C)N(CCN1CC(=O)N(CC1=O)CCc2ccc(cc2Cl)Cl)C(C)C	4.7	413.163682528	3.3255	0	3	8	27	27	110.304	43.86	0	O=C1CN(CCc2ccccc2)C(=O)CN1	nonAC	Acetylcholinesterase
COc1ccc(cc1OC)CCN2CC(=O)N(CC2=O)CCc3ccccn3	4.7	383.18450628	1.5548	0	5	8	28	28	104.351	71.97	0	O=C1CN(CCc2ccccn2)C(=O)CN1CCc1ccccc1	nonAC	Acetylcholinesterase
c1cn(cn1)CCCN2CC(=O)N(CC2=O)CCN3CCCC3	4.7	319.20082504	0.0398000000000012	0	5	7	23	23	85.678	61.68	0	O=C1CN(CCN2CCCC2)C(=O)CN1CCCn1ccnc1	nonAC	Acetylcholinesterase
CC1CCCCN1CCCN2CC(=O)N(CC2=O)CCc3ccc(cc3)F	4.7	375.23220542	2.3035	0	3	7	27	27	102.767	43.86	0	O=C1CN(CCc2ccccc2)C(=O)CN1CCCN1CCCCC1	nonAC	Acetylcholinesterase
c1ccc(cc1)C(CCN2CC(=O)N(CC2=O)CCN3CCOCC3)c4ccccc4	4.7	421.236541852	2.2116	0	4	8	31	31	119.763	53.09	0	O=C1CN(CCN2CCOCC2)C(=O)CN1CCC(c1ccccc1)c1ccccc1	nonAC	Acetylcholinesterase
c1ccc2c(c1)c(c3c(n2)CCCC3)NCCCCCCCNc4c5ccccc5nc6c4CCCC6	9.15166666667	492.32529728	8.01510000000001	2	4	10	37	37	156.8344	49.84	0	c1ccc2c(NCCCCCCCNc3c4c(nc5ccccc35)CCCC4)c3c(nc2c1)CCCC3	nonAC	Acetylcholinesterase
c1ccc2c(c1)c(c3c(n2)CCCC3)NCCNC(=O)CCCCC4CCSS4	7.01	429.190854612	5.3558	2	5	9	29	29	126.8064	54.02	0	O=C(CCCCC1CCSS1)NCCNc1c2c(nc3ccccc13)CCCC2	nonAC	Acetylcholinesterase
c1ccc2c(c1)c(c3c(n2)CCCC3)NCCCNC(=O)CCCCC4CCSS4	8.16	443.206504676	5.74590000000001	2	5	10	30	30	131.4234	54.02	0	O=C(CCCCC1CCSS1)NCCCNc1c2c(nc3ccccc13)CCCC2	nonAC	Acetylcholinesterase
c1ccc2c(c1)c(c3c(n2)CCCC3)NCCCCNC(=O)CCCCC4CCSS4	7.45	457.22215474	6.13600000000001	2	5	11	31	31	136.0404	54.02	0	O=C(CCCCC1CCSS1)NCCCCNc1c2c(nc3ccccc13)CCCC2	nonAC	Acetylcholinesterase
c1ccc2c(c1)c(c3c(n2)CCCC3)NCCCCCNC(=O)CCCCC4CCSS4	7.42	471.237804804	6.52610000000001	2	5	12	32	32	140.6574	54.02	0	O=C(CCCCC1CCSS1)NCCCCCNc1c2c(nc3ccccc13)CCCC2	nonAC	Acetylcholinesterase
c1ccc2c(c1)c(c3c(n2)CCCC3)NCCCCCCNC(=O)CCCCC4CCSS4	7.52	485.253454868	6.91620000000001	2	5	13	33	33	145.2744	54.02	0	O=C(CCCCC1CCSS1)NCCCCCCNc1c2c(nc3ccccc13)CCCC2	nonAC	Acetylcholinesterase
c1ccc2c(c1)c(c3c(n2)CCCC3)NCCCCCCCNC(=O)CCCCC4CCSS4	7.49	499.269104932	7.30630000000001	2	5	14	34	34	149.8914	54.02	0	O=C(CCCCC1CCSS1)NCCCCCCCNc1c2c(nc3ccccc13)CCCC2	nonAC	Acetylcholinesterase
c1cc2c(cc1Cl)nc3c(c2NCCCNC(=O)CCCCC4CCSS4)CCCC3	8.1	477.167532324	6.39930000000001	2	5	10	31	31	136.4334	54.02	0	O=C(CCCCC1CCSS1)NCCCNc1c2c(nc3ccccc13)CCCC2	nonAC	Acetylcholinesterase
c1cc2c(cc1Cl)nc3c(c2N)CCC(C3)CNC(=O)CCCCC4CCSS4	5.96	449.136232196	5.4056	2	5	7	29	29	126.6121	68.01	0	O=C(CCCCC1CCSS1)NCC1CCc2cc3ccccc3nc2C1	nonAC	Acetylcholinesterase
c1cc2c(cc1Cl)nc3c(c2NCCCN)CCCC3	7.67	289.13457532	3.5277	2	3	4	20	20	85.5561	50.94	0	c1ccc2nc3c(cc2c1)CCCC3	AC	Acetylcholinesterase
CC1=CC2Cc3c(c(c4ccc(cc4n3)Cl)N)C(C2)C1	9.0875	284.108026224	4.4664	1	2	0	20	20	84.0914	38.91	0	C1=CC2Cc3nc4ccccc4cc3C(C1)C2	AC	Acetylcholinesterase
COc1cc2ccnc3c2c(c1OC)COC3=O	4.71	245.068807832	1.9224	0	5	2	18	18	63.9665	57.65	0	O=C1OCc2cccc3ccnc1c23	nonAC	Acetylcholinesterase
COc1cc2ccnc3c2c(c1OC)COC3(CC=C)OC	4	301.131408088	3.1575	0	5	5	22	22	83.137	49.81	0	c1cc2c3c(nccc3c1)COC2	nonAC	Acetylcholinesterase
COc1cc2ccnc3c2c(c1OC)COC3(CC(CO)O)OC	4.02	335.136887392	1.3247	2	7	6	24	24	86.0326	90.27	0	c1cc2c3c(nccc3c1)COC2	nonAC	Acetylcholinesterase
COc1cc2ccnc3c2c(c1OC)C(OC3=O)Br	4.34	322.9793199	2.8159	0	5	2	19	19	71.9305	57.65	0	O=C1OCc2cccc3ccnc1c23	nonAC	Acetylcholinesterase
COc1ccc2c3c1OC4C3(CCNC2)C=CC(C4)O	5.97	273.136493468	1.5081	2	4	1	20	20	75.1755	50.72	0	C1=CC23CCNCc4cccc(c42)OC3CC1	nonAC	Acetylcholinesterase
CNC(CCOc1ccc(cc1)[N+](=O)[O-])c2ccc(cc2)OC(=O)N(C)C	7	373.163770836	3.3848	1	6	8	27	27	101.1621	93.94	0	c1ccc(CCCOc2ccccc2)cc1	nonAC	Acetylcholinesterase
CN1CC=Cc2cc(ccc2C1CCOc3ccc(cc3)[N+](=O)[O-])OC(=O)N(C)C	7.85	411.1794209	4.124	0	6	6	30	30	113.7664	85.15	0	C1=Cc2ccccc2C(CCOc2ccccc2)NC1	nonAC	Acetylcholinesterase
c1ccc2c(c1)c(c[nH]2)CCNC(=O)CCCCCCNc3c4ccccc4nc5c3CCCC5	9.3	468.288911772	6.31620000000001	3	3	11	35	35	144.9721	69.81	0	O=C(CCCCCCNc1c2c(nc3ccccc13)CCCC2)NCCc1c[nH]c2ccccc12	nonAC	Acetylcholinesterase
c1ccc2c(c1)c(c3c(n2)CCCC3)NCCCCCC(=O)NCCc4c[nH]c5c4cc(cc5)O	9.35	470.268176328	5.6317	4	4	10	35	35	142.0199	90.04	0	O=C(CCCCCNc1c2c(nc3ccccc13)CCCC2)NCCc1c[nH]c2ccccc12	nonAC	Acetylcholinesterase
COc1ccc2c(c1)c(c[nH]2)CCNC(=O)CCCCCCNc3c4ccccc4nc5c3CCCC5	9.19	498.299476456	6.32480000000001	3	4	12	37	37	151.5241	79.04	0	O=C(CCCCCCNc1c2c(nc3ccccc13)CCCC2)NCCc1c[nH]c2ccccc12	nonAC	Acetylcholinesterase
c1ccc2c(c1)c(c[nH]2)CCNC(=O)CCCCCNc3c4c(nc5c3c(ccc5)Cl)CCCC4	9.06	488.234289356	6.57950000000001	3	3	10	35	35	145.3651	69.81	0	O=C(CCCCCNc1c2c(nc3ccccc13)CCCC2)NCCc1c[nH]c2ccccc12	nonAC	Acetylcholinesterase
CCNC(=O)Oc1ccc2c(c1)C3(CCOC3O2)C	7	263.115758024	2.1914	1	4	2	19	19	68.4797	56.79	0	c1ccc2c(c1)OC1OCCC21	nonAC	Acetylcholinesterase
CC(C)c1ccc(cc1)NC(=O)Oc2ccc3c(c2)C4(CCOC4N3C)C	5.41	366.194342692	4.8748	1	4	3	27	27	106.7317	50.8	0	O=C(Nc1ccccc1)Oc1ccc2c(c1)C1CCOC1N2	AC	Acetylcholinesterase
Cc1ccccc1NC(=O)Oc2ccc3c(c2)C4(CCOC4N3C)C	6.85	338.163042564	4.05982	1	4	2	25	25	97.3797000000001	50.8	0	O=C(Nc1ccccc1)Oc1ccc2c(c1)C1CCOC1N2	AC	Acetylcholinesterase
Cc1ccccc1NC(=O)Oc2ccc3c(c2)C4(CCOC4N3C)C	7.89	338.163042564	4.05982	1	4	2	25	25	97.3797000000001	50.8	0	O=C(Nc1ccccc1)Oc1ccc2c(c1)C1CCOC1N2	AC	Acetylcholinesterase
CCNC(=O)Oc1ccc2c(c1)C3(CCOC3N2C)C	7.09	276.1473925	2.2488	1	4	2	20	20	76.2547	50.8	0	c1ccc2c(c1)NC1OCCC21	nonAC	Acetylcholinesterase
CC12CCOC1N(c3c2cc(cc3)OC(=O)NC)C	7.25	262.131742436	1.8587	1	4	1	19	19	71.6377	50.8	0	c1ccc2c(c1)NC1OCCC21	nonAC	Acetylcholinesterase
CC12CCOC1N(c3c2cc(cc3)OC(=O)NC)C	7.57	262.131742436	1.8587	1	4	1	19	19	71.6377	50.8	0	c1ccc2c(c1)NC1OCCC21	nonAC	Acetylcholinesterase
Cc1ccccc1NC(=O)Oc2ccc3c(c2)C4(CCN(C4N3C)C)C	5.26	351.19467704	3.97502	1	4	2	26	26	104.0577	44.81	0	O=C(Nc1ccccc1)Oc1ccc2c(c1)C1CCNC1N2	AC	Acetylcholinesterase
CCNC(=O)Oc1ccc2c(c1)C3(CCN(C3N2C)C)C	7.03	289.179026976	2.164	1	4	2	21	21	82.9327000000001	44.81	0	c1ccc2c(c1)NC1NCCC21	AC	Acetylcholinesterase
CC12CCN(C1N(c3c2cc(cc3)OC(=O)NC)C)C	5.01	275.163376912	1.7739	1	4	1	20	20	78.3157	44.81	0	c1ccc2c(c1)NC1NCCC21	AC	Acetylcholinesterase
CC(C)c1ccc(cc1)NC(=O)Oc2ccc3c(c2)C4(CC(O3)OC4)C	5.47	353.162708216	4.8174	1	4	3	26	26	98.9567000000001	56.79	0	O=C(Nc1ccccc1)Oc1ccc2c(c1)C1COC(C1)O2	AC	Acetylcholinesterase
Cc1ccccc1NC(=O)Oc2ccc3c(c2)C4(CC(O3)OC4)C	7.01	325.131408088	4.00242	1	4	2	24	24	89.6047000000001	56.79	0	O=C(Nc1ccccc1)Oc1ccc2c(c1)C1COC(C1)O2	AC	Acetylcholinesterase
Cc1ccccc1NC(=O)Oc2ccc3c(c2)C4(CC(O3)OC4)C	7.42	325.131408088	4.00242	1	4	2	24	24	89.6047000000001	56.79	0	O=C(Nc1ccccc1)Oc1ccc2c(c1)C1COC(C1)O2	AC	Acetylcholinesterase
CCNC(=O)Oc1ccc2c(c1)C3(CC(O2)OC3)C	5.62	263.115758024	2.1914	1	4	2	19	19	68.4797	56.79	0	c1ccc2c(c1)OC1CC2CO1	nonAC	Acetylcholinesterase
CCNC(=O)Oc1ccc2c(c1)C3(CC(O2)OC3)C	6.22	263.115758024	2.1914	1	4	2	19	19	68.4797	56.79	0	c1ccc2c(c1)OC1CC2CO1	nonAC	Acetylcholinesterase
CC(C)c1ccc(cc1)NC(=O)Oc2ccc3c(c2)C4(CCOC4O3)C	5.17	353.162708216	4.8174	1	4	3	26	26	98.9567000000001	56.79	0	O=C(Nc1ccccc1)Oc1ccc2c(c1)C1CCOC1O2	AC	Acetylcholinesterase
Cc1ccccc1NC(=O)Oc2ccc3c(c2)C4(CCOC4O3)C	7.44	325.131408088	4.00242	1	4	2	24	24	89.6047000000001	56.79	0	O=C(Nc1ccccc1)Oc1ccc2c(c1)C1CCOC1O2	AC	Acetylcholinesterase
Cc1ccccc1NC(=O)Oc2ccc3c(c2)C4(CCOC4O3)C	7.7	325.131408088	4.00242	1	4	2	24	24	89.6047000000001	56.79	0	O=C(Nc1ccccc1)Oc1ccc2c(c1)C1CCOC1O2	AC	Acetylcholinesterase
CCNC(=O)Oc1ccc2c(c1)C3(CCOC3O2)C	6.31	263.115758024	2.1914	1	4	2	19	19	68.4797	56.79	0	c1ccc2c(c1)OC1OCCC21	nonAC	Acetylcholinesterase
C[N+](C)(CC=C)c1ccc(cc1)CCC(=O)CCc2ccc(cc2)[N+](C)(C)CC=C	7.566	406.29731667618	5.32690000000001	0	1	12	30	30	131.945	17.07	2	O=C(CCc1ccccc1)CCc1ccccc1	nonAC	Acetylcholinesterase
C[N+]1=C(c2cc(c(cc2CC1)OC)OC)Cc3ccc(c(c3)OC)OC	5.26	356.18563473209	2.9512	0	4	6	26	26	101.6604	39.93	1	c1ccc(CC2=[NH+]CCc3ccccc32)cc1	nonAC	Acetylcholinesterase
COc1ccc(cc1OC)Cc2c3cc(c(cc3ccn2)OC)OC	4.61	339.147058152	3.86	0	5	6	25	25	97.1990000000001	49.81	0	c1ccc(Cc2nccc3ccccc23)cc1	nonAC	Acetylcholinesterase
COc1ccc(cc1OC)C(c2c3cc(c(cc3ccn2)OC)OC)O	4.97	355.141972772	3.3509	1	6	6	26	26	98.4548000000001	70.04	0	c1ccc(Cc2nccc3ccccc23)cc1	nonAC	Acetylcholinesterase
COc1ccccc1C(c2c3cc(c(cc3ccn2)OC)OC)O	5.16	325.131408088	3.3423	1	5	5	24	24	91.9028000000001	60.81	0	c1ccc(Cc2nccc3ccccc23)cc1	nonAC	Acetylcholinesterase
CN(C)C(=O)Oc1cccc(c1)[N+](C)(C)C	6.42333333333	223.14410426809	1.9437	0	2	2	16	16	65.719	29.54	1	c1ccccc1	AC	Acetylcholinesterase
c1ccc(c(c1)C#N)c2ccc(cc2)CN3CCN(CC3)C(c4ccc(cc4)F)c5ccc(cc5)F	7.13	479.217304304	6.41068000000001	0	3	6	36	36	138.086	30.27	0	c1ccc(-c2ccc(CN3CCN(C(c4ccccc4)c4ccccc4)CC3)cc2)cc1	nonAC	Acetylcholinesterase
Cc1cc2c(cc1CN3CCN(CC3)C(c4ccc(cc4)F)c5ccc(cc5)F)OCO2	5.87	436.196234512	4.90912	0	4	5	32	32	118.795	24.94	0	c1ccc(C(c2ccccc2)N2CCN(Cc3ccc4c(c3)OCO4)CC2)cc1	nonAC	Acetylcholinesterase
CC1=C(C(=O)C2CCCCC2=N1)CCN3CCN(CC3)C(c4ccc(cc4)F)c5ccc(cc5)F	5.97	477.259169116	5.54980000000001	0	4	6	35	35	134.373	35.91	0	O=C1C(CCN2CCN(C(c3ccccc3)c3ccccc3)CC2)=CN=C2CCCCC12	nonAC	Acetylcholinesterase
Cc1c(c(=O)n2ccccc2n1)CCN3CCN(CC3)C(c4ccc(cc4)F)c5ccc(cc5)F	5.49	474.223117956	4.23082	0	5	6	35	35	132.559	40.85	0	O=c1c(CCN2CCN(C(c3ccccc3)c3ccccc3)CC2)cnc2ccccn12	nonAC	Acetylcholinesterase
c1cc(ccc1C(c2ccc(cc2)F)N3CCN(CC3)CCN4CCCC4)F	7.68	385.232954368	3.7676	0	3	6	28	28	108.33	9.72	0	c1ccc(C(c2ccccc2)N2CCN(CCN3CCCC3)CC2)cc1	nonAC	Acetylcholinesterase
c1cc(ccc1C(c2ccc(cc2)F)N3CCN(CC3)CCN4CCCCC4)F	6.9	399.248604432	4.1577	0	3	6	29	29	112.947	9.72	0	c1ccc(C(c2ccccc2)N2CCN(CCN3CCCCC3)CC2)cc1	nonAC	Acetylcholinesterase
c1cc(ccc1C(c2ccc(cc2)F)N3CCN(CC3)CCN4CCOCC4)F	6.55	401.227868988	3.004	0	4	6	29	29	109.915	18.95	0	c1ccc(C(c2ccccc2)N2CCN(CCN3CCOCC3)CC2)cc1	nonAC	Acetylcholinesterase
CC1=CC2Cc3c(c(c4ccc(cc4n3)Cl)N)C(C1)C2NC=O	7.01	327.113839876	3.1909	2	3	2	23	23	92.4621	68.01	0	C1=CC2Cc3nc4ccccc4cc3C(C1)C2	AC	Acetylcholinesterase
CC1=CC2Cc3c(c(c4ccc(cc4n3)Cl)N)C(C1)C2N	6.65	299.118925256	3.4036	2	3	0	21	21	87.4498	64.93	0	C1=CC2Cc3nc4ccccc4cc3C(C1)C2	AC	Acetylcholinesterase
CC1=CC2Cc3c(c(c4ccc(cc4n3)Cl)N)C(C1)C2NS(=O)(=O)C	7.39	377.09647556	2.9941	2	4	2	25	25	101.2419	85.08	0	C1=CC2Cc3nc4ccccc4cc3C(C1)C2	AC	Acetylcholinesterase
COc1cc(cc(c1OC)OC)C(=O)NNc2c3ccccc3nc4c2CCCC4	6.41	407.18450628	3.8963	2	6	6	30	30	115.5719	81.71	0	O=C(NNc1c2c(nc3ccccc13)CCCC2)c1ccccc1	nonAC	Acetylcholinesterase
COc1cc(cc(c1OC)OC)CCC(=O)NCC(=O)NNc2c3ccccc3nc4c2CCCC4	7.39	492.237270124	3.3315	3	7	10	36	36	137.5791	110.81	0	O=C(CCc1ccccc1)NCC(=O)NNc1c2c(nc3ccccc13)CCCC2	nonAC	Acetylcholinesterase
COc1cc(cc(c1OC)OC)CCC(=O)NNc2c3ccccc3nc4c2CCCC4	6.44	435.215806408	4.2153	2	6	8	32	32	124.5694	81.71	0	O=C(CCc1ccccc1)NNc1c2c(nc3ccccc13)CCCC2	nonAC	Acetylcholinesterase
COc1cc(cc(c1OC)OC)C(=O)NCCCC(=O)NNc2c3ccccc3nc4c2CCCC4	6.62	492.237270124	3.7927	3	7	10	36	36	137.8156	110.81	0	O=C(CCCNC(=O)c1ccccc1)NNc1c2c(nc3ccccc13)CCCC2	nonAC	Acetylcholinesterase
COc1cc(cc(c1OC)OC)C(=O)NCCC(=O)NNc2c3ccccc3nc4c2CCCC4	7.05	478.22162006	3.4026	3	7	9	35	35	133.1986	110.81	0	O=C(CCNC(=O)c1ccccc1)NNc1c2c(nc3ccccc13)CCCC2	nonAC	Acetylcholinesterase
COc1cc(cc(c1OC)OC)C(=O)NCC(=O)NNc2c3ccccc3nc4c2CCCC4	7.29	464.205969996	3.0125	3	7	8	34	34	128.5816	110.81	0	O=C(CNC(=O)c1ccccc1)NNc1c2c(nc3ccccc13)CCCC2	nonAC	Acetylcholinesterase
CCOC(=O)C1=C(Nc2c(c(c3c(n2)CCCC3)N)C1c4ccc(cc4)OC)C	7.0675	393.205241724	3.9457	2	6	4	29	29	113.0841	86.47	0	C1=CC(c2ccccc2)c2cc3c(nc2N1)CCCC3	nonAC	Acetylcholinesterase
CCOC(=O)C1=C(Nc2c(c(c3c(n2)CCCC3)N)C1c4cccc(c4)OC)C	7.24	393.205241724	3.9457	2	6	4	29	29	113.0841	86.47	0	C1=CC(c2ccccc2)c2cc3c(nc2N1)CCCC3	nonAC	Acetylcholinesterase
CCOC(=O)C1=C(Nc2c(c(c3c(n2)CCCC3)N)C1c4ccccc4OC)C	6.63	393.205241724	3.9457	2	6	4	29	29	113.0841	86.47	0	C1=CC(c2ccccc2)c2cc3c(nc2N1)CCCC3	nonAC	Acetylcholinesterase
CCOC(=O)C1=C(Nc2c(c(c3c(n2)CCCC3)N)C1c4ccc(cc4)C)C	6.77	377.210327104	4.24552	2	5	3	28	28	111.2691	77.24	0	C1=CC(c2ccccc2)c2cc3c(nc2N1)CCCC3	nonAC	Acetylcholinesterase
CCOC(=O)C1=C(Nc2c(c(c3c(n2)CCCC3)N)C1c4ccc(cc4)[N+](=O)[O-])C	6.51	408.179755248	3.8453	2	7	4	30	30	113.1865	120.38	0	C1=CC(c2ccccc2)c2cc3c(nc2N1)CCCC3	nonAC	Acetylcholinesterase
CCOC(=O)C1=C(Nc2c(c(c3c(n2)CCCC3)N)C1c4cccc(c4)[N+](=O)[O-])C	6.72	408.179755248	3.8453	2	7	4	30	30	113.1865	120.38	0	C1=CC(c2ccccc2)c2cc3c(nc2N1)CCCC3	nonAC	Acetylcholinesterase
CCOC(=O)C1=C(Nc2c(c(c3c(n2)CCCC3)N)C1c4ccccc4[N+](=O)[O-])C	6.47	408.179755248	3.8453	2	7	4	30	30	113.1865	120.38	0	C1=CC(c2ccccc2)c2cc3c(nc2N1)CCCC3	nonAC	Acetylcholinesterase
CCOC(=O)C1=C(Nc2c(c(c3c(n2)CCCC3)N)C1c4ccc(cc4)F)C	6.71333333333	381.185255228	4.0762	2	5	3	28	28	106.4901	77.24	0	C1=CC(c2ccccc2)c2cc3c(nc2N1)CCCC3	nonAC	Acetylcholinesterase
CCOC(=O)C1=C(Nc2c(c(c3c(n2)CCCC3)N)C1c4ccccc4)C	6.91333333333	363.19467704	3.9371	2	5	3	27	27	106.5321	77.24	0	C1=CC(c2ccccc2)c2cc3c(nc2N1)CCCC3	nonAC	Acetylcholinesterase
Cc1c2c(cc[n+]1C)c3cc(ccc3n2C)O	5.72	227.11788952009	2.17002	1	2	0	17	17	68.0028	29.04	1	c1ccc2c(c1)[nH]c1c[nH+]ccc12	nonAC	Acetylcholinesterase
Cc1c2c(cc[n+]1C)c3cc(ccc3[nH]2)O	6.005	213.10223945609	2.15962	2	1	0	16	16	63.3825	39.9	1	c1ccc2c(c1)[nH]c1c[nH+]ccc12	nonAC	Acetylcholinesterase
Cn1c2ccc(cc2c3c1c[n+](cc3)C)O	5.745	213.10223945609	1.8616	1	2	0	16	16	63.2658	29.04	1	c1ccc2c(c1)[nH]c1c[nH+]ccc12	nonAC	Acetylcholinesterase
C[n+]1ccc2c3cc(ccc3[nH]c2c1)O	5.38	199.08658939209	1.8512	2	1	0	15	15	58.6455	39.9	1	c1ccc2c(c1)[nH]c1c[nH+]ccc12	nonAC	Acetylcholinesterase
Cc1c2c(cc[n+]1C)c3cc(ccc3[nH]2)OC	6.11	227.11788952009	2.46262	1	1	1	17	17	68.2697	28.9	1	c1ccc2c(c1)[nH]c1c[nH+]ccc12	nonAC	Acetylcholinesterase
Cn1c2ccc(cc2c3c1c[n+](cc3)C)OC	5.875	227.11788952009	2.1646	0	2	1	17	17	68.153	18.04	1	c1ccc2c(c1)[nH]c1c[nH+]ccc12	nonAC	Acetylcholinesterase
C[n+]1ccc2c3cc(ccc3[nH]c2c1)OC	5.66	213.10223945609	2.1542	1	1	1	16	16	63.5327	28.9	1	c1ccc2c(c1)[nH]c1c[nH+]ccc12	nonAC	Acetylcholinesterase
Cc1c2c(ccn1)c3cc(ccc3n2C)OC	4.93	226.110613068	3.04352	0	3	1	17	17	69.509	27.05	0	c1ccc2c(c1)[nH]c1cnccc12	nonAC	Acetylcholinesterase
CN(CCCOc1ccc2c(c1)oc3ccccc3c2=O)Cc4ccccc4	5.57	373.167793596	4.8471	0	4	7	28	28	112.878	42.68	0	O=c1c2ccccc2oc2cc(OCCCNCc3ccccc3)ccc12	AC	Acetylcholinesterase
CCN(CCCCCCCOc1ccc2c(c1)oc3ccccc3c2=O)Cc4ccccc4OC	5.5	473.2566086	6.80620000000001	0	5	13	35	35	142.515	51.91	0	O=c1c2ccccc2oc2cc(OCCCCCCCNCc3ccccc3)ccc12	AC	Acetylcholinesterase
CN(CCCCCCCOc1ccc2c(c1)oc3ccccc3c2=O)Cc4cccc(c4)OC	4.4	459.240958536	6.41610000000001	0	5	12	34	34	137.898	51.91	0	O=c1c2ccccc2oc2cc(OCCCCCCCNCc3ccccc3)ccc12	AC	Acetylcholinesterase
CN(CCCCCCCOc1ccc2c(c1)oc3ccccc3c2=O)Cc4ccccc4OC	5.66	459.240958536	6.41610000000001	0	5	12	34	34	137.898	51.91	0	O=c1c2ccccc2oc2cc(OCCCCCCCNCc3ccccc3)ccc12	AC	Acetylcholinesterase
CN(CCCOc1ccc2c(c1)oc3ccccc3c2=O)Cc4ccccc4OC	5.47	403.17835828	4.8557	0	5	8	30	30	119.43	51.91	0	O=c1c2ccccc2oc2cc(OCCCNCc3ccccc3)ccc12	AC	Acetylcholinesterase
CN(CCCCCCCOc1ccc2c(c1)oc3cc(c(cc3c2=O)OC)OC)Cc4ccccc4	5.64	489.25152322	6.42470000000001	0	6	13	36	36	144.45	61.14	0	O=c1c2ccccc2oc2cc(OCCCCCCCNCc3ccccc3)ccc12	AC	Acetylcholinesterase
CN(CCCCCCCOc1ccc2c(c1)oc3cc(ccc3c2=O)OC)Cc4ccccc4	5.11	459.240958536	6.41610000000001	0	5	12	34	34	137.898	51.91	0	O=c1c2ccccc2oc2cc(OCCCCCCCNCc3ccccc3)ccc12	AC	Acetylcholinesterase
CN(CCCCCCCCOc1ccc2c(c1)oc3ccccc3c2=O)Cc4ccccc4	4.99	443.246043916	6.79760000000001	0	4	12	33	33	135.963	42.68	0	O=c1c2ccccc2oc2cc(OCCCCCCCCNCc3ccccc3)ccc12	nonAC	Acetylcholinesterase
CN(CCCCCCCOc1ccc2c(c1)oc3ccccc3c2=O)Cc4ccccc4	5.55	429.230393852	6.40750000000001	0	4	11	32	32	131.346	42.68	0	O=c1c2ccccc2oc2cc(OCCCCCCCNCc3ccccc3)ccc12	AC	Acetylcholinesterase
CN(CCCCCCOc1ccc2c(c1)oc3ccccc3c2=O)Cc4ccccc4	5.54	415.214743788	6.01740000000001	0	4	10	31	31	126.729	42.68	0	O=c1c2ccccc2oc2cc(OCCCCCCNCc3ccccc3)ccc12	AC	Acetylcholinesterase
CN(CCCCCOc1ccc2c(c1)oc3ccccc3c2=O)Cc4ccccc4	5.155	401.199093724	5.62730000000001	0	4	9	30	30	122.112	42.68	0	O=c1c2ccccc2oc2cc(OCCCCCNCc3ccccc3)ccc12	AC	Acetylcholinesterase
CN(CCCCOc1ccc2c(c1)oc3ccccc3c2=O)Cc4ccccc4	5.2	387.18344366	5.2372	0	4	8	29	29	117.495	42.68	0	O=c1c2ccccc2oc2cc(OCCCCNCc3ccccc3)ccc12	AC	Acetylcholinesterase
CC1CC2CC(=O)C3C24C(CCN(C4=C1)CC(C3)O)O	4.55	277.167793596	0.9329	2	4	0	20	20	73.7216	60.77	0	O=C1CC2CCC=C3N4CCCC1C32CCC4	nonAC	Acetylcholinesterase
CC1=CC2C3CCCN4C3(C1)C(CCC4)C(=O)C2O	4.78	261.172878976	1.757	1	3	0	19	19	72.6298	40.54	0	O=C1CC2C=CCC34C1CCCN3CCCC24	nonAC	Acetylcholinesterase
C[N+](C)(Cc1ccccc1)Cc2ccc(cc2)c3cc4cc(c(cc4oc3=O)OC)OC	7.98	430.20128479609	5.2538	0	4	7	32	32	126.9824	48.67	1	O=c1oc2ccccc2cc1-c1ccc(C[NH2+]Cc2ccccc2)cc1	nonAC	Acetylcholinesterase
CN(Cc1ccccc1)Cc2ccc(cc2)c3cc(=O)c4ccc(cc4o3)OC	4.09	385.167793596	5.1006	0	4	6	29	29	116.085	42.68	0	O=c1cc(-c2ccc(CNCc3ccccc3)cc2)oc2ccccc12	nonAC	Acetylcholinesterase
CN(Cc1ccccc1)Cc2ccc(cc2)c3cc(=O)c4cc(ccc4o3)OC	4.74	385.167793596	5.10060000000001	0	4	6	29	29	116.085	42.68	0	O=c1cc(-c2ccc(CNCc3ccccc3)cc2)oc2ccccc12	nonAC	Acetylcholinesterase
CN(Cc1ccccc1)Cc2ccc(cc2)c3cc(=O)c4cc(c(cc4o3)OC)OC	5.51	415.17835828	5.1092	0	5	7	31	31	122.637	51.91	0	O=c1cc(-c2ccc(CNCc3ccccc3)cc2)oc2ccccc12	nonAC	Acetylcholinesterase
CN(Cc1ccccc1)Cc2cccc(c2)c3cc(=O)c4cc(c(cc4o3)OC)OC	5.64	415.17835828	5.1092	0	5	7	31	31	122.637	51.91	0	O=c1cc(-c2cccc(CNCc3ccccc3)c2)oc2ccccc12	nonAC	Acetylcholinesterase
CCN(Cc1ccccc1)Cc2cccc(c2)c3coc4cc(c(cc4c3=O)OC)OC	5.8	429.194008344	5.49930000000001	0	5	8	32	32	127.254	51.91	0	O=c1c(-c2cccc(CNCc3ccccc3)c2)coc2ccccc12	nonAC	Acetylcholinesterase
CN(Cc1ccccc1)Cc2cccc(c2)c3coc4cc(c(cc4c3=O)OC)OC	5.7	415.17835828	5.1092	0	5	7	31	31	122.637	51.91	0	O=c1c(-c2cccc(CNCc3ccccc3)c2)coc2ccccc12	nonAC	Acetylcholinesterase
CN(Cc1ccccc1)Cc2ccc(cc2)c3coc4cc(c(cc4c3=O)OC)OC	5.91	415.17835828	5.1092	0	5	7	31	31	122.637	51.91	0	O=c1c(-c2ccc(CNCc3ccccc3)cc2)coc2ccccc12	nonAC	Acetylcholinesterase
CN(Cc1ccccc1)Cc2ccc(cc2)c3cc4cc(ccc4oc3=O)N	6.55	370.168127944	4.6742	1	4	5	28	28	113.9454	59.47	0	O=c1oc2ccccc2cc1-c1ccc(CNCc2ccccc2)cc1	AC	Acetylcholinesterase
CN(Cc1ccccc1)Cc2ccc(cc2)c3cc4cc(ccc4oc3=O)[N+](=O)[O-]	6.83	400.14230712	5.0002	0	5	6	30	30	116.1874	76.59	0	O=c1oc2ccccc2cc1-c1ccc(CNCc2ccccc2)cc1	AC	Acetylcholinesterase
COc1cc2cc(c(=O)oc2cc1OC)c3ccc(cc3)CN(CCO)Cc4ccccc4	7.31	445.188922964	4.4717	1	6	9	33	33	128.6658	72.14	0	O=c1oc2ccccc2cc1-c1ccc(CNCc2ccccc2)cc1	AC	Acetylcholinesterase
CCN(Cc1ccccc1)Cc2ccc(cc2)c3cc4cc(c(cc4oc3=O)OC)OC	7.745	429.194008344	5.49930000000001	0	5	8	32	32	127.254	51.91	0	O=c1oc2ccccc2cc1-c1ccc(CNCc2ccccc2)cc1	AC	Acetylcholinesterase
CN(Cc1ccc(cc1)c2cc3cc(c(cc3oc2=O)OC)OC)Cc4ccc(cc4)OC	5.65	445.188922964	5.1178	0	6	8	33	33	129.189	61.14	0	O=c1oc2ccccc2cc1-c1ccc(CNCc2ccccc2)cc1	AC	Acetylcholinesterase
CN(Cc1ccc(cc1)c2cc3cc(c(cc3oc2=O)OC)OC)Cc4cccc(c4)OC	6.15	445.188922964	5.1178	0	6	8	33	33	129.189	61.14	0	O=c1oc2ccccc2cc1-c1ccc(CNCc2ccccc2)cc1	AC	Acetylcholinesterase
CN(Cc1ccc(cc1)c2cc3cc(c(cc3oc2=O)OC)OC)Cc4ccccc4OC	7.21	445.188922964	5.1178	0	6	8	33	33	129.189	61.14	0	O=c1oc2ccccc2cc1-c1ccc(CNCc2ccccc2)cc1	AC	Acetylcholinesterase
Cc1ccc(cc1)CN(C)Cc2ccc(cc2)c3cc4cc(c(cc4oc3=O)OC)OC	6.51	429.194008344	5.41762	0	5	7	32	32	127.374	51.91	0	O=c1oc2ccccc2cc1-c1ccc(CNCc2ccccc2)cc1	AC	Acetylcholinesterase
Cc1cccc(c1)CN(C)Cc2ccc(cc2)c3cc4cc(c(cc4oc3=O)OC)OC	6.91	429.194008344	5.41762	0	5	7	32	32	127.374	51.91	0	O=c1oc2ccccc2cc1-c1ccc(CNCc2ccccc2)cc1	AC	Acetylcholinesterase
Cc1ccccc1CN(C)Cc2ccc(cc2)c3cc4cc(c(cc4oc3=O)OC)OC	6.44	429.194008344	5.41762	0	5	7	32	32	127.374	51.91	0	O=c1oc2ccccc2cc1-c1ccc(CNCc2ccccc2)cc1	AC	Acetylcholinesterase
CN(Cc1ccc(cc1)c2cc3cc(c(cc3oc2=O)OC)OC)Cc4ccc(cc4)[N+](=O)[O-]	4.61	460.163436488	5.0174	0	7	8	34	34	129.2914	95.05	0	O=c1oc2ccccc2cc1-c1ccc(CNCc2ccccc2)cc1	AC	Acetylcholinesterase
CN(Cc1ccc(cc1)c2cc3cc(c(cc3oc2=O)OC)OC)Cc4cccc(c4)[N+](=O)[O-]	6.43	460.163436488	5.0174	0	7	8	34	34	129.2914	95.05	0	O=c1oc2ccccc2cc1-c1ccc(CNCc2ccccc2)cc1	AC	Acetylcholinesterase
CN(Cc1ccc(cc1)c2cc3cc(c(cc3oc2=O)OC)OC)Cc4ccccc4[N+](=O)[O-]	6.01	460.163436488	5.0174	0	7	8	34	34	129.2914	95.05	0	O=c1oc2ccccc2cc1-c1ccc(CNCc2ccccc2)cc1	AC	Acetylcholinesterase
CN(Cc1ccccc1)Cc2ccc(cc2)c3cc4cc(ccc4oc3=O)OC	6.79	385.167793596	5.1006	0	4	6	29	29	116.085	42.68	0	O=c1oc2ccccc2cc1-c1ccc(CNCc2ccccc2)cc1	AC	Acetylcholinesterase
CN(Cc1ccccc1)Cc2cccc(c2)c3cc4cc(ccc4oc3=O)OC	6.52	385.167793596	5.1006	0	4	6	29	29	116.085	42.68	0	O=c1oc2ccccc2cc1-c1cccc(CNCc2ccccc2)c1	nonAC	Acetylcholinesterase
CN(Cc1ccccc1)Cc2ccc(cc2)c3cc4ccc(cc4oc3=O)OC	6.05	385.167793596	5.1006	0	4	6	29	29	116.085	42.68	0	O=c1oc2ccccc2cc1-c1ccc(CNCc2ccccc2)cc1	AC	Acetylcholinesterase
CN(Cc1ccccc1)Cc2cccc(c2)c3cc4ccc(cc4oc3=O)OC	5.64	385.167793596	5.1006	0	4	6	29	29	116.085	42.68	0	O=c1oc2ccccc2cc1-c1cccc(CNCc2ccccc2)c1	nonAC	Acetylcholinesterase
CN(Cc1ccccc1)Cc2cccc(c2)c3cc4cc(c(cc4oc3=O)OC)OC	6.7	415.17835828	5.1092	0	5	7	31	31	122.637	51.91	0	O=c1oc2ccccc2cc1-c1cccc(CNCc2ccccc2)c1	nonAC	Acetylcholinesterase
CN(Cc1ccccc1)Cc2ccc3c(c2)oc4cc(c(cc4c3=O)OC)OC	4.52	389.162708216	4.59540000000001	0	5	6	29	29	114.707	51.91	0	O=c1c2ccccc2oc2cc(CNCc3ccccc3)ccc12	nonAC	Acetylcholinesterase
CCCCC1=NC2(CCCC2)C(=O)N1Cc3ccc(cc3)c4ccccc4C#N	7.08	385.215412484	5.46898000000001	0	3	6	29	29	115.302	56.46	0	O=C1N(Cc2ccc(-c3ccccc3)cc2)C=NC12CCCC2	nonAC	Acetylcholinesterase
CCCCC1=NC2(CCCC2)C(=O)N1Cc3ccc(cc3)Br	7.16	362.099375456	4.6928	0	2	5	22	22	92.851	32.67	0	O=C1N(Cc2ccccc2)C=NC12CCCC2	nonAC	Acetylcholinesterase
CCCCC1=NC2(CCCC2)C(=O)N1Cc3ccc(cc3)c4ccccc4C(=O)OC(C)(C)C	6.57	460.272593012	6.55260000000001	0	4	7	34	34	135.7555	58.97	0	O=C1N(Cc2ccc(-c3ccccc3)cc2)C=NC12CCCC2	nonAC	Acetylcholinesterase
CCCCC1=NC2(CCCC2)C(=O)N1Cc3ccc(cc3)c4ccccc4C(=O)OC	6.62	418.22564282	5.38390000000001	0	4	7	31	31	121.9265	58.97	0	O=C1N(Cc2ccc(-c3ccccc3)cc2)C=NC12CCCC2	nonAC	Acetylcholinesterase
CCCCC1=NC2(CCCC2)C(=O)N1CC(=O)c3ccc(cc3)Cl	6.54	346.144805656	4.2664	0	3	6	24	24	95.6545	49.74	0	O=C(CN1C=NC2(CCCC2)C1=O)c1ccccc1	nonAC	Acetylcholinesterase
CCCCC1=NC2(CCCC2)C(=O)N1Cc3cc4c(cc3C)OCO4	6.64	342.194342692	3.96742	0	4	5	25	25	96.0110000000001	51.13	0	O=C1N(Cc2ccc3c(c2)OCO3)C=NC12CCCC2	nonAC	Acetylcholinesterase
CCCCC1=NC2(CCCC2)C(=O)N1CCN3C(=O)c4ccccc4C3=O	6.64	367.18959166	3.0263	0	4	6	27	27	101.681	70.05	0	O=C1c2ccccc2C(=O)N1CCN1C=NC2(CCCC2)C1=O	nonAC	Acetylcholinesterase
CCCCC1=NC2(CCCC2)C(=O)N1Cc3ccc(cc3)[N+](=O)[O-]	6.87	329.173941596	3.8385	0	4	6	24	24	91.8054	75.81	0	O=C1N(Cc2ccccc2)C=NC12CCCC2	nonAC	Acetylcholinesterase
CCCCC1=NC2(CCCC2)C(=O)N1Cc3cc(c(cc3Br)OC)OC	7.08	422.120504824	4.71	0	4	7	26	26	105.955	51.13	0	O=C1N(Cc2ccccc2)C=NC12CCCC2	nonAC	Acetylcholinesterase
CCC(C)C1=NC2CC=C3CC4C(CCC3C2(CN1)C)C5(CC(C(C5(CC4=O)C)C(C)N(C)C)O)C	5.42	497.398127872	5.08800000000001	2	5	4	36	36	146.9095	64.93	0	O=C1CC2CCCC2C2CCC3C(=CCC4N=CNCC43)CC12	nonAC	Acetylcholinesterase
CCC(C)C1=NC2CCC34CC35C(CCC4C2(CN1)C)C6(CC(C(C6(CC5=O)C)C(C)N(C)C)O)C	5.36	497.398127872	4.92190000000001	2	5	4	36	36	144.8195	64.93	0	O=C1CC2CCCC2C2CCC3C4CNC=NC4CCC34CC124	nonAC	Acetylcholinesterase
CC(C)C1=NC2CCC34CC35C(CCC4C2(CN1)C)C6(CC(C(C6(CC5=O)C)C(C)N(C)C)O)C	5.51	483.382477808	4.5318	2	5	3	35	35	140.2025	64.93	0	O=C1CC2CCCC2C2CCC3C4CNC=NC4CCC34CC124	nonAC	Acetylcholinesterase
CC(C)C1=NC2CC=C3CC4C(CCC3C2(CO1)C)C5(CC(C(C5(CC4=O)C)C(C)NC)O)C	6.29	470.350843332	4.78270000000001	2	5	3	34	34	135.6145	70.92	0	O=C1CC2CCCC2C2CCC3C(=CCC4N=COCC43)CC12	nonAC	Acetylcholinesterase
CCC(C)C1=NC2CC=C3CC4C(CCC3C2(CO1)C)C5(CC(C(C5(CC4=O)C)C(C)N(C)C)O)C	6.58	498.38214346	5.51500000000001	1	5	4	36	36	144.8588	62.13	0	O=C1CC2CCCC2C2CCC3C(=CCC4N=COCC43)CC12	nonAC	Acetylcholinesterase
CC(C1C(CC2(C1(CC(=O)C3C2CCC4C(=CCC5C4(COC(=N5)C(C)(C)C)C)C3)C)C)O)N(C)C	6.46	498.38214346	5.51500000000001	1	5	2	36	36	144.8588	62.13	0	O=C1CC2CCCC2C2CCC3C(=CCC4N=COCC43)CC12	nonAC	Acetylcholinesterase
CC1=NC2CC=C3CC4C(CCC3C2(CO1)C)C5(CC(C(C5(CC4=O)C)C(C)N(C)C)O)C	5.28	456.335193268	4.4888	1	5	2	33	33	131.0778	62.13	0	O=C1CC2CCCC2C2CCC3C(=CCC4N=COCC43)CC12	nonAC	Acetylcholinesterase
CC(C)C1=NC2CC=C3CC4C(CCC3C2(CO1)C)C5(CC(C(C5(CC4=O)C)C(C)N(C)C)O)C	6.52	484.366493396	5.12490000000001	1	5	3	35	35	140.2418	62.13	0	O=C1CC2CCCC2C2CCC3C(=CCC4N=COCC43)CC12	nonAC	Acetylcholinesterase
CC(=O)OC1C(C=C2CCN3C2C1c4cc5c(cc4C3)OCO5)O	6.02	329.126322708	1.3194	1	6	1	24	24	83.7648	68.23	0	C1=C2CCN3Cc4cc5c(cc4C(CC1)C23)OCO5	nonAC	Acetylcholinesterase
COc1cc2c(cc1OC)-c3cccc4c3N(C2)CC4	5.41	267.125928784	3.2469	0	3	2	20	20	79.736	21.7	0	c1ccc2c(c1)CN1CCc3cccc-2c31	nonAC	Acetylcholinesterase
CN1CCC23C=CC(CC2Oc4c3c(ccc4O)C1)O	7	273.136493468	1.5473	2	4	0	20	20	74.9156	52.93	0	C1=CC23CCNCc4cccc(c42)OC3CC1	nonAC	Acetylcholinesterase
CN1Cc2ccc(c3c2C4(C=CC(CC4O3)O)C(C1)O)OC	5.05	303.147058152	0.8211	2	5	1	22	22	81.1926	62.16	0	C1=CC23CCNCc4cccc(c42)OC3CC1	nonAC	Acetylcholinesterase
CN1Cc2ccc(c3c2C4(C=CC(CC4O3)O)C(C1)O)OC	5.79	303.147058152	0.8211	2	5	1	22	22	81.1926	62.16	0	C1=CC23CCNCc4cccc(c42)OC3CC1	nonAC	Acetylcholinesterase
CN1CCC2=CC(C(C3(C21)c4cc(c(cc4C(=O)O3)OC)OC)O)O	5.64	347.136887392	0.4354	2	7	2	25	25	87.7711000000001	88.46	0	O=C1OC2(CCC=C3CCNC32)c2ccccc21	nonAC	Acetylcholinesterase
c1cc(c2c3c1CNCCC34C=CC(CC4O2)O)O	5.85	259.120843404	1.2051	3	4	0	19	19	70.2883	61.72	0	C1=CC23CCNCc4cccc(c42)OC3CC1	nonAC	Acetylcholinesterase
c1c(cc2c3cc4c(cc3c[n+]5c2c1CC5)OCO4)[O-]	5.42	265.073893212	1.6389	0	3	0	20	20	70.922	45.4	0	c1cc2c3c(c1)c1cc4c(cc1c[n+]3CC2)OCO4	nonAC	Acetylcholinesterase
C1CSSC1CCCCC(=O)O	9	206.043521688	2.7851	1	3	5	12	12	54.5578	37.3	0	C1CSSC1	nonAC	Acetylcholinesterase
c1ccc2c(c1)c(c3c(n2)CCCC3)NCCc4ccc(cc4)OCCCN5CCCCC5	8.59	443.293662804	6.02300000000001	1	4	9	33	33	137.4237	37.39	0	c1ccc2c(NCCc3ccc(OCCCN4CCCCC4)cc3)c3c(nc2c1)CCCC3	nonAC	Acetylcholinesterase
CCN(C)C(=O)Oc1ccc2c(c1)C(CC2)NCC#C	4.28	272.15247788	2.3472	1	3	4	20	20	78.6677	41.57	0	c1ccc2c(c1)CCC2	AC	Acetylcholinesterase
CCCN(C)C(=O)Oc1cc2c(cc1Cl)CCC2NCC#C	4.36	320.129155592	3.3907	1	3	5	22	22	88.2947	41.57	0	c1ccc2c(c1)CCC2	AC	Acetylcholinesterase
Cc1c(c(=O)oc2c1ccc(c2)OCc3cccc(c3)Cl)C	5.47	314.07097202	4.64224	0	3	3	22	22	87.742	39.44	0	O=c1ccc2ccc(OCc3ccccc3)cc2o1	nonAC	Acetylcholinesterase
c1ccc(cc1)CCC[n+]2ccc(cc2)C=NOCc3c(cccc3Cl)Cl	6.75	399.10254507209	5.4644	0	2	8	27	27	110.245	25.47	1	C(=NOCc1ccccc1)c1cc[n+](CCCc2ccccc2)cc1	nonAC	Acetylcholinesterase
c1ccc2c(c1)c(c3c(n2)CCCC3)NCCCNC(=O)CO[N+](=O)[O-]	7.55	358.164105184	2.2401	2	6	8	26	26	97.4478	106.39	0	c1ccc2nc3c(cc2c1)CCCC3	AC	Acetylcholinesterase
CC(C)(C)C(=O)NCCCCNc1c2ccccc2nc3c1CCCC3	7.67	353.246712612	4.468	2	3	6	26	26	108.5734	54.02	0	c1ccc2nc3c(cc2c1)CCCC3	AC	Acetylcholinesterase
CC(C)(CO[N+](=O)[O-])C(=O)NCCCCNc1c2ccccc2nc3c1CCCC3	6.65	414.22670544	3.6564	2	6	10	30	30	115.8458	106.39	0	c1ccc2nc3c(cc2c1)CCCC3	AC	Acetylcholinesterase
CC(C)(CO[N+](=O)[O-])C(=O)NCCCNc1c2ccccc2nc3c1CCCC3	7.16	400.211055376	3.2663	2	6	9	29	29	111.2288	106.39	0	c1ccc2nc3c(cc2c1)CCCC3	AC	Acetylcholinesterase
c1ccc2c(c1)c(c3c(n2)CCCC3)NCCCCNC(=O)CON=[N+](N4CCCC4)[O-]	7.3	440.253588884	3.3268	2	6	10	32	32	121.9328	104.92	0	O=C(CON=[NH+]N1CCCC1)NCCCCNc1c2c(nc3ccccc13)CCCC2	nonAC	Acetylcholinesterase
c1ccc2c(c1)c(c3c(n2)CCCC3)NCCCNC(=O)CON=[N+](N4CCCC4)[O-]	7.45	426.23793882	2.9367	2	6	9	31	31	117.3158	104.92	0	O=C(CON=[NH+]N1CCCC1)NCCCNc1c2c(nc3ccccc13)CCCC2	nonAC	Acetylcholinesterase
c1ccc2c(c1)c(c3c(n2)CCCC3)NCCCCNCCCCCCO[N+](=O)[O-]	7.74	414.263090948	4.664	2	6	14	30	30	120.3928	89.32	0	c1ccc2nc3c(cc2c1)CCCC3	AC	Acetylcholinesterase
c1ccc2c(c1)c(c3c(n2)CCCC3)NCCCCNCCCO[N+](=O)[O-]	8.25	372.216140756	3.4937	2	6	11	27	27	106.5418	89.32	0	c1ccc2nc3c(cc2c1)CCCC3	AC	Acetylcholinesterase
c1ccc2c(c1)c(c3c(n2)CCCC3)NCCCCNCCO[N+](=O)[O-]	7.96	358.200490692	3.1036	2	6	10	26	26	101.9248	89.32	0	c1ccc2nc3c(cc2c1)CCCC3	AC	Acetylcholinesterase
c1ccc2c(c1)c(c3c(n2)CCCC3)NCCCNCCCCCCO[N+](=O)[O-]	8.2	400.247440884	4.2739	2	6	13	29	29	115.7758	89.32	0	c1ccc2nc3c(cc2c1)CCCC3	AC	Acetylcholinesterase
c1ccc2c(c1)c(c3c(n2)CCCC3)NCCCNCCCO[N+](=O)[O-]	8.19	358.200490692	3.1036	2	6	10	26	26	101.9248	89.32	0	c1ccc2nc3c(cc2c1)CCCC3	AC	Acetylcholinesterase
c1ccc2c(c1)c(c3c(n2)CCCC3)NCCCNCCO[N+](=O)[O-]	8	344.184840628	2.7135	2	6	9	25	25	97.3078000000001	89.32	0	c1ccc2nc3c(cc2c1)CCCC3	AC	Acetylcholinesterase
c1ccc2c(c1)c(c3c(n2)CCCC3)NCCCCNC(=O)CCO[N+](=O)[O-]	7.34	386.195405312	3.0203	2	6	10	28	28	106.6818	106.39	0	c1ccc2nc3c(cc2c1)CCCC3	AC	Acetylcholinesterase
c1ccc2c(c1)c(c3c(n2)CCCC3)NCCCCNC(=O)CO[N+](=O)[O-]	7.65	372.179755248	2.6302	2	6	9	27	27	102.0648	106.39	0	c1ccc2nc3c(cc2c1)CCCC3	AC	Acetylcholinesterase
c1ccc2c(c1)c(c3c(n2)CCCC3)NCCCNC(=O)CCO[N+](=O)[O-]	7.03	372.179755248	2.6302	2	6	9	27	27	102.0648	106.39	0	c1ccc2nc3c(cc2c1)CCCC3	AC	Acetylcholinesterase
c1cc(ccc1CN2CCCCC2)OCCCN3CCCCC3	5.5	316.251463644	3.9273	0	3	7	23	23	95.9730000000001	15.71	0	c1cc(OCCCN2CCCCC2)ccc1CN1CCCCC1	nonAC	Acetylcholinesterase
C[N+](C)(C)CCCCCCCCCC[N+](C)(C)C	5.23	258.30240205618	3.5196	0	0	11	18	18	82.7348000000001	0	2		nonAC	Acetylcholinesterase
c1cc(ccc1CN2CCC(CC2)CCO)OCCCN3CCCCC3	6.46	360.277678392	3.5358	1	4	9	26	26	106.5488	35.94	0	c1cc(OCCCN2CCCCC2)ccc1CN1CCCCC1	nonAC	Acetylcholinesterase
c1cc(ccc1CN2CCC(CC2)CO)OCCCN3CCCCC3	5.96	346.262028328	3.1457	1	4	8	25	25	101.9318	35.94	0	c1cc(OCCCN2CCCCC2)ccc1CN1CCCCC1	nonAC	Acetylcholinesterase
c1cc(ccc1CN2CCC(CC2)O)OCCCN3CCCCC3	5.64	332.246378264	2.8981	1	4	7	24	24	97.3628000000001	35.94	0	c1cc(OCCCN2CCCCC2)ccc1CN1CCCCC1	nonAC	Acetylcholinesterase
COC1C(C2c3cc4c(cc3CN5C2C(=CC5)C1O)OCO4)O	4.07	317.126322708	0.3735	2	6	1	23	23	80.3976	71.39	0	C1=C2CCCC3c4cc5c(cc4CN(C1)C23)OCO5	nonAC	Acetylcholinesterase
CC1(C(Cc2cc3ccc(=O)oc3cc2O1)O)C	4.55	246.089208928	1.8674	1	4	0	18	18	66.9018	59.67	0	O=c1ccc2cc3c(cc2o1)OCCC3	nonAC	Acetylcholinesterase
CC(C)(C1Cc2cc3ccc(=O)oc3cc2O1)O	4.17	246.089208928	1.8674	1	4	1	18	18	66.9018	59.67	0	O=c1ccc2cc3c(cc2o1)OCC3	nonAC	Acetylcholinesterase
COc1c2c(ccc(=O)o2)cc3c1occ3	5.195	216.042258736	2.5478	0	4	1	16	16	58.808	52.58	0	O=c1ccc2cc3ccoc3cc2o1	nonAC	Acetylcholinesterase
CC(=CCOc1c2ccc(=O)oc2cc3c1cco3)C	4.16	270.089208928	3.8842	0	4	3	20	20	77.182	52.58	0	O=c1ccc2cc3ccoc3cc2o1	nonAC	Acetylcholinesterase
CC(C)(C1Cc2cc3ccc(=O)oc3cc2O1)OC4C(C(C(C(O4)CO)O)O)O	4.17	408.142032348	-0.3084	4	9	4	29	29	99.5352000000001	138.82	0	O=c1ccc2cc3c(cc2o1)OC(COC1CCCCO1)C3	nonAC	Acetylcholinesterase
CC(C1=CCC2C1(CCC3C2CCC4C3(CCC(C4O)NC(=O)C=C(C)C)C)C)N(C)C	4.31	442.355928712	4.9373	2	3	4	32	32	131.0935	52.57	0	C1=CC2CCC3C4CCCCC4CCC3C2C1	nonAC	Acetylcholinesterase
CC=C(C)C(=O)NC1CCC2(C(C1OC(=O)C)CCC3C2CCC4(C3CCC4C(C)NC)C)C	5.09	472.366493396	5.2458	2	4	5	34	34	136.0374	67.43	0	C1CCC2C(C1)CCC1C3CCCC3CCC21	nonAC	Acetylcholinesterase
CC(C1CCC2C1(CCC3C2CC=C4C3(CCC(C4=O)NC(=O)C=C(C)C)C)C)NC	5	426.324628584	4.8033	2	3	4	31	31	125.4664	58.2	0	O=C1CCCC2C1=CCC1C3CCCC3CCC21	nonAC	Acetylcholinesterase
CC(C1CCC2C1(CCC3C2CCC4C3(CCC(C4)N(C)C)C)C)N(C)C	4.66	374.366099472	5.52560000000001	0	2	3	27	27	115.841	6.48	0	C1CCC2C(C1)CCC1C3CCCC3CCC21	nonAC	Acetylcholinesterase
CC(C1CCC2C1(CCC3C2CCC4C3(CCC(C4)N)C)C)N(C)C	4.55	346.334799344	4.9227	1	2	2	25	25	106.3414	29.26	0	C1CCC2C(C1)CCC1C3CCCC3CCC21	nonAC	Acetylcholinesterase
CC(C1CC=C2C1(CCC3C2CCC4=CC(CCC34C)N(C)C)C)N(C)C	4.62	370.334799344	5.36580000000001	0	2	3	27	27	115.793	6.48	0	C1=C2CCC3C4=CCCC4CCC3C2CCC1	nonAC	Acetylcholinesterase
COc1cc2c(cc1OC)C(=O)C(C2)CC3CCN(CC3)Cc4ccccc4	7.66	379.214743788	4.3611	0	4	6	28	28	110.1305	38.77	0	O=C1c2ccccc2CC1CC1CCN(Cc2ccccc2)CC1	nonAC	Acetylcholinesterase
c1cc2c(cc1Cl)nc3c(c2N)CCCC3	8.08	232.076726096	3.3492	1	2	0	16	16	67.8074	38.91	0	c1ccc2nc3c(cc2c1)CCCC3	AC	Acetylcholinesterase
COc1cc2c(cc1OC)CC(C2)CC3CCN(CC3)CCNc4c5ccccc5nc6c4CCCC6	8.29	499.319877552	6.05980000000001	1	5	8	37	37	151.0997	46.62	0	c1ccc2c(c1)CC(CC1CCN(CCNc3c4c(nc5ccccc35)CCCC4)CC1)C2	nonAC	Acetylcholinesterase
CN(CCCCCCCOc1ccc(cc1)c2cc3ccccc3o2)Cc4ccccc4	4.49	427.251129296	7.56110000000001	0	3	12	32	32	133.006	25.61	0	c1ccc(CNCCCCCCCOc2ccc(-c3cc4ccccc4o3)cc2)cc1	nonAC	Acetylcholinesterase
CC(=O)c1c2ccccc2oc1c3ccc(cc3)OCCCCCCCN(C)Cc4ccccc4	4.76	469.26169398	7.76370000000001	0	4	13	35	35	143.0105	42.68	0	c1ccc(CNCCCCCCCOc2ccc(-c3cc4ccccc4o3)cc2)cc1	nonAC	Acetylcholinesterase
CCN(CCCCCCN1C(=O)c2cccc3c2c(ccc3)C1=O)Cc4ccccc4OC	7.27	444.241292884	5.52690000000001	0	4	11	33	33	131.728	49.85	0	O=C1c2cccc3cccc(c23)C(=O)N1CCCCCCNCc1ccccc1	nonAC	Acetylcholinesterase
c1ccc2c(c1)c(=O)n3c(n2)CCC3	4.08	186.07931294	1.3427	0	3	0	14	14	54.324	34.89	0	O=c1c2ccccc2nc2n1CCC2	nonAC	Acetylcholinesterase
CN(Cc1ccccc1)Cc2ccc(cc2)C(=O)c3ccc(c(c3)OC)OC	6.34	375.18344366	4.5668	0	4	8	28	28	111.0335	38.77	0	O=C(c1ccccc1)c1ccc(CNCc2ccccc2)cc1	AC	Acetylcholinesterase
CCN(Cc1ccccc1)Cc2ccc(cc2)C(=O)c3ccc(c(c3)OC)OC	6.24	389.199093724	4.9569	0	4	9	29	29	115.6505	38.77	0	O=C(c1ccccc1)c1ccc(CNCc2ccccc2)cc1	AC	Acetylcholinesterase
COc1ccc(cc1OC)C(=O)c2ccc(cc2)CN(CCO)Cc3ccccc3	5.85	405.194008344	3.9293	1	5	10	30	30	117.0623	59	0	O=C(c1ccccc1)c1ccc(CNCc2ccccc2)cc1	AC	Acetylcholinesterase
CN(Cc1ccccc1)Cc2ccc(cc2)C(=O)c3ccc(c(c3)F)OC	5.8	363.163457164	4.6973	0	3	7	27	27	104.4395	29.54	0	O=C(c1ccccc1)c1ccc(CNCc2ccccc2)cc1	AC	Acetylcholinesterase
Cc1cccc(c1)CN(C)Cc2ccc(cc2)C(=O)c3ccc(c(c3)OC)OC	5.78	389.199093724	4.87522	0	4	8	29	29	115.7705	38.77	0	O=C(c1ccccc1)c1ccc(CNCc2ccccc2)cc1	AC	Acetylcholinesterase
CN(Cc1ccccc1)Cc2ccc(cc2)C(=O)c3ccc(cc3)OC	5.74	345.172878976	4.5582	0	3	7	26	26	104.4815	29.54	0	O=C(c1ccccc1)c1ccc(CNCc2ccccc2)cc1	AC	Acetylcholinesterase
CN(CC=Cc1ccc(cc1)C(=O)c2ccc(c(c2)OC)OC)Cc3ccccc3	5.68	401.199093724	5.08000000000001	0	4	9	30	30	121.2305	38.77	0	O=C(c1ccccc1)c1ccc(C=CCNCc2ccccc2)cc1	nonAC	Acetylcholinesterase
CN(C)CCN(C)Cc1ccc(cc1)C(=O)c2ccc(c(c2)OC)OC	5.63	356.209992756	2.9282	0	5	9	26	26	104.3085	42.01	0	O=C(c1ccccc1)c1ccccc1	nonAC	Acetylcholinesterase
CN(Cc1ccc(cc1)C(=O)c2ccc(c(c2)OC)OC)Cc3ccccc3OC	5.43	405.194008344	4.5754	0	5	9	30	30	117.5855	48	0	O=C(c1ccccc1)c1ccc(CNCc2ccccc2)cc1	AC	Acetylcholinesterase
CN(Cc1ccc(cc1)C(=O)c2ccc(c(c2)OC)OC)Cc3cccc(c3)[N+](=O)[O-]	5.37	420.168521868	4.475	0	6	9	31	31	117.6879	81.91	0	O=C(c1ccccc1)c1ccc(CNCc2ccccc2)cc1	AC	Acetylcholinesterase
CN(C)CCN(Cc1ccccc1)Cc2ccc(cc2)C(=O)c3ccc(c(c3)OC)OC	5.06	432.241292884	4.4986	0	5	11	32	32	128.5305	42.01	0	O=C(c1ccccc1)c1ccc(CNCc2ccccc2)cc1	AC	Acetylcholinesterase
CN(Cc1ccccc1)Cc2ccc(cc2)C(=O)c3ccc4ccccc4c3	4.71	365.177964356	5.70280000000001	0	2	6	28	28	115.4355	20.31	0	O=C(c1ccc(CNCc2ccccc2)cc1)c1ccc2ccccc2c1	nonAC	Acetylcholinesterase
CN(CC#C)Cc1ccc(cc1)C(=O)c2ccc(c(c2)OC)OC	4.57	323.152143532	2.9998	0	4	7	24	24	94.5875000000001	38.77	0	O=C(c1ccccc1)c1ccccc1	nonAC	Acetylcholinesterase
CCN(CC)Cc1ccc(cc1)C(=O)c2ccc(c(c2)OC)OC	4.43	327.18344366	3.7766	0	4	8	24	24	96.0455000000001	38.77	0	O=C(c1ccccc1)c1ccccc1	nonAC	Acetylcholinesterase
COc1ccc(cc1OC)C(=O)c2ccc(cc2)CN3CCc4ccccc4C3	4.27	387.18344366	4.4931	0	4	6	29	29	113.6805	38.77	0	O=C(c1ccccc1)c1ccc(CN2CCc3ccccc3C2)cc1	nonAC	Acetylcholinesterase
CCOC(=O)C1=C(Nc2c(c(c3c(n2)CCCC3)N)C1c4ccc(cc4)OC)C	7.395	393.205241724	3.9457	2	6	4	29	29	113.0841	86.47	0	C1=CC(c2ccccc2)c2cc3c(nc2N1)CCCC3	nonAC	Acetylcholinesterase
CCOC(=O)C1=C(Nc2c(c(c3c(n2)CCCC3)N)C1c4ccncc4)C	6.65	364.189926008	3.3321	2	6	3	27	27	104.3271	90.13	0	C1=CC(c2ccncc2)c2cc3c(nc2N1)CCCC3	nonAC	Acetylcholinesterase
CCOC(=O)C1=C(Nc2c(c(c3c(n2)CCCC3)N)C1c4cccnc4)C	6.8	364.189926008	3.3321	2	6	3	27	27	104.3271	90.13	0	C1=CC(c2cccnc2)c2cc3c(nc2N1)CCCC3	nonAC	Acetylcholinesterase
CCOC(=O)C1=C(Nc2c(c(c3c(n2)CCCC3)N)C1c4ccc(c(c4)OC)OC)C	7.35	423.215806408	3.9543	2	7	5	31	31	119.6361	95.7	0	C1=CC(c2ccccc2)c2cc3c(nc2N1)CCCC3	nonAC	Acetylcholinesterase
CCOC(=O)C1=C(Nc2c(c(c3c(n2)CCCC3)N)C1c4ccc(cc4)c5ccccc5)C	7.15	439.225977168	5.6041	2	5	4	33	33	131.9681	77.24	0	C1=CC(c2ccc(-c3ccccc3)cc2)c2cc3c(nc2N1)CCCC3	nonAC	Acetylcholinesterase
CCOC(=O)C1=C(Nc2c(c(c3c(n2)CCCC3)N)C1c4ccccc4C(F)(F)F)C	6.65	431.182061668	4.9559	2	5	3	31	31	111.5341	77.24	0	C1=CC(c2ccccc2)c2cc3c(nc2N1)CCCC3	nonAC	Acetylcholinesterase
CCOC(=O)C1=C(Nc2c(c(c3c(n2)CCCC3)N)C1c4ccc(cc4)OC)C	6.42	393.205241724	3.9457	2	6	4	29	29	113.0841	86.47	0	C1=CC(c2ccccc2)c2cc3c(nc2N1)CCCC3	nonAC	Acetylcholinesterase
CN(C)CCc1cc(c2c3c1c(=O)oc4c3c(ccc4OC)c(=O)o2)OC	6.27	369.121237328	2.6117	0	7	5	27	27	102.58	82.12	0	O=c1oc2cccc3c(=O)oc4cccc1c4c23	nonAC	Acetylcholinesterase
Cc1ccc(cc1)C2CC(=Nc3ccccc3S2)c4cccc(c4)O	4.31	345.118735228	6.05852000000001	1	3	2	25	25	105.1398	32.59	0	c1ccc(C2=Nc3ccccc3SC(c3ccccc3)C2)cc1	nonAC	Acetylcholinesterase
c1ccc2c(c1)N=C(CC(S2)c3ccc(cc3)Cl)c4cccc(c4)O	4.73	365.064112812	6.40350000000001	1	3	2	25	25	105.4128	32.59	0	c1ccc(C2=Nc3ccccc3SC(c3ccccc3)C2)cc1	nonAC	Acetylcholinesterase
c1ccc(c(c1)C2CC(=Nc3ccccc3S2)c4cccc(c4)O)F	4.15	349.093663352	5.8892	1	3	2	25	25	100.3608	32.59	0	c1ccc(C2=Nc3ccccc3SC(c3ccccc3)C2)cc1	nonAC	Acetylcholinesterase
c1ccc(cc1)C2CC(=Nc3ccccc3S2)c4cccc(c4)O	4.4	331.103085164	5.75010000000001	1	3	2	24	24	100.4028	32.59	0	c1ccc(C2=Nc3ccccc3SC(c3ccccc3)C2)cc1	nonAC	Acetylcholinesterase
c1ccc2c(c1)N=C(CC(S2)c3cccc(c3)O)c4cccc(c4)O	4.15	347.097999784	5.45570000000001	2	4	2	25	25	102.0676	52.82	0	c1ccc(C2=Nc3ccccc3SC(c3ccccc3)C2)cc1	nonAC	Acetylcholinesterase
c1ccc2c(c1)N=C(CC(S2)c3cccs3)c4cccc(c4)O	5.23	337.0595061	5.8116	1	4	2	23	23	98.2798	32.59	0	c1ccc(C2=Nc3ccccc3SC(c3cccs3)C2)cc1	nonAC	Acetylcholinesterase
CC1(CC2=C(C(c3c(c4c(nc3N2)CCCC4)N)c5ccccc5)C(=O)C1)C	6.15	373.215412484	4.7432	2	4	1	28	28	112.2471	68.01	0	O=C1CCCC2=C1C(c1ccccc1)c1cc3c(nc1N2)CCCC3	nonAC	Acetylcholinesterase
CC1(CC2=C(C(c3c(c4c(nc3N2)CCCC4)N)c5ccncc5)C(=O)C1)C	5.55	374.210661452	4.1382	2	5	1	28	28	110.0421	80.9	0	O=C1CCCC2=C1C(c1ccncc1)c1cc3c(nc1N2)CCCC3	nonAC	Acetylcholinesterase
CC1(CC2=C(C(c3c(c4c(nc3N2)CCCC4)N)c5ccc(cc5)OC)C(=O)C1)C	6.43	403.225977168	4.7518	2	5	2	30	30	118.7991	77.24	0	O=C1CCCC2=C1C(c1ccccc1)c1cc3c(nc1N2)CCCC3	nonAC	Acetylcholinesterase
Cc1ccc(cc1)C2c3c(c4c(nc3NC5=C2C(=O)CC(C5)(C)C)CCCC4)N	6.17	387.231062548	5.05162	2	4	1	29	29	116.9841	68.01	0	O=C1CCCC2=C1C(c1ccccc1)c1cc3c(nc1N2)CCCC3	nonAC	Acetylcholinesterase
CC1(CC2=C(C(c3c(c4c(nc3N2)CCCC4)N)c5ccc(cc5)F)C(=O)C1)C	5.8	391.205990672	4.8823	2	4	1	29	29	112.2051	68.01	0	O=C1CCCC2=C1C(c1ccccc1)c1cc3c(nc1N2)CCCC3	nonAC	Acetylcholinesterase
CC1(CCCC2(C1CC(C34C2CCC(C3)C5(C4O5)C)O)C)CO	4.84	320.235144884	3.1298	2	3	1	23	23	87.8066000000001	52.99	0	C1CCC2C(C1)CCC13CC(CCC21)C1OC13	nonAC	Acetylcholinesterase
CC1(CCCC2(C1CC(C34C2CCC(C3)C(=C)C4)O)C)CO	4.64	304.240230264	3.9186	2	2	1	22	22	88.2856	40.46	0	C=C1CC23CCC4CCCCC4C2CCC1C3	nonAC	Acetylcholinesterase
CC1=CC2Cc3c(c(c4cc(c(cc4n3)OC)OC)N)C(C2)C1	4.93	310.168127944	3.8302	1	4	2	23	23	92.1854	57.37	0	C1=CC2Cc3nc4ccccc4cc3C(C1)C2	AC	Acetylcholinesterase
CCC1=CC2Cc3c(c(c4cc(c(cc4n3)OC)OC)N)C(C2)C1	5.29	324.183778008	4.2203	1	4	3	24	24	96.8024	57.37	0	C1=CC2Cc3nc4ccccc4cc3C(C1)C2	AC	Acetylcholinesterase
CCC1=CC2Cc3c(c(c4cccnc4n3)N)C(C2)C1	6.07	265.157897608	3.5981	1	3	1	20	20	81.4934	51.8	0	C1=CC2Cc3nc4ncccc4cc3C(C1)C2	nonAC	Acetylcholinesterase
CCC1=CC2Cc3c(c(c4ccncc4n3)N)C(C2)C1	6.18	265.157897608	3.5981	1	3	1	20	20	81.4934	51.8	0	C1=CC2Cc3nc4cnccc4cc3C(C1)C2	nonAC	Acetylcholinesterase
Cc1c(oc2c1c(c3c(n2)CC4CC3CC(=C4)C)N)C	5.32	268.15756326	4.02284	1	3	0	20	20	80.8214	52.05	0	C1=CC2Cc3nc4occc4cc3C(C1)C2	nonAC	Acetylcholinesterase
CCC1=CC2Cc3c(c(c4c(c(oc4n3)C)C)N)C(C2)C1	5.19	282.173213324	4.41294	1	3	1	21	21	85.4384	52.05	0	C1=CC2Cc3nc4occc4cc3C(C1)C2	nonAC	Acetylcholinesterase
CC1=CC2Cc3c(c(c4c(n3)oc(n4)C5CC5)N)C(C2)C1	4.3	281.152812228	3.6784	1	4	1	21	21	81.1174	64.94	0	C1=CC2Cc3nc4oc(C5CC5)nc4cc3C(C1)C2	nonAC	Acetylcholinesterase
CCC1=CC2Cc3c(c(c4c(n3)oc(n4)C5CC5)N)C(C2)C1	4.3	295.168462292	4.0685	1	4	2	22	22	85.7344	64.94	0	C1=CC2Cc3nc4oc(C5CC5)nc4cc3C(C1)C2	nonAC	Acetylcholinesterase
CC1=CC2Cc3c(c(c4c(n3)oc(n4)C5CCC5)N)C(C2)C1	4.57	295.168462292	4.0685	1	4	1	22	22	85.7344	64.94	0	C1=CC2Cc3nc4oc(C5CCC5)nc4cc3C(C1)C2	nonAC	Acetylcholinesterase
CCCSc1nc2c(s1)c(c3c(n2)CC4CC3CC(=C4)C)N	5.11	331.117689672	4.7716	1	5	3	22	22	95.7684	51.8	0	C1=CC2Cc3nc4ncsc4cc3C(C1)C2	nonAC	Acetylcholinesterase
CCCSc1nc2c(s1)c(c3c(n2)CC4CC3CC(=C4)CC)N	5.14	345.133339736	5.1617	1	5	4	23	23	100.3854	51.8	0	C1=CC2Cc3nc4ncsc4cc3C(C1)C2	nonAC	Acetylcholinesterase
CC1=CC2Cc3c(c(c4c(n3)[nH]nc4SC)N)C(C2)C1	4.3	286.125217576	3.258	2	4	1	20	20	83.0081	67.59	0	C1=CC2Cc3nc4[nH]ncc4cc3C(C1)C2	nonAC	Acetylcholinesterase
CC1=CC2Cc3c(c(c4cn[nH]c4n3)N)C(C2)C1	4.3	240.137496512	2.5361	2	3	0	18	18	71.2271	67.59	0	C1=CC2Cc3nc4[nH]ncc4cc3C(C1)C2	nonAC	Acetylcholinesterase
CC1=CC2Cc3c(c(c4ccc(cc4n3)Cl)NC(=O)CCl)C(C2)C1	5.6	360.079618556	5.0615	1	2	2	24	24	99.0287	41.99	0	C1=CC2Cc3nc4ccccc4cc3C(C1)C2	AC	Acetylcholinesterase
CC1=CC2Cc3c(c(=O)c4ccc(cc4[nH]3)Cl)C(C2)C1	4.83	285.092041812	4.1775	1	1	0	20	20	82.5047	32.86	0	O=c1c2c([nH]c3ccccc13)CC1C=CCC2C1	nonAC	Acetylcholinesterase
CC1=CC2Cc3c(c(c4ccc(cc4n3)Cl)Cl)C(C2)C1	4.65	303.05815484	5.5376	0	1	0	20	20	84.689	12.89	0	C1=CC2Cc3nc4ccccc4cc3C(C1)C2	AC	Acetylcholinesterase
CCC1=CC2Cc3c(c(c4ccc(cc4n3)Cl)Cl)C(C2)C1	4.72	317.073804904	5.9277	0	1	1	21	21	89.306	12.89	0	C1=CC2Cc3nc4ccccc4cc3C(C1)C2	AC	Acetylcholinesterase
CC1=CC2Cc3c(c(c4ccc(cc4n3)Cl)NCCO)C(C2)C1	8.02	328.134240972	4.2884	2	3	3	23	23	95.2545	45.15	0	C1=CC2Cc3nc4ccccc4cc3C(C1)C2	AC	Acetylcholinesterase
CCC1=CC2Cc3c(c(c4ccc(cc4n3)Cl)NCCO)C(C2)C1	8.17	342.149891036	4.6785	2	3	4	24	24	99.8715000000001	45.15	0	C1=CC2Cc3nc4ccccc4cc3C(C1)C2	AC	Acetylcholinesterase
CC1=CC2Cc3c(c(c4ccc(cc4n3)Cl)NCCCl)C(C2)C1	7.36	346.100354	5.5349	1	2	3	23	23	98.8887	24.92	0	C1=CC2Cc3nc4ccccc4cc3C(C1)C2	AC	Acetylcholinesterase
CC1=CC2Cc3c(c(c4ccc(cc4n3)Cl)NCCN=[N+]=[N-])C(C2)C1	8.06	353.14072332	5.6064	1	3	4	25	25	102.1817	73.68	0	C1=CC2Cc3nc4ccccc4cc3C(C1)C2	AC	Acetylcholinesterase
CCC1=CC2Cc3c(c(c4ccc(cc4n3)Cl)NCCN=[N+]=[N-])C(C2)C1	7.86	367.156373384	5.9965	1	3	5	26	26	106.7987	73.68	0	C1=CC2Cc3nc4ccccc4cc3C(C1)C2	AC	Acetylcholinesterase
CC1=CC2Cc3c(c(c4cccnc4n3)N)C(C2)C1	6.09	251.142247544	3.208	1	3	0	19	19	76.8764	51.8	0	C1=CC2Cc3nc4ncccc4cc3C(C1)C2	nonAC	Acetylcholinesterase
COc1cc2c(cc1OC)C(N(CC2)CCCCCCC#C)c3ccc(cc3)[N+](=O)[O-]	5.54	422.22055744	5.14320000000001	0	5	10	31	31	121.6804	64.84	0	c1ccc(C2NCCc3ccccc32)cc1	nonAC	Acetylcholinesterase
COc1cc2c(cc1OC)C(N(CC2)CCCCCCC#C)c3cccc(c3)[N+](=O)[O-]	5.09	422.22055744	5.14320000000001	0	5	10	31	31	121.6804	64.84	0	c1ccc(C2NCCc3ccccc32)cc1	nonAC	Acetylcholinesterase
CC1CCCC(N1S(=O)(=O)C)C	7.13	191.097999784	1.2089	0	2	1	12	12	49.4578	37.38	0	C1CCNCC1	nonAC	Acetylcholinesterase
CC1CCCC(N1S(=O)(=O)c2ccccc2)C	6.41	253.113649848	2.6382	0	2	2	17	17	68.2418	37.38	0	O=S(=O)(c1ccccc1)N1CCCCC1	nonAC	Acetylcholinesterase
Cc1ccc(cc1)S(=O)(=O)N2C(CCCC2C)C	6.43	267.129299912	2.94662	0	2	2	18	18	72.9788	37.38	0	O=S(=O)(c1ccccc1)N1CCCCC1	nonAC	Acetylcholinesterase
CC1CCCC(N1S(=O)(=O)c2ccc(cc2)C(C)(C)C)C	6.34	309.176250104	3.9357	0	2	2	21	21	86.9418000000001	37.38	0	O=S(=O)(c1ccccc1)N1CCCCC1	nonAC	Acetylcholinesterase
CC1CCCC(N1S(=O)(=O)c2ccc(cc2)Cl)C	6.5	287.074677496	3.2916	0	2	2	18	18	73.2518	37.38	0	O=S(=O)(c1ccccc1)N1CCCCC1	nonAC	Acetylcholinesterase
CC1CCCC(N1S(=O)(=O)c2cc(ccc2Cl)Cl)C	7.05	321.035705144	3.945	0	2	2	19	19	78.2618	37.38	0	O=S(=O)(c1ccccc1)N1CCCCC1	nonAC	Acetylcholinesterase
CC1CCCC(N1S(=O)(=O)c2ccccc2[N+](=O)[O-])C	6.73	298.098728056	2.5464	0	4	3	20	20	74.8962	80.52	0	O=S(=O)(c1ccccc1)N1CCCCC1	nonAC	Acetylcholinesterase
CC1CCCC(N1S(=O)(=O)c2cccc(c2)[N+](=O)[O-])C	6.72	298.098728056	2.5464	0	4	3	20	20	74.8962	80.52	0	O=S(=O)(c1ccccc1)N1CCCCC1	nonAC	Acetylcholinesterase
CC1CCCC(N1S(=O)(=O)c2ccc(cc2)[N+](=O)[O-])C	5.94	298.098728056	2.5464	0	4	3	20	20	74.8962	80.52	0	O=S(=O)(c1ccccc1)N1CCCCC1	nonAC	Acetylcholinesterase
COc1ccc2c3c1OC4C3(CCN(C2)CCCN5CCCCC5)C=CC(C4)O	6.46	398.256942948	3.0965	1	5	5	29	29	113.6538	45.17	0	C1=CC23CCN(CCCN4CCCCC4)Cc4cccc(c42)OC3CC1	nonAC	Acetylcholinesterase
Cc1c(n(nc1C(=O)NN2CCCCC2)c3ccc(cc3Cl)Cl)c4ccc(cc4)Cl	4.6	462.078094332	5.93862	1	4	4	30	30	121.6572	50.16	0	O=C(NN1CCCCC1)c1cc(-c2ccccc2)n(-c2ccccc2)n1	nonAC	Acetylcholinesterase
CC=C1C2Cc3c(ccc(=O)[nH]3)C1(CC(=C2)C)N=Cc4ccc(c(c4)OC)O	7.8	376.178692628	3.8721	2	4	3	28	28	110.3185	74.68	0	C=C1C2C=CCC1(N=Cc1ccccc1)c1ccc(=O)[nH]c1C2	nonAC	Acetylcholinesterase
CC=C1C2Cc3c(ccc(=O)[nH]3)C1(CC(=C2)C)N=Cc4ccc(cc4)N(C)C	7.51	373.215412484	4.2239	1	3	3	28	28	116.4287	48.46	0	C=C1C2C=CCC1(N=Cc1ccccc1)c1ccc(=O)[nH]c1C2	nonAC	Acetylcholinesterase
CC=C1C2Cc3c(ccc(=O)[nH]3)C1(CC(=C2)C)N=Cc4ccc(cc4)OC	7.51	360.183778008	4.1665	1	3	3	27	27	108.6537	54.45	0	C=C1C2C=CCC1(N=Cc1ccccc1)c1ccc(=O)[nH]c1C2	nonAC	Acetylcholinesterase
CCOc1cc(ccc1O)C=NC23CC(=CC(C2=CC)Cc4c3ccc(=O)[nH]4)C	7.6	390.194342692	4.2622	2	4	4	29	29	114.9355	74.68	0	C=C1C2C=CCC1(N=Cc1ccccc1)c1ccc(=O)[nH]c1C2	nonAC	Acetylcholinesterase
CC=C1C2Cc3c(ccc(=O)[nH]3)C1(CC(=C2)C)N=Cc4cc(cc(c4)OC)OC	7.54	390.194342692	4.1751	1	4	4	29	29	115.2057	63.68	0	C=C1C2C=CCC1(N=Cc1ccccc1)c1ccc(=O)[nH]c1C2	nonAC	Acetylcholinesterase
CC=C1C2Cc3c(ccc(=O)[nH]3)C1(CC(=C2)C)N=Cc4ccc(cc4OC)OC	7.08	390.194342692	4.1751	1	4	4	29	29	115.2057	63.68	0	C=C1C2C=CCC1(N=Cc1ccccc1)c1ccc(=O)[nH]c1C2	nonAC	Acetylcholinesterase
CC=C1C2Cc3c(ccc(=O)[nH]3)C1(CC(=C2)C)N=Cc4ccc(cc4)C#N	7.66	355.168462292	4.02958	1	3	2	27	27	106.8167	69.01	0	C=C1C2C=CCC1(N=Cc1ccccc1)c1ccc(=O)[nH]c1C2	nonAC	Acetylcholinesterase
CC=C1C2Cc3c(ccc(=O)[nH]3)C1(CC(=C2)C)N=CC=Cc4ccccc4	7.62	356.188863388	4.823	1	2	3	27	27	112.0337	45.22	0	C=C1C2C=CCC1(N=CC=Cc1ccccc1)c1ccc(=O)[nH]c1C2	nonAC	Acetylcholinesterase
CCCCCC(=Cc1ccccc1)C=NC23CC(=CC(C2=CC)Cc4c3ccc(=O)[nH]4)C	7.29	426.267113708	6.77350000000001	1	2	7	32	32	135.1187	45.22	0	C=C1C2C=CCC1(N=CC=Cc1ccccc1)c1ccc(=O)[nH]c1C2	nonAC	Acetylcholinesterase
CC=C1C2Cc3c(ccc(=O)[nH]3)C1(CC(=C2)C)N=CC(=Cc4ccccc4)C	7.6	370.204513452	5.21310000000001	1	2	3	28	28	116.6507	45.22	0	C=C1C2C=CCC1(N=CC=Cc1ccccc1)c1ccc(=O)[nH]c1C2	nonAC	Acetylcholinesterase
CC=C1C2Cc3c(ccc(=O)[nH]3)C1(CC(=C2)C)N=CC=Cc4ccc(cc4)N(C)C	7.4	399.231062548	4.889	1	3	4	30	30	126.3607	48.46	0	C=C1C2C=CCC1(N=CC=Cc1ccccc1)c1ccc(=O)[nH]c1C2	nonAC	Acetylcholinesterase
CC=C1C2Cc3c(ccc(=O)[nH]3)C1(CC(=C2)C)N=Cc4ccccc4OS(=O)(=O)O	7.39	426.124942804	3.3395	2	5	4	30	30	114.2783	108.82	0	C=C1C2C=CCC1(N=Cc1ccccc1)c1ccc(=O)[nH]c1C2	nonAC	Acetylcholinesterase
CC=C1C2Cc3c(ccc(=O)[nH]3)C1(CC(=C2)C)N=Cc4ccc(cc4)OCC=C	7.51	386.199428072	4.7227	1	3	5	29	29	117.7937	54.45	0	C=C1C2C=CCC1(N=Cc1ccccc1)c1ccc(=O)[nH]c1C2	nonAC	Acetylcholinesterase
CC1=C2C(CCP(=O)(O1)OC)COC2=O	5.52	232.050060146	1.6932	0	5	1	15	15	52.3335	61.83	0	O=C1OCC2CC[PH](=O)OC=C12	nonAC	Acetylcholinesterase
CC1=C2C(CCP(=O)(O1)OC)COC2=O	4.52	232.050060146	1.6932	0	5	1	15	15	52.3335	61.83	0	O=C1OCC2CC[PH](=O)OC=C12	nonAC	Acetylcholinesterase
CC1=C(C(CCP(=O)(O1)OC)COCc2ccccc2)C(=O)OC	4.46	354.123225086	3.5262	0	6	6	24	24	89.4885000000001	71.06	0	O=[PH]1CCC(COCc2ccccc2)C=CO1	nonAC	Acetylcholinesterase
CC1=C(C(CCP(=O)(O1)OC)COCc2ccccc2)C(=O)OC	5.22	354.123225086	3.5262	0	6	6	24	24	89.4885000000001	71.06	0	O=[PH]1CCC(COCc2ccccc2)C=CO1	nonAC	Acetylcholinesterase
CC1=C(CCCP(=O)(O1)OC)C(=O)OC	4.89	234.06571021	2.0833	0	5	2	15	15	54.5175	61.83	0	O=[PH]1CCCC=CO1	nonAC	Acetylcholinesterase
CC1=C(CCP(=O)(O1)OC)C(=O)OC	5.3	220.050060146	1.6932	0	5	2	14	14	49.9005	61.83	0	O=[PH]1CCC=CO1	nonAC	Acetylcholinesterase
CC(=C1CCOC1=O)OP(=O)(OC)OC	4.16	236.044974766	1.6248	0	6	4	15	15	50.9855	71.06	0	C=C1CCOC1=O	nonAC	Acetylcholinesterase
CC(C)OP(=O)(OC(C)C)F	6.92	184.066459158	2.914	0	3	4	11	11	41.1565	35.53	0		nonAC	Acetylcholinesterase
CC1=C2C(COC2=O)COP(=O)(O1)OC	7.95	234.029324702	1.2347	0	6	1	15	15	48.8015	71.06	0	O=C1OCC2CO[PH](=O)OC=C12	nonAC	Acetylcholinesterase
CN(Cc1ccccc1)Cc2ccc(cc2)C=C3CCc4cc(c(cc4C3=O)OC)OC	6.75	427.214743788	5.54830000000001	0	4	7	32	32	128.2295	38.77	0	O=C1C(=Cc2ccc(CNCc3ccccc3)cc2)CCc2ccccc21	nonAC	Acetylcholinesterase
CN(Cc1ccccc1)Cc2ccc(cc2)C=C3CCc4ccc(cc4C3=O)OC	5.27	397.204179104	5.53970000000001	0	3	6	30	30	121.6775	29.54	0	O=C1C(=Cc2ccc(CNCc3ccccc3)cc2)CCc2ccccc21	nonAC	Acetylcholinesterase
CN(Cc1ccccc1)Cc2ccc(cc2)C=C3CCc4cc(ccc4C3=O)OC	6.96	397.204179104	5.53970000000001	0	3	6	30	30	121.6775	29.54	0	O=C1C(=Cc2ccc(CNCc3ccccc3)cc2)CCc2ccccc21	nonAC	Acetylcholinesterase
CCN(CC)CCCCOc1ccc2c(c1)C(=O)C(=Cc3ccc(cc3)CN(C)Cc4ccccc4)C2	6.05	496.30897852	6.64180000000001	0	4	13	37	37	153.0255	32.78	0	O=C1C(=Cc2ccc(CNCc3ccccc3)cc2)Cc2ccccc21	nonAC	Acetylcholinesterase
CCN(CC)CCCOc1ccc2c(c1)C(=O)C(=Cc3ccc(cc3)CN(C)Cc4ccccc4)C2	5.88	482.293328456	6.25170000000001	0	4	12	36	36	148.4085	32.78	0	O=C1C(=Cc2ccc(CNCc3ccccc3)cc2)Cc2ccccc21	nonAC	Acetylcholinesterase
CCN(CC)CCOc1ccc2c(c1)C(=O)C(=Cc3ccc(cc3)CN(C)Cc4ccccc4)C2	5.82	468.277678392	5.86160000000001	0	4	11	35	35	143.7915	32.78	0	O=C1C(=Cc2ccc(CNCc3ccccc3)cc2)Cc2ccccc21	nonAC	Acetylcholinesterase
CCN(CC)CCCCOc1ccc2c(c1)CC(=Cc3ccc(cc3)CN(C)Cc4ccccc4)C2=O	5.4	496.30897852	6.64180000000001	0	4	13	37	37	153.0255	32.78	0	O=C1C(=Cc2ccc(CNCc3ccccc3)cc2)Cc2ccccc21	nonAC	Acetylcholinesterase
CCN(CC)CCCOc1ccc2c(c1)CC(=Cc3ccc(cc3)CN(C)Cc4ccccc4)C2=O	5.79	482.293328456	6.25170000000001	0	4	12	36	36	148.4085	32.78	0	O=C1C(=Cc2ccc(CNCc3ccccc3)cc2)Cc2ccccc21	nonAC	Acetylcholinesterase
CCN(CC)CCOc1ccc2c(c1)CC(=Cc3ccc(cc3)CN(C)Cc4ccccc4)C2=O	5.54	468.277678392	5.86160000000001	0	4	11	35	35	143.7915	32.78	0	O=C1C(=Cc2ccc(CNCc3ccccc3)cc2)Cc2ccccc21	nonAC	Acetylcholinesterase
CN(Cc1ccccc1)Cc2ccc(cc2)C=C3Cc4ccccc4C3=O	4.93	353.177964356	5.14100000000001	0	2	5	27	27	110.5085	20.31	0	O=C1C(=Cc2ccc(CNCc3ccccc3)cc2)Cc2ccccc21	nonAC	Acetylcholinesterase
CCN(Cc1ccccc1)Cc2ccc(cc2)C=C3Cc4ccc(cc4C3=O)OC	5.31	397.204179104	5.53970000000001	0	3	7	30	30	121.6775	29.54	0	O=C1C(=Cc2ccc(CNCc3ccccc3)cc2)Cc2ccccc21	nonAC	Acetylcholinesterase
CN(Cc1ccccc1)Cc2ccc(cc2)C=C3Cc4ccc(cc4C3=O)OC	6.2	383.18852904	5.1496	0	3	6	29	29	117.0605	29.54	0	O=C1C(=Cc2ccc(CNCc3ccccc3)cc2)Cc2ccccc21	nonAC	Acetylcholinesterase
CN(Cc1ccccc1)Cc2ccc(cc2)C=C3Cc4cc(ccc4C3=O)OC	4.54	383.18852904	5.14960000000001	0	3	6	29	29	117.0605	29.54	0	O=C1C(=Cc2ccc(CNCc3ccccc3)cc2)Cc2ccccc21	nonAC	Acetylcholinesterase
CN(Cc1ccccc1)Cc2ccc(cc2)C=C3Cc4cc(c(cc4C3=O)OC)OC	5.94	413.199093724	5.1582	0	4	7	31	31	123.6125	38.77	0	O=C1C(=Cc2ccc(CNCc3ccccc3)cc2)Cc2ccccc21	nonAC	Acetylcholinesterase
C[n+]1cccc(c1)OC(=O)N(C)C	5.94	181.09715407609	0.5715	0	2	1	13	13	47.329	33.42	1	c1cc[nH+]cc1	nonAC	Acetylcholinesterase
c1cc[n+](cc1)CCCCCC[n+]2ccccc2	4.2	242.17720154418	2.5222	0	0	7	18	18	71.742	7.76	2	c1cc[n+](CCCCCC[n+]2ccccc2)cc1	AC	Acetylcholinesterase
c1cc[n+](cc1)CCCCCCCC[n+]2ccccc2	4.51	270.20850167218	3.3024	0	0	9	20	20	80.9760000000001	7.76	2	c1cc[n+](CCCCCCCC[n+]2ccccc2)cc1	AC	Acetylcholinesterase
c1cc[n+](cc1)CCCCCCCCC[n+]2ccccc2	5.7	284.22415173618	3.6925	0	0	10	21	21	85.5930000000001	7.76	2	c1cc[n+](CCCCCCCCC[n+]2ccccc2)cc1	nonAC	Acetylcholinesterase
c1cc[n+](cc1)CCCCCCCCCC[n+]2ccccc2	6.4	298.23980180018	4.0826	0	0	11	22	22	90.2100000000001	7.76	2	c1cc[n+](CCCCCCCCCC[n+]2ccccc2)cc1	nonAC	Acetylcholinesterase
c1cc[n+](cc1)CCCCCCCCCCC[n+]2ccccc2	6.16	312.25545186418	4.4727	0	0	12	23	23	94.8270000000001	7.76	2	c1cc[n+](CCCCCCCCCCC[n+]2ccccc2)cc1	nonAC	Acetylcholinesterase
c1cc[n+](cc1)Cc2ccc3ccc(cc3c2)C[n+]4ccccc4	6.7	312.16155148018	3.5114	0	0	4	24	24	95.426	7.76	2	c1cc[n+](Cc2ccc3ccc(C[n+]4ccccc4)cc3c2)cc1	nonAC	Acetylcholinesterase
CCOC(=O)c1cc2c(c3c(nc2nc1C)CCCC3)N	6.11	285.147726848	2.57592	1	5	2	21	21	81.2859	78.1	0	c1cnc2nc3c(cc2c1)CCCC3	nonAC	Acetylcholinesterase
CCOC(=O)c1cc2c(c3c(nc2nc1C)CCCCC3)N	5.7	299.163376912	2.96602	1	5	2	22	22	85.9029	78.1	0	c1cnc2nc3c(cc2c1)CCCCC3	nonAC	Acetylcholinesterase
Cc1c(cc2c(c3c(nc2n1)CCCCC3)N)C(=O)OC	5.7	285.147726848	2.57592	1	5	1	21	21	81.2859	78.1	0	c1cnc2nc3c(cc2c1)CCCCC3	nonAC	Acetylcholinesterase
CCOC(=O)c1cc2c(c3c(nc2nc1C)CCCCCC3)N	5.75	313.179026976	3.35612	1	5	2	23	23	90.5199	78.1	0	c1cnc2nc3c(cc2c1)CCCCCC3	nonAC	Acetylcholinesterase
CCOC(=O)c1cc2c(c3c(nc2nc1C)CCC3)N	5.68	271.132076784	2.18582	1	5	2	20	20	76.6689	78.1	0	c1cnc2nc3c(cc2c1)CCC3	nonAC	Acetylcholinesterase
Cc1c(cc2c(c3c(nc2n1)CCCCCC3)N)C(=O)OC	5.75	299.163376912	2.96602	1	5	1	22	22	85.9029	78.1	0	c1cnc2nc3c(cc2c1)CCCCCC3	nonAC	Acetylcholinesterase
Cc1c(cc2c(c3c(nc2n1)CCC3)N)C(=O)OC	5.72	257.11642672	1.79572	1	5	1	19	19	72.0519	78.1	0	c1cnc2nc3c(cc2c1)CCC3	nonAC	Acetylcholinesterase
Cc1c(cc2c(c3c(nc2n1)CCCC3)N)C(=O)OC	6	271.132076784	2.18582	1	5	1	20	20	76.6689	78.1	0	c1cnc2nc3c(cc2c1)CCCC3	nonAC	Acetylcholinesterase
C[n+]1c2ccccn2cc1c3ccc(cc3)OC(=O)N(C)C	4.77	296.13935323609	2.4912	0	3	2	22	22	83.7200000000001	37.83	1	c1ccc(-c2cn3ccccc3[nH+]2)cc1	AC	Acetylcholinesterase
Cc1cccc2n1cc([n+]2C)c3ccc(cc3)OC(=O)N(C)C	5.89	310.15500330009	2.79962	0	3	2	23	23	88.4570000000001	37.83	1	c1ccc(-c2cn3ccccc3[nH+]2)cc1	AC	Acetylcholinesterase
C[n+]1c2cccc(n2cc1c3ccc(cc3)OC(=O)N(C)C)Cl	4.9	330.10038088409	3.1446	0	3	2	23	23	88.73	37.83	1	c1ccc(-c2cn3ccccc3[nH+]2)cc1	AC	Acetylcholinesterase
C[n+]1c2cccc(n2cc1c3ccc(cc3)OC(=O)N(C)C)C(F)(F)F	5	364.12673786409	3.51	0	3	2	26	26	88.7220000000001	37.83	1	c1ccc(-c2cn3ccccc3[nH+]2)cc1	AC	Acetylcholinesterase
C[n+]1c2cccc(n2cc1c3ccc(cc3)OC(=O)N(C)C)OC	5.09	326.14991792009	2.4998	0	4	3	24	24	90.272	47.06	1	c1ccc(-c2cn3ccccc3[nH+]2)cc1	AC	Acetylcholinesterase
C[n+]1c2cccc(n2cc1c3ccc(cc3)OC(=O)N(C)C)NC=O	5.92	339.14516688809	2.0595	1	4	4	25	25	93.4067	66.93	1	c1ccc(-c2cn3ccccc3[nH+]2)cc1	AC	Acetylcholinesterase
CC(=O)Nc1cccc2n1cc([n+]2C)c3ccc(cc3)OC(=O)N(C)C	6.16	353.16081695209	2.4496	1	4	3	26	26	98.0237	66.93	1	c1ccc(-c2cn3ccccc3[nH+]2)cc1	AC	Acetylcholinesterase
CC(=O)N(C)c1cccc2n1cc([n+]2C)c3ccc(cc3)OC(=O)N(C)C	4.61	367.17646701609	2.4739	0	4	3	27	27	102.804	58.14	1	c1ccc(-c2cn3ccccc3[nH+]2)cc1	AC	Acetylcholinesterase
C[n+]1c2cccc(n2cc1c3ccc(cc3)OC(=O)N(C)C)NC(=O)c4ccccc4	6.7	415.17646701609	3.7435	1	4	4	31	31	118.1152	66.93	1	O=C(Nc1cccc2[nH+]c(-c3ccccc3)cn12)c1ccccc1	nonAC	Acetylcholinesterase
CNC(=O)Nc1cccc2n1cc([n+]2C)c3ccc(cc3)OC(=O)N(C)C	5.87	368.17171598409	2.2425	2	4	3	27	27	101.7984	78.96	1	c1ccc(-c2cn3ccccc3[nH+]2)cc1	AC	Acetylcholinesterase
C[n+]1c2cccc(n2cc1c3ccc(cc3)OC(=O)N(C)C)NC(=O)OC	5.96	369.15573157209	2.6695	1	5	3	27	27	99.7477	76.16	1	c1ccc(-c2cn3ccccc3[nH+]2)cc1	AC	Acetylcholinesterase
C[n+]1c2cccc(n2cc1c3ccc(cc3)OC(=O)N(C)C)NC(=O)N(C)C	5.8	382.18736604809	2.5847	1	4	3	28	28	106.4257	70.17	1	c1ccc(-c2cn3ccccc3[nH+]2)cc1	AC	Acetylcholinesterase
CNC(=O)Oc1ccc(cc1)c2cn3ccccc3[n+]2C	4.71	282.12370317209	2.149	1	3	2	21	21	79.0927	46.62	1	c1ccc(-c2cn3ccccc3[nH+]2)cc1	AC	Acetylcholinesterase
Cc1cccc2n1cc([n+]2C)c3ccc(cc3)OC(=O)NC	5.4	296.13935323609	2.45742	1	3	2	22	22	83.8297000000001	46.62	1	c1ccc(-c2cn3ccccc3[nH+]2)cc1	AC	Acetylcholinesterase
CC(=O)Nc1cccc2n1cc([n+]2C)c3ccc(cc3)OC(=O)NC	5.96	339.14516688809	2.1074	2	4	3	25	25	93.3964	75.72	1	c1ccc(-c2cn3ccccc3[nH+]2)cc1	AC	Acetylcholinesterase
C[n+]1c2ccccn2cc1c3cccc(c3)OC(=O)N(C)C	5.15	296.13935323609	2.4912	0	3	2	22	22	83.7200000000001	37.83	1	c1ccc(-c2cn3ccccc3[nH+]2)cc1	AC	Acetylcholinesterase
Cc1cccc2n1cc([n+]2C)c3cccc(c3)OC(=O)N(C)C	4.62	310.15500330009	2.79962	0	3	2	23	23	88.4570000000001	37.83	1	c1ccc(-c2cn3ccccc3[nH+]2)cc1	AC	Acetylcholinesterase
C[n+]1c2cccc(n2cc1c3cccc(c3)OC(=O)N(C)C)Cl	4.9	330.10038088409	3.1446	0	3	2	23	23	88.73	37.83	1	c1ccc(-c2cn3ccccc3[nH+]2)cc1	AC	Acetylcholinesterase
C[n+]1c2cccc(n2cc1c3cccc(c3)OC(=O)N(C)C)C(F)(F)F	4.47	364.12673786409	3.51	0	3	2	26	26	88.7220000000001	37.83	1	c1ccc(-c2cn3ccccc3[nH+]2)cc1	AC	Acetylcholinesterase
C[n+]1c2cccc(n2cc1c3cccc(c3)OC(=O)N(C)C)OC	4.69	326.14991792009	2.4998	0	4	3	24	24	90.272	47.06	1	c1ccc(-c2cn3ccccc3[nH+]2)cc1	AC	Acetylcholinesterase
CC(=O)Nc1cccc2n1cc([n+]2C)c3cccc(c3)OC(=O)N(C)C	5.6	353.16081695209	2.4496	1	4	3	26	26	98.0237	66.93	1	c1ccc(-c2cn3ccccc3[nH+]2)cc1	AC	Acetylcholinesterase
CNC(=O)Oc1cccc(c1)c2cn3ccccc3[n+]2C	6.46	282.12370317209	2.149	1	3	2	21	21	79.0927	46.62	1	c1ccc(-c2cn3ccccc3[nH+]2)cc1	AC	Acetylcholinesterase
CC(=O)Nc1cccc2n1cc([n+]2C)c3cccc(c3)OC(=O)NC	5.35	339.14516688809	2.1074	2	4	3	25	25	93.3964	75.72	1	c1ccc(-c2cn3ccccc3[nH+]2)cc1	AC	Acetylcholinesterase
Cc1cn2cc(ccc2[n+]1C)C(=O)N	4.57	190.09748842409	0.17112	1	2	1	14	14	51.8279	51.38	1	c1ccn2cc[nH+]c2c1	nonAC	Acetylcholinesterase
C[n+]1c2ccc(cn2cc1c3ccccc3)C(=O)N	5.02	252.11313848809	1.5297	1	2	2	19	19	72.5269	51.38	1	c1ccc(-c2cn3ccccc3[nH+]2)cc1	AC	Acetylcholinesterase
C[n+]1c2ccc(cn2cc1c3ccccc3)NC(=O)OC	4.3	282.12370317209	2.6091	1	3	2	21	21	80.0367	46.62	1	c1ccc(-c2cn3ccccc3[nH+]2)cc1	AC	Acetylcholinesterase
c1ccc(cc1)CN2CCC(CC2)CCC(=O)c3ccc4c(c3)CCN4	7.49	348.220163516	4.5297	1	3	6	26	26	106.6432	32.34	0	O=C(CCC1CCN(Cc2ccccc2)CC1)c1ccc2c(c1)CCN2	AC	Acetylcholinesterase
CN1CCc2c1ccc(c2)C(=O)CCC3CCN(CC3)Cc4ccccc4	8	362.23581358	4.554	0	3	6	27	27	111.4235	23.55	0	O=C(CCC1CCN(Cc2ccccc2)CC1)c1ccc2c(c1)CCN2	AC	Acetylcholinesterase
CCN1CCc2c1ccc(c2)C(=O)CCC3CCN(CC3)Cc4ccccc4	7.96	376.251463644	4.94410000000001	0	3	7	28	28	116.0405	23.55	0	O=C(CCC1CCN(Cc2ccccc2)CC1)c1ccc2c(c1)CCN2	AC	Acetylcholinesterase
CCCN1CCc2c1ccc(c2)C(=O)CCC3CCN(CC3)Cc4ccccc4	7.66	390.267113708	5.33420000000001	0	3	8	29	29	120.6575	23.55	0	O=C(CCC1CCN(Cc2ccccc2)CC1)c1ccc2c(c1)CCN2	AC	Acetylcholinesterase
CCCCN1CCc2c1ccc(c2)C(=O)CCC3CCN(CC3)Cc4ccccc4	7.54	404.282763772	5.72430000000001	0	3	9	30	30	125.2745	23.55	0	O=C(CCC1CCN(Cc2ccccc2)CC1)c1ccc2c(c1)CCN2	AC	Acetylcholinesterase
CCCCCN1CCc2c1ccc(c2)C(=O)CCC3CCN(CC3)Cc4ccccc4	7.33	418.298413836	6.11440000000001	0	3	10	31	31	129.8915	23.55	0	O=C(CCC1CCN(Cc2ccccc2)CC1)c1ccc2c(c1)CCN2	AC	Acetylcholinesterase
c1ccc(cc1)CN2CCC(CC2)CCC(=O)c3ccc4c(c3)CCN4c5ccccc5	7.17	424.251463644	6.25590000000001	0	3	7	32	32	131.6015	23.55	0	O=C(CCC1CCN(Cc2ccccc2)CC1)c1ccc2c(c1)CCN2c1ccccc1	nonAC	Acetylcholinesterase
COc1ccccc1CN2CCC(CC2)CCC(=O)c3ccc4c(c3)CCN4	6.09	378.2307282	4.5383	1	4	7	28	28	113.1952	41.57	0	O=C(CCC1CCN(Cc2ccccc2)CC1)c1ccc2c(c1)CCN2	AC	Acetylcholinesterase
COc1cccc(c1)CN2CCC(CC2)CCC(=O)c3ccc4c(c3)CCN4	5.57	378.2307282	4.5383	1	4	7	28	28	113.1952	41.57	0	O=C(CCC1CCN(Cc2ccccc2)CC1)c1ccc2c(c1)CCN2	AC	Acetylcholinesterase
COc1ccc(cc1)CN2CCC(CC2)CCC(=O)c3ccc4c(c3)CCN4	4.88	378.2307282	4.5383	1	4	7	28	28	113.1952	41.57	0	O=C(CCC1CCN(Cc2ccccc2)CC1)c1ccc2c(c1)CCN2	AC	Acetylcholinesterase
c1ccc(c(c1)CN2CCC(CC2)CCC(=O)c3ccc4c(c3)CCN4)F	7.37	366.210741704	4.6688	1	3	6	27	27	106.6012	32.34	0	O=C(CCC1CCN(Cc2ccccc2)CC1)c1ccc2c(c1)CCN2	AC	Acetylcholinesterase
c1cc(cc(c1)F)CN2CCC(CC2)CCC(=O)c3ccc4c(c3)CCN4	7.8	366.210741704	4.6688	1	3	6	27	27	106.6012	32.34	0	O=C(CCC1CCN(Cc2ccccc2)CC1)c1ccc2c(c1)CCN2	AC	Acetylcholinesterase
c1cc(ccc1CN2CCC(CC2)CCC(=O)c3ccc4c(c3)CCN4)F	7.05	366.210741704	4.6688	1	3	6	27	27	106.6012	32.34	0	O=C(CCC1CCN(Cc2ccccc2)CC1)c1ccc2c(c1)CCN2	AC	Acetylcholinesterase
c1ccc(c(c1)CN2CCC(CC2)CCC(=O)c3ccc4c(c3)CCN4)Cl	7.12	382.181191164	5.1831	1	3	6	27	27	111.6532	32.34	0	O=C(CCC1CCN(Cc2ccccc2)CC1)c1ccc2c(c1)CCN2	AC	Acetylcholinesterase
c1cc(cc(c1)Cl)CN2CCC(CC2)CCC(=O)c3ccc4c(c3)CCN4	7.23	382.181191164	5.1831	1	3	6	27	27	111.6532	32.34	0	O=C(CCC1CCN(Cc2ccccc2)CC1)c1ccc2c(c1)CCN2	AC	Acetylcholinesterase
c1cc(ccc1CN2CCC(CC2)CCC(=O)c3ccc4c(c3)CCN4)Cl	5.2	382.181191164	5.1831	1	3	6	27	27	111.6532	32.34	0	O=C(CCC1CCN(Cc2ccccc2)CC1)c1ccc2c(c1)CCN2	AC	Acetylcholinesterase
Cc1cccc(c1)CN2CCC(CC2)CCC(=O)c3ccc4c(c3)CCN4	7.3	362.23581358	4.83812	1	3	6	27	27	111.3802	32.34	0	O=C(CCC1CCN(Cc2ccccc2)CC1)c1ccc2c(c1)CCN2	AC	Acetylcholinesterase
c1cc(cc(c1)[N+](=O)[O-])CN2CCC(CC2)CCC(=O)c3ccc4c(c3)CCN4	7.19	393.205241724	4.4379	1	5	7	29	29	113.2976	75.48	0	O=C(CCC1CCN(Cc2ccccc2)CC1)c1ccc2c(c1)CCN2	AC	Acetylcholinesterase
c1ccc(cc1)CN2CCC(CC2)CCC(=O)c3ccc4c(c3)NCC4	6.95	348.220163516	4.5297	1	3	6	26	26	106.6432	32.34	0	O=C(CCC1CCN(Cc2ccccc2)CC1)c1ccc2c(c1)NCC2	nonAC	Acetylcholinesterase
c1ccc(cc1)CN2CCC(CC2)CCC(=O)c3ccc4c(c3)N(CC4)Cc5ccccc5	6.07	438.267113708	6.12440000000001	0	3	8	33	33	135.6455	23.55	0	O=C(CCC1CCN(Cc2ccccc2)CC1)c1ccc2c(c1)N(Cc1ccccc1)CC2	nonAC	Acetylcholinesterase
c1ccc(cc1)CN2CCC(CC2)CCC(=O)c3ccc4c(c3)CCCN4	7.23	362.23581358	4.9198	1	3	6	27	27	111.2602	32.34	0	O=C(CCC1CCN(Cc2ccccc2)CC1)c1ccc2c(c1)CCCN2	nonAC	Acetylcholinesterase
CN1CCCc2c1ccc(c2)C(=O)CCC3CCN(CC3)Cc4ccccc4	7.62	376.251463644	4.94410000000001	0	3	6	28	28	116.0405	23.55	0	O=C(CCC1CCN(Cc2ccccc2)CC1)c1ccc2c(c1)CCCN2	nonAC	Acetylcholinesterase
c1ccc(cc1)CN2CCC(CC2)CCC(=O)c3ccc4c(c3)NCCC4	6.785	362.23581358	4.9198	1	3	6	27	27	111.2602	32.34	0	O=C(CCC1CCN(Cc2ccccc2)CC1)c1ccc2c(c1)NCCC2	nonAC	Acetylcholinesterase
c1ccc(cc1)CN2CCC(CC2)CCC(=O)c3ccc4c(c3)CCCN4c5ccccc5	7.27	438.267113708	6.64600000000001	0	3	7	33	33	136.2185	23.55	0	O=C(CCC1CCN(Cc2ccccc2)CC1)c1ccc2c(c1)CCCN2c1ccccc1	nonAC	Acetylcholinesterase
CN1CCCc2c1cc(cc2)C(=O)CCC3CCN(CC3)Cc4ccccc4	7.44	376.251463644	4.94410000000001	0	3	6	28	28	116.0405	23.55	0	O=C(CCC1CCN(Cc2ccccc2)CC1)c1ccc2c(c1)NCCC2	nonAC	Acetylcholinesterase
c1ccc(cc1)CN2CCC(CC2)CCC(=O)c3ccc4c(c3)N(CCC4)c5ccccc5	5.83	438.267113708	6.64600000000001	0	3	7	33	33	136.2185	23.55	0	O=C(CCC1CCN(Cc2ccccc2)CC1)c1ccc2c(c1)N(c1ccccc1)CCC2	nonAC	Acetylcholinesterase
c1ccc(cc1)CN2CCC(CC2)CCC(=O)c3ccc4c(c3)CCCCN4	6.9	376.251463644	5.30990000000001	1	3	6	28	28	115.8772	32.34	0	O=C(CCC1CCN(Cc2ccccc2)CC1)c1ccc2c(c1)CCCCN2	nonAC	Acetylcholinesterase
c1ccc(cc1)CN2CCC(CC2)CCC(=O)c3ccc4c(c3)NCCCC4	6.855	376.251463644	5.30990000000001	1	3	6	28	28	115.8772	32.34	0	O=C(CCC1CCN(Cc2ccccc2)CC1)c1ccc2c(c1)NCCCC2	AC	Acetylcholinesterase
CN1CCCCc2c1cc(cc2)C(=O)CCC3CCN(CC3)Cc4ccccc4	7.09	390.267113708	5.33420000000001	0	3	6	29	29	120.6575	23.55	0	O=C(CCC1CCN(Cc2ccccc2)CC1)c1ccc2c(c1)NCCCC2	AC	Acetylcholinesterase
CCN1CCCCc2c1cc(cc2)C(=O)CCC3CCN(CC3)Cc4ccccc4	6.43	404.282763772	5.72430000000001	0	3	7	30	30	125.2745	23.55	0	O=C(CCC1CCN(Cc2ccccc2)CC1)c1ccc2c(c1)NCCCC2	AC	Acetylcholinesterase
CCCN1CCCCc2c1cc(cc2)C(=O)CCC3CCN(CC3)Cc4ccccc4	5.88	418.298413836	6.11440000000001	0	3	8	31	31	129.8915	23.55	0	O=C(CCC1CCN(Cc2ccccc2)CC1)c1ccc2c(c1)NCCCC2	AC	Acetylcholinesterase
c1ccc(cc1)CN2CCC(CC2)CCC(=O)c3ccc4c(c3)N(CCCC4)Cc5ccccc5	5.5	466.298413836	6.90460000000001	0	3	8	35	35	144.8795	23.55	0	O=C(CCC1CCN(Cc2ccccc2)CC1)c1ccc2c(c1)N(Cc1ccccc1)CCCC2	nonAC	Acetylcholinesterase
COc1ccccc1CN2CCC(CC2)CCC(=O)c3ccc4c(c3)NCCCC4	5.58	406.262028328	5.31850000000001	1	4	7	30	30	122.4292	41.57	0	O=C(CCC1CCN(Cc2ccccc2)CC1)c1ccc2c(c1)NCCCC2	AC	Acetylcholinesterase
COc1cccc(c1)CN2CCC(CC2)CCC(=O)c3ccc4c(c3)NCCCC4	6.07	406.262028328	5.31850000000001	1	4	7	30	30	122.4292	41.57	0	O=C(CCC1CCN(Cc2ccccc2)CC1)c1ccc2c(c1)NCCCC2	AC	Acetylcholinesterase
COc1ccc(cc1)CN2CCC(CC2)CCC(=O)c3ccc4c(c3)NCCCC4	4.26	406.262028328	5.31850000000001	1	4	7	30	30	122.4292	41.57	0	O=C(CCC1CCN(Cc2ccccc2)CC1)c1ccc2c(c1)NCCCC2	AC	Acetylcholinesterase
c1ccc(c(c1)CN2CCC(CC2)CCC(=O)c3ccc4c(c3)NCCCC4)F	6.48	394.242041832	5.44900000000001	1	3	6	29	29	115.8352	32.34	0	O=C(CCC1CCN(Cc2ccccc2)CC1)c1ccc2c(c1)NCCCC2	AC	Acetylcholinesterase
c1cc(cc(c1)F)CN2CCC(CC2)CCC(=O)c3ccc4c(c3)NCCCC4	6.84	394.242041832	5.44900000000001	1	3	6	29	29	115.8352	32.34	0	O=C(CCC1CCN(Cc2ccccc2)CC1)c1ccc2c(c1)NCCCC2	AC	Acetylcholinesterase
c1cc(ccc1CN2CCC(CC2)CCC(=O)c3ccc4c(c3)NCCCC4)F	6.41	394.242041832	5.44900000000001	1	3	6	29	29	115.8352	32.34	0	O=C(CCC1CCN(Cc2ccccc2)CC1)c1ccc2c(c1)NCCCC2	AC	Acetylcholinesterase
c1cc(cc(c1)Cl)CN2CCC(CC2)CCC(=O)c3ccc4c(c3)NCCCC4	6.48	410.212491292	5.96330000000001	1	3	6	29	29	120.8872	32.34	0	O=C(CCC1CCN(Cc2ccccc2)CC1)c1ccc2c(c1)NCCCC2	AC	Acetylcholinesterase
Cc1cccc(c1)CN2CCC(CC2)CCC(=O)c3ccc4c(c3)NCCCC4	6.65	390.267113708	5.61832000000001	1	3	6	29	29	120.6142	32.34	0	O=C(CCC1CCN(Cc2ccccc2)CC1)c1ccc2c(c1)NCCCC2	AC	Acetylcholinesterase
c1cc(cc(c1)[N+](=O)[O-])CN2CCC(CC2)CCC(=O)c3ccc4c(c3)NCCCC4	6.41	421.236541852	5.2181	1	5	7	31	31	122.5316	75.48	0	O=C(CCC1CCN(Cc2ccccc2)CC1)c1ccc2c(c1)NCCCC2	AC	Acetylcholinesterase
c1ccc(cc1)CN2CCC(CC2)CCC(=O)c3ccc4c(c3)NCCCCC4	6.9	390.267113708	5.70000000000001	1	3	6	29	29	120.4942	32.34	0	O=C(CCC1CCN(Cc2ccccc2)CC1)c1ccc2c(c1)NCCCCC2	nonAC	Acetylcholinesterase
c1ccc(cc1)CN2CCC(CC2)CNc3c4ccccc4sn3	7	337.161268736	4.6204	1	4	5	24	24	102.5527	28.16	0	c1ccc(CN2CCC(CNc3nsc4ccccc34)CC2)cc1	nonAC	Acetylcholinesterase
c1ccc(cc1)CN2CCC(CC2)CNc3c4ccccc4[nH]n3	6.92	320.200096768	3.887	2	3	5	24	24	99.0264000000001	43.95	0	c1ccc(CN2CCC(CNc3n[nH]c4ccccc34)CC2)cc1	nonAC	Acetylcholinesterase
COc1ccc2c(c1OC)C(=O)CC2CCC3CCN(CC3)Cc4ccccc4	8.1	393.230393852	5.0662	0	4	7	29	29	114.9115	38.77	0	O=C1CC(CCC2CCN(Cc3ccccc3)CC2)c2ccccc21	nonAC	Acetylcholinesterase
CCCCCCCNC(=O)Oc1ccc2c(c1)C3(CCN(C3C2)C)C	6.94	344.246378264	4.2633	1	3	7	25	25	101.3187	41.57	0	c1ccc2c(c1)CC1NCCC21	AC	Acetylcholinesterase
CCCCCCNC(=O)Oc1ccc2c(c1)C3(CCN(C3C2)C)C	8	330.2307282	3.8732	1	3	6	24	24	96.7017000000001	41.57	0	c1ccc2c(c1)CC1NCCC21	AC	Acetylcholinesterase
CCCCCCCNC(=O)Oc1ccc2c(c1)C3(CCN(C3C2)CC)C	7.24	358.262028328	4.6534	1	3	8	26	26	105.9357	41.57	0	c1ccc2c(c1)CC1NCCC21	AC	Acetylcholinesterase
CCCCNC(=O)Oc1ccc2c(c1)C3(CCN(C3C2)CC)C	7.05	316.215078136	3.4831	1	3	5	23	23	92.0847000000001	41.57	0	c1ccc2c(c1)CC1NCCC21	AC	Acetylcholinesterase
CCN1CCC2(C1Cc3c2cc(cc3)OC(=O)NC(C)(C)C)C	4.9	316.215078136	3.4815	1	3	2	23	23	92.0627000000001	41.57	0	c1ccc2c(c1)CC1NCCC21	AC	Acetylcholinesterase
CCCNC(=O)Oc1ccc2c(c1)C3(CCN(C3C2)CC)C	6.81	302.199428072	3.093	1	3	4	22	22	87.4677000000001	41.57	0	c1ccc2c(c1)CC1NCCC21	AC	Acetylcholinesterase
CCN1CCC2(C1Cc3c2cc(cc3)OC(=O)NC)C	7.42	274.168127944	2.3128	1	3	2	20	20	78.2337000000001	41.57	0	c1ccc2c(c1)CC1NCCC21	AC	Acetylcholinesterase
CCN1CCC2(C1Cc3c2cc(cc3)OC(=O)Nc4ccccc4)C	6.75	336.183778008	4.2055	1	3	3	25	25	99.2387000000001	41.57	0	O=C(Nc1ccccc1)Oc1ccc2c(c1)C1CCNC1C2	nonAC	Acetylcholinesterase
CCN1CCC2(C1Cc3c2cc(cc3)OC(=O)NC(C)c4ccccc4)C	5.88	364.215078136	4.4442	1	3	4	27	27	107.1667	41.57	0	O=C(NCc1ccccc1)Oc1ccc2c(c1)C1CCNC1C2	nonAC	Acetylcholinesterase
CCN1CCC2(C1Cc3c2cc(cc3)OC(=O)NCc4ccccc4)C	7.16	350.199428072	3.8832	1	3	4	26	26	102.4557	41.57	0	O=C(NCc1ccccc1)Oc1ccc2c(c1)C1CCNC1C2	nonAC	Acetylcholinesterase
CCCCCCCNC(=O)Oc1ccc2c(c1)C3(CCN(C3C2)CCC)C	7.03	372.277678392	5.0435	1	3	9	27	27	110.5527	41.57	0	c1ccc2c(c1)CC1NCCC21	AC	Acetylcholinesterase
CCCCCCNC(=O)Oc1ccc2c(c1)C3(CCN(C3C2)CCC)C	7.21	358.262028328	4.6534	1	3	8	26	26	105.9357	41.57	0	c1ccc2c(c1)CC1NCCC21	AC	Acetylcholinesterase
CCCCCCCNC(=O)Oc1ccc2c(c1)C3(CCN(C3C2)Cc4ccccc4)C	6.3	420.277678392	5.83370000000001	1	3	9	31	31	125.5407	41.57	0	c1ccc(CN2CCC3c4ccccc4CC32)cc1	nonAC	Acetylcholinesterase
CCCCCCCNC(=O)Oc1ccc2c(c1)C3CCN(C3C2)CC	6.42	344.246378264	4.4793	1	3	8	25	25	101.3247	41.57	0	c1ccc2c(c1)CC1NCCC21	AC	Acetylcholinesterase
CCCCCCNC(=O)Oc1ccc2c(c1)C3CCN(C3C2)CC	6.68	330.2307282	4.0892	1	3	7	24	24	96.7077000000001	41.57	0	c1ccc2c(c1)CC1NCCC21	AC	Acetylcholinesterase
CCCCNC(=O)Oc1ccc2c(c1)C3CCN(C3C2)CC	5.97	302.199428072	3.309	1	3	5	22	22	87.4737000000001	41.57	0	c1ccc2c(c1)CC1NCCC21	AC	Acetylcholinesterase
CCCNC(=O)Oc1ccc2c(c1)C3CCN(C3C2)CC	5.66	288.183778008	2.9189	1	3	4	21	21	82.8567	41.57	0	c1ccc2c(c1)CC1NCCC21	AC	Acetylcholinesterase
CCN1CCC2C1Cc3c2cc(cc3)OC(=O)NC	6.6	260.15247788	2.1387	1	3	2	19	19	73.6227000000001	41.57	0	c1ccc2c(c1)CC1NCCC21	AC	Acetylcholinesterase
CCCCCCCNC(=O)Oc1ccc2c(c1)C3CCN(C3C2)CCC	6.2	358.262028328	4.8694	1	3	9	26	26	105.9417	41.57	0	c1ccc2c(c1)CC1NCCC21	AC	Acetylcholinesterase
CCCCCCNC(=O)Oc1ccc2c(c1)C3CCN(C3C2)CCC	6.26	344.246378264	4.4793	1	3	8	25	25	101.3247	41.57	0	c1ccc2c(c1)CC1NCCC21	AC	Acetylcholinesterase
c1ccc(cc1)CN2CCC(CC2)CCNC(=O)c3ccccc3	6.25	322.204513452	3.7187	1	2	6	24	24	97.8352000000001	32.34	0	O=C(NCCC1CCN(Cc2ccccc2)CC1)c1ccccc1	nonAC	Acetylcholinesterase
CN(CCC1CCN(CC1)Cc2ccccc2)C(=O)c3ccccc3	6.77	336.220163516	4.0609	0	2	6	25	25	102.4625	23.55	0	O=C(NCCC1CCN(Cc2ccccc2)CC1)c1ccccc1	nonAC	Acetylcholinesterase
c1ccc(cc1)CN2CCC(CC2)CCN(c3ccccc3)C(=O)c4ccccc4	7.46	398.23581358	5.63570000000001	0	2	7	30	30	123.6205	23.55	0	O=C(c1ccccc1)N(CCC1CCN(Cc2ccccc2)CC1)c1ccccc1	AC	Acetylcholinesterase
COc1ccc(cc1)C(=O)N(CCC2CCN(CC2)Cc3ccccc3)c4ccccc4	6.23	428.246378264	5.64430000000001	0	3	8	32	32	130.1725	32.78	0	O=C(c1ccccc1)N(CCC1CCN(Cc2ccccc2)CC1)c1ccccc1	AC	Acetylcholinesterase
c1ccc(cc1)CN2CCC(CC2)CCN(c3ccccc3)C(=O)c4ccc(cc4)F	7.75	416.226391768	5.77480000000001	0	2	7	31	31	123.5785	23.55	0	O=C(c1ccccc1)N(CCC1CCN(Cc2ccccc2)CC1)c1ccccc1	AC	Acetylcholinesterase
c1ccc(cc1)CN2CCC(CC2)CCN(c3ccccc3)C(=O)c4ccc(cc4)[N+](=O)[O-]	8.27	443.220891788	5.54390000000001	0	4	8	33	33	130.2749	66.69	0	O=C(c1ccccc1)N(CCC1CCN(Cc2ccccc2)CC1)c1ccccc1	AC	Acetylcholinesterase
c1ccc(cc1)CN2CCC(CC2)CCN(c3ccccc3)C(=O)c4ccncc4	7.19	399.231062548	5.0307	0	3	7	30	30	121.4155	36.44	0	O=C(c1ccncc1)N(CCC1CCN(Cc2ccccc2)CC1)c1ccccc1	nonAC	Acetylcholinesterase
c1ccc(cc1)CN2CCC(CC2)CCN(c3ccccc3)C(=O)C4CCCCC4	5.03	404.282763772	5.90220000000001	0	2	7	30	30	124.43	23.55	0	O=C(C1CCCCC1)N(CCC1CCN(Cc2ccccc2)CC1)c1ccccc1	nonAC	Acetylcholinesterase
CC(=O)N(CCC1CCN(CC1)Cc2ccccc2)c3ccccc3	7.28	336.220163516	4.3418	0	2	6	25	25	103.529	23.55	0	c1ccc(CN2CCC(CCNc3ccccc3)CC2)cc1	AC	Acetylcholinesterase
CCC(=O)N(CCC1CCN(CC1)Cc2ccccc2)c3ccccc3	6.08	350.23581358	4.7319	0	2	7	26	26	108.146	23.55	0	c1ccc(CN2CCC(CCNc3ccccc3)CC2)cc1	AC	Acetylcholinesterase
CC(=O)N(CCC1CCN(CC1)Cc2ccccc2)c3cccc(c3)OC	7.34	366.2307282	4.3504	0	3	7	27	27	110.081	32.78	0	c1ccc(CN2CCC(CCNc3ccccc3)CC2)cc1	AC	Acetylcholinesterase
CC(=O)N(CCC1CCN(CC1)Cc2ccccc2)c3ccc(cc3)OC	6.16	366.2307282	4.3504	0	3	7	27	27	110.081	32.78	0	c1ccc(CN2CCC(CCNc3ccccc3)CC2)cc1	AC	Acetylcholinesterase
CC(=O)N(CCC1CCN(CC1)Cc2ccccc2)c3cccc(c3)F	7.19	354.210741704	4.4809	0	2	6	26	26	103.487	23.55	0	c1ccc(CN2CCC(CCNc3ccccc3)CC2)cc1	AC	Acetylcholinesterase
CC(=O)N(CCC1CCN(CC1)Cc2ccccc2)c3ccc(cc3)F	6.69	354.210741704	4.4809	0	2	6	26	26	103.487	23.55	0	c1ccc(CN2CCC(CCNc3ccccc3)CC2)cc1	AC	Acetylcholinesterase
CCN(CCC1CCN(CC1)Cc2ccccc2)c3ccccc3	4.92	322.24089896	4.8152	0	2	7	24	24	103.389	6.48	0	c1ccc(CN2CCC(CCNc3ccccc3)CC2)cc1	AC	Acetylcholinesterase
CC(=O)N(CCC1CCN(CC1)Cc2ccccc2)c3ccncc3	6.97	337.215412484	3.7368	0	3	6	25	25	101.324	36.44	0	c1ccc(CN2CCC(CCNc3ccncc3)CC2)cc1	nonAC	Acetylcholinesterase
CC(=O)N(C)CCC1CCN(CC1)Cc2ccccc2	6.18	274.204513452	2.767	0	2	5	20	20	82.3710000000001	23.55	0	c1ccc(CN2CCCCC2)cc1	AC	Acetylcholinesterase
c1ccc(cc1)CN2CCC(CC2)CCN3Cc4ccccc4C3=O	7.01	334.204513452	3.9447	0	2	5	25	25	100.2425	23.55	0	O=C1c2ccccc2CN1CCC1CCN(Cc2ccccc2)CC1	nonAC	Acetylcholinesterase
c1ccc(cc1)CN2CCC(CC2)CCN3C(=O)c4ccccc4C3=O	7.1	348.183778008	3.5849	0	3	5	26	26	100.869	40.62	0	O=C1c2ccccc2C(=O)N1CCC1CCN(Cc2ccccc2)CC1	AC	Acetylcholinesterase
c1ccc(cc1)CN2CCC(CC2)N3C(=O)c4ccc(cc4C3=O)[N+](=O)[O-]	4.57	365.137556088	2.8554	0	5	4	27	27	98.3374000000001	83.76	0	O=C1c2ccccc2C(=O)N1C1CCN(Cc2ccccc2)CC1	nonAC	Acetylcholinesterase
c1ccc(cc1)CN2CCC(CC2)CN3C(=O)c4ccc(cc4C3=O)[N+](=O)[O-]	5.52	379.153206152	3.103	0	5	5	28	28	102.9064	83.76	0	O=C1c2ccccc2C(=O)N1CC1CCN(Cc2ccccc2)CC1	nonAC	Acetylcholinesterase
c1ccc(cc1)CN2CCC(CC2)CCN3C(=O)c4ccc(cc4C3=O)[N+](=O)[O-]	7.9	393.168856216	3.4931	0	5	6	29	29	107.5234	83.76	0	O=C1c2ccccc2C(=O)N1CCC1CCN(Cc2ccccc2)CC1	AC	Acetylcholinesterase
COc1ccc(cc1)CN2CCC(CC2)CCN3C(=O)c4ccc(cc4C3=O)[N+](=O)[O-]	6.36	423.1794209	3.5017	0	6	7	31	31	114.0754	92.99	0	O=C1c2ccccc2C(=O)N1CCC1CCN(Cc2ccccc2)CC1	AC	Acetylcholinesterase
c1cc(ccc1CN2CCC(CC2)CCN3C(=O)c4ccc(cc4C3=O)[N+](=O)[O-])Cl	6.62	427.129883864	4.1465	0	5	6	30	30	112.5334	83.76	0	O=C1c2ccccc2C(=O)N1CCC1CCN(Cc2ccccc2)CC1	AC	Acetylcholinesterase
CN1CCC(CC1)CCN2C(=O)c3ccc(cc3C2=O)[N+](=O)[O-]	5.17	317.137556088	1.9227	0	5	4	23	23	83.3014	83.76	0	O=C1c2ccccc2C(=O)N1CCC1CCNCC1	AC	Acetylcholinesterase
c1ccc(cc1)CN2CCC(CC2)CCN3C(=O)c4ccc(cc4C3=O)N	8.06	363.19467704	3.1671	1	4	5	27	27	105.2814	66.64	0	O=C1c2ccccc2C(=O)N1CCC1CCN(Cc2ccccc2)CC1	AC	Acetylcholinesterase
CC(=O)Nc1ccc2c(c1)C(=O)N(C2=O)CCC3CCN(CC3)Cc4ccccc4	8.55	405.205241724	3.5433	1	4	6	30	30	115.1727	69.72	0	O=C1c2ccccc2C(=O)N1CCC1CCN(Cc2ccccc2)CC1	AC	Acetylcholinesterase
c1ccc(cc1)CN2CCC(CC2)CCN3C(=O)c4ccc(cc4C3=O)NC(=O)c5ccccc5	8.92	467.220891788	4.8372	1	4	7	35	35	135.2642	69.72	0	O=C(Nc1ccc2c(c1)C(=O)N(CCC1CCN(Cc3ccccc3)CC1)C2=O)c1ccccc1	nonAC	Acetylcholinesterase
COc1ccc2c(c1)C(=O)N(C2=O)CCC3CCN(CC3)Cc4ccccc4	8.1	378.194342692	3.5935	0	4	6	28	28	107.421	49.85	0	O=C1c2ccccc2C(=O)N1CCC1CCN(Cc2ccccc2)CC1	AC	Acetylcholinesterase
c1ccc(cc1)CN2CCC(CC2)CCN3C(=O)c4ccc(cc4C3=O)C(=O)Nc5ccccc5	8.66	467.220891788	4.8372	1	4	7	35	35	135.2642	69.72	0	O=C(Nc1ccccc1)c1ccc2c(c1)C(=O)N(CCC1CCN(Cc3ccccc3)CC1)C2=O	nonAC	Acetylcholinesterase
c1ccc(cc1)CN2CCC(CC2)CCN3C(=O)c4ccc(cc4C3=O)C(=O)c5ccccc5	8.62	452.209992756	4.8159	0	4	7	34	34	130.7435	57.69	0	O=C(c1ccccc1)c1ccc2c(c1)C(=O)N(CCC1CCN(Cc3ccccc3)CC1)C2=O	nonAC	Acetylcholinesterase
c1ccc(cc1)CN2CCC(CC2)CCN3C(=O)c4cccc(c4C3=O)[N+](=O)[O-]	8.05	393.168856216	3.4931	0	5	6	29	29	107.5234	83.76	0	O=C1c2ccccc2C(=O)N1CCC1CCN(Cc2ccccc2)CC1	AC	Acetylcholinesterase
c1ccc(cc1)CN2CCC(CC2)CCN3C(=O)c4cccc(c4C3=O)N	7.96	363.19467704	3.1671	1	4	5	27	27	105.2814	66.64	0	O=C1c2ccccc2C(=O)N1CCC1CCN(Cc2ccccc2)CC1	AC	Acetylcholinesterase
c1ccc(cc1)CN2CCC(CC2)CCN3C(=O)c4cccc(c4C3=O)NC(=O)c5ccccc5	6.47	467.220891788	4.8372	1	4	7	35	35	135.2642	69.72	0	O=C(Nc1cccc2c1C(=O)N(CCC1CCN(Cc3ccccc3)CC1)C2=O)c1ccccc1	nonAC	Acetylcholinesterase
c1ccc(cc1)CN2CCC(CC2)CCN3C(=O)c4cccnc4C3=O	7.89	349.179026976	2.9799	0	4	5	26	26	98.6640000000001	53.51	0	O=C1c2cccnc2C(=O)N1CCC1CCN(Cc2ccccc2)CC1	nonAC	Acetylcholinesterase
c1ccc(cc1)CN2CCC(CC2)CCn3ccc4ccccc4c3=O	5.96	346.204513452	4.3038	0	3	5	26	26	107.268	25.24	0	O=c1c2ccccc2ccn1CCC1CCN(Cc2ccccc2)CC1	nonAC	Acetylcholinesterase
c1ccc(cc1)CN2CCC(CC2)CCN3CCc4ccccc4C3=O	6	348.220163516	3.9872	0	2	5	26	26	105.1095	23.55	0	O=C1c2ccccc2CCN1CCC1CCN(Cc2ccccc2)CC1	nonAC	Acetylcholinesterase
c1ccc(cc1)CN2CCC(CC2)CCN3Cc4ccccc4CC3=O	7.77	348.220163516	3.8736	0	2	5	26	26	104.623	23.55	0	O=C1Cc2ccccc2CN1CCC1CCN(Cc2ccccc2)CC1	nonAC	Acetylcholinesterase
c1ccc(cc1)CN2CCC(CC2)CCN3CCc4ccccc4C3	5.8	334.24089896	4.347	0	2	5	25	25	104.483	6.48	0	c1ccc(CN2CCC(CCN3CCc4ccccc4C3)CC2)cc1	nonAC	Acetylcholinesterase
c1ccc(cc1)CN2CCC(CC2)CCN3C(=O)Cc4ccccc4C3=O	7.64	362.199428072	3.5138	0	3	5	27	27	105.2495	40.62	0	O=C1Cc2ccccc2C(=O)N1CCC1CCN(Cc2ccccc2)CC1	nonAC	Acetylcholinesterase
c1ccc(cc1)CN2CCC(CC2)CCn3cnc4ccccc4c3=O	5.92	347.19976242	3.6988	0	4	5	26	26	105.063	38.13	0	O=c1c2ccccc2ncn1CCC1CCN(Cc2ccccc2)CC1	nonAC	Acetylcholinesterase
c1ccc(cc1)CN2CCC(CC2)CCN3CNc4ccccc4C3=O	6.1	349.215412484	3.8141	1	3	5	26	26	105.0282	35.58	0	O=C1c2ccccc2NCN1CCC1CCN(Cc2ccccc2)CC1	nonAC	Acetylcholinesterase
c1ccc(cc1)CN2CCC(CC2)CCn3c(=O)c4ccccc4[nH]c3=O	8.38	363.19467704	2.9921	1	4	5	27	27	107.8887	58.1	0	O=c1[nH]c2ccccc2c(=O)n1CCC1CCN(Cc2ccccc2)CC1	nonAC	Acetylcholinesterase
c1ccc(cc1)CN2CCC(CC2)CCN3Cc4ccccc4NC3=O	7.89	349.215412484	4.3364	1	2	5	26	26	104.9307	35.58	0	O=C1Nc2ccccc2CN1CCC1CCN(Cc2ccccc2)CC1	nonAC	Acetylcholinesterase
c1ccc(cc1)CN2CCC(CC2)CCn3c(=O)c4ccc(cc4[nH]c3=O)Cl	8.35	397.155704688	3.6455	1	4	5	28	28	112.8987	58.1	0	O=c1[nH]c2ccccc2c(=O)n1CCC1CCN(Cc2ccccc2)CC1	nonAC	Acetylcholinesterase
c1ccc(cc1)CN2CCC(CC2)CCN3CCCCC3=O	6.57	300.220163516	3.3012	0	2	5	22	22	89.4910000000001	23.55	0	O=C1CCCCN1CCC1CCN(Cc2ccccc2)CC1	nonAC	Acetylcholinesterase
c1ccc(cc1)CN2CCC(CC2)CCc3c4cc5c(cc4on3)NCC(=O)C5	9.32	389.210327104	4.2097	1	5	5	29	29	113.9737	58.37	0	O=C1CNc2cc3onc(CCC4CCN(Cc5ccccc5)CC4)c3cc2C1	nonAC	Acetylcholinesterase
CNC(=O)Oc1cccc(c1)CN(C)CCCCOc2ccc3c(c2)oc4ccccc4c3=O	7.43	460.199821996	4.9554	1	6	9	34	34	132.5787	81.01	0	O=c1c2ccccc2oc2cc(OCCCCNCc3ccccc3)ccc12	AC	Acetylcholinesterase
CNC(=O)Oc1cccc(c1)CN(C)CCCCCOc2ccc3c(c2)oc4ccccc4c3=O	9.09	474.21547206	5.3455	1	6	10	35	35	137.1957	81.01	0	O=c1c2ccccc2oc2cc(OCCCCCNCc3ccccc3)ccc12	AC	Acetylcholinesterase
CCNC(=O)Oc1cccc(c1)CN(C)CCCOc2ccc3c(c2)oc4ccccc4c3=O	7.89	460.199821996	4.9554	1	6	9	34	34	132.5787	81.01	0	O=c1c2ccccc2oc2cc(OCCCNCc3ccccc3)ccc12	AC	Acetylcholinesterase
CCCNC(=O)Oc1cccc(c1)CN(C)CCCOc2ccc3c(c2)oc4ccccc4c3=O	7.55	474.21547206	5.3455	1	6	10	35	35	137.1957	81.01	0	O=c1c2ccccc2oc2cc(OCCCNCc3ccccc3)ccc12	AC	Acetylcholinesterase
CCCCNC(=O)Oc1cccc(c1)CN(C)CCCOc2ccc3c(c2)oc4ccccc4c3=O	7.44	488.231122124	5.73560000000001	1	6	11	36	36	141.8127	81.01	0	O=c1c2ccccc2oc2cc(OCCCNCc3ccccc3)ccc12	AC	Acetylcholinesterase
CNC(=O)Oc1cccc(c1)CN(C)CCCOc2ccc3c(c2)oc4c(c3=O)cccn4	8.96	447.1794209	3.9603	1	7	8	33	33	125.7567	93.9	0	O=c1c2ccc(OCCCNCc3ccccc3)cc2oc2ncccc12	nonAC	Acetylcholinesterase
CCCCNC(=O)Oc1cccc(c1)CN(C)CCCOc2ccc3c(c2)oc4c(c3=O)cccn4	8.05	489.226371092	5.1306	1	7	11	36	36	139.6077	93.9	0	O=c1c2ccc(OCCCNCc3ccccc3)cc2oc2ncccc12	nonAC	Acetylcholinesterase
CNC(=O)Oc1cccc(c1)CN(C)CCCOc2ccc3ccc(=O)oc3c2	8.24	396.168521868	3.4121	1	6	8	29	29	110.4557	81.01	0	O=c1ccc2ccc(OCCCNCc3ccccc3)cc2o1	AC	Acetylcholinesterase
CCCCNC(=O)Oc1cccc(c1)CN(C)CCCOc2ccc3ccc(=O)oc3c2	7.85	438.21547206	4.5824	1	6	11	32	32	124.3067	81.01	0	O=c1ccc2ccc(OCCCNCc3ccccc3)cc2o1	AC	Acetylcholinesterase
CCCCCCNC(=O)Oc1cccc(c1)CN(C)CCCOc2ccc3ccc(=O)oc3c2	7.89	466.246772188	5.3626	1	6	13	34	34	133.5407	81.01	0	O=c1ccc2ccc(OCCCNCc3ccccc3)cc2o1	AC	Acetylcholinesterase
CNC(=O)Oc1cccc(c1)CN(C)CCCOc2ccc3c(=O)ccoc3c2	8.05	396.168521868	3.4121	1	6	8	29	29	110.4557	81.01	0	O=c1ccoc2cc(OCCCNCc3ccccc3)ccc12	nonAC	Acetylcholinesterase
CCCCNC(=O)Oc1cccc(c1)CN(C)CCCOc2ccc3c(=O)ccoc3c2	6.6	438.21547206	4.5824	1	6	11	32	32	124.3067	81.01	0	O=c1ccoc2cc(OCCCNCc3ccccc3)ccc12	nonAC	Acetylcholinesterase
CCCCCCNC(=O)Oc1cccc(c1)CN(C)CCCOc2ccc3c(=O)ccoc3c2	7.68	466.246772188	5.3626	1	6	13	34	34	133.5407	81.01	0	O=c1ccoc2cc(OCCCNCc3ccccc3)ccc12	nonAC	Acetylcholinesterase
CNC(=O)Oc1cccc(c1)CN(C)CCCOc2ccc3c(=O)cc(oc3c2)c4ccccc4	8.24	472.199821996	5.0791	1	6	9	35	35	135.8917	81.01	0	O=c1cc(-c2ccccc2)oc2cc(OCCCNCc3ccccc3)ccc12	nonAC	Acetylcholinesterase
CCN(CCCOc1ccc2c(c1)oc3ccccc3c2=O)Cc4cccc(c4)OC(=O)NC	9.25	460.199821996	4.9554	1	6	9	34	34	132.5787	81.01	0	O=c1c2ccccc2oc2cc(OCCCNCc3ccccc3)ccc12	AC	Acetylcholinesterase
CCCN(CCCOc1ccc2c(c1)oc3ccccc3c2=O)Cc4cccc(c4)OC(=O)NC	8.4	474.21547206	5.3455	1	6	10	35	35	137.1957	81.01	0	O=c1c2ccccc2oc2cc(OCCCNCc3ccccc3)ccc12	AC	Acetylcholinesterase
CC(C)N(CCCOc1ccc2c(c1)oc3ccccc3c2=O)Cc4cccc(c4)OC(=O)NC	9.16	474.21547206	5.3439	1	6	9	35	35	137.1737	81.01	0	O=c1c2ccccc2oc2cc(OCCCNCc3ccccc3)ccc12	AC	Acetylcholinesterase
c1ccc(cc1)c2ccc(nn2)NCCN3CCCCC3	4.89	282.184446704	3.0414	1	4	5	21	21	86.2487	41.05	0	c1ccc(-c2ccc(NCCN3CCCCC3)nn2)cc1	nonAC	Acetylcholinesterase
Cc1cc(nnc1NCCN2CCOCC2)c3ccccc3	4.07	298.179361324	2.19612	1	5	5	22	22	87.9537	50.28	0	c1ccc(-c2ccc(NCCN3CCOCC3)nn2)cc1	nonAC	Acetylcholinesterase
Cc1cc(nnc1NCCN2CCCCC2)c3ccccc3	5.27	296.200096768	3.34982	1	4	5	22	22	90.9857000000001	41.05	0	c1ccc(-c2ccc(NCCN3CCCCC3)nn2)cc1	nonAC	Acetylcholinesterase
Cc1cc(nnc1NCCN2CCOCC2)c3ccc(cc3)Cl	4.47	332.140388972	2.84952	1	5	5	23	23	92.9637	50.28	0	c1ccc(-c2ccc(NCCN3CCOCC3)nn2)cc1	nonAC	Acetylcholinesterase
Cc1cc(nnc1NCCN2CCCCC2)c3ccc(cc3)Cl	5.89	330.161124416	4.00322	1	4	5	23	23	95.9957	41.05	0	c1ccc(-c2ccc(NCCN3CCCCC3)nn2)cc1	nonAC	Acetylcholinesterase
Cc1cc(nnc1NCCN2CCCCC2)c3ccc4c(c3)OCO4	6	340.189926008	3.07852	1	6	5	25	25	97.1087000000001	59.51	0	c1cc2c(cc1-c1ccc(NCCN3CCCCC3)nn1)OCO2	nonAC	Acetylcholinesterase
c1ccc(cc1)c2cc(c(nn2)NCCN3CCOCC3)C#N	4	309.158960228	1.75938	1	6	5	23	23	87.9317	74.07	0	c1ccc(-c2ccc(NCCN3CCOCC3)nn2)cc1	nonAC	Acetylcholinesterase
CCN1CCCC1CNc2ccc(nn2)c3ccccc3	4.21	282.184446704	3.0398	1	4	5	21	21	86.2267	41.05	0	c1ccc(-c2ccc(NCC3CCCN3)nn2)cc1	nonAC	Acetylcholinesterase
c1ccc(cc1)c2ccc(nn2)NCCN3CCc4ccccc4C3	4.08	330.184446704	3.6138	1	4	5	25	25	101.3807	41.05	0	c1ccc(-c2ccc(NCCN3CCc4ccccc4C3)nn2)cc1	nonAC	Acetylcholinesterase
c1ccc(cc1)c2ccc(nn2)NCCCN3CCc4ccccc4C3	4.46	344.200096768	4.0039	1	4	6	26	26	105.9977	41.05	0	c1ccc(-c2ccc(NCCCN3CCc4ccccc4C3)nn2)cc1	nonAC	Acetylcholinesterase
c1ccc(cc1)c2ccc(nn2)NCCCCN3CCc4ccccc4C3	4.82	358.215746832	4.394	1	4	7	27	27	110.6147	41.05	0	c1ccc(-c2ccc(NCCCCN3CCc4ccccc4C3)nn2)cc1	nonAC	Acetylcholinesterase
c1ccc(cc1)c2ccc(nn2)NCCCCCN3Cc4ccccc4CN3	5	373.226645864	4.2462	2	5	8	28	28	113.5004	53.08	0	c1ccc(-c2ccc(NCCCCCN3Cc4ccccc4CN3)nn2)cc1	nonAC	Acetylcholinesterase
CN(CCCNc1ccc(nn1)c2ccccc2)Cc3ccccc3	4.89	332.200096768	4.0776	1	4	8	25	25	103.3507	41.05	0	c1ccc(CNCCCNc2ccc(-c3ccccc3)nn2)cc1	nonAC	Acetylcholinesterase
CN(CCCCNc1ccc(nn1)c2ccccc2)Cc3ccccc3	4.96	346.215746832	4.4677	1	4	9	26	26	107.9677	41.05	0	c1ccc(CNCCCCNc2ccc(-c3ccccc3)nn2)cc1	nonAC	Acetylcholinesterase
CN(CCCCCNc1ccc(nn1)c2ccccc2)Cc3ccccc3	6.13	360.231396896	4.8578	1	4	10	27	27	112.5847	41.05	0	c1ccc(CNCCCCCNc2ccc(-c3ccccc3)nn2)cc1	nonAC	Acetylcholinesterase
c1ccc(cc1)CN2CCC(CC2)Nc3ccc(nn3)c4ccccc4	4.19	344.200096768	4.2201	1	4	5	26	26	105.8317	41.05	0	c1ccc(CN2CCC(Nc3ccc(-c4ccccc4)nn3)CC2)cc1	nonAC	Acetylcholinesterase
c1ccc(cc1)CN2CCC(CC2)CNc3ccc(nn3)c4ccccc4	4.25	358.215746832	4.4677	1	4	6	27	27	110.4007	41.05	0	c1ccc(CN2CCC(CNc3ccc(-c4ccccc4)nn3)CC2)cc1	nonAC	Acetylcholinesterase
c1ccc(cc1)CN2CCC(CC2)CCNc3ccc(nn3)c4ccccc4	6.92	372.231396896	4.8578	1	4	7	28	28	115.0177	41.05	0	c1ccc(CN2CCC(CCNc3ccc(-c4ccccc4)nn3)CC2)cc1	nonAC	Acetylcholinesterase
c1ccc(cc1)c2ccc(nc2)NCN3CCCCC3	4.89	267.173547672	3.6039	1	3	4	20	20	83.5867	28.16	0	c1ccc(-c2ccc(NCN3CCCCC3)nc2)cc1	nonAC	Acetylcholinesterase
c1ccc(cc1)c2cnc(nc2)NCN3CCCCC3	4	268.16879664	2.9989	1	4	4	20	20	81.3817	41.05	0	c1ccc(-c2cnc(NCN3CCCCC3)nc2)cc1	nonAC	Acetylcholinesterase
c1ccc(cc1)c2ncc(nn2)NCN3CCCCC3	4.24	269.164045608	2.3939	1	5	4	20	20	79.1767	53.94	0	c1ccc(-c2ncc(NCN3CCCCC3)nn2)cc1	nonAC	Acetylcholinesterase
c1ccc(cc1)c2nnc(s2)NCN3CCCCC3	4.27	274.125217576	3.0604	1	5	4	19	19	79.2587	41.05	0	c1ccc(-c2nnc(NCN3CCCCC3)s2)cc1	nonAC	Acetylcholinesterase
c1ccc(cc1)c2cnc(nn2)NCN3CCCCC3	4.22	269.164045608	2.3939	1	5	4	20	20	79.1767	53.94	0	c1ccc(-c2cnc(NCN3CCCCC3)nn2)cc1	nonAC	Acetylcholinesterase
c1ccc(cc1)C2=NNC(=NC2)NCN3CCCCC3	4.33	271.179695672	1.3829	2	5	3	20	20	81.8434	52.02	0	c1ccc(C2=NNC(NCN3CCCCC3)=NC2)cc1	nonAC	Acetylcholinesterase
c1ccc(cc1)CN2CCC(CC2)CCC(=O)c3ccccc3	6.52	307.19361442	4.5617	0	2	6	23	23	94.4495000000001	20.31	0	O=C(CCC1CCN(Cc2ccccc2)CC1)c1ccccc1	nonAC	Acetylcholinesterase
c1ccc(cc1)CN2CCC(CC2)CCC(=O)c3ccc4c(c3)OCO4	7.52	351.18344366	4.2904	0	4	6	26	26	100.5725	38.77	0	O=C(CCC1CCN(Cc2ccccc2)CC1)c1ccc2c(c1)OCO2	nonAC	Acetylcholinesterase
CCn1c(nc2c1ccc(c2)C(=O)CCC3CCN(CC3)Cc4ccccc4)C	8.37	389.246712612	5.23972000000001	0	4	7	29	29	118.1515	38.13	0	O=C(CCC1CCN(Cc2ccccc2)CC1)c1ccc2[nH]cnc2c1	nonAC	Acetylcholinesterase
Cc1nc2ccc(cc2s1)C(=O)CCC3CCN(CC3)Cc4ccccc4	8.17	378.176584452	5.47982000000001	0	4	6	27	27	112.3645	33.2	0	O=C(CCC1CCN(Cc2ccccc2)CC1)c1ccc2ncsc2c1	nonAC	Acetylcholinesterase
Cc1[nH]c2ccc(cc2n1)C(=O)CCC3CCN(CC3)Cc4ccccc4	7.92	361.215412484	4.74642	1	3	6	27	27	108.8382	48.99	0	O=C(CCC1CCN(Cc2ccccc2)CC1)c1ccc2[nH]cnc2c1	nonAC	Acetylcholinesterase
c1ccc(cc1)CN2CCC(CC2)CCC(=O)c3ccc4c(c3)nc([nH]4)c5ccccc5	7.48	423.231062548	6.10500000000001	1	3	7	32	32	129.5372	48.99	0	O=C(CCC1CCN(Cc2ccccc2)CC1)c1ccc2[nH]c(-c3ccccc3)nc2c1	nonAC	Acetylcholinesterase
CN(CCOCCNC(=S)NC(=O)c1ccccc1)Cc2ccccc2	6.92	371.16674804	2.4395	2	4	9	26	26	108.1039	53.6	0	O=C(NC(=S)NCCOCCNCc1ccccc1)c1ccccc1	nonAC	Acetylcholinesterase
Cc1ccc(cc1)C(=O)NC(=S)NCCOCCN(C)Cc2ccccc2	7.11	385.182398104	2.74792	2	4	9	27	27	112.8409	53.6	0	O=C(NC(=S)NCCOCCNCc1ccccc1)c1ccccc1	nonAC	Acetylcholinesterase
CN(CCOCCNC(=S)NC(=O)c1ccc(cc1)OC)Cc2ccccc2	7.59	401.177312724	2.4481	2	5	10	28	28	114.6559	62.83	0	O=C(NC(=S)NCCOCCNCc1ccccc1)c1ccccc1	nonAC	Acetylcholinesterase
CN(CCOCCNC(=S)NC(=O)c1ccc(cc1)Cl)Cc2ccccc2	7.52	405.127775688	3.0929	2	4	9	27	27	113.1139	53.6	0	O=C(NC(=S)NCCOCCNCc1ccccc1)c1ccccc1	nonAC	Acetylcholinesterase
CN(CCOCCNC(=S)NC(=O)c1cccc(c1)[N+](=O)[O-])Cc2ccccc2	7.82	416.151826248	2.3477	2	6	10	29	29	114.7583	96.74	0	O=C(NC(=S)NCCOCCNCc1ccccc1)c1ccccc1	nonAC	Acetylcholinesterase
CN(CCOCCNC(=S)NC(=O)c1ccc(c(c1)Cl)Cl)Cc2ccccc2	7.26	439.088803336	3.7463	2	4	9	28	28	118.1239	53.6	0	O=C(NC(=S)NCCOCCNCc1ccccc1)c1ccccc1	nonAC	Acetylcholinesterase
CN(CCOCCNC(=S)NC(=O)c1ccc(cc1)c2ccccc2)Cc3ccccc3	6.64	447.198048168	4.1065	2	4	10	32	32	133.5399	53.6	0	O=C(NC(=S)NCCOCCNCc1ccccc1)c1ccc(-c2ccccc2)cc1	nonAC	Acetylcholinesterase
CN(CCOCCNC(=S)NC(=O)c1ccc2ccccc2c1)Cc3ccccc3	7	421.182398104	3.5927	2	4	9	30	30	125.6099	53.6	0	O=C(NC(=S)NCCOCCNCc1ccccc1)c1ccc2ccccc2c1	nonAC	Acetylcholinesterase
CN(CCOCCNC(=S)NC(=O)c1ccc-2c(c1)C(=O)c3c2cccc3)Cc4ccccc4	7.52	473.177312724	3.6509	2	5	9	34	34	136.9724	70.67	0	O=C(NC(=S)NCCOCCNCc1ccccc1)c1ccc2c(c1)C(=O)c1ccccc1-2	nonAC	Acetylcholinesterase
CN(CCOCCCNC(=S)NC(=O)c1ccccc1)Cc2ccccc2	5.96	385.182398104	2.8296	2	4	10	27	27	112.7209	53.6	0	O=C(NC(=S)NCCCOCCNCc1ccccc1)c1ccccc1	nonAC	Acetylcholinesterase
CN(CCOCCNC(=S)NC(=O)c1ccccc1)C2CCCCC2	7.89	363.198048168	2.572	2	4	8	25	25	104.8309	53.6	0	O=C(NC(=S)NCCOCCNC1CCCCC1)c1ccccc1	nonAC	Acetylcholinesterase
CN(CCOCCNC(=S)Nc1ccc(cc1)Cl)Cc2ccccc2	5.75	377.132861068	3.775	2	3	9	25	25	109.2704	36.53	0	S=C(NCCOCCNCc1ccccc1)Nc1ccccc1	nonAC	Acetylcholinesterase
CN(CCOCCNC(=S)Nc1cccc2c1cccc2)Cc3ccccc3	5	393.187483484	4.2748	2	3	9	28	28	121.7664	36.53	0	S=C(NCCOCCNCc1ccccc1)Nc1cccc2ccccc12	nonAC	Acetylcholinesterase
CN(CCOCCNC(=S)Nc1ccc(c(c1)OC)OC)Cc2cccc(c2)[N+](=O)[O-]	5.82	448.178040996	3.047	2	7	12	31	31	124.0188	98.13	0	S=C(NCCOCCNCc1ccccc1)Nc1ccccc1	nonAC	Acetylcholinesterase
CN(CCOCCNC(=S)Nc1ccc(cc1)OC(F)(F)F)Cc2ccccc2	6	427.154132668	4.0202	2	4	10	29	29	110.9434	45.76	0	S=C(NCCOCCNCc1ccccc1)Nc1ccccc1	nonAC	Acetylcholinesterase
CN(CCOCCNC(=S)Nc1ccccn1)Cc2ccccc2	5.4	344.167082388	2.5166	2	4	9	24	24	102.0554	49.42	0	S=C(NCCOCCNCc1ccccc1)Nc1ccccn1	nonAC	Acetylcholinesterase
CN(CCOCCNC(=S)NC1CCCCC1)Cc2ccccc2	5.85	349.218783612	2.9318	2	3	9	24	24	104.2044	36.53	0	S=C(NCCOCCNCc1ccccc1)NC1CCCCC1	nonAC	Acetylcholinesterase
CCN(CCOCCNC(=O)NCc1ccccc1)CC2CCCCC2	5	361.27292736	3.4046	2	3	11	26	26	106.1884	53.6	0	O=C(NCCOCCNCC1CCCCC1)NCc1ccccc1	nonAC	Acetylcholinesterase
CN(CCOCCNC(=O)Nc1ccc(cc1)[N+](=O)[O-])Cc2ccccc2	5.64	372.179755248	2.8649	2	5	10	27	27	103.7128	96.74	0	O=C(NCCOCCNCc1ccccc1)Nc1ccccc1	nonAC	Acetylcholinesterase
c1ccc2c(c1)c(c3c(n2)CCCC3)NCCCCCCCN	6.5	311.236147928	4.4347	2	3	8	23	23	99.0141000000001	50.94	0	c1ccc2nc3c(cc2c1)CCCC3	AC	Acetylcholinesterase
[truncated: 32,615 more rows]
