# Supplementary material for: A systematic study of key elements underlying molecular property prediction
Source: Nat Commun. 2023 Oct 13;14:6395. doi: 10.1038/s41467-023-41948-6 (PMC10575948; doi:10.1038/s41467-023-41948-6)
Supplement: Supplementary file 4 — Source Data [file 41467_2023_41948_MOESM4_ESM.zip › SourceData/SFig7/SFig7b.txt]

smiles	exp_mean..nM.	y	cliff_mol	split	mw	logp	nhbd	nhba	nrbonds	natoms	nhatoms	mr	tpsa	fcharge	mol_prop
CC1(C)OC[C@H](NC(=O)Nc2ccc(Br)cc2Cl)[C@H](c2ccccc2)O1	6.31	-0.800029359244134	NonAC molecules	Training Set	438.03458228	5.1168	2	3	3	26	26	105.3934	59.59	0	CHEMBL4792_Ki
Cc1cc(Br)ccc1NC(=O)N[C@H]1COC(C)(C)O[C@H]1c1ccccc1	39.81	-1.5999921775841	NonAC molecules	Training Set	418.089204696	4.77182	2	3	3	26	26	105.1204	59.59	0	CHEMBL4792_Ki
Cc1ccc(Cl)c(NC(=O)N[C@H]2COC(C)(C)O[C@H]2c2ccccc2)c1	63.1	-1.80002935924413	AC molecules	Training Set	374.139720276	4.66272	2	3	3	26	26	102.4304	59.59	0	CHEMBL4792_Ki
Cc1ccc(NC(=O)N[C@H]2COC(C)(C)O[C@H]2c2ccccc2)c(C)c1	125.89	-2.09999123354468	NonAC molecules	Test Set	354.194342692	4.31774	2	3	3	26	26	102.1574	59.59	0	CHEMBL4792_Ki
CC1(C)OC[C@H](NC(=O)Nc2cc(Cl)ccc2Cl)[C@H](c2ccccc2)O1	63.1	-1.80002935924413	NonAC molecules	Training Set	394.08509786	5.0077	2	3	3	26	26	102.7034	59.59	0	CHEMBL4792_Ki
CC1(C)OC[C@H](NC(=O)Nc2ccccc2I)[C@H](c2ccccc2)O1	79.43	-1.89998456254939	NonAC molecules	Training Set	452.059690532	4.3055	2	3	3	25	25	105.4004	59.59	0	CHEMBL4792_Ki
CC1(C)OC[C@H](NC(=O)Nc2ccccc2Cl)[C@H](c2ccccc2)O1	79.43	-1.89998456254939	NonAC molecules	Training Set	360.124070212	4.3543	2	3	3	25	25	97.6934	59.59	0	CHEMBL4792_Ki
CC1(C)OC[C@H](NC(=O)Nc2ccccc2F)[C@H](c2ccccc2)O1	398.11	-2.60000308662774	AC molecules	Test Set	344.153620752	3.84	2	3	3	25	25	92.6414	59.59	0	CHEMBL4792_Ki
COc1ccccc1NC(=O)N[C@H]1COC(C)(C)O[C@H]1c1ccccc1	2511.89	-3.40000061697638	NonAC molecules	Test Set	356.173607248	3.7095	2	4	4	26	26	99.2354	68.82	0	CHEMBL4792_Ki
CC1(C)OC[C@H](NC(=O)Nc2ccccc2C(F)(F)F)[C@H](c2ccccc2)O1	100	-2	AC molecules	Test Set	394.150427192	4.7197	2	3	3	28	28	97.6854	59.59	0	CHEMBL4792_Ki
CC(C)c1ccccc1NC(=O)N[C@H]1COC(C)(C)O[C@H]1c1ccccc1	2511.89	-3.40000061697638	AC molecules	Training Set	368.209992756	4.8243	2	3	4	27	27	106.7724	59.59	0	CHEMBL4792_Ki
CC1(C)OC[C@H](NC(=O)Nc2ccccc2-c2cccs2)[C@H](c2ccccc2)O1	50.12	-1.70001106232211	AC molecules	Training Set	408.150763628	5.4294	2	4	4	29	29	115.9964	59.59	0	CHEMBL4792_Ki
CC1(C)OC[C@H](NC(=O)Nc2ccccc2-c2ccsc2)[C@H](c2ccccc2)O1	79.43	-1.89998456254939	AC molecules	Training Set	408.150763628	5.4294	2	4	4	29	29	115.9964	59.59	0	CHEMBL4792_Ki
CC1(C)OC[C@H](NC(=O)Nc2ccccc2-c2ccccc2)[C@H](c2ccccc2)O1	100	-2	AC molecules	Training Set	402.194342692	5.36790000000001	2	3	4	30	30	118.1194	59.59	0	CHEMBL4792_Ki
CC1(C)OC[C@H](NC(=O)Nc2ccccc2-c2ccccc2Cl)[C@H](c2ccccc2)O1	25.12	-1.40001963506516	NonAC molecules	Training Set	436.15537034	6.02130000000001	2	3	4	31	31	123.1294	59.59	0	CHEMBL4792_Ki
CC1(C)OC[C@H](NC(=O)Nc2ccccc2-c2cccnc2)[C@H](c2ccccc2)O1	316.23	-2.50000306805169	NonAC molecules	Training Set	403.18959166	4.7629	2	4	4	30	30	115.9144	72.48	0	CHEMBL4792_Ki
CC1(C)OC[C@H](NC(=O)Nc2ccccc2-c2cccc(Cl)c2)[C@H](c2ccccc2)O1	79.43	-1.89998456254939	AC molecules	Training Set	436.15537034	6.02130000000001	2	3	4	31	31	123.1294	59.59	0	CHEMBL4792_Ki
CC1(C)OC[C@H](/N=C(\S)Nc2ccccc2Br)[C@H](c2ccccc2)O1	398.11	-2.60000308662774	AC molecules	Training Set	420.050711012	5.0396	2	3	3	25	25	108.2727	42.85	0	CHEMBL4792_Ki
CC1(C)OC[C@H](/N=C(\S)Nc2ccc(Cl)cc2Cl)[C@H](c2ccccc2)O1	199.53	-2.30000820255381	NonAC molecules	Training Set	410.06225424	5.5839	2	3	3	26	26	110.5927	42.85	0	CHEMBL4792_Ki
CC1(C)OC[C@H](NC(=O)c2ccc(Cl)cc2Cl)[C@H](c2ccccc2)O1	199.53	-2.30000820255381	NonAC molecules	Training Set	379.074198828	4.616	1	3	3	25	25	98.0152	47.56	0	CHEMBL4792_Ki
CC1(C)OC[C@H](NC(=O)Oc2ccccc2Cl)[C@H](c2ccccc2)O1	1584.89	-3.1999991251968	NonAC molecules	Test Set	361.1080858	4.3212	1	4	3	25	25	94.6987	56.79	0	CHEMBL4792_Ki
CC1(C)OC[C@H](NC(=O)Cc2ccccc2Br)[C@H](c2ccccc2)O1	1584.89	-3.1999991251968	NonAC molecules	Training Set	403.078305664	4.0006	1	3	4	25	25	100.0757	47.56	0	CHEMBL4792_Ki
Cc1ccc(/N=C(\NC#N)N[C@H]2COC(C)(C)O[C@H]2c2ccccc2)c(Br)c1	1258.93	-3.10000158280135	AC molecules	Training Set	442.100438076	4.2981	2	4	3	28	28	111.9454	78.67	0	CHEMBL4792_Ki
CC1(C)OC[C@H](NC(=O)Nc2ccccc2)[C@H](c2ccccc2)O1	501.19	-2.70000239714225	AC molecules	Training Set	326.163042564	3.7009	2	3	3	24	24	92.6834	59.59	0	CHEMBL4792_Ki
CC1(C)OC[C@H](NC(=O)Nc2cccc(Br)c2)[C@H](c2ccccc2)O1	1000	-3	NonAC molecules	Training Set	404.073554632	4.4634	2	3	3	25	25	100.3834	59.59	0	CHEMBL4792_Ki
CC1(C)OC[C@H](NC(=O)Nc2ccc(Br)cc2)[C@H](c2ccccc2)O1	251.19	-2.40000234592796	NonAC molecules	Training Set	404.073554632	4.4634	2	3	3	25	25	100.3834	59.59	0	CHEMBL4792_Ki
CC1(C)OC[C@H](NC(=O)Nc2ccc(Br)cc2Br)[C@H](c2ccccc2)O1	5.34133333333333	-0.727649681565857	NonAC molecules	Training Set	481.9840667	5.2259	2	3	3	26	26	108.0834	59.59	0	CHEMBL4792_Ki
Cn1c(CCC(=O)N2CCC[C@H]2C(=O)Nc2ccccc2-c2ccccc2)nc2ccccc21	1.25	0.0969100130080563	AC molecules	Training Set	452.221226136	4.8026	1	4	6	34	34	134.2777	67.23	0	CHEMBL4792_Ki
Cn1c(SCC(=O)N2CCC[C@H]2C(=O)Nc2ccccc2-c2ccccc2)nc2ccccc21	5	0.698970004336019	AC molecules	Training Set	470.177647072	4.9621	1	5	6	34	34	136.6807	67.23	0	CHEMBL4792_Ki
Cc1ccc2nc(SCC(=O)N3CCC[C@H]3C(=O)Nc3ccccc3-n3cccc3)n(C)c2c1	10	1	AC molecules	Training Set	473.188546104	4.39422	1	6	6	34	34	135.3087	72.16	0	CHEMBL4792_Ki
Cc1ccc2c(c1)nc(SCC(=O)N1CCC[C@H]1C(=O)Nc1ccccc1-n1cccc1)n2C	11.1111111111111	1.04575749056068	AC molecules	Test Set	473.188546104	4.39422	1	6	6	34	34	135.3087	72.16	0	CHEMBL4792_Ki
Cc1ccc2[nH]c(SCC(=O)N3CCC[C@H]3C(=O)Nc3ccccc3-n3cccc3)nc2c1	5	0.698970004336019	AC molecules	Training Set	459.17289604	4.38382	2	5	6	33	33	130.6884	83.02	0	CHEMBL4792_Ki
O=C(Nc1ccccc1-n1cccc1)[C@@H]1CCCN1C(=O)CSc1nc2ccccc2o1	8	-0.903089986991944	AC molecules	Training Set	446.141261564	4.3403	1	6	6	32	32	123.8667	80.37	0	CHEMBL4792_Ki
O=C(Nc1ccccc1-n1cccc1)[C@@H]1CCCN1C(=O)CSc1nc2ccccc2s1	2	-0.301029995663981	AC molecules	Training Set	462.118417944	4.8088	1	6	6	32	32	129.4777	67.23	0	CHEMBL4792_Ki
Cn1c(CCC(=O)N2CCC[C@H]2C(=O)Nc2ccccc2-n2cccc2)nc2ccccc21	2	-0.301029995663981	AC molecules	Training Set	441.216475104	3.9263	1	5	6	33	33	128.1687	72.16	0	CHEMBL4792_Ki
Cn1c(SCC(=O)N2CCC[C@H]2C(=O)Nc2ccccc2-n2cccc2)nc2ccccc21	3.33333333333333	0.522878745280338	AC molecules	Training Set	459.17289604	4.0858	1	6	6	33	33	130.5717	72.16	0	CHEMBL4792_Ki
O=C(Nc1ccccc1-n1cccc1)[C@@H]1CCCN1C(=O)CCc1nc2ccccc2[nH]1	11	-1.04139268515822	AC molecules	Test Set	427.20082504	3.9159	2	4	6	32	32	123.5484	83.02	0	CHEMBL4792_Ki
O=C(Nc1ccccc1-c1ccccc1F)[C@@H]1CCCN1C(=O)CCc1nc2ccccc2[nH]1	3	-0.477121254719662	AC molecules	Test Set	456.19615426	4.9313	2	3	6	34	34	129.6154	78.09	0	CHEMBL4792_Ki
COc1ccccc1-c1ccccc1NC(=O)[C@@H]1CCCN1C(=O)CCc1nc2ccccc2[nH]1	2	-0.301029995663981	AC molecules	Training Set	468.216140756	4.8008	2	4	7	35	35	136.2094	87.32	0	CHEMBL4792_Ki
O=C(Nc1ccccc1-c1ccccc1)[C@@H]1CCCN1C(=O)CCc1nc2ccccc2[nH]1	6	-0.778151250383644	AC molecules	Test Set	438.205576072	4.7922	2	3	6	33	33	129.6574	78.09	0	CHEMBL4792_Ki
O=C(Nc1ccccc1Oc1ccccc1)[C@@H]1CCCN1C(=O)CSc1nc2ccccc2[nH]1	3	-0.477121254719662	AC molecules	Training Set	472.156911628	5.077	2	5	7	34	34	133.1404	87.32	0	CHEMBL4792_Ki
O=C(Nc1ccc(-c2ccccc2)cc1)[C@@H]1CCCN1C(=O)CSc1nc2ccccc2[nH]1	11	-1.04139268515822	NonAC molecules	Training Set	456.161997008	4.9517	2	4	6	33	33	132.0604	78.09	0	CHEMBL4792_Ki
O=C(Nc1cccc(-c2ccccc2)c1)[C@@H]1CCCN1C(=O)CSc1nc2ccccc2[nH]1	280	-2.44715803134222	NonAC molecules	Training Set	456.161997008	4.9517	2	4	6	33	33	132.0604	78.09	0	CHEMBL4792_Ki
O=C(Nc1ccccc1-c1ccccc1)[C@@H]1CCCN1C(=O)CSc1nc2ccccc2[nH]1	1.66666666666667	0.221848749616356	NonAC molecules	Training Set	456.161997008	4.9517	2	4	6	33	33	132.0604	78.09	0	CHEMBL4792_Ki
O=C(Nc1ccccc1)[C@@H]1CCCN1C(=O)CSc1nc2ccccc2[nH]1	560	-2.7481880270062	AC molecules	Training Set	380.13069688	3.2847	2	4	5	27	27	106.6244	78.09	0	CHEMBL4792_Ki
Cc1ccc(-n2nccn2)c(C(=O)N2CCCN(c3ncc4ccccc4n3)CC2)c1	1.66666666666667	0.221848749616356	NonAC molecules	Training Set	413.196408356	2.87142	0	7	3	31	31	118.3675	80.04	0	CHEMBL4792_Ki
O=C1c2cc(ccc2-n2nccn2)CCCCc2ccc3cc(ccc3c2)N2CCCN1CC2	42	-1.6232492903979	AC molecules	Training Set	451.237210548	4.65180000000001	0	5	1	34	34	134.6825	54.26	0	CHEMBL4792_Ki
C=CCCCc1ccc2cc(N3CCCN(C(=O)c4cc(CC=C)ccc4-n4nccn4)CC3)ccc2c1	120	-2.07918124604762	AC molecules	Test Set	505.28416074	6.01020000000001	0	5	9	38	38	155.0765	54.26	0	CHEMBL4792_Ki
Cc1ccc(-n2nccn2)c(CN2CCCN(c3ncc4ccccc4n3)CC2)c1	240	-2.38021124171161	NonAC molecules	Test Set	399.2171438	3.23122	0	7	4	30	30	117.741	62.97	0	CHEMBL4792_Ki
O=C(C1CCCCC1)N1CCCN(c2ncc3ccccc3n2)CC1	550	-2.74036268949424	AC molecules	Training Set	338.210661452	3.2488	0	4	2	25	25	99.5230000000001	49.33	0	CHEMBL4792_Ki
Cc1ccc(-n2nccn2)c(C(=O)N2CCCN(c3ccc4ccccc4c3)CC2)c1	2	-0.301029995663981	AC molecules	Training Set	411.20591042	4.08142	0	5	3	31	31	122.7775	54.26	0	CHEMBL4792_Ki
Cc1ccc(-n2nccn2)c(C(=O)N2CCCN(c3ncc4cc(F)ccc4n3)CC2)c1	5	0.698970004336019	AC molecules	Training Set	431.186986544	3.01052	0	7	3	32	32	118.3255	80.04	0	CHEMBL4792_Ki
Cc1ccc(-n2nccn2)c(C(=O)N2CC3CC(C2)N(c2ncc4ccccc4n2)C3)c1	2.25	-0.352182518111362	AC molecules	Test Set	425.196408356	2.86982	0	7	3	32	32	120.7785	80.04	0	CHEMBL4792_Ki
Cc1ccc(-n2nccn2)c(C(=O)N2CC3CC2CN(c2ncc4ccccc4n2)C3)c1	11	-1.04139268515822	AC molecules	Training Set	425.196408356	2.86982	0	7	3	32	32	120.7785	80.04	0	CHEMBL4792_Ki
Cc1ccc(-n2nccn2)c(C(=O)N2CCC3CC2CN3c2ncc3cc(F)ccc3n2)c1	260	-2.41497334797082	NonAC molecules	Test Set	443.186986544	3.15142	0	7	3	33	33	120.7845	80.04	0	CHEMBL4792_Ki
Cc1ccc(-n2nccn2)c(C(=O)N2CC3CC2CCN3c2ncc3cc(F)ccc3n2)c1	3500	-3.54406804435028	NonAC molecules	Training Set	443.186986544	3.15142	0	7	3	33	33	120.7845	80.04	0	CHEMBL4792_Ki
Cc1ccc(-n2nccn2)c(C(=O)N2CCN(c3ncc4ccccc4n3)CC[C@H]2C)c1	2.77777777777778	0.443697499232713	NonAC molecules	Training Set	427.21205842	3.25992	0	7	3	32	32	122.9625	80.04	0	CHEMBL4792_Ki
C[C@@H]1CCN(c2ncc3cc(F)ccc3n2)CCN1C(=O)c1ccccc1-n1nccn1	5.40540540540541	0.732828271596986	AC molecules	Training Set	431.186986544	3.0906	0	7	3	32	32	118.1835	80.04	0	CHEMBL4792_Ki
C[C@@H]1CCN(c2cnc3cc(F)c(F)cc3n2)CCN1C(=O)c1ccccc1-n1nccn1	4	0.602059991327962	AC molecules	Training Set	449.177564732	3.2297	0	7	3	33	33	118.1415	80.04	0	CHEMBL4792_Ki
C[C@@H]1CCN(c2ncc3c(n2)CCCC3)CCN1C(=O)c1ccccc1-n1nccn1	3.57142857142857	0.552841968657781	AC molecules	Training Set	417.227708484	2.6771	0	7	3	31	31	117.3615	80.04	0	CHEMBL4792_Ki
Cc1ccc(-n2nccn2)c(C(=O)N2CCN(c3nc4ccccc4o3)CC[C@H]2C)c1	3.2	-0.505149978319906	AC molecules	Training Set	416.196074008	3.45792	0	7	3	31	31	117.4335	80.29	0	CHEMBL4792_Ki
Cc1ccc(-n2nccn2)c(C(=O)N2CCN(c3nc4cc(Cl)ccc4o3)CC[C@H]2C)c1	2.0572956848223	0.313296715155149	AC molecules	Training Set	450.157101656	4.11132	0	7	3	32	32	122.4435	80.29	0	CHEMBL4792_Ki
Cc1ccc(-n2nccn2)c(C(=O)N2C3CCC2CN(c2ncc4ccc(F)cc4n2)CC3)c1	3.55	-0.550228353055094	AC molecules	Training Set	457.202636608	3.54152	0	7	3	34	34	125.4015	80.04	0	CHEMBL4792_Ki
Cc1ccc(-n2nccn2)c(C(=O)N2CCC3CCC(C2)N3c2ncc3ccc(F)cc3n2)c1	1.25	0.0969100130080563	AC molecules	Training Set	457.202636608	3.54152	0	7	3	34	34	125.4015	80.04	0	CHEMBL4792_Ki
Cc1occc1-c1nnc(SCC(=O)Nc2ccccc2F)n1Cc1ccco1	1995.26	-3.29999949611698	NonAC molecules	Training Set	412.100539624	4.35772	1	7	7	29	29	106.0247	86.09	0	CHEMBL4792_Ki
Cc1cc(C)cc(N(C(=O)CSc2nnc(-c3ccoc3C)n2Cc2ccco2)c2cccnc2)c1	1995.26	-3.29999949611698	AC molecules	Training Set	499.16781066	5.95666000000001	0	8	8	36	36	138.294	90.19	0	CHEMBL4792_Ki
Cc1occc1-c1nnc(SCC(=O)NCCc2ccccc2)n1Cc1ccco1	1584.89	-3.1999991251968	AC molecules	Training Set	422.141261564	3.93882	1	7	9	30	30	114.1507	86.09	0	CHEMBL4792_Ki
Cc1occc1-c1nnc(SCC(=O)Nc2ccccc2)n1Cc1ccco1	1000	-3	NonAC molecules	Training Set	394.109961436	4.21862	1	7	7	28	28	106.0667	86.09	0	CHEMBL4792_Ki
Cc1occc1-c1nnc(SCC(=O)Nc2nccs2)n1Cc1ccco1	1000	-3	NonAC molecules	Training Set	401.06163134	3.67512	1	9	7	27	27	101.7387	98.98	0	CHEMBL4792_Ki
Cc1occc1-c1nnc(SCC(=O)NN2CCc3ccccc32)n1Cc1ccco1	1000	-3	AC molecules	Training Set	435.136510532	3.67382	1	8	7	31	31	116.6297	89.33	0	CHEMBL4792_Ki
Cc1cc(C)cc(N(C(=O)CSc2nnc(-c3ccoc3C)n2Cc2ccco2)C2CNCCN2)c1	630.96	-2.80000182781797	AC molecules	Test Set	506.21000982	3.74886	2	9	8	36	36	139.0574	101.36	0	CHEMBL4792_Ki
Cc1ccc(NC(=O)CSc2nnc(-c3ccoc3C)n2Cc2ccco2)c(C)c1	501.19	-2.70000239714225	NonAC molecules	Test Set	422.141261564	4.83546	1	7	7	30	30	115.5407	86.09	0	CHEMBL4792_Ki
Cc1occc1-c1nnc(SCC(=O)Nc2cccc(F)c2)n1Cc1ccco1	501.19	-2.70000239714225	AC molecules	Training Set	412.100539624	4.35772	1	7	7	29	29	106.0247	86.09	0	CHEMBL4792_Ki
COc1ccccc1NC(=O)CSc1nnc(-c2ccoc2C)n1Cc1ccco1	501.19	-2.70000239714225	NonAC molecules	Training Set	424.12052612	4.22722	1	8	8	30	30	112.6187	95.32	0	CHEMBL4792_Ki
Cc1ccc(C)c(NC(=O)CSc2nnc(-c3ccoc3C)n2Cc2ccco2)c1	398.11	-2.60000308662774	NonAC molecules	Training Set	422.141261564	4.83546	1	7	7	30	30	115.5407	86.09	0	CHEMBL4792_Ki
Cc1nnc(NC(=O)CSc2nnc(-c3ccoc3C)n2Cc2ccco2)s1	398.11	-2.60000308662774	NonAC molecules	Training Set	416.072530372	3.37854	1	10	7	28	28	104.2707	111.87	0	CHEMBL4792_Ki
Cc1cc(C)cc(N(C(=O)CSc2nnc(-c3ccoc3C)n2Cc2ccco2)c2ccccn2)c1	398.11	-2.60000308662774	AC molecules	Training Set	499.16781066	5.95666000000001	0	8	8	36	36	138.294	90.19	0	CHEMBL4792_Ki
CC(=O)c1cccc(NC(=O)CSc2nnc(-c3ccoc3C)n2Cc2ccco2)c1	316.23	-2.50000306805169	NonAC molecules	Training Set	436.12052612	4.42122	1	8	8	31	31	116.0712	103.16	0	CHEMBL4792_Ki
Cc1occc1-c1nnc(SCC(=O)Nc2cccc(-c3ccc4c(c3)OCO4)c2)n1Cc1ccco1	251.19	-2.40000234592796	AC molecules	Training Set	514.131090804	5.61432	1	9	8	37	37	137.6257	104.55	0	CHEMBL4792_Ki
COc1ccc(NC(=O)CSc2nnc(-c3ccoc3C)n2Cc2ccco2)cc1	199.53	-2.30000820255381	NonAC molecules	Test Set	424.12052612	4.22722	1	8	8	30	30	112.6187	95.32	0	CHEMBL4792_Ki
Cc1occc1-c1nnc(SCC(=O)Nc2ccc(F)cc2)n1Cc1ccco1	158.49	-2.2000018654066	NonAC molecules	Training Set	412.100539624	4.35772	1	7	7	29	29	106.0247	86.09	0	CHEMBL4792_Ki
Cc1occc1-c1nnc(SCC(=O)Nc2ccc(N(C)C)cc2)n1Cc1ccco1	158.49	-2.2000018654066	AC molecules	Training Set	437.152160596	4.28462	1	8	8	31	31	120.3937	89.33	0	CHEMBL4792_Ki
Cc1occc1-c1nnc(SCC(=O)Nc2ccc(Cl)cc2)n1Cc1ccco1	100	-2	AC molecules	Training Set	428.070989084	4.87202	1	7	7	29	29	111.0767	86.09	0	CHEMBL4792_Ki
Cc1csc(NC(=O)CSc2nnc(-c3ccoc3C)n2Cc2ccco2)n1	100	-2	NonAC molecules	Training Set	415.077281404	3.98354	1	9	7	28	28	106.4757	98.98	0	CHEMBL4792_Ki
Cc1occc1-c1nnc(SCC(=O)Nc2cccc(Cl)c2)n1Cc1ccco1	63.1	-1.80002935924413	NonAC molecules	Training Set	428.070989084	4.87202	1	7	7	29	29	111.0767	86.09	0	CHEMBL4792_Ki
Cc1cccc(NC(=O)CSc2nnc(-c3ccoc3C)n2Cc2ccco2)c1	50.12	-1.70001106232211	NonAC molecules	Training Set	408.1256115	4.52704	1	7	7	29	29	110.8037	86.09	0	CHEMBL4792_Ki
Cc1occc1-c1nnc(SCC(=O)Nc2ccc(F)c(Cl)c2)n1Cc1ccco1	39.81	-1.5999921775841	NonAC molecules	Test Set	446.061567272	5.01112	1	7	7	30	30	111.0347	86.09	0	CHEMBL4792_Ki
Cc1ccc(NC(=O)CSc2nnc(-c3ccoc3C)n2Cc2ccco2)cc1	39.81	-1.5999921775841	NonAC molecules	Test Set	408.1256115	4.52704	1	7	7	29	29	110.8037	86.09	0	CHEMBL4792_Ki
CC(=O)c1ccc(NC(=O)CSc2nnc(-c3ccoc3C)n2Cc2ccco2)cc1	31.62	-1.49996186559619	NonAC molecules	Test Set	436.12052612	4.42122	1	8	8	31	31	116.0712	103.16	0	CHEMBL4792_Ki
COc1ccc(C)cc1NC(=O)CSc1nnc(-c2ccoc2C)n1Cc1ccco1	15.85	-1.20002926655377	NonAC molecules	Training Set	438.136176184	4.53564	1	8	8	31	31	117.3557	95.32	0	CHEMBL4792_Ki
Cc1ccc(NC(=O)CSc2nnc(-c3ccoc3C)n2Cc2ccco2)cc1C	2.512	-0.400019635065158	NonAC molecules	Test Set	422.141261564	4.83546	1	7	7	30	30	115.5407	86.09	0	CHEMBL4792_Ki
Cc1cc(C)cc(NC(=O)CSc2nnc(-c3ccoc3C)n2Cc2ccco2)c1	1.585	-0.20002926655377	NonAC molecules	Training Set	422.141261564	4.83546	1	7	7	30	30	115.5407	86.09	0	CHEMBL4792_Ki
Cc1nc(C(=O)N2CCCC[C@H]2CNC(=O)c2cccc3occc23)c(-c2ccc(F)cc2)s1	1.61017631430642	0.206873433881458	AC molecules	Training Set	477.152240848	5.42852	1	5	5	34	34	129.4677	75.44	0	CHEMBL4792_Ki
O=C(NC[C@@H]1CCCCN1C(=O)c1ccccc1-c1ccccc1)Nc1ccccc1	5.012	-0.700011062322112	AC molecules	Training Set	413.210327104	5.17000000000001	2	2	5	31	31	124.0169	61.44	0	CHEMBL4792_Ki
O=C(CC[C@@H]1CCCCN1C(=O)c1ccccc1-c1ccccc1)c1ccccc1	19.95	-1.29994290002277	AC molecules	Training Set	397.204179104	6.01140000000001	0	2	6	30	30	120.56	37.38	0	CHEMBL4792_Ki
O=C(C[C@@H]1CCCCN1C(=O)c1ccccc1-c1ccccc1)Nc1ccccc1	31.62	-1.49996186559619	AC molecules	Test Set	398.199428072	5.3771	1	2	5	30	30	120.2422	49.41	0	CHEMBL4792_Ki
CN(C[C@@H]1CCCCN1C(=O)c1ccccc1-c1ccccc1)C(=O)c1ccc(F)cc1	1258.93	-3.10000158280135	AC molecules	Training Set	430.205656324	5.25960000000001	0	2	5	32	32	123.914	40.62	0	CHEMBL4792_Ki
O=C(NC[C@@H]1CCCCN1C(=O)c1ccccc1-c1ccccc1)c1ccccc1	19.95	-1.29994290002277	AC molecules	Training Set	398.199428072	4.7783	1	2	5	30	30	119.3287	49.41	0	CHEMBL4792_Ki
O=C(c1ccccc1-c1ccccc1)N1CCCC[C@H]1CCOc1ccc(F)cc1F	1.25897016240715	0.100015437450609	AC molecules	Training Set	421.18533548	6.0956	0	2	6	31	31	117.0235	29.54	0	CHEMBL4792_Ki
O=C(c1cccc2ccccc12)N1CCCC[C@H]1CCOc1ccc(F)cc1	125.89	-2.09999123354468	AC molecules	Training Set	377.179107228	5.4427	0	2	5	28	28	109.1355	29.54	0	CHEMBL4792_Ki
O=C(c1ccccc1-c1ccccc1)N1CCCCC1CCOc1ccc(F)cc1	19.95	-1.29994290002277	AC molecules	Training Set	403.194757292	5.9565	0	2	6	30	30	117.0655	29.54	0	CHEMBL4792_Ki
N#Cc1cccc(C(=O)N2CCCCC2CCOc2ccc(Cl)c(Cl)c2)c1	630.96	-2.80000182781797	AC molecules	Training Set	402.09018324	5.32888000000001	0	3	5	27	27	106.4065	53.33	0	CHEMBL4792_Ki
COc1cccc(C(=O)N2CCCCC2CCOc2ccc(Cl)c(Cl)c2)c1	501.19	-2.70000239714225	AC molecules	Training Set	407.105498956	5.46580000000001	0	3	6	27	27	108.2435	38.77	0	CHEMBL4792_Ki
COC(=O)c1ccc2[nH]cc(CN3CCCC4(CCN(c5nc(C)cc(C)n5)CC4)C3=O)c2c1	1.42857142857143	0.154901959985743	AC molecules	Training Set	461.242689852	3.77054	1	6	4	34	34	129.6752	91.42	0	CHEMBL4792_Ki
Cc1cc(C)nc(N2CCC3(CCCN(Cc4ccccc4-c4nc(C)no4)C3=O)CC2)n1	7	-0.845098040014257	AC molecules	Test Set	446.2430242	3.86106	0	7	4	33	33	124.508	88.25	0	CHEMBL4792_Ki
Cc1noc(-c2ccccc2CN2CCCC3(CCN(c4cnc5ccccc5n4)CC3)C2=O)n1	25	-1.39794000867204	NonAC molecules	Test Set	468.227374136	4.39742	0	7	4	35	35	132.54	88.25	0	CHEMBL4792_Ki
Cc1nc(C(=O)N2CCC[C@H]2Cc2nnc(-c3ccccc3)o2)c(-c2ccccc2F)s1	129	-2.11058971029925	AC molecules	Training Set	448.136925132	5.15492	0	6	5	32	32	119.7415	72.12	0	CHEMBL4792_Ki
CN(C)c1ccc(NC(=O)Nc2ccnc3c(F)ccc(F)c23)cc1	503	-2.70156798505593	AC molecules	Training Set	342.129217572	4.223	2	3	3	25	25	95.0694	57.26	0	CHEMBL4792_Ki
[3H]c1ccc(CN(CC)C(=O)CN(c2ccc(OC([3H])([3H])[3H])nc2)S(=O)(=O)c2ccccc2C)cn1	1.1	-0.041392685158225	AC molecules	Training Set	462.200373296	3.03762	0	6	10	36	32	121.8278	92.7	0	CHEMBL4792_Ki
[3H]c1cccc([3H])c1-c1nnc(C[C@@H]2CCCN2C(=O)c2nc(C)sc2-c2ccccc2F)o1	129	-2.11058971029925	AC molecules	Training Set	452.153373624	5.15492	0	6	5	34	32	119.7415	72.12	0	CHEMBL4792_Ki
Cc1c(S(=O)(=O)Cc2ccc(F)cc2)c2ccccn2c1CC(=O)N(C)Cc1ccc(F)cc1	5.7	-0.755874855672491	AC molecules	Training Set	482.147570068	4.70092	0	4	7	34	34	126.0018	58.86	0	CHEMBL4792_Ki
Cc1cc(C)nc(N2CC[C@@H]3CN(C(=O)c4cc(F)ccc4-n4nccn4)[C@H]3C2)n1	18	-1.25527250510331	AC molecules	Training Set	407.186986544	2.16414	0	7	3	30	30	107.9675	80.04	0	CHEMBL4792_Ki
O=C(c1cc(F)ccc1-n1nccn1)N1CC[C@H]2CN(c3cnc4ccccc4n3)[C@H]2C1	40	-1.60205999132796	AC molecules	Training Set	429.17133648	2.7005	0	7	3	32	32	115.9995	80.04	0	CHEMBL4792_Ki
Cc1ccc(-n2nccn2)c(C(=O)N2C[C@H](COc3nccc4ccccc34)OC[C@H]2C)c1	1.4	-0.146128035678238	AC molecules	Test Set	443.19573966	3.43242	0	7	5	33	33	123.5725	82.37	0	CHEMBL4792_Ki
Cc1ccc(-n2nccn2)c(C(=O)N2C[C@H](COc3ncccc3C)OC[C@H]2C)c1	8.3	-0.919078092376074	AC molecules	Training Set	407.19573966	2.58764	0	7	5	30	30	110.8035	82.37	0	CHEMBL4792_Ki
Cc1ccc(-n2nccn2)c(C(=O)N2CCC[C@@H](COc3ccccn3)[C@@H]2C)c1	39	-1.5910646070265	AC molecules	Training Set	391.20082504	3.29042	0	6	5	29	29	109.0505	73.14	0	CHEMBL4792_Ki
Cc1ccc(-n2nccn2)c(C(=O)N2CCC[C@@H](COc3nccc4ccccc34)[C@@H]2C)c1	2.1	-0.322219294733919	AC molecules	Training Set	441.216475104	4.44362	0	6	5	33	33	126.5565	73.14	0	CHEMBL4792_Ki
CNC(=O)[C@@H](c1ccccc1)N1CCc2cc(OC)c(OC)cc2[C@@H]1CCc1ccc(C(F)(F)F)cc1	6.35	-0.802773725291976	AC molecules	Training Set	512.228677512	5.74190000000001	1	4	8	37	37	135.7117	50.8	0	CHEMBL4792_Ki
COCc1nc(C)ncc1OC[C@@]1(c2ccccc2)C[C@H]1C(=O)Nc1ccc(F)cn1	1	0	AC molecules	Training Set	422.175418816	3.44092	1	6	8	31	31	112.0287	86.23	0	CHEMBL4792_Ki
COc1nc(NC(=O)[C@@H]2C[C@@]2(COc2cnc(C)nc2C)c2cccc(F)c2)ccc1F	2	-0.301029995663981	AC molecules	Training Set	440.165997004	3.75064	1	6	7	32	32	112.5627	86.23	0	CHEMBL4792_Ki
Cc1ncc(OC[C@@]2(c3cccc(F)c3)C[C@H]2C(=O)Nc2ccc(C#N)cn2)c(C)n1	5	-0.698970004336019	AC molecules	Training Set	417.1601031	3.47462	1	6	6	31	31	110.7677	100.79	0	CHEMBL4792_Ki
COCc1nc(C)ncc1OC[C@@]1(c2cccc(F)c2)C[C@H]1C(=O)Nc1ccc(F)cn1	1	0	AC molecules	Training Set	440.165997004	3.58002	1	6	8	32	32	111.9867	86.23	0	CHEMBL4792_Ki
COc1cc(NC(=O)[C@@H]2C[C@@]2(COc2cnc(C)nc2C)c2cccc(F)c2)ncc1F	2	-0.301029995663981	AC molecules	Training Set	440.165997004	3.75064	1	6	7	32	32	112.5627	86.23	0	CHEMBL4792_Ki
COc1ccc([C@]2(COc3cnc(C)nc3C)C[C@H]2C(=O)Nc2ccc(F)cn2)cc1F	7	-0.845098040014257	AC molecules	Test Set	440.165997004	3.75064	1	6	7	32	32	112.5627	86.23	0	CHEMBL4792_Ki
O=C(Cc1ccccc1)N1CCCC12CCN(c1cnc3ccccc3n1)CC2	186.21	-2.27000300010506	AC molecules	Test Set	386.210661452	3.8339	0	4	3	29	29	114.809	49.33	0	CHEMBL4792_Ki
Cc1cc(C)nc(N2CCC3(CCCN(Cc4nn(C)nc4-c4ccccc4)C3=O)CC2)n1	4.571	-0.660011221289331	AC molecules	Training Set	445.259008612	3.29814	0	7	4	33	33	126.476	80.04	0	CHEMBL4792_Ki
Cc1cc(C)nc(N2CCC3(CCCN(Cc4nn(C)cc4-c4ccccc4)C3=O)CC2)n1	17.38	-1.24004977211265	NonAC molecules	Training Set	444.263759644	3.90314	0	6	4	33	33	128.681	67.15	0	CHEMBL4792_Ki
Cc1cc(C)nc(N2CCC3(CCCN(Cc4n[nH]nc4-c4ccccc4)C3=O)CC2)n1	1.175	-0.070037866607755	NonAC molecules	Training Set	431.243358548	3.28774	1	6	4	32	32	121.8557	90.9	0	CHEMBL4792_Ki
Cc1cc(C)nc(N2CCC3(CCCN(Cc4n[nH]cc4-c4ccccc4)C3=O)CC2)n1	3.89	-0.589949601325708	AC molecules	Training Set	430.24810958	3.89274	1	5	4	32	32	124.0607	78.01	0	CHEMBL4792_Ki
Cc1cc(C)nc(N2CCC3(CCCN(Cc4c[nH]c5ncccc45)C3=O)CC2)n1	16.22	-1.21005084987514	NonAC molecules	Training Set	404.232459516	3.37894	1	5	3	30	30	116.1307	78.01	0	CHEMBL4792_Ki
Cc1cc(C)nc(N2CCC3(CCCN(Cc4n[nH]c5ccccc45)C3=O)CC2)n1	6.918	-0.839980557678343	NonAC molecules	Training Set	404.232459516	3.37894	1	5	3	30	30	116.1307	78.01	0	CHEMBL4792_Ki
COc1ccc2[nH]cc(CN3CCCC4(CCN(c5nc(C)cc(C)n5)CC4)C3=O)c2c1	6.02409638554217	0.779891911959945	AC molecules	Training Set	433.247775232	3.99254	1	5	4	32	32	124.8877	74.35	0	CHEMBL4792_Ki
Cc1cc(C)nc(N2CCC3(CCCN(Cc4cn(C)c5ccccc45)C3=O)CC2)n1	20.89	-1.31993843998031	AC molecules	Training Set	417.252860612	3.99434	0	5	3	31	31	122.956	54.26	0	CHEMBL4792_Ki
Cc1cc(C)nc(N2CCC3(CCCN(Cc4c[nH]c5ccccc45)C3=O)CC2)n1	6.918	-0.839980557678343	NonAC molecules	Training Set	403.237210548	3.98394	1	4	3	30	30	118.3357	65.12	0	CHEMBL4792_Ki
COc1ccnc(N2CCC3(CCCN(Cc4c[nH]c5ccccc45)C3=O)CC2)n1	14.13	-1.15014216184856	AC molecules	Training Set	405.216475104	3.3757	1	5	4	30	30	115.4137	74.35	0	CHEMBL4792_Ki
Cc1ccnc(N2CCC3(CCCN(Cc4c[nH]c5ccccc45)C3=O)CC2)n1	26.92	-1.43007505555194	AC molecules	Training Set	389.221560484	3.67552	1	4	3	29	29	113.5987	65.12	0	CHEMBL4792_Ki
O=C1N(Cc2c[nH]c3ccccc23)CCCC12CCN(c1ncccn1)CC2	549.54	-2.73999930940197	AC molecules	Training Set	375.20591042	3.3671	1	4	3	28	28	108.8617	65.12	0	CHEMBL4792_Ki
O=C1N(Cc2c[nH]c3ccccc23)CCCC12CCN(c1cnccn1)CC2	309.03	-2.49000064189095	AC molecules	Training Set	375.20591042	3.3671	1	4	3	28	28	108.8617	65.12	0	CHEMBL4792_Ki
O=C1N(Cc2cccc3[nH]ccc23)CCCC12CCN(c1cnc3ccccc3n1)CC2	70.31	-1.84701709793535	NonAC molecules	Training Set	425.221560484	4.5203	1	4	3	32	32	126.3677	65.12	0	CHEMBL4792_Ki
O=C1CCCC2(CCN(c3nc4ccccc4o3)CC2)N1Cc1cccc2[nH]ccc12	3.081	-0.488691698316941	NonAC molecules	Test Set	414.205576072	4.8608	1	4	3	31	31	120.8867	65.37	0	CHEMBL4792_Ki
Cc1cc(C)nc(N2CCC3(CCCC(=O)N3Cc3cccc4[nH]ccc34)CC2)n1	1.17495006462225	0.0700194094844853	AC molecules	Training Set	403.237210548	4.12644	1	4	3	30	30	118.3837	65.12	0	CHEMBL4792_Ki
O=C1CCCC2(CCN(c3cnc4ccccc4n3)CC2)N1Cc1cccc2[nH]ccc12	1.37258938988402	0.137540637471283	NonAC molecules	Test Set	425.221560484	4.6628	1	4	3	32	32	126.4157	65.12	0	CHEMBL4792_Ki
Cc1ccc(C)c(CN2C(=O)CCCC23CCN(c2cnc4ccccc4n2)CC3)c1	14.44	-1.15956719323362	AC molecules	Training Set	414.24196158	4.79834	0	4	3	31	31	124.033	49.33	0	CHEMBL4792_Ki
COc1ccc(CNC(=O)c2cc(-c3cc(Cl)cc(Cl)c3)cnc2-c2cccnc2)cc1OC	14.2857142857143	1.15490195998574	NonAC molecules	Training Set	493.095996892	6.0646	1	5	7	34	34	133.6402	73.34	0	CHEMBL4792_Ki
COc1ccc(CNC(=O)c2cc(-c3cc(F)cc(Cl)c3)cnc2-c2cccnc2)cc1OC	1.66666666666667	0.221848749616356	NonAC molecules	Training Set	477.125547432	5.5503	1	5	7	34	34	128.5882	73.34	0	CHEMBL4792_Ki
COc1ccc(CNC(=O)c2cc(-c3cccc(Cl)c3)cnc2-c2cccnc2)cc1OC	1.3	-0.113943352306837	NonAC molecules	Test Set	459.134969244	5.41120000000001	1	5	7	33	33	128.6302	73.34	0	CHEMBL4792_Ki
COc1ccc(CNC(=O)c2cc(-c3cc(C(F)(F)F)cc(C(F)(F)F)c3)cnc2-c2cccnc2)cc1OC	121	-2.08278537031645	AC molecules	Test Set	561.148710852	6.79540000000001	1	5	7	40	40	133.6242	73.34	0	CHEMBL4792_Ki
COc1ccc(CNC(=O)c2cc(-c3cc(F)cc(F)c3)cnc2-c2cccnc2)cc1OC	8.3	-0.919078092376074	AC molecules	Training Set	461.155097972	5.036	1	5	7	34	34	123.5362	73.34	0	CHEMBL4792_Ki
COc1ccc(CNC(=O)c2cc(-c3cc(C)cc(F)c3)cnc2-c2cccnc2)cc1OC	1.25	0.0969100130080563	NonAC molecules	Training Set	457.180169848	5.20532	1	5	7	34	34	128.3152	73.34	0	CHEMBL4792_Ki
COc1ccc(CNC(=O)c2cc(-c3cc(C)cc(C)c3)cnc2-c2cccnc2)cc1OC	1.42857142857143	0.154901959985743	NonAC molecules	Training Set	453.205241724	5.37464	1	5	7	34	34	133.0942	73.34	0	CHEMBL4792_Ki
Cc1cc(C)cc(-c2cnc(-c3cccnc3)c(C(=O)NCc3ccc(C(F)(F)F)c(F)c3)c2)c1	4.1	-0.612783856719735	AC molecules	Training Set	479.162075172	6.51534	1	3	5	35	35	124.9502	54.88	0	CHEMBL4792_Ki
Cc1cc(C)cc(-c2cnc(-c3cccnc3)c(C(=O)NCc3ccc(F)c(C)c3)c2)c1	18	-1.25527250510331	AC molecules	Training Set	425.190340608	5.80496	1	3	5	32	32	124.6852	54.88	0	CHEMBL4792_Ki
COc1cccc(CNC(=O)c2cc(-c3cc(C)cc(C)c3)cnc2-c2cccnc2)c1	40.5	-1.60745502321467	NonAC molecules	Test Set	423.19467704	5.36604000000001	1	4	6	32	32	126.5422	64.11	0	CHEMBL4792_Ki
Cc1cc(C)cc(-c2cnc(-c3cccnc3)c(C(=O)NCc3ccc(N(C)C)cc3)c2)c1	4.8	-0.681241237375587	AC molecules	Training Set	436.226311516	5.42344	1	4	6	33	33	134.3172	58.12	0	CHEMBL4792_Ki
COc1ccc(CNC(=O)c2cc(-c3cc(C)cc(C)c3)cnc2-c2cccnc2)cc1	22	-1.34242268082221	NonAC molecules	Training Set	423.19467704	5.36604	1	4	6	32	32	126.5422	64.11	0	CHEMBL4792_Ki
Cc1cc(C)cc(-c2cnc(-c3cccnc3)c(C(=O)N(C)Cc3ccc4nccnc4c3)c2)c1	78.5	-1.89486965674525	AC molecules	Training Set	459.20591042	5.64284	0	5	5	35	35	137.7135	71.87	0	CHEMBL4792_Ki
Cc1cc(C)cc(-c2cnc(-c3cccnc3)c(C(=O)NCc3ccc4c(c3)CCN4C)c2)c1	3	-0.477121254719662	NonAC molecules	Training Set	448.226311516	5.34974000000001	1	4	5	34	34	136.9642	58.12	0	CHEMBL4792_Ki
Cc1cc(C)cc(-c2cnc(-c3cccnc3)c(C(=O)N(C)Cc3ccc4c(c3)OCO4)c2)c1	580	-2.76342799356294	NonAC molecules	Test Set	451.18959166	5.42834	0	5	5	34	34	130.7405	64.55	0	CHEMBL4792_Ki
Cc1cc(C)cc(-c2cnc(-c3cccnc3)c(C(=O)NCc3ccc4c(c3)OCO4)c2)c1	17	-1.23044892137827	NonAC molecules	Test Set	437.173941596	5.08614	1	5	5	33	33	126.1132	73.34	0	CHEMBL4792_Ki
Cc1ccc(-n2nccn2)c(C(=O)N2C[C@H](COc3ccc(F)cn3)CC[C@H]2C)c1	5	0.698970004336019	NonAC molecules	Training Set	409.191403228	3.42952	0	6	5	30	30	109.0085	73.14	0	CHEMBL4792_Ki
Cc1ccc(-n2nccn2)c(C(=O)N2C[C@H](CCc3ccc(F)cn3)CC[C@H]2C)c1	26	-1.41497334797082	NonAC molecules	Training Set	407.212138672	3.98332	0	5	5	30	30	111.8345	63.91	0	CHEMBL4792_Ki
Cc1ccc(-n2nccn2)c(C(=O)N2C[C@H](C#Cc3ccc(F)cn3)CC[C@H]2C)c1	1.1	-0.041392685158225	NonAC molecules	Training Set	403.180838544	3.40222	0	5	2	30	30	110.3915	63.91	0	CHEMBL4792_Ki
Cc1ccc(-n2nccn2)c(C(=O)N2C[C@H](C#Cc3ccccn3)CC[C@H]2C)c1	11	-1.04139268515822	NonAC molecules	Training Set	385.190260356	3.26312	0	5	2	29	29	110.4335	63.91	0	CHEMBL4792_Ki
Cc1ccc(-n2nccn2)c(C(=O)N2C[C@H](C#Cc3cccnc3)CC[C@H]2C)c1	41	-1.61278385671974	NonAC molecules	Training Set	385.190260356	3.26312	0	5	2	29	29	110.4335	63.91	0	CHEMBL4792_Ki
Cc1ccc(-n2nccn2)c(C(=O)N2C[C@H](C#Cc3ccncc3)CC[C@H]2C)c1	7	-0.845098040014257	NonAC molecules	Training Set	385.190260356	3.26312	0	5	2	29	29	110.4335	63.91	0	CHEMBL4792_Ki
Cc1ccc(-n2nccn2)c(C(=O)N2C[C@H](C#Cc3cccnc3O)CC[C@H]2C)c1	24	-1.38021124171161	NonAC molecules	Test Set	401.185174976	2.96872	1	6	2	30	30	112.0983	84.14	0	CHEMBL4792_Ki
Cc1ccc(-n2nccn2)c(C(=O)N2C[C@H](C#Cc3cnccc3O)CC[C@H]2C)c1	7.5	-0.8750612633917	AC molecules	Training Set	401.185174976	2.96872	1	6	2	30	30	112.0983	84.14	0	CHEMBL4792_Ki
Cc1ccc(-n2nccn2)c(C(=O)N2C[C@H](C#Cc3ccc(CO)cn3)CC[C@H]2C)c1	130	-2.11394335230684	NonAC molecules	Training Set	415.20082504	2.75542	1	6	3	31	31	116.3563	84.14	0	CHEMBL4792_Ki
Cc1ccc(-n2nccn2)c(C(=O)N2C[C@H](C#Cc3cccc(CO)n3)CC[C@H]2C)c1	5.6	-0.7481880270062	NonAC molecules	Training Set	415.20082504	2.75542	1	6	3	31	31	116.3563	84.14	0	CHEMBL4792_Ki
Cc1ccc(-n2nccn2)c(C(=O)N2C[C@H](C#Cc3cc(CO)ccn3)CC[C@H]2C)c1	42	-1.6232492903979	NonAC molecules	Training Set	415.20082504	2.75542	1	6	3	31	31	116.3563	84.14	0	CHEMBL4792_Ki
Cc1ccc(-n2nccn2)c(C(=O)N2C[C@H](C#Cc3ccc(CO)nc3)CC[C@H]2C)c1	150	-2.17609125905568	NonAC molecules	Training Set	415.20082504	2.75542	1	6	3	31	31	116.3563	84.14	0	CHEMBL4792_Ki
Cc1ccc(-n2nccn2)c(C(=O)N2C[C@H](C#Cc3cncc(CO)c3)CC[C@H]2C)c1	32	-1.50514997831991	NonAC molecules	Training Set	415.20082504	2.75542	1	6	3	31	31	116.3563	84.14	0	CHEMBL4792_Ki
Cc1ccc(-n2nccn2)c(C(=O)N2C[C@H](C#Cc3ccnc(CO)c3)CC[C@H]2C)c1	25	-1.39794000867204	NonAC molecules	Training Set	415.20082504	2.75542	1	6	3	31	31	116.3563	84.14	0	CHEMBL4792_Ki
Cc1ccc(-n2nccn2)c(C(=O)N2C[C@H](C#Cc3cccc(CO)c3)CC[C@H]2C)c1	1.88679245283019	0.275724130399211	NonAC molecules	Training Set	414.205576072	3.36042	1	5	3	31	31	118.5613	71.25	0	CHEMBL4792_Ki
Cc1ccc(-n2nccn2)c(C(=O)N2CCN(c3ncc4cnn(C)c4n3)CC[C@H]2C)c1	49	-1.69019608002851	NonAC molecules	Training Set	431.21820642	1.99342	0	9	3	32	32	119.7285	97.86	0	CHEMBL4792_Ki
Cc1ccc(-n2nccn2)c(C(=O)N2CCN(c3ncc4c(C)nn(C)c4n3)CC[C@H]2C)c1	3.7	-0.568201724066995	NonAC molecules	Training Set	445.233856484	2.30184	0	9	3	33	33	124.4655	97.86	0	CHEMBL4792_Ki
Cc1nn(C)c2nc(N3CC[C@@H](C)N(C(=O)c4ccccc4-n4nccn4)CC3)ncc12	92	-1.96378782734556	AC molecules	Training Set	431.21820642	1.99342	0	9	3	32	32	119.7285	97.86	0	CHEMBL4792_Ki
Cc1ccc(-n2nccn2)c(C(=O)N2CCN(c3ncc4c(C)coc4n3)CC[C@H]2C)c1	1.66666666666667	0.221848749616356	NonAC molecules	Training Set	431.20697304	3.16134	0	8	3	32	32	119.9655	93.18	0	CHEMBL4792_Ki
Cc1ccc(-n2nccn2)c(C(=O)N2CCN(c3ncc4c(C)c(C)oc4n3)CC[C@H]2C)c1	2	0.301029995663981	NonAC molecules	Training Set	445.222623104	3.46976	0	8	3	33	33	124.7025	93.18	0	CHEMBL4792_Ki
Cc1ccc(-n2nccn2)c(C(=O)N2CCN(c3ncc4c(C)csc4n3)CC[C@H]2C)c1	5	0.698970004336019	AC molecules	Test Set	447.18412942	3.62984	0	8	3	32	32	125.5765	80.04	0	CHEMBL4792_Ki
Cc1ccc(-n2nccn2)c(C(=O)N2CCN(c3nc(N)c4c(C)coc4n3)CC[C@H]2C)c1	5	-0.698970004336019	AC molecules	Test Set	446.217872072	2.74354	1	9	3	33	33	124.3779	119.2	0	CHEMBL4792_Ki
Cc1coc2nc(N3CC[C@@H](C)N(C(=O)c4ccccc4-n4nccn4)CC3)nc(N)c12	25	-1.39794000867204	NonAC molecules	Training Set	432.202222008	2.43512	1	9	3	32	32	119.6409	119.2	0	CHEMBL4792_Ki
Cc1ccc(-n2nccn2)c(C(=O)N2CCN(c3nc(N)c4ccsc4n3)CC[C@H]2C)c1	1.42857142857143	0.154901959985743	AC molecules	Training Set	448.179378388	2.90362	1	9	3	32	32	125.2519	106.06	0	CHEMBL4792_Ki
C[C@@H]1CCN(c2nc(N)c3ccsc3n2)CCN1C(=O)c1ccccc1-n1nccn1	9.2	-0.963787827345555	AC molecules	Training Set	434.163728324	2.5952	1	9	3	31	31	120.5149	106.06	0	CHEMBL4792_Ki
Cc1ccc(-n2nccn2)c(C(=O)N2CCN(c3nc(N)c4cc(C)sc4n3)CC[C@H]2C)c1	2.5	0.397940008672038	NonAC molecules	Training Set	462.195028452	3.21204	1	9	3	33	33	129.9889	106.06	0	CHEMBL4792_Ki
Cc1cc2c(N)nc(N3CC[C@@H](C)N(C(=O)c4ccccc4-n4nccn4)CC3)nc2s1	1.5	-0.176091259055681	AC molecules	Training Set	448.179378388	2.90362	1	9	3	32	32	125.2519	106.06	0	CHEMBL4792_Ki
Cc1ccc(-n2nccn2)c(C(=O)N2CCN(c3nc(N)c4c(C)csc4n3)CC[C@H]2C)c1	3.33333333333333	0.522878745280338	AC molecules	Training Set	462.195028452	3.21204	1	9	3	33	33	129.9889	106.06	0	CHEMBL4792_Ki
Cc1csc2nc(N3CC[C@@H](C)N(C(=O)c4ccccc4-n4nccn4)CC3)nc(N)c12	1.2	-0.0791812460476248	NonAC molecules	Training Set	448.179378388	2.90362	1	9	3	32	32	125.2519	106.06	0	CHEMBL4792_Ki
COc1ccc(CNC(=O)c2cc(-c3cncc(C)c3)cnc2-c2ccccc2)nc1OC	3.33333333333333	0.522878745280338	NonAC molecules	Training Set	440.184840628	4.46122	1	6	7	33	33	126.1522	86.23	0	CHEMBL4792_Ki
COc1ccc(CNC(=O)c2nc(-c3cncc(C)c3)ccc2-c2ccccc2)nc1OC	43	-1.63346845557959	NonAC molecules	Training Set	440.184840628	4.46122	1	6	7	33	33	126.1522	86.23	0	CHEMBL4792_Ki
COc1ccc(CNC(=O)c2cc(-c3cncc(C)c3)ncc2-c2ccccc2)nc1OC	1.63934426229508	0.214670164989233	NonAC molecules	Training Set	440.184840628	4.46122	1	6	7	33	33	126.1522	86.23	0	CHEMBL4792_Ki
COc1ccc(CNC(=O)c2nc(-c3cncc(C)c3)cnc2-c2ccccc2)nc1OC	1.4	-0.146128035678238	NonAC molecules	Training Set	441.180089596	3.85622	1	7	7	33	33	123.9472	99.12	0	CHEMBL4792_Ki
COc1ccc(CNC(=O)c2nc(-c3cncc(C)c3)ncc2-c2ccccc2)nc1OC	11	-1.04139268515822	NonAC molecules	Training Set	441.180089596	3.85622	1	7	7	33	33	123.9472	99.12	0	CHEMBL4792_Ki
COc1ccc(CNC(=O)c2cc(-c3cncc(C)c3)nnc2-c2ccccc2)nc1OC	11	-1.04139268515822	NonAC molecules	Training Set	441.180089596	3.85622	1	7	7	33	33	123.9472	99.12	0	CHEMBL4792_Ki
COc1ccc(CNC(=O)c2cc(-c3cncc(C)c3)ccc2-c2ccccc2)nc1OC	3.33333333333333	0.522878745280338	NonAC molecules	Training Set	439.18959166	5.06622	1	5	7	33	33	128.3572	73.34	0	CHEMBL4792_Ki
COc1ccc(CNC(=O)c2cc(-c3cncc(C)c3)nc3onc(-c4ccccc4)c23)nc1OC	9	-0.954242509439325	AC molecules	Training Set	481.175004216	4.60242	1	8	7	36	36	133.7192	112.26	0	CHEMBL4792_Ki
COc1ccc(CNC(=O)c2sc(-c3cncc(C)c3)nc2-c2cccc(F)c2)nc1OC	140	-2.14612803567824	NonAC molecules	Training Set	464.131839752	4.66182	1	7	7	33	33	123.9872	86.23	0	CHEMBL4792_Ki
COc1ccc(CNC(=O)c2cc(-c3cncc(C)c3)ncc2-c2ccccc2F)nc1OC	1.4	-0.146128035678238	NonAC molecules	Training Set	458.175418816	4.60032	1	6	7	34	34	126.1102	86.23	0	CHEMBL4792_Ki
COc1ccc(CNC(=O)c2cc(-c3cncc(C)c3)ncc2-c2cccc(F)c2)nc1OC	1.10497237569061	0.0433514207947966	NonAC molecules	Training Set	458.175418816	4.60032	1	6	7	34	34	126.1102	86.23	0	CHEMBL4792_Ki
COc1ccc(CNC(=O)c2cc(-c3cncc(C)c3)ncc2-c2ccccn2)nc1OC	1.4	-0.146128035678238	NonAC molecules	Training Set	441.180089596	3.85622	1	7	7	33	33	123.9472	99.12	0	CHEMBL4792_Ki
COc1ccc(CNC(=O)c2cc(-c3cncc(C)c3)ncc2-c2cnccn2)nc1OC	7.6	-0.880813592280791	NonAC molecules	Training Set	442.175338564	3.25122	1	8	7	33	33	121.7422	112.01	0	CHEMBL4792_Ki
COc1ccc(CNC(=O)c2cc(-c3cncc(C)c3)ncc2-c2ccnnc2)nc1OC	193	-2.28555730900777	NonAC molecules	Training Set	442.175338564	3.25122	1	8	7	33	33	121.7422	112.01	0	CHEMBL4792_Ki
COc1ccc(CNC(=O)c2cc(-c3cncc(C)c3)ncc2-c2cncc(F)c2)nc1OC	5.2	-0.716003343634799	NonAC molecules	Test Set	459.170667784	3.99532	1	7	7	34	34	123.9052	99.12	0	CHEMBL4792_Ki
COc1ccc(CNC(=O)c2cc(-c3cncc(C)c3)ncc2N2CCOCC2)nc1OC	75	-1.8750612633917	NonAC molecules	Training Set	449.206304344	2.63082	1	8	7	33	33	123.7482	98.7	0	CHEMBL4792_Ki
COc1ccc(CNC(=O)c2cc(-c3cncc(C)c3)ncc2N2CCCC2)nc1OC	4.5	-0.653212513775344	NonAC molecules	Training Set	433.211389724	3.39442	1	7	7	32	32	122.1632	89.47	0	CHEMBL4792_Ki
COc1ccc(CNC(=O)c2cc(-c3cncc(C)c3)ncc2N2CCC2)nc1OC	10	-1	NonAC molecules	Test Set	419.19573966	3.00432	1	7	7	31	31	117.5462	89.47	0	CHEMBL4792_Ki
COc1ccc(CNC(=O)c2cc(-c3cncc(C)c3)ncc2-c2cnn(C)c2)nc1OC	4.1	-0.612783856719735	NonAC molecules	Training Set	444.190988628	3.19472	1	8	7	33	33	122.9182	104.05	0	CHEMBL4792_Ki
COc1ccc(CNC(=O)c2cc(-c3cncc(C)c3)ncc2-c2nccs2)nc1OC	1.025	-0.010723865391773	NonAC molecules	Training Set	447.136510532	3.91772	1	8	7	32	32	121.8242	99.12	0	CHEMBL4792_Ki
COc1ccc(OC[C@@]2(c3ccccc3)C[C@H]2C(=O)c2ccccc2)cc1OC	8654	-3.93721689086271	NonAC molecules	Training Set	388.167459248	4.9234	0	4	8	29	29	112.0405	44.76	0	CHEMBL4792_Ki
COc1ccc(OC[C@@]2(c3ccccc3)C[C@H]2CNc2ccccc2)cc1OC	4226	-3.6259294927163	NonAC molecules	Training Set	389.199093724	5.1526	1	4	9	29	29	116.1997	39.72	0	CHEMBL4792_Ki
COc1ccc(OC[C@@]2(c3ccccc3)C[C@H]2C(=O)Nc2ccccc2)cc1OC	7.2	-0.857332496431269	NonAC molecules	Training Set	403.17835828	4.6792	1	4	8	30	30	116.3397	56.79	0	CHEMBL4792_Ki
COc1ccc(OC[C@@]2(c3ccccc3)C[C@H]2C(=O)NC2CCCCC2)cc1OC	7846	-3.89464830379352	NonAC molecules	Training Set	409.225308472	4.4894	1	4	8	30	30	116.2837	56.79	0	CHEMBL4792_Ki
COc1ccc(OC[C@@]2(c3ccccc3)C[C@H]2C(=O)N(C)c2ccccc2)cc1OC	4679	-3.67015304519218	NonAC molecules	Test Set	417.194008344	4.7035	0	4	8	31	31	121.12	48	0	CHEMBL4792_Ki
COc1ccc(OC[C@@]2(c3ccccc3)C[C@H]2C(=O)Nc2ccccn2)cc1OC	36	-1.55630250076729	NonAC molecules	Test Set	404.173607248	4.0742	1	5	8	30	30	114.1347	69.68	0	CHEMBL4792_Ki
O=C(Nc1ccccn1)[C@@H]1C[C@@]1(COc1ccccc1)c1ccccc1	967	-2.985426474083	AC molecules	Training Set	344.15247788	4.057	1	3	6	26	26	101.0307	51.22	0	CHEMBL4792_Ki
COc1ccc([C@]2(COc3ccccc3)C[C@H]2C(=O)Nc2ccccn2)cc1OC	129	-2.11058971029925	AC molecules	Test Set	404.173607248	4.0742	1	5	8	30	30	114.1347	69.68	0	CHEMBL4792_Ki
COc1ccc(OC[C@@]2(c3ccccc3)C[C@H]2C(=O)Nc2ccccn2)cc1	588	-2.76937732607614	NonAC molecules	Training Set	374.163042564	4.0656	1	4	7	28	28	107.5827	60.45	0	CHEMBL4792_Ki
COc1cccc(OC[C@@]2(c3ccccc3)C[C@H]2C(=O)Nc2ccccn2)c1	1330	-3.12385164096709	NonAC molecules	Training Set	374.163042564	4.0656	1	4	7	28	28	107.5827	60.45	0	CHEMBL4792_Ki
COCc1cc(OC[C@@]2(c3ccccc3)C[C@H]2C(=O)Nc2ccccn2)ccc1OC	384	-2.58433122436753	NonAC molecules	Training Set	418.189257312	4.212	1	5	9	31	31	118.2957	69.68	0	CHEMBL4792_Ki
COCc1ccc(OC[C@@]2(c3ccccc3)C[C@H]2C(=O)Nc2ccccn2)cc1OC	3336	-3.5232260419657	NonAC molecules	Training Set	418.189257312	4.212	1	5	9	31	31	118.2957	69.68	0	CHEMBL4792_Ki
COc1ccc(OC[C@@]2(c3ccccc3)C[C@H]2C(=O)Nc2cccnc2)cc1OC	51	-1.70757017609794	NonAC molecules	Test Set	404.173607248	4.0742	1	5	8	30	30	114.1347	69.68	0	CHEMBL4792_Ki
COc1ccc(OC[C@@]2(c3ccccc3)C[C@H]2C(=O)Nc2ccncc2)cc1OC	85	-1.92941892571429	NonAC molecules	Training Set	404.173607248	4.0742	1	5	8	30	30	114.1347	69.68	0	CHEMBL4792_Ki
COc1ccc(OC[C@@]2(c3ccccc3)C[C@H]2C(=O)Nc2ncc(C)s2)cc1OC	35	-1.54406804435028	AC molecules	Training Set	424.145678248	4.44412	1	6	8	30	30	116.7487	69.68	0	CHEMBL4792_Ki
COc1ccc(OC[C@@]2(c3ccccc3)C[C@H]2C(=O)Nc2nc(C)cs2)cc1OC	14	-1.14612803567824	AC molecules	Training Set	424.145678248	4.44412	1	6	8	30	30	116.7487	69.68	0	CHEMBL4792_Ki
COc1ccc(OC[C@@]2(c3ccccc3)C[C@H]2C(=O)Nc2cc(C)on2)cc1OC	28	-1.44715803134222	NonAC molecules	Training Set	408.168521868	3.97562	1	6	8	30	30	111.1377	82.82	0	CHEMBL4792_Ki
COc1ccc(OC[C@@]2(c3ccccc3)C[C@H]2C(=O)c2nc3cc(F)ccc3[nH]2)cc1OC	27	-1.43136376415899	AC molecules	Training Set	446.164185436	4.9388	1	5	8	33	33	121.6502	73.44	0	CHEMBL4792_Ki
COc1ccc(OC[C@@]2(c3ccccc3)C[C@H]2C(=O)Nc2cc(C#N)ccn2)cc1OC	34	-1.53147891704226	AC molecules	Training Set	429.168856216	3.94588	1	6	8	32	32	118.8497	93.47	0	CHEMBL4792_Ki
COc1cnc(O[C@@H]2CC[C@@H](C)N(C(=O)c3ccccc3-n3nccn3)C2)c2ccccc12	4.16666666666667	0.619788758288394	AC molecules	Training Set	443.19573966	3.8962	0	7	5	33	33	123.8025	82.37	0	CHEMBL4792_Ki
C[C@@H]1CC[C@@H](Oc2ccnc3c(F)cccc23)CN1C(=O)c1ccccc1N(C)C	370	-2.56820172406699	AC molecules	Training Set	407.200905292	4.512	0	4	4	30	30	116.6185	45.67	0	CHEMBL4792_Ki
C[C@@H]1CC[C@@H](Oc2ccnc3c(F)cccc23)CN1C(=O)c1ccccc1-c1ccccn1	1.25	0.0969100130080563	NonAC molecules	Test Set	441.185255228	5.50800000000001	0	4	4	33	33	125.5225	55.32	0	CHEMBL4792_Ki
C[C@@H]1CC[C@@H](Oc2ccnc3c(F)cccc23)CN1C(=O)c1ccccc1-c1cnn[nH]1	1.1	-0.041392685158225	NonAC molecules	Test Set	431.175753164	4.2311	1	5	4	32	32	117.6682	84	0	CHEMBL4792_Ki
C[C@@H]1CC[C@@H](Oc2ccnc3c(F)cccc23)CN1C(=O)c1ccccc1-c1cccnc1	63	-1.79934054945358	NonAC molecules	Training Set	441.185255228	5.50800000000001	0	4	4	33	33	125.5225	55.32	0	CHEMBL4792_Ki
CC1CCC(Oc2ccnc3c(Cl)cccc23)CN1C(=O)c1ccccc1-n1nccn1	1.11111111111111	0.0457574905606751	NonAC molecules	Test Set	447.146202624	4.541	0	6	4	32	32	122.2605	73.14	0	CHEMBL4792_Ki
CC1CCC(Oc2ccnc3c(Br)cccc23)CN1C(=O)c1ccccc1-n1nccn1	2.6	-0.414973347970818	NonAC molecules	Training Set	491.095687044	4.6501	0	6	4	32	32	124.9505	73.14	0	CHEMBL4792_Ki
CC1CCC(Oc2ccnc3ccc(Br)cc23)CN1C(=O)c1ccccc1-n1nccn1	5.2	-0.716003343634799	AC molecules	Training Set	491.095687044	4.6501	0	6	4	32	32	124.9505	73.14	0	CHEMBL4792_Ki
CC1CCC(Oc2c(Br)cnc3ccccc23)CN1C(=O)c1ccccc1-n1nccn1	180	-2.25527250510331	NonAC molecules	Training Set	491.095687044	4.6501	0	6	4	32	32	124.9505	73.14	0	CHEMBL4792_Ki
CC1CCC(Oc2cc(C(F)(F)F)nc3ccccc23)CN1C(=O)c1ccccc1-n1nccn1	149	-2.17318626841227	AC molecules	Training Set	481.172559604	4.9064	0	6	4	35	35	122.2525	73.14	0	CHEMBL4792_Ki
Cc1cc(OC2CCC(C)N(C(=O)c3ccccc3-n3nccn3)C2)c2ccccc2n1	28.9	-1.46089784275655	AC molecules	Training Set	427.20082504	4.19602	0	6	4	32	32	121.9875	73.14	0	CHEMBL4792_Ki
CC1CCC(Oc2cccc3cccnc23)CN1C(=O)c1ccccc1-n1nccn1	9.8	-0.991226075692495	AC molecules	Training Set	413.185174976	3.8876	0	6	4	31	31	117.2505	73.14	0	CHEMBL4792_Ki
CC1CCC(Oc2cccc3ncccc23)CN1C(=O)c1ccccc1-n1nccn1	5.1	-0.707570176097936	AC molecules	Training Set	413.185174976	3.8876	0	6	4	31	31	117.2505	73.14	0	CHEMBL4792_Ki
CC1CCC(Oc2ccnc3ccccc23)CN1C(=O)c1ccccc1-n1nccn1	6.8	-0.832508912706236	NonAC molecules	Training Set	413.185174976	3.8876	0	6	4	31	31	117.2505	73.14	0	CHEMBL4792_Ki
CC1CCC(Oc2cccc3ccncc23)CN1C(=O)c1ccccc1-n1nccn1	9.3	-0.968482948553935	AC molecules	Training Set	413.185174976	3.8876	0	6	4	31	31	117.2505	73.14	0	CHEMBL4792_Ki
CC1CCC(Oc2cccc3cnccc23)CN1C(=O)c1ccccc1-n1nccn1	7.5	-0.8750612633917	AC molecules	Training Set	413.185174976	3.8876	0	6	4	31	31	117.2505	73.14	0	CHEMBL4792_Ki
C[C@@H]1CC[C@@H](Oc2nccc3ccccc23)CN1C(=O)c1ccccc1-n1nccn1	4.8780487804878	0.688246138944246	AC molecules	Training Set	413.185174976	3.8876	0	6	4	31	31	117.2505	73.14	0	CHEMBL4792_Ki
Cc1ccc(-n2nccn2)c(C(=O)N2C[C@H](Oc3cccc4ccccc34)CC[C@H]2C)c1	1	0	AC molecules	Training Set	426.205576072	4.80102	0	5	4	32	32	124.1925	60.25	0	CHEMBL4792_Ki
Cc1ccc(-n2nccn2)c(C(=O)N2CCCC(Oc3cccc4ccccc34)C2)c1	18	-1.25527250510331	AC molecules	Test Set	412.189926008	4.41252	0	5	4	31	31	119.5975	60.25	0	CHEMBL4792_Ki
Cc1ccc(-n2nccn2)c(C(=O)N2CCCC(Oc3ccc(F)c(C)c3)C2)c1	55	-1.74036268949424	AC molecules	Training Set	394.180504196	3.70684	0	5	4	29	29	106.7865	60.25	0	CHEMBL4792_Ki
Cc1ccc(-n2nccn2)c(C(=O)N2CCCC(COc3ccc(F)c(C)c3)C2)c1	12.45	-1.09516935143176	AC molecules	Training Set	408.19615426	3.95444	0	5	5	30	30	111.3555	60.25	0	CHEMBL4792_Ki
C[C@@H]1CC[C@@H](Oc2cc(-c3ccccc3)ccn2)CN1C(=O)c1ccccc1-n1nccn1	3.8	-0.57978359661681	AC molecules	Training Set	439.20082504	4.4014	0	6	5	33	33	125.1805	73.14	0	CHEMBL4792_Ki
C[C@@H]1CC[C@@H](Oc2cc(N(C)C)ccn2)CN1C(=O)c1ccccc1-n1nccn1	4.5	-0.653212513775344	AC molecules	Training Set	406.211724072	2.8004	0	7	5	30	30	114.0715	76.38	0	CHEMBL4792_Ki
C[C@@H]1CC[C@@H](Oc2cc(S(C)(=O)=O)ccn2)CN1C(=O)c1ccccc1-n1nccn1	1.11111111111111	0.0457574905606751	AC molecules	Training Set	441.147075216	2.1379	0	8	5	31	31	112.8543	107.28	0	CHEMBL4792_Ki
CSc1ccnc(O[C@@H]2CC[C@@H](C)N(C(=O)c3ccccc3-n3nccn3)C2)c1	5	0.698970004336019	NonAC molecules	Training Set	409.157245976	3.4563	0	7	5	29	29	111.5255	73.14	0	CHEMBL4792_Ki
COc1ccnc(O[C@@H]2CC[C@@H](C)N(C(=O)c3ccccc3-n3nccn3)C2)c1	1.3	-0.113943352306837	NonAC molecules	Training Set	393.180089596	2.743	0	7	5	29	29	106.2965	82.37	0	CHEMBL4792_Ki
C[C@@H]1CC[C@@H](Oc2cc(I)ccn2)CN1C(=O)c1ccccc1-n1nccn1	2.5	0.397940008672038	NonAC molecules	Training Set	489.06617288	3.339	0	6	4	28	28	112.4615	73.14	0	CHEMBL4792_Ki
C[C@@H]1CC[C@@H](Oc2cc(Br)ccn2)CN1C(=O)c1ccccc1-n1nccn1	1.8	-0.255272505103306	NonAC molecules	Training Set	441.08003698	3.4969	0	6	4	28	28	107.4445	73.14	0	CHEMBL4792_Ki
C[C@@H]1CC[C@@H](Oc2cc(Cl)ccn2)CN1C(=O)c1ccccc1-n1nccn1	1.4	-0.146128035678238	NonAC molecules	Training Set	397.13055256	3.3878	0	6	4	28	28	104.7545	73.14	0	CHEMBL4792_Ki
C[C@@H]1CC[C@@H](Oc2cc(F)ccn2)CN1C(=O)c1ccccc1-n1nccn1	3.9	-0.591064607026499	NonAC molecules	Test Set	381.1601031	2.8735	0	6	4	28	28	99.7025	73.14	0	CHEMBL4792_Ki
C[C@@H]1CC[C@@H](Oc2cc(C(=O)N(C)C)ccn2)CN1C(=O)c1ccccc1-n1nccn1	6.5	-0.812913356642856	AC molecules	Training Set	434.206638692	2.4362	0	7	5	32	32	117.762	93.45	0	CHEMBL4792_Ki
COC(=O)c1ccnc(O[C@@H]2CC[C@@H](C)N(C(=O)c3ccccc3-n3nccn3)C2)c1	3.9	-0.591064607026499	AC molecules	Training Set	421.175004216	2.521	0	8	5	31	31	111.084	99.44	0	CHEMBL4792_Ki
C[C@@H]1CC[C@@H](Oc2cc(C#N)ccn2)CN1C(=O)c1ccccc1-n1nccn1	1.6	-0.204119982655925	NonAC molecules	Training Set	388.16477388	2.60608	0	7	4	29	29	104.4595	96.93	0	CHEMBL4792_Ki
C#Cc1ccnc(O[C@@H]2CC[C@@H](C)N(C(=O)c3ccccc3-n3nccn3)C2)c1	1.66666666666667	0.221848749616356	NonAC molecules	Training Set	387.169524912	2.7157	0	6	4	29	29	107.6795	73.14	0	CHEMBL4792_Ki
C[C@@H]1CC[C@@H](Oc2cc(C(F)(F)F)ccn2)CN1C(=O)c1ccccc1-n1nccn1	5	0.698970004336019	NonAC molecules	Training Set	431.15690954	3.7532	0	6	4	31	31	104.7465	73.14	0	CHEMBL4792_Ki
CCc1ccnc(O[C@@H]2CC[C@@H](C)N(C(=O)c3ccccc3-n3nccn3)C2)c1	1.66666666666667	0.221848749616356	NonAC molecules	Training Set	391.20082504	3.2968	0	6	5	29	29	109.1225	73.14	0	CHEMBL4792_Ki
C[C@@H]1CC[C@@H](Oc2ccccn2)CN1C(=O)c1ccccc1-n1nccn1	2400	-3.38021124171161	NonAC molecules	Test Set	363.169524912	2.7344	0	6	4	27	27	99.7445	73.14	0	CHEMBL4792_Ki
Cc1cccnc1O[C@@H]1CC[C@@H](C)N(C(=O)c2ccccc2-n2nccn2)C1	621	-2.79309160017658	NonAC molecules	Training Set	377.185174976	3.04282	0	6	4	28	28	104.4815	73.14	0	CHEMBL4792_Ki
Cc1ccnc(O[C@@H]2CC[C@@H](C)N(C(=O)c3ccccc3-n3nccn3)C2)c1	2.6	-0.414973347970818	AC molecules	Training Set	377.185174976	3.04282	0	6	4	28	28	104.4815	73.14	0	CHEMBL4792_Ki
Cc1ccc(O[C@@H]2CC[C@@H](C)N(C(=O)c3ccccc3-n3nccn3)C2)nc1	2.6	-0.414973347970818	AC molecules	Training Set	377.185174976	3.04282	0	6	4	28	28	104.4815	73.14	0	CHEMBL4792_Ki
Cc1cccc(O[C@@H]2CC[C@@H](C)N(C(=O)c3ccccc3-n3nccn3)C2)n1	7.6	-0.880813592280791	AC molecules	Training Set	377.185174976	3.04282	0	6	4	28	28	104.4815	73.14	0	CHEMBL4792_Ki
COc1cccc(OC)c1C(=O)N1CCCN(c2nc3ccc(Cl)cc3s2)CC1	25	-1.39794000867204	AC molecules	Training Set	431.107040244	4.3194	0	6	4	29	29	116.9095	54.9	0	CHEMBL4792_Ki
COc1ccc(CNC(=O)c2cc(-c3cncc(Cl)c3)cnc2-c2ccccn2)nc1OC	2	0.301029995663981	NonAC molecules	Training Set	461.12546718	4.2012	1	7	7	33	33	124.2202	99.12	0	CHEMBL4792_Ki
Cc1ncc(OC[C@@]2(c3cccc(F)c3)C[C@H]2C(=O)Nc2cc(C)c(F)cn2)c(C)n1	4	-0.602059991327962	AC molecules	Training Set	424.171082384	4.05046	1	5	6	31	31	110.7477	77	0	CHEMBL4792_Ki
Cc1ncc(OC[C@@]2(c3ccc(F)c(F)c3)C[C@H]2C(=O)Nc2ccc(F)cn2)c(C)n1	4	-0.602059991327962	AC molecules	Training Set	428.146010508	3.88114	1	5	6	31	31	105.9687	77	0	CHEMBL4792_Ki
Cc1ncc(OC[C@@]2(c3cc(F)cc(F)c3)C[C@H]2C(=O)Nc2ccc(F)cn2)c(C)n1	3	-0.477121254719662	AC molecules	Training Set	428.146010508	3.88114	1	5	6	31	31	105.9687	77	0	CHEMBL4792_Ki
Cc1ncc(OC[C@@]2(c3ccc(F)cc3)C[C@H]2C(=O)Nc2ccc(F)cn2)c(C)n1	8	-0.903089986991944	AC molecules	Training Set	410.15543232	3.74204	1	5	6	30	30	106.0107	77	0	CHEMBL4792_Ki
Cc1ncc(OC[C@@]2(c3cccc(F)c3)C[C@H]2C(=O)Nc2ccc(F)cn2)c(C)n1	2.12494687632809	0.327348077159997	NonAC molecules	Training Set	410.15543232	3.74204	1	5	6	30	30	106.0107	77	0	CHEMBL4792_Ki
Cc1ncc(OC[C@@]2(c3ccccc3F)C[C@H]2C(=O)Nc2ccc(F)cn2)c(C)n1	17	-1.23044892137827	AC molecules	Training Set	410.15543232	3.74204	1	5	6	30	30	106.0107	77	0	CHEMBL4792_Ki
COc1cc(NC(=O)[C@@H]2C[C@@]2(COc2cnc(C)nc2C)c2ccccc2)ncc1F	6	-0.778151250383644	AC molecules	Training Set	422.175418816	3.61154	1	6	7	31	31	112.6047	86.23	0	CHEMBL4792_Ki
Cc1ncc(OC[C@@]2(c3ccccc3)C[C@H]2C(=O)Nc2cc(C)c(F)cn2)c(C)n1	4	-0.602059991327962	NonAC molecules	Training Set	406.180504196	3.91136	1	5	6	30	30	110.7897	77	0	CHEMBL4792_Ki
Cc1ccnc(NC(=O)[C@@H]2C[C@@]2(COc2cnc(C)nc2C)c2ccccc2)c1	29	-1.46239799789896	AC molecules	Test Set	388.189926008	3.77226	1	5	6	29	29	110.8317	77	0	CHEMBL4792_Ki
Cc1ccc(NC(=O)[C@@H]2C[C@@]2(COc2cnc(C)nc2C)c2ccccc2)nc1	34	-1.53147891704226	NonAC molecules	Training Set	388.189926008	3.77226	1	5	6	29	29	110.8317	77	0	CHEMBL4792_Ki
Cc1ncc(OC[C@@]2(c3ccccc3)C[C@H]2C(=O)Nc2ccc(Cl)cn2)c(C)n1	2	-0.301029995663981	NonAC molecules	Training Set	408.135303592	4.11724	1	5	6	29	29	111.1047	77	0	CHEMBL4792_Ki
Cc1ncc(OC[C@@]2(c3ccccc3)C[C@H]2C(=O)Nc2cccc(F)n2)c(C)n1	56	-1.7481880270062	NonAC molecules	Test Set	392.164854132	3.60294	1	5	6	29	29	106.0527	77	0	CHEMBL4792_Ki
Cc1ncc(OC[C@@]2(c3ccccc3)C[C@H]2C(=O)Nc2ccc(F)cn2)c(C)n1	7	-0.845098040014257	NonAC molecules	Training Set	392.164854132	3.60294	1	5	6	29	29	106.0527	77	0	CHEMBL4792_Ki
Cc1ncc(OC[C@@]2(c3ccccc3)C[C@H]2C(=O)Nc2ccncc2)c(C)n1	163	-2.21218760440396	NonAC molecules	Test Set	374.174275944	3.46384	1	5	6	28	28	106.0947	77	0	CHEMBL4792_Ki
Cc1ncc(OC[C@@]2(c3ccccc3)C[C@H]2C(=O)Nc2cccnc2)c(C)n1	50	-1.69897000433602	NonAC molecules	Training Set	374.174275944	3.46384	1	5	6	28	28	106.0947	77	0	CHEMBL4792_Ki
Cc1ncc(OC[C@@]2(c3ccccc3)C[C@H]2C(=O)Nc2ccccn2)c(C)n1	80	-1.90308998699194	NonAC molecules	Training Set	374.174275944	3.46384	1	5	6	28	28	106.0947	77	0	CHEMBL4792_Ki
COCc1nc(C)ncc1OC[C@@]1(c2ccccc2)C[C@H]1C(=O)Nc1ccc(C#N)cn1	9	-0.954242509439325	AC molecules	Training Set	429.180089596	3.1735	1	7	8	32	32	116.7857	110.02	0	CHEMBL4792_Ki
Cc1cnc(OC[C@@]2(c3ccccc3)C[C@H]2C(=O)Nc2ccc(C#N)cn2)c(C)n1	21	-1.32221929473392	NonAC molecules	Test Set	399.169524912	3.33552	1	6	6	30	30	110.8097	100.79	0	CHEMBL4792_Ki
CCc1nc(C)ncc1OC[C@@]1(c2ccccc2)C[C@H]1C(=O)Nc1ccc(C#N)cn1	7	-0.845098040014257	AC molecules	Training Set	413.185174976	3.5895	1	6	7	31	31	115.4507	100.79	0	CHEMBL4792_Ki
Cc1ncc(OC[C@@]2(c3ccccc3)C[C@H]2C(=O)Nc2ccc(C#N)cn2)c(C)n1	49	-1.69019608002851	NonAC molecules	Training Set	399.169524912	3.33552	1	6	6	30	30	110.8097	100.79	0	CHEMBL4792_Ki
Cc1nn(C)cc1OCC1(c2ccccc2)CC1C(=O)Nc1ccc(C#N)cn1	204	-2.3096301674259	AC molecules	Test Set	387.169524912	2.9706	1	6	6	29	29	107.2487	92.83	0	CHEMBL4792_Ki
Cc1ccc(OCC2(c3ccccc3)CC2C(=O)Nc2ccc(C#N)cn2)c(C)n1	222	-2.34635297445064	NonAC molecules	Training Set	398.174275944	3.94052	1	5	6	30	30	113.0147	87.9	0	CHEMBL4792_Ki
Cc1cc(C)nc(N2C[C@H]3CN(C(=O)c4ccccc4-c4ncn[nH]4)C[C@H]3C2)n1	30	-1.47712125471966	NonAC molecules	Training Set	389.196408356	2.08694	1	6	3	29	29	108.4212	90.9	0	CHEMBL4792_Ki
CCN(CCCOc1ccc(F)cc1)C(=O)c1nc(C)sc1-c1ccccc1	4	-0.602059991327962	AC molecules	Training Set	398.146427196	5.18882000000001	0	4	8	28	28	110.3765	42.43	0	CHEMBL4792_Ki
Cc1nc(C(=O)N2CCC[C@@H](COc3ccc(F)cc3)C2)c(-c2ccccc2)s1	44	-1.64345267648619	AC molecules	Training Set	410.146427196	5.18882	0	4	5	29	29	112.8095	42.43	0	CHEMBL4792_Ki
O=C(c1ccccc1-c1ncccn1)N1C2CCC1[C@H](Nc1cnc(C(F)(F)F)cn1)C2	571	-2.75663610824585	AC molecules	Training Set	440.157243888	3.81	1	6	4	32	32	109.5092	83.9	0	CHEMBL4792_Ki
O=C(c1ccccc1-n1nccn1)N1CC2CC1[C@H](Oc1ccc(F)cn1)C2	800	-2.90308998699194	AC molecules	Test Set	379.144453036	2.4834	0	6	4	28	28	97.5185	73.14	0	CHEMBL4792_Ki
O=C(c1ccccc1-c1ncccn1)N1CC2CCC1[C@H](Nc1cnc(C(F)(F)F)cn1)C2	189	-2.27646180417324	AC molecules	Test Set	454.172893952	4.0576	1	6	4	33	33	114.0782	83.9	0	CHEMBL4792_Ki
C[C@H]1[C@H](Nc2ccc(C(F)(F)F)cn2)CCCN1C(=O)c1cc(Cl)ccc1-n1nccn1	221	-2.34439227368511	NonAC molecules	Training Set	464.1339216	4.4397	1	6	4	32	32	112.7512	75.94	0	CHEMBL4792_Ki
Cc1ccc(C(=O)N2CCC[C@@H](Oc3ccc(C(F)(F)F)cn3)[C@@H]2C)c(-n2nccn2)c1	562	-2.74973631556906	NonAC molecules	Training Set	445.172559604	4.06162	0	6	4	32	32	109.4835	73.14	0	CHEMBL4792_Ki
O=S(=O)(c1ccc(F)cc1)N(Cc1ncc[nH]1)c1ccccc1-c1ccccc1	4.5	-0.653212513775344	AC molecules	Training Set	407.110376036	4.6113	1	3	6	29	29	110.2345	66.06	0	CHEMBL4792_Ki
Cc1ccc(-n2nccn2)c(C(=O)N2CCN(c3ncc(C(F)(F)F)c(C)n3)CC[C@H]2C)c1	1.6	-0.204119982655925	AC molecules	Training Set	459.199443048	3.43394	0	7	3	33	33	115.1955	80.04	0	CHEMBL4792_Ki
COc1nc(N2CC[C@@H](C)N(C(=O)c3cc(C)ccc3-n3nccn3)CC2)ncc1C(F)(F)F	1.5	-0.176091259055681	AC molecules	Test Set	475.194357668	3.13412	0	8	4	34	34	117.0105	89.27	0	CHEMBL4792_Ki
Cc1nc(N2CC[C@@H](C)N(C(=O)c3ccccc3-n3nccn3)CC2)ncc1C(F)(F)F	11	-1.04139268515822	AC molecules	Training Set	445.183792984	3.12552	0	7	3	32	32	110.4585	80.04	0	CHEMBL4792_Ki
COc1nc(N2CC[C@@H](C)N(C(=O)c3ccccc3-n3nccn3)CC2)ncc1C(F)(F)F	6.3	-0.799340549453582	AC molecules	Test Set	461.178707604	2.8257	0	8	4	33	33	112.2735	89.27	0	CHEMBL4792_Ki
C[C@@H]1CCN(c2nc(Cl)ncc2C(F)(F)F)CCN1C(=O)c1ccccc1-n1nccn1	1100	-3.04139268515822	AC molecules	Training Set	465.129170568	3.4705	0	7	3	32	32	110.7315	80.04	0	CHEMBL4792_Ki
Cc1ncc(C(F)(F)F)c(N2CC[C@@H](C)N(C(=O)c3ccccc3-n3nccn3)CC2)n1	4200	-3.6232492903979	AC molecules	Test Set	445.183792984	3.12552	0	7	3	32	32	110.4585	80.04	0	CHEMBL4792_Ki
Cc1cnc(Cl)nc1N1CC[C@@H](C)N(C(=O)c2ccccc2-n2nccn2)CC1	760	-2.88081359228079	AC molecules	Training Set	411.157436004	2.76012	0	7	3	29	29	110.4665	80.04	0	CHEMBL4792_Ki
Cc1ncc(C)c(N2CC[C@@H](C)N(C(=O)c3ccccc3-n3nccn3)CC2)n1	3600	-3.55630250076729	AC molecules	Training Set	391.21205842	2.41514	0	7	3	29	29	110.1935	80.04	0	CHEMBL4792_Ki
C[C@@H]1CCN(c2nc(Cl)ncc2Cl)CCN1C(=O)c1ccccc1-n1nccn1	850	-2.92941892571429	AC molecules	Test Set	431.102813588	3.1051	0	7	3	29	29	110.7395	80.04	0	CHEMBL4792_Ki
Cc1ncc(Cl)c(N2CC[C@@H](C)N(C(=O)c3ccccc3-n3nccn3)CC2)n1	1800	-3.25527250510331	AC molecules	Test Set	411.157436004	2.76012	0	7	3	29	29	110.4665	80.04	0	CHEMBL4792_Ki
C[C@@H]1CCN(c2ncc(C(F)(F)F)c(Cl)n2)CCN1C(=O)c1ccccc1-n1nccn1	5.1	-0.707570176097936	AC molecules	Training Set	465.129170568	3.4705	0	7	3	32	32	110.7315	80.04	0	CHEMBL4792_Ki
Cc1ccc(-n2nccn2)c(C(=O)N2CCN(c3ncc(C(F)(F)F)c(Cl)n3)CC[C@H]2C)c1	1.42857142857143	0.154901959985743	AC molecules	Training Set	479.144820632	3.77892	0	7	3	33	33	115.4685	80.04	0	CHEMBL4792_Ki
COc1nc(N2CC[C@@H](C)N(C(=O)c3cc(C)ccc3-n3nccn3)CC2)ncc1C	14	-1.14612803567824	AC molecules	Training Set	421.222623104	2.42374	0	8	4	31	31	116.7455	89.27	0	CHEMBL4792_Ki
Cc1ccc(-n2nccn2)c(C(=O)N2CCN(c3ncc(C)c(Cl)n3)CC[C@H]2C)c1	3.9	-0.591064607026499	AC molecules	Training Set	425.173086068	3.06854	0	7	3	30	30	115.2035	80.04	0	CHEMBL4792_Ki
Cc1ccc(-n2nccn2)c(C(=O)N2CCN(c3ncc(Cl)c(C)n3)CC[C@H]2C)c1	6.1	-0.785329835010767	AC molecules	Test Set	425.173086068	3.06854	0	7	3	30	30	115.2035	80.04	0	CHEMBL4792_Ki
COc1ccc(-c2cccc(C(=O)N(C)C)c2)cc1S(=O)(=O)Nc1cccc(NCCNC(=O)c2cccc(C)c2)c1	770	-2.88649072517248	AC molecules	Training Set	586.224991188	5.01512	3	6	11	42	42	165.6999	116.84	0	CHEMBL4792_Ki
COc1ccc(CNC(=O)COc2cc(C(F)(F)F)c3c(-c4ccccc4)nn(C)c3n2)cc1	83	-1.91907809237607	AC molecules	Training Set	470.156575192	4.3579	1	6	7	34	34	119.2827	78.27	0	CHEMBL4792_Ki
C[C@H](NC(=O)COc1cc(C(F)(F)F)c2c(-c3ccccc3)n[nH]c2n1)c1ccccc1	43	-1.63346845557959	NonAC molecules	Training Set	440.146010508	4.8999	2	4	6	32	32	112.8214	79.9	0	CHEMBL4792_Ki
C[C@H](NC(=O)CNc1cc(C(F)(F)F)c2c(-c3ccccc3)nn(C)c2n1)c1ccccc1	1135	-3.05499586152914	NonAC molecules	Training Set	453.177644984	4.9434	2	5	6	33	33	120.4364	71.84	0	CHEMBL4792_Ki
Cc1nn(C)c(C)c1[C@H](C)NC(=O)COc1cc(C(F)(F)F)c2c(-c3ccccc3)nn(C)c2n1	10	-1	AC molecules	Training Set	486.1991087	4.26064	1	7	6	35	35	123.6817	86.86	0	CHEMBL4792_Ki
Cc1ccc2c(n1)CC[C@@H]2NC(=O)COc1cc(C)c2c(C3CC3)nn(C)c2n1	22	-1.34242268082221	AC molecules	Training Set	391.20082504	3.04004	1	6	5	29	29	108.8947	81.93	0	CHEMBL4792_Ki
C[C@H](NC(=O)COc1cc(C(F)(F)F)c2c(-c3ccccn3)nn(C)c2n1)c1ccccc1	367	-2.56466606425209	AC molecules	Training Set	455.15690954	4.3053	1	6	6	33	33	115.2367	81.93	0	CHEMBL4792_Ki
Cc1ccc([C@H](C)NC(=O)COc2cc(C)c3c(-c4ncccn4)nn(C)c3n2)cc1	5	-0.698970004336019	AC molecules	Test Set	416.196074008	3.29834	1	7	6	31	31	117.5037	94.82	0	CHEMBL4792_Ki
Cc1ccc([C@H](C)NC(=O)COc2cc(C)c3c(-c4cnccn4)nn(C)c3n2)cc1	15	-1.17609125905568	AC molecules	Training Set	416.196074008	3.29834	1	7	6	31	31	117.5037	94.82	0	CHEMBL4792_Ki
Cc1cc2c(cn1)[C@@H](NC(=O)COc1cc(C)c3c(C4CC4)nn(C)c3n1)CC2	93	-1.96848294855394	AC molecules	Training Set	391.20082504	3.04004	1	6	5	29	29	108.8947	81.93	0	CHEMBL4792_Ki
C[C@H](NC(=O)COc1cc(C(F)(F)F)c2c(-c3ccccc3)nn(C)c2n1)c1ccccc1	108	-2.03342375548695	NonAC molecules	Training Set	454.161660572	4.9103	1	5	6	33	33	117.4417	69.04	0	CHEMBL4792_Ki
Cc1nn(C)c(C)c1C(C)NC(=O)COc1cc(C(F)F)c2c(C3CC3)nn(C)c2n1	527	-2.72181061521255	AC molecules	Training Set	432.208530512	3.38984	1	7	7	31	31	110.1757	86.86	0	CHEMBL4792_Ki
Cc1nn(C)c(C)c1C(C)NC(=O)COc1cc(C(F)F)c2c(-c3ccccc3)nn(C)c2n1	59	-1.77085201164214	AC molecules	Test Set	468.208530512	4.17944	1	7	7	34	34	123.6367	86.86	0	CHEMBL4792_Ki
COc1ccccc1C(C)NC(=O)COc1cc(C(F)(F)F)c2c(-c3ccccc3)nn(C)c2n1	158	-2.19865708695442	AC molecules	Test Set	484.172225256	4.91890000000001	1	6	7	35	35	123.9937	78.27	0	CHEMBL4792_Ki
COc1cccc(C(C)NC(=O)COc2cc(C(F)(F)F)c3c(-c4ccccc4)nn(C)c3n2)c1	26	-1.41497334797082	AC molecules	Training Set	484.172225256	4.91890000000001	1	6	7	35	35	123.9937	78.27	0	CHEMBL4792_Ki
CC(NC(=O)COc1cc(C(F)(F)F)c2c(-c3ccccc3)nn(C)c2n1)c1cccnc1	582	-2.76492298464989	AC molecules	Training Set	455.15690954	4.3053	1	6	6	33	33	115.2367	81.93	0	CHEMBL4792_Ki
Cc1cc(C)nc(OCC2CC3CCC2N3C(=O)c2cc(F)ccc2-c2ncccn2)n1	104	-2.01703333929878	NonAC molecules	Test Set	433.191403228	3.76164	0	6	5	32	32	115.5135	81.1	0	CHEMBL4792_Ki
Cc1cc(N2C[C@@H]3CCN(C(=O)c4cc(F)ccc4-n4nccn4)C[C@@H]32)ncn1	780	-2.89209460269048	AC molecules	Training Set	393.17133648	1.85572	0	7	3	29	29	103.2305	80.04	0	CHEMBL4792_Ki
O=C1N(Cc2cccc(Cl)c2)CCCC12CCN(c1nccc(-c3ccccc3)n1)CC2	614	-2.78816837114117	AC molecules	Training Set	446.187339164	5.20620000000001	0	4	4	32	32	127.451	49.33	0	CHEMBL4792_Ki
CCOc1nc(C)ccc1C(=O)N1C2CCC1C(COc1ccccn1)C2	1780	-3.25042000230889	AC molecules	Test Set	367.18959166	3.25582	0	5	6	27	27	100.9615	64.55	0	CHEMBL4792_Ki
O=C(c1ccccc1-c1ccc(C(F)(F)F)cc1)N1CC2CN(c3nccc(-c4ccccc4)n3)CC2C1	10000	-4	AC molecules	Training Set	514.19804608	6.03780000000001	0	4	4	38	38	139.4445	49.33	0	CHEMBL4792_Ki
Cc1noc(-c2cccc(CN3CCCC4(CCN(c5cnc6ccccc6n5)CC4)C3=O)c2)n1	106	-2.02530586526477	NonAC molecules	Training Set	468.227374136	4.39742	0	7	4	35	35	132.54	88.25	0	CHEMBL4792_Ki
Cc1cc(C)nc(N2CC3CN(C(=O)c4ccc(Cl)cc4-n4nccn4)CC3C2)n1	18	-1.25527250510331	NonAC molecules	Test Set	423.157436004	2.53594	0	7	3	30	30	112.9715	80.04	0	CHEMBL4792_Ki
O=C1N(Cc2c[nH]c3ccccc23)CCCC12CCN(c1cnc3nccnc3c1)CC2	621	-2.79309160017658	NonAC molecules	Test Set	426.216809452	3.9153	1	5	3	32	32	124.1627	78.01	0	CHEMBL4792_Ki
Cc1cccc(C(=O)N2C3CCC2C(Nc2ncc(C(F)(F)F)cn2)C3)c1I	2500	-3.39794000867204	AC molecules	Training Set	502.047743856	4.26602	1	4	3	28	28	105.9372	58.12	0	CHEMBL4792_Ki
C[C@@H]1CC[C@@H](Oc2cc(C#N)ccn2)CN1C(=O)c1ccccc1-c1ncccn1	1.3	-0.113943352306837	NonAC molecules	Training Set	399.169524912	3.48238	0	6	4	30	30	110.5685	92	0	CHEMBL4792_Ki
Cc1ccc(-n2nccn2)c(C(=O)N2C3CCC2C(COc2nccc(C(F)(F)F)n2)C3)c1	109	-2.03742649794062	NonAC molecules	Training Set	458.167808572	3.45662	0	7	5	33	33	109.7115	86.03	0	CHEMBL4792_Ki
Cc1cc(N2CC3CN(C(=O)c4c(F)cccc4-c4ncccn4)CC3C2)nc(C(F)(F)F)n1	24	-1.38021124171161	AC molecules	Training Set	472.16347214	3.60832	0	6	3	34	34	114.2935	75.11	0	CHEMBL4792_Ki
Cc1cc(C)nc(N2C[C@@H]3CCN(C(=O)c4cccc(F)c4-c4ncccn4)C[C@@H]32)n1	56	-1.7481880270062	AC molecules	Training Set	418.191737576	3.04044	0	6	3	31	31	114.0765	75.11	0	CHEMBL4792_Ki
Cc1cc(C)nc(N2CC3CN(C(=O)c4ccccc4-n4cncn4)CC3C2)n1	1266	-3.10243370568134	NonAC molecules	Training Set	389.196408356	1.88254	0	7	3	29	29	107.9615	80.04	0	CHEMBL4792_Ki
CCOc1ccc2ccccc2c1C(=O)N1CCC2CN(c3nc(C)cc(C)n3)C2C1	6	-0.778151250383644	NonAC molecules	Training Set	416.221226136	3.99624	0	5	4	31	31	121.7675	58.56	0	CHEMBL4792_Ki
Cc1cc(C)nc(N2CC3CN(C(=O)c4ccccc4-c4nccn4C)CC3C2)n1	8999	-3.95419425181586	NonAC molecules	Training Set	402.216809452	2.70234	0	6	3	30	30	115.2465	67.15	0	CHEMBL4792_Ki
Cc1cc(C)nc(NC2CC3CCC2N3C(=O)c2cc(F)ccc2-n2nccn2)n1	862	-2.93550726582471	AC molecules	Training Set	407.186986544	2.67084	1	7	4	30	30	107.8302	88.83	0	CHEMBL4792_Ki
Cc1cccc(CN2CCCC3(CCN(c4cnc5ccccc5n4)CC3)C2=O)c1	155	-2.19033169817029	AC molecules	Test Set	400.226311516	4.34742	0	4	3	30	30	119.248	49.33	0	CHEMBL4792_Ki
Cc1cc(C)nc(N2CC3CN(C(=O)c4cccc5cccc(-n6nccn6)c45)CC3C2)n1	112	-2.04921802267018	AC molecules	Test Set	439.21205842	3.03574	0	7	3	33	33	125.4675	80.04	0	CHEMBL4792_Ki
C[C@@H]1CC[C@@H](Oc2cc(C#N)ccn2)CN1C(=O)c1ccc(OCF)cc1-n1nccn1	35	-1.54406804435028	NonAC molecules	Training Set	436.165916752	2.91188	0	8	6	32	32	111.0625	106.16	0	CHEMBL4792_Ki
Cc1cccc(C(=O)N2C3CCC2C(Nc2cnc(C(F)(F)F)cn2)C3)c1-c1cccnn1	1100	-3.04139268515822	AC molecules	Training Set	454.172893952	4.11842	1	6	4	33	33	114.2462	83.9	0	CHEMBL4792_Ki
O=C1N(Cc2cccc(-n3cccc3)c2)CCCC12CCN(c1cnc3ccccc3n1)CC2	272	-2.4345689040342	NonAC molecules	Training Set	451.237210548	4.8297	0	5	4	34	34	133.838	54.26	0	CHEMBL4792_Ki
Cc1cnc(N2C[C@@H]3CCN(C(=O)c4cc(F)ccc4-n4nccn4)C[C@@H]32)cn1	342	-2.53402610605613	NonAC molecules	Training Set	393.17133648	1.85572	0	7	3	29	29	103.2305	80.04	0	CHEMBL4792_Ki
C[C@@H]1CC[C@@H](Oc2cc(C#N)ccn2)CN1C(=O)c1ccc(C#N)cc1-n1nccn1	1361	-3.13385812520333	NonAC molecules	Training Set	413.160022848	2.47776	0	8	4	31	31	109.1745	120.72	0	CHEMBL4792_Ki
Cc1ccc(-n2nccn2)c(C(=O)N2C3CCC2C(COc2ncccc2C)C3)n1	202	-2.30535136944662	NonAC molecules	Test Set	404.196074008	2.74624	0	7	5	30	30	109.4465	86.03	0	CHEMBL4792_Ki
COc1ccc(C(=O)N2CC3CN(c4nc(C)cc(C)n4)CC3C2)c(C)c1	680	-2.83250891270624	NonAC molecules	Training Set	366.205576072	2.61886	0	5	3	27	27	104.3335	58.56	0	CHEMBL4792_Ki
O=C1N(Cc2c[nH]c3ccccc23)CCCC12CCN(c1nnc(-c3ccccc3)s1)CC2	786	-2.89542254603941	NonAC molecules	Training Set	457.193631484	5.0956	1	5	4	33	33	132.1747	65.12	0	CHEMBL4792_Ki
O=C(c1ccccc1-n1nccn1)N1C2CCC1C(Nc1ncc(C(F)(F)F)cn1)C2	3300	-3.51851393987789	NonAC molecules	Training Set	429.152492856	2.9337	1	7	4	31	31	103.4002	88.83	0	CHEMBL4792_Ki
O=C(c1ccccc1-n1cccn1)N1CC2CN(c3nccc(-c4ccccc4)n3)CC2C1	364	-2.56110138364906	NonAC molecules	Training Set	436.201159388	3.5377	0	6	4	33	33	126.1285	67.15	0	CHEMBL4792_Ki
Cc1ccc(-c2nccs2)c(C(=O)N2CC(COc3ccc(F)c(C)c3)CCCC2C)c1	4.2	-0.6232492903979	AC molecules	Training Set	452.193377388	6.27584000000001	0	4	5	32	32	126.7585	42.43	0	CHEMBL4792_Ki
Cc1ccccc1C(=O)N1CC2CN(c3cnc4ccccc4n3)CC2C1	790	-2.89762709129044	NonAC molecules	Test Set	358.179361324	3.14662	0	4	2	27	27	105.8135	49.33	0	CHEMBL4792_Ki
COc1cccc(N2CC3CN(C(=O)c4ccccc4-c4cccs4)CC3C2)n1	50	-1.69897000433602	NonAC molecules	Training Set	405.151097976	4.0271	0	5	4	29	29	115.6405	45.67	0	CHEMBL4792_Ki
O=C(c1cc(F)ccc1-n1nccn1)C1CC[C@H]2CN(c3cnnc(Cl)c3)[C@H]2C1	1400	-3.14612803567824	AC molecules	Training Set	412.121465096	3.3376	0	7	4	29	29	104.6545	76.8	0	CHEMBL4792_Ki
O=C1N(Cc2noc3ccccc23)CCCC12CCN(c1cnc3ccccc3n1)CC2	197	-2.29446622616159	NonAC molecules	Training Set	427.20082504	4.1802	0	6	3	32	32	122.078	75.36	0	CHEMBL4792_Ki
O=C(c1c(O)ccc2cccnc12)N1C2CCC1C(COc1ccccn1)C2	786	-2.89542254603941	AC molecules	Training Set	375.158291532	3.4075	1	5	4	28	28	104.2263	75.55	0	CHEMBL4792_Ki
Cc1ccc(C(=O)N2C3CCC2C(COc2ccccn2)C3)c(-n2nccn2)n1	10000	-4	NonAC molecules	Test Set	390.180423944	2.43782	0	7	5	29	29	104.7095	86.03	0	CHEMBL4792_Ki
O=C(c1ccccc1-c1cccs1)N1CC2CN(c3nccc(-c4cccs4)n3)CC2C1	181	-2.25767857486918	NonAC molecules	Training Set	458.123503324	5.142	0	6	4	32	32	130.1965	49.33	0	CHEMBL4792_Ki
Cc1nc(N2CC3CN(C(=O)c4ccccc4-c4nnc[nH]4)CC3C2)nc(C)c1C	7	-0.845098040014257	AC molecules	Training Set	403.21205842	2.39536	1	6	3	30	30	113.1582	90.9	0	CHEMBL4792_Ki
O=C1N(Cc2c[nH]c3ccccc23)CCCC12CCN(c1ncnc3[nH]ccc13)CC2	239	-2.37839790094814	NonAC molecules	Test Set	414.216809452	3.8484	2	4	3	31	31	120.7184	80.91	0	CHEMBL4792_Ki
Cc1cc(C(C)(C)C)nc(N2CC3CN(C(=O)c4c(F)cccc4-n4nccn4)CC3C2)n1	36	-1.55630250076729	NonAC molecules	Training Set	449.233936736	3.01072	0	7	3	33	33	121.8825	80.04	0	CHEMBL4792_Ki
O=C(c1cccc(F)c1-n1nccn1)N1CC[C@H]2CN(c3cnc4ccccc4n3)[C@H]2C1	28	-1.44715803134222	AC molecules	Training Set	429.17133648	2.7005	0	7	3	32	32	115.9995	80.04	0	CHEMBL4792_Ki
Cc1ccc(-c2ncccn2)c(C(=O)N2CC(COc3ccc(F)c(C)c3)CCCC2C)c1	10	-1	AC molecules	Training Set	447.23220542	5.60934000000001	0	4	5	33	33	126.6765	55.32	0	CHEMBL4792_Ki
Cc1nc(N2CC3CN(C(=O)c4cc(F)ccc4-c4ncccn4)CC3C2)cc(=O)[nH]1	10000	-4	NonAC molecules	Training Set	420.171002132	1.88282	1	6	3	31	31	112.1172	95.08	0	CHEMBL4792_Ki
CCOc1nccc(Br)c1C(=O)N1C2CCC1C(COc1ccccn1)C2	1450	-3.16136800223497	AC molecules	Training Set	431.084453664	3.7099	0	5	6	27	27	103.9245	64.55	0	CHEMBL4792_Ki
O=C1N(Cc2ccc(-n3cncn3)cc2)CCCC12CCN(c1cnc3ccccc3n1)CC2	1579	-3.19838213000829	NonAC molecules	Training Set	453.227708484	3.6197	0	7	4	34	34	129.428	80.04	0	CHEMBL4792_Ki
Cc1ccc(N(C)C)c(C(=O)N2C3CCC2C(COc2ccccn2)C3)n1	7900	-3.89762709129044	AC molecules	Training Set	366.205576072	2.92312	0	5	5	27	27	104.1195	58.56	0	CHEMBL4792_Ki
Cc1cc(C)nc(N2CC3CN(C(=O)c4cccnc4-n4nccn4)CC3C2)n1	243	-2.38560627359831	NonAC molecules	Training Set	390.191657324	1.27754	0	8	3	29	29	105.7565	92.93	0	CHEMBL4792_Ki
COc1ccnc(N2CC3CN(C(=O)c4ccccc4-c4cccs4)CC32)n1	123	-2.0899051114394	AC molecules	Training Set	392.13069688	3.1745	0	6	4	28	28	108.8665	58.56	0	CHEMBL4792_Ki
O=C(c1ccccc1-c1ccccc1)N1CCC2CN(c3nccc(-c4ccccc4)n3)C2C1	33	-1.51851393987789	NonAC molecules	Training Set	446.210661452	5.16150000000001	0	4	4	34	34	134.4905	49.33	0	CHEMBL4792_Ki
COc1c(F)cccc1C(=O)N1C2CCC1C(Nc1cnc3ccccc3n1)C2	1500	-3.17609125905568	AC molecules	Training Set	392.164854132	3.6351	1	5	4	29	29	107.4972	67.35	0	CHEMBL4792_Ki
Cc1nc(-c2cccc(CN3CCCC4(CCN(c5cnc6ccccc6n5)CC4)C3=O)c2)no1	50	-1.69897000433602	AC molecules	Training Set	468.227374136	4.39742	0	7	4	35	35	132.54	88.25	0	CHEMBL4792_Ki
Cc1cc(C)nc(N2CC3CN(C(=O)c4c(F)cccc4F)CC3C2)n1	2274	-3.35679046035172	AC molecules	Training Set	358.1605177	2.58004	0	4	2	26	26	92.9605	49.33	0	CHEMBL4792_Ki
Cc1cncc(N2C[C@@H]3CCN(C(=O)c4cccc(F)c4-n4nccn4)C[C@@H]32)n1	220	-2.34242268082221	NonAC molecules	Training Set	393.17133648	1.85572	0	7	3	29	29	103.2305	80.04	0	CHEMBL4792_Ki
Cc1ccc(-c2c(F)cccc2C(=O)N2CC3CN(c4nc(C)cc(C)n4)CC3C2)nc1	73	-1.86332286012046	NonAC molecules	Training Set	431.212138672	3.81136	0	5	3	32	32	120.9705	62.22	0	CHEMBL4792_Ki
Cc1cc(C)nc(N2C[C@@H]3CCN(C(=O)c4cc(F)ccc4-c4cc[nH]n4)C[C@@H]32)n1	15	-1.17609125905568	NonAC molecules	Training Set	406.191737576	2.97354	1	5	3	30	30	110.6322	78.01	0	CHEMBL4792_Ki
Cc1cc(C)nc(N2CC3CN(C(=O)c4cc(Cl)ccc4C)CC3C2)n1	340	-2.53147891704225	AC molecules	Training Set	370.156039036	3.26366	0	4	2	26	26	102.7915	49.33	0	CHEMBL4792_Ki
Cc1ccnc(C(=O)N2C3CCC2C(COc2ccccn2)C3)c1-n1nccn1	2400	-3.38021124171161	NonAC molecules	Training Set	390.180423944	2.43782	0	7	5	29	29	104.7095	86.03	0	CHEMBL4792_Ki
COc1cc(Br)c(C(=O)N2CC3CN(c4nc(C)cc(C)n4)CC3C2)cc1OC	10000	-4	AC molecules	Test Set	460.11100276	3.08154	0	6	4	29	29	113.8485	67.79	0	CHEMBL4792_Ki
Cc1ccoc1C(=O)N1CC2CN(c3cnc4ccccc4n3)CC2C1	10000	-4	NonAC molecules	Training Set	348.15862588	2.73962	0	5	2	26	26	98.0795	62.47	0	CHEMBL4792_Ki
Cc1cnn(-c2ccc(C)nc2C(=O)N2C3CCC2C(COc2ccccn2)C3)c1	950	-2.97772360528885	AC molecules	Training Set	403.20082504	3.35124	0	6	5	30	30	111.6515	73.14	0	CHEMBL4792_Ki
Cc1ccc(-n2nccn2)c(C(=O)N2C3CCC2C(COc2ncccc2C(F)(F)F)C3)c1	120	-2.07918124604762	AC molecules	Training Set	457.172559604	4.06162	0	6	5	33	33	111.9165	73.14	0	CHEMBL4792_Ki
Cc1cc(CN2CCCC3(CCN(c4cnc5ccccc5n4)CC3)C2=O)on1	1382	-3.14050804303818	AC molecules	Training Set	391.20082504	3.33542	0	6	3	29	29	109.309	75.36	0	CHEMBL4792_Ki
Cc1ccc(-n2nccn2)c(C(=O)N2C3CCC2C(COc2ccncc2)C3)n1	7300	-3.86332286012046	NonAC molecules	Training Set	390.180423944	2.43782	0	7	5	29	29	104.7095	86.03	0	CHEMBL4792_Ki
Cc1ccc(-n2nccn2)c(C(=O)N2C3CCC2C(COc2nc(C)cnc2C)C3)c1	364	-2.56110138364906	NonAC molecules	Training Set	418.211724072	3.05466	0	7	5	31	31	114.1835	86.03	0	CHEMBL4792_Ki
COc1ccccc1S(=O)(=O)N1CC2CN(c3ccc(C(F)(F)F)cn3)CC2C1	4399	-3.64335396197686	AC molecules	Test Set	427.11774716	2.8659	0	5	4	29	29	100.1848	62.74	0	CHEMBL4792_Ki
O=C(c1ccccc1-n1nccn1)N1CC[C@H]2CN(c3nc4cc(Cl)ccc4o3)[C@H]2C1	17	-1.23044892137827	AC molecules	Training Set	434.125801528	3.4128	0	7	3	31	31	115.5225	80.29	0	CHEMBL4792_Ki
Cc1ccc(-c2ncccc2C)c(C(=O)N2C3CCC2C(COc2ccc(F)cn2)C3)n1	6200	-3.79239168949825	NonAC molecules	Test Set	432.19615426	4.36664	0	5	5	32	32	117.7185	68.21	0	CHEMBL4792_Ki
Cc1cnc(C)c(N2CC3CN(C(=O)c4cc(F)ccc4-c4ncccn4)CC3C2)n1	33	-1.51851393987789	NonAC molecules	Training Set	418.191737576	2.89794	0	6	3	31	31	114.0285	75.11	0	CHEMBL4792_Ki
O=C(c1ccccc1-c1ccc(F)cc1)N1CC2CN(c3cnc4ccccc4n3)CC2C1	575	-2.75966784468963	AC molecules	Training Set	438.185589576	4.6443	0	4	3	33	33	126.4705	49.33	0	CHEMBL4792_Ki
Cc1cc(N2CC3CN(C(=O)c4cc(F)ccc4-n4nccn4)CC3C2)nc(C(F)(F)F)n1	224	-2.35024801833416	NonAC molecules	Test Set	461.158721108	2.73202	0	7	3	33	33	108.1845	80.04	0	CHEMBL4792_Ki
Cc1cc(C)nc(NC2CC3CCC2N3C(=O)c2c(F)cccc2-n2nccn2)n1	704	-2.84757265914211	AC molecules	Training Set	407.186986544	2.67084	1	7	4	30	30	107.8302	88.83	0	CHEMBL4792_Ki
O=C(c1ccccc1-n1cccc1)N1CC2CN(c3cnc4ccccc4n3)CC2C1	740	-2.86923171973098	NonAC molecules	Training Set	409.190260356	3.6289	0	5	3	31	31	120.4035	54.26	0	CHEMBL4792_Ki
O=C(c1ncccc1-n1nccn1)N1C2CCC1C(Nc1cnc(C(F)(F)F)cn1)C2	1900	-3.27875360095283	NonAC molecules	Training Set	430.147741824	2.3287	1	8	4	31	31	101.1952	101.72	0	CHEMBL4792_Ki
O=C1N(Cc2ccccc2-n2cccn2)CCCC12CCN(c1cnc3ccccc3n1)CC2	822	-2.91487181754005	NonAC molecules	Training Set	452.232459516	4.2247	0	6	4	34	34	131.633	67.15	0	CHEMBL4792_Ki
Cc1nc(N2CC3CN(C(=O)c4ncccc4-n4nccn4)CC3C2)nc(C)c1C	25	-1.39794000867204	NonAC molecules	Training Set	404.207307388	1.58596	0	8	3	30	30	110.4935	92.93	0	CHEMBL4792_Ki
COc1ccc(-n2nccn2)c(C(=O)N2CC[C@H]3CN(c4cc(C(F)(F)F)ccn4)[C@H]3C2)c1	70	-1.84509804001426	AC molecules	Training Set	458.167808572	3.0406	0	7	4	33	33	112.2945	76.38	0	CHEMBL4792_Ki
C[C@@H]1CS[C@@H](CSc2ccccn2)CN1C(=O)c1ccccc1-n1nccn1	98	-1.99122607569249	NonAC molecules	Test Set	411.118752292	3.4007	0	7	5	28	28	113.0645	63.91	0	CHEMBL4792_Ki
Cc1cnc(NC2CC3CCC2N3C(=O)c2cccc(F)c2-c2ncccn2)cn1	934	-2.97034687623009	AC molecules	Training Set	404.176087512	3.23872	1	6	4	30	30	109.2022	83.9	0	CHEMBL4792_Ki
Cc1ccc(-n2nccn2)c(C(=O)N2CC3CN(c4nccc(-c5ccccc5)n4)C3C2)c1	61	-1.78532983501077	AC molecules	Training Set	437.196408356	2.99352	0	7	4	33	33	124.0915	80.04	0	CHEMBL4792_Ki
Cc1cc(C)nc(N2CC3CN(C(=O)c4ccccc4-c4nnc[nH]4)CC3C2)n1	28	-1.44715803134222	NonAC molecules	Training Set	389.196408356	2.08694	1	6	3	29	29	108.4212	90.9	0	CHEMBL4792_Ki
O=C(c1cc(Cl)ccc1-n1nccn1)N1C2CCC1C(COc1ccc(F)cn1)C2	124	-2.09342168516224	NonAC molecules	Training Set	427.121130748	3.5269	0	6	5	30	30	107.1455	73.14	0	CHEMBL4792_Ki
Cc1cccc(C(=O)N2CC[C@H]3CN(c4cc(N(C)C)ccn4)[C@H]3C2)c1-n1nccn1	734	-2.86569605991607	NonAC molecules	Training Set	417.227708484	2.38762	0	7	4	31	31	119.8045	70.39	0	CHEMBL4792_Ki
O=C(c1ccccc1-c1ccccc1)N1CC2CN(c3nccc(-c4cccs4)n3)CC2C1	515	-2.71180722904119	NonAC molecules	Training Set	452.167082388	5.0805	0	5	4	33	33	132.3195	49.33	0	CHEMBL4792_Ki
Cc1cc(C)nc(N2CC3CCN(C(=O)c4ccccc4-n4nccn4)CC32)n1	15	-1.17609125905568	NonAC molecules	Training Set	389.196408356	2.02504	0	7	3	29	29	108.0095	80.04	0	CHEMBL4792_Ki
Cc1cc(C)nc(OCC2CC3CCC2N3C(=O)c2c(F)cccc2-c2ncccn2)n1	92	-1.96378782734556	NonAC molecules	Training Set	433.191403228	3.76164	0	6	5	32	32	115.5135	81.1	0	CHEMBL4792_Ki
CCOc1ccc2ccccc2c1C(=O)N1CC2CN(c3nccc(-c4ccccc4)n3)CC2C1	95	-1.97772360528885	AC molecules	Training Set	464.221226136	4.9039	0	5	5	35	35	137.6815	58.56	0	CHEMBL4792_Ki
C[C@@H]1CC[C@@H](Oc2cc(C#N)ccn2)CN1C(=O)c1cc(C(N)=O)ccc1-n1nccn1	134	-2.12710479836481	NonAC molecules	Test Set	431.170587532	1.70498	1	8	5	32	32	112.9774	140.02	0	CHEMBL4792_Ki
O=C1CCCC2(CCN(c3nc4ccccc4[nH]3)CC2)N1Cc1cccc2[nH]ccc12	1969	-3.29424571613812	NonAC molecules	Training Set	413.221560484	4.5959	2	3	3	31	31	122.9714	68.02	0	CHEMBL4792_Ki
O=C1N(Cc2c[nH]c3ccccc23)CCCC12CCN(c1nc3ccccc3s1)CC2	178	-2.25042000230889	AC molecules	Training Set	430.182732452	5.18680000000001	1	4	3	31	31	126.4497	52.23	0	CHEMBL4792_Ki
O=C(c1ccccc1-c1cccs1)N1CC2CN(c3nccc(-c4ccccc4)n3)CC2C1	70	-1.84509804001426	NonAC molecules	Training Set	452.167082388	5.08050000000001	0	5	4	33	33	132.3195	49.33	0	CHEMBL4792_Ki
COc1cc(OC)nc(N2CC3CN(C(=O)c4ccccc4-n4cccn4)CC3C2)n1	550	-2.74036268949424	NonAC molecules	Training Set	420.190988628	1.8879	0	8	5	31	31	113.7965	85.61	0	CHEMBL4792_Ki
COc1ccccc1-n1ccnc1CN1CCCC2(CCN(c3cnc4ccccc4n3)CC2)C1=O	1600	-3.20411998265593	AC molecules	Training Set	482.2430242	4.2333	0	7	5	36	36	138.185	76.38	0	CHEMBL4792_Ki
COc1cnc(C(=O)N2C3CCC2C(COc2ccc(F)cn2)C3)c(-n2nccn2)c1	4800	-3.68124123737559	NonAC molecules	Training Set	424.165916752	2.2771	0	8	6	31	31	106.4825	95.26	0	CHEMBL4792_Ki
O=C1N(Cc2ccccc2-n2nccn2)CCCC12CCN(c1cnc3ccccc3n1)CC2	39	-1.5910646070265	NonAC molecules	Training Set	453.227708484	3.6197	0	7	4	34	34	129.428	80.04	0	CHEMBL4792_Ki
CN(C)c1nc(N2CC3CCN(C(=O)c4cc(F)ccc4-n4nccn4)CC32)cc(C(F)(F)F)n1	15	-1.17609125905568	AC molecules	Training Set	490.185270204	2.6321	0	8	4	35	35	117.8225	83.28	0	CHEMBL4792_Ki
C[C@@H]1CS[C@@H](COc2ccc(C(F)(F)F)cn2)CN1C(=O)c1ccccc1-n1nccn1	66	-1.81954393554187	NonAC molecules	Training Set	463.12898054	3.7062	0	7	5	32	32	112.8375	73.14	0	CHEMBL4792_Ki
COc1cc(OC)nc(N2CC3CN(C(=O)c4cc(F)ccc4-n4nccn4)CC3C2)n1	318	-2.50242711998443	NonAC molecules	Training Set	439.176815784	1.422	0	9	5	32	32	111.5495	98.5	0	CHEMBL4792_Ki
Cc1cc(N2C[C@@H]3CCN(C(=O)c4cc(F)ccc4-n4nccn4)C[C@@H]32)nc(N)n1	680	-2.83250891270624	NonAC molecules	Training Set	408.182235512	1.43792	1	8	3	30	30	107.6429	106.06	0	CHEMBL4792_Ki
Cc1cc(C)nc(N2CC3CN(C(=O)c4c(C)cccc4Cl)CC3C2)n1	254	-2.40483371661994	AC molecules	Training Set	370.156039036	3.26366	0	4	2	26	26	102.7915	49.33	0	CHEMBL4792_Ki
CCOc1ccc2ccccc2c1C(=O)N1C2CCC1C(COc1ccccn1)C2	38	-1.57978359661681	NonAC molecules	Test Set	402.194342692	4.7056	0	4	6	30	30	115.9355	51.66	0	CHEMBL4792_Ki
COCc1cccc(CN2CCCC3(CCN(c4cnc5ccccc5n4)CC3)C2=O)c1	96	-1.98227123303957	AC molecules	Training Set	430.2368762	4.1854	0	5	5	32	32	125.224	58.56	0	CHEMBL4792_Ki
C[C@@H]1CS[C@@H](COc2ccc(C#N)cn2)CN1C(=O)c1ccccc1-n1nccn1	47	-1.67209785793572	NonAC molecules	Training Set	420.13684488	2.55908	0	8	5	30	30	112.5505	96.93	0	CHEMBL4792_Ki
N/N=C(/CN1CCCC2(CCN(c3cnc4ccccc4n3)CC2)C1=O)Nc1ccccc1	725	-2.86033800657099	NonAC molecules	Training Set	443.243358548	3.2231	2	6	4	33	33	130.9191	99.74	0	CHEMBL4792_Ki
Cc1cc(C)nc(N2C[C@@H]3CCN(C(=O)c4ccccc4-c4nc(C)no4)C[C@@H]32)n1	59	-1.77085201164214	AC molecules	Training Set	404.196074008	2.80276	0	7	3	30	30	111.1215	88.25	0	CHEMBL4792_Ki
O=C1CCCC2(CCN(c3nc4ccc(Cl)cc4o3)CC2)N1Cc1cccc2[nH]ccc12	105	-2.02118929906994	NonAC molecules	Training Set	448.16660372	5.5142	1	4	3	32	32	125.8967	65.37	0	CHEMBL4792_Ki
Cc1nc(N2CC3CN(C(=O)c4cccnc4-c4cc[nH]n4)CC3C2)nc(C)c1C	25	-1.39794000867204	AC molecules	Training Set	403.21205842	2.39536	1	6	3	30	30	113.1582	90.9	0	CHEMBL4792_Ki
CCOc1ccc(C)nc1C(=O)N1C2CCC1C(Nc1cnc(C(F)(F)F)cn1)C2	767	-2.88479536394898	AC molecules	Test Set	421.172559604	3.45512	1	6	5	30	30	102.1842	80.24	0	CHEMBL4792_Ki
Cc1nc(N2CC3CN(C(=O)c4c(F)cccc4-n4nccn4)CC3C2)nc(C)c1Cl	3	-0.477121254719662	AC molecules	Training Set	441.148014192	2.67504	0	7	3	31	31	112.9295	80.04	0	CHEMBL4792_Ki
COc1ccccc1S(=O)(=O)N1CC2CN(c3nc(C)cc(C)n3)CC2C1	180	-2.25527250510331	AC molecules	Training Set	388.156911628	1.85894	0	6	4	27	27	102.4518	75.63	0	CHEMBL4792_Ki
O=C1N(Cc2cccc(C(F)(F)F)c2)CCCC12CCN(c1cnc3ccccc3n1)CC2	112	-2.04921802267018	AC molecules	Test Set	454.19804608	5.0578	0	4	3	33	33	119.513	49.33	0	CHEMBL4792_Ki
C[C@@H]1CC[C@@H](Oc2cc(C#N)ccn2)CN1C(=O)c1nscc1-n1nccn1	94	-1.9731278535997	NonAC molecules	Training Set	395.116443784	2.06258	0	9	4	28	28	100.1315	109.82	0	CHEMBL4792_Ki
COc1ccc(C(=O)N2C3CCC2C(COc2ccc(F)cn2)C3)c(-n2nccn2)c1	1300	-3.11394335230684	AC molecules	Training Set	423.170667784	2.8821	0	7	6	31	31	108.6875	82.37	0	CHEMBL4792_Ki
Cc1cc(C)nc(N2C[C@@H]3CCN(C(=O)c4cc(F)ccc4Br)C[C@@H]32)n1	190	-2.27875360095283	AC molecules	Training Set	418.08045158	3.34594	0	4	2	26	26	100.7505	49.33	0	CHEMBL4792_Ki
O=C(c1c(F)cccc1-n1nccn1)N1C2CCC1C(COc1ccc(F)cn1)C2	108	-2.03342375548695	AC molecules	Training Set	411.150681288	3.0126	0	6	5	30	30	102.0935	73.14	0	CHEMBL4792_Ki
Cc1nc(N2CC3CN(C(=O)c4ccccc4-n4nccn4)CC3C2)ncc1F	19	-1.27875360095283	AC molecules	Training Set	393.17133648	1.71322	0	7	3	29	29	103.1825	80.04	0	CHEMBL4792_Ki
O=C1N(Cc2cccc(Cl)c2)CCCC12CCN(c1nc3ccccc3[nH]1)CC2	160	-2.20411998265593	AC molecules	Test Set	408.1716891	4.6255	1	3	3	29	29	116.0767	52.23	0	CHEMBL4792_Ki
COc1cccc(OC)c1C(=O)N1C2CCC1C(COc1ccc(F)cn1)C2	154	-2.18752072083646	NonAC molecules	Training Set	386.164185436	3.31	0	5	6	28	28	100.3225	60.89	0	CHEMBL4792_Ki
Cc1onc(-c2ccccc2)c1C(=O)N1CC[C@H]2CN(c3ccnc(-c4ccccc4)n3)[C@H]2C1	3100	-3.49136169383427	AC molecules	Training Set	451.20082504	4.45792	0	6	4	34	34	129.2885	75.36	0	CHEMBL4792_Ki
COc1cc(OC)nc(N2CC3CN(C(=O)c4cc(C)ccc4-n4nccn4)CC3C2)n1	111	-2.04532297878666	NonAC molecules	Training Set	435.20188766	1.59132	0	9	5	32	32	116.3285	98.5	0	CHEMBL4792_Ki
O=C(c1ccccc1-c1ccccc1)N1CC2CN(c3nccc(-c4ccco4)n3)CC2C1	425	-2.62838893005031	NonAC molecules	Test Set	436.189926008	4.612	0	5	4	33	33	126.7085	62.47	0	CHEMBL4792_Ki
Cc1ccc2ccccc2c1C(=O)N1C2CCC1C(COc1ccc(F)cn1)C2	160	-2.20411998265593	NonAC molecules	Training Set	390.174356196	4.75442	0	3	4	29	29	109.4615	42.43	0	CHEMBL4792_Ki
Cc1cc(C)nc(N2CC3CN(C(=O)c4cccc(F)c4-c4ncccc4F)CC3C2)n1	21	-1.32221929473392	NonAC molecules	Training Set	435.187066796	3.64204	0	5	3	32	32	116.1915	62.22	0	CHEMBL4792_Ki
O=C(c1cncc2ccccc12)N1C2CCC1C(Nc1cnc(C(F)(F)F)cn1)C2	2100	-3.32221929473392	AC molecules	Training Set	413.146344856	3.9012	1	5	3	30	30	103.7842	71.01	0	CHEMBL4792_Ki
CCOc1ccccc1C(=O)N1CC2CN(c3nccc(OC)n3)CC2C1	778	-2.89097959698969	NonAC molecules	Training Set	368.184840628	2.0923	0	6	5	27	27	101.2915	67.79	0	CHEMBL4792_Ki
CCc1c(C)nc(N2CC3CN(C(=O)c4ccccc4-c4ncn(C)n4)CC3C2)nc1C	10	-1	AC molecules	Training Set	431.243358548	2.65974	0	7	4	32	32	122.4195	80.04	0	CHEMBL4792_Ki
Cc1ccc(-n2nccn2)c(C(=O)N2C3CCC2C(COc2ccc(C(F)(F)F)cn2)C3)c1	71	-1.85125834871908	NonAC molecules	Training Set	457.172559604	4.06162	0	6	5	33	33	111.9165	73.14	0	CHEMBL4792_Ki
Cc1ccnc(N2CC3CN(C(=O)c4ccccc4-c4ccccc4)CC32)n1	980.000000000001	-2.9912260756925	NonAC molecules	Training Set	370.179361324	3.41282	0	4	3	28	28	109.1745	49.33	0	CHEMBL4792_Ki
COc1ccccc1C(=O)N1CC2CN(c3nccc(-c4ccccc4)n3)C2C1	1812	-3.25815819334079	AC molecules	Training Set	386.174275944	3.113	0	5	4	29	29	110.9895	58.56	0	CHEMBL4792_Ki
O=C(O)c1cnc(N2CC3CN(C(=O)c4c(F)cccc4-n4nccn4)CC3C2)nc1C(F)(F)F	10000	-4	NonAC molecules	Test Set	491.132900284	2.1218	1	8	4	35	35	110.4068	117.34	0	CHEMBL4792_Ki
O=C1N(Cc2c[nH]c3ccccc23)CCCC12CCN(c1nc3cc(Cl)ccc3o1)CC2	524	-2.71933128698373	NonAC molecules	Training Set	448.16660372	5.37170000000001	1	4	3	32	32	125.8487	65.37	0	CHEMBL4792_Ki
O=C(c1cc(F)ccc1-n1nccn1)N1C2CCC1C(Nc1cnc(C(F)(F)F)cn1)C2	1100	-3.04139268515822	AC molecules	Training Set	447.143071044	3.0728	1	7	4	32	32	103.3582	88.83	0	CHEMBL4792_Ki
C[C@@H]1CC[C@@H](Oc2cc(C#N)ccn2)CN1C(=O)c1ccsc1-n1nccn1	5.9	-0.770852011642144	NonAC molecules	Training Set	394.121194816	2.66758	0	8	4	28	28	102.3365	96.93	0	CHEMBL4792_Ki
Cc1cncc(N2C[C@@H]3CCN(C(=O)c4cc(F)ccc4-n4nccn4)C[C@@H]32)n1	176	-2.24551266781415	AC molecules	Training Set	393.17133648	1.85572	0	7	3	29	29	103.2305	80.04	0	CHEMBL4792_Ki
COc1cc(OC)nc(N2CC3CN(C(=O)c4ccc(F)cc4-n4nccn4)CC3C2)n1	58	-1.76342799356294	NonAC molecules	Training Set	439.176815784	1.422	0	9	5	32	32	111.5495	98.5	0	CHEMBL4792_Ki
CCc1c(C)nc(N2CC3CN(C(=O)c4ncccc4-n4nccn4)CC3C2)nc1C	42	-1.6232492903979	AC molecules	Test Set	418.222957452	1.83994	0	8	4	31	31	115.1345	92.93	0	CHEMBL4792_Ki
Cc1ccc(C(=O)N2CCC3CN(c4cnc5ccccc5n4)C3C2)c(C)c1	2112	-3.32469391386177	AC molecules	Training Set	372.195011388	3.59754	0	4	2	28	28	110.5985	49.33	0	CHEMBL4792_Ki
COc1ccc(-n2nccn2)c(C(=O)N2C3CCC2C(COc2ccc(F)cn2)C3)n1	73	-1.86332286012046	NonAC molecules	Training Set	424.165916752	2.2771	0	8	6	31	31	106.4825	95.26	0	CHEMBL4792_Ki
CN1CCc2c(CN3CCCC4(CCN(c5cnc6ccccc6n5)CC4)C3=O)cccc21	636	-2.80345711564841	AC molecules	Training Set	441.252860612	4.0313	0	5	3	33	33	131.485	52.57	0	CHEMBL4792_Ki
Cn1cc(CN2CCCC3(CCN(c4cnc5ccccc5n4)CC3)C2=O)c2ccccc21	29	-1.46239799789896	AC molecules	Test Set	439.237210548	4.5307	0	5	3	33	33	130.988	54.26	0	CHEMBL4792_Ki
CCOc1ncc2ccccc2c1C(=O)N1C2CCC1C(Nc1cnc(C(F)(F)F)cn1)C2	1022	-3.00945089579869	AC molecules	Training Set	457.172559604	4.2999	1	6	5	33	33	114.9532	80.24	0	CHEMBL4792_Ki
Cc1ccc(-n2nccn2)c(C(=O)N2C3CCC2C(COc2cccnc2)C3)n1	2400	-3.38021124171161	NonAC molecules	Training Set	390.180423944	2.43782	0	7	5	29	29	104.7095	86.03	0	CHEMBL4792_Ki
Cc1cc(OCC2COCC(C)N(C(=O)c3ccccc3-n3nccn3)C2)ccc1F	11	-1.04139268515822	AC molecules	Training Set	424.19106888	3.27092	0	6	5	31	31	112.7985	69.48	0	CHEMBL4792_Ki
Cc1cnc(N2C[C@@H]3CCN(C(=O)c4cccc(F)c4-n4nccn4)C[C@@H]32)cn1	360	-2.55630250076729	NonAC molecules	Test Set	393.17133648	1.85572	0	7	3	29	29	103.2305	80.04	0	CHEMBL4792_Ki
Cc1cc(C)nc(N2C[C@@H]3CCN(C(=O)c4cccc(F)c4-c4ncccn4)C[C@@H]32)c1	82	-1.91381385238372	AC molecules	Training Set	417.196488608	3.64544	0	5	3	31	31	116.2815	62.22	0	CHEMBL4792_Ki
CCOc1ccc2ccccc2c1C(=O)N1CC2CN(c3cnc4ccccc4n3)CC2C1	45	-1.65321251377534	AC molecules	Training Set	438.205576072	4.3901	0	5	4	33	33	129.7515	58.56	0	CHEMBL4792_Ki
Cc1ccc(-c2ncccn2)c(C(=O)N2CC3CN(c4nc(C)cc(C)n4)CC3C2)c1	17	-1.23044892137827	NonAC molecules	Training Set	414.216809452	3.06726	0	6	3	31	31	118.8075	75.11	0	CHEMBL4792_Ki
C[C@@H]1CC[C@@H](Oc2cc(C#N)ccn2)CN1C(=O)c1ccc(OCCO)cc1-n1nccn1	10890	-4.03702787975578	NonAC molecules	Training Set	448.185903248	1.97718	1	9	7	33	33	117.0403	126.39	0	CHEMBL4792_Ki
COc1ccc(C(=O)N2C3CCC2C(Nc2cnc(C(F)(F)F)cn2)C3)c(-n2nccn2)c1	5064	-3.7044936970093	AC molecules	Test Set	459.16305754	2.9423	1	8	5	33	33	109.9522	98.06	0	CHEMBL4792_Ki
COc1ccnc(N2CC3CN(C(=O)c4ccccc4-n4nccn4)CC3C2)n1	39	-1.5910646070265	NonAC molecules	Training Set	391.175672912	1.2743	0	8	4	29	29	105.0395	89.27	0	CHEMBL4792_Ki
Cc1cnc(C)c(N2CC3CN(C(=O)c4c(F)cccc4-n4nccn4)CC3C2)n1	48	-1.68124123737559	NonAC molecules	Training Set	407.186986544	2.02164	0	7	3	30	30	107.9195	80.04	0	CHEMBL4792_Ki
Cc1ccc(-c2ccccc2C(=O)N2CCC3CN(c4cnc5ccccc5n4)C3C2)cc1	44	-1.64345267648619	NonAC molecules	Training Set	434.210661452	4.95612	0	4	3	33	33	131.2975	49.33	0	CHEMBL4792_Ki
Cc1nc(N2CC3CN(C(=O)c4c(F)cccc4-n4nccn4)CC3C2)ncc1F	19	-1.27875360095283	NonAC molecules	Training Set	411.161914668	1.85232	0	7	3	30	30	103.1405	80.04	0	CHEMBL4792_Ki
O=C1N(Cn2nnc3ccccc32)CCCC12CCN(c1cnc3ccccc3n1)CC2	302	-2.48000694295715	NonAC molecules	Training Set	427.21205842	3.2412	0	7	3	32	32	121.893	80.04	0	CHEMBL4792_Ki
Cc1cncc(N2C[C@@H]3CCN(C(=O)c4ccccc4-n4nccn4)C[C@@H]32)n1	115	-2.06069784035361	NonAC molecules	Training Set	375.180758292	1.71662	0	7	3	28	28	103.2725	80.04	0	CHEMBL4792_Ki
Cc1cc(C)nc(N2CC3CN(C(=O)c4c(F)cccc4-c4nc(C)no4)CC3C2)n1	38	-1.57978359661681	NonAC molecules	Training Set	422.186652196	2.79936	0	7	3	31	31	111.0315	88.25	0	CHEMBL4792_Ki
Cc1cc(C)nc(N2CC3CN(C(=O)c4ccc(C)nc4-n4ccnn4)CC3C2)n1	288	-2.45939248775923	NonAC molecules	Training Set	404.207307388	1.58596	0	8	3	30	30	110.4935	92.93	0	CHEMBL4792_Ki
O=C(c1ccccc1-n1nccn1)N1CCC2CN(c3cnc4ccccc4n3)C2C1	20	-1.30102999566398	NonAC molecules	Test Set	411.180758292	2.5614	0	7	3	31	31	116.0415	80.04	0	CHEMBL4792_Ki
Cc1cc(C)nc(N2CC3CN(C(=O)c4ccc5ccccc5c4-n4nccn4)CC3C2)n1	81	-1.90848501887865	NonAC molecules	Training Set	439.21205842	3.03574	0	7	3	33	33	125.4675	80.04	0	CHEMBL4792_Ki
Cc1ccc(-n2nccn2)c(C(=O)N2CC(COc3ccc(F)cn3)CCCC2C)c1	9.7	-0.986771734266245	AC molecules	Training Set	423.207053292	3.81962	0	6	5	31	31	113.6255	73.14	0	CHEMBL4792_Ki
O=C(c1cccc(F)c1-n1nccn1)N1C2CCC1C(COc1cnc3ccccc3n1)C2	989.999999999999	-2.99563519459755	AC molecules	Test Set	444.171002132	3.4217	0	7	5	33	33	117.4365	86.03	0	CHEMBL4792_Ki
Cc1cc(N2CCOCC2)nc(N2CC3CN(C(=O)c4c(F)cccc4-n4nccn4)CC3C2)n1	3100	-3.49136169383427	NonAC molecules	Training Set	478.224100324	1.54982	0	9	4	35	35	126.2145	92.51	0	CHEMBL4792_Ki
Cc1cccc(N2CC3CN(C(=O)c4ccccc4-c4ccccc4)CC3C2)n1	950	-2.97772360528885	NonAC molecules	Training Set	383.19976242	4.26542	0	3	3	29	29	115.9485	36.44	0	CHEMBL4792_Ki
O=C(c1c(F)cccc1-c1ncccn1)N1C2CCC1C(COc1ccc(F)cn1)C2	122	-2.08635983067475	AC molecules	Training Set	422.15543232	3.8889	0	5	5	31	31	108.2025	68.21	0	CHEMBL4792_Ki
COc1cc(Cl)ccc1C(=O)N1CC2CN(c3nc(C)cc(C)n3)CC2C1	3621	-3.55882852481701	AC molecules	Training Set	386.150953656	2.96384	0	5	3	27	27	104.6065	58.56	0	CHEMBL4792_Ki
Cc1nc(N2CC3CN(C(=O)c4nc(C)sc4-c4ccc(F)cc4)CC3C2)cc(=O)[nH]1	10000	-4	AC molecules	Training Set	439.147824164	2.85774	1	6	3	31	31	116.9362	82.19	0	CHEMBL4792_Ki
COc1ccnc(N2CC3CN(C(=O)c4c(OC)ccc5ccccc45)CC3C2)n1	173	-2.2380461031288	AC molecules	Training Set	404.184840628	2.8554	0	6	4	30	30	114.1805	67.79	0	CHEMBL4792_Ki
Cc1nc(N2CC3CN(C(=O)c4cccc(F)c4-c4ncccn4)CC3C2)nc(C)c1C	7	-0.845098040014257	AC molecules	Training Set	432.20738764	3.20636	0	6	3	32	32	118.7655	75.11	0	CHEMBL4792_Ki
COc1ccc2nc(N3CC4CN(C(=O)c5ccccc5-c5ccccc5)CC4C3)sc2c1	2283	-3.35850591149024	AC molecules	Training Set	455.16674804	5.18030000000001	0	5	4	33	33	133.1465	45.67	0	CHEMBL4792_Ki
CCOc1ccc2ccccc2c1C(=O)N1C2CCC1C(Nc1cnc(C(F)(F)F)cn1)C2	490	-2.69019608002851	AC molecules	Test Set	456.177310636	4.9049	1	5	5	33	33	117.1582	67.35	0	CHEMBL4792_Ki
Cc1ccc(C(=O)N2C3CCC2C(Nc2cnc(C(F)(F)F)cn2)C3)c(-n2nccn2)n1	1130	-3.05307844348342	AC molecules	Training Set	444.163391888	2.63712	1	8	4	32	32	105.9322	101.72	0	CHEMBL4792_Ki
COc1ccc(NC2CC3CCC2N3C(=O)c2ccccc2-n2nccn2)nc1	7501	-3.87511916546257	AC molecules	Training Set	390.180423944	2.5285	1	7	5	29	29	107.1552	85.17	0	CHEMBL4792_Ki
O=C(c1ccccc1-n1nccn1)N1CC2CN(c3cnc4ccccc4n3)CC2C1	173	-2.2380461031288	NonAC molecules	Training Set	411.180758292	2.4189	0	7	3	31	31	115.9935	80.04	0	CHEMBL4792_Ki
O=C1C(Cc2c[nH]c3ccccc23)NCCC12CCN(c1nccc(-n3cccn3)n1)CC2	32	-1.50514997831991	NonAC molecules	Test Set	441.227708484	2.9039	2	7	4	33	33	126.4514	91.73	0	CHEMBL4792_Ki
Cc1ccc2nc(N3CC4CN(C(=O)c5ccccc5-c5ccccc5)CC4C3)sc2c1	2608	-3.41630758705988	AC molecules	Training Set	439.17183342	5.48012	0	4	3	32	32	131.3315	36.44	0	CHEMBL4792_Ki
COc1cc(OC)nc(N2CC3CN(C(=O)c4ccccc4-n4nccn4)CC3C2)n1	53	-1.72427586960079	NonAC molecules	Training Set	421.186237596	1.2829	0	9	5	31	31	111.5915	98.5	0	CHEMBL4792_Ki
COc1ccc(-n2nccn2)c(C(=O)N2CC[C@H]3CN(c4nc(C)cc(C)n4)[C@H]3C2)c1	16	-1.20411998265592	NonAC molecules	Test Set	419.20697304	2.03364	0	8	4	31	31	114.5615	89.27	0	CHEMBL4792_Ki
O=C(c1cccc(F)c1-c1ncccn1)N1C2CCC1C(Nc1ncc(C(F)(F)F)cn1)C2	2300	-3.36172783601759	NonAC molecules	Training Set	458.147822076	3.9491	1	6	4	33	33	109.4672	83.9	0	CHEMBL4792_Ki
N#Cc1ccc(F)c(CN2CCCC3(CCN(c4cnc5ccccc5n4)CC3)C2=O)c1	142	-2.15228834438306	AC molecules	Training Set	429.196488608	4.04978	0	5	3	32	32	119.184	73.12	0	CHEMBL4792_Ki
Cc1ccc(-n2nccn2)c(C(=O)N2C3CCC2C(Nc2cnc4ccccc4n2)C3)n1	168	-2.22530928172586	AC molecules	Training Set	426.191657324	2.77152	1	8	4	32	32	118.4362	101.72	0	CHEMBL4792_Ki
Cc1cccc(-c2cc(F)ccc2C(=O)N2CC3CN(c4nc(C)cc(C)n4)CC3C2)n1	59	-1.77085201164214	NonAC molecules	Training Set	431.212138672	3.81136	0	5	3	32	32	120.9705	62.22	0	CHEMBL4792_Ki
O=C(c1cccc(F)c1-c1ncccn1)N1CC[C@H]2CN(c3cc(C(F)(F)F)ccn3)[C@H]2C1	223	-2.34830486304816	AC molecules	Training Set	457.152573108	4.0474	0	5	3	33	33	111.8095	62.22	0	CHEMBL4792_Ki
O=C(c1cc(F)ccc1-c1ncccn1)N1C2CCC1C(COc1ccc(F)cn1)C2	123	-2.0899051114394	NonAC molecules	Training Set	422.15543232	3.8889	0	5	5	31	31	108.2025	68.21	0	CHEMBL4792_Ki
O=C(c1ccccc1-n1nccn1)N1C2CCC1C(Nc1cnc3ccccc3n1)C2	220	-2.34242268082221	AC molecules	Training Set	411.180758292	3.0681	1	7	4	31	31	115.9042	88.83	0	CHEMBL4792_Ki
Cc1cc(C)nc(N2CC3CN(C(=O)c4ccccc4-n4ccnn4)CC3C2)n1	3189	-3.50365451924296	NonAC molecules	Training Set	389.196408356	1.88254	0	7	3	29	29	107.9615	80.04	0	CHEMBL4792_Ki
Cc1cnc(-c2cccc(CN3CCCC4(CCN(c5cnc6ccccc6n5)CC4)C3=O)c2)o1	7	-0.845098040014257	NonAC molecules	Training Set	467.232125168	5.00242	0	6	4	35	35	134.745	75.36	0	CHEMBL4792_Ki
COc1cc(C(=O)N2CC3CN(c4nc(C)cc(C)n4)CC3C2)c(-n2nccn2)cc1OC	9486	-3.97708312031585	NonAC molecules	Training Set	449.217537724	1.89974	0	9	5	33	33	121.0655	98.5	0	CHEMBL4792_Ki
O=C(c1ccccc1-n1cccn1)N1C2CCC1C(COc1ccc(F)cn1)C2	394	-2.59549622182557	AC molecules	Training Set	392.164854132	3.4785	0	5	5	29	29	104.3405	60.25	0	CHEMBL4792_Ki
O=C(c1cc(F)ccc1-n1nccn1)N1CC[C@H]2CN(c3cc(NC4CC4)ncn3)[C@H]2C1	650	-2.81291335664286	AC molecules	Test Set	434.197885576	2.1216	1	8	5	32	32	115.1382	92.07	0	CHEMBL4792_Ki
Cc1cc(C)nc(N2CC3CN(C(=O)c4cccc5c4OCCCO5)CC3C2)n1	277	-2.44247976906445	NonAC molecules	Training Set	394.200490692	2.46314	0	6	2	29	29	108.6515	67.79	0	CHEMBL4792_Ki
Cc1ccc(NC2CC3CCC2N3C(=O)c2ccccc2-n2nccn2)nc1	3100	-3.49136169383427	AC molecules	Test Set	374.185509324	2.82832	1	6	4	28	28	105.3402	75.94	0	CHEMBL4792_Ki
O=C1N(Cc2c[nH]c3ccccc23)CCCC12CCN(c1nccc3occc13)CC2	23	-1.36172783601759	NonAC molecules	Test Set	414.205576072	4.7183	1	4	3	31	31	120.8387	65.37	0	CHEMBL4792_Ki
CCOc1ccc2ccccc2c1C(=O)N1CC2CN(c3nccc(OC)n3)CC2C1	80	-1.90308998699194	AC molecules	Test Set	418.200490692	3.2455	0	6	5	31	31	118.7975	67.79	0	CHEMBL4792_Ki
Cc1ccnc(-c2cc(F)ccc2C(=O)N2CC3CN(c4nc(C)cc(C)n4)CC3C2)c1	36	-1.55630250076729	NonAC molecules	Training Set	431.212138672	3.81136	0	5	3	32	32	120.9705	62.22	0	CHEMBL4792_Ki
O=C(c1cc(F)ccc1-c1ncccn1)N1CC2CN(c3nccc(C(F)(F)F)n3)CC2C1	129	-2.11058971029925	AC molecules	Training Set	458.147822076	3.2999	0	6	3	33	33	109.5565	75.11	0	CHEMBL4792_Ki
COc1ccc2cccnc2c1C(=O)N1C2CCC1C(COc1ccccn1)C2	690	-2.83884909073726	NonAC molecules	Training Set	389.173941596	3.7105	0	5	5	29	29	109.1135	64.55	0	CHEMBL4792_Ki
COc1ccc(C(=O)N2CC3CN(c4nc(C)cc(C)n4)CC3C2)c(-n2ccnn2)c1	1800	-3.25527250510331	NonAC molecules	Test Set	419.20697304	1.89114	0	8	4	31	31	114.5135	89.27	0	CHEMBL4792_Ki
O=C(c1ccccc1-c1ccccc1)N1CC2CN(c3nc4ccccc4o3)CC2C1	1037	-3.01577875638904	NonAC molecules	Training Set	409.179026976	4.7032	0	4	3	31	31	120.9835	49.58	0	CHEMBL4792_Ki
COc1ccc(N2CC3CN(C(=O)c4ccccc4-c4cccs4)CC3C2)nc1	901	-2.95472479097906	NonAC molecules	Training Set	405.151097976	4.0271	0	5	4	29	29	115.6405	45.67	0	CHEMBL4792_Ki
Cc1ccc(C(=O)N2C3CCC2C(COc2nccc(C(F)(F)F)n2)C3)c(-n2ccnn2)n1	7399	-3.86917302732168	AC molecules	Training Set	459.16305754	2.85162	0	8	5	33	33	107.5065	98.92	0	CHEMBL4792_Ki
O=C(c1cccc2c1OCCO2)N1CC2CN(c3nccc(-c4ccccc4)n3)CC2C1	352	-2.54654266347813	NonAC molecules	Training Set	428.184840628	3.1232	0	6	3	32	32	119.9965	67.79	0	CHEMBL4792_Ki
CN(C)c1nc(N2CC3CN(C(=O)c4c(F)cccc4-c4ncccn4)CC3C2)cc(C(F)(F)F)n1	22	-1.34242268082221	AC molecules	Test Set	501.190021236	3.3659	0	7	4	36	36	123.8835	78.35	0	CHEMBL4792_Ki
O=C1N(Cc2ccccn2)CCCC12CCN(c1cnc3ccccc3n1)CC2	833	-2.92064500140679	AC molecules	Training Set	387.20591042	3.434	0	5	3	29	29	112.306	62.22	0	CHEMBL4792_Ki
Cc1cccc(C(=O)N2C3CCC2C(Nc2ncc(C(F)(F)F)cn2)C3)c1-n1nccn1	742	-2.87040390527903	AC molecules	Training Set	443.16814292	3.24212	1	7	4	32	32	108.1372	88.83	0	CHEMBL4792_Ki
Cc1cc(C)nc(N2CC3CN(C(=O)c4ccc(F)cc4C(F)(F)F)CC3C2)n1	452	-2.65513843481138	AC molecules	Training Set	408.15732414	3.45974	0	4	2	29	29	98.0045	49.33	0	CHEMBL4792_Ki
Cc1cc(C)nc(N2CC3CN(C(=O)c4cnccc4-n4ccnn4)CC3C2)n1	10000	-4	NonAC molecules	Training Set	390.191657324	1.27754	0	8	3	29	29	105.7565	92.93	0	CHEMBL4792_Ki
O=C1N(Cc2cccc(-c3cnccn3)c2)CCCC12CCN(c1cnc3ccccc3n1)CC2	23	-1.36172783601759	NonAC molecules	Training Set	464.232459516	4.496	0	6	4	35	35	135.537	75.11	0	CHEMBL4792_Ki
Cc1ccc(-c2nc(C)no2)c(C(=O)N2C3CCC2C(COc2ccc(F)cn2)C3)n1	620	-2.79239168949825	NonAC molecules	Test Set	423.170667784	3.35464	0	7	5	31	31	107.7795	94.24	0	CHEMBL4792_Ki
Cc1cc(-n2cccn2)nc(N2CCC3(CCNC(Cc4c[nH]c5ccccc45)C3=O)CC2)n1	343	-2.53529412004277	NonAC molecules	Training Set	455.243358548	3.21232	2	7	4	34	34	131.1884	91.73	0	CHEMBL4792_Ki
Cc1nc(N2CC3CN(C(=O)c4c(F)cccc4-n4nccn4)CC3C2)ncc1Cl	10	-1	AC molecules	Test Set	427.132364128	2.36662	0	7	3	30	30	108.1925	80.04	0	CHEMBL4792_Ki
Cc1cc(N2CCC3(CCCN(Cc4c[nH]c5ccccc45)C3=O)CC2)nc2ccccc12	14	-1.14612803567824	NonAC molecules	Training Set	438.24196158	5.43372000000001	1	3	3	33	33	133.3097	52.23	0	CHEMBL4792_Ki
Cn1ncc(-c2ccccc2)c1C(=O)N1C2CCC1C(COc1ccccn1)C2	2900	-3.46239799789896	AC molecules	Training Set	388.189926008	3.5542	0	5	5	29	29	109.4625	60.25	0	CHEMBL4792_Ki
Cc1cccc(C(=O)N2C3CCC2C(Nc2ccc(C(F)(F)F)cn2)C3)c1-n1nccn1	257	-2.40993312333129	NonAC molecules	Training Set	442.172893952	3.84712	1	6	4	32	32	110.3422	75.94	0	CHEMBL4792_Ki
Cc1cc(C)nc(N2C[C@@H]3CCN(C(=O)c4ncccc4Br)C[C@@H]32)n1	1300	-3.11394335230684	AC molecules	Training Set	401.08512236	2.60184	0	5	2	25	25	98.5875	62.22	0	CHEMBL4792_Ki
C[C@@H]1CS(=O)(=O)[C@@H](COc2ccc(F)cn2)CN1C(=O)c1ccccc1-n1nccn1	400	-2.60205999132796	AC molecules	Training Set	445.12200334	1.5081	0	8	5	31	31	109.1223	107.28	0	CHEMBL4792_Ki
Cc1cc(C)nc(N2CC3CN(C(=O)c4cccc(F)c4-c4ncco4)CC3C2)n1	17	-1.23044892137827	NonAC molecules	Training Set	407.175753164	3.09594	0	6	3	30	30	108.4995	75.36	0	CHEMBL4792_Ki
Cc1nccnc1N1C[C@@H]2CCN(C(=O)c3ccc(F)cc3-n3nccn3)C[C@@H]21	10000	-4	AC molecules	Test Set	393.17133648	1.85572	0	7	3	29	29	103.2305	80.04	0	CHEMBL4792_Ki
O=C(c1ccccc1-c1ccccc1)N1CCC2CN(c3nc4ccccc4o3)C2C1	140	-2.14612803567824	NonAC molecules	Training Set	409.179026976	4.8457	0	4	3	31	31	121.0315	49.58	0	CHEMBL4792_Ki
Cc1ccc(-n2nccn2)c(C(=O)N2CC3CN(c4cncc(C)n4)CC3C2)c1	238	-2.37657695705651	AC molecules	Training Set	389.196408356	1.88254	0	7	3	29	29	107.9615	80.04	0	CHEMBL4792_Ki
Cc1cc(C)nc(N2C[C@@H]3CCN(C(=O)c4ncccc4-n4nccn4)C[C@@H]32)n1	200	-2.30102999566398	NonAC molecules	Test Set	390.191657324	1.42004	0	8	3	29	29	105.8045	92.93	0	CHEMBL4792_Ki
Cc1ccc(C)c(S(=O)(=O)N2CCC3CN(c4nccc(-c5ccccc5)n4)C3C2)c1	1066	-3.02775720469055	AC molecules	Training Set	434.177647072	3.65984	0	5	4	31	31	121.3838	66.4	0	CHEMBL4792_Ki
Cc1ccc(C(=O)N2C3CCC2C(COc2nccc(C(F)(F)F)n2)C3)c(-n2nccn2)n1	10000	-4	AC molecules	Training Set	459.16305754	2.85162	0	8	5	33	33	107.5065	98.92	0	CHEMBL4792_Ki
COc1cc(N2CC3CN(C(=O)c4ccc(F)cc4-n4nccn4)CC3C2)nc(N(C)C)n1	42	-1.6232492903979	NonAC molecules	Training Set	452.20845026	1.4794	0	9	5	33	33	119.3245	92.51	0	CHEMBL4792_Ki
Cc1cc(C)nc(N2C[C@@H]3CCN(C(=O)c4ncccc4-n4ccnn4)C[C@@H]32)n1	1500	-3.17609125905568	NonAC molecules	Training Set	390.191657324	1.42004	0	8	3	29	29	105.8045	92.93	0	CHEMBL4792_Ki
Cc1cc(N2CC3CCN(C(=O)c4ccccc4-n4nccn4)CC32)nc(C(F)(F)F)n1	24	-1.38021124171161	AC molecules	Test Set	443.16814292	2.73542	0	7	3	32	32	108.2745	80.04	0	CHEMBL4792_Ki
COc1ccccc1C(=O)N1CC2CN(c3cnc4ccccc4n3)C2C1	2417	-3.38327665040765	AC molecules	Test Set	360.15862588	2.5992	0	5	3	27	27	103.0595	58.56	0	CHEMBL4792_Ki
Cc1cc(C)nc(N2CC3CN(C(=O)c4ccccc4-n4cnnc4)CC3C2)n1	10000	-4	NonAC molecules	Training Set	389.196408356	1.88254	0	7	3	29	29	107.9615	80.04	0	CHEMBL4792_Ki
Cc1cc(C)nc(N2CC3CN(C(=O)c4ccc(F)c5ccccc45)CC3C2)n1	38	-1.57978359661681	NonAC molecules	Training Set	390.185589576	3.59414	0	4	2	29	29	110.5085	49.33	0	CHEMBL4792_Ki
Cc1ccc(-n2nccn2)c(C(=O)N2CC3CN(c4nc(C)cc(C)n4)C3C2)c1	192	-2.28330122870355	NonAC molecules	Training Set	389.196408356	1.94336	0	7	3	29	29	108.1295	80.04	0	CHEMBL4792_Ki
Cc1ccc(-c2ccc(F)cc2C(=O)N2CC3CN(c4nc(C)cc(C)n4)CC3C2)nc1	830	-2.91907809237607	NonAC molecules	Training Set	431.212138672	3.81136	0	5	3	32	32	120.9705	62.22	0	CHEMBL4792_Ki
Cc1nc(-c2ccccc2C(=O)N2C[C@H](Oc3cc(C#N)ccn3)CC[C@H]2C)no1	4.5	-0.653212513775344	AC molecules	Training Set	403.164439532	3.3838	0	7	4	30	30	107.5715	105.14	0	CHEMBL4792_Ki
O=C(c1ccc(F)cc1-n1nccn1)N1CC[C@H]2CN(c3cnc4ccccc4n3)[C@H]2C1	60	-1.77815125038364	AC molecules	Training Set	429.17133648	2.7005	0	7	3	32	32	115.9995	80.04	0	CHEMBL4792_Ki
COc1cc(N2CC3CN(C(=O)c4ccccc4-n4nccn4)CC3C2)nc(N(C)C)n1	14	-1.14612803567824	NonAC molecules	Test Set	434.217872072	1.3403	0	9	5	32	32	119.3665	92.51	0	CHEMBL4792_Ki
O=C(c1ccccc1-n1nccn1)N1CC2CN(c3nccc(-c4ccco4)n3)CC2C1	184	-2.26481782300954	NonAC molecules	Training Set	427.175672912	2.5257	0	8	4	32	32	116.1895	93.18	0	CHEMBL4792_Ki
Cc1nc(N2C[C@@H]3CCN(C(=O)c4ccccc4-n4nccn4)C[C@@H]32)nc(C)c1C	11	-1.04139268515822	AC molecules	Training Set	403.21205842	2.33346	0	7	3	30	30	112.7465	80.04	0	CHEMBL4792_Ki
O=C1N(Cc2cccc3nsnc23)CCCC12CCN(c1cnc3ccccc3n1)CC2	82	-1.91381385238372	NonAC molecules	Test Set	444.173230388	4.0437	0	7	3	32	32	125.484	75.11	0	CHEMBL4792_Ki
Cc1ccnc(-c2ccc(F)cc2C(=O)N2CC3CN(c4nc(C)cc(C)n4)CC3C2)c1	510	-2.70757017609794	NonAC molecules	Training Set	431.212138672	3.81136	0	5	3	32	32	120.9705	62.22	0	CHEMBL4792_Ki
COc1cc(C(=O)N2CC3CN(c4nc(C)cc(C)n4)CC3C2)c(-n2ccnn2)cc1OC	10000	-4	AC molecules	Training Set	449.217537724	1.89974	0	9	5	33	33	121.0655	98.5	0	CHEMBL4792_Ki
COc1cc(OC)nc(N2CC3CN(C(=O)c4cc(F)ccc4-c4ncccn4)CC3C2)n1	1000	-3	NonAC molecules	Training Set	450.181566816	2.2983	0	8	5	33	33	117.6585	93.57	0	CHEMBL4792_Ki
O=C(c1ccccc1-n1nccn1)N1CC2CN(c3nc4ccccc4o3)CC2C1	87	-1.93951925261862	NonAC molecules	Training Set	400.16477388	2.6169	0	7	3	30	30	110.4645	80.29	0	CHEMBL4792_Ki
O=C(c1cc(F)ccc1-c1ncccn1)N1CC2CN(c3nccc(-c4ccccc4)n3)CC2C1	50	-1.69897000433602	AC molecules	Training Set	466.191737576	3.9481	0	6	4	35	35	129.9905	75.11	0	CHEMBL4792_Ki
C[C@@H]1CC[C@@H](Oc2cc(C#N)ccn2)CN1C(=O)c1ccc(OC(F)F)cc1-n1nccn1	79	-1.89762709129044	NonAC molecules	Training Set	454.15649494	3.20748	0	8	6	33	33	111.0915	106.16	0	CHEMBL4792_Ki
COc1ccc(-n2nccn2)c(C(=O)N2C3CCC2C(Nc2cnc(C(F)(F)F)cn2)C3)c1	265	-2.42324587393681	NonAC molecules	Training Set	459.16305754	2.9423	1	8	5	33	33	109.9522	98.06	0	CHEMBL4792_Ki
COc1c(C(=O)N2CC3CN(c4nc(C)cc(C)n4)CC3C2)ccc2ccccc12	1521	-3.182129214053	AC molecules	Test Set	402.205576072	3.46364	0	5	3	30	30	117.1025	58.56	0	CHEMBL4792_Ki
O=C1N(Cc2ccc3c(c2)OCO3)CCCC12CCN(c1cnc3ccccc3n1)CC2	399	-2.60097289568675	NonAC molecules	Training Set	430.200490692	3.7677	0	6	3	32	32	120.634	67.79	0	CHEMBL4792_Ki
CCOc1ccc2ccccc2c1C(=O)N1C2CCC1C(COc1nc(C)cc(C)n1)C2	22	-1.34242268082221	AC molecules	Training Set	431.220891788	4.71744	0	5	6	32	32	123.2045	64.55	0	CHEMBL4792_Ki
O=C(c1cccc(F)c1I)N1C2CCC1C(Nc1ncc(C(F)(F)F)cn1)C2	7399	-3.86917302732168	AC molecules	Training Set	506.02267198	4.0967	1	4	3	28	28	101.1582	58.12	0	CHEMBL4792_Ki
O=C(c1c(F)cccc1-n1nccn1)N1CC2CN(c3ncc(F)cn3)CC2C1	428	-2.63144376901317	AC molecules	Training Set	397.146264604	1.5439	0	7	3	29	29	98.4035	80.04	0	CHEMBL4792_Ki
Cc1ccc(-n2nccn2)c(C(=O)N2C3CCC2C(COc2ccc(C(F)(F)F)cn2)C3)n1	418	-2.62117628177504	NonAC molecules	Training Set	458.167808572	3.45662	0	7	5	33	33	109.7115	86.03	0	CHEMBL4792_Ki
O=C(c1cc(F)ccc1-c1ncccn1)N1CC2CN(c3cnc4ccccc4n3)CC2C1	27	-1.43136376415899	NonAC molecules	Training Set	440.176087512	3.4343	0	6	3	33	33	122.0605	75.11	0	CHEMBL4792_Ki
COc1ccc(C(=O)N2CC3CN(c4cccc(C)n4)CC3C2)c(OC)c1	8999	-3.95419425181586	AC molecules	Training Set	367.18959166	2.61562	0	5	4	27	27	103.6165	54.9	0	CHEMBL4792_Ki
O=C(c1c(F)cccc1-n1nccn1)N1CC[C@H]2CN(c3cnc4ccccc4n3)[C@H]2C1	18	-1.25527250510331	AC molecules	Training Set	429.17133648	2.7005	0	7	3	32	32	115.9995	80.04	0	CHEMBL4792_Ki
O=C1N(Cc2ccccc2)CCCC12CCN(c1nc3ccccc3[nH]1)CC2	1067	-3.02816441942447	AC molecules	Training Set	374.210661452	3.9721	1	3	3	28	28	111.0667	52.23	0	CHEMBL4792_Ki
Cc1cccc(N2C[C@@H]3CCN(C(=O)c4ccccc4-n4nccn4)C[C@@H]32)n1	73	-1.86332286012046	AC molecules	Training Set	374.185509324	2.32162	0	6	3	28	28	105.4775	67.15	0	CHEMBL4792_Ki
Cc1ccnc(N2CC3CN(C(=O)c4ccccc4-c4cccc(F)c4)CC3C2)n1	716	-2.85491302230786	NonAC molecules	Training Set	402.185589576	3.79952	0	4	3	30	30	113.7015	49.33	0	CHEMBL4792_Ki
Cc1ccc(-c2ncccn2)c(C(=O)N2C3CCC2C(COc2ncc(F)cn2)C3)n1	4000	-3.60205999132796	NonAC molecules	Test Set	420.171002132	2.84822	0	7	5	31	31	108.5715	93.99	0	CHEMBL4792_Ki
Cc1ccc(-c2cc(F)ccc2C(=O)N2CC3CN(c4nc(C)cc(C)n4)CC3C2)nc1	170	-2.23044892137827	AC molecules	Training Set	431.212138672	3.81136	0	5	3	32	32	120.9705	62.22	0	CHEMBL4792_Ki
Cc1cncc(N2CC3CN(C(=O)c4ccccc4-n4nccn4)CC3C2)n1	44	-1.64345267648619	NonAC molecules	Training Set	375.180758292	1.57412	0	7	3	28	28	103.2245	80.04	0	CHEMBL4792_Ki
O=C(c1c(F)cccc1-n1nccn1)N1CC[C@H]2CN(c3nccc(C(F)(F)F)n3)[C@H]2C1	23	-1.36172783601759	NonAC molecules	Training Set	447.143071044	2.5661	0	7	3	32	32	103.4955	80.04	0	CHEMBL4792_Ki
O=C(c1ccccc1-n1nccn1)N1C2CCC1C(Nc1ccc(C(F)(F)F)nn1)C2	4900	-3.69019608002851	NonAC molecules	Training Set	429.152492856	2.9337	1	7	4	31	31	103.4002	88.83	0	CHEMBL4792_Ki
O=C(c1ccccc1-c1cccc(F)c1)N1CC2CN(c3cnc4ccccc4n3)CC2C1	135	-2.13033376849501	NonAC molecules	Training Set	438.185589576	4.6443	0	4	3	33	33	126.4705	49.33	0	CHEMBL4792_Ki
CN(C)c1nc(N2CC3CCN(C(=O)c4ccc(F)cc4-n4nccn4)CC32)cc(C(F)(F)F)n1	16	-1.20411998265592	AC molecules	Test Set	490.185270204	2.6321	0	8	4	35	35	117.8225	83.28	0	CHEMBL4792_Ki
Cc1cc(C)nc(N2CC3CN(C(=O)c4cc(F)ccc4C(F)(F)F)CC3C2)n1	2211	-3.34458874257871	NonAC molecules	Training Set	408.15732414	3.45974	0	4	2	29	29	98.0045	49.33	0	CHEMBL4792_Ki
COc1ccc(C(=O)N2CC[C@H]3CN(c4nc(C)cc(C)n4)[C@H]3C2)c(-n2nccn2)n1	380	-2.57978359661681	AC molecules	Training Set	420.202222008	1.42864	0	9	4	31	31	112.3565	102.16	0	CHEMBL4792_Ki
CCOc1ccccc1C(=O)N1C2CCC1C(COc1ccc(F)cn1)C2	550	-2.74036268949424	AC molecules	Training Set	370.169270816	3.6915	0	4	6	27	27	98.3875000000001	51.66	0	CHEMBL4792_Ki
O=C(c1c(F)cccc1-n1nccn1)N1C2CCC1C(Nc1cnc(C(F)(F)F)cn1)C2	690	-2.83884909073726	AC molecules	Test Set	447.143071044	3.0728	1	7	4	32	32	103.3582	88.83	0	CHEMBL4792_Ki
CCOc1cccc(OCC)c1C(=O)N1CC2CN(c3nc(C)cc(C)n3)CC2C1	319	-2.50379068305718	AC molecules	Training Set	410.23179082	3.09924	0	6	6	30	30	115.3825	67.79	0	CHEMBL4792_Ki
COc1ccnc(N2CC3CN(C(=O)c4ccccc4-c4ccccc4)CC32)n1	392	-2.59328606702046	NonAC molecules	Training Set	386.174275944	3.113	0	5	4	29	29	110.9895	58.56	0	CHEMBL4792_Ki
O=C(c1cccc(F)c1-n1nccn1)N1C2CCC1C(Nc1ccc(C(F)(F)F)cn1)C2	1200	-3.07918124604762	NonAC molecules	Training Set	446.147822076	3.6778	1	6	4	32	32	105.5632	75.94	0	CHEMBL4792_Ki
Cc1cc(C)n(-c2ccccc2CN2CCCC3(CCN(c4cnc5ccccc5n4)CC3)C2=O)n1	1203	-3.08026562733984	AC molecules	Training Set	480.263759644	4.84154	0	6	4	36	36	141.107	67.15	0	CHEMBL4792_Ki
Cc1cc(C)nc(N2CC3CN(C(=O)c4cccc(F)c4I)CC3C2)n1	52	-1.7160033436348	NonAC molecules	Training Set	466.06658748	3.04554	0	4	2	26	26	105.7195	49.33	0	CHEMBL4792_Ki
O=C(c1ccccc1-c1ccccc1)N1CC2CN(c3nc4ccc(Cl)cc4s3)CC2C1	1300	-3.11394335230684	AC molecules	Test Set	459.117211004	5.8251	0	4	3	32	32	131.6045	36.44	0	CHEMBL4792_Ki
CCOc1ncc(Br)cc1C(=O)N1C2CCC1C(COc1ccccn1)C2	537	-2.72997428569956	AC molecules	Training Set	431.084453664	3.7099	0	5	6	27	27	103.9245	64.55	0	CHEMBL4792_Ki
O=C1CCCC2(CCN(c3cnc4ccccc4n3)CC2)N1Cc1c[nH]c2ncccc12	404	-2.60638136511061	NonAC molecules	Training Set	426.216809452	4.0578	1	5	3	32	32	124.2107	78.01	0	CHEMBL4792_Ki
Cc1cc(C)nc(N2CC3CN(C(=O)c4ccccc4-c4ccccc4)CC3C2)n1	142	-2.15228834438306	NonAC molecules	Training Set	398.210661452	3.96884	0	4	3	30	30	118.4805	49.33	0	CHEMBL4792_Ki
Cc1cc(N2CC3CN(C(=O)c4cc(F)ccc4-n4nccn4)CC3C2)nc(C)n1	5000	-3.69897000433602	NonAC molecules	Training Set	407.186986544	2.02164	0	7	3	30	30	107.9195	80.04	0	CHEMBL4792_Ki
COc1cc(OC)nc(N2CC3CN(C(=O)c4nc(C)sc4-c4ccccc4F)CC3C2)n1	315	-2.4983105537896	NonAC molecules	Training Set	469.158388848	3.27322	0	8	5	33	33	122.4775	80.68	0	CHEMBL4792_Ki
Cc1nccnc1N1C[C@@H]2CCN(C(=O)c3cccc(F)c3-n3nccn3)C[C@@H]21	10000	-4	AC molecules	Training Set	393.17133648	1.85572	0	7	3	29	29	103.2305	80.04	0	CHEMBL4792_Ki
O=C1N(Cc2ccnc(-n3cccn3)c2)CCCC12CCN(c1cnc3ccccc3n1)CC2	83	-1.91907809237607	NonAC molecules	Training Set	453.227708484	3.6197	0	7	4	34	34	129.428	80.04	0	CHEMBL4792_Ki
Cc1oc(-c2cscn2)nc1CN1CCCC2(CCN(c3cnc4ccccc4n3)CC2)C1=O	831	-2.91960102378411	AC molecules	Training Set	474.183795072	4.45892	0	8	4	34	34	130.417	88.25	0	CHEMBL4792_Ki
COc1ccc(C(C)(C)C)cc1C(=O)N1CC2CN(c3nc(C)cc(C)n3)CC2C1	10000	-4	AC molecules	Training Set	408.252526264	3.60794	0	5	3	30	30	118.2965	58.56	0	CHEMBL4792_Ki
C[C@@H]1C[S+](O)[C@@H](COc2ccc(F)cn2)CN1C(=O)c1ccccc1-n1nccn1	170	-2.23044892137827	NonAC molecules	Test Set	430.13436517209	2.1846	1	7	5	30	30	110.1963	93.37	1	CHEMBL4792_Ki
COc1cccc(-n2nccn2)c1C(=O)N1C2CCC1C(COc1ccc(F)cn1)C2	12	-1.07918124604762	NonAC molecules	Training Set	423.170667784	2.8821	0	7	6	31	31	108.6875	82.37	0	CHEMBL4792_Ki
COc1cccc(OC)c1C(=O)N1CC2CN(c3nc(C)cc(C)n3)CC2C1	1200	-3.07918124604762	AC molecules	Test Set	382.200490692	2.31904	0	6	4	28	28	106.1485	67.79	0	CHEMBL4792_Ki
O=C1N(Cc2ccccc2C(F)(F)F)CCCC12CCN(c1cnc3ccccc3n1)CC2	280	-2.44715803134222	AC molecules	Test Set	454.19804608	5.0578	0	4	3	33	33	119.513	49.33	0	CHEMBL4792_Ki
Cc1cnc(C)c(N2CC3CN(C(=O)c4ccccc4-c4cccs4)CC3C2)n1	44	-1.64345267648619	NonAC molecules	Training Set	404.167082388	4.03034	0	5	3	29	29	116.3575	49.33	0	CHEMBL4792_Ki
Cc1ccc(-n2cccn2)c(C(=O)N2C3CCC2C(COc2ccc(F)cn2)C3)n1	624	-2.79518458968242	NonAC molecules	Training Set	407.175753164	3.18192	0	6	5	30	30	106.8725	73.14	0	CHEMBL4792_Ki
Cc1cc(C)nc(N2CC3CN(C(=O)c4ccccc4-c4ncc[nH]4)CC3C2)n1	2198	-3.34202768808747	NonAC molecules	Training Set	388.201159388	2.69194	1	5	3	29	29	110.6262	78.01	0	CHEMBL4792_Ki
Cc1ccc(-c2ncccn2)c(C(=O)N2CCC3CN(c4nc(C)cc(C)n4)C3C2)c1	28	-1.44715803134222	NonAC molecules	Training Set	414.216809452	3.20976	0	6	3	31	31	118.8555	75.11	0	CHEMBL4792_Ki
Nc1cc(N2C[C@@H]3CCN(C(=O)c4cc(F)ccc4-n4nccn4)C[C@@H]32)nc(N)n1	1400	-3.14612803567824	NonAC molecules	Training Set	409.17748448	0.7117	2	9	3	30	30	107.3183	132.08	0	CHEMBL4792_Ki
Cc1cc(C)nc(N2CC3CN(C(=O)c4ccccc4-c4nc(C)no4)CC3C2)n1	39	-1.5910646070265	NonAC molecules	Training Set	404.196074008	2.66026	0	7	3	30	30	111.0735	88.25	0	CHEMBL4792_Ki
Cc1cc(C)nc(N2CC3CN(C(=O)c4cccc(F)c4C)CC3C2)n1	500	-2.69897000433602	AC molecules	Training Set	354.185589576	2.74936	0	4	2	26	26	97.7395	49.33	0	CHEMBL4792_Ki
Cc1cccc(C(=O)N2C3CCC2C(COc2ccc(F)cn2)C3)c1-n1nccn1	132	-2.12057393120585	NonAC molecules	Training Set	407.175753164	3.18192	0	6	5	30	30	106.8725	73.14	0	CHEMBL4792_Ki
COc1ccc(C(=O)N2CC3CN(c4nc5ccccc5o4)CC3C2)c(OC)c1	5000	-3.69897000433602	NonAC molecules	Training Set	393.168856216	3.0534	0	6	4	29	29	108.6515	68.04	0	CHEMBL4792_Ki
O=C1N(Cc2ccnc(Br)c2)CCCC12CCN(c1cnc3ccccc3n1)CC2	452	-2.65513843481138	AC molecules	Training Set	465.116422488	4.1965	0	5	3	30	30	120.006	62.22	0	CHEMBL4792_Ki
O=C(c1cccc(F)c1-c1ncccn1)N1C2CCC1C(Nc1nccn3c(Br)cnc13)C2	145	-2.16136800223497	AC molecules	Training Set	507.081848548	3.9455	1	7	4	33	33	123.1202	88.31	0	CHEMBL4792_Ki
COc1ccccc1S(=O)(=O)N1CC2CN(c3cnc4ccccc4n3)CC2C1	1800	-3.25527250510331	AC molecules	Training Set	410.141261564	2.3953	0	6	4	29	29	110.4838	75.63	0	CHEMBL4792_Ki
Cc1noc(-c2ccccc2C(=O)N2C3CCC2C(COc2nccc(C(F)(F)F)n2)C3)n1	950	-2.97772360528885	AC molecules	Training Set	459.15182416	3.92592	0	7	5	33	33	108.0865	94.24	0	CHEMBL4792_Ki
Cc1cc(C)nc(N2C[C@@H]3CCN(C(=O)c4cnoc4-c4ccccc4)C[C@@H]32)n1	1300	-3.11394335230684	NonAC molecules	Training Set	389.185174976	3.09934	0	6	3	29	29	108.5895	75.36	0	CHEMBL4792_Ki
CN1CCOc2c(CN3CCCC4(CCN(c5cnc6ccccc6n5)CC4)C3=O)cccc21	596	-2.77524625974024	AC molecules	Training Set	457.247775232	3.8676	0	6	3	34	34	133.276	61.8	0	CHEMBL4792_Ki
COc1ccc(-n2nccn2)c(C(=O)N2CC[C@H]3CN(c4cc(C)ccn4)[C@H]3C2)c1	208	-2.31806333496276	NonAC molecules	Training Set	404.196074008	2.33022	0	7	4	30	30	112.0295	76.38	0	CHEMBL4792_Ki
Cc1cc(C)nc(N2CC3CN(C(=O)c4ccc5ccccc5c4Br)CC3C2)n1	513	-2.71011736511182	AC molecules	Training Set	450.105523456	4.21754	0	4	2	29	29	118.2505	49.33	0	CHEMBL4792_Ki
CC1CCCC(COc2ccc(F)cn2)CN1C(=O)c1ccccc1-n1nccn1	28	-1.44715803134222	AC molecules	Training Set	409.191403228	3.5112	0	6	5	30	30	108.8885	73.14	0	CHEMBL4792_Ki
Cc1cc(N2CC3CN(C(=O)c4ccc(F)cc4-n4nccn4)CC3C2)nc(C(F)(F)F)n1	15	-1.17609125905568	NonAC molecules	Training Set	461.158721108	2.73202	0	7	3	33	33	108.1845	80.04	0	CHEMBL4792_Ki
COc1cccc(CN2CCCC3(CCN(c4cnc5ccccc5n4)CC3)C2=O)c1F	225	-2.35218251811136	AC molecules	Training Set	434.211804324	4.1867	0	5	4	32	32	121.021	58.56	0	CHEMBL4792_Ki
Cc1cc(C)nc(N2CC3CCN(C(=O)c4ccccc4-c4ccco4)CC32)n1	4	-0.602059991327962	NonAC molecules	Test Set	388.189926008	3.70434	0	5	3	29	29	110.7945	62.47	0	CHEMBL4792_Ki
O=C(c1ccccc1-c1ccccc1)N1CC2CN(c3ccc4ccccc4n3)CC2C1	669	-2.82542611776782	NonAC molecules	Training Set	419.19976242	5.1102	0	3	3	32	32	128.7175	36.44	0	CHEMBL4792_Ki
Cc1cc(C)cc(CN2CCCC3(CCN(c4cnc5ccccc5n4)CC3)C2=O)c1	113	-2.05307844348342	NonAC molecules	Training Set	414.24196158	4.65584	0	4	3	31	31	123.985	49.33	0	CHEMBL4792_Ki
Cc1ccnc(N2C[C@@H]3CCN(C(=O)c4cc(F)ccc4-n4nccn4)C[C@@H]32)c1	210	-2.32221929473392	AC molecules	Training Set	392.176087512	2.46072	0	6	3	29	29	105.4355	67.15	0	CHEMBL4792_Ki
N=C(CN1CCCC2(CCN(c3cnc4ccccc4n3)CC2)C1=O)c1ccccc1N	9	-0.954242509439325	NonAC molecules	Training Set	428.232459516	3.48907	2	6	4	32	32	126.9151	99.2	0	CHEMBL4792_Ki
Cc1ccc(C(=O)N2CC[C@H]3CN(c4nccc(C(F)(F)F)n4)[C@H]3C2)c(-n2ccnn2)n1	230	-2.36172783601759	AC molecules	Training Set	444.163391888	2.13042	0	8	3	32	32	106.0695	92.93	0	CHEMBL4792_Ki
O=C(c1c(F)cccc1-n1nccn1)N1CC[C@H]2CN(c3nc4cc(Cl)ccc4o3)[C@H]2C1	26	-1.41497334797082	AC molecules	Training Set	452.116379716	3.5519	0	7	3	32	32	115.4805	80.29	0	CHEMBL4792_Ki
Cc1cc(C)nc(NC2CC3CCC2N3C(=O)c2nc(C)ccc2-n2nccn2)n1	1100	-3.04139268515822	AC molecules	Training Set	404.207307388	2.23516	1	8	4	30	30	110.4042	101.72	0	CHEMBL4792_Ki
C[C@@H]1CS[C@@H](COc2ncccc2C#N)CN1C(=O)c1ccccc1-n1nccn1	150	-2.17609125905568	NonAC molecules	Training Set	420.13684488	2.55908	0	8	5	30	30	112.5505	96.93	0	CHEMBL4792_Ki
Cc1cccc(C(=O)N2C3CCC2C(Nc2ccc(C(F)(F)F)cn2)C3)c1-c1ncco1	114	-2.05690485133647	NonAC molecules	Training Set	442.161660572	4.92142	1	5	4	32	32	110.9222	71.26	0	CHEMBL4792_Ki
O=C(c1cc(F)ccc1-c1ncccn1)N1C2CCC1C(Nc1cnc(C(F)(F)F)cn1)C2	723	-2.85913829729453	AC molecules	Training Set	458.147822076	3.9491	1	6	4	33	33	109.4672	83.9	0	CHEMBL4792_Ki
Cc1cc(N(C)C)nc(N2CC3CN(C(=O)c4cc(F)ccc4-n4nccn4)CC3C2)n1	422	-2.62531245096167	NonAC molecules	Training Set	436.21353564	1.77922	0	8	4	32	32	117.5095	83.28	0	CHEMBL4792_Ki
Cc1ccc2oc(N3CCC4(CCCC(=O)N4Cc4cccc5[nH]ccc45)CC3)nc2c1	81	-1.90848501887865	AC molecules	Training Set	428.221226136	5.16922	1	4	3	32	32	125.6237	65.37	0	CHEMBL4792_Ki
C[C@@H]1CC[C@@H](Oc2cc(C#N)ccn2)CN1C(=O)c1ccc(C(F)(F)F)nc1-n1nccn1	1039	-3.01661554755718	NonAC molecules	Test Set	457.147407476	3.01988	0	8	4	33	33	107.2565	109.82	0	CHEMBL4792_Ki
O=C1N(Cc2cccc3c2OCCO3)CCCC12CCN(c1nccc3occc13)CC2	81	-1.90848501887865	AC molecules	Training Set	433.200156344	4.0082	0	6	3	32	32	119.972	68.04	0	CHEMBL4792_Ki
O=C(c1cc(F)ccc1-c1ncccn1)N1C2CCC1C(COc1ccccn1)C2	276	-2.44090908206522	NonAC molecules	Training Set	404.164854132	3.7498	0	5	5	30	30	108.2445	68.21	0	CHEMBL4792_Ki
COc1cc(OC)nc(N2CC3CN(C(=O)c4c(F)cccc4-n4nccn4)CC3C2)n1	46	-1.66275783168157	NonAC molecules	Training Set	439.176815784	1.422	0	9	5	32	32	111.5495	98.5	0	CHEMBL4792_Ki
O=C1N(Cc2cccc3c2OCO3)CCCC12CCN(c1cnc3ccccc3n1)CC2	35	-1.54406804435028	NonAC molecules	Training Set	430.200490692	3.7677	0	6	3	32	32	120.634	67.79	0	CHEMBL4792_Ki
COc1ccnc(N2CC3CN(C(=O)c4cc(F)ccc4-c4ncccn4)CC3C2)n1	92	-1.96378782734556	NonAC molecules	Training Set	420.171002132	2.2897	0	7	4	31	31	111.1065	84.34	0	CHEMBL4792_Ki
O=C1N(Cc2cc(=O)[nH]c3ccccc23)CCCC12CCN(c1cnc3ccccc3n1)CC2	631	-2.80002935924413	AC molecules	Training Set	453.216475104	3.8805	1	5	3	34	34	132.6377	82.19	0	CHEMBL4792_Ki
CCOc1ccccc1C(=O)N1C2CCC1C(COc1nc(C)cc(C)n1)C2	253	-2.40312052117582	AC molecules	Training Set	381.205241724	3.56424	0	5	6	28	28	105.6985	64.55	0	CHEMBL4792_Ki
CN(C)c1cc(N2CC3CN(C(=O)c4ccc(F)cc4-n4nccn4)CC3C2)nc(C(F)(F)F)n1	67	-1.82607480270083	AC molecules	Training Set	490.185270204	2.4896	0	8	4	35	35	117.7745	83.28	0	CHEMBL4792_Ki
COC(=O)c1cnc(N2CC3CN(C(=O)c4c(F)cccc4-n4nccn4)CC3C2)nc1C(F)(F)F	500	-2.69897000433602	NonAC molecules	Test Set	505.148550348	2.2102	0	9	4	36	36	114.787	106.34	0	CHEMBL4792_Ki
Cc1ccc(-n2nccn2)c(C(=O)N2C3CCC2C(COc2ccc(Br)cn2)C3)n1	192	-2.28330122870355	NonAC molecules	Test Set	468.090936012	3.20032	0	7	5	30	30	112.4095	86.03	0	CHEMBL4792_Ki
Cc1cc(C(C)C)nc(N2CC3CN(C(=O)c4cc(C(C)C)ccc4-n4nccn4)CC3C2)n1	290	-2.46239799789896	NonAC molecules	Training Set	459.274658676	3.82092	0	7	5	34	34	131.4025	80.04	0	CHEMBL4792_Ki
Cc1cc(C)nc(N2CC3CN(C(=O)c4ccccc4C(C)C)CC3C2)n1	541	-2.73319726510657	AC molecules	Training Set	364.226311516	3.42524	0	4	3	27	27	107.1335	49.33	0	CHEMBL4792_Ki
O=C(c1ccccc1-n1nccn1)N1CC2CN(c3nccc(-c4ccccc4)n3)C2C1	156	-2.19312459835446	AC molecules	Training Set	423.180758292	2.6851	0	7	4	32	32	119.3545	80.04	0	CHEMBL4792_Ki
Cc1ccnc(OCC2CC3CCC2N3C(=O)c2cc(C)ccc2-n2nccn2)c1	69	-1.83884909073726	AC molecules	Training Set	403.20082504	3.35124	0	6	5	30	30	111.6515	73.14	0	CHEMBL4792_Ki
COc1cccc(OC)c1C(=O)N1CC2CN(c3nccc(-c4ccccc4)n3)CC2C1	465	-2.66745295288995	AC molecules	Training Set	430.200490692	3.3692	0	6	5	32	32	122.1105	67.79	0	CHEMBL4792_Ki
Cc1ccc(C)c(S(=O)(=O)N2CCC3CN(c4cnc5ccccc5n4)C3C2)c1	3780	-3.57749179983723	AC molecules	Training Set	408.161997008	3.14604	0	5	3	29	29	113.4538	66.4	0	CHEMBL4792_Ki
COc1cc(OC)nc(N2CC3CN(C(=O)c4ccccc4-c4ccccn4)CC3C2)n1	52	-1.7160033436348	NonAC molecules	Training Set	431.19573966	2.7642	0	7	5	32	32	119.9055	80.68	0	CHEMBL4792_Ki
CN(C)C(=O)c1cnc(N2CC3CN(C(=O)c4c(F)cccc4-n4nccn4)CC3C2)nc1C(F)(F)F	10000	-4	NonAC molecules	Training Set	518.180184824	2.1254	0	8	4	37	37	121.465	100.35	0	CHEMBL4792_Ki
Cc1cccc(C(=O)N2CC[C@H]3CN(c4cc(C(F)(F)F)ccn4)[C@H]3C2)c1-n1nccn1	91	-1.95904139232109	AC molecules	Training Set	442.172893952	3.34042	0	6	3	32	32	110.4795	67.15	0	CHEMBL4792_Ki
Cc1nc(C(=O)N2CC3CN(c4cnc5ccccc5n4)C3C2)c(-c2ccccc2F)s1	501	-2.69983772586725	AC molecules	Test Set	445.13725948	4.16162	0	6	3	32	32	122.3105	62.22	0	CHEMBL4792_Ki
Cc1cnc(C)c(N2C[C@@H]3CCN(C(=O)c4ccccc4-n4nccn4)C[C@@H]32)n1	258	-2.41161970596323	NonAC molecules	Training Set	389.196408356	2.02504	0	7	3	29	29	108.0095	80.04	0	CHEMBL4792_Ki
Cc1ccc(-c2ncccn2)c(C(=O)N2C3CCC2C(COc2ccc(F)cn2)C3)c1	39	-1.5910646070265	NonAC molecules	Training Set	418.180504196	4.05822	0	5	5	31	31	112.9815	68.21	0	CHEMBL4792_Ki
COc1ccc(C(=O)N2CC3CN(c4cc(N(C)C)nc(C)n4)CC3C2)c(-n2nccn2)c1	28	-1.44715803134222	AC molecules	Test Set	448.233522136	1.64872	0	9	5	33	33	124.1035	92.51	0	CHEMBL4792_Ki
O=C(c1ccccc1-n1nccn1)N1CC2CN(c3nccc(-c4cccs4)n3)CC2C1	81	-1.90848501887865	NonAC molecules	Training Set	443.152829292	2.9942	0	8	4	32	32	121.8005	80.04	0	CHEMBL4792_Ki
CN(C)c1cc(N2CC3CN(C(=O)c4cc(F)ccc4-n4nccn4)CC3C2)nc(C(F)(F)F)n1	101	-2.00432137378264	AC molecules	Training Set	490.185270204	2.4896	0	8	4	35	35	117.7745	83.28	0	CHEMBL4792_Ki
Cc1cc(C)nc(N2CC3CN(C(=O)c4ccccc4-n4cccn4)CC3C2)n1	119	-2.07554696139253	NonAC molecules	Training Set	388.201159388	2.48754	0	6	3	29	29	110.1665	67.15	0	CHEMBL4792_Ki
O=C(c1cc(CO)ccc1-n1nccn1)N1C2CCC1C(COc1ccc(F)cn1)C2	231	-2.36361197989214	AC molecules	Training Set	423.170667784	2.3658	1	7	6	31	31	108.0583	93.37	0	CHEMBL4792_Ki
Cn1ccc2c(CN3C(=O)CCCC34CCN(c3cnc5ccccc5n3)CC4)cccc21	48	-1.68124123737559	AC molecules	Training Set	439.237210548	4.6732	0	5	3	33	33	131.036	54.26	0	CHEMBL4792_Ki
Cn1ccc2c(CN3CCCC4(CCN(c5cnc6ccccc6n5)CC4)C3=O)cccc21	168	-2.22530928172586	AC molecules	Test Set	439.237210548	4.5307	0	5	3	33	33	130.988	54.26	0	CHEMBL4792_Ki
O=C(c1ccccc1-n1nccn1)N1C2CCC1C(Nc1nc3cc(Cl)ccc3o1)C2	475	-2.67669360962487	AC molecules	Training Set	434.125801528	3.9195	1	7	4	31	31	115.3852	89.08	0	CHEMBL4792_Ki
C[C@@H]1CS[C@@H](COc2ccccn2)CN1C(=O)c1ccccc1-n1nccn1	15.3	-1.1846914308176	NonAC molecules	Training Set	395.141595912	2.6874	0	7	5	28	28	107.8355	73.14	0	CHEMBL4792_Ki
Cc1cc(C)nc(N2C[C@@H]3CCN(C(=O)c4cccc5c4-c4ccccc4C5=O)C[C@@H]32)n1	740	-2.86923171973098	NonAC molecules	Training Set	424.189926008	3.65574	0	5	2	32	32	121.961	66.4	0	CHEMBL4792_Ki
Cc1cc(-c2ccco2)nc(N2CC3CN(C(=O)c4c(F)cccc4-n4nccn4)CC3C2)n1	858	-2.93348728784871	NonAC molecules	Test Set	459.181901164	2.97322	0	8	4	34	34	120.8845	93.18	0	CHEMBL4792_Ki
Cc1nc2ccccc2nc1N1CCC2(CCCN(Cc3c[nH]c4ccccc34)C2=O)CC1	535	-2.72835378202123	AC molecules	Training Set	439.237210548	4.82872	1	4	3	33	33	131.1047	65.12	0	CHEMBL4792_Ki
COc1ccc(C(=O)N2C[C@H](Oc3cc(C#N)ccn3)CC[C@H]2C)c(C2CC2)n1	11.5	-1.06069784035361	NonAC molecules	Training Set	392.184840628	3.30638	0	6	5	29	29	105.8645	88.34	0	CHEMBL4792_Ki
Cc1cc(C)nc(N2C[C@@H]3CCN(C(=O)c4ccnc5ncccc45)C[C@@H]32)n1	10000	-4	NonAC molecules	Test Set	374.185509324	2.38754	0	6	2	28	28	106.1885	75.11	0	CHEMBL4792_Ki
Cc1cccc(C(=O)N2C3CCC2C(Nc2ncc(C(F)(F)F)cn2)C3)c1-c1ncco1	417	-2.62013605497376	NonAC molecules	Test Set	443.15690954	4.31642	1	6	4	32	32	108.7172	84.15	0	CHEMBL4792_Ki
Cc1cc(OCC2CCCC(C)N(C(=O)c3ccccc3-n3nccn3)C2)ccc1F	10	-1	AC molecules	Training Set	422.211804324	4.42462	0	5	5	31	31	115.8305	60.25	0	CHEMBL4792_Ki
C[C@@H]1CC[C@@H](Oc2cc(C#N)ccn2)CN1C(=O)c1ccc(F)cc1-n1nccn1	3.5	-0.544068044350276	NonAC molecules	Training Set	406.155352068	2.74518	0	7	4	30	30	104.4175	96.93	0	CHEMBL4792_Ki
O=C1N(Cc2cccc(N3CCCC3)n2)CCCC12CCN(c1cnc3ccccc3n1)CC2	1188	-3.07481644064517	NonAC molecules	Training Set	456.263759644	4.0342	0	6	4	34	34	133.753	65.46	0	CHEMBL4792_Ki
Cc1cccc(OCC2CC3CCC2N3C(=O)c2ccc(C)nc2-n2ccnn2)n1	2300	-3.36172783601759	AC molecules	Training Set	404.196074008	2.74624	0	7	5	30	30	109.4465	86.03	0	CHEMBL4792_Ki
COc1cc(C)ccc1C(=O)N1CC2CN(c3nc(C)cc(C)n3)CC2C1	2947	-3.46938013584993	NonAC molecules	Training Set	366.205576072	2.61886	0	5	3	27	27	104.3335	58.56	0	CHEMBL4792_Ki
Cc1nc(N)cc(N2C[C@@H]3CCN(C(=O)c4cc(F)ccc4-n4nccn4)C[C@@H]32)n1	230	-2.36172783601759	NonAC molecules	Training Set	408.182235512	1.43792	1	8	3	30	30	107.6429	106.06	0	CHEMBL4792_Ki
COc1cc2ccccc2cc1C(=O)N1CC2CN(c3nc(C)cc(C)n3)CC2C1	1604	-3.20520436394814	NonAC molecules	Test Set	402.205576072	3.46364	0	5	3	30	30	117.1025	58.56	0	CHEMBL4792_Ki
Cc1cc(N2CC3CCN(C(=O)c4cc(F)ccc4-n4nccn4)CC32)nc(N(C)C)n1	91	-1.95904139232109	AC molecules	Training Set	436.21353564	1.92172	0	8	4	32	32	117.5575	83.28	0	CHEMBL4792_Ki
COc1ccc(C(=O)N2CC3CN(c4ncc(F)c(C)n4)CC3C2)c(-n2nccn2)c1	17	-1.23044892137827	NonAC molecules	Training Set	423.181901164	1.72182	0	8	4	31	31	109.7345	89.27	0	CHEMBL4792_Ki
COc1ccnc(N2CC3CN(C(=O)c4ccccc4-c4cccs4)CC3C2)n1	36	-1.55630250076729	NonAC molecules	Training Set	406.146346944	3.4221	0	6	4	29	29	113.4355	58.56	0	CHEMBL4792_Ki
C[C@@H]1CC[C@@H](Oc2cc(C#N)ccn2)CN1C(=O)c1c(F)cccc1-c1ncccn1	2.1	-0.322219294733919	NonAC molecules	Training Set	417.1601031	3.62148	0	6	4	31	31	110.5265	92	0	CHEMBL4792_Ki
COc1ccnc(N2CC3CN(C(=O)c4ccc(F)cc4-n4nccn4)CC3C2)n1	45	-1.65321251377534	AC molecules	Training Set	409.1662511	1.4134	0	8	4	30	30	104.9975	89.27	0	CHEMBL4792_Ki
Cc1ccnc(N2CC3CN(C(=O)c4ccccc4-c4cccs4)CC3C2)n1	47	-1.67209785793572	NonAC molecules	Training Set	390.151432324	3.72192	0	5	3	28	28	111.6205	49.33	0	CHEMBL4792_Ki
O=C(c1ncc(Cl)cc1-n1nccn1)N1C2CCC1C(COc1ccc(F)cn1)C2	1000	-3	NonAC molecules	Training Set	428.116379716	2.9219	0	7	5	30	30	104.9405	86.03	0	CHEMBL4792_Ki
O=C1N(Cc2c[nH]c3ccccc23)CCCC12CCN(c1nccc(-c3ccccc3)n1)CC2	115	-2.06069784035361	NonAC molecules	Training Set	451.237210548	5.0341	1	4	4	34	34	134.2977	65.12	0	CHEMBL4792_Ki
O=C1N(Cc2cccc3cnccc23)CCCC12CCN(c1cnc3ccccc3n1)CC2	151	-2.17897694729317	NonAC molecules	Training Set	437.221560484	4.5872	0	5	3	33	33	129.812	62.22	0	CHEMBL4792_Ki
Cc1cc(-c2ccc(C)nc2C(=O)N2C3CCC2C(COc2ccccn2)C3)on1	2100	-3.32221929473392	NonAC molecules	Training Set	404.184840628	3.82054	0	6	5	30	30	110.0265	81.35	0	CHEMBL4792_Ki
Cc1cncc(N2CC3CN(C(=O)c4ccc(F)cc4-n4nccn4)CC3C2)n1	55	-1.74036268949424	AC molecules	Test Set	393.17133648	1.71322	0	7	3	29	29	103.1825	80.04	0	CHEMBL4792_Ki
COc1ccnc(N2CC3CN(C(=O)c4ccccc4-c4cccc(Cl)c4)CC3C2)n1	744	-2.87157293554588	AC molecules	Training Set	434.150953656	4.014	0	5	4	31	31	120.5685	58.56	0	CHEMBL4792_Ki
Cc1cc(C)nc(N2CC3CN(C(=O)c4ccc5ccccc5c4-n4ccnn4)CC3C2)n1	8999	-3.95419425181586	NonAC molecules	Test Set	439.21205842	3.03574	0	7	3	33	33	125.4675	80.04	0	CHEMBL4792_Ki
O=C(c1ccccc1-n1nccn1)N1CC2CN(c3cc(C(F)(F)F)nc(N4CCCC4)n3)CC2C1	1227	-3.088844562727	AC molecules	Training Set	498.21034208	2.8847	0	8	4	36	36	124.9365	83.28	0	CHEMBL4792_Ki
N#Cc1cc(CN2CCCC3(CCN(c4cnc5ccccc5n4)CC3)C2=O)ccc1F	282	-2.45024910831936	AC molecules	Training Set	429.196488608	4.04978	0	5	3	32	32	119.184	73.12	0	CHEMBL4792_Ki
O=C1N(Cc2c[nH]c3ccccc23)CCCC12CCN(c1cc(-n3ccnc3)ncn1)CC2	545	-2.73639650227664	NonAC molecules	Training Set	441.227708484	3.5528	1	6	4	33	33	125.9837	82.94	0	CHEMBL4792_Ki
Cc1cc(C)nc(N2CC3CN(C(=O)c4cc(I)ccc4-n4nccn4)CC3C2)n1	20	-1.30102999566398	NonAC molecules	Training Set	515.093056324	2.48714	0	7	3	30	30	120.6785	80.04	0	CHEMBL4792_Ki
Cc1nc(N2CC3CN(C(=O)c4ccccc4C4=NN(C)CN4)CC3C2)ncc1Cl	29	-1.46239799789896	AC molecules	Training Set	425.173086068	1.80092	1	7	3	30	30	115.6202	76.96	0	CHEMBL4792_Ki
Cc1ccc(-n2nccn2)c(C(=O)N2C3CCC2C(COc2nc(C)cc(C)n2)C3)c1	27	-1.43136376415899	NonAC molecules	Training Set	418.211724072	3.05466	0	7	5	31	31	114.1835	86.03	0	CHEMBL4792_Ki
O=C(c1ccccc1-n1nccn1)N1CC2CN(c3ccc(F)cn3)CC2C1	125	-2.09691001300806	AC molecules	Training Set	378.160437448	2.0098	0	6	3	28	28	100.6505	67.15	0	CHEMBL4792_Ki
Cc1cc(C)nc(N2C[C@@H]3CCN(C(=O)c4cc(F)ccc4-c4ccn(C)n4)C[C@@H]32)n1	35	-1.54406804435028	NonAC molecules	Training Set	420.20738764	2.98394	0	6	3	31	31	115.2525	67.15	0	CHEMBL4792_Ki
COc1cccc(CO)c1C(=O)N1CCC2CN(c3nccc(-c4ccccc4)n3)C2C1	257	-2.40993312333129	AC molecules	Training Set	430.200490692	2.9954	1	6	5	32	32	121.5293	78.79	0	CHEMBL4792_Ki
Cc1cc(N2CC3CCN(C(=O)c4c(F)cccc4-n4nccn4)CC32)nc(N(C)C)n1	73	-1.86332286012046	AC molecules	Training Set	436.21353564	1.92172	0	8	4	32	32	117.5575	83.28	0	CHEMBL4792_Ki
O=C(c1cc(F)ccc1-c1ncccn1)N1CCC2CN(c3cnc4ccccc4n3)C2C1	51	-1.70757017609794	AC molecules	Test Set	440.176087512	3.5768	0	6	3	33	33	122.1085	75.11	0	CHEMBL4792_Ki
Cc1ccc(-c2ncccn2)c(C(=O)N2C3CCC2C(COc2nc(C)cc(C)n2)C3)c1	59	-1.77085201164214	AC molecules	Training Set	429.216475104	3.93096	0	6	5	32	32	120.2925	81.1	0	CHEMBL4792_Ki
O=C(c1ccccc1-c1ccc(C(F)(F)F)cc1)N1CC2CN(c3cnc4ccccc4n3)CC2C1	10000	-4	AC molecules	Training Set	488.182396016	5.52400000000001	0	4	3	36	36	131.5145	49.33	0	CHEMBL4792_Ki
O=C(c1cc(F)ccc1-n1nccn1)N1C2CCC1C(CNc1ccccn1)C2	2526	-3.40243334621931	NonAC molecules	Training Set	392.176087512	2.9066	1	6	5	29	29	105.1302	75.94	0	CHEMBL4792_Ki
Cc1ccc(OC[C@H]2CN(C(=O)c3ccccc3-n3nccn3)[C@H](C)CS2)nc1	9.7	-0.986771734266245	NonAC molecules	Training Set	409.157245976	2.99582	0	7	5	29	29	112.5725	73.14	0	CHEMBL4792_Ki
Cc1cc(C)nc(N2CC3CN(C(=O)c4nc(C)sc4-c4ccc(F)cc4)CC3C2)n1	2200	-3.34242268082221	NonAC molecules	Training Set	437.168559608	3.87286	0	6	3	31	31	118.8475	62.22	0	CHEMBL4792_Ki
Cc1ccc(-c2ncccn2)c(C(=O)N2C3CCC2C(COc2ccc(F)cn2)C3)n1	81	-1.90848501887865	NonAC molecules	Training Set	419.175753164	3.45322	0	6	5	31	31	110.7765	81.1	0	CHEMBL4792_Ki
Cc1cc(C)nc(OCC2CC3CCC2N3C(=O)c2ccccc2-c2cccs2)n1	10	-1	NonAC molecules	Training Set	419.16674804	4.89404	0	5	5	30	30	117.8425	55.32	0	CHEMBL4792_Ki
Cc1cccc(-c2sc(C)nc2CN2CCCC3(CCN(c4cnc5ccccc5n4)CC3)C2=O)c1	163	-2.21218760440396	AC molecules	Training Set	497.224931612	5.77934000000001	0	6	4	36	36	145.093	62.22	0	CHEMBL4792_Ki
O=C(c1ccccc1OC(F)(F)C(F)F)N1CC[C@H]2CN(c3ccnc(-c4ccccc4)n3)[C@H]2C1	14	-1.14612803567824	AC molecules	Training Set	486.167888824	4.7312	0	5	6	35	35	120.6335	58.56	0	CHEMBL4792_Ki
O=C1CC2(CCCN(Cc3c[nH]c4ccccc34)C2)CCN1c1nccc2ccccc12	564	-2.75127910398334	AC molecules	Training Set	424.226311516	5.1253	1	3	3	32	32	128.5727	52.23	0	CHEMBL4792_Ki
Cc1ccc(-c2nccs2)c(C(=O)N2CC(COc3ccc(F)cn3)CCCC2C)c1	3.8	-0.57978359661681	AC molecules	Training Set	439.172976292	5.36242000000001	0	5	5	31	31	119.8165	55.32	0	CHEMBL4792_Ki
O=S(=O)(c1ccccc1-c1ccccc1)N1CC2CN(c3ccc(C(F)(F)F)cn3)CC2C1	10000	-4	AC molecules	Test Set	473.138482604	4.5243	0	4	4	33	33	119.0688	53.51	0	CHEMBL4792_Ki
Cc1cc(C)nc(N2CC3CN(C(=O)c4cc(F)ccc4-c4ncccn4)CC3C2)n1	14	-1.14612803567824	NonAC molecules	Training Set	418.191737576	2.89794	0	6	3	31	31	114.0285	75.11	0	CHEMBL4792_Ki
CCOc1ccc(C)nc1C(=O)N1C2CCC1C(Nc1nc(C)cc(C)n1)C2	490	-2.69019608002851	AC molecules	Training Set	381.216475104	3.05316	1	6	5	28	28	106.6562	80.24	0	CHEMBL4792_Ki
O=C(c1ccccc1-n1nccn1)N1CC2CN(c3nc(Cl)ncc3F)CC2C1	266	-2.42488163663107	AC molecules	Test Set	413.116714064	2.0582	0	7	3	29	29	103.4555	80.04	0	CHEMBL4792_Ki
COc1ccnc(N2CC3CN(C(=O)c4ccccc4-c4ccc(C)cc4)CC3C2)n1	769	-2.88592633980143	NonAC molecules	Training Set	414.205576072	3.66902	0	5	4	31	31	120.2955	58.56	0	CHEMBL4792_Ki
O=C1N(Cc2cc(-n3cccn3)ccn2)CCCC12CCN(c1cnc3ccccc3n1)CC2	299	-2.47567118832443	NonAC molecules	Training Set	453.227708484	3.6197	0	7	4	34	34	129.428	80.04	0	CHEMBL4792_Ki
O=C(c1cccc(F)c1-c1cnccn1)N1C2CCC1C(Nc1cnc(C(F)(F)F)cn1)C2	188	-2.27415784926368	NonAC molecules	Test Set	458.147822076	3.9491	1	6	4	33	33	109.4672	83.9	0	CHEMBL4792_Ki
COc1ccc(C(=O)N2CC3CN(c4nc(C)c(F)c(C)n4)CC3C2)c(-n2nccn2)c1	9	-0.954242509439325	NonAC molecules	Training Set	437.197551228	2.03024	0	8	4	32	32	114.4715	89.27	0	CHEMBL4792_Ki
O=C1N(Cc2c[nH]c3ncccc23)CCCC12CCN(c1cnc3ccccc3n1)CC2	92	-1.96378782734556	NonAC molecules	Test Set	426.216809452	3.9153	1	5	3	32	32	124.1627	78.01	0	CHEMBL4792_Ki
O=C1CCCC2(CCN(c3cnc4ccccc4n3)CC2)N1Cc1noc2ccccc12	185	-2.26717172840301	NonAC molecules	Training Set	427.20082504	4.3227	0	6	3	32	32	122.126	75.36	0	CHEMBL4792_Ki
Cc1nsc(-n2nccn2)c1C(=O)N1C[C@H](Oc2cc(C#N)ccn2)CC[C@H]1C	137	-2.13672056715641	NonAC molecules	Training Set	409.132093848	2.371	0	9	4	29	29	104.8685	109.82	0	CHEMBL4792_Ki
Cn1ncc(C(=O)N2C3CCC2C(COc2ccccn2)C3)c1-c1ccccc1	9701	-3.98681650458554	AC molecules	Training Set	388.189926008	3.5542	0	5	5	29	29	109.4625	60.25	0	CHEMBL4792_Ki
Cc1ccc(-c2ncccn2)c(C(=O)N2C3CCC2C(Nc2ncc(C(F)(F)F)cn2)C3)n1	3300	-3.51851393987789	NonAC molecules	Training Set	455.16814292	3.51342	1	7	4	33	33	112.0412	96.79	0	CHEMBL4792_Ki
O=C(c1ccc(F)cc1-n1nccn1)N1CC[C@H]2CN(c3nc4cc(Cl)ccc4o3)[C@H]2C1	59	-1.77085201164214	AC molecules	Training Set	452.116379716	3.5519	0	7	3	32	32	115.4805	80.29	0	CHEMBL4792_Ki
Cc1cnc(N2C[C@@H]3CCN(C(=O)c4ccccc4-n4nccn4)C[C@@H]32)cn1	200	-2.30102999566398	AC molecules	Training Set	375.180758292	1.71662	0	7	3	28	28	103.2725	80.04	0	CHEMBL4792_Ki
CCOc1ccc(C)nc1C(=O)N1C2CCC1C(COc1ccc(F)cn1)C2	2200	-3.34242268082221	NonAC molecules	Training Set	385.180169848	3.39492	0	5	6	28	28	100.9195	64.55	0	CHEMBL4792_Ki
O=C1N(Cc2c[nH]c3ccccc23)CCCC12CCN(c1nc3ccccc3o1)CC2	98	-1.99122607569249	AC molecules	Training Set	414.205576072	4.7183	1	4	3	31	31	120.8387	65.37	0	CHEMBL4792_Ki
CCOc1ccc2cccnc2c1C(=O)N1C2CCC1C(Nc1cnc(C(F)(F)F)cn1)C2	425	-2.62838893005031	AC molecules	Test Set	457.172559604	4.2999	1	6	5	33	33	114.9532	80.24	0	CHEMBL4792_Ki
C[C@@H]1CC[C@@H](Oc2cc(C#N)ccn2)CN1C(=O)c1ccc(Cl)cc1-n1nccn1	1.2	-0.0791812460476249	NonAC molecules	Training Set	422.125801528	3.25948	0	7	4	30	30	109.4695	96.93	0	CHEMBL4792_Ki
Cc1cc(N2CC3CCN(C(=O)c4ccc(F)cc4-n4nccn4)CC32)nc(C(F)(F)F)n1	50	-1.69897000433602	NonAC molecules	Training Set	461.158721108	2.87452	0	7	3	33	33	108.2325	80.04	0	CHEMBL4792_Ki
COc1cccc(C(=O)N2CC3CN(c4nc(C)cc(C)n4)CC3C2)c1OC	5000	-3.69897000433602	AC molecules	Test Set	382.200490692	2.31904	0	6	4	28	28	106.1485	67.79	0	CHEMBL4792_Ki
COc1ccc(C(=O)N2CC3CN(c4nccc(OC)n4)CC3C2)c(OC)c1	8999	-3.95419425181586	AC molecules	Test Set	384.179755248	1.7108	0	7	5	28	28	103.2265	77.02	0	CHEMBL4792_Ki
CN(C)c1cc(N2C[C@@H]3CCN(C(=O)c4cc(F)ccc4-n4nccn4)C[C@@H]32)ncn1	110	-2.04139268515822	AC molecules	Training Set	422.197885576	1.6133	0	8	4	31	31	112.8205	83.28	0	CHEMBL4792_Ki
Cc1cc(C2CC2)nc(N2CC3CN(C(=O)c4c(F)cccc4-n4nccn4)CC3C2)n1	17	-1.23044892137827	NonAC molecules	Test Set	433.202636608	2.59062	0	7	4	32	32	115.1575	80.04	0	CHEMBL4792_Ki
O=C(c1ccc(F)cc1-c1ncccn1)N1C2CCC1C(Nc1cnc(C(F)(F)F)cn1)C2	1700	-3.23044892137827	AC molecules	Test Set	458.147822076	3.9491	1	6	4	33	33	109.4672	83.9	0	CHEMBL4792_Ki
O=C1CCCC2(CCN(c3nnc(-c4ccccc4)o3)CC2)N1Cc1cccc2[nH]ccc12	656	-2.81690383937566	NonAC molecules	Training Set	441.216475104	4.7696	1	5	4	33	33	126.6117	78.26	0	CHEMBL4792_Ki
COc1ccc(C(=O)N2C[C@H](Oc3cc(C#N)ccn3)CC[C@H]2C)c(Cl)n1	618	-2.79098847508882	NonAC molecules	Training Set	386.114568148	3.08238	0	6	4	27	27	98.8995	88.34	0	CHEMBL4792_Ki
Cc1cnc(N2C[C@@H]3CCN(C(=O)c4c(F)cccc4-n4nccn4)C[C@@H]32)cn1	190	-2.27875360095283	AC molecules	Training Set	393.17133648	1.85572	0	7	3	29	29	103.2305	80.04	0	CHEMBL4792_Ki
Cc1ccc(-n2nccn2)c(C(=O)N2C3CCC2C(COc2nc4ccccc4nc2C(F)(F)F)C3)c1	487	-2.68752896121463	AC molecules	Training Set	508.183458636	4.60982	0	7	5	37	37	127.2175	86.03	0	CHEMBL4792_Ki
O=C1N(Cc2cc3ccccc3[nH]2)CCCC12CCN(c1cnc3ccccc3n1)CC2	1663	-3.22089224921952	AC molecules	Training Set	425.221560484	4.5203	1	4	3	32	32	126.3677	65.12	0	CHEMBL4792_Ki
Cc1ccc2nc(N3CCC4(CCCN(Cc5c[nH]c6ccccc56)C4=O)CC3)[nH]c2c1	483	-2.68394713075151	NonAC molecules	Training Set	427.237210548	4.76182	2	3	3	32	32	127.6604	68.02	0	CHEMBL4792_Ki
Cc1cccc(-n2nccn2)c1C(=O)N1C[C@H](Oc2cc(C#N)ccn2)CC[C@H]1C	2.3	-0.361727836017593	NonAC molecules	Training Set	402.180423944	2.9145	0	7	4	30	30	109.1965	96.93	0	CHEMBL4792_Ki
COc1ccnc(N2CC3CN(C(=O)c4c(F)cccc4-n4nccn4)CC3C2)n1	43	-1.63346845557959	NonAC molecules	Test Set	409.1662511	1.4134	0	8	4	30	30	104.9975	89.27	0	CHEMBL4792_Ki
COc1cccc(-c2ncccn2)c1C(=O)N1C2CCC1C(Nc1cnc(C(F)(F)F)cn1)C2	173	-2.2380461031288	AC molecules	Training Set	470.167808572	3.8186	1	7	5	34	34	116.0612	93.13	0	CHEMBL4792_Ki
Cc1ccc(C(=O)N2C3CCC2C(COc2cnc4ccccc4n2)C3)c(-n2nccn2)n1	7300	-3.86332286012046	AC molecules	Training Set	441.191322976	2.98602	0	8	5	33	33	120.0105	98.92	0	CHEMBL4792_Ki
CCOc1ccc(C)nc1C(=O)N1C2CCC1C(Nc1ccc(Br)cn1)C2	1700	-3.23044892137827	AC molecules	Training Set	430.100438076	3.80382	1	5	5	27	27	107.0872	67.35	0	CHEMBL4792_Ki
COc1ccc(-n2nccn2)c(C(=O)N2CC[C@H]3CN(c4cc(N(C)C)ccn4)[C@H]3C2)c1	532	-2.72591163229505	AC molecules	Training Set	433.222623104	2.0878	0	8	5	32	32	121.6195	79.62	0	CHEMBL4792_Ki
O=C(c1ccc(F)cc1-n1nccn1)N1C2CCC1C(COc1ccc(F)cn1)C2	315	-2.4983105537896	NonAC molecules	Test Set	411.150681288	3.0126	0	6	5	30	30	102.0935	73.14	0	CHEMBL4792_Ki
Cc1cc(C(C)C)nc(N2CC3CN(C(=O)c4ccccc4-n4nccn4)CC3C2)n1	15	-1.17609125905568	NonAC molecules	Training Set	417.227708484	2.69752	0	7	4	31	31	117.3135	80.04	0	CHEMBL4792_Ki
Cc1cc(C)nc(N2C[C@@H]3CCN(C(=O)c4cccc(F)c4-c4cc[nH]n4)C[C@@H]32)n1	9	-0.954242509439325	AC molecules	Training Set	406.191737576	2.97354	1	5	3	30	30	110.6322	78.01	0	CHEMBL4792_Ki
O=C(c1ccccc1-n1nccn1)N1C2CCC1C(Nc1ccc(Cl)cn1)C2	1800	-3.25527250510331	NonAC molecules	Test Set	394.130886908	3.1733	1	6	4	28	28	105.6132	75.94	0	CHEMBL4792_Ki
Cc1ccoc1C(=O)N1CC2CN(c3ccc(C(F)(F)F)cn3)CC2C1	10000	-4	AC molecules	Training Set	365.135111476	3.21022	0	4	2	26	26	87.7805	49.58	0	CHEMBL4792_Ki
COc1cc(OC)nc(N2CC3CN(C(=O)c4c(F)cccc4-c4ncccn4)CC3C2)n1	13	-1.11394335230684	NonAC molecules	Test Set	450.181566816	2.2983	0	8	5	33	33	117.6585	93.57	0	CHEMBL4792_Ki
O=C(c1cccc(F)c1-n1nccn1)N1CC[C@H]2CN(c3cc(C(F)(F)F)ccn3)[C@H]2C1	110	-2.04139268515822	AC molecules	Training Set	446.147822076	3.1711	0	6	3	32	32	105.7005	67.15	0	CHEMBL4792_Ki
Cc1cccc(C(=O)N2C3CCC2C(Nc2ncc(C(F)(F)F)cn2)C3)c1-c1ccccn1	1100	-3.04139268515822	AC molecules	Training Set	453.177644984	4.72342	1	5	4	33	33	116.4512	71.01	0	CHEMBL4792_Ki
C[C@@H]1CC[C@@H](Oc2cc(C#N)ccn2)CN1C(=O)c1cc(F)ccc1-c1ncccn1	1	0	NonAC molecules	Training Set	417.1601031	3.62148	0	6	4	31	31	110.5265	92	0	CHEMBL4792_Ki
Cc1cc(C)nc(N2C[C@@H]3CCN(C(=O)c4cccc(C)c4-n4ccnn4)C[C@@H]32)n1	70	-1.84509804001426	NonAC molecules	Training Set	403.21205842	2.33346	0	7	3	30	30	112.7465	80.04	0	CHEMBL4792_Ki
Cc1cc(C)nc(N2CC3CN(C(=O)c4cccc(C)c4-n4ccnn4)CC3C2)n1	10000	-4	NonAC molecules	Training Set	403.21205842	2.19096	0	7	3	30	30	112.6985	80.04	0	CHEMBL4792_Ki
COc1ccc(C(=O)N2CC[C@H]3CN(c4cc(C)cc(C)n4)[C@H]3C2)c(-n2nccn2)c1	190	-2.27875360095283	AC molecules	Training Set	418.211724072	2.63864	0	7	4	31	31	116.7665	76.38	0	CHEMBL4792_Ki
Cc1ccccc1CN1CCCC2(CCN(c3cnc4ccccc4n3)CC2)C1=O	495	-2.69460519893357	AC molecules	Training Set	400.226311516	4.34742	0	4	3	30	30	119.248	49.33	0	CHEMBL4792_Ki
CN(C)c1nc(N2CC3CN(C(=O)c4c(F)cccc4-n4nccn4)CC3C2)cc(C(F)(F)F)n1	26	-1.41497334797082	AC molecules	Training Set	490.185270204	2.4896	0	8	4	35	35	117.7745	83.28	0	CHEMBL4792_Ki
Cc1cnc(C(=O)N2C3CCC2C(Nc2ccc(C(F)(F)F)cn2)C3)c(-n2nccn2)c1	1500	-3.17609125905568	AC molecules	Training Set	443.16814292	3.24212	1	7	4	32	32	108.1372	88.83	0	CHEMBL4792_Ki
Cc1cc(C)nc(N2C[C@@H]3CCN(C(=O)c4cc(F)ccc4-c4ccc(N(C)C)nc4)C[C@@H]32)n1	72	-1.85733249643127	AC molecules	Training Set	460.238687768	3.71144	0	6	4	34	34	130.6085	65.46	0	CHEMBL4792_Ki
Cc1ccc(N2CCCC2)c(C(=O)N2C3CCC2C(COc2ccc(F)cn2)C3)n1	576	-2.76042248342321	NonAC molecules	Training Set	410.211804324	3.59642	0	5	5	30	30	111.1975	58.56	0	CHEMBL4792_Ki
N#Cc1cccc(CN2CCCC3(CCN(c4cnc5ccccc5n4)CC3)C2=O)c1	649	-2.81224469680037	AC molecules	Training Set	411.20591042	3.91068	0	5	3	31	31	119.226	73.12	0	CHEMBL4792_Ki
Cn1c(C(=O)N2C3CCC2C(Nc2cnc(C(F)(F)F)cn2)C3)nc2ccccc21	5300	-3.72427586960079	AC molecules	Training Set	416.157243888	3.2397	1	6	3	30	30	102.7552	75.94	0	CHEMBL4792_Ki
O=C(c1ccccc1-c1cccs1)N1CC2CN(c3nc4ccccc4o3)CC2C1	63	-1.79934054945358	NonAC molecules	Training Set	415.135447912	4.7647	0	5	3	30	30	118.8605	49.58	0	CHEMBL4792_Ki
O=C1N(Cc2cccc3cccnc23)CCCC12CCN(c1cnc3ccccc3n1)CC2	213	-2.32837960343874	NonAC molecules	Test Set	437.221560484	4.5872	0	5	3	33	33	129.812	62.22	0	CHEMBL4792_Ki
Cc1cc(C)nc(N2CC3CN(C(=O)c4c(C)cccc4C)CC3C2)n1	423	-2.62634036737504	NonAC molecules	Test Set	350.210661452	2.91868	0	4	2	26	26	102.5185	49.33	0	CHEMBL4792_Ki
Cc1nc(N2CC3CN(C(=O)c4ccccc4-c4ncn(C)n4)CC3C2)nc(C)c1Cl	4	-0.602059991327962	NonAC molecules	Test Set	437.173086068	2.75074	0	7	3	31	31	118.0515	80.04	0	CHEMBL4792_Ki
O=C(c1cccc2cc[nH]c12)N1CC2CN(c3cnc4ccccc4n3)CC2C1	449	-2.65224634100332	NonAC molecules	Training Set	383.174610292	3.3195	1	4	2	29	29	112.9332	65.12	0	CHEMBL4792_Ki
Cc1cccc(N2CC3CN(C(=O)c4ccccc4-c4cccs4)CC3C2)n1	102	-2.00860017176192	NonAC molecules	Training Set	389.156183356	4.32692	0	4	3	28	28	113.8255	36.44	0	CHEMBL4792_Ki
Cc1cccc(OCC2CC3CCC2N3C(=O)c2nc(C)ccc2-n2nccn2)n1	188	-2.27415784926368	NonAC molecules	Training Set	404.196074008	2.74624	0	7	5	30	30	109.4465	86.03	0	CHEMBL4792_Ki
O=C(c1ccccc1-c1cccc(Cl)c1)N1CC2CN(c3cnc4ccccc4n3)CC2C1	356	-2.55144999797288	NonAC molecules	Training Set	454.156039036	5.15860000000001	0	4	3	33	33	131.5225	49.33	0	CHEMBL4792_Ki
Cc1cnc(N2C[C@@H]3CCN(C(=O)c4ccc(F)cc4-n4nccn4)C[C@@H]32)cn1	420	-2.6232492903979	AC molecules	Test Set	393.17133648	1.85572	0	7	3	29	29	103.2305	80.04	0	CHEMBL4792_Ki
O=C1N(Cc2nccn2Cc2ccccc2)CCCC12CCN(c1cnc3ccccc3n1)CC2	372	-2.5705429398819	NonAC molecules	Training Set	466.24810958	4.2838	0	6	5	35	35	135.84	67.15	0	CHEMBL4792_Ki
Cc1cnc(N2CC3CN(C(=O)c4c(F)cccc4-n4nccn4)CC3C2)nc1C	24	-1.38021124171161	NonAC molecules	Test Set	407.186986544	2.02164	0	7	3	30	30	107.9195	80.04	0	CHEMBL4792_Ki
Cc1cc(N2CC3CCN(C(=O)c4ccc(F)cc4-n4nccn4)CC32)nc(N(C)C)n1	119	-2.07554696139253	AC molecules	Training Set	436.21353564	1.92172	0	8	4	32	32	117.5575	83.28	0	CHEMBL4792_Ki
O=C1CCCC2(CCN(c3nc4cc(Cl)ccc4o3)CC2)N1Cc1cccc2[nH]ccc12	11	-1.04139268515822	AC molecules	Training Set	448.16660372	5.5142	1	4	3	32	32	125.8967	65.37	0	CHEMBL4792_Ki
O=C(c1ccccc1-c1cccnc1)N1CCC2CN(c3cnc4ccccc4n3)C2C1	114	-2.05690485133647	NonAC molecules	Training Set	421.190260356	4.0427	0	5	3	32	32	124.3555	62.22	0	CHEMBL4792_Ki
Cc1cc(N2CC3CN(C(=O)c4cc(F)ccc4-c4ncccn4)CC3C2)nc(C(F)(F)F)n1	50	-1.69897000433602	AC molecules	Training Set	472.16347214	3.60832	0	6	3	34	34	114.2935	75.11	0	CHEMBL4792_Ki
Cc1cccc(C(=O)N2C3CCC2C(Nc2cnc(C(F)(F)F)cn2)C3)c1-n1nccn1	288	-2.45939248775923	NonAC molecules	Training Set	443.16814292	3.24212	1	7	4	32	32	108.1372	88.83	0	CHEMBL4792_Ki
Cc1cc(N2CC3CN(C(=O)c4ccccc4-n4nccn4)CC3C2)nc(C)n1	865	-2.93701610746481	NonAC molecules	Test Set	389.196408356	1.88254	0	7	3	29	29	107.9615	80.04	0	CHEMBL4792_Ki
Cc1ccc(-n2nccn2)c(C(=O)N2C3CCC2C(COc2cccc(C)n2)C3)c1	44	-1.64345267648619	NonAC molecules	Training Set	403.20082504	3.35124	0	6	5	30	30	111.6515	73.14	0	CHEMBL4792_Ki
O=C1N(Cc2cccc(-n3cccn3)n2)CCCC12CCN(c1cnc3ccccc3n1)CC2	80	-1.90308998699194	NonAC molecules	Training Set	453.227708484	3.6197	0	7	4	34	34	129.428	80.04	0	CHEMBL4792_Ki
Cc1nnc(N2CCC3(CCCN(Cc4c[nH]c5ccccc45)C3=O)CC2)c2ccccc12	320	-2.50514997831991	NonAC molecules	Training Set	439.237210548	4.82872	1	4	3	33	33	131.1047	65.12	0	CHEMBL4792_Ki
Cc1ccc(C(=O)N2C[C@H](Oc3cc(C#N)ccn3)CC[C@H]2C)c(-n2nccn2)c1	3.7	-0.568201724066995	NonAC molecules	Training Set	402.180423944	2.9145	0	7	4	30	30	109.1965	96.93	0	CHEMBL4792_Ki
Cc1nc(C(=O)N2C3CCC2C(COc2ccccn2)C3)c(-c2ccccc2)s1	218	-2.3384564936046	AC molecules	Test Set	405.151097976	4.58562	0	5	5	29	29	113.1055	55.32	0	CHEMBL4792_Ki
O=C(c1cccc(F)c1-c1ncco1)N1C2CCC1C(Nc1cnc(C(F)(F)F)cn1)C2	519	-2.71516735784846	AC molecules	Training Set	447.131837664	4.1471	1	6	4	32	32	103.9382	84.15	0	CHEMBL4792_Ki
COc1ccc(C(=O)N2CC3CN(c4cnc5cc(F)c(F)cc5n4)CC3C2)c(-n2nccn2)c1	22	-1.34242268082221	AC molecules	Training Set	477.172479352	2.7057	0	8	4	35	35	122.4615	89.27	0	CHEMBL4792_Ki
Cc1onc(-c2ccccc2)c1CN1CCCC2(CCN(c3cnc4ccccc4n3)CC2)C1=O	88	-1.94448267215017	AC molecules	Training Set	467.232125168	5.00242	0	6	4	35	35	134.745	75.36	0	CHEMBL4792_Ki
O=C1N(Cc2c[nH]c3ccccc23)CCCC12CCN(c1nc3ccccc3[nH]1)CC2	69	-1.83884909073726	NonAC molecules	Training Set	413.221560484	4.4534	2	3	3	31	31	122.9234	68.02	0	CHEMBL4792_Ki
O=C(c1cccc2cccnc12)N1C2CCC1C(COc1ccc(F)cn1)C2	1500	-3.17609125905568	NonAC molecules	Training Set	377.1539551	3.841	0	4	4	28	28	102.5195	55.32	0	CHEMBL4792_Ki
C[C@@H]1CC[C@@H](Oc2cc(C#N)ccn2)CN1C(=O)c1ccc(F)cc1-c1ncccn1	3.5	-0.544068044350276	NonAC molecules	Training Set	417.1601031	3.62148	0	6	4	31	31	110.5265	92	0	CHEMBL4792_Ki
COc1cnc(OC[C@H]2CN(C(=O)c3ccccc3-n3nccn3)[C@H](C)CS2)nc1Cl	155	-2.19033169817029	NonAC molecules	Test Set	460.108437212	2.7444	0	9	6	31	31	117.1925	95.26	0	CHEMBL4792_Ki
O=C(c1cccc(F)c1-c1ncccn1)N1C2CCC1C(COc1ccc(F)cn1)C2	355	-2.55022835305509	AC molecules	Training Set	422.15543232	3.8889	0	5	5	31	31	108.2025	68.21	0	CHEMBL4792_Ki
Cc1cc(-c2ccc(C)nc2C(=O)N2C3CCC2C(COc2ncc(F)cn2)C3)on1	2900	-3.46239799789896	NonAC molecules	Training Set	423.170667784	3.35464	0	7	5	31	31	107.7795	94.24	0	CHEMBL4792_Ki
O=C(c1ccccc1-c1cccc(Cl)c1)N1CC2CN(c3nccc(-c4ccccc4)n3)CC2C1	1312	-3.11793383503964	AC molecules	Training Set	480.1716891	5.6724	0	4	4	35	35	139.4525	49.33	0	CHEMBL4792_Ki
Cc1cc(N2C[C@@H]3CCN(C(=O)c4ccc(C)nc4-n4ccnn4)C[C@@H]32)nc(C(F)(F)F)n1	520	-2.7160033436348	NonAC molecules	Training Set	458.179041952	2.43884	0	8	3	33	33	110.8065	92.93	0	CHEMBL4792_Ki
Cc1cc(C)nc(N2CC3CN(C(=O)c4ccccc4-c4cccs4)CC32)n1	29	-1.46239799789896	NonAC molecules	Test Set	390.151432324	3.78274	0	5	3	28	28	111.7885	49.33	0	CHEMBL4792_Ki
CN(C)c1nc(N2CC3CN(C(=O)c4ccccc4-n4nccn4)CC3C2)cc(C(F)(F)F)n1	15	-1.17609125905568	AC molecules	Test Set	472.194692016	2.3505	0	8	4	34	34	117.8165	83.28	0	CHEMBL4792_Ki
Cc1cc(C)nc(OCC2CC3CCC2N3C(=O)c2ccccc2-c2nc(C)no2)n1	440	-2.64345267648619	AC molecules	Training Set	419.19573966	3.52396	0	7	5	31	31	112.5585	94.24	0	CHEMBL4792_Ki
CN(C)c1ccnc(N2C[C@@H]3CCN(C(=O)c4cccc(F)c4-c4ncccn4)C[C@@H]32)c1	8999	-3.95419425181586	NonAC molecules	Test Set	432.20738764	3.0946	0	6	4	32	32	121.1345	65.46	0	CHEMBL4792_Ki
C[C@@H]1CC[C@@H](Oc2cc(C#N)ccn2)CN1C(=O)c1c(F)cccc1-n1nccn1	3.4	-0.531478917042255	NonAC molecules	Training Set	406.155352068	2.74518	0	7	4	30	30	104.4175	96.93	0	CHEMBL4792_Ki
Cc1ccc(-n2nccn2)c(C(=O)N2C3CCC2C(Nc2ccc(Br)cn2)C3)n1	1100	-3.04139268515822	NonAC molecules	Training Set	453.09127036	2.98582	1	7	4	29	29	110.8352	88.83	0	CHEMBL4792_Ki
O=C(c1cccc(F)c1-c1ncccn1)N1C2CCC1C(Nc1cnc(C(F)(F)F)cn1)C2	955	-2.98000337158375	AC molecules	Training Set	458.147822076	3.9491	1	6	4	33	33	109.4672	83.9	0	CHEMBL4792_Ki
Cc1ccc(C(=O)N2C3CCC2C(COc2cccc(C(F)(F)F)n2)C3)c(-n2ccnn2)n1	3200	-3.50514997831991	AC molecules	Training Set	458.167808572	3.45662	0	7	5	33	33	109.7115	86.03	0	CHEMBL4792_Ki
Cc1nc(N2CC3CN(C(=O)c4c(F)cccc4-n4nccn4)CC3C2)nc(C)c1C	4	-0.602059991327962	NonAC molecules	Training Set	421.202636608	2.33006	0	7	3	31	31	112.6565	80.04	0	CHEMBL4792_Ki
Cc1ccc(N)c(CN2CCCC3(CCN(c4cnc5ccccc5n4)CC3)C2=O)c1	137	-2.13672056715641	AC molecules	Training Set	415.237210548	3.92962	1	5	3	31	31	123.6604	75.35	0	CHEMBL4792_Ki
Cc1cnc(C)c(N2CC3CN(C(=O)c4ccc(F)cc4-n4nccn4)CC3C2)n1	42	-1.6232492903979	NonAC molecules	Test Set	407.186986544	2.02164	0	7	3	30	30	107.9195	80.04	0	CHEMBL4792_Ki
Cc1nc2ccccc2nc1N1CC2CN(C(=O)c3ccccc3-c3nnc[nH]3)CC2C1	215	-2.33243845991561	AC molecules	Training Set	425.196408356	2.93172	1	6	3	32	32	121.1902	90.9	0	CHEMBL4792_Ki
COc1ccnc(N2CC3CN(C(=O)c4cccc5ccccc45)CC3C2)n1	227	-2.35602585719312	AC molecules	Training Set	374.174275944	2.8468	0	5	3	28	28	107.6285	58.56	0	CHEMBL4792_Ki
Cc1ccnc(N2CC3CN(C(=O)c4ccccc4-c4cccs4)CC32)n1	188	-2.27415784926368	NonAC molecules	Test Set	376.13578226	3.47432	0	5	3	27	27	107.0515	49.33	0	CHEMBL4792_Ki
COc1c(F)cccc1C(=O)N1C2CCC1C(Nc1nc(C)cc(C)n1)C2	5000	-3.69897000433602	AC molecules	Training Set	370.180504196	3.09874	1	5	4	27	27	99.4652	67.35	0	CHEMBL4792_Ki
O=C1N(Cc2cccc3c2OCCN3)CCCC12CCN(c1cnc3ccccc3n1)CC2	555	-2.74429298312268	NonAC molecules	Training Set	443.232125168	3.8433	1	6	3	33	33	128.4957	70.59	0	CHEMBL4792_Ki
Cc1ccc(-n2nccn2)c(C(=O)N2C3CCC2C(COc2cccnc2C)C3)n1	2200	-3.34242268082221	NonAC molecules	Training Set	404.196074008	2.74624	0	7	5	30	30	109.4465	86.03	0	CHEMBL4792_Ki
Cc1cc(CN2CCCC3(CCN(c4cnc5ccccc5n4)CC3)C2=O)c2ccccc2n1	282	-2.45024910831936	AC molecules	Training Set	451.237210548	4.89562	0	5	3	34	34	134.549	62.22	0	CHEMBL4792_Ki
COc1ccc(Br)c(C(=O)N2CC[C@H]3CN(c4nc(C)cc(C)n4)[C@H]3C2)c1F	140	-2.14612803567824	AC molecules	Training Set	448.091016264	3.35454	0	5	3	28	28	107.3025	58.56	0	CHEMBL4792_Ki
Cc1ccc(-n2nccn2)cc1CN1CCCC2(CCN(c3cnc4ccccc4n3)CC2)C1=O	73	-1.86332286012046	AC molecules	Training Set	467.243358548	3.92812	0	7	4	35	35	134.165	80.04	0	CHEMBL4792_Ki
O=C(c1ccccc1-n1nccn1)N1C2CCC1C(COc1cnc3ccccc3n1)C2	467	-2.66931688056611	AC molecules	Training Set	426.180423944	3.2826	0	7	5	32	32	117.4785	86.03	0	CHEMBL4792_Ki
O=C(c1ccccc1-n1nccn1)N1C2CCC1C(Nc1ccccn1)C2	8999	-3.95419425181586	AC molecules	Training Set	360.16985926	2.5199	1	6	4	27	27	100.6032	75.94	0	CHEMBL4792_Ki
Cc1cccc(OCC2CC3CCC2N3C(=O)c2ccc(C)nc2-n2nccn2)n1	6500	-3.81291335664286	NonAC molecules	Training Set	404.196074008	2.74624	0	7	5	30	30	109.4465	86.03	0	CHEMBL4792_Ki
O=C1N(Cc2cccnc2)CCCC12CCN(c1cnc3ccccc3n1)CC2	718	-2.8561244442423	AC molecules	Test Set	387.20591042	3.434	0	5	3	29	29	112.306	62.22	0	CHEMBL4792_Ki
O=C(c1cccc(F)c1-n1nccn1)N1C2CCC1C(COc1nccc(C(F)(F)F)n1)C2	690	-2.83884909073726	AC molecules	Training Set	462.142736696	3.2873	0	7	5	33	33	104.9325	86.03	0	CHEMBL4792_Ki
Cc1cc(C)nc(N2C[C@@H]3CCN(C(=O)c4cccc(C)c4-n4cccn4)C[C@@H]32)n1	36	-1.55630250076729	NonAC molecules	Training Set	402.216809452	2.93846	0	6	3	30	30	114.9515	67.15	0	CHEMBL4792_Ki
O=C(c1cccc(F)c1-n1nccn1)N1CC[C@H]2CN(c3nc4cc(Cl)ccc4o3)[C@H]2C1	45	-1.65321251377534	AC molecules	Training Set	452.116379716	3.5519	0	7	3	32	32	115.4805	80.29	0	CHEMBL4792_Ki
COc1ccccc1C(=O)N1CC2CN(c3nc4ccccc4o3)CC2C1	2300	-3.36172783601759	AC molecules	Training Set	363.158291532	3.0448	0	5	3	27	27	102.0995	58.81	0	CHEMBL4792_Ki
Cc1cc(N2CC3CN(C(=O)c4ccccc4-n4nccn4)CC3C2)nc(C(C)C)n1	1223	-3.08742645703629	NonAC molecules	Training Set	417.227708484	2.69752	0	7	4	31	31	117.3135	80.04	0	CHEMBL4792_Ki
Cc1nc2ccccc2nc1N1CC2CN(C(=O)c3ccccc3-c3cccs3)CC2C1	228	-2.35793484700045	AC molecules	Training Set	440.167082388	4.87512	0	5	3	32	32	129.1265	49.33	0	CHEMBL4792_Ki
Cc1cc(C)nc(N2CC3CN(C(=O)c4ccccc4OC(F)(F)F)CC3C2)n1	61	-1.78532983501077	NonAC molecules	Test Set	406.161660572	3.20044	0	5	3	29	29	99.7275	58.56	0	CHEMBL4792_Ki
C[C@@H]1CC[C@@H](Oc2cc(C#N)ccn2)CN1C(=O)c1cc(Br)ccc1-n1nccn1	9.1	-0.959041392321094	NonAC molecules	Training Set	466.075285948	3.36858	0	7	4	30	30	112.1595	96.93	0	CHEMBL4792_Ki
Cc1cc(C)nc(OCC2CC3CCC2N3C(=O)c2cccc(F)c2-n2nccn2)n1	300	-2.47712125471966	NonAC molecules	Training Set	422.186652196	2.88534	0	7	5	31	31	109.4045	86.03	0	CHEMBL4792_Ki
N#Cc1ccccc1C(=O)N1CC2CN(c3cnc4ccccc4n3)CC2C1	8999	-3.95419425181586	NonAC molecules	Test Set	369.158960228	2.70988	0	5	2	28	28	105.7915	73.12	0	CHEMBL4792_Ki
Cc1cc(C(C)C)nc(N2CC3CN(C(=O)c4c(F)cccc4-n4nccn4)CC3C2)n1	9	-0.954242509439325	NonAC molecules	Test Set	435.218286672	2.83662	0	7	4	32	32	117.2715	80.04	0	CHEMBL4792_Ki
Cc1cc(C)nc(N2C[C@@H]3CCN(C(=O)c4cc(F)ccc4-n4nccn4)C[C@@H]32)c1	26	-1.41497334797082	NonAC molecules	Training Set	406.191737576	2.76914	0	6	3	30	30	110.1725	67.15	0	CHEMBL4792_Ki
Cc1cc(C)nc(N2CC3CN(C(=O)c4ccc(F)cc4-c4ncco4)CC3C2)n1	19	-1.27875360095283	NonAC molecules	Training Set	407.175753164	3.09594	0	6	3	30	30	108.4995	75.36	0	CHEMBL4792_Ki
Cc1cc(C)nc(N2CC3CN(C(=O)c4cnnc5ccccc45)CC3C2)n1	5000	-3.69897000433602	NonAC molecules	Training Set	374.185509324	2.24504	0	6	2	28	28	106.1405	75.11	0	CHEMBL4792_Ki
Cc1cc(C(=O)O)nc(N2CC3CN(C(=O)c4c(F)cccc4-n4nccn4)CC3C2)n1	8999	-3.95419425181586	NonAC molecules	Training Set	437.16116572	1.41142	1	8	4	32	32	110.1418	117.34	0	CHEMBL4792_Ki
Cc1nc(N2CC3CN(C(=O)c4ccccc4-c4ncn(C)n4)CC3C2)nc(C)c1C	7	-0.845098040014257	NonAC molecules	Training Set	417.227708484	2.40576	0	7	3	31	31	117.7785	80.04	0	CHEMBL4792_Ki
COc1ccc(C(=O)N2CC3CN(c4nc(C)cc(C)n4)CC3C2)c(-c2ncccn2)c1	33	-1.51851393987789	NonAC molecules	Training Set	430.211724072	2.76744	0	7	4	32	32	120.6225	84.34	0	CHEMBL4792_Ki
Cc1cccc(-c2c(F)cccc2C(=O)N2CC3CN(c4nc(C)cc(C)n4)CC3C2)n1	84	-1.92427928606188	AC molecules	Training Set	431.212138672	3.81136	0	5	3	32	32	120.9705	62.22	0	CHEMBL4792_Ki
Cc1cc(C)nc(OCC2CC3CCC2N3C(=O)c2ccc(C)nc2-n2ccnn2)n1	5899	-3.77077839616915	NonAC molecules	Training Set	419.20697304	2.44966	0	8	5	31	31	111.9785	98.92	0	CHEMBL4792_Ki
COc1ccc(C(=O)N2CC3CN(c4ncc5cc(F)ccc5n4)CC3C2)c(-n2nccn2)c1	30	-1.47712125471966	AC molecules	Test Set	459.181901164	2.5666	0	8	4	34	34	122.5035	89.27	0	CHEMBL4792_Ki
Cc1nc(OC[C@H]2CN(C(=O)c3ccccc3-n3nccn3)[C@H](C)CS2)ncc1Cl	32	-1.50514997831991	AC molecules	Training Set	444.113522592	3.04422	0	8	5	30	30	115.3775	86.03	0	CHEMBL4792_Ki
Cc1cnc(OC[C@H]2CN(C(=O)c3ccccc3-n3nccn3)[C@H](C)CS2)nc1Cl	7.4	-0.869231719730976	NonAC molecules	Training Set	444.113522592	3.04422	0	8	5	30	30	115.3775	86.03	0	CHEMBL4792_Ki
Cc1noc(-c2ccccc2)c1CN1CCCC2(CCN(c3cnc4ccccc4n3)CC2)C1=O	138	-2.13987908640124	AC molecules	Test Set	467.232125168	5.00242	0	6	4	35	35	134.745	75.36	0	CHEMBL4792_Ki
Cc1cc(C)nc(N2CC3CN(C(=O)c4cccc(F)c4F)CC3C2)n1	5000	-3.69897000433602	NonAC molecules	Test Set	358.1605177	2.58004	0	4	2	26	26	92.9605	49.33	0	CHEMBL4792_Ki
O=C(c1cc(F)ccc1-n1nccn1)N1C2CCC1C(CNc1cnc3ccccc3n1)C2	1000	-3	AC molecules	Training Set	443.186986544	3.4548	1	7	5	33	33	120.4312	88.83	0	CHEMBL4792_Ki
Cc1cc(C)nc(N2CC3CN(C(=O)c4cc(F)ccc4-c4ncccc4F)CC3C2)n1	120	-2.07918124604762	NonAC molecules	Test Set	435.187066796	3.64204	0	5	3	32	32	116.1915	62.22	0	CHEMBL4792_Ki
Cc1ccc(N2CCCC2)c(C(=O)N2C3CCC2C(COc2ccccn2)C3)n1	840	-2.92427928606188	NonAC molecules	Training Set	392.221226136	3.45732	0	5	5	29	29	111.2395	58.56	0	CHEMBL4792_Ki
Cc1ccc(-n2nccn2)c(C(=O)N2CC3CN(c4nc(C)cnc4C)CC3C2)c1	44	-1.64345267648619	AC molecules	Test Set	403.21205842	2.19096	0	7	3	30	30	112.6985	80.04	0	CHEMBL4792_Ki
Cc1cnc(C)c(N2CC3CN(C(=O)c4ccccc4-c4nnc[nH]4)CC3C2)n1	56	-1.7481880270062	NonAC molecules	Training Set	389.196408356	2.08694	1	6	3	29	29	108.4212	90.9	0	CHEMBL4792_Ki
Cc1ccc(C(=O)N2CC3CN(c4nc(C)cc(C)n4)CC3C2)c(C)c1	1472	-3.16790781000148	AC molecules	Training Set	350.210661452	2.91868	0	4	2	26	26	102.5185	49.33	0	CHEMBL4792_Ki
O=C1N(Cc2cncn2-c2ccccc2)CCCC12CCN(c1cnc3ccccc3n1)CC2	945	-2.97543180850926	NonAC molecules	Training Set	452.232459516	4.2247	0	6	4	34	34	131.633	67.15	0	CHEMBL4792_Ki
O=C(c1ccccc1-n1nccn1)N1CC2CN(c3nccc(C(F)(F)F)n3)CC2C1	75	-1.8750612633917	AC molecules	Training Set	429.152492856	2.2845	0	7	3	31	31	103.4895	80.04	0	CHEMBL4792_Ki
Cc1cnc(C)c(N2C[C@@H]3CCN(C(=O)c4c(F)cccc4-n4nccn4)C[C@@H]32)n1	274	-2.43775056282039	NonAC molecules	Test Set	407.186986544	2.16414	0	7	3	30	30	107.9675	80.04	0	CHEMBL4792_Ki
CNc1cc(N2C[C@@H]3CCN(C(=O)c4cc(F)ccc4-n4nccn4)C[C@@H]32)ncn1	1100	-3.04139268515822	AC molecules	Training Set	408.182235512	1.589	1	8	4	30	30	108.0402	92.07	0	CHEMBL4792_Ki
CCOc1ccc2ccccc2c1C(=O)N1CC2CN(c3nc(C)cc(C)n3)C2C1	42	-1.6232492903979	NonAC molecules	Training Set	402.205576072	3.60614	0	5	4	30	30	117.1505	58.56	0	CHEMBL4792_Ki
O=C(c1cccc(F)c1-n1nccn1)N1C2CCC1C(COc1ccccn1)C2	1000	-3	AC molecules	Test Set	393.1601031	2.8735	0	6	5	29	29	102.1355	73.14	0	CHEMBL4792_Ki
Cc1ccc(-c2ncccn2)c(C(=O)N2CC3CN(c4cc(C(F)(F)F)nc(N(C)C)n4)CC3C2)c1	57	-1.75587485567249	AC molecules	Training Set	497.215093112	3.53522	0	7	4	36	36	128.6625	78.35	0	CHEMBL4792_Ki
COc1cc(N2CC3CN(C(=O)c4c(F)cccc4-n4nccn4)CC3C2)nc(N(C)C)n1	37	-1.56820172406699	NonAC molecules	Training Set	452.20845026	1.4794	0	9	5	33	33	119.3245	92.51	0	CHEMBL4792_Ki
O=C1N(Cc2cccc(-n3cccn3)c2)CCCC12CCN(c1cnc3ccccc3n1)CC2	49	-1.69019608002851	NonAC molecules	Training Set	452.232459516	4.2247	0	6	4	34	34	131.633	67.15	0	CHEMBL4792_Ki
Cc1ccc2ccccc2c1C(=O)N1CC2CN(c3nccc(-c4ccccc4)n3)CC2C1	110	-2.04139268515822	AC molecules	Training Set	434.210661452	4.81362	0	4	3	33	33	131.2495	49.33	0	CHEMBL4792_Ki
O=C1N(Cc2cccc3c2OCCO3)CCCC12CCN(c1cnc3ccccc3n1)CC2	46	-1.66275783168157	NonAC molecules	Test Set	444.216140756	3.8102	0	6	3	33	33	125.501	67.79	0	CHEMBL4792_Ki
CN(C)c1nc(N2CC3CN(C(=O)c4ccc(F)cc4-n4nccn4)CC3C2)cc(C(F)(F)F)n1	28	-1.44715803134222	AC molecules	Training Set	490.185270204	2.4896	0	8	4	35	35	117.7745	83.28	0	CHEMBL4792_Ki
CCCc1nc(C)cc(N2CC3CN(C(=O)c4ccccc4-n4nccn4)CC3C2)n1	8999	-3.95419425181586	NonAC molecules	Training Set	417.227708484	2.52662	0	7	5	31	31	117.2195	80.04	0	CHEMBL4792_Ki
CNc1nc(C)cc(N2C[C@@H]3CCN(C(=O)c4cc(F)ccc4-n4nccn4)C[C@@H]32)n1	310	-2.49136169383427	NonAC molecules	Training Set	422.197885576	1.89742	1	8	4	31	31	112.7772	92.07	0	CHEMBL4792_Ki
O=C(c1cccc(F)c1-n1nccn1)N1C2CCC1C(COc1cccc(C(F)(F)F)n1)C2	196	-2.29225607135648	AC molecules	Training Set	461.147487728	3.8923	0	6	5	33	33	107.1375	73.14	0	CHEMBL4792_Ki
CCOc1ccc(C)nc1C(=O)N1C2CCC1C(COc1ccc(C(F)(F)F)cn1)C2	4700	-3.67209785793572	AC molecules	Training Set	435.176976288	4.27462	0	5	6	31	31	105.9635	64.55	0	CHEMBL4792_Ki
COc1cccc(C(=O)N2CC3CN(c4nc(C)cc(C)n4)CC3C2)c1C	766	-2.8842287696326	AC molecules	Training Set	366.205576072	2.61886	0	5	3	27	27	104.3335	58.56	0	CHEMBL4792_Ki
Cc1cnc(C(=O)N2C3CCC2C(COc2ccccn2)C3)c(-n2nccn2)c1	3700	-3.56820172406699	NonAC molecules	Training Set	390.180423944	2.43782	0	7	5	29	29	104.7095	86.03	0	CHEMBL4792_Ki
Cc1cc(C)nc(N2CC3CN(C(=O)c4cccc(F)c4-c4ncccn4)CC3C2)n1	10	-1	NonAC molecules	Training Set	418.191737576	2.89794	0	6	3	31	31	114.0285	75.11	0	CHEMBL4792_Ki
O=C(c1ccc(F)cc1-n1nccn1)N1C2CCC1C(Nc1cnc(C(F)(F)F)cn1)C2	3200	-3.50514997831991	NonAC molecules	Test Set	447.143071044	3.0728	1	7	4	32	32	103.3582	88.83	0	CHEMBL4792_Ki
O=C(c1ccccc1-c1nnc[nH]1)N1CC2CN(c3nc4ccccc4o3)CC2C1	256	-2.40823996531185	AC molecules	Training Set	400.16477388	2.8213	1	6	3	30	30	110.9242	91.15	0	CHEMBL4792_Ki
Cc1cc(C)nc(N2C[C@@H]3CCN(C(=O)c4c(-c5ccccc5)noc4C)C[C@@H]32)n1	488	-2.68841982200271	AC molecules	Training Set	403.20082504	3.40776	0	6	3	30	30	113.3265	75.36	0	CHEMBL4792_Ki
Cc1cc(C)nc(N2CC3CN(C(=O)c4ncccc4-c4ccccc4)CC3C2)n1	2100	-3.32221929473392	NonAC molecules	Test Set	399.20591042	3.36384	0	5	3	30	30	116.2755	62.22	0	CHEMBL4792_Ki
C[C@@H]1CS[C@@H](COc2ccc(F)cn2)CN1C(=O)c1ccccc1-n1nccn1	1.11111111111111	0.0457574905606751	NonAC molecules	Training Set	413.1321741	2.8265	0	7	5	29	29	107.7935	73.14	0	CHEMBL4792_Ki
Cc1cc(C)nc(NC2CC3CCC2N3C(=O)c2ccccc2-n2nccn2)n1	444	-2.64738297011462	AC molecules	Test Set	389.196408356	2.53174	1	7	4	29	29	107.8722	88.83	0	CHEMBL4792_Ki
Cc1nc(C(=O)N2C3CCC2C(Nc2cnc(C(F)(F)F)cn2)C3)c(-c2ccc(F)cc2)s1	235	-2.37106786227174	AC molecules	Training Set	477.124644108	4.92402	1	6	4	33	33	114.2862	71.01	0	CHEMBL4792_Ki
O=C1N(Cc2c[nH]c3ccccc23)CCCC12CCN(c1ccc3ccccc3n1)CC2	68	-1.83250891270624	NonAC molecules	Training Set	424.226311516	5.1253	1	3	3	32	32	128.5727	52.23	0	CHEMBL4792_Ki
Cc1ccc(-c2ncccn2)c(C(=O)N2CC(COc3ccc(F)cn3)CCCC2C)c1	14	-1.14612803567824	AC molecules	Training Set	434.211804324	4.69592	0	5	5	32	32	119.7345	68.21	0	CHEMBL4792_Ki
Cc1ccc(C(=O)N2C3CCC2C(COc2cnc4ccccc4n2)C3)c(-n2ccnn2)n1	3200	-3.50514997831991	AC molecules	Training Set	441.191322976	2.98602	0	8	5	33	33	120.0105	98.92	0	CHEMBL4792_Ki
Cc1cc(N2CC3CN(C(=O)c4ccccc4-n4nccn4)CC3C2)nc(N(C)C)n1	71	-1.85125834871908	NonAC molecules	Training Set	418.222957452	1.64012	0	8	4	31	31	117.5515	83.28	0	CHEMBL4792_Ki
CCOc1ccc(C)nc1C(=O)N1C2CCC1C(Nc1ccc(C(F)(F)F)cn1)C2	800	-2.90308998699194	AC molecules	Training Set	420.177310636	4.06012	1	5	5	30	30	104.3892	67.35	0	CHEMBL4792_Ki
Cc1nc(N2CC3CN(C(=O)c4c(F)cccc4-n4nccn4)CC3C2)nc2c1CCC2	7	-0.845098040014257	AC molecules	Training Set	433.202636608	2.20192	0	7	3	32	32	115.2075	80.04	0	CHEMBL4792_Ki
O=C(c1ccccc1-c1cccs1)N1CC2CN(c3cnc4ccccc4n3)C2C1	77	-1.88649072517248	NonAC molecules	Training Set	412.13578226	4.3191	0	5	3	30	30	119.8205	49.33	0	CHEMBL4792_Ki
Cc1ncc(CN2CCCC3(CCN(c4cnc5ccccc5n4)CC3)C2=O)c2c1OC(C)(C)OC2	249	-2.39619934709574	AC molecules	Training Set	487.258339916	4.38752	0	7	3	36	36	136.539	80.68	0	CHEMBL4792_Ki
O=C1N(Cc2c[nH]c3ccccc23)CCCC12CCN(c1cc3nccnc3cn1)CC2	81	-1.90848501887865	NonAC molecules	Training Set	426.216809452	3.9153	1	5	3	32	32	124.1627	78.01	0	CHEMBL4792_Ki
CN(C)c1cc(N2CC3CN(C(=O)c4ccccc4-n4nccn4)CC3C2)nc(C(F)(F)F)n1	33	-1.51851393987789	AC molecules	Training Set	472.194692016	2.3505	0	8	4	34	34	117.8165	83.28	0	CHEMBL4792_Ki
C[C@@H]1CC[C@@H](Oc2cc(C#N)ccn2)CN1C(=O)c1cccc(F)c1-c1ncccn1	12.4	-1.09342168516224	NonAC molecules	Training Set	417.1601031	3.62148	0	6	4	31	31	110.5265	92	0	CHEMBL4792_Ki
O=C(c1cccc2ccccc12)N1C2CCC1C(COc1ccc(F)cn1)C2	164	-2.2148438480477	AC molecules	Training Set	376.158706132	4.446	0	3	4	28	28	104.7245	42.43	0	CHEMBL4792_Ki
Cc1nc(N2CC3CN(C(=O)c4ncccc4-n4nccn4)CC3C2)nc(C)c1Cl	16	-1.20411998265592	NonAC molecules	Training Set	424.152684972	1.93094	0	8	3	30	30	110.7665	92.93	0	CHEMBL4792_Ki
Cc1ccc(-n2cccn2)c(C(=O)N2C3CCC2C(COc2ncc(F)cn2)C3)n1	4600	-3.66275783168157	NonAC molecules	Training Set	408.171002132	2.57692	0	7	5	30	30	104.6675	86.03	0	CHEMBL4792_Ki
O=C1N(Cc2c[nH]c3ccccc23)CCCC12CCN(c1nccc(-c3ccncc3)n1)CC2	156	-2.19312459835446	NonAC molecules	Training Set	452.232459516	4.4291	1	5	4	34	34	132.0927	78.01	0	CHEMBL4792_Ki
Cc1cc(C)nc(N2CC3CN(C(=O)c4ncccc4-c4nc(C)no4)CC3C2)n1	940	-2.9731278535997	NonAC molecules	Training Set	405.191322976	2.05526	0	8	3	30	30	108.8685	101.14	0	CHEMBL4792_Ki
Cc1noc(-c2ccccc2C(=O)N2CC3CN(c4nc(C)c5c(n4)CCC5)CC3C2)n1	18	-1.25527250510331	AC molecules	Training Set	430.211724072	2.84054	0	7	3	32	32	118.3615	88.25	0	CHEMBL4792_Ki
COc1ccc(C(=O)N2CC3CN(c4nc5ccccc5s4)CC3C2)c(OC)c1	730	-2.86332286012046	AC molecules	Training Set	409.146012596	3.5219	0	6	4	29	29	114.2625	54.9	0	CHEMBL4792_Ki
Cc1cc(C)nc(N2CC3CN(C(=O)c4c(F)cccc4-c4ncccn4)CC3C2)n1	7	-0.845098040014257	NonAC molecules	Training Set	418.191737576	2.89794	0	6	3	31	31	114.0285	75.11	0	CHEMBL4792_Ki
COc1ccnc(N2CC3CN(C(=O)c4ccc(F)c5ccccc45)CC3C2)n1	167	-2.22271647114758	AC molecules	Training Set	392.164854132	2.9859	0	5	3	29	29	107.5865	58.56	0	CHEMBL4792_Ki
Cc1ccc(C(=O)N2C[C@H](Oc3cc(C#N)ccn3)CC[C@H]2C)c(-n2nccn2)n1	162	-2.20951501454263	NonAC molecules	Training Set	403.175672912	2.3095	0	8	4	30	30	106.9915	109.82	0	CHEMBL4792_Ki
O=C(c1cc(F)ccc1-n1nccn1)N1CC[C@H]2CN(c3nccc(C(F)(F)F)n3)[C@H]2C1	370	-2.56820172406699	NonAC molecules	Training Set	447.143071044	2.5661	0	7	3	32	32	103.4955	80.04	0	CHEMBL4792_Ki
Cc1cc(C)nc(N2CC3CN(C(=O)c4sccc4-n4cccc4)CC3C2)n1	542	-2.73399928653839	NonAC molecules	Test Set	393.162331356	3.15404	0	6	3	28	28	110.2485	54.26	0	CHEMBL4792_Ki
COc1cccc(CN2CCCC3(CCN(c4cnc5ccccc5n4)CC3)C2=O)c1OC	782	-2.89320675305985	AC molecules	Training Set	446.23179082	4.0562	0	6	5	33	33	127.615	67.79	0	CHEMBL4792_Ki
Cc1nccnc1N1C[C@@H]2CCN(C(=O)c3c(F)cccc3-n3nccn3)C[C@@H]21	10000	-4	AC molecules	Training Set	393.17133648	1.85572	0	7	3	29	29	103.2305	80.04	0	CHEMBL4792_Ki
Cc1cccc(C(=O)N2C3CCC2C(Nc2ncc(C(F)(F)F)cn2)C3)c1-c1ncccn1	1200	-3.07918124604762	NonAC molecules	Training Set	454.172893952	4.11842	1	6	4	33	33	114.2462	83.9	0	CHEMBL4792_Ki
Cc1cccc(-n2nccn2)c1C(=O)N1C2CCC1C(COc1ccc(F)cn1)C2	94	-1.9731278535997	AC molecules	Training Set	407.175753164	3.18192	0	6	5	30	30	106.8725	73.14	0	CHEMBL4792_Ki
Cc1cc(N2C[C@@H]3CCN(C(=O)c4c(F)cccc4-c4ncccn4)C[C@@H]32)nc(C(F)(F)F)n1	84	-1.92427928606188	AC molecules	Training Set	472.16347214	3.75082	0	6	3	34	34	114.3415	75.11	0	CHEMBL4792_Ki
Cc1nc(CN2CCCC3(CCN(c4cnc5ccccc5n4)CC3)C2=O)c(-c2cccc(F)c2)s1	55	-1.74036268949424	AC molecules	Training Set	501.199859736	5.61002000000001	0	6	4	36	36	140.314	62.22	0	CHEMBL4792_Ki
Cc1cc(C)nc(NCC2CC3CCC2N3C(=O)c2cc(F)ccc2-n2nccn2)n1	512	-2.70926996097583	NonAC molecules	Test Set	421.202636608	2.91844	1	7	5	31	31	112.3992	88.83	0	CHEMBL4792_Ki
Cc1cc(C)nc(N2CC3CN(C(=O)c4ccccc4Br)CC32)n1	1051	-3.02160271602824	AC molecules	Training Set	386.074223328	2.81674	0	4	2	24	24	96.1755	49.33	0	CHEMBL4792_Ki
CCOc1ccc(C)nc1C(=O)N1C2CCC1C(Nc1ncc(C(F)(F)F)cn1)C2	7399	-3.86917302732168	AC molecules	Training Set	421.172559604	3.45512	1	6	5	30	30	102.1842	80.24	0	CHEMBL4792_Ki
Cc1cc(C)nc(N2CC3CN(C(=O)c4cccc(F)c4-c4ccccn4)CC3C2)n1	15	-1.17609125905568	NonAC molecules	Training Set	417.196488608	3.50294	0	5	3	31	31	116.2335	62.22	0	CHEMBL4792_Ki
O=C1N(Cc2cnc3ccccn23)CCCC12CCN(c1cnc3ccccc3n1)CC2	258	-2.41161970596323	NonAC molecules	Training Set	426.216809452	3.6867	0	6	3	32	32	123.261	66.63	0	CHEMBL4792_Ki
CCc1cc(C)nc(N2CC3CN(C(=O)c4c(F)cccc4-n4nccn4)CC3C2)n1	6	-0.778151250383644	NonAC molecules	Training Set	421.202636608	2.27562	0	7	4	31	31	112.5605	80.04	0	CHEMBL4792_Ki
Cc1cc(C)nc(N2CC3CN(C(=O)c4cccc5cccnc45)CC3C2)n1	1438	-3.15775888604686	NonAC molecules	Training Set	373.190260356	2.85004	0	5	2	28	28	108.3455	62.22	0	CHEMBL4792_Ki
Cc1cccc(-c2ncccn2)c1C(=O)N1C2CCC1C(COc1ccc(F)cn1)C2	286	-2.45636603312904	NonAC molecules	Training Set	418.180504196	4.05822	0	5	5	31	31	112.9815	68.21	0	CHEMBL4792_Ki
Cc1cc(C)nc(N2CC3CCN(C(=O)c4ccccc4-c4ncccn4)CC32)n1	21	-1.32221929473392	NonAC molecules	Training Set	400.201159388	2.90134	0	6	3	30	30	114.1185	75.11	0	CHEMBL4792_Ki
O=C(c1ccccc1-n1nccn1)N1C2CCC1C(Nc1cccc(C(F)(F)F)n1)C2	736	-2.8668778143375	AC molecules	Training Set	428.157243888	3.5387	1	6	4	31	31	105.6052	75.94	0	CHEMBL4792_Ki
Cc1ccc(-n2nccn2)c(C(=O)N2CC(COc3ccc(F)c(C)c3)COCC2C)c1	8.7	-0.939519252618618	AC molecules	Training Set	438.206718944	3.57934	0	6	5	32	32	117.5355	69.48	0	CHEMBL4792_Ki
Cc1cc(C)nc(OCC2CC3CCC2N3C(=O)c2c(C)noc2-c2ccccc2)n1	1203	-3.08026562733984	NonAC molecules	Training Set	418.200490692	4.12896	0	6	5	31	31	114.7635	81.35	0	CHEMBL4792_Ki
Cc1noc(-c2ccccc2C(=O)N2C3CCC2C(COc2cnc4ccccc4n2)C3)n1	2000	-3.30102999566398	AC molecules	Test Set	441.180089596	4.06032	0	7	5	33	33	120.5905	94.24	0	CHEMBL4792_Ki
Cc1ccc(-n2nccn2)c(C(=O)N2C[C@H](COc3ccc(F)cn3)SC[C@H]2C)c1	2.63157894736842	0.42021640338319	NonAC molecules	Training Set	427.147824164	3.13492	0	7	5	30	30	112.5305	73.14	0	CHEMBL4792_Ki
Cc1cccc(OCC2CC3CCC2N3C(=O)c2ccccc2-c2nc(C)no2)n1	300	-2.47712125471966	AC molecules	Training Set	404.184840628	3.82054	0	6	5	30	30	110.0265	81.35	0	CHEMBL4792_Ki
Cc1cnc(N2CC3CN(C(=O)c4ccccc4-c4ccccc4)CC3C2)c(C)n1	579	-2.76267856372744	AC molecules	Training Set	398.210661452	3.96884	0	4	3	30	30	118.4805	49.33	0	CHEMBL4792_Ki
Cc1cc(=O)[nH]c(N2CC3CN(C(=O)c4c(F)cccc4-n4nccn4)CC3C2)n1	8999	-3.95419425181586	NonAC molecules	Training Set	409.1662511	1.00652	1	7	3	30	30	106.0082	100.01	0	CHEMBL4792_Ki
Cc1[nH]c2ccccc2c1CN1CCCC2(CCN(c3cnc4ccccc4n3)CC2)C1=O	244	-2.38738982633873	AC molecules	Training Set	439.237210548	4.82872	1	4	3	33	33	131.1047	65.12	0	CHEMBL4792_Ki
CCOc1ccc(C)nc1C(=O)N1C2CCC1C(COc1ccc(Br)cn1)C2	1800	-3.25527250510331	AC molecules	Training Set	445.100103728	4.01832	0	5	6	28	28	108.6615	64.55	0	CHEMBL4792_Ki
O=C(c1ccccc1-c1cccs1)N1CC2CN(c3ncccc3C(F)(F)F)CC2C1	119	-2.07554696139253	AC molecules	Test Set	443.12791792	5.0373	0	4	3	31	31	114.0905	36.44	0	CHEMBL4792_Ki
Cc1cc(C)nc(N2CC3CN(C(=O)c4c(-n5nccn5)ccc5c4OCO5)CC3C2)n1	103	-2.01283722470517	AC molecules	Training Set	433.186237596	1.61124	0	9	3	32	32	114.0845	98.5	0	CHEMBL4792_Ki
O=C(c1c(F)cccc1-c1ncccn1)N1C2CCC1C(Nc1cnc(C(F)(F)F)cn1)C2	558	-2.74663419893758	AC molecules	Training Set	458.147822076	3.9491	1	6	4	33	33	109.4672	83.9	0	CHEMBL4792_Ki
O=C(c1cccc(F)c1Br)N1CC2CN(c3ncc4cc(F)ccc4n3)CC2C1	650	-2.81291335664286	AC molecules	Test Set	458.055379704	3.8789	0	4	2	29	29	108.6925	49.33	0	CHEMBL4792_Ki
Cc1ccc(-c2ccccc2C(=O)N2CC3CN(c4nccc(-c5ccccc5)n4)CC3C2)cc1	1099	-3.04099769242349	AC molecules	Training Set	460.226311516	5.32742000000001	0	4	4	35	35	139.1795	49.33	0	CHEMBL4792_Ki
CCCOc1ncccc1C(=O)N1CC2CN(c3ccc(C(F)(F)F)cn3)CC2C1	10000	-4	AC molecules	Training Set	420.177310636	3.4926	0	5	5	30	30	104.3585	58.56	0	CHEMBL4792_Ki
Cc1cc(C)nc(N2CC3CN(C(=O)c4ncoc4-c4ccccc4)CC3C2)n1	480	-2.68124123737559	NonAC molecules	Training Set	389.185174976	2.95684	0	6	3	29	29	108.5415	75.36	0	CHEMBL4792_Ki
Cc1cc(C)nc(N2CC3CN(C(=O)c4cccnc4-c4cc[nH]n4)CC3C2)n1	69	-1.83884909073726	NonAC molecules	Training Set	389.196408356	2.08694	1	6	3	29	29	108.4212	90.9	0	CHEMBL4792_Ki
Cc1cc(C)nc(N2C[C@@H]3CCN(C(=O)c4cc(C)c(C)nc4-n4nccn4)C[C@@H]32)n1	230	-2.36172783601759	NonAC molecules	Training Set	418.222957452	2.03688	0	8	3	31	31	115.2785	92.93	0	CHEMBL4792_Ki
Cc1cc(C)nc(N2C[C@@H]3CCN(C(=O)c4c[nH]nc4-c4ccccc4)C[C@@H]32)n1	5999	-3.77807886193746	NonAC molecules	Training Set	388.201159388	2.83444	1	5	3	29	29	110.6742	78.01	0	CHEMBL4792_Ki
Cc1ccnc(N2CC3CN(C(=O)c4ccccc4-c4nnc[nH]4)CC3C2)n1	509	-2.70671778233676	NonAC molecules	Training Set	375.180758292	1.77852	1	6	3	28	28	103.6842	90.9	0	CHEMBL4792_Ki
Cc1cc(C)nc(N2CC3CN(C(=O)c4cc(F)c(F)cc4-n4nccn4)CC3C2)n1	127	-2.10380372095596	NonAC molecules	Test Set	425.177564732	2.16074	0	7	3	31	31	107.8775	80.04	0	CHEMBL4792_Ki
Cc1ccc(-n2nccn2)c(C(=O)N2C3CCC2C(COc2cc(C)nc(C(F)(F)F)n2)C3)c1	32	-1.50514997831991	NonAC molecules	Training Set	472.183458636	3.76504	0	7	5	34	34	114.4485	86.03	0	CHEMBL4792_Ki
O=C(c1cccc(F)c1-c1ncccn1)N1CC2CN(c3cnc4cc(F)c(F)cc4n3)CC2C1	16	-1.20411998265592	AC molecules	Training Set	476.157243888	3.7125	0	6	3	35	35	121.9765	75.11	0	CHEMBL4792_Ki
Cc1cc(C)nc(N2C[C@@H]3CCN(C(=O)c4ccc(C(F)(F)F)nc4-n4ccnn4)C[C@@H]32)n1	540	-2.73239375982297	AC molecules	Training Set	458.179041952	2.43884	0	8	3	33	33	110.8065	92.93	0	CHEMBL4792_Ki
Cc1ccc(-n2nccn2)c(C(=O)N2CC3CN(c4nccc(-c5ccccc5)n4)CC3C2)c1	55	-1.74036268949424	AC molecules	Training Set	451.21205842	3.24112	0	7	4	34	34	128.6605	80.04	0	CHEMBL4792_Ki
O=C(c1ccccc1-c1cccs1)N1CC2CN(c3nccc(-c4cn[nH]c4)n3)CC2C1	42	-1.6232492903979	NonAC molecules	Training Set	442.157580324	3.8036	1	6	4	32	32	124.4652	78.01	0	CHEMBL4792_Ki
Cc1cccc(-c2ccc(F)cc2C(=O)N2CC3CN(c4nc(C)cc(C)n4)CC3C2)n1	570	-2.75587485567249	NonAC molecules	Training Set	431.212138672	3.81136	0	5	3	32	32	120.9705	62.22	0	CHEMBL4792_Ki
Cc1nc(C(=O)N2CC3CN(c4nccc(-c5ccccc5)n4)C3C2)c(-c2ccccc2F)s1	137	-2.13672056715641	AC molecules	Test Set	471.152909544	4.67542	0	6	4	34	34	130.2405	62.22	0	CHEMBL4792_Ki
COc1ccc(C(=O)N2CC[C@H]3CN(c4nc(C)cc(C)n4)[C@H]3C2)c(-n2ccnn2)n1	700	-2.84509804001426	AC molecules	Training Set	420.202222008	1.42864	0	9	4	31	31	112.3565	102.16	0	CHEMBL4792_Ki
O=C1N(Cc2cccc(-n3ccnn3)c2)CCCC12CCN(c1cnc3ccccc3n1)CC2	247	-2.39269695325967	NonAC molecules	Training Set	453.227708484	3.6197	0	7	4	34	34	129.428	80.04	0	CHEMBL4792_Ki
Cc1cc(C)nc(N2CC3CN(C(=O)c4ccc(F)cc4-c4ccccn4)CC3C2)n1	23	-1.36172783601759	NonAC molecules	Training Set	417.196488608	3.50294	0	5	3	31	31	116.2335	62.22	0	CHEMBL4792_Ki
Cn1cc(CN2C(=O)CCCC23CCN(c2cnc4ccccc4n2)CC3)c2cccnc21	39	-1.5910646070265	AC molecules	Training Set	440.232459516	4.0682	0	6	3	33	33	128.831	67.15	0	CHEMBL4792_Ki
CCOc1ccc(C(=O)N2C[C@H](Oc3cc(C#N)ccn3)CC[C@H]2C)c(-n2nccn2)c1	3915	-3.59273176639396	NonAC molecules	Training Set	432.190988628	3.00478	0	8	6	32	32	115.6285	106.16	0	CHEMBL4792_Ki
O=C(c1cccc(F)c1-c1ncco1)N1C2CCC1C(Nc1ncc(C(F)(F)F)cn1)C2	1700	-3.23044892137827	NonAC molecules	Training Set	447.131837664	4.1471	1	6	4	32	32	103.9382	84.15	0	CHEMBL4792_Ki
O=C(c1ccccc1Br)N1CC2CN(c3cnc4ccccc4n3)CC2C1	616	-2.78958071216443	NonAC molecules	Training Set	422.074223328	3.6007	0	4	2	27	27	108.7765	49.33	0	CHEMBL4792_Ki
O=C(c1ccccc1-n1nccn1)N1C2CCC1C(Nc1cc(C(F)(F)F)ccn1)C2	128	-2.10720996964787	NonAC molecules	Training Set	428.157243888	3.5387	1	6	4	31	31	105.6052	75.94	0	CHEMBL4792_Ki
Cc1cc(C)nc(N2CC3CN(C(=O)c4cccnc4-c4ncccn4)CC3C2)n1	560	-2.7481880270062	NonAC molecules	Training Set	401.196408356	2.15384	0	7	3	30	30	111.8655	88	0	CHEMBL4792_Ki
Cc1cc(C)nc(N2C[C@@H]3CCN(C(=O)c4ncoc4-c4cccc(Cl)c4)C[C@@H]32)n1	126	-2.10037054511756	NonAC molecules	Training Set	423.146202624	3.75274	0	6	3	30	30	113.5995	75.36	0	CHEMBL4792_Ki
Cc1cc(C)nc(N2CC3CN(C(=O)c4ccccc4C#N)CC3C2)n1	5000	-3.69897000433602	NonAC molecules	Test Set	347.174610292	2.17352	0	5	2	26	26	97.7595	73.12	0	CHEMBL4792_Ki
Cc1cc(C)nc(N2CC3CN(C(=O)c4cc(F)ccc4C)CC3C2)n1	836	-2.92220627743902	AC molecules	Training Set	354.185589576	2.74936	0	4	2	26	26	97.7395	49.33	0	CHEMBL4792_Ki
Cc1ccnc(OC[C@H]2CN(C(=O)c3ccccc3-n3nccn3)[C@H](C)CS2)c1	192	-2.28330122870355	NonAC molecules	Test Set	409.157245976	2.99582	0	7	5	29	29	112.5725	73.14	0	CHEMBL4792_Ki
Cc1cc(C)nc(N2CC3CCN(C(=O)c4ccccc4-c4cccs4)CC32)n1	4	-0.602059991327962	NonAC molecules	Test Set	404.167082388	4.17284	0	5	3	29	29	116.4055	49.33	0	CHEMBL4792_Ki
Cc1cc(-c2ccc(C)nc2C(=O)N2C3CCC2C(COc2ccc(F)cn2)C3)on1	174	-2.2405492482826	NonAC molecules	Training Set	422.175418816	3.95964	0	6	5	31	31	109.9845	81.35	0	CHEMBL4792_Ki
Cc1cc(C)nc(N2CC3CN(C(=O)c4ccccc4Br)CC3C2)n1	379	-2.57863920996807	NonAC molecules	Training Set	400.089873392	3.06434	0	4	2	25	25	100.7445	49.33	0	CHEMBL4792_Ki
O=C(c1cccc(F)c1-n1nccn1)N1CC2CN(c3ncc4cc(F)ccc4n3)CC2C1	39	-1.5910646070265	AC molecules	Test Set	447.161914668	2.6971	0	7	3	33	33	115.9095	80.04	0	CHEMBL4792_Ki
O=C(c1cccc(F)c1-n1nccn1)N1C2CCC1C(Nc1cnc(C(F)(F)F)cn1)C2	1230	-3.0899051114394	NonAC molecules	Training Set	447.143071044	3.0728	1	7	4	32	32	103.3582	88.83	0	CHEMBL4792_Ki
Cc1cc(N2CC3CCN(C(=O)c4cc(F)ccc4-n4nccn4)CC32)nc(C(F)(F)F)n1	34	-1.53147891704226	AC molecules	Training Set	461.158721108	2.87452	0	7	3	33	33	108.2325	80.04	0	CHEMBL4792_Ki
Cc1ccc(-c2sc(C)nc2C(=O)N2CC[C@H]3CN(c4nc(C)cc(C)n4)[C@H]3C2)cc1	62	-1.79239168949825	AC molecules	Training Set	433.193631484	4.18468	0	6	3	31	31	123.6745	62.22	0	CHEMBL4792_Ki
Cc1nc(N2CC3CN(C(=O)c4c(F)cccc4-n4nccn4)CC3C2)[nH]c(=O)n1	10000	-4	NonAC molecules	Training Set	410.161500068	0.40152	1	8	3	30	30	103.8032	112.9	0	CHEMBL4792_Ki
Cc1ccc(-c2ncccn2)c(C(=O)N2C3CCC2C(Nc2cnc4ccccc4n2)C3)n1	90	-1.95424250943932	AC molecules	Test Set	437.196408356	3.64782	1	7	4	33	33	124.5452	96.79	0	CHEMBL4792_Ki
Cc1cc(N2CC3CCN(C(=O)c4ccccc4-n4nccn4)CC32)nc(N(C)C)n1	90	-1.95424250943932	NonAC molecules	Training Set	418.222957452	1.78262	0	8	4	31	31	117.5995	83.28	0	CHEMBL4792_Ki
Cc1ccc(-n2nccn2)c(C(=O)N2CCCCC(COc3ccc(F)c(C)c3)C2)c1	7.9	-0.897627091290441	AC molecules	Training Set	422.211804324	4.34454	0	5	5	31	31	115.9725	60.25	0	CHEMBL4792_Ki
O=C(c1ccc(F)cc1-c1ncccn1)N1C2CCC1C(Nc1ccc(C(F)(F)F)cn1)C2	1300	-3.11394335230684	AC molecules	Test Set	457.152573108	4.5541	1	5	4	33	33	111.6722	71.01	0	CHEMBL4792_Ki
Cc1cncc(N2C[C@@H]3CCN(C(=O)c4ccc(F)cc4-n4nccn4)C[C@@H]32)n1	494	-2.69372694892365	AC molecules	Training Set	393.17133648	1.85572	0	7	3	29	29	103.2305	80.04	0	CHEMBL4792_Ki
Cc1nc(N2CC3CN(C(=O)c4cccc(F)c4-n4nccn4)CC3C2)nc(C)c1C	7	-0.845098040014257	AC molecules	Training Set	421.202636608	2.33006	0	7	3	31	31	112.6565	80.04	0	CHEMBL4792_Ki
COc1cc(C)nc(N2CC3CN(C(=O)c4c(F)cccc4-n4nccn4)CC3C2)n1	9	-0.954242509439325	NonAC molecules	Test Set	423.181901164	1.72182	0	8	4	31	31	109.7345	89.27	0	CHEMBL4792_Ki
O=C(c1ccccc1-n1cccc1)N1CC2CN(c3nccc(-c4ccccc4)n3)CC2C1	415	-2.61804809671209	NonAC molecules	Training Set	435.20591042	4.1427	0	5	4	33	33	128.3335	54.26	0	CHEMBL4792_Ki
Cc1ccnc(N2CC3CN(C(=O)c4ccccc4Br)CC32)n1	9322	-3.96950909859657	NonAC molecules	Training Set	372.058573264	2.50832	0	4	2	23	23	91.4385	49.33	0	CHEMBL4792_Ki
Cc1cc(C)nc(N2CC3CN(C(=O)c4ccccc4-c4ncnn4C)CC3C2)n1	10000	-4	NonAC molecules	Training Set	403.21205842	2.09734	0	7	3	30	30	113.0415	80.04	0	CHEMBL4792_Ki
Cc1cc(C)nc(NC2CC3CCC2N3C(=O)c2ccc(F)cc2-n2nccn2)n1	553	-2.7427251313047	NonAC molecules	Training Set	407.186986544	2.67084	1	7	4	30	30	107.8302	88.83	0	CHEMBL4792_Ki
Cc1ccc(-n2nccn2)c(C(=O)N2CCC3CN(c4nc(C)cc(C)n4)C3C2)c1	13	-1.11394335230684	NonAC molecules	Training Set	403.21205842	2.33346	0	7	3	30	30	112.7465	80.04	0	CHEMBL4792_Ki
COc1cccc(-n2nccn2)c1C(=O)N1C2CCC1C(Nc1cnc(C(F)(F)F)cn1)C2	239	-2.37839790094814	AC molecules	Training Set	459.16305754	2.9423	1	8	5	33	33	109.9522	98.06	0	CHEMBL4792_Ki
O=C(c1ccccc1-c1ccccc1)N1CC2CN(c3nccc(-c4cn[nH]c4)n3)CC2C1	224	-2.35024801833416	NonAC molecules	Test Set	436.201159388	3.7421	1	5	4	33	33	126.5882	78.01	0	CHEMBL4792_Ki
O=C1N(Cc2ncoc2-c2ccccc2)CCCC12CCN(c1cnc3ccccc3n1)CC2	8	-0.903089986991944	NonAC molecules	Training Set	453.216475104	4.694	0	6	4	34	34	130.008	75.36	0	CHEMBL4792_Ki
Cc1cc(C)nc(N2CC3CN(C(=O)c4cccc(F)c4-c4nc(C)no4)CC3C2)n1	13	-1.11394335230684	NonAC molecules	Training Set	422.186652196	2.79936	0	7	3	31	31	111.0315	88.25	0	CHEMBL4792_Ki
O=C(c1cccc(F)c1-n1nccn1)N1C2CCC1C(Nc1ncc(C(F)(F)F)cn1)C2	1700	-3.23044892137827	NonAC molecules	Training Set	447.143071044	3.0728	1	7	4	32	32	103.3582	88.83	0	CHEMBL4792_Ki
COc1ccc(-n2nccn2)c(C(=O)N2CC3CN(c4cnc5cc(F)c(F)cc5n4)CC3C2)c1	58	-1.76342799356294	AC molecules	Training Set	477.172479352	2.7057	0	8	4	35	35	122.4615	89.27	0	CHEMBL4792_Ki
Cc1cnc(-n2nccn2)c(C(=O)N2CC[C@H]3CN(c4nc(C)cc(C)n4)[C@H]3C2)c1	370	-2.56820172406699	NonAC molecules	Training Set	404.207307388	1.72846	0	8	3	30	30	110.5415	92.93	0	CHEMBL4792_Ki
Cc1cc(C)nc(N2CC3CCN(C(=O)c4ccc(F)cc4-n4nccn4)CC32)n1	13	-1.11394335230684	NonAC molecules	Training Set	407.186986544	2.16414	0	7	3	30	30	107.9675	80.04	0	CHEMBL4792_Ki
COc1cccc(OC)c1C(=O)N1CC2CN(c3nc4ccccc4o3)CC2C1	1015	-3.00646604224923	AC molecules	Training Set	393.168856216	3.0534	0	6	4	29	29	108.6515	68.04	0	CHEMBL4792_Ki
Cc1nccnc1N1C[C@@H]2CCN(C(=O)c3cc(F)ccc3-n3nccn3)C[C@@H]21	10000	-4	AC molecules	Training Set	393.17133648	1.85572	0	7	3	29	29	103.2305	80.04	0	CHEMBL4792_Ki
COc1cccc(OC)c1C(=O)N1CC2CN(c3cnc4ccccc4n3)CC2C1	852	-2.9304395947667	AC molecules	Training Set	404.184840628	2.8554	0	6	4	30	30	114.1805	67.79	0	CHEMBL4792_Ki
O=C(c1ccccc1-c1ccco1)N1CCC2CN(c3cnc4ccccc4n3)C2C1	10	-1	NonAC molecules	Test Set	410.174275944	4.2407	0	5	3	31	31	118.8265	62.47	0	CHEMBL4792_Ki
O=C(c1occc1-c1ccccc1)N1C2CCC1C(COc1ccc(F)cn1)C2	380	-2.57978359661681	AC molecules	Training Set	392.153620752	4.5528	0	4	5	29	29	104.9205	55.57	0	CHEMBL4792_Ki
Cc1ccc(C)c(CN2CCCC3(CCN(c4cnc5ccccc5n4)CC3)C2=O)c1	205	-2.31175386105575	AC molecules	Training Set	414.24196158	4.65584	0	4	3	31	31	123.985	49.33	0	CHEMBL4792_Ki
Cc1cc(C(=O)N(C)C)nc(N2CC3CN(C(=O)c4c(F)cccc4-n4nccn4)CC3C2)n1	265	-2.42324587393681	NonAC molecules	Training Set	464.20845026	1.41502	0	8	4	34	34	121.2	100.35	0	CHEMBL4792_Ki
Cc1cc(C)nc(N2C[C@@H]3CCN(C(=O)c4cc(F)ccc4-c4cncnc4)C[C@@H]32)n1	550	-2.74036268949424	NonAC molecules	Training Set	418.191737576	3.04044	0	6	3	31	31	114.0765	75.11	0	CHEMBL4792_Ki
CCOc1ccc2ccccc2c1C(=O)N1C2CCC1C(COc1ccc(F)cn1)C2	11	-1.04139268515822	NonAC molecules	Training Set	420.18492088	4.8447	0	4	6	31	31	115.8935	51.66	0	CHEMBL4792_Ki
Cc1ccc(OCC2CC3CCC2N3C(=O)c2ccc(C)nc2-n2ccnn2)nc1	1200	-3.07918124604762	AC molecules	Training Set	404.196074008	2.74624	0	7	5	30	30	109.4465	86.03	0	CHEMBL4792_Ki
Cc1cc(C)nc(N2C[C@@H]3CCN(C(=O)c4cccc(F)c4-n4cccn4)C[C@@H]32)n1	57	-1.75587485567249	NonAC molecules	Training Set	406.191737576	2.76914	0	6	3	30	30	110.1725	67.15	0	CHEMBL4792_Ki
Cc1ccc(OCC2CC3CCC2N3C(=O)c2cccc(F)c2-n2nccn2)nc1	250	-2.39794000867204	NonAC molecules	Training Set	407.175753164	3.18192	0	6	5	30	30	106.8725	73.14	0	CHEMBL4792_Ki
O=C(c1cccc(F)c1-c1ncccn1)N1C2CCC1C(Nc1nccn3c(C(F)(F)F)nnc13)C2	2560	-3.40823996531185	AC molecules	Training Set	498.153970076	3.5968	1	8	4	36	36	118.2172	101.2	0	CHEMBL4792_Ki
C[C@@H]1CS[C@@H](COc2ccc(Cl)cn2)CN1C(=O)c1ccccc1-n1nccn1	1.7	-0.230448921378274	NonAC molecules	Training Set	429.10262356	3.3408	0	7	5	29	29	112.8455	73.14	0	CHEMBL4792_Ki
Cc1ccc(C(=O)N2C3CCC2C(Nc2ccc(C(F)(F)F)cn2)C3)c(-n2ccnn2)n1	1200	-3.07918124604762	AC molecules	Test Set	443.16814292	3.24212	1	7	4	32	32	108.1372	88.83	0	CHEMBL4792_Ki
O=C(c1cccc(F)c1-n1nccn1)N1C2CCC1C(COc1ccc(F)cn1)C2	245	-2.38916608436453	AC molecules	Training Set	411.150681288	3.0126	0	6	5	30	30	102.0935	73.14	0	CHEMBL4792_Ki
Cc1cc(C)nc(N2CC3CN(S(=O)(=O)c4ccccc4-c4ccccc4)CC3C2)n1	230	-2.36172783601759	AC molecules	Test Set	434.177647072	3.51734	0	5	4	31	31	121.3358	66.4	0	CHEMBL4792_Ki
O=C(c1ncccc1-n1nccn1)N1C2CCC1C(COc1ccccn1)C2	3300	-3.51851393987789	NonAC molecules	Training Set	376.16477388	2.1294	0	7	5	28	28	99.9725	86.03	0	CHEMBL4792_Ki
Cc1nccnc1N1C[C@@H]2CCN(C(=O)c3ccccc3-n3nccn3)C[C@@H]21	10000	-4	AC molecules	Training Set	375.180758292	1.71662	0	7	3	28	28	103.2725	80.04	0	CHEMBL4792_Ki
O=C1N(Cc2cccc(-c3ccncc3)c2)CCCC12CCN(c1cnc3ccccc3n1)CC2	217	-2.33645973384853	NonAC molecules	Test Set	463.237210548	5.101	0	5	4	35	35	137.742	62.22	0	CHEMBL4792_Ki
Cc1cc2c(CN3CCCC4(CCN(c5cnc6ccccc6n5)CC4)C3=O)cccc2[nH]1	35	-1.54406804435028	AC molecules	Test Set	439.237210548	4.82872	1	4	3	33	33	131.1047	65.12	0	CHEMBL4792_Ki
Cc1ccnc(N2CC3CN(C(=O)c4ccccc4-c4cccs4)CC3C2)c1	104	-2.01703333929878	NonAC molecules	Training Set	389.156183356	4.32692	0	4	3	28	28	113.8255	36.44	0	CHEMBL4792_Ki
Cc1cc(N(C)C)nc(N2CC3CN(C(=O)c4ccccc4-n4nccn4)CC3C2)n1	51	-1.70757017609794	NonAC molecules	Training Set	418.222957452	1.64012	0	8	4	31	31	117.5515	83.28	0	CHEMBL4792_Ki
O=C1N(Cc2cccc(-c3ccccn3)c2)CCCC12CCN(c1cnc3ccccc3n1)CC2	47	-1.67209785793572	NonAC molecules	Training Set	463.237210548	5.101	0	5	4	35	35	137.742	62.22	0	CHEMBL4792_Ki
Cc1ccc(-n2nccn2)c(C(=O)N2C3CCC2C(COc2ncccn2)C3)n1	4900	-3.69019608002851	NonAC molecules	Test Set	391.175672912	1.83282	0	8	5	29	29	102.5045	98.92	0	CHEMBL4792_Ki
Cc1cc(N2CC3CN(C(=O)c4c(F)cccc4-n4nccn4)CC3C2)nc(C(F)(F)F)n1	28	-1.44715803134222	AC molecules	Training Set	461.158721108	2.73202	0	7	3	33	33	108.1845	80.04	0	CHEMBL4792_Ki
O=C1N(Cc2cccc(-c3cccnc3)c2)CCCC12CCN(c1cnc3ccccc3n1)CC2	22	-1.34242268082221	NonAC molecules	Training Set	463.237210548	5.101	0	5	4	35	35	137.742	62.22	0	CHEMBL4792_Ki
Cc1cc(C)nc(N2C[C@@H]3CCN(C(=O)c4nccnc4-c4ccccc4)C[C@@H]32)n1	275	-2.43933269383026	NonAC molecules	Training Set	400.201159388	2.90134	0	6	3	30	30	114.1185	75.11	0	CHEMBL4792_Ki
Cc1ccc(-c2ncccn2)c(C(=O)N2C3CCC2C(COc2cnc4ccccc4n2)C3)c1	383	-2.58319877396862	AC molecules	Training Set	451.20082504	4.46732	0	6	5	34	34	128.3245	81.1	0	CHEMBL4792_Ki
Cc1ccc(-n2nccn2)c(C(=O)N2C3CCC2C(Nc2ccc(C(F)(F)F)cn2)C3)n1	620	-2.79239168949825	NonAC molecules	Test Set	443.16814292	3.24212	1	7	4	32	32	108.1372	88.83	0	CHEMBL4792_Ki
O=C(c1cc(F)ccc1-n1nccn1)N1CC[C@H]2CN(c3cccc(C(F)(F)F)n3)[C@H]2C1	36	-1.55630250076729	NonAC molecules	Training Set	446.147822076	3.1711	0	6	3	32	32	105.7005	67.15	0	CHEMBL4792_Ki
O=C(c1c(F)cccc1-n1nccn1)N1C2CCC1C(COc1cnc3ccccc3n1)C2	693	-2.84073323461181	AC molecules	Training Set	444.171002132	3.4217	0	7	5	33	33	117.4365	86.03	0	CHEMBL4792_Ki
O=C(c1cc(F)ccc1-c1ccn[nH]1)N1C2CCC1C(COc1ccc(F)cn1)C2	99	-1.99563519459755	NonAC molecules	Training Set	410.15543232	3.822	1	4	5	30	30	104.7582	71.11	0	CHEMBL4792_Ki
COc1ccc2nc(N3CCC4(CCCN(Cc5c[nH]c6ccccc56)C4=O)CC3)[nH]c2c1	745	-2.87215627274829	AC molecules	Test Set	443.232125168	4.462	2	4	4	33	33	129.4754	77.25	0	CHEMBL4792_Ki
COc1cnc(C)nc1C(=O)N1CC[C@H]2CN(c3nc(C)cc(C)n3)[C@H]2C1	10000	-4	AC molecules	Training Set	368.196074008	1.55136	0	7	3	27	27	99.9715	84.34	0	CHEMBL4792_Ki
Cc1cc(C)nc(N2CC3CN(C(=O)c4cc(F)ccc4-c4ncco4)CC3C2)n1	19	-1.27875360095283	NonAC molecules	Training Set	407.175753164	3.09594	0	6	3	30	30	108.4995	75.36	0	CHEMBL4792_Ki
COc1cccc(C(=O)N2CC3CN(c4nc(C)cc(C)n4)CC3C2)c1-n1nccn1	1500	-3.17609125905568	AC molecules	Training Set	419.20697304	1.89114	0	8	4	31	31	114.5135	89.27	0	CHEMBL4792_Ki
CCc1ccccc1C(=O)N1CC2CN(c3cnc4ccccc4n3)CC2C1	722	-2.85853719756964	NonAC molecules	Training Set	372.195011388	3.4006	0	4	3	28	28	110.4545	49.33	0	CHEMBL4792_Ki
Cn1ncc2c(CN3CCCC4(CCN(c5cnc6ccccc6n5)CC4)C3=O)cccc21	196	-2.29225607135648	AC molecules	Training Set	440.232459516	3.9257	0	6	3	33	33	128.783	67.15	0	CHEMBL4792_Ki
Cc1nccc(N2CC3CN(C(=O)c4ccccc4-n4nccn4)CC3C2)n1	3000	-3.47712125471966	NonAC molecules	Training Set	375.180758292	1.57412	0	7	3	28	28	103.2245	80.04	0	CHEMBL4792_Ki
Cc1ccc(N2C[C@@H]3CCN(C(=O)c4cc(F)ccc4-n4nccn4)C[C@@H]32)nc1	250	-2.39794000867204	AC molecules	Training Set	392.176087512	2.46072	0	6	3	29	29	105.4355	67.15	0	CHEMBL4792_Ki
Cc1ccc(-c2ncccn2)c(C(=O)N2CC3CN(c4cc(C)nc(C(F)(F)F)n4)CC3C2)c1	95	-1.97772360528885	AC molecules	Test Set	468.188544016	3.77764	0	6	3	34	34	119.0725	75.11	0	CHEMBL4792_Ki
O=C1N(Cc2cc(F)cc3c2OCOC3)CCCC12CCN(c1cnc3ccccc3n1)CC2	125	-2.09691001300806	AC molecules	Training Set	462.206718944	4.0446	0	6	3	34	34	124.753	67.79	0	CHEMBL4792_Ki
Cc1cc(N2CC3CN(C(=O)c4nc(C)sc4-c4ccc(F)cc4)CC3C2)nc(C)n1	5000	-3.69897000433602	AC molecules	Training Set	437.168559608	3.87286	0	6	3	31	31	118.8475	62.22	0	CHEMBL4792_Ki
Cc1cnc(C)c(N2CC3CN(C(=O)c4ccccc4-n4nccn4)CC3C2)n1	33	-1.51851393987789	NonAC molecules	Training Set	389.196408356	1.88254	0	7	3	29	29	107.9615	80.04	0	CHEMBL4792_Ki
COc1ccc(C(=O)N2C3CCC2C(Nc2cnc(C(F)(F)F)cn2)C3)c(-c2ncccn2)c1	5600	-3.7481880270062	AC molecules	Training Set	470.167808572	3.8186	1	7	5	34	34	116.0612	93.13	0	CHEMBL4792_Ki
Cc1ccc(C(F)(F)F)c(C(=O)N2CC[C@H]3CN(c4ccnc(-c5ccccc5)n4)[C@H]3C2)c1	28	-1.44715803134222	AC molecules	Training Set	452.182396016	4.82172	0	4	3	33	33	118.7935	49.33	0	CHEMBL4792_Ki
Cc1cccc(C(=O)N2C3CCC2C(Nc2cnc(C(F)(F)F)cn2)C3)c1-c1ncccn1	328	-2.51587384371168	NonAC molecules	Training Set	454.172893952	4.11842	1	6	4	33	33	114.2462	83.9	0	CHEMBL4792_Ki
Cc1noc(-c2ccccc2C(=O)N2CC3CN(c4nc(C)c(Cl)c(C)n4)CC3C2)n1	5	-0.698970004336019	NonAC molecules	Training Set	438.157101656	3.31366	0	7	3	31	31	116.0835	88.25	0	CHEMBL4792_Ki
COc1ccc(C(=O)N2CC3CN(c4nccc(C)n4)CC3C2)c(OC)c1	10000	-4	NonAC molecules	Training Set	368.184840628	2.01062	0	6	4	27	27	101.4115	67.79	0	CHEMBL4792_Ki
Cc1cccc(CN2CCCC3(CCN(c4cnc5ccccc5n4)CC3)C2=O)c1C	247	-2.39269695325967	AC molecules	Test Set	414.24196158	4.65584	0	4	3	31	31	123.985	49.33	0	CHEMBL4792_Ki
COc1ccc(C(=O)N2CC[C@H]3CN(c4cc(C(F)(F)F)ccn4)[C@H]3C2)c(-n2nccn2)c1	299	-2.47567118832443	NonAC molecules	Training Set	458.167808572	3.0406	0	7	4	33	33	112.2945	76.38	0	CHEMBL4792_Ki
O=C1N(Cc2cccc(Cl)c2)CCCC12CCN(c1cnc3ccccc3n1)CC2	84	-1.92427928606188	AC molecules	Training Set	420.1716891	4.6924	0	4	3	30	30	119.521	49.33	0	CHEMBL4792_Ki
Cc1ccc(-n2cccn2)c(C(=O)N2C3CCC2C(COc2ccccn2)C3)n1	3700	-3.56820172406699	NonAC molecules	Training Set	389.185174976	3.04282	0	6	5	29	29	106.9145	73.14	0	CHEMBL4792_Ki
Cc1cccc(N2C[C@@H]3CCN(C(=O)c4cc(F)ccc4-n4nccn4)C[C@@H]32)n1	149	-2.17318626841227	AC molecules	Training Set	392.176087512	2.46072	0	6	3	29	29	105.4355	67.15	0	CHEMBL4792_Ki
COc1cccc(CO)c1C(=O)N1CCC2CN(c3cnc4ccccc4n3)C2C1	209	-2.32014628611105	AC molecules	Training Set	404.184840628	2.4816	1	6	4	30	30	113.5993	78.79	0	CHEMBL4792_Ki
O=C(c1ccccc1Br)N1CCC2CN(c3cnc4ccccc4n3)C2C1	144	-2.15836249209525	AC molecules	Test Set	422.074223328	3.7432	0	4	2	27	27	108.8245	49.33	0	CHEMBL4792_Ki
C[C@@H]1CC[C@@H](Oc2cc(C#N)ccn2)CN1C(=O)c1sccc1-n1nccn1	15	-1.17609125905568	NonAC molecules	Training Set	394.121194816	2.66758	0	8	4	28	28	102.3365	96.93	0	CHEMBL4792_Ki
Cc1cnc(C)c(N2C[C@@H]3CCN(C(=O)c4cccc(F)c4-n4nccn4)C[C@@H]32)n1	96	-1.98227123303957	NonAC molecules	Training Set	407.186986544	2.16414	0	7	3	30	30	107.9675	80.04	0	CHEMBL4792_Ki
COc1cc(N2CC3CN(C(=O)c4cc(F)ccc4-n4nccn4)CC3C2)nc(N(C)C)n1	65	-1.81291335664286	NonAC molecules	Training Set	452.20845026	1.4794	0	9	5	33	33	119.3245	92.51	0	CHEMBL4792_Ki
COc1ccc(C(=O)N2CC3CN(c4cnc5ccccc5n4)CC3C2)c(C)c1	1163	-3.06557971472845	AC molecules	Training Set	388.189926008	3.15522	0	5	3	29	29	112.3655	58.56	0	CHEMBL4792_Ki
C[C@@H]1CC[C@@H](Oc2cc(C#N)ccn2)CN1C(=O)c1sccc1-c1ncccn1	5.9	-0.770852011642144	NonAC molecules	Training Set	405.125945848	3.54388	0	7	4	29	29	108.4455	92	0	CHEMBL4792_Ki
CN(C)c1nc(N2CC3CN(C(=O)c4cc(F)ccc4-c4ncccn4)CC3C2)cc(C(F)(F)F)n1	46	-1.66275783168157	AC molecules	Training Set	501.190021236	3.3659	0	7	4	36	36	123.8835	78.35	0	CHEMBL4792_Ki
COc1cc(OC)nc(N2CC3CN(C(=O)c4ncccc4-c4ccccc4)CC3C2)n1	8999	-3.95419425181586	NonAC molecules	Training Set	431.19573966	2.7642	0	7	5	32	32	119.9055	80.68	0	CHEMBL4792_Ki
Cc1cc(C)nc(N2CC3CN(C(=O)c4nc(C)sc4-c4ccccc4F)CC3C2)n1	125	-2.09691001300806	NonAC molecules	Training Set	437.168559608	3.87286	0	6	3	31	31	118.8475	62.22	0	CHEMBL4792_Ki
Cc1cc(C)nc(N2CC3CCN(C(=O)c4cc(F)ccc4-c4ncccn4)CC32)n1	20	-1.30102999566398	NonAC molecules	Training Set	418.191737576	3.04044	0	6	3	31	31	114.0765	75.11	0	CHEMBL4792_Ki
O=C(c1ccccc1-c1cccs1)N1CC2CN(c3nccc(-c4ccco4)n3)CC2C1	79	-1.89762709129044	NonAC molecules	Test Set	442.146346944	4.67350000000001	0	6	4	32	32	124.5855	62.47	0	CHEMBL4792_Ki
COc1ccc(C(=O)N2CC3CN(c4ncc(Cl)c(C)n4)CC3C2)c(-n2nccn2)c1	10	-1	NonAC molecules	Training Set	439.152350624	2.23612	0	8	4	31	31	114.7865	89.27	0	CHEMBL4792_Ki
Cc1cccc(C(=O)N2C3CCC2C(Nc2cnc(C(F)(F)F)cn2)C3)c1-c1ncco1	121	-2.08278537031645	NonAC molecules	Training Set	443.15690954	4.31642	1	6	4	32	32	108.7172	84.15	0	CHEMBL4792_Ki
COc1ccc(C(=O)N2CC3CN(c4cnc5ccccc5n4)CC3C2)c(OC)c1	2658	-3.42455497660671	AC molecules	Training Set	404.184840628	2.8554	0	6	4	30	30	114.1805	67.79	0	CHEMBL4792_Ki
Cc1ccc(-c2ncccn2)c(C(=O)N2C3CCC2C(Nc2ccc(Br)cn2)C3)n1	770	-2.88649072517248	NonAC molecules	Training Set	464.096021392	3.86212	1	6	4	30	30	116.9442	83.9	0	CHEMBL4792_Ki
C/N=C(\CN1CCCC2(CCN(c3cnc4ccccc4n3)CC2)C1=O)c1ccccc1N	559	-2.74741180788642	NonAC molecules	Test Set	442.24810958	3.5401	1	6	4	33	33	132.5474	87.71	0	CHEMBL4792_Ki
O=C1N(Cc2ccccc2-c2ccco2)CCCC12CCN(c1cnc3ccccc3n1)CC2	45	-1.65321251377534	NonAC molecules	Training Set	452.221226136	5.299	0	5	4	34	34	132.213	62.47	0	CHEMBL4792_Ki
Cc1cncc(N2C[C@@H]3CCN(C(=O)c4c(F)cccc4-n4nccn4)C[C@@H]32)n1	161	-2.20682587603185	AC molecules	Training Set	393.17133648	1.85572	0	7	3	29	29	103.2305	80.04	0	CHEMBL4792_Ki
C[C@@H]1CC[C@@H](Oc2cc(C#N)ccn2)CN1C(=O)c1cc(Cl)ccc1-n1nccn1	57	-1.75587485567249	NonAC molecules	Training Set	422.125801528	3.25948	0	7	4	30	30	109.4695	96.93	0	CHEMBL4792_Ki
O=C1N(Cc2cc(Cl)cc3c2OCOC3)CCCC12CCN(c1cnc3ccccc3n1)CC2	739	-2.86864443839483	NonAC molecules	Test Set	478.177168404	4.5589	0	6	3	34	34	129.805	67.79	0	CHEMBL4792_Ki
COc1ccc(C(=O)N2CC3CN(c4cc(C)c5ccccc5n4)CC3C2)c(OC)c1	945	-2.97543180850926	AC molecules	Training Set	417.205241724	3.76882	0	5	4	31	31	121.1225	54.9	0	CHEMBL4792_Ki
O=C(c1nc2ccccc2cc1-n1nccn1)N1C2CCC1C(COc1ccccn1)C2	1700	-3.23044892137827	AC molecules	Training Set	426.180423944	3.2826	0	7	5	32	32	117.4785	86.03	0	CHEMBL4792_Ki
Cc1nc(C(=O)N2C3CCC2C(COc2ccc(F)cn2)C3)c(-c2ccccc2F)s1	60	-1.77815125038364	AC molecules	Training Set	441.132254352	4.86382	0	5	5	31	31	113.0215	55.32	0	CHEMBL4792_Ki
O=C1N(Cc2cccc(-n3nccn3)c2)CCCC12CCN(c1cnc3ccccc3n1)CC2	13	-1.11394335230684	NonAC molecules	Training Set	453.227708484	3.6197	0	7	4	34	34	129.428	80.04	0	CHEMBL4792_Ki
Cc1ccc(OCC2CC3CCC2N3C(=O)c2ccccc2-c2nc(C)no2)nc1	425	-2.62838893005031	AC molecules	Test Set	404.184840628	3.82054	0	6	5	30	30	110.0265	81.35	0	CHEMBL4792_Ki
O=C1N(Cc2cccc3nonc23)CCCC12CCN(c1cnc3ccccc3n1)CC2	98	-1.99122607569249	NonAC molecules	Training Set	428.196074008	3.5752	0	7	3	32	32	119.873	88.25	0	CHEMBL4792_Ki
CCOc1ccc(C)nc1C(=O)N1C2CCC1C(Nc1cnc3ccccc3n1)C2	64	-1.80617997398389	AC molecules	Training Set	403.20082504	3.58952	1	6	5	30	30	114.6882	80.24	0	CHEMBL4792_Ki
COc1ccc(C(=O)N2CC3CN(c4ncc(C)c(C)n4)CC3C2)c(-n2nccn2)c1	15	-1.17609125905568	NonAC molecules	Training Set	419.20697304	1.89114	0	8	4	31	31	114.5135	89.27	0	CHEMBL4792_Ki
O=C1N(Cc2ccccc2-c2ncco2)CCCC12CCN(c1cnc3ccccc3n1)CC2	19	-1.27875360095283	NonAC molecules	Training Set	453.216475104	4.694	0	6	4	34	34	130.008	75.36	0	CHEMBL4792_Ki
Cc1nc(-c2ccccc2)oc1CN1CCCC2(CCN(c3cnc4ccccc4n3)CC2)C1=O	291	-2.46389298898591	AC molecules	Training Set	467.232125168	5.00242	0	6	4	35	35	134.745	75.36	0	CHEMBL4792_Ki
COc1ccc(-c2ncccn2)c(C(=O)N2CC[C@H]3CN(c4nc(C)cc(C)n4)[C@H]3C2)c1F	185	-2.26717172840301	NonAC molecules	Training Set	448.20230226	3.04904	0	7	4	33	33	120.6285	84.34	0	CHEMBL4792_Ki
O=C(c1ccccc1-n1nccn1)N1C2CCC1C(COc1ccc(F)cn1)C2	50	-1.69897000433602	NonAC molecules	Training Set	393.1601031	2.8735	0	6	5	29	29	102.1355	73.14	0	CHEMBL4792_Ki
O=C1N(Cc2cccc(-c3ccccc3)c2)CCCC12CCN(c1cnc3ccccc3n1)CC2	51	-1.70757017609794	NonAC molecules	Training Set	462.24196158	5.70600000000001	0	4	4	35	35	139.947	49.33	0	CHEMBL4792_Ki
Cc1cc(C)c(C(=O)N2CC3CN(c4nc(C)cc(C)n4)CC3C2)c(C)c1	1033	-3.01410032151962	AC molecules	Training Set	364.226311516	3.2271	0	4	2	27	27	107.2555	49.33	0	CHEMBL4792_Ki
O=C(c1ccccc1-c1cccnc1)N1CC2CN(c3cnc4ccccc4n3)CC2C1	3564	-3.55193769536484	NonAC molecules	Training Set	421.190260356	3.9002	0	5	3	32	32	124.3075	62.22	0	CHEMBL4792_Ki
Cc1cc(C)nc(N2CC3CN(C(=O)c4ccc(F)cc4-c4ncccn4)CC3C2)n1	68	-1.83250891270624	NonAC molecules	Training Set	418.191737576	2.89794	0	6	3	31	31	114.0285	75.11	0	CHEMBL4792_Ki
Cc1cc(C)nc(N2CC3CCN(C(=O)c4c(F)cccc4-c4ncccn4)CC32)n1	29	-1.46239799789896	AC molecules	Training Set	418.191737576	3.04044	0	6	3	31	31	114.0765	75.11	0	CHEMBL4792_Ki
Cc1cc(C)nc(N2CC3CN(C(=O)c4ccc(C)nc4-n4nccn4)CC3C2)n1	487	-2.68752896121463	NonAC molecules	Test Set	404.207307388	1.58596	0	8	3	30	30	110.4935	92.93	0	CHEMBL4792_Ki
COc1cccc(OC)c1C(=O)N1CC2CN(c3nc4ccc(Cl)cc4s3)CC2C1	1600	-3.20411998265593	AC molecules	Test Set	443.107040244	4.1753	0	6	4	30	30	119.2725	54.9	0	CHEMBL4792_Ki
CCOc1ccc2ccccc2c1C(=O)N1CC2CN(c3nc(OC)cc(OC)n3)C2C1	109	-2.03742649794062	NonAC molecules	Training Set	434.195405312	3.0065	0	7	6	32	32	120.7805	77.02	0	CHEMBL4792_Ki
Cc1ccc2ccccc2c1C(=O)N1CC2CN(c3cnc4ccccc4n3)CC2C1	92	-1.96378782734556	AC molecules	Test Set	408.195011388	4.29982	0	4	2	31	31	123.3195	49.33	0	CHEMBL4792_Ki
CCOc1nccc(C)c1C(=O)N1C2CCC1C(COc1ccccn1)C2	3600	-3.55630250076729	NonAC molecules	Test Set	367.18959166	3.25582	0	5	6	27	27	100.9615	64.55	0	CHEMBL4792_Ki
C[C@@H]1CC[C@@H](Oc2cc(C#N)ccn2)CN1C(=O)c1cccc(F)c1-n1nccn1	5.5	-0.740362689494244	NonAC molecules	Training Set	406.155352068	2.74518	0	7	4	30	30	104.4175	96.93	0	CHEMBL4792_Ki
Cc1cc(C)nc(N2CC3CN(C(=O)c4cccnc4Br)CC3C2)n1	10000	-4	NonAC molecules	Training Set	401.08512236	2.45934	0	5	2	25	25	98.5395	62.22	0	CHEMBL4792_Ki
O=C(c1ccccc1-c1nnc[nH]1)N1CC2CN(c3nccc(-c4ccccc4)n3)CC2C1	1034	-3.01452053875792	NonAC molecules	Training Set	437.196408356	3.1371	1	6	4	33	33	124.3832	90.9	0	CHEMBL4792_Ki
O=C(c1cccc(F)c1-n1nccn1)N1CC2CN(c3ncc4cc(F)c(F)cc4n3)CC2C1	18	-1.25527250510331	AC molecules	Training Set	465.152492856	2.8362	0	7	3	34	34	115.8675	80.04	0	CHEMBL4792_Ki
CC(c1c[nH]c2ccccc12)N1CCCC2(CCN(c3cnc4ccccc4n3)CC2)C1=O	185	-2.26717172840301	AC molecules	Training Set	439.237210548	5.0813	1	4	3	33	33	131.0787	65.12	0	CHEMBL4792_Ki
O=C1N(Cc2cccc3c2CCN3)CCCC12CCN(c1cnc3ccccc3n1)CC2	267	-2.42651126136458	NonAC molecules	Training Set	427.237210548	4.007	1	5	3	32	32	126.7047	61.36	0	CHEMBL4792_Ki
O=C1N(Cc2ccnc(N3CCOCC3)c2)CCCC12CCN(c1cnc3ccccc3n1)CC2	483	-2.68394713075151	NonAC molecules	Test Set	472.258674264	3.2706	0	7	4	35	35	135.338	74.69	0	CHEMBL4792_Ki
CN(C)c1ccnc(N2C[C@@H]3CCN(C(=O)c4cccc(F)c4-n4nccn4)C[C@@H]32)c1	2811	-3.44886084560744	AC molecules	Test Set	421.202636608	2.2183	0	7	4	31	31	115.0255	70.39	0	CHEMBL4792_Ki
COc1cccc(CO)c1C(=O)N1CCC2CN(c3nc4ccccc4o3)C2C1	284	-2.45331834004704	AC molecules	Test Set	393.168856216	2.6796	1	6	4	29	29	108.0703	79.04	0	CHEMBL4792_Ki
O=C(c1ccccc1-c1cccs1)N1CC2CN(c3cccc(C(F)(F)F)n3)CC2C1	291	-2.46389298898591	AC molecules	Training Set	443.12791792	5.0373	0	4	3	31	31	114.0905	36.44	0	CHEMBL4792_Ki
Cc1ccc(-n2nccn2)c(C(=O)N2CC(COc3ccc(F)c(C)c3)CCCC2C)c1	3.3	-0.518513939877887	AC molecules	Training Set	436.227454388	4.73304	0	5	5	32	32	120.5675	60.25	0	CHEMBL4792_Ki
CN(C)c1cc(N2CC3CN(C(=O)c4c(F)cccc4-n4nccn4)CC3C2)nc(C(F)(F)F)n1	42	-1.6232492903979	AC molecules	Training Set	490.185270204	2.4896	0	8	4	35	35	117.7745	83.28	0	CHEMBL4792_Ki
Cc1ccc(-c2ncco2)c(C(=O)N2C3CCC2C(COc2ccccn2)C3)n1	836	-2.92220627743902	NonAC molecules	Training Set	390.169190564	3.51212	0	6	5	29	29	105.2895	81.35	0	CHEMBL4792_Ki
Cc1cnc(C(=O)N2C3CCC2C(Nc2cnc(C(F)(F)F)cn2)C3)c(-n2nccn2)c1	4100	-3.61278385671974	AC molecules	Training Set	444.163391888	2.63712	1	8	4	32	32	105.9322	101.72	0	CHEMBL4792_Ki
COc1cccc(-n2cncc2CN2CCCC3(CCN(c4cnc5ccccc5n4)CC3)C2=O)c1	85	-1.92941892571429	AC molecules	Test Set	482.2430242	4.2333	0	7	5	36	36	138.185	76.38	0	CHEMBL4792_Ki
Cc1coc(-c2ccc(C)nc2C(=O)N2C3CCC2C(COc2ccc(F)cn2)C3)n1	4000	-3.60205999132796	NonAC molecules	Test Set	422.175418816	3.95964	0	6	5	31	31	109.9845	81.35	0	CHEMBL4792_Ki
O=C(c1c(F)cccc1-n1nccn1)N1CC2CN(c3nc(C(F)(F)F)cc(C(F)(F)F)n3)CC2C1	41	-1.61278385671974	AC molecules	Training Set	515.130455672	3.4424	0	7	3	36	36	108.4495	80.04	0	CHEMBL4792_Ki
Cc1cc(C)nc(N2CC3CN(C(=O)c4occc4-c4ccccc4)CC3C2)n1	89	-1.94939000664491	NonAC molecules	Training Set	388.189926008	3.56184	0	5	3	29	29	110.7465	62.47	0	CHEMBL4792_Ki
CCCOc1cccnc1C(=O)N1CC2CN(c3nc(C)cc(C)n3)CC2C1	1500	-3.17609125905568	NonAC molecules	Training Set	381.216475104	2.48564	0	6	5	28	28	106.6255	71.45	0	CHEMBL4792_Ki
O=C1N(Cc2c[nH]c3ccccc23)CCCC12CCN(c1cc(-c3ccccc3)ncn1)CC2	115	-2.06069784035361	NonAC molecules	Training Set	451.237210548	5.0341	1	4	4	34	34	134.2977	65.12	0	CHEMBL4792_Ki
Cc1cnn(-c2ccc(C)nc2C(=O)N2C3CCC2C(COc2ncc(F)cn2)C3)c1	3600	-3.55630250076729	NonAC molecules	Training Set	422.186652196	2.88534	0	7	5	31	31	109.4045	86.03	0	CHEMBL4792_Ki
CCOc1cccc(N2CC3CN(C(=O)c4ccccc4-n4nccn4)CC3C2)n1	85	-1.92941892571429	NonAC molecules	Training Set	404.196074008	2.2694	0	7	5	30	30	111.8615	76.38	0	CHEMBL4792_Ki
Cc1cc(C)nc(N2CC3CN(C(=O)c4ccccc4-c4ccccn4)CC3C2)n1	17	-1.23044892137827	NonAC molecules	Training Set	399.20591042	3.36384	0	5	3	30	30	116.2755	62.22	0	CHEMBL4792_Ki
O=C(c1ccccc1-c1nnc[nH]1)N1CC2CN(c3cnc4ccccc4n3)CC2C1	98	-1.99122607569249	NonAC molecules	Training Set	411.180758292	2.6233	1	6	3	31	31	116.4532	90.9	0	CHEMBL4792_Ki
O=C1N(Cc2c[nH]c3ccccc23)CCCC12CCN(c1ncc3ccccc3n1)CC2	70	-1.84509804001426	NonAC molecules	Training Set	425.221560484	4.5203	1	4	3	32	32	126.3677	65.12	0	CHEMBL4792_Ki
O=C(c1ccccc1-c1cccs1)N1CC2CN(c3ccc4ccccc4n3)CC2C1	250	-2.39794000867204	NonAC molecules	Training Set	425.156183356	5.1717	0	4	3	31	31	126.5945	36.44	0	CHEMBL4792_Ki
COc1ccccc1C(=O)N1CC2CN(c3nc(C)cc(C)n3)CC2C1	1372	-3.13735411137073	NonAC molecules	Training Set	352.189926008	2.31044	0	5	3	26	26	99.5965000000001	58.56	0	CHEMBL4792_Ki
O=C1N(Cc2nccc3ccccc23)CCCC12CCN(c1cnc3ccccc3n1)CC2	158	-2.19865708695442	NonAC molecules	Training Set	437.221560484	4.5872	0	5	3	33	33	129.812	62.22	0	CHEMBL4792_Ki
Cc1ccc(C(=O)N2C3CCC2C(COc2ccccn2)C3)c(-n2ccnn2)n1	7199	-3.85727217356404	NonAC molecules	Test Set	390.180423944	2.43782	0	7	5	29	29	104.7095	86.03	0	CHEMBL4792_Ki
O=C(c1ccc(OC(F)F)cc1-n1nccn1)N1C2CCC1C(Nc1cnc(C(F)(F)F)cn1)C2	9601	-3.98231646969207	AC molecules	Test Set	495.144213916	3.5351	1	8	6	35	35	110.0322	98.06	0	CHEMBL4792_Ki
COc1ccc(-n2nccn2)c(C(=O)N2CC3CN(c4nc(C)c(C)c(C)n4)CC3C2)c1	17	-1.23044892137827	NonAC molecules	Training Set	433.222623104	2.19956	0	8	4	32	32	119.2505	89.27	0	CHEMBL4792_Ki
Cc1cc(C)nc(N2CC3CN(C(=O)c4cccc5ccccc45)CC3C2)n1	64	-1.80617997398389	NonAC molecules	Training Set	372.195011388	3.45504	0	4	2	28	28	110.5505	49.33	0	CHEMBL4792_Ki
Cc1noc(-c2ccccc2C(=O)N2CC3CN(c4nc(C)c(C)c(C)n4)CC3C2)n1	7	-0.845098040014257	AC molecules	Training Set	418.211724072	2.96868	0	7	3	31	31	115.8105	88.25	0	CHEMBL4792_Ki
Cc1cc(C)nc(N2CC3CN(C(=O)c4cc(F)ccc4-c4ccccn4)CC3C2)n1	180	-2.25527250510331	NonAC molecules	Training Set	417.196488608	3.50294	0	5	3	31	31	116.2335	62.22	0	CHEMBL4792_Ki
CCCOc1cccnc1C(=O)N1CC2CN(c3cnc4ccccc4n3)CC2C1	3100	-3.49136169383427	AC molecules	Training Set	403.20082504	3.022	0	6	5	30	30	114.6575	71.45	0	CHEMBL4792_Ki
CC(=N)OC(=N)c1ccc(CN2CCCC3(CCN(c4cnc5ccccc5n4)CC3)C2=O)cc1	1236	-3.0920184707528	AC molecules	Training Set	470.2430242	4.37814	2	7	4	35	35	135.8254	106.26	0	CHEMBL4792_Ki
Cc1cccc(N2C[C@@H]3CCN(C(=O)c4c(F)cccc4-n4nccn4)C[C@@H]32)n1	92	-1.96378782734556	NonAC molecules	Training Set	392.176087512	2.46072	0	6	3	29	29	105.4355	67.15	0	CHEMBL4792_Ki
Cc1ccc(-c2ncco2)c(C(=O)N2C3CCC2C(COc2ncc(F)cn2)C3)n1	1800	-3.25527250510331	NonAC molecules	Test Set	409.15501772	3.04622	0	7	5	30	30	103.0425	94.24	0	CHEMBL4792_Ki
CCc1ccccc1C(=O)N1CC2CN(c3nc(C)cc(C)n3)CC2C1	237	-2.3747483460101	NonAC molecules	Test Set	350.210661452	2.86424	0	4	3	26	26	102.4225	49.33	0	CHEMBL4792_Ki
C[C@@H]1CC[C@@H](Oc2cc(C#N)ccn2)CN1C(=O)c1ccsc1-c1ncccn1	2.1	-0.322219294733919	NonAC molecules	Training Set	405.125945848	3.54388	0	7	4	29	29	108.4455	92	0	CHEMBL4792_Ki
Cc1ccc(-n2nccn2)c(C(=O)N2C3CCC2C(COc2cnc4ccccc4n2)C3)c1	107	-2.02938377768521	AC molecules	Test Set	440.196074008	3.59102	0	7	5	33	33	122.2155	86.03	0	CHEMBL4792_Ki
Cc1nc(N2CC3CN(C(=O)c4ccccc4-c4ncn(C)n4)CC3C2)ncc1F	79	-1.89762709129044	NonAC molecules	Training Set	407.186986544	1.92802	0	7	3	30	30	108.2625	80.04	0	CHEMBL4792_Ki
O=C(c1ccccc1-c1cccs1)N1CCC2CN(c3cnc4ccccc4n3)C2C1	7	-0.845098040014257	NonAC molecules	Test Set	426.151432324	4.7092	0	5	3	31	31	124.4375	49.33	0	CHEMBL4792_Ki
COc1ccc(C(=O)N2CC3CN(c4nccc(-c5ccccc5)n4)CC3C2)c(OC)c1	411	-2.61384182187607	NonAC molecules	Training Set	430.200490692	3.3692	0	6	5	32	32	122.1105	67.79	0	CHEMBL4792_Ki
Cc1cc(C)nc(N2CC3CCN(C(=O)c4ccccc4-n4cccc4)CC32)n1	15	-1.17609125905568	NonAC molecules	Test Set	387.20591042	3.23504	0	5	3	29	29	112.4195	54.26	0	CHEMBL4792_Ki
O=C1N(Cc2c[nH]c3ccccc23)CCCC12CCN(c1cnc3ccccc3c1)CC2	32	-1.50514997831991	NonAC molecules	Training Set	424.226311516	5.1253	1	3	3	32	32	128.5727	52.23	0	CHEMBL4792_Ki
O=C(c1ccccc1Br)N1CC2CN(c3nccc(-c4ccccc4)n3)CC2C1	559	-2.74741180788642	NonAC molecules	Training Set	448.089873392	4.1145	0	4	3	29	29	116.7065	49.33	0	CHEMBL4792_Ki
O=C(c1ccccc1-n1nccn1)N1C2CCC1C(Nc1ccc(C(F)(F)F)cn1)C2	1500	-3.17609125905568	NonAC molecules	Training Set	428.157243888	3.5387	1	6	4	31	31	105.6052	75.94	0	CHEMBL4792_Ki
Cc1cc(C)nc(N2C[C@@H]3CCN(C(=O)c4cc(C)c(C)nc4-n4ccnn4)C[C@@H]32)n1	170	-2.23044892137827	NonAC molecules	Test Set	418.222957452	2.03688	0	8	3	31	31	115.2785	92.93	0	CHEMBL4792_Ki
O=C(c1ccccc1-c1ccccc1)N1CC2CN(c3nccc(-c4ccccc4)n3)C2C1	132	-2.12057393120585	AC molecules	Training Set	432.195011388	4.7714	0	4	4	33	33	129.8735	49.33	0	CHEMBL4792_Ki
Cc1ccc(C(=O)N2C3CCC2C(COc2ccc(F)cn2)C3)c(-n2nccn2)c1	340	-2.53147891704225	NonAC molecules	Training Set	407.175753164	3.18192	0	6	5	30	30	106.8725	73.14	0	CHEMBL4792_Ki
COc1ccc(C(=O)N2CC3CN(c4nc(C)cc(C)n4)CC3C2)c(-n2nccn2)c1	11	-1.04139268515822	NonAC molecules	Training Set	419.20697304	1.89114	0	8	4	31	31	114.5135	89.27	0	CHEMBL4792_Ki
COc1ccnc(N2CC3CN(C(=O)c4ccccc4-c4cccc(F)c4)CC3C2)n1	644	-2.80888586735981	NonAC molecules	Test Set	418.180504196	3.4997	0	5	4	31	31	115.5165	58.56	0	CHEMBL4792_Ki
Cc1cnc(C(=O)N2C3CCC2C(Nc2cnc(C(F)(F)F)cn2)C3)c(-n2ccnn2)c1	2700	-3.43136376415899	AC molecules	Training Set	444.163391888	2.63712	1	8	4	32	32	105.9322	101.72	0	CHEMBL4792_Ki
Cc1ccnc(-c2c(F)cccc2C(=O)N2CC3CN(c4nc(C)cc(C)n4)CC3C2)c1	42	-1.6232492903979	NonAC molecules	Training Set	431.212138672	3.81136	0	5	3	32	32	120.9705	62.22	0	CHEMBL4792_Ki
Cc1ccc(C)c(C(=O)N2CC3CN(c4nc(C)cc(C)n4)CC3C2)c1	635	-2.80277372529198	AC molecules	Training Set	350.210661452	2.91868	0	4	2	26	26	102.5185	49.33	0	CHEMBL4792_Ki
Cc1cc(C)nc(N2CC3CN(C(=O)c4cnoc4-c4ccccc4)CC3C2)n1	314	-2.49692964807321	NonAC molecules	Training Set	389.185174976	2.95684	0	6	3	29	29	108.5415	75.36	0	CHEMBL4792_Ki
CCOc1ccc2cccnc2c1C(=O)N1C2CCC1C(COc1ccccn1)C2	220	-2.34242268082221	NonAC molecules	Training Set	403.18959166	4.1006	0	5	6	30	30	113.7305	64.55	0	CHEMBL4792_Ki
CCOc1ccnc(OCC)c1C(=O)N1C2CCC1C(COc1ccccn1)C2	150	-2.17609125905568	NonAC molecules	Training Set	397.200156344	3.3461	0	6	8	29	29	107.3935	73.78	0	CHEMBL4792_Ki
Cc1cnc(C)c(N2C[C@@H]3CCN(C(=O)c4cc(F)ccc4-n4nccn4)C[C@@H]32)n1	1289	-3.1102529173534	NonAC molecules	Training Set	407.186986544	2.16414	0	7	3	30	30	107.9675	80.04	0	CHEMBL4792_Ki
Cc1cc(C)nc(N2CC3CN(C(=O)c4cccc(F)c4-c4cc[nH]n4)CC3C2)n1	8	-0.903089986991944	NonAC molecules	Training Set	406.191737576	2.83104	1	5	3	30	30	110.5842	78.01	0	CHEMBL4792_Ki
O=C(c1ccccc1-n1nccn1)N1CC2CN(c3nccc(-c4ccccc4)n3)CC2C1	75	-1.8750612633917	NonAC molecules	Training Set	437.196408356	2.9327	0	7	4	33	33	123.9235	80.04	0	CHEMBL4792_Ki
CCOc1ccc(OCC)c(C(=O)N2CC3CN(c4nc(C)cc(C)n4)CC3C2)c1	184	-2.26481782300954	AC molecules	Test Set	410.23179082	3.09924	0	6	6	30	30	115.3825	67.79	0	CHEMBL4792_Ki
Cc1noc(-c2ccccc2C(=O)N2C3CCC2C(COc2ccccn2)C3)n1	1100	-3.04139268515822	AC molecules	Test Set	390.169190564	3.51212	0	6	5	29	29	105.2895	81.35	0	CHEMBL4792_Ki
Cc1cc(C)nc(NC2CC3CCC2N3C(=O)c2nc(C)ccc2-c2ncccn2)n1	552	-2.7419390777292	AC molecules	Test Set	415.21205842	3.11146	1	7	4	31	31	116.5132	96.79	0	CHEMBL4792_Ki
O=C1N(Cc2c[nH]c3ccccc23)CCCC12CCN(c1ccc(-c3nccs3)cn1)CC2	713	-2.85308952985187	NonAC molecules	Training Set	457.193631484	5.0956	1	5	4	33	33	132.1747	65.12	0	CHEMBL4792_Ki
O=C1N(Cc2ccc(-c3ncccn3)cc2)CCCC12CCN(c1cnc3ccccc3n1)CC2	1382	-3.14050804303818	NonAC molecules	Training Set	464.232459516	4.496	0	6	4	35	35	135.537	75.11	0	CHEMBL4792_Ki
Cc1ccc(OCC2CC3CCC2N3C(=O)c2ccc(C)nc2-n2nccn2)nc1	3900	-3.5910646070265	NonAC molecules	Training Set	404.196074008	2.74624	0	7	5	30	30	109.4465	86.03	0	CHEMBL4792_Ki
Cc1nc(N2CC3CN(C(=O)c4ncccc4-n4nccn4)CC3C2)nc(C)c1F	16	-1.20411998265592	NonAC molecules	Training Set	408.182235512	1.41664	0	8	3	30	30	105.7145	92.93	0	CHEMBL4792_Ki
Cc1cc(C)nc(N2C[C@@H]3CCN(C(=O)c4cccc(F)c4-n4nccn4)C[C@@H]32)c1	36	-1.55630250076729	AC molecules	Training Set	406.191737576	2.76914	0	6	3	30	30	110.1725	67.15	0	CHEMBL4792_Ki
O=C(c1cccc(F)c1-c1ncccn1)N1C2CCC1C(COc1ccccn1)C2	2300	-3.36172783601759	AC molecules	Training Set	404.164854132	3.7498	0	5	5	30	30	108.2445	68.21	0	CHEMBL4792_Ki
Cc1ccc(C(=O)N2C3CCC2C(Nc2ccc(C(F)(F)F)cn2)C3)c(-n2nccn2)n1	1500	-3.17609125905568	AC molecules	Training Set	443.16814292	3.24212	1	7	4	32	32	108.1372	88.83	0	CHEMBL4792_Ki
COc1ccc(C(=O)N2CC3CN(c4cc(N(C)C)ncn4)CC3C2)c(-n2nccn2)c1	190	-2.27875360095283	AC molecules	Training Set	434.217872072	1.3403	0	9	5	32	32	119.3665	92.51	0	CHEMBL4792_Ki
Cc1cc(C)nc(N2CC3CN(C(=O)c4cccnc4C(F)(F)F)CC3C2)n1	2100	-3.32221929473392	NonAC molecules	Test Set	391.16199492	2.71564	0	5	2	28	28	95.8415	62.22	0	CHEMBL4792_Ki
COc1cccc(OC)c1C(=O)N1CC2CN(c3ccc(C(F)(F)F)cn3)CC2C1	10000	-4	AC molecules	Test Set	421.161326224	3.326	0	5	4	30	30	103.8815	54.9	0	CHEMBL4792_Ki
Cc1nc2ccccn2c1CN1CCCC2(CCN(c3cnc4ccccc4n3)CC2)C1=O	466	-2.66838591669	AC molecules	Training Set	440.232459516	3.99512	0	6	3	33	33	127.998	66.63	0	CHEMBL4792_Ki
Cc1cc(C)nc(N2C[C@@H]3CCN(C(=O)c4ncoc4-c4ccccc4F)C[C@@H]32)n1	340	-2.53147891704225	NonAC molecules	Training Set	407.175753164	3.23844	0	6	3	30	30	108.5475	75.36	0	CHEMBL4792_Ki
Cc1cc(C)nc(N2CC3CN(C(=O)c4ccccc4-n4nccn4)CC32)n1	163	-2.21218760440396	NonAC molecules	Training Set	375.180758292	1.63494	0	7	3	28	28	103.3925	80.04	0	CHEMBL4792_Ki
Cc1cc(C)nc(N2CC3CCN(C(=O)c4c(F)cccc4-n4nccn4)CC32)n1	11	-1.04139268515822	NonAC molecules	Training Set	407.186986544	2.16414	0	7	3	30	30	107.9675	80.04	0	CHEMBL4792_Ki
Cc1cnc(-n2ccnn2)c(C(=O)N2CC[C@H]3CN(c4nc(C)cc(C)n4)[C@H]3C2)c1	280	-2.44715803134222	NonAC molecules	Test Set	404.207307388	1.72846	0	8	3	30	30	110.5415	92.93	0	CHEMBL4792_Ki
O=C(c1ccccc1-c1nnc[nH]1)N1CC2CN(c3nc4ccccc4nc3C(F)(F)F)CC2C1	551	-2.74115159885178	AC molecules	Training Set	479.16814292	3.6421	1	6	3	35	35	121.4552	90.9	0	CHEMBL4792_Ki
O=C(c1cccc(F)c1-c1ncccn1)N1CC2CN(c3ncc4cc(F)ccc4n3)CC2C1	16	-1.20411998265592	AC molecules	Training Set	458.1666657	3.5734	0	6	3	34	34	122.0185	75.11	0	CHEMBL4792_Ki
O=C1N(Cc2cccc3ccccc23)CCCC12CCN(c1nc3ccccc3[nH]1)CC2	126	-2.10037054511756	NonAC molecules	Training Set	424.226311516	5.1253	1	3	3	32	32	128.5727	52.23	0	CHEMBL4792_Ki
Cc1ccnc(N2CC3CN(C(=O)c4ccccc4-n4nccn4)CC3C2)n1	90	-1.95424250943932	NonAC molecules	Training Set	375.180758292	1.57412	0	7	3	28	28	103.2245	80.04	0	CHEMBL4792_Ki
O=C(c1c(F)cccc1-n1nccn1)N1CC2CN(c3ncc([N+](=O)[O-])cn3)CC2C1	477	-2.67851837904011	AC molecules	Training Set	424.140764624	1.313	0	9	4	31	31	105.0999	123.18	0	CHEMBL4792_Ki
COc1ccc(-c2nnc(CN3CCCC4(CCN(c5cnc6ccccc6n5)CC4)C3=O)o2)cc1	1176	-3.07040732174012	AC molecules	Training Set	484.222288756	4.0976	0	8	5	36	36	134.355	97.48	0	CHEMBL4792_Ki
Cc1ccc(-c2ncco2)c(C(=O)N2CC(COc3ccc(F)cn3)CCCC2C)c1	13	-1.11394335230684	NonAC molecules	Test Set	423.195819912	4.89392	0	5	5	31	31	114.2055	68.46	0	CHEMBL4792_Ki
Cc1cc(C)nc(N2C[C@@H]3CCN(C(=O)c4cccnc4C(F)(F)F)C[C@@H]32)n1	220	-2.34242268082221	AC molecules	Training Set	391.16199492	2.85814	0	5	2	28	28	95.8895	62.22	0	CHEMBL4792_Ki
O=C1N(Cc2cccc3ccccc23)CCCC12CCN(c1cnc3ccccc3n1)CC2	30	-1.47712125471966	NonAC molecules	Training Set	436.226311516	5.19220000000001	0	4	3	33	33	132.017	49.33	0	CHEMBL4792_Ki
CNc1c(C=N)cccc1CN1CCCC2(CCN(c3cnc4ccccc4n3)CC2)C1=O	115	-2.06069784035361	AC molecules	Test Set	442.24810958	4.07837	2	6	5	33	33	131.9434	85.21	0	CHEMBL4792_Ki
O=C(c1c(F)cccc1-n1nccn1)N1CC2CN(c3cnc4cc(F)c(F)cc4n3)CC2C1	11	-1.04139268515822	AC molecules	Training Set	465.152492856	2.8362	0	7	3	34	34	115.8675	80.04	0	CHEMBL4792_Ki
O=C(c1cc(F)ccc1-n1nccn1)N1CC[C@H]2CN(c3cc(C(F)(F)F)ccn3)[C@H]2C1	31	-1.49136169383427	NonAC molecules	Training Set	446.147822076	3.1711	0	6	3	32	32	105.7005	67.15	0	CHEMBL4792_Ki
COc1ccc(C(=O)N2C3CCC2C(Nc2ccc(C(F)(F)F)cn2)C3)c(-n2nccn2)c1	8800	-3.94448267215017	AC molecules	Training Set	458.167808572	3.5473	1	7	5	33	33	112.1572	85.17	0	CHEMBL4792_Ki
Cc1cc(C)nc(N2CC3CN(C(=O)c4cccc(C)c4C)CC3C2)n1	404	-2.60638136511061	NonAC molecules	Training Set	350.210661452	2.91868	0	4	2	26	26	102.5185	49.33	0	CHEMBL4792_Ki
Cc1ccn2c(C)cnc2c1C(=O)N1C2CCC1C(COc1ccccn1)C2	8500	-3.92941892571429	AC molecules	Training Set	376.189926008	3.41824	0	5	4	28	28	105.4845	59.73	0	CHEMBL4792_Ki
N#Cc1ccccc1CN1CCCC2(CCN(c3cnc4ccccc4n3)CC2)C1=O	140	-2.14612803567824	AC molecules	Test Set	411.20591042	3.91068	0	5	3	31	31	119.226	73.12	0	CHEMBL4792_Ki
Cc1cc(C)nc(N2CC3CN(C(=O)c4cccnc4-c4ccnn4C4CCCCO4)CC3C2)n1	10000	-4	AC molecules	Test Set	473.253923232	3.25944	0	8	4	35	35	130.9005	89.27	0	CHEMBL4792_Ki
O=C(c1cccc(F)c1-c1ccncc1)N1C2CCC1C(Nc1cnc(C(F)(F)F)cn1)C2	3700	-3.56820172406699	NonAC molecules	Training Set	457.152573108	4.5541	1	5	4	33	33	111.6722	71.01	0	CHEMBL4792_Ki
Cc1ccc(-n2nccn2)c(C(=O)N2C3CCC2C(Nc2cnc(C(F)(F)F)cn2)C3)n1	1200	-3.07918124604762	NonAC molecules	Training Set	444.163391888	2.63712	1	8	4	32	32	105.9322	101.72	0	CHEMBL4792_Ki
COc1ccnc(N2CC3CN(C(=O)c4ccccc4-c4nnc[nH]4)CC3C2)n1	241	-2.38201704257487	AC molecules	Training Set	391.175672912	1.4787	1	7	4	29	29	105.4992	100.13	0	CHEMBL4792_Ki
Cc1ccc(-c2ncccn2)c(C(=O)N2CC3CN(c4nc(C)cnc4C)CC3C2)c1	38	-1.57978359661681	AC molecules	Test Set	414.216809452	3.06726	0	6	3	31	31	118.8075	75.11	0	CHEMBL4792_Ki
Cc1cc(N2CC3CN(C(=O)c4ccccc4-c4nnc[nH]4)CC3C2)nc(C(F)(F)F)n1	68	-1.83250891270624	AC molecules	Training Set	443.16814292	2.79732	1	6	3	32	32	108.6862	90.9	0	CHEMBL4792_Ki
Cc1cc(C)nc(N2CC3CN(C(=O)c4occc4C)CC3C2)n1	10000	-4	NonAC molecules	Training Set	326.174275944	2.20326	0	5	2	24	24	90.0475	62.47	0	CHEMBL4792_Ki
O=C(c1cc(F)ccc1-n1nccn1)N1CC[C@H]2CN(c3nc4cc(Cl)ccc4o3)[C@H]2C1	75	-1.8750612633917	AC molecules	Training Set	452.116379716	3.5519	0	7	3	32	32	115.4805	80.29	0	CHEMBL4792_Ki
Cc1cc(C)nc(N2CC3CN(C(=O)c4ccccc4-c4ncn(C)n4)CC3C2)n1	26	-1.41497334797082	NonAC molecules	Training Set	403.21205842	2.09734	0	7	3	30	30	113.0415	80.04	0	CHEMBL4792_Ki
Cc1cc(C)nc(N2C[C@@H]3CCN(C(=O)c4cccc5c4-c4ccccc4C5)C[C@@H]32)n1	55	-1.74036268949424	NonAC molecules	Test Set	410.210661452	4.01554	0	4	2	31	31	121.3345	49.33	0	CHEMBL4792_Ki
O=C1N(Cc2cncn2Cc2ccccc2)CCCC12CCN(c1cnc3ccccc3n1)CC2	197	-2.29446622616159	NonAC molecules	Test Set	466.24810958	4.2838	0	6	5	35	35	135.84	67.15	0	CHEMBL4792_Ki
Cc1ccc(N2CCCC2)c(C(=O)N2C3CCC2C(COc2ncc(F)cn2)C3)n1	1200	-3.07918124604762	NonAC molecules	Test Set	411.207053292	2.99142	0	6	5	30	30	108.9925	71.45	0	CHEMBL4792_Ki
N=C(/C=C\c1ncc[nH]1)N1CCC2(CCCN(Cc3c[nH]c4ccccc34)C2=O)CC1	184	-2.26481782300954	AC molecules	Training Set	416.232459516	3.78627	3	3	4	31	31	121.5381	91.87	0	CHEMBL4792_Ki
O=C1N(Cc2ccccc2-c2ncccn2)CCCC12CCN(c1cnc3ccccc3n1)CC2	675	-2.82930377283102	NonAC molecules	Training Set	464.232459516	4.496	0	6	4	35	35	135.537	75.11	0	CHEMBL4792_Ki
C[C@@H]1CC[C@@H](Oc2cc(C#N)ccn2)CN1C(=O)c1cn(C)nc1-n1nccn1	151	-2.17897694729317	NonAC molecules	Training Set	392.17092188	1.33958	0	9	4	29	29	101.2255	114.75	0	CHEMBL4792_Ki
O=C1N(Cc2cccc(-c3ncccn3)c2)CCCC12CCN(c1cnc3ccccc3n1)CC2	62	-1.79239168949825	NonAC molecules	Test Set	464.232459516	4.496	0	6	4	35	35	135.537	75.11	0	CHEMBL4792_Ki
Cc1cc(C)nc(N2CC3CN(C(=O)c4ccnn4-c4ccccc4)CC3C2)n1	170	-2.23044892137827	NonAC molecules	Training Set	388.201159388	2.48754	0	6	3	29	29	110.1665	67.15	0	CHEMBL4792_Ki
Cc1noc(-c2ccccc2C(=O)N2CC3CN(c4ncc(F)c(C)n4)CC3C2)n1	64	-1.80617997398389	NonAC molecules	Training Set	408.171002132	2.49094	0	7	3	30	30	106.2945	88.25	0	CHEMBL4792_Ki
Cc1noc(-c2ccccc2C(=O)N2C3CCC2C(COc2cccc(C(F)(F)F)n2)C3)n1	330	-2.51851393987789	AC molecules	Training Set	458.156575192	4.53092	0	6	5	33	33	110.2915	81.35	0	CHEMBL4792_Ki
Cc1cc(C)nc(N2C[C@@H]3CCN(C(=O)c4cccc(C)c4-n4nccn4)C[C@@H]32)n1	15	-1.17609125905568	NonAC molecules	Training Set	403.21205842	2.33346	0	7	3	30	30	112.7465	80.04	0	CHEMBL4792_Ki
Cc1cc(CN2CCCC3(CCN(c4cnc5ccccc5n4)CC3)C2=O)ccn1	830	-2.91907809237607	AC molecules	Training Set	401.221560484	3.74242	0	5	3	30	30	117.043	62.22	0	CHEMBL4792_Ki
O=C(c1cccc(F)c1-c1cccnn1)N1C2CCC1C(Nc1cnc(C(F)(F)F)cn1)C2	4200	-3.6232492903979	NonAC molecules	Training Set	458.147822076	3.9491	1	6	4	33	33	109.4672	83.9	0	CHEMBL4792_Ki
COc1ccc(-n2nccn2)c(C(=O)N2CC[C@H]3CN(c4cc(C)cc(C)n4)[C@H]3C2)c1	17	-1.23044892137827	NonAC molecules	Training Set	418.211724072	2.63864	0	7	4	31	31	116.7665	76.38	0	CHEMBL4792_Ki
Cc1cc(C)nc(N2C[C@@H]3CCN(C(=O)c4c(C)noc4-c4snnc4C)C[C@@H]32)n1	6500	-3.81291335664286	AC molecules	Test Set	425.163393976	2.56768	0	9	3	30	30	111.5305	101.14	0	CHEMBL4792_Ki
COc1ccnc(N2CC3CN(C(=O)c4ccccc4OC)CC3C2)n1	3777	-3.57714698482752	AC molecules	Test Set	354.169190564	1.7022	0	6	4	26	26	96.6745	67.79	0	CHEMBL4792_Ki
Cc1cc(N2CC3CN(C(=O)c4ccccc4-c4ccccc4)CC3C2)nc2ccccc12	123	-2.0899051114394	AC molecules	Training Set	433.215412484	5.41862000000001	0	3	3	33	33	133.4545	36.44	0	CHEMBL4792_Ki
C[C@@H]1CC[C@@H](Oc2cccc3ocnc23)CN1C(=O)c1ccccc1-n1nccn1	18.33	-1.26316246496222	NonAC molecules	Training Set	403.164439532	3.4806	0	7	4	30	30	109.5165	86.28	0	CHEMBL4792_Ki
Cc1cccc(C(=O)N2C[C@H](Oc3cc(C#N)ccn3)CC[C@H]2C)c1-n1nccn1	3	-0.477121254719662	AC molecules	Training Set	402.180423944	2.9145	0	7	4	30	30	109.1965	96.93	0	CHEMBL4792_Ki
Cc1ccc(-c2ncccn2)c(C(=O)N2C3CCC2C(Nc2ccc(C(F)(F)F)cn2)C3)n1	325	-2.51188336097887	NonAC molecules	Training Set	454.172893952	4.11842	1	6	4	33	33	114.2462	83.9	0	CHEMBL4792_Ki
Cc1ccc(-n2nccn2)c(C(=O)N2C3CCC2C(Nc2ncc(C(F)(F)F)cn2)C3)n1	4000	-3.60205999132796	NonAC molecules	Training Set	444.163391888	2.63712	1	8	4	32	32	105.9322	101.72	0	CHEMBL4792_Ki
C[C@@H]1CS[C@@H](COc2ncccc2Cl)CN1C(=O)c1ccccc1-n1nccn1	2.5	-0.397940008672038	NonAC molecules	Test Set	429.10262356	3.3408	0	7	5	29	29	112.8455	73.14	0	CHEMBL4792_Ki
Cc1noc(-c2c(F)cccc2C(=O)N2C3CCC2C(Nc2cnc(C(F)(F)F)cn2)C3)n1	377	-2.57634135020579	AC molecules	Test Set	462.142736696	3.85052	1	7	4	33	33	106.4702	97.04	0	CHEMBL4792_Ki
CNc1ccccc1C(=N)CN1CCCC2(CCN(c3cnc4ccccc4n3)CC2)C1=O	212	-2.32633586092875	AC molecules	Training Set	442.24810958	3.94857	2	6	5	33	33	132.0494	85.21	0	CHEMBL4792_Ki
COc1cccc(C(=O)N2CC3CN(c4nc(C)cc(C)n4)CC3C2)c1-n1ccnn1	10000	-4	AC molecules	Training Set	419.20697304	1.89114	0	8	4	31	31	114.5135	89.27	0	CHEMBL4792_Ki
Cc1cc(C)nc(N2CC3CN(C(=O)c4ccccc4F)CC3C2)n1	5000	-3.69897000433602	NonAC molecules	Test Set	340.169939512	2.44094	0	4	2	25	25	93.0025	49.33	0	CHEMBL4792_Ki
COc1c(F)cccc1C(=O)N1C2CCC1C(Nc1ccc(Br)cn1)C2	6700	-3.82607480270083	AC molecules	Training Set	419.064467168	3.8494	1	4	4	26	26	99.8962	54.46	0	CHEMBL4792_Ki
COc1c(F)cccc1C(=O)N1C2CCC1C(COc1ccc(Br)cn1)C2	4399	-3.64335396197686	AC molecules	Test Set	434.06413282	4.0639	0	4	5	27	27	101.4705	51.66	0	CHEMBL4792_Ki
Cc1cc(C)nc(N2C[C@@H]3CCN(C(=O)c4ccccc4-c4nnc[nH]4)C[C@@H]32)n1	48	-1.68124123737559	NonAC molecules	Training Set	389.196408356	2.22944	1	6	3	29	29	108.4692	90.9	0	CHEMBL4792_Ki
Cc1cccc(OCC2CC3CCC2N3C(=O)c2cccc(F)c2-n2nccn2)n1	300	-2.47712125471966	NonAC molecules	Training Set	407.175753164	3.18192	0	6	5	30	30	106.8725	73.14	0	CHEMBL4792_Ki
O=C(c1cc(F)ccc1-n1nccn1)N1C2CCC1C(COc1ccc(F)cn1)C2	149	-2.17318626841227	NonAC molecules	Test Set	411.150681288	3.0126	0	6	5	30	30	102.0935	73.14	0	CHEMBL4792_Ki
Cc1ccc(-n2nccn2)c(C(=O)N2C3CCC2C(COc2cccc(C(F)(F)F)n2)C3)c1	42	-1.6232492903979	NonAC molecules	Training Set	457.172559604	4.06162	0	6	5	33	33	111.9165	73.14	0	CHEMBL4792_Ki
Cc1ccc(-c2ncco2)c(C(=O)N2C3CCC2C(COc2ccc(F)cn2)C3)n1	339	-2.53019969820308	NonAC molecules	Training Set	408.159768752	3.65122	0	6	5	30	30	105.2475	81.35	0	CHEMBL4792_Ki
Cc1cc(C#N)nc(N2CC3CN(C(=O)c4c(F)cccc4-n4nccn4)CC3C2)n1	23	-1.36172783601759	NonAC molecules	Test Set	418.166585448	1.5849	0	8	3	31	31	107.8975	103.83	0	CHEMBL4792_Ki
COc1ccc(C(=O)N2C[C@H](Oc3cc(C#N)ccn3)CC[C@H]2C)c(-n2nccn2)n1	15	-1.17609125905568	NonAC molecules	Training Set	419.170587532	2.00968	0	9	5	31	31	108.8065	119.05	0	CHEMBL4792_Ki
Cc1cc(C)nc(N2CC3CN(C(=O)c4cccc5c4-c4ccccc4C5)CC3C2)n1	8	-0.903089986991944	NonAC molecules	Training Set	410.210661452	3.87304	0	4	2	31	31	121.2865	49.33	0	CHEMBL4792_Ki
Cc1cc(C)nc(N2CC3CN(C(=O)c4ccc(F)cc4-c4ncccc4F)CC3C2)n1	25	-1.39794000867204	NonAC molecules	Training Set	435.187066796	3.64204	0	5	3	32	32	116.1915	62.22	0	CHEMBL4792_Ki
Cc1cc(C)nc(N2CC3CN(C(=O)c4cccc(F)c4-c4ncccc4C)CC3C2)n1	3400	-3.53147891704225	NonAC molecules	Training Set	431.212138672	3.81136	0	5	3	32	32	120.9705	62.22	0	CHEMBL4792_Ki
Cc1cc(C)nc(OCC2CC3CCC2N3C(=O)c2ccc(C)nc2-n2nccn2)n1	10000	-4	NonAC molecules	Training Set	419.20697304	2.44966	0	8	5	31	31	111.9785	98.92	0	CHEMBL4792_Ki
COc1ccnc(N2CC3CN(C(=O)c4ccccc4-c4ccccc4)CC3C2)n1	339	-2.53019969820308	NonAC molecules	Training Set	400.189926008	3.3606	0	5	4	30	30	115.5585	58.56	0	CHEMBL4792_Ki
Cc1ccc(-c2ccccc2C(=O)N2CC3CN(c4cnc5ccccc5n4)CC3C2)cc1	1156	-3.06295783408451	NonAC molecules	Training Set	434.210661452	4.81362	0	4	3	33	33	131.2495	49.33	0	CHEMBL4792_Ki
Cc1cc(C)nc(N2CC3CN(C(=O)c4cccc(F)c4-n4ccnn4)CC3C2)n1	1400	-3.14612803567824	NonAC molecules	Test Set	407.186986544	2.02164	0	7	3	30	30	107.9195	80.04	0	CHEMBL4792_Ki
CN(C)c1nc(N2CC3CN(C(=O)c4cc(F)ccc4-n4nccn4)CC3C2)cc(C(F)(F)F)n1	52	-1.7160033436348	AC molecules	Training Set	490.185270204	2.4896	0	8	4	35	35	117.7745	83.28	0	CHEMBL4792_Ki
Cc1ccc(-n2ccc(C)n2)c(C(=O)N2C3CCC2C(COc2ccc(F)cn2)C3)n1	258	-2.41161970596323	NonAC molecules	Test Set	421.191403228	3.49034	0	6	5	31	31	111.6095	73.14	0	CHEMBL4792_Ki
Cc1ccc(-n2nccn2)c(C(=O)N2C[C@H](Nc3nccc4ccccc34)CC[C@H]2C)c1	1.78571428571429	0.251811972993799	AC molecules	Training Set	426.216809452	4.22912	1	6	4	32	32	124.9822	75.94	0	CHEMBL4792_Ki
Cc1ncnc(N2CC3CN(C(=O)c4c(F)cccc4-n4nccn4)CC3C2)n1	1700	-3.23044892137827	NonAC molecules	Training Set	394.166585448	1.10822	0	8	3	29	29	100.9775	92.93	0	CHEMBL4792_Ki
Cc1ccc(C(=O)N2C3CCC2C(COc2cccc(C(F)(F)F)n2)C3)c(-n2nccn2)n1	4600	-3.66275783168157	AC molecules	Training Set	458.167808572	3.45662	0	7	5	33	33	109.7115	86.03	0	CHEMBL4792_Ki
Cc1nc2ccccc2nc1N1CC2CN(C(=O)c3ccccc3-c3ccccc3)CC2C1	449	-2.65224634100332	AC molecules	Training Set	434.210661452	4.81362	0	4	3	33	33	131.2495	49.33	0	CHEMBL4792_Ki
Cc1cc(N2CC3CCN(C(=O)c4c(F)cccc4-n4nccn4)CC32)nc(C)n1	13	-1.11394335230684	NonAC molecules	Training Set	407.186986544	2.16414	0	7	3	30	30	107.9675	80.04	0	CHEMBL4792_Ki
Cc1ccnc(N2CC3CN(C(=O)c4c(C)ccc5ccccc45)CC3C2)n1	215	-2.33243845991561	AC molecules	Training Set	372.195011388	3.45504	0	4	2	28	28	110.5505	49.33	0	CHEMBL4792_Ki
Cc1cc(C)nc(N2C[C@@H]3CCN(C(=O)c4c(C)noc4-c4cc(C)on4)C[C@@H]32)n1	1100	-3.04139268515822	NonAC molecules	Test Set	408.190988628	2.70418	0	8	3	30	30	108.1245	101.39	0	CHEMBL4792_Ki
Cc1cc(C)nc(N2CC3CN(C(=O)c4cccc(F)c4-c4ncccc4Cl)CC3C2)n1	109	-2.03742649794062	NonAC molecules	Training Set	451.157516256	4.15634	0	5	3	32	32	121.2435	62.22	0	CHEMBL4792_Ki
COc1ccccc1C(=O)N1CC2CN(c3nccc(C)n3)CC2C1	10000	-4	NonAC molecules	Training Set	338.174275944	2.00202	0	5	3	25	25	94.8595	58.56	0	CHEMBL4792_Ki
CCOc1ccccc1C(=O)N1CC2CN(c3nc(C)cc(C)n3)CC2C1	75	-1.8750612633917	NonAC molecules	Training Set	366.205576072	2.70054	0	5	4	27	27	104.2135	58.56	0	CHEMBL4792_Ki
Cc1cc(C)nc(N2C[C@@H]3CCN(C(=O)c4ccc(C)nc4-n4ccnn4)C[C@@H]32)n1	234	-2.36921585741014	NonAC molecules	Test Set	404.207307388	1.72846	0	8	3	30	30	110.5415	92.93	0	CHEMBL4792_Ki
O=C(c1ccccc1-c1ccccc1)N1CC2CN(c3cnc4ccccc4n3)C2C1	179	-2.25285303097989	NonAC molecules	Training Set	406.179361324	4.2576	0	4	3	31	31	121.9435	49.33	0	CHEMBL4792_Ki
Cc1cc(C)nc(N2CC3CN(C(=O)c4ncccc4-n4nccn4)CC3C2)n1	114	-2.05690485133647	NonAC molecules	Training Set	390.191657324	1.27754	0	8	3	29	29	105.7565	92.93	0	CHEMBL4792_Ki
Cc1cc(C)nc(N2CC3CN(C(=O)c4sccc4-c4ccccc4)CC3C2)n1	46	-1.66275783168157	NonAC molecules	Training Set	404.167082388	4.03034	0	5	3	29	29	116.3575	49.33	0	CHEMBL4792_Ki
Cc1ccc(C(=O)N2C3CCC2C(COc2ccc(F)cn2)C3)c(-c2ncccn2)c1	1000	-3	AC molecules	Training Set	418.180504196	4.05822	0	5	5	31	31	112.9815	68.21	0	CHEMBL4792_Ki
N=CC(CN1CCCC2(CCN(c3cnc4ccccc4n3)CC2)C1=O)c1ccccn1	232	-2.3654879848909	NonAC molecules	Training Set	428.232459516	3.66717	1	6	5	32	32	124.9937	86.07	0	CHEMBL4792_Ki
Cc1cc(C)nc(CN2CCCC3(CCN(c4cnc5ccccc5n4)CC3)C2=O)c1	1358	-3.13289976994448	NonAC molecules	Training Set	415.237210548	4.05084	0	5	3	31	31	121.78	62.22	0	CHEMBL4792_Ki
COc1ccc(N2C(=O)N(Cc3c(F)cc(F)cc3Cl)c3ccccc3S2(=O)=O)cc1OC	1	0	NonAC molecules	Training Set	494.051476764	4.9709	0	5	5	33	33	118.5998	76.15	0	CHEMBL4792_Ki
COc1ccc(N2C(=O)N(Cc3c(F)cc(F)cc3F)c3ccccc3S2(=O)=O)cc1OC	1.995	-0.299942900022767	NonAC molecules	Training Set	478.081027304	4.4566	0	5	5	33	33	113.5478	76.15	0	CHEMBL4792_Ki
COc1ccc(N2C(=O)N(Cc3c(F)cccc3Cl)c3ccccc3S2(=O)=O)cc1OC	1.25897016240715	0.100015437450609	NonAC molecules	Training Set	476.060898576	4.8318	0	5	5	32	32	118.6418	76.15	0	CHEMBL4792_Ki
COc1ccc(N2C(=O)N(Cc3ccc(F)cc3Cl)c3ccccc3S2(=O)=O)cc1OC	25.12	-1.40001963506516	NonAC molecules	Training Set	476.060898576	4.8318	0	5	5	32	32	118.6418	76.15	0	CHEMBL4792_Ki
COc1ccc(N2C(=O)N(Cc3ccc(Cl)cc3F)c3ccccc3S2(=O)=O)cc1OC	10	-1	AC molecules	Training Set	476.060898576	4.8318	0	5	5	32	32	118.6418	76.15	0	CHEMBL4792_Ki
COc1ccc(N2C(=O)N(Cc3ccccc3F)c3ccccc3S2(=O)=O)cc1OC	6.31	-0.800029359244134	NonAC molecules	Training Set	442.099870928	4.1784	0	5	5	31	31	113.6318	76.15	0	CHEMBL4792_Ki
COc1ccc(N2C(=O)N(Cc3ccccc3)c3ccccc3S2(=O)=O)cc1OC	79.43	-1.89998456254939	NonAC molecules	Training Set	424.10929274	4.0393	0	5	5	30	30	113.6738	76.15	0	CHEMBL4792_Ki
COc1ccc(N2C(=O)N(Cc3c(F)cc(F)cc3OC)c3ccccc3S2(=O)=O)cc1OC	6.31	-0.800029359244134	AC molecules	Training Set	490.1010138	4.3261	0	6	6	34	34	120.1418	85.38	0	CHEMBL4792_Ki
COc1ccc(N2C(=O)N(Cc3c(F)cc(C)cc3Cl)c3ccccc3S2(=O)=O)cc1OC	1.25897016240715	0.100015437450609	NonAC molecules	Test Set	490.07654864	5.14022	0	5	5	33	33	123.3788	76.15	0	CHEMBL4792_Ki
COc1cc(F)c(CN2C(=O)N(c3ccc(OC)c(OC)c3)S(=O)(=O)c3ccccc32)c(F)c1	1.9952114924182	0.299988937677888	AC molecules	Test Set	490.1010138	4.3261	0	6	6	34	34	120.1418	85.38	0	CHEMBL4792_Ki
COc1cc(F)c(CN2C(=O)N(c3ccc(OC)c(OC)c3)S(=O)(=O)c3ccccc32)c(Cl)c1	10	1	AC molecules	Training Set	506.07146326	4.8404	0	6	6	34	34	125.1938	85.38	0	CHEMBL4792_Ki
COc1cc(N2C(=O)N(Cc3c(F)cc(F)cc3F)c3ccccc3S2(=O)=O)cnc1OC	5.012	-0.700011062322112	NonAC molecules	Training Set	479.076276272	3.8516	0	6	5	33	33	111.3428	89.04	0	CHEMBL4792_Ki
COc1cc(N2C(=O)N(Cc3c(F)cc(F)cc3F)c3ccccc3S2(=O)=O)cc(OC)n1	1.259	-0.100025730107863	NonAC molecules	Training Set	479.076276272	3.8516	0	6	5	33	33	111.3428	89.04	0	CHEMBL4792_Ki
COc1cc(N2C(=O)N(Cc3c(F)cc(F)cc3Cl)c3ccccc3S2(=O)=O)cnc1OC	1.585	-0.20002926655377	NonAC molecules	Training Set	495.046725732	4.3659	0	6	5	33	33	116.3948	89.04	0	CHEMBL4792_Ki
COc1cc(N2C(=O)N(Cc3c(F)cc(F)cc3F)c3ccccc3S2(=O)=O)ccn1	63.1	-1.80002935924413	NonAC molecules	Training Set	449.065711588	3.843	0	5	4	31	31	104.7908	79.81	0	CHEMBL4792_Ki
COc1cc(F)c(CN2C(=O)N(c3cc(OC)nc(OC)c3)S(=O)(=O)c3ccccc32)c(F)c1	3.98089171974522	0.599980364934842	AC molecules	Training Set	491.096262768	3.7211	0	7	6	34	34	117.9368	98.27	0	CHEMBL4792_Ki
COc1cc(F)c(CN2C(=O)N(c3cnc(OC)c(OC)c3)S(=O)(=O)c3ccccc32)c(F)c1	2.51193167545843	0.400007822415902	AC molecules	Training Set	491.096262768	3.7211	0	7	6	34	34	117.9368	98.27	0	CHEMBL4792_Ki
COc1cc(F)c(CN2C(=O)N(c3ccc(OC)c(OC)n3)S(=O)(=O)c3ccccc32)c(F)c1	5.0125313283208	0.700057099977233	AC molecules	Training Set	491.096262768	3.7211	0	7	6	34	34	117.9368	98.27	0	CHEMBL4792_Ki
CNc1cc(N2C(=O)N(Cc3c(F)cc(OC)cc3F)c3ncccc3S2(=O)=O)cnc1OC	1.58478605388273	0.199970640755866	AC molecules	Training Set	491.107496148	3.1492	1	8	6	34	34	118.7265	113.96	0	CHEMBL4792_Ki
COc1ccc(N2C(=O)N(Cc3c(F)cc(F)cc3F)c3ncccc3S2(=O)=O)nc1OC	1.585	-0.20002926655377	AC molecules	Training Set	480.07152524	3.2466	0	7	5	33	33	109.1378	101.93	0	CHEMBL4792_Ki
COc1cc(N2C(=O)N(Cc3c(F)cc(F)cc3F)c3ncccc3S2(=O)=O)cnc1OC	3.762	-0.57541879121436	NonAC molecules	Training Set	480.07152524	3.2466	0	7	5	33	33	109.1378	101.93	0	CHEMBL4792_Ki
COc1ccc(N2C(=O)N(Cc3ccc4c(c3)OCO4)c3ccccc3S2(=O)=O)cc1OC	251.19	-2.40000234592796	AC molecules	Test Set	468.09912198	3.768	0	7	5	33	33	119.7968	94.61	0	CHEMBL4792_Ki
COc1ccc(NC(=O)c2cc(-c3cncc(Cl)c3)cnc2-c2ccccn2)nc1OC	18	-1.25527250510331	NonAC molecules	Training Set	447.109817116	4.5235	1	7	6	32	32	121.0032	99.12	0	CHEMBL4792_Ki
COc1ccc(C[C@H]2c3cc(OC)c(OC)cc3CCN2[C@@H](C(=O)NC(C)C)c2ccccc2)cc1OC	417	-2.62013605497376	AC molecules	Test Set	518.278072316	5.1288	1	6	10	38	38	148.4087	69.26	0	CHEMBL4792_Ki
C[C@@H]1CC[C@@H](Oc2ccc3ccccc3n2)CN1C(=O)c1ccccc1-n1nccn1	9	-0.954242509439325	AC molecules	Test Set	413.185174976	3.8876	0	6	4	31	31	117.2505	73.14	0	CHEMBL4792_Ki
O=C(c1ccccc1-n1nccn1)N1CCC[C@@H](Oc2ccc3ccccc3n2)C1	27	-1.43136376415899	AC molecules	Test Set	399.169524912	3.4991	0	6	4	30	30	112.6555	73.14	0	CHEMBL4792_Ki
O=C(c1ccccc1-n1nccn1)N1CCC(F)(F)C(Oc2nccc3ccccc23)C1	2.8	-0.447158031342219	NonAC molecules	Training Set	435.150681288	3.7443	0	6	4	32	32	112.9855	73.14	0	CHEMBL4792_Ki
O=C(c1ccccc1-n1nccn1)N1CCC(F)(F)C(Oc2cc3ccccc3cn2)C1	379	-2.57863920996807	AC molecules	Training Set	435.150681288	3.7443	0	6	4	32	32	112.9855	73.14	0	CHEMBL4792_Ki
O=C(c1ccccc1-n1nccn1)N1CCC(F)(F)C(Oc2ccnc3ccccc23)C1	277	-2.44247976906445	NonAC molecules	Training Set	435.150681288	3.7443	0	6	4	32	32	112.9855	73.14	0	CHEMBL4792_Ki
O=C(c1ccccc1-n1nccn1)N1CCC(F)(F)C(Oc2ncc3ccccc3n2)C1	1470	-3.16731733474818	NonAC molecules	Training Set	436.145930256	3.1393	0	7	4	32	32	110.7805	86.03	0	CHEMBL4792_Ki
O=C(c1ccccc1-n1nccn1)N1CCC(F)(F)C(Oc2cnc3ccccc3n2)C1	933	-2.9698816437465	NonAC molecules	Training Set	436.145930256	3.1393	0	7	4	32	32	110.7805	86.03	0	CHEMBL4792_Ki
O=C(c1ccccc1-n1nccn1)N1CCC(F)(F)C(Oc2nc3ccccc3o2)C1	467	-2.66931688056611	NonAC molecules	Training Set	425.129945844	3.3373	0	7	4	31	31	105.2515	86.28	0	CHEMBL4792_Ki
O=C(c1ccccc1-n1nccn1)N1CCC(F)(F)C(Oc2nc3ccccc3s2)C1	220	-2.34242268082221	NonAC molecules	Test Set	441.107102224	3.8058	0	7	4	31	31	110.8625	73.14	0	CHEMBL4792_Ki
O=C(c1ccccc1-n1nccn1)N1CCC(F)(F)C(Oc2ccccn2)C1	1038	-3.01619735351244	AC molecules	Training Set	385.135031224	2.5911	0	6	4	28	28	95.4795	73.14	0	CHEMBL4792_Ki
O=C(c1ccccc1-n1nccn1)N1CCC(F)(F)C(Oc2cccc(C(F)(F)F)n2)C1	907	-2.9576072870601	NonAC molecules	Training Set	453.122415852	3.6099	0	6	4	32	32	100.4815	73.14	0	CHEMBL4792_Ki
O=C(c1ccccc1-n1nccn1)N1CCC(F)(F)C(Oc2ccc(C(F)(F)F)cn2)C1	467	-2.66931688056611	NonAC molecules	Training Set	453.122415852	3.6099	0	6	4	32	32	100.4815	73.14	0	CHEMBL4792_Ki
O=C(c1ccccc1-n1nccn1)N1CCC(F)(F)C(Oc2cc(C(F)(F)F)ccn2)C1	14	-1.14612803567824	NonAC molecules	Training Set	453.122415852	3.6099	0	6	4	32	32	100.4815	73.14	0	CHEMBL4792_Ki
COc1ccc(F)c(C(=O)N2CCC(F)(F)C(Oc3ccc4ccccc4n3)C2)c1	1617	-3.2087100199064	AC molecules	Test Set	416.134777128	4.3113	0	4	4	30	30	104.5785	51.66	0	CHEMBL4792_Ki
COc1ccc(F)c(C(=O)N2CCC(F)(F)[C@@H](Oc3ccc4ccccc4n3)C2)c1F	1227	-3.088844562727	AC molecules	Training Set	434.125355316	4.4504	0	4	4	31	31	104.5365	51.66	0	CHEMBL4792_Ki
O=C(c1ccccc1-n1cccn1)N1CCC(F)(F)[C@@H](Oc2ccc3ccccc3n2)C1	271	-2.43296929087441	AC molecules	Training Set	434.15543232	4.3493	0	5	4	32	32	115.1905	60.25	0	CHEMBL4792_Ki
O=C(c1ccccc1-c1ncccn1)N1CCC(F)(F)[C@@H](Oc2ccc3ccccc3n2)C1	281	-2.44870631990508	AC molecules	Training Set	446.15543232	4.6206	0	5	4	33	33	119.0945	68.21	0	CHEMBL4792_Ki
O=C(c1cccc(-n2nccn2)c1)N1CCC(F)(F)[C@@H](Oc2ccc3ccccc3n2)C1	871	-2.94001815500766	AC molecules	Test Set	435.150681288	3.7443	0	6	4	32	32	112.9855	73.14	0	CHEMBL4792_Ki
O=C(c1cccc(-n2cccn2)c1)N1CCC(F)(F)[C@@H](Oc2ccc3ccccc3n2)C1	627	-2.79726754083072	AC molecules	Training Set	434.15543232	4.3493	0	5	4	32	32	115.1905	60.25	0	CHEMBL4792_Ki
O=C(c1cccc(-c2ncc[nH]2)c1)N1CCC(F)(F)[C@@H](Oc2ccc3ccccc3n2)C1	193	-2.28555730900777	NonAC molecules	Training Set	434.15543232	4.5537	1	4	4	32	32	115.6502	71.11	0	CHEMBL4792_Ki
O=C(c1cccc(-n2ccnn2)c1)N1CCC(F)(F)[C@@H](Oc2ccc3ccccc3n2)C1	4306	-3.63407402548747	NonAC molecules	Training Set	435.150681288	3.7443	0	6	4	32	32	112.9855	73.14	0	CHEMBL4792_Ki
O=C(c1cccc2ncccc12)N1CCC(F)(F)C(Oc2ccc3ccccc3n2)C1	861	-2.93500315145365	AC molecules	Training Set	419.144533288	4.7118	0	4	3	31	31	113.3695	55.32	0	CHEMBL4792_Ki
O=C(c1cccc2[nH]ccc12)N1CCC(F)(F)[C@@H](Oc2ccc3ccccc3n2)C1	120	-2.07918124604762	NonAC molecules	Test Set	407.144533288	4.6449	1	3	3	30	30	109.9252	58.22	0	CHEMBL4792_Ki
O=C(c1cncc2[nH]ccc12)N1CCC(F)(F)[C@@H](Oc2ccc3ccccc3n2)C1	108	-2.03342375548695	NonAC molecules	Training Set	408.139782256	4.0399	1	4	3	30	30	107.7202	71.11	0	CHEMBL4792_Ki
O=C(c1nccc2[nH]ccc12)N1CCC(F)(F)[C@@H](Oc2ccc3ccccc3n2)C1	521	-2.71683772329952	AC molecules	Training Set	408.139782256	4.0399	1	4	3	30	30	107.7202	71.11	0	CHEMBL4792_Ki
O=C(c1ccnc2[nH]ccc12)N1CCC(F)(F)[C@@H](Oc2ccc3ccccc3n2)C1	1564	-3.19423674872383	NonAC molecules	Test Set	408.139782256	4.0399	1	4	3	30	30	107.7202	71.11	0	CHEMBL4792_Ki
O=C(c1cccc2[nH]cnc12)N1CCC(F)(F)[C@@H](Oc2ccc3ccccc3n2)C1	1409	-3.14891099310936	NonAC molecules	Test Set	408.139782256	4.0399	1	4	3	30	30	107.7202	71.11	0	CHEMBL4792_Ki
O=C(c1nccc2[nH]cnc12)N1CCC(F)(F)[C@@H](Oc2ccc3ccccc3n2)C1	2143	-3.33102217104183	NonAC molecules	Training Set	409.135031224	3.4349	1	5	3	30	30	105.5152	84	0	CHEMBL4792_Ki
O=C(c1cccn2cncc12)N1CCC(F)(F)[C@@H](Oc2ccc3ccccc3n2)C1	1009	-3.00389116623691	AC molecules	Test Set	408.139782256	3.8113	0	5	3	30	30	106.8185	59.73	0	CHEMBL4792_Ki
COc1ncc(CNC(=O)c2cc(-c3cncc(C)c3)ncc2-c2cccc(F)c2)nc1OC	4.5	-0.653212513775344	NonAC molecules	Training Set	459.170667784	3.99532	1	7	7	34	34	123.9052	99.12	0	CHEMBL4792_Ki
COc1nc(CNC(=O)c2cc(-c3cncc(C)c3)ncc2-c2nccs2)ccc1C1CC1	1.03092783505155	0.0132282657337551	AC molecules	Training Set	457.157245976	4.78652	1	7	7	33	33	127.2472	89.89	0	CHEMBL4792_Ki
Cc1cc(N2CC3CN(C(=O)c4ccccc4-n4nccn4)CC3C2)nc(C(F)(F)F)n1	25	-1.39794000867204	NonAC molecules	Test Set	443.16814292	2.59292	0	7	3	32	32	108.2265	80.04	0	CHEMBL4792_Ki
COc1ccc(C(=O)N2CC[C@H]3CN(c4cc(N(C)C)ccn4)[C@H]3C2)c(-n2nccn2)c1	8999	-3.95419425181586	NonAC molecules	Training Set	433.222623104	2.0878	0	8	5	32	32	121.6195	79.62	0	CHEMBL4792_Ki
COc1ccc(CNC(=O)c2cc(-c3cc(C)cc(C)c3)nnc2-c2cnn(C)c2)cc1OC	3.3	-0.518513939877887	AC molecules	Test Set	457.211389724	4.10814	1	7	7	34	34	129.8602	91.16	0	CHEMBL4792_Ki
COc1ccc(CNC(=O)c2cc(-c3cc(C)cc(Cl)c3)nnc2N2CCOCC2)cc1OC	1.04166666666667	0.0177287669604316	NonAC molecules	Training Set	482.172083024	3.88922	1	7	7	34	34	130.9632	85.81	0	CHEMBL4792_Ki
O=C(c1ccccc1-n1nccn1)N1CC2CC(Oc3cnc(C(F)(F)F)cn3)C1C2	4700	-3.67209785793572	NonAC molecules	Training Set	430.136508444	2.7581	0	7	4	31	31	100.3575	86.03	0	CHEMBL4792_Ki
Cc1ccc(-n2nccn2)c(C(=O)N2CC3CC(Oc4cnc(C(F)(F)F)cn4)C2C3)n1	10000	-4	NonAC molecules	Training Set	445.147407476	2.46152	0	8	4	32	32	102.8895	98.92	0	CHEMBL4792_Ki
CCOc1ncc2ccccc2c1C(=O)N1CC2CC(Oc3cnc(C(F)(F)F)cn3)C1C2	8900	-3.94939000664491	NonAC molecules	Test Set	458.156575192	4.1243	0	6	5	33	33	111.9105	77.44	0	CHEMBL4792_Ki
CCOc1ncc2ccccc2c1C(=O)N1CC2CC(Oc3ccc(C(F)(F)F)cn3)C1C2	1450	-3.16136800223497	AC molecules	Training Set	457.161326224	4.7293	0	5	5	33	33	114.1155	64.55	0	CHEMBL4792_Ki
CCOc1ccc2cccnc2c1C(=O)N1CC2CC(Oc3ccc(C(F)(F)F)cn3)C1C2	526	-2.72098574415374	NonAC molecules	Training Set	457.161326224	4.7293	0	5	5	33	33	114.1155	64.55	0	CHEMBL4792_Ki
COc1cccc(-n2nccn2)c1C(=O)N1CC2CC(Oc3ccc(C(F)(F)F)cn3)C1C2	229	-2.35983548233989	AC molecules	Training Set	459.15182416	3.3717	0	7	5	33	33	109.1145	82.37	0	CHEMBL4792_Ki
Cc1cccc(C(=O)N2CC3CC(Oc4ccc(C(F)(F)F)cn4)C2C3)c1-n1nccn1	234	-2.36921585741014	NonAC molecules	Training Set	443.15690954	3.67152	0	6	4	32	32	107.2995	73.14	0	CHEMBL4792_Ki
O=C(c1cc(F)ccc1-c1ncccn1)N1CC2CC(Oc3ccc(C(F)(F)F)cn3)C1C2	945	-2.97543180850926	NonAC molecules	Training Set	458.136588696	4.3785	0	5	4	33	33	108.6295	68.21	0	CHEMBL4792_Ki
O=C(c1ncccc1-n1nccn1)N1CC2CC(Oc3ccc(C(F)(F)F)cn3)C1C2	1700	-3.23044892137827	NonAC molecules	Training Set	430.136508444	2.7581	0	7	4	31	31	100.3575	86.03	0	CHEMBL4792_Ki
Cc1cccc(C(=O)N2CC3CC(Oc4ccc(C(F)(F)F)cn4)C2C3)c1-c1ncco1	143	-2.15533603746506	NonAC molecules	Test Set	443.14567616	4.74582	0	5	4	32	32	107.8795	68.46	0	CHEMBL4792_Ki
O=C(c1cccc(F)c1-n1ccnn1)N1CC2CC(Oc3ccc(C(F)(F)F)cn3)C1C2	3500	-3.54406804435028	NonAC molecules	Training Set	447.131837664	3.5022	0	6	4	32	32	102.5205	73.14	0	CHEMBL4792_Ki
Cc1ccc(C(=O)N2CC3CC(Oc4ccc(C(F)(F)F)cn4)C2C3)c(-n2ccnn2)n1	1100	-3.04139268515822	AC molecules	Training Set	444.152158508	3.06652	0	7	4	32	32	105.0945	86.03	0	CHEMBL4792_Ki
CCOc1ccc(C)nc1C(=O)N1CC2CC(Oc3ccc(C(F)(F)F)cn3)C1C2	1800	-3.25527250510331	AC molecules	Training Set	421.161326224	3.88452	0	5	5	30	30	101.3465	64.55	0	CHEMBL4792_Ki
O=C(c1c(F)cccc1-c1ncccn1)N1CC2CC(Oc3ccc(C(F)(F)F)cn3)C1C2	690	-2.83884909073726	AC molecules	Training Set	458.136588696	4.3785	0	5	4	33	33	108.6295	68.21	0	CHEMBL4792_Ki
COc1cccc(-c2ccn[nH]2)c1C(=O)N1CC2CC(Oc3ccc(C(F)(F)F)cn3)C1C2	108	-2.03342375548695	AC molecules	Training Set	458.156575192	4.1811	1	5	5	33	33	111.7792	80.34	0	CHEMBL4792_Ki
COc1cccc(-c2ncccn2)c1C(=O)N1CC2CC(Oc3ccc(C(F)(F)F)cn3)C1C2	340	-2.53147891704225	AC molecules	Training Set	470.156575192	4.248	0	6	5	34	34	115.2235	77.44	0	CHEMBL4792_Ki
O=C(c1cccc2cc[nH]c12)N1CC2CC(Oc3ccc(C(F)(F)F)cn3)C1C2	5800	-3.76342799356294	NonAC molecules	Test Set	401.135111476	4.2637	1	3	3	29	29	99.5022	58.22	0	CHEMBL4792_Ki
O=C(c1ccc(F)cc1-n1nccn1)N1CC2CC(Oc3ccc(C(F)(F)F)cn3)C1C2	2198	-3.34202768808747	NonAC molecules	Training Set	447.131837664	3.5022	0	6	4	32	32	102.5205	73.14	0	CHEMBL4792_Ki
O=C(c1cccc(F)c1Br)N1CC2CC(Oc3ccc(C(F)(F)F)cn3)C1C2	1500	-3.17609125905568	AC molecules	Training Set	458.0253027	4.684	0	3	3	28	28	95.3035	42.43	0	CHEMBL4792_Ki
O=C(c1c(F)cccc1-c1ncccn1)N1CC2CC(Oc3ccc(Br)cn3)C1C2	503	-2.70156798505593	AC molecules	Training Set	468.059716136	4.1222	0	5	4	30	30	111.3275	68.21	0	CHEMBL4792_Ki
O=C(c1cccc(F)c1-c1ncccn1)N1CC2CC(Oc3ccc(Br)cn3)C1C2	972	-2.98766626492627	AC molecules	Training Set	468.059716136	4.1222	0	5	4	30	30	111.3275	68.21	0	CHEMBL4792_Ki
O=C(c1ccccc1-n1nccn1)N1CC2CC(Oc3ccc(Br)cn3)C1C2	507	-2.70500795933334	AC molecules	Training Set	439.064386916	3.1068	0	6	4	28	28	105.2605	73.14	0	CHEMBL4792_Ki
Cc1ccc(-n2nccn2)c(C(=O)N2CC3CC(Oc4ccc(Br)cn4)C2C3)n1	670	-2.82607480270083	AC molecules	Test Set	454.075285948	2.81022	0	7	4	29	29	107.7925	86.03	0	CHEMBL4792_Ki
O=C(c1ccccc1-n1nccn1)N1CC2CC(Oc3ncccc3C(F)(F)F)C1C2	676	-2.82994669594164	AC molecules	Training Set	429.141259476	3.3631	0	6	4	31	31	102.5625	73.14	0	CHEMBL4792_Ki
Cc1ccc(-n2nccn2)c(C(=O)N2CC3CC(Oc4ncccc4C(F)(F)F)C2C3)n1	4000	-3.60205999132796	AC molecules	Training Set	444.152158508	3.06652	0	7	4	32	32	105.0945	86.03	0	CHEMBL4792_Ki
O=C(c1ccccc1-n1nccn1)N1CC2CC(Nc3ccc(C(F)(F)F)cn3)C1C2	165	-2.21748394421391	NonAC molecules	Training Set	428.157243888	3.3962	1	6	4	31	31	105.5572	75.94	0	CHEMBL4792_Ki
Cc1ccc(-n2nccn2)c(C(=O)N2CC3CC(Nc4ccc(C(F)(F)F)cn4)C2C3)n1	132	-2.12057393120585	NonAC molecules	Test Set	443.16814292	3.09962	1	7	4	32	32	108.0892	88.83	0	CHEMBL4792_Ki
Cc1cccc(C(=O)N2CC3CC(Nc4ccc(C(F)(F)F)cn4)C2C3)c1-n1nccn1	46	-1.66275783168157	NonAC molecules	Training Set	442.172893952	3.70462	1	6	4	32	32	110.2942	75.94	0	CHEMBL4792_Ki
CCOc1ccc2cccnc2c1C(=O)N1CC2CC(Nc3ccc(C(F)(F)F)cn3)C1C2	192	-2.28330122870355	NonAC molecules	Training Set	456.177310636	4.7624	1	5	5	33	33	117.1102	67.35	0	CHEMBL4792_Ki
O=C(c1cc(F)ccc1-n1nccn1)N1CC2CC(Nc3ccc(C(F)(F)F)cn3)C1C2	252	-2.40140054078154	NonAC molecules	Training Set	446.147822076	3.5353	1	6	4	32	32	105.5152	75.94	0	CHEMBL4792_Ki
O=C(c1cc(F)ccc1-c1ncccn1)N1CC2CC(Nc3ccc(C(F)(F)F)cn3)C1C2	181	-2.25767857486918	NonAC molecules	Training Set	457.152573108	4.4116	1	5	4	33	33	111.6242	71.01	0	CHEMBL4792_Ki
O=C(c1ccccc1-n1nccn1)N1CC2CC(Nc3cnc(C(F)(F)F)cn3)C1C2	213	-2.32837960343874	NonAC molecules	Training Set	429.152492856	2.7912	1	7	4	31	31	103.3522	88.83	0	CHEMBL4792_Ki
Cc1cc(C)nc(N[C@@H]2CCCN(C(=O)c3ccc(F)cc3-n3nccn3)[C@H]2C)n1	290	-2.46239799789896	AC molecules	Test Set	409.202636608	2.91844	1	7	4	30	30	109.9662	88.83	0	CHEMBL4792_Ki
Cc1cc(C)nc(N[C@@H]2CCCN(C(=O)c3c(F)cccc3-c3ncccn3)[C@H]2C)n1	217	-2.33645973384853	AC molecules	Training Set	420.20738764	3.79474	1	6	4	31	31	116.0752	83.9	0	CHEMBL4792_Ki
Cc1cc(C)nc(N[C@@H]2CCCN(C(=O)c3c(F)cccc3-n3nccn3)[C@H]2C)n1	260	-2.41497334797082	AC molecules	Test Set	409.202636608	2.91844	1	7	4	30	30	109.9662	88.83	0	CHEMBL4792_Ki
Cc1cc(C)nc(N[C@@H]2CCCN(C(=O)c3ccccc3-n3nccn3)[C@H]2C)n1	40	-1.60205999132796	NonAC molecules	Training Set	391.21205842	2.77934	1	7	4	29	29	110.0082	88.83	0	CHEMBL4792_Ki
Cc1cc(C)nc(N[C@@H]2CCCN(C(=O)c3cc(F)ccc3-n3nccn3)[C@H]2C)n1	116	-2.06445798922692	AC molecules	Training Set	409.202636608	2.91844	1	7	4	30	30	109.9662	88.83	0	CHEMBL4792_Ki
Cc1ccc(-c2ncccn2)c(C(=O)N2CCC[C@@H](Nc3nc(C)cc(C)n3)[C@@H]2C)c1	25	-1.39794000867204	AC molecules	Test Set	416.232459516	3.96406	1	6	4	31	31	120.8542	83.9	0	CHEMBL4792_Ki
Cc1ccc(-c2ncccn2)c(C(=O)N2CCC[C@@H](Nc3cc(C)nc(C(F)(F)F)n3)[C@@H]2C)c1	228	-2.35793484700045	AC molecules	Training Set	470.20419408	4.67444	1	6	4	34	34	121.1192	83.9	0	CHEMBL4792_Ki
Cc1ccc(-n2nccn2)c(C(=O)N2CCC[C@@H](Nc3cc(C)nc(C(F)(F)F)n3)[C@@H]2C)c1	587	-2.76863810124761	AC molecules	Test Set	459.199443048	3.79814	1	7	4	33	33	115.0102	88.83	0	CHEMBL4792_Ki
Cc1cc(N[C@@H]2CCCN(C(=O)c3cc(F)ccc3-c3ncccn3)[C@H]2C)nc(C(F)(F)F)n1	2054	-3.31260043926126	AC molecules	Test Set	474.179122204	4.50512	1	6	4	34	34	116.3402	83.9	0	CHEMBL4792_Ki
C[C@H]1[C@H](Nc2nccc(C(F)(F)F)n2)CCCN1C(=O)c1c(F)cccc1-n1nccn1	144	-2.15836249209525	NonAC molecules	Test Set	449.158721108	3.3204	1	7	4	32	32	105.4942	88.83	0	CHEMBL4792_Ki
Cc1ccc(C(=O)N2CCC[C@@H](Nc3nccc(C(F)(F)F)n3)[C@@H]2C)c(-n2ccnn2)n1	634	-2.80208925788173	NonAC molecules	Training Set	446.179041952	2.88472	1	8	4	32	32	108.0682	101.72	0	CHEMBL4792_Ki
CCOc1ccc(C)nc1C(=O)N1CCC[C@@H](Nc2ccc(C(F)(F)F)cn2)[C@@H]1C	680	-2.83250891270624	AC molecules	Training Set	422.1929607	4.30772	1	5	5	30	30	106.5252	67.35	0	CHEMBL4792_Ki
COc1ccc(-n2nccn2)c(C(=O)N2CCC[C@@H](Nc3ccc(C(F)(F)F)cn3)[C@@H]2C)c1	238	-2.37657695705651	AC molecules	Training Set	460.183458636	3.7949	1	7	5	33	33	114.2932	85.17	0	CHEMBL4792_Ki
Cc1cccc(C(=O)N2CCC[C@@H](Nc3ccc(C(F)(F)F)cn3)[C@@H]2C)c1-n1nccn1	150	-2.17609125905568	AC molecules	Training Set	444.188544016	4.09472	1	6	4	32	32	112.4782	75.94	0	CHEMBL4792_Ki
C[C@H]1[C@H](Nc2ccc(C(F)(F)F)cn2)CCCN1C(=O)c1ncccc1-n1nccn1	595	-2.77451696572855	AC molecules	Training Set	431.16814292	3.1813	1	7	4	31	31	105.5362	88.83	0	CHEMBL4792_Ki
Cc1ccc(-c2ncccn2)c(C(=O)N2CCC[C@@H](Nc3ccc(C(F)(F)F)cn3)[C@@H]2C)n1	208	-2.31806333496276	AC molecules	Training Set	456.188544016	4.36602	1	6	4	33	33	116.3822	83.9	0	CHEMBL4792_Ki
C[C@H]1[C@H](Nc2ccc(C(F)(F)F)cn2)CCCN1C(=O)c1cc(F)ccc1-n1nccn1	324	-2.51054501020661	NonAC molecules	Test Set	448.16347214	3.9254	1	6	4	32	32	107.6992	75.94	0	CHEMBL4792_Ki
Cc1cnc(C(=O)N2CCC[C@@H](Nc3ccc(C(F)(F)F)cn3)[C@@H]2C)c(-n2nccn2)c1	2035	-3.30856441356124	NonAC molecules	Test Set	445.183792984	3.48972	1	7	4	32	32	110.2732	88.83	0	CHEMBL4792_Ki
Cc1cnc(C(=O)N2CCC[C@@H](Nc3ccc(C(F)(F)F)cn3)[C@@H]2C)c(-c2ncccn2)c1	91	-1.95904139232109	NonAC molecules	Training Set	456.188544016	4.36602	1	6	4	33	33	116.3822	83.9	0	CHEMBL4792_Ki
COc1c(F)cccc1C(=O)N1CCC[C@@H](Nc2ccc(C(F)(F)F)cn2)[C@@H]1C	3900	-3.5910646070265	AC molecules	Training Set	411.156989792	4.3533	1	4	4	29	29	99.3342	54.46	0	CHEMBL4792_Ki
CCOc1ccccc1C(=O)N1CCC[C@@H](Nc2ccc(C(F)(F)F)cn2)[C@@H]1C	1400	-3.14612803567824	AC molecules	Training Set	407.182061668	4.6043	1	4	5	29	29	103.9932	54.46	0	CHEMBL4792_Ki
C[C@H]1[C@H](Nc2ncc(Cl)cn2)CCCN1C(=O)c1ccccc1-n1nccn1	656	-2.81690383937566	AC molecules	Training Set	397.14178594	2.8159	1	7	4	28	28	105.5442	88.83	0	CHEMBL4792_Ki
Cc1cnc(N[C@@H]2CCCN(C(=O)c3ccccc3-n3nccn3)[C@H]2C)nc1	508	-2.70586371228392	NonAC molecules	Training Set	377.196408356	2.47092	1	7	4	28	28	105.2712	88.83	0	CHEMBL4792_Ki
C[C@H]1[C@H](Nc2ccc(C(F)(F)F)nn2)CCCN1C(=O)c1ccccc1-n1nccn1	4800	-3.68124123737559	NonAC molecules	Training Set	431.16814292	3.1813	1	7	4	31	31	105.5362	88.83	0	CHEMBL4792_Ki
C[C@H]1[C@H](Nc2ccc(F)cn2)CCCN1C(=O)c1ccccc1-n1nccn1	700	-2.84509804001426	AC molecules	Test Set	380.176087512	2.9066	1	6	4	28	28	102.6972	75.94	0	CHEMBL4792_Ki
C[C@H]1[C@H](Nc2ncc(C(F)(F)F)cn2)CCCN1C(=O)c1ccccc1-n1nccn1	738	-2.86805636182304	AC molecules	Test Set	431.16814292	3.1813	1	7	4	31	31	105.5362	88.83	0	CHEMBL4792_Ki
C[C@H]1[C@H](Nc2ccccn2)CCCN1C(=O)c1ccccc1-n1nccn1	1500	-3.17609125905568	AC molecules	Training Set	362.185509324	2.7675	1	6	4	27	27	102.7392	75.94	0	CHEMBL4792_Ki
Cc1ccc(N[C@@H]2CCCN(C(=O)c3ccccc3-n3nccn3)[C@H]2C)nc1	824	-2.91592721169712	NonAC molecules	Training Set	376.201159388	3.07592	1	6	4	28	28	107.4762	75.94	0	CHEMBL4792_Ki
C[C@H]1[C@H](Nc2ncc3ccccc3n2)CCCN1C(=O)c1ccccc1-n1nccn1	189	-2.27646180417324	AC molecules	Training Set	413.196408356	3.3157	1	7	4	31	31	118.0402	88.83	0	CHEMBL4792_Ki
C[C@H]1[C@H](Nc2ncc(F)cn2)CCCN1C(=O)c1ccccc1-n1nccn1	822	-2.91487181754005	AC molecules	Training Set	381.17133648	2.3016	1	7	4	28	28	100.4922	88.83	0	CHEMBL4792_Ki
C[C@H]1[C@H](Nc2nc3ccccc3o2)CCCN1C(=O)c1ccccc1-n1nccn1	284	-2.45331834004704	AC molecules	Test Set	402.180423944	3.5137	1	7	4	30	30	112.5112	89.08	0	CHEMBL4792_Ki
C[C@H]1[C@H](Nc2ccc(Br)cn2)CCCN1C(=O)c1ccccc1-n1nccn1	410	-2.61278385671974	AC molecules	Test Set	440.096021392	3.53	1	6	4	28	28	110.4392	75.94	0	CHEMBL4792_Ki
COc1c(F)cccc1C(=O)N1CCC[C@@H](Nc2ccc(Br)cn2)[C@@H]1C	4600	-3.66275783168157	AC molecules	Training Set	421.080117232	4.097	1	4	4	26	26	102.0322	54.46	0	CHEMBL4792_Ki
CCOc1ccccc1C(=O)N1CCC[C@@H](Nc2ccc(Br)cn2)[C@@H]1C	1600	-3.20411998265593	AC molecules	Training Set	417.105189108	4.348	1	4	5	26	26	106.6912	54.46	0	CHEMBL4792_Ki
C[C@H]1[C@H](Nc2nc3cc(Cl)ccc3o2)CCCN1C(=O)c1ccccc1-n1nccn1	281	-2.44870631990508	AC molecules	Training Set	436.141451592	4.1671	1	7	4	31	31	117.5212	89.08	0	CHEMBL4792_Ki
C[C@H]1[C@H](Nc2cnc3ccccc3n2)CCCN1C(=O)c1ccccc1-n1nccn1	96	-1.98227123303957	AC molecules	Training Set	413.196408356	3.3157	1	7	4	31	31	118.0402	88.83	0	CHEMBL4792_Ki
COc1c(F)cccc1C(=O)N1CCC[C@@H](Nc2nccc(-c3ccccc3)n2)[C@@H]1C	2700	-3.43136376415899	NonAC molecules	Test Set	420.19615426	4.3965	1	5	5	31	31	117.5632	67.35	0	CHEMBL4792_Ki
CCOc1ccccc1C(=O)N1CCC[C@@H](Nc2nccc(-c3ccccc3)n2)[C@@H]1C	58	-1.76342799356294	NonAC molecules	Training Set	416.221226136	4.6475	1	5	6	31	31	122.2222	67.35	0	CHEMBL4792_Ki
Cc1ccc(C(=O)N2CCC[C@@H](Nc3ncc(C(F)(F)F)cn3)[C@@H]2C)c(-n2nccn2)n1	7501	-3.87511916546257	NonAC molecules	Training Set	446.179041952	2.88472	1	8	4	32	32	108.0682	101.72	0	CHEMBL4792_Ki
Cc1ccc(C(=O)N2CCC[C@@H](Nc3ncc(C(F)(F)F)cn3)[C@@H]2C)c(-n2nccn2)c1	1500	-3.17609125905568	NonAC molecules	Test Set	445.183792984	3.48972	1	7	4	32	32	110.2732	88.83	0	CHEMBL4792_Ki
Cc1cnc(C(=O)N2CCC[C@@H](Nc3cnc(C(F)(F)F)cn3)[C@@H]2C)c(-n2nccn2)c1	4025	-3.60476588470389	NonAC molecules	Test Set	446.179041952	2.88472	1	8	4	32	32	108.0682	101.72	0	CHEMBL4792_Ki
Cc1cnc(C(=O)N2CCC[C@@H](Nc3nc4ccccc4o3)[C@@H]2C)c(-n2nccn2)c1	1889	-3.27623195792183	AC molecules	Training Set	417.191322976	3.21712	1	8	4	31	31	115.0432	101.97	0	CHEMBL4792_Ki
Cc1ccc(C(=O)N2CCC[C@@H](Nc3nc4ccccc4o3)[C@@H]2C)c(-n2nccn2)n1	9499	-3.97767788767399	AC molecules	Training Set	417.191322976	3.21712	1	8	4	31	31	115.0432	101.97	0	CHEMBL4792_Ki
Cc1ccc(C(=O)N2CCC[C@@H](Nc3nc4ccccc4o3)[C@@H]2C)c(-n2ccnn2)n1	1300	-3.11394335230684	AC molecules	Training Set	417.191322976	3.21712	1	8	4	31	31	115.0432	101.97	0	CHEMBL4792_Ki
Cc1cnc(C(=O)N2CCC[C@@H](Nc3ccc(Cl)cn3)[C@@H]2C)c(-c2ncco2)c1	4018	-3.60400993241223	AC molecules	Test Set	411.146202624	4.19862	1	6	4	29	29	110.8612	84.15	0	CHEMBL4792_Ki
Cc1ccc(-c2ncccn2)c(C(=O)N2CCC[C@@H](Nc3ncc(C(F)(F)F)cn3)[C@@H]2C)n1	436	-2.63948648926859	AC molecules	Training Set	457.183792984	3.76102	1	7	4	33	33	114.1772	96.79	0	CHEMBL4792_Ki
Cc1ccc(C(=O)N2CCC[C@@H](Nc3cnc(C(F)(F)F)cn3)[C@@H]2C)c(-n2nccn2)c1	1300	-3.11394335230684	NonAC molecules	Training Set	445.183792984	3.48972	1	7	4	32	32	110.2732	88.83	0	CHEMBL4792_Ki
Cc1cnc(C(=O)N2CCC[C@@H](Nc3ccc(Br)cn3)[C@@H]2C)c(-c2ncco2)c1	4900	-3.69019608002851	AC molecules	Test Set	455.095687044	4.30772	1	6	4	29	29	113.5512	84.15	0	CHEMBL4792_Ki
Cc1ccc(-c2ncccn2)c(C(=O)N2CCC[C@@H](Nc3nc4ccccc4o3)[C@@H]2C)n1	100	-2	AC molecules	Training Set	428.196074008	4.09342	1	7	4	32	32	121.1522	97.04	0	CHEMBL4792_Ki
COc1ccc(C(=O)N2CCC[C@@H](Nc3cnc(C(F)(F)F)cn3)[C@@H]2C)c(-n2nccn2)c1	6400	-3.80617997398389	NonAC molecules	Test Set	461.178707604	3.1899	1	8	5	33	33	112.0882	98.06	0	CHEMBL4792_Ki
Cc1cnc(C(=O)N2CCC[C@@H](Nc3cnc(C(F)(F)F)cn3)[C@@H]2C)c(-c2ncco2)c1	7000	-3.84509804001426	NonAC molecules	Training Set	446.167808572	3.95902	1	7	4	32	32	108.6482	97.04	0	CHEMBL4792_Ki
Cc1ccc(-c2ncccn2)c(C(=O)N2CCC[C@@H](Nc3cnc(C(F)(F)F)cn3)[C@@H]2C)n1	173	-2.2380461031288	AC molecules	Test Set	457.183792984	3.76102	1	7	4	33	33	114.1772	96.79	0	CHEMBL4792_Ki
Cc1cnc(C(=O)N2CCC[C@@H](Nc3nc4ccccc4o3)[C@@H]2C)c(-c2ncco2)c1	3300	-3.51851393987789	AC molecules	Training Set	417.180089596	4.29142	1	7	4	31	31	115.6232	97.29	0	CHEMBL4792_Ki
COc1ccc(-n2nccn2)c(C(=O)N2CCC[C@@H](Nc3ncc(C(F)(F)F)cn3)[C@@H]2C)c1	371	-2.56937390961505	AC molecules	Training Set	461.178707604	3.1899	1	8	5	33	33	112.0882	98.06	0	CHEMBL4792_Ki
C[C@H]1[C@H](Nc2cnc(C(F)(F)F)cn2)CCCN1C(=O)c1cc(F)ccc1-n1nccn1	486	-2.68663626926229	AC molecules	Training Set	449.158721108	3.3204	1	7	4	32	32	105.4942	88.83	0	CHEMBL4792_Ki
Cc1ccc(C(=O)N2CCC[C@@H](Nc3ncc(Cl)cn3)[C@@H]2C)c(-n2nccn2)c1	2100	-3.32221929473392	AC molecules	Training Set	411.157436004	3.12432	1	7	4	29	29	110.2812	88.83	0	CHEMBL4792_Ki
Cc1cnc(C(=O)N2CCC[C@@H](Nc3ccc(Br)cn3)[C@@H]2C)c(-n2nccn2)c1	4200	-3.6232492903979	AC molecules	Training Set	455.106920424	3.23342	1	7	4	29	29	112.9712	88.83	0	CHEMBL4792_Ki
Cc1ccc(C(=O)N2CCC[C@@H](Nc3ccc(C(F)(F)F)cn3)[C@@H]2C)c(-n2ccnn2)n1	2700	-3.43136376415899	NonAC molecules	Training Set	445.183792984	3.48972	1	7	4	32	32	110.2732	88.83	0	CHEMBL4792_Ki
Cc1ccc(C(=O)N2CCC[C@@H](Nc3cnc(C(F)(F)F)cn3)[C@@H]2C)c(-n2ccnn2)n1	3900	-3.5910646070265	NonAC molecules	Training Set	446.179041952	2.88472	1	8	4	32	32	108.0682	101.72	0	CHEMBL4792_Ki
COc1ccc(C(=O)N2CCC[C@@H](Nc3ccc(C(F)(F)F)cn3)[C@@H]2C)c(-n2nccn2)c1	6100	-3.78532983501077	NonAC molecules	Test Set	460.183458636	3.7949	1	7	5	33	33	114.2932	85.17	0	CHEMBL4792_Ki
Cc1ccc(C(=O)N2CCC[C@@H](Nc3ccc(Cl)cn3)[C@@H]2C)c(-n2nccn2)c1	1400	-3.14612803567824	AC molecules	Training Set	410.162187036	3.72932	1	6	4	29	29	112.4862	75.94	0	CHEMBL4792_Ki
Cc1ccc(C(=O)N2CCC[C@@H](Oc3ncc(C(F)(F)F)cn3)[C@@H]2C)c(-n2nccn2)c1	5200	-3.7160033436348	NonAC molecules	Training Set	446.167808572	3.45662	0	7	4	32	32	107.2785	86.03	0	CHEMBL4792_Ki
C[C@H]1[C@H](Oc2ncc(C(F)(F)F)cn2)CCCN1C(=O)c1ccccc1-n1nccn1	2300	-3.36172783601759	NonAC molecules	Training Set	432.152158508	3.1482	0	7	4	31	31	102.5415	86.03	0	CHEMBL4792_Ki
COc1ccc(CNC(=O)c2cc(-c3cncc(Br)c3)nc3onc(-c4ccccc4)c23)nc1OC	3.8	-0.57978359661681	AC molecules	Test Set	545.06986622	5.0565	1	8	7	36	36	136.6822	112.26	0	CHEMBL4792_Ki
COc1ccc(CNC(=O)c2cc(-c3cncc(C)c3)nc3onc(-c4ccccc4)c23)cc1OC	10.8	-1.03342375548695	AC molecules	Training Set	480.179755248	5.20742	1	7	7	36	36	135.9242	99.37	0	CHEMBL4792_Ki
COc1cc(C)c(CNC(=O)c2cc(-c3cncc(C)c3)nc3onc(-c4cccs4)c23)nc1OC	1.42857142857143	0.154901959985743	AC molecules	Training Set	501.147075216	4.97234	1	9	7	36	36	136.3332	112.26	0	CHEMBL4792_Ki
COc1ccc(-n2nccn2)c(C(=O)N2C3CCC2C(COc2ccc(F)cn2)C3)c1	73	-1.86332286012046	NonAC molecules	Training Set	423.170667784	2.8821	0	7	6	31	31	108.6875	82.37	0	CHEMBL4792_Ki
COc1ccc2c3c1O[C@H]1[C@H](N(C)C(=O)/C=C/c4ccoc4)CC[C@@]4(O)[C@@H](C2)N(C(=O)c2ccc(C)cc2)CC[C@]314	725	-2.86033800657099	AC molecules	Test Set	554.241686808	4.13152	1	6	5	41	41	151.8963	92.45	0	CHEMBL4792_Ki
Cc1c(C#N)ccnc1O[C@@H]1CC[C@@H](C)N(C(=O)c2ccccc2-n2nccn2)C1	2.5	0.397940008672038	NonAC molecules	Training Set	402.180423944	2.9145	0	7	4	30	30	109.1965	96.93	0	CHEMBL4792_Ki
COc1ccc(C(=O)N2C[C@H](Oc3nccc(C#N)c3C)CC[C@H]2C)c(-n2nccn2)n1	3	-0.477121254719662	NonAC molecules	Training Set	433.186237596	2.3181	0	9	5	32	32	113.5435	119.05	0	CHEMBL4792_Ki
COc1ccc(C(=O)N2C[C@H](Oc3nccc(C#N)c3C)CC[C@H]2C)c(C2CC2)n1	1.7	-0.230448921378274	AC molecules	Training Set	406.200490692	3.6148	0	6	5	30	30	110.6015	88.34	0	CHEMBL4792_Ki
COc1ccc(C(=O)N2C[C@H](Oc3nccc(C#N)c3C)CC[C@H]2C)c(-n2nccn2)c1	1.3	-0.113943352306837	NonAC molecules	Training Set	432.190988628	2.9231	0	8	5	32	32	115.7485	106.16	0	CHEMBL4792_Ki
Cc1c(C#N)ccnc1O[C@@H]1CC[C@@H](C)N(C(=O)c2ccc(Br)nc2-n2nccn2)C1	5.1	-0.707570176097936	AC molecules	Training Set	481.08618498	3.072	0	8	4	31	31	114.6915	109.82	0	CHEMBL4792_Ki
COc1ccc(C(=O)N2C[C@H](Oc3nccc(C#N)c3C)CC[C@H]2C)c(-c2ccncc2)n1	8.9	-0.949390006644913	AC molecules	Training Set	443.19573966	3.7994	0	7	5	33	33	121.8575	101.23	0	CHEMBL4792_Ki
COc1ccc(C(=O)N2C[C@H](Oc3nccc(C#N)c3C)CC[C@H]2C)c(SC)n1	2	-0.301029995663981	AC molecules	Training Set	412.156911628	3.4593	0	7	5	29	29	110.4075	88.34	0	CHEMBL4792_Ki
Cc1c(C#N)ccnc1O[C@@H]1CC[C@@H](C)N(C(=O)c2ccccc2C2CC2)C1	1.42857142857143	0.154901959985743	NonAC molecules	Training Set	375.19467704	4.2112	0	4	4	28	28	106.2545	66.22	0	CHEMBL4792_Ki
Cc1c(C#N)ccnc1O[C@@H]1CC[C@@H](C)N(C(=O)c2ccccc2C(F)(F)F)C1	3.1	-0.491361693834273	AC molecules	Training Set	403.15076154	4.3526	0	4	3	29	29	99.2815000000001	66.22	0	CHEMBL4792_Ki
Cc1c(C#N)ccnc1O[C@@H]1CC[C@@H](C)N(C(=O)c2ccccc2OC(F)(F)F)C1	1.25	0.0969100130080563	AC molecules	Training Set	419.14567616	4.2324	0	5	4	30	30	100.9625	75.45	0	CHEMBL4792_Ki
CCOc1ccccc1C(=O)N1C[C@H](Oc2nccc(C#N)c2C)CC[C@H]1C	1.42857142857143	0.154901959985743	AC molecules	Training Set	379.18959166	3.7325	0	5	5	28	28	105.4485	75.45	0	CHEMBL4792_Ki
Cc1c(C#N)ccnc1O[C@@H]1CC[C@@H](C)N(C(=O)c2ccccc2N2CCCC2)C1	3.4	-0.531478917042255	AC molecules	Training Set	404.221226136	3.934	0	5	4	30	30	115.7265	69.46	0	CHEMBL4792_Ki
Cc1c(C#N)ccnc1O[C@@H]1CC[C@@H](C)N(C(=O)c2ccccc2-n2ncnn2)C1	1.6	-0.204119982655925	NonAC molecules	Training Set	403.175672912	2.3095	0	8	4	30	30	106.9915	109.82	0	CHEMBL4792_Ki
Cc1c(C#N)ccnc1O[C@@H]1CC[C@@H](C)N(C(=O)c2cccnc2-c2ccccc2)C1	2.6	-0.414973347970818	AC molecules	Test Set	412.189926008	4.3958	0	5	4	31	31	117.5105	79.11	0	CHEMBL4792_Ki
Cc1c(C#N)ccnc1O[C@@H]1CC[C@@H](C)N(C(=O)c2ccncc2-c2ccccc2)C1	16.6	-1.22010808804006	NonAC molecules	Training Set	412.189926008	4.3958	0	5	4	31	31	117.5105	79.11	0	CHEMBL4792_Ki
CC(=O)Nc1cc(C(=O)N2C[C@H](Oc3nccc(C#N)c3C)CC[C@H]2C)c(-c2ccccc2)cn1	1.42857142857143	0.154901959985743	AC molecules	Training Set	469.211389724	4.3542	1	6	5	35	35	131.8142	108.21	0	CHEMBL4792_Ki
CC(=O)Nc1ccc(-c2ccccc2)c(C(=O)N2C[C@H](Oc3nccc(C#N)c3C)CC[C@H]2C)n1	1.66666666666667	0.221848749616356	AC molecules	Training Set	469.211389724	4.3542	1	6	5	35	35	131.8142	108.21	0	CHEMBL4792_Ki
C[C@@H]1CC[C@@H](Nc2cc(C#N)ccn2)CN1C(=O)c1ccccc1-n1nccn1	1.11111111111111	0.0457574905606751	NonAC molecules	Training Set	387.180758292	2.63918	1	7	4	29	29	107.4542	99.73	0	CHEMBL4792_Ki
C[C@@H]1CC[C@@H](Sc2cc(C#N)ccn2)CN1C(=O)c1ccccc1-n1nccn1	1.7	-0.230448921378274	NonAC molecules	Test Set	404.14193026	3.31938	0	7	4	29	29	109.6885	87.7	0	CHEMBL4792_Ki
COC(=O)c1cccnc1O[C@@H]1CC[C@@H](C)N(C(=O)c2ccccc2-n2nccn2)C1	2.5	-0.397940008672038	NonAC molecules	Training Set	421.175004216	2.521	0	8	5	31	31	111.084	99.44	0	CHEMBL4792_Ki
COC(=O)c1cccnc1N[C@@H]1CC[C@@H](C)N(C(=O)c2ccccc2-n2nccn2)C1	2.5	0.397940008672038	AC molecules	Training Set	420.190988628	2.5541	1	8	5	31	31	114.0787	102.24	0	CHEMBL4792_Ki
COC(=O)c1cccnc1S[C@@H]1CC[C@@H](C)N(C(=O)c2ccccc2-n2nccn2)C1	1.25	0.0969100130080563	AC molecules	Test Set	437.152160596	3.2343	0	8	5	31	31	116.313	90.21	0	CHEMBL4792_Ki
COC(=O)c1c(C#N)ccnc1O[C@@H]1CC[C@@H](C)N(C(=O)c2ccccc2-n2nccn2)C1	2	0.301029995663981	AC molecules	Training Set	446.170253184	2.39268	0	9	5	33	33	115.799	123.23	0	CHEMBL4792_Ki
C[C@@H]1CC[C@@H](Oc2nccc3c2C(=O)OC3(C)C)CN1C(=O)c1ccccc1-n1nccn1	2.2	-0.342422680822206	AC molecules	Training Set	447.19065428	3.1399	0	8	4	33	33	118.186	99.44	0	CHEMBL4792_Ki
Cc1ccc(-n2nccn2)c(C(=O)N2CCC[C@@H](COc3ccc(F)cn3)[C@@H]2C)c1	5	0.698970004336019	AC molecules	Test Set	409.191403228	3.42952	0	6	5	30	30	109.0085	73.14	0	CHEMBL4792_Ki
COc1ccc2c(c1)[C@]13CCN(S(=O)(=O)c4ccccc4)[C@H](C2)[C@]1(O)CC[C@H](N(C)C(=O)/C=C/c1ccoc1)C3	294	-2.46834733041216	AC molecules	Test Set	562.213757808	4.0007	1	6	6	40	40	150.2156	100.29	0	CHEMBL4792_Ki
COc1ccc2c3c1O[C@H]1[C@@H](N(C)C(=O)/C=C/c4ccoc4)CC=C4[C@@H](C2)N(S(=O)(=O)c2ccccc2)CC[C@]431	123	-2.0899051114394	AC molecules	Training Set	558.18245768	4.1768	0	6	6	40	40	148.5308	89.29	0	CHEMBL4792_Ki
COC(=O)c1cccc2c(C=O)cc(I)c-2c1	3600	-3.55630250076729	AC molecules	Test Set	339.959642148	2.9951	0	3	2	17	17	72.508	43.37	0	CHEMBL4792_Ki
COC(=O)c1cc(CN2CCOCC2)c2ccc(Cl)ccc1-2	4300	-3.63346845557959	AC molecules	Training Set	319.097521116	3.0636	0	4	3	22	22	85.5095	38.77	0	CHEMBL4792_Ki
CCOc1ccc(-c2cc(C(=O)c3ccccc3)c3ccc(C(=O)O)ccc2-3)cc1	3200	-3.50514997831991	AC molecules	Training Set	396.13615912	5.7863	1	3	6	30	30	116.5028	63.6	0	CHEMBL4792_Ki
COc1c(F)cccc1C(=O)N1C[C@@H](C)CC[C@H]1CNc1ccc(Br)cn1	63.1	-1.80002935924413	AC molecules	Training Set	435.095767296	4.3446	1	4	5	27	27	106.6012	54.46	0	CHEMBL4792_Ki
COc1ccc(-n2nccn2)c(C(=O)N2CCC[C@@]2(C)c2nc3c(C)c(Cl)ccc3[nH]2)c1	1.259	-0.100025730107863	AC molecules	Test Set	450.157101656	4.26542	1	6	4	32	32	121.3742	88.93	0	CHEMBL4792_Ki
CS(=O)(=O)c1cncc(N2C(=O)N(Cc3c(F)cc(F)cc3F)c3ncccc3S2(=O)=O)c1	50.12	-1.70001106232211	AC molecules	Training Set	498.027946176	2.6329	0	7	4	33	33	109.1436	117.61	0	CHEMBL4792_Ki
COc1ccc(S(=O)(=O)N2CCC[C@H]2C(=O)Nc2cc(C)cc(C)c2)cc1	1.58478605388273	0.199970640755866	AC molecules	Training Set	388.145678248	3.10384	1	4	5	27	27	104.4535	75.71	0	CHEMBL4792_Ki
O=S(=O)(c1ccccc1)N1CCCC12CCN(c1nc3ccccc3o1)CC2	15.85	-1.20002926655377	AC molecules	Training Set	397.146012596	3.6515	0	5	3	28	28	107.7548	66.65	0	CHEMBL4792_Ki
COc1ccc2c(c1)[C@]13CCN(S(=O)(=O)c4ccccc4)[C@H](C2)[C@@H]1CC[C@H](N(C)C(=O)/C=C/c1ccoc1)C3	79.9	-1.90254677931399	AC molecules	Training Set	546.218843188	4.88580000000001	0	5	6	39	39	148.7558	80.06	0	CHEMBL4792_Ki
CN(C(=O)/C=C/c1ccoc1)[C@H]1CC[C@@]2(O)[C@H]3Cc4ccccc4[C@@]2(CCN3S(=O)(=O)c2ccccc2)C1	173	-2.2380461031288	AC molecules	Training Set	532.203193124	3.9921	1	5	5	38	38	143.6636	91.06	0	CHEMBL4792_Ki
CN(C(=O)/C=C/c1ccoc1)[C@H]1CC[C@@]2(O)[C@H]3CC4=C(CCCC4)[C@@]2(CCN3S(=O)(=O)c2ccccc2)C1	91.9	-1.96331551138611	AC molecules	Training Set	536.234493252	4.7587	1	5	5	38	38	144.3836	91.06	0	CHEMBL4792_Ki
COc1ccc(N(CC(=O)NC(C)c2ccccc2)S(=O)(=O)c2ccc(OC)c(OC)c2)cc1	100	-2	AC molecules	Training Set	484.166807616	3.7851	1	6	10	34	34	130.0715	94.17	0	CHEMBL4792_Ki
COc1ccccc1OCCNC[C@@H](O)COc1cccc2[nH]c3ccccc3c12	1400	-3.14612803567824	AC molecules	Training Set	406.189257312	3.738	3	5	10	30	30	118.6652	75.74	0	CHEMBL4792_Ki
COC(=O)CN(C(C)=O)C(c1ccccc1)c1cc(Br)ccc1NC(=O)c1ccccc1Cl	2500	-3.39794000867204	AC molecules	Training Set	528.045146964	5.4657	1	4	7	33	33	131.2352	75.71	0	CHEMBL4792_Ki
CC(/C=C/c1ccccc1)=N/Nc1nc(Nc2ccccc2)nc(-n2nc(C)cc2C)n1	17800	-4.25042000230889	AC molecules	Test Set	424.212392768	4.91894	2	8	7	32	32	128.3554	92.91	0	CHEMBL4792_Ki
CC(=N)N1CCC(Oc2ccc3nc(CCC(=O)O)n(Cc4ccc5ccc(C(=N)N)cc5c4)c3c2)CC1	1.3	-0.113943352306837	NonAC molecules	Test Set	512.253588884	4.37944	4	6	8	38	38	148.3796	141.31	0	CHEMBL244_Ki
CC(=N)N1CCC(Oc2ccc3c(c2)nc(C(C)C)n3Cc2ccc3ccc(C(=N)N)cc3c2)CC1	2	-0.301029995663981	NonAC molecules	Training Set	482.279409708	5.48564	3	5	6	36	36	146.5118	104.01	0	CHEMBL244_Ki
CCC(C)c1nc2cc(OC3CCN(C(C)=N)CC3)ccc2n1Cc1ccc2ccc(C(=N)N)cc2c1	3.3	-0.518513939877887	AC molecules	Training Set	496.295059772	5.87574	3	5	7	37	37	151.1288	104.01	0	CHEMBL244_Ki
CC1CCN(C(=O)[C@H](Cc2cccc(C(=N)N)c2)NS(=O)(=O)c2c(C(C)C)cc(C(C)C)cc2C(C)C)CC1	1999.86	-3.30099959398618	AC molecules	Training Set	554.329062332	5.48897000000001	3	4	10	39	39	158.9586	116.35	0	CHEMBL244_Ki
COC(=O)[C@H]1Cc2ccccc2CN1C(=O)[C@H](Cc1cccc(C(=N)N)c1)NS(=O)(=O)c1ccc2ccccc2c1	26977.39	-4.43099993038303	AC molecules	Test Set	570.19369106	3.13997	3	6	8	41	41	155.7196	142.65	0	CHEMBL244_Ki
N=C(N)c1cccc(C[C@H](NS(=O)(=O)c2ccc3ccccc3c2)C(=O)N2CCC[C@H](C(=O)NCc3ccccc3)C2)c1	16982.44	-4.23000008887649	AC molecules	Training Set	597.2409756	3.56847	4	5	10	43	43	166.8123	145.45	0	CHEMBL244_Ki
CC1CCN(C(=O)[C@H](Cc2cccc(C(=N)N)c2)NC(=O)OC(C)(C)C)CC1	64565.42	-4.80999998047006	AC molecules	Test Set	388.247440884	2.66497	3	4	5	28	28	109.2978	108.51	0	CHEMBL244_Ki
COC(=O)C(C)CN(c1ccc2c(c1)nc(C)n2Cc1ccc2ccc(C(=N)N)cc2c1)C1CCN(C(C)=N)CC1	80	-1.90308998699194	AC molecules	Training Set	553.316523488	4.90736	3	7	8	41	41	165.0578	124.32	0	CHEMBL244_Ki
Cc1c(F)c(Oc2cccc(C(=N)N)c2)cc(Oc2cccc(C(=N)N)c2)c1F	12	-1.07918124604762	NonAC molecules	Training Set	396.139782256	4.42596	4	4	6	29	29	106.1592	118.2	0	CHEMBL244_Ki
Cc1c(C)c(S(=O)(=O)N[C@@H](Cc2cccc(C(=N)N)c2)C(=O)N2CCC(C)CC2)c(C)c2c1OC(C)(C)CC2	79983.43	-4.90300002443031	AC molecules	Training Set	554.292676824	4.14763	3	5	7	39	39	153.9306	125.58	0	CHEMBL244_Ki
COC(=O)[C@H]1CCCN(C(=O)[C@H](Cc2cccc(C(=N)N)c2)NS(=O)(=O)c2ccc3ccccc3c2)C1	17988.71	-4.25500002049013	AC molecules	Training Set	522.19369106	2.42507	3	6	8	37	37	140.5396	142.65	0	CHEMBL244_Ki
N=C(N)c1cccc(C[C@H](NS(=O)(=O)c2ccc3ccccc3c2)C(=O)N2CCCC[C@@H]2C(=O)O)c1	38018.94	-4.58000000420306	AC molecules	Training Set	508.178040996	2.47917	4	5	8	36	36	136.2074	153.65	0	CHEMBL244_Ki
CCCCc1nc2cc(OC3CCN(C(C)=N)CC3)ccc2n1Cc1ccc2ccc(C(=N)N)cc2c1	2.8	-0.447158031342219	AC molecules	Training Set	496.295059772	5.70484	3	5	8	37	37	151.0348	104.01	0	CHEMBL244_Ki
COC(=O)CCCN(c1ccc2c(c1)nc(C)n2Cc1ccc2ccc(C(=N)N)cc2c1)C1CCN(C(C)=N)CC1	30	-1.47712125471966	NonAC molecules	Training Set	553.316523488	5.05146	3	7	9	41	41	165.1278	124.32	0	CHEMBL244_Ki
CC1CCN(C(=O)[C@H](Cc2cccc(C(=N)N)c2)NS(=O)(=O)c2ccc3ccccc3c2)CC1	41020.41	-4.612999996838	AC molecules	Training Set	478.20386182	3.27197	3	4	7	34	34	134.1976	116.35	0	CHEMBL244_Ki
CC(C)OC(=O)[C@H]1CCCN(C(=O)[C@H](Cc2cccc(C(=N)N)c2)NS(=O)(=O)c2ccc3ccccc3c2)C1	15995.58	-4.20399999223086	AC molecules	Training Set	550.224991188	3.20367	3	6	9	39	39	149.7516	142.65	0	CHEMBL244_Ki
CC(=N)N1CCC(N(CC(N)=O)c2ccc3nc(C)n(Cc4ccc5ccc(C(=N)N)cc5c4)c3c2)CC1	2.17391304347826	0.337242168318426	NonAC molecules	Test Set	510.285557708	3.58356	4	6	7	38	38	153.0722	141.11	0	CHEMBL244_Ki
CC(C)(C)c1ccc(S(=O)(=O)N[C@@H](Cc2cccc(C(=N)N)c2)C(=O)N2CCN(S(C)(=O)=O)CC2)cc1	6760.83	-3.83000001580742	AC molecules	Training Set	549.20796122	1.26157	3	6	8	37	37	143.4104	153.73	0	CHEMBL244_Ki
N=C(N)c1cccc(C[C@H](NS(=O)(=O)c2ccc3ccccc3c2)C(=O)N2CCCc3ccccc32)c1	2301.44	-3.36199965704508	NonAC molecules	Test Set	512.188211756	3.99287	3	4	7	37	37	146.3356	116.35	0	CHEMBL244_Ki
CC(=N)N1CCC(Oc2ccc3c(c2)nc(CCC(=O)O)n3Cc2ccc3ccc(C(=N)N)cc3c2)CC1	5.9	-0.770852011642144	AC molecules	Test Set	512.253588884	4.37944	4	6	8	38	38	148.3796	141.31	0	CHEMBL244_Ki
CC1CCN(C(=O)[C@H](Cc2cccc(C(=N)N)c2)NS(=O)(=O)c2ccc(C(C)(C)C)cc2)CC1	11994.99	-4.07899989024077	AC molecules	Training Set	484.250812012	3.41627	3	4	7	34	34	135.3916	116.35	0	CHEMBL244_Ki
N=C(N)c1cccc(C[C@H](NS(=O)(=O)c2ccc3ccccc3c2)C(=O)N2CCCCC2)c1	38018.94	-4.58000000420306	NonAC molecules	Training Set	464.188211756	3.02597	3	4	7	33	33	129.6506	116.35	0	CHEMBL244_Ki
CNC(=O)[C@H]1CCCCN1C(=O)[C@H](Cc1cccc(C(=N)N)c1)NS(=O)(=O)c1ccc2ccccc2c1	60255.96	-4.7800000100369	AC molecules	Training Set	521.209675472	2.14057	4	5	8	37	37	142.6383	145.45	0	CHEMBL244_Ki
N=C(N)c1cccc(C[C@H](NS(=O)(=O)c2ccc3ccccc3c2)C(=O)N2CC(C(=O)O)=Cc3ccccc32)c1	41020.41	-4.612999996838	AC molecules	Training Set	554.162390932	3.52827	4	5	8	40	40	153.6274	153.65	0	CHEMBL244_Ki
CS(=O)(=O)N1CCN(C(=O)[C@H](Cc2cccc(C(=N)N)c2)NS(=O)(=O)c2ccc3ccccc3c2)CC1	21978.6	-4.34200002513756	AC molecules	Training Set	543.161011028	1.11727	3	6	8	37	37	142.2164	153.73	0	CHEMBL244_Ki
CC(=N)N1CCC(Oc2ccc3c(c2)nc(CCC(N)=O)n3Cc2ccc3ccc(C(=N)N)cc3c2)CC1	3.6	-0.556302500767287	AC molecules	Training Set	511.269573296	3.78014	4	6	8	38	38	149.9382	147.1	0	CHEMBL244_Ki
CC(=N)N1CCC(N(CCCC(=O)O)c2ccc3nc(C)n(Cc4ccc5ccc(C(=N)N)cc5c4)c3c2)CC1	420	-2.6232492903979	NonAC molecules	Test Set	539.300873424	4.96306	4	6	9	40	40	160.7476	135.32	0	CHEMBL244_Ki
N=C(N)c1cccc(C[C@H](NS(=O)(=O)c2ccc3ccccc3c2)C(=O)N2CCC(C=O)CC2)c1	19010.78	-4.27899993605253	NonAC molecules	Training Set	492.183126376	2.45097	3	5	8	35	35	134.5876	133.42	0	CHEMBL244_Ki
Cc1ccc(S(=O)(=O)N[C@@H](Cc2cccc(C(=N)N)c2)C(=O)N2CCCC2)cc1	76032.63	-4.88100001317165	AC molecules	Test Set	414.172561692	1.79109	3	4	7	29	29	112.2646	116.35	0	CHEMBL244_Ki
N=C(N)c1cccc(C[C@H](NS(=O)(=O)c2ccc3ccccc3c2)C(=O)N2CCC(C(=O)O)CC2)c1	43351.09	-4.63700002165154	NonAC molecules	Training Set	508.178040996	2.33667	4	5	8	36	36	136.1594	153.65	0	CHEMBL244_Ki
CC(C)c1cc(C(C)C)c(S(=O)(=O)N[C@@H](Cc2cccc(C(=N)N)c2)C(=O)N2CCC[C@H](C(=O)OCc3ccccc3)C2)c(C(C)C)c1	899.5	-2.95400116768157	NonAC molecules	Test Set	674.3501917	6.21247000000001	3	6	13	48	48	189.522599999999	142.65	0	CHEMBL244_Ki
N=C(N)c1cccc(C[C@H](NS(=O)(=O)c2ccc3ccccc3c2)C(=O)N2CCC(N3CCCCC3)CC2)c1	21978.6	-4.34200002513756	NonAC molecules	Training Set	547.261711044	3.49037	3	5	8	39	39	154.2456	119.59	0	CHEMBL244_Ki
N=C(N)c1cccc(C[C@H](NS(=O)(=O)c2ccc3ccccc3c2)C(=O)N2CCCCCC2)c1	26001.6	-4.41500007296279	NonAC molecules	Training Set	478.20386182	3.41607	3	4	7	34	34	134.2676	116.35	0	CHEMBL244_Ki
COc1cc(C)c(S(=O)(=O)N[C@@H](Cc2cccc(C(=N)N)c2)C(=O)N2CCC(C)CC2)c(C)c1C	1e+05	-5	AC molecules	Training Set	500.245726632	3.05263	3	5	8	35	35	137.4546	125.58	0	CHEMBL244_Ki
COC(=O)C1CCN(C(=O)[C@H](Cc2cccc(C(=N)N)c2)NS(=O)(=O)c2c(C(C)C)cc(C(C)C)cc2C(C)C)CC1	2600.16	-3.41500007296279	AC molecules	Training Set	598.318891572	4.64207	3	6	11	42	42	165.3006	142.65	0	CHEMBL244_Ki
CS(=O)(=O)N1CCN(C(=O)[C@H](Cc2cccc(C(=N)N)c2)NS(=O)(=O)c2cccc3ccccc23)CC1	9705.1	-3.98700001465735	AC molecules	Training Set	543.161011028	1.11727	3	6	8	37	37	142.2164	153.73	0	CHEMBL244_Ki
COC(=O)N1CCN(C(=O)[C@H](Cc2cccc(C(=N)N)c2)NS(=O)(=O)c2ccc3ccccc3c2)CC1	77624.71	-4.88999999069658	AC molecules	Training Set	523.188940028	1.92407	3	6	7	37	37	139.7776	145.89	0	CHEMBL244_Ki
CC1CCN(C(=O)[C@H](Cc2cccc(C(=N)N)c2)NS(=O)(=O)c2ccc3c(c2)C(=O)c2ccccc2C3=O)CC1	2301.44	-3.36199965704508	AC molecules	Training Set	558.19369106	2.89417	3	6	7	40	40	149.9986	150.49	0	CHEMBL244_Ki
N=C(N)c1cccc(C[C@H](NS(=O)(=O)c2ccc3ccccc3c2)C(=O)N2CCc3ccccc3C2)c1	17988.71	-4.25500002049013	AC molecules	Training Set	512.188211756	3.59837	3	4	7	37	37	144.7826	116.35	0	CHEMBL244_Ki
N=C(N)c1cccc(C[C@H](NS(=O)(=O)c2ccc3ccccc3c2)C(=O)N2CCC(C(=O)NCc3ccccc3)CC2)c1	34994.52	-4.54400004091899	AC molecules	Test Set	597.2409756	3.56847	4	5	10	43	43	166.8123	145.45	0	CHEMBL244_Ki
CCCCc1nc2ccc(OC3CCN(C(C)=N)CC3)cc2n1Cc1ccc2ccc(C(=N)N)cc2c1	4.34782608695652	0.638272163982407	AC molecules	Training Set	496.295059772	5.70484	3	5	8	37	37	151.0348	104.01	0	CHEMBL244_Ki
N=C(N)c1cccc(C[C@H](NS(=O)(=O)c2cccc3ccccc23)C(=O)N2CCCCC2)c1	16982.44	-4.23000008887649	AC molecules	Test Set	464.188211756	3.02597	3	4	7	33	33	129.6506	116.35	0	CHEMBL244_Ki
Cc1cc(C)c(S(=O)(=O)N[C@@H](Cc2cccc(C(=N)N)c2)C(=O)N2CCC(C)CC2)c(C)c1	95499.26	-4.98000000635692	AC molecules	Training Set	470.235161948	3.04403	3	4	7	33	33	130.9026	116.35	0	CHEMBL244_Ki
N=C(N)c1cccc(C[C@H](NS(=O)(=O)c2ccc3ccccc3c2)C(=O)N2CCCC2)c1	50003.45	-4.69899996962148	NonAC molecules	Training Set	450.172561692	2.63587	3	4	7	32	32	125.0336	116.35	0	CHEMBL244_Ki
COC(=O)CCCN(c1ccc2nc(C)n(Cc3ccc4ccc(C(=N)N)cc4c3)c2c1)C1CCN(C(C)=N)CC1	300	-2.47712125471966	NonAC molecules	Training Set	553.316523488	5.05146	3	7	9	41	41	165.1278	124.32	0	CHEMBL244_Ki
COC(=O)C(C)CN(c1ccc2nc(C)n(Cc3ccc4ccc(C(=N)N)cc4c3)c2c1)C1CCN(C(C)=N)CC1	1.1	-0.041392685158225	NonAC molecules	Training Set	553.316523488	4.90736	3	7	8	41	41	165.0578	124.32	0	CHEMBL244_Ki
CC(C)OC(=O)[C@H](Cc1cccc(C(=N)N)c1)NS(=O)(=O)c1ccc2ccccc2c1	3499.45	-3.54399979271178	NonAC molecules	Training Set	439.15657728	2.96507	3	5	8	31	31	120.4476	122.34	0	CHEMBL244_Ki
N=C(N)c1cccc(C[C@H](NS(=O)(=O)c2ccc3ccccc3c2)C(=O)N2CCN(c3ccccc3)CC2)c1	26977.39	-4.43099993038303	NonAC molecules	Training Set	541.214760852	3.36227	3	5	8	39	39	154.4546	119.59	0	CHEMBL244_Ki
CC(=N)N1CCC(N(CCCC(=O)O)c2ccc3c(c2)nc(C)n3Cc2ccc3ccc(C(=N)N)cc3c2)CC1	370	-2.56820172406699	AC molecules	Training Set	539.300873424	4.96306	4	6	9	40	40	160.7476	135.32	0	CHEMBL244_Ki
N=C(N)c1cccc(C[C@H](NS(=O)(=O)c2ccc3ccccc3c2)C(=O)N2CCN(C(=O)CO)CC2)c1	34994.52	-4.54400004091899	AC molecules	Training Set	523.188940028	0.676570000000001	4	6	8	37	37	139.4654	156.89	0	CHEMBL244_Ki
CNC(=O)C1CCN(C(=O)[C@H](Cc2cccc(C(=N)N)c2)NS(=O)(=O)c2ccc3ccccc3c2)CC1	76032.63	-4.88100001317165	AC molecules	Training Set	521.209675472	1.99807	4	5	8	37	37	142.5903	145.45	0	CHEMBL244_Ki
N=C(N)c1cccc(C[C@H](NS(=O)(=O)c2ccc3ccccc3c2)C(=O)N2CCC[C@H]2C(=O)OCc2ccccc2)c1	19998.62	-4.30100002831084	AC molecules	Training Set	584.209341124	3.74787	3	6	10	42	42	160.1926	142.65	0	CHEMBL244_Ki
CC(C)c1cc(C(C)C)c(S(=O)(=O)N[C@@H](Cc2cccc(C(=N)N)c2)C(=O)N2CCC[C@H](C(=O)NCc3ccccc3)C2)c(C(C)C)c1	2511.89	-3.40000061697638	AC molecules	Training Set	673.366176112	5.78547	4	5	13	48	48	191.5733	145.45	0	CHEMBL244_Ki
CCCCOC(=O)[C@H](Cc1cccc(C(=N)N)c1)NS(=O)(=O)c1ccc2ccccc2c1	3097.42	-3.49100009825804	NonAC molecules	Test Set	453.172227344	3.35677	3	5	10	32	32	125.0866	122.34	0	CHEMBL244_Ki
COC(=O)[C@H]1CCCCN1C(=O)[C@H](Cc1cccc(C(=N)N)c1)NS(=O)(=O)c1ccc2ccccc2c1	46025.66	-4.66300002492842	NonAC molecules	Training Set	522.19369106	2.56757	3	6	8	37	37	140.5876	142.65	0	CHEMBL244_Ki
CCCc1nc2cc(OC3CCN(C(C)=N)CC3)ccc2n1Cc1ccc2ccc(C(=N)N)cc2c1	4.5	-0.653212513775344	NonAC molecules	Training Set	482.279409708	5.31474	3	5	7	36	36	146.4178	104.01	0	CHEMBL244_Ki
Cc1c(F)c(Oc2cccc(CN)c2)cc(Oc2cccc(C(=N)N)c2)c1F	1400	-3.14612803567824	NonAC molecules	Training Set	383.144533288	4.60059	3	4	6	28	28	103.0345	94.35	0	CHEMBL244_Ki
CN(C)C(=O)N1CCN(C(=O)[C@H](Cc2cccc(C(=N)N)c2)NS(=O)(=O)c2ccc3ccccc3c2)CC1	23988.33	-4.38000001466104	AC molecules	Training Set	536.220574504	1.83927	3	5	7	38	38	146.4556	139.9	0	CHEMBL244_Ki
COC(=O)[C@H](Cc1cccc(C(=N)N)c1)NS(=O)(=O)c1ccc2ccccc2c1	2511.89	-3.40000061697638	NonAC molecules	Training Set	411.125277152	2.18647	3	5	7	29	29	111.2356	122.34	0	CHEMBL244_Ki
CNC(=O)[C@H](Cc1cccc(C(=N)N)c1)NS(=O)(=O)c1c(C)c(C)c2c(c1C)CCC(C)(C)O2	10000	-4	AC molecules	Training Set	486.230076568	2.63513	4	5	7	34	34	133.0193	134.37	0	CHEMBL244_Ki
N=C(N)c1cccc(C[C@H](NS(=O)(=O)c2ccc3ccccc3c2)C(=O)N2CC[C@@H]3CCCC[C@H]32)c1	13001.7	-4.11400014094914	AC molecules	Training Set	504.219511884	3.80457	3	4	7	36	36	141.2956	116.35	0	CHEMBL244_Ki
CNC(=O)[C@H](Cc1cccc(C(=N)N)c1)NS(=O)(=O)c1ccc2ccccc2c1	26001.6	-4.41500007296279	NonAC molecules	Training Set	410.141261564	1.75947	4	4	7	29	29	113.2863	125.14	0	CHEMBL244_Ki
CC(C)c1cc(C(C)C)c(S(=O)(=O)N[C@@H](Cc2cccc(C(=N)N)c2)C(=O)N2CCC[C@H](C(=O)O)C2)c(C(C)C)c1	13001.7	-4.11400014094914	NonAC molecules	Training Set	584.303241508	4.55367	4	5	11	41	41	160.9204	153.65	0	CHEMBL244_Ki
CC(=N)N1CCC(Oc2ccc3c(c2)ncn3Cc2ccc3ccc(C(=N)N)cc3c2)CC1	6.3	-0.799340549453582	AC molecules	Training Set	440.232459516	4.36224	3	5	5	33	33	132.4228	104.01	0	CHEMBL244_Ki
COC(=O)CN(c1ccc2c(c1)nc(C)n2Cc1ccc2ccc(C(=N)N)cc2c1)C1CCN(C(C)=N)CC1	22	-1.34242268082221	NonAC molecules	Training Set	525.28522336	4.27126	3	7	7	39	39	155.8938	124.32	0	CHEMBL244_Ki
Cc1c(C)c(S(=O)(=O)N[C@@H](Cc2cccc(C(=N)N)c2)C(=O)N2CCN(S(C)(=O)=O)CC2)c(C)c2c1OC(C)(C)CC2	74131.02	-4.86999997580398	AC molecules	Training Set	619.249826032	1.99293	3	7	8	42	42	161.9494	162.96	0	CHEMBL244_Ki
N=C(N)c1cccc(C[C@H](NS(=O)(=O)c2ccc3ccccc3c2)C(=O)OCc2ccccc2)c1	2197.86	-3.34200002513757	AC molecules	Training Set	487.15657728	3.75687	3	5	9	35	35	135.4576	122.34	0	CHEMBL244_Ki
CNC(=O)[C@H]1CCCN(C(=O)[C@H](Cc2cccc(C(=N)N)c2)NS(=O)(=O)c2c(C(C)C)cc(C(C)C)cc2C(C)C)C1	1513.56	-3.17999964177916	AC molecules	Training Set	597.334875984	4.21507	4	5	11	42	42	167.3513	145.45	0	CHEMBL244_Ki
CC(=N)N1CCC(Oc2ccc3nc(CCC(N)=O)n(Cc4ccc5ccc(C(=N)N)cc5c4)c3c2)CC1	1	0	NonAC molecules	Training Set	511.269573296	3.78014	4	6	8	38	38	149.9382	147.1	0	CHEMBL244_Ki
CCC(C)c1nc2ccc(OC3CCN(C(C)=N)CC3)cc2n1Cc1ccc2ccc(C(=N)N)cc2c1	8.33333333333333	0.920818753952375	AC molecules	Training Set	496.295059772	5.87574	3	5	7	37	37	151.1288	104.01	0	CHEMBL244_Ki
CC(=N)N1CCC(Oc2ccc3c(c2)nc(C)n3Cc2ccc3ccc(C(=N)N)cc3c2)CC1	6.2	-0.792391689498254	AC molecules	Training Set	454.24810958	4.67066	3	5	5	34	34	137.1598	104.01	0	CHEMBL244_Ki
CC(=N)N1CCC(Oc2ccc3c(c2)nc(C(C)(C)C)n3Cc2ccc3ccc(C(=N)N)cc3c2)CC1	2	-0.301029995663981	AC molecules	Test Set	496.295059772	5.65974	3	5	5	37	37	151.1228	104.01	0	CHEMBL244_Ki
CCOC(=O)CCC(=O)N(c1ccc2nc(C)n(Cc3ccc4ccc(C(=N)N)cc4c3)c2c1)C1CCN(C(C)=N)CC1	300	-2.47712125471966	NonAC molecules	Training Set	581.311438108	4.96816	3	7	9	43	43	169.8848	141.39	0	CHEMBL244_Ki
COC(=O)C1CCN(C(=O)[C@H](Cc2cccc(C(=N)N)c2)NS(=O)(=O)c2ccc3ccccc3c2)CC1	42657.95	-4.62999998085837	AC molecules	Training Set	522.19369106	2.42507	3	6	8	37	37	140.5396	142.65	0	CHEMBL244_Ki
COC(=O)C1CCN(C(=O)[C@H](Cc2cccc(C(=N)N)c2)NS(=O)(=O)c2c(C)cc(C)cc2C)CC1	83176.38	-4.92000001508836	AC molecules	Training Set	514.224991188	2.19713	3	6	8	36	36	137.2446	142.65	0	CHEMBL244_Ki
CC(=N)N1CCC(Oc2ccc3nc(C)n(Cc4ccc5ccc(C(=N)N)cc5c4)c3c2)CC1	3.7037037037037	0.568636235841013	NonAC molecules	Training Set	454.24810958	4.67066	3	5	5	34	34	137.1598	104.01	0	CHEMBL244_Ki
CCc1nc2cc(OC3CCN(C(C)=N)CC3)ccc2n1Cc1ccc2ccc(C(=N)N)cc2c1	4	-0.602059991327962	NonAC molecules	Training Set	468.263759644	4.92464	3	5	6	35	35	141.8008	104.01	0	CHEMBL244_Ki
CC(=N)N1CCC(N(CC(C)C(=O)O)c2ccc3c(c2)nc(C)n3Cc2ccc3ccc(C(=N)N)cc3c2)CC1	80	-1.90308998699194	AC molecules	Test Set	539.300873424	4.81896	4	6	8	40	40	160.6776	135.32	0	CHEMBL244_Ki
CCOC(=O)CCC(=O)N(c1ccc2c(c1)nc(C)n2Cc1ccc2ccc(C(=N)N)cc2c1)C1CCN(C(C)=N)CC1	370	-2.56820172406699	NonAC molecules	Training Set	581.311438108	4.96816	3	7	9	43	43	169.8848	141.39	0	CHEMBL244_Ki
CC1CCN(C(=O)[C@H](Cc2cccc(C(=N)N)c2)NS(=O)(=O)c2cccc3ccccc23)CC1	41975.9	-4.62300001656335	AC molecules	Training Set	478.20386182	3.27197	3	4	7	34	34	134.1976	116.35	0	CHEMBL244_Ki
N=C(N)c1cccc(C[C@H](NS(=O)(=O)c2ccc3ccccc3c2)C(=O)N2Cc3ccccc3C[C@@H]2C(=O)O)c1	41495.4	-4.61799995537851	AC molecules	Test Set	556.178040996	3.05157	4	5	8	40	40	151.3394	153.65	0	CHEMBL244_Ki
N=C(N)c1cccc(C[C@H](NS(=O)(=O)c2ccc3ccccc3c2)C(=O)N2CCC(C(=O)OC3CCCCC3)CC2)c1	7603.26	-3.88099984181316	AC molecules	Training Set	590.256291316	4.12797	3	6	9	42	42	161.4886	142.65	0	CHEMBL244_Ki
CNC(=O)[C@H]1CCCN(C(=O)[C@H](Cc2cccc(C(=N)N)c2)NS(=O)(=O)c2ccc3ccccc3c2)C1	33113.11	-4.51999997182454	AC molecules	Training Set	521.209675472	1.99807	4	5	8	37	37	142.5903	145.45	0	CHEMBL244_Ki
CC(=N)N1CCC(Oc2ccc3nc(C(C)C)n(Cc4ccc5ccc(C(=N)N)cc5c4)c3c2)CC1	38.4615384615385	1.58502665202918	NonAC molecules	Training Set	482.279409708	5.48564000000001	3	5	6	36	36	146.5118	104.01	0	CHEMBL244_Ki
CN1CCN(C(=O)[C@H](Cc2cccc(C(=N)N)c2)NS(=O)(=O)c2ccc3ccccc3c2)CC1	29991.63	-4.47700006965311	AC molecules	Training Set	479.199110788	1.78747	3	5	7	34	34	133.2966	119.59	0	CHEMBL244_Ki
N=C(N)c1cccc(C[C@H](NS(=O)(=O)c2ccc3ccccc3c2)C(=O)N2CCC[C@H](C(=O)OCc3ccccc3)C2)c1	8590.14	-3.93400024191413	AC molecules	Training Set	598.224991188	3.99547	3	6	10	43	43	164.7616	142.65	0	CHEMBL244_Ki
CNC(=O)[C@H](Cc1cccc(C(=N)N)c1)NS(=O)(=O)c1ccc(C)cc1	39994.47	-4.60199994596511	AC molecules	Training Set	374.141261564	0.914690000000001	4	4	7	26	26	100.5173	125.14	0	CHEMBL244_Ki
COC(=O)CN(c1ccc2nc(C)n(Cc3ccc4ccc(C(=N)N)cc4c3)c2c1)C1CCN(C(C)=N)CC1	3.33333333333333	0.522878745280338	NonAC molecules	Training Set	525.28522336	4.27126	3	7	7	39	39	155.8938	124.32	0	CHEMBL244_Ki
N=C(N)c1cccc(C[C@H](NS(=O)(=O)c2ccc3ccccc3c2)C(=O)N2Cc3ccccc3C=C2C(=O)O)c1	53951.06	-4.7319999818758	AC molecules	Training Set	554.162390932	3.48137	4	5	8	40	40	151.8244	153.65	0	CHEMBL244_Ki
N=C(N)c1cccc(C[C@H](NS(=O)(=O)c2ccc3ccccc3c2)C(=O)N2CCC(C(=O)OCc3ccccc3)CC2)c1	8090.96	-3.90800005411753	AC molecules	Training Set	598.224991188	3.99547	3	6	10	43	43	164.7616	142.65	0	CHEMBL244_Ki
Cc1ccc(S(=O)(=O)N[C@@H](Cc2cccc(C(=N)N)c2)C(=O)N2CCOCC2)cc1	51999.6	-4.71600000289517	AC molecules	Training Set	430.167476312	1.02749	3	5	7	30	30	113.8496	125.58	0	CHEMBL244_Ki
CC(=N)N1CCC(N(CC(C)C(=O)O)c2ccc3nc(C)n(Cc4ccc5ccc(C(=N)N)cc5c4)c3c2)CC1	3	-0.477121254719662	NonAC molecules	Training Set	539.300873424	4.81896	4	6	8	40	40	160.6776	135.32	0	CHEMBL244_Ki
Cc1ccc(S(=O)(=O)N[C@@H](Cc2cccc(C(=N)N)c2)C(=O)N2CCC(C)CC2)cc1	70957.78	-4.85100001960789	AC molecules	Training Set	442.20386182	2.42719	3	4	7	31	31	121.4286	116.35	0	CHEMBL244_Ki
N=C(N)c1cccc(C[C@H](NS(=O)(=O)c2ccc3ccccc3c2)C(=O)N2CCNCC2)c1	20989.4	-4.32200002407961	NonAC molecules	Training Set	465.183460724	1.44527	4	5	7	33	33	128.6693	128.38	0	CHEMBL244_Ki
N=C(N)c1cccc(C[C@H](NS(=O)(=O)c2ccc3ccccc3c2)C(=O)N2CCCCCCC2)c1	21978.6	-4.34200002513756	NonAC molecules	Training Set	492.219511884	3.80617	3	4	7	35	35	138.8846	116.35	0	CHEMBL244_Ki
CCc1nc2ccc(OC3CCN(C(C)=N)CC3)cc2n1Cc1ccc2ccc(C(=N)N)cc2c1	11.4942528735632	1.06048074738138	NonAC molecules	Test Set	468.263759644	4.92464	3	5	6	35	35	141.8008	104.01	0	CHEMBL244_Ki
CCCc1nc2ccc(OC3CCN(C(C)=N)CC3)cc2n1Cc1ccc2ccc(C(=N)N)cc2c1	4.34782608695652	0.638272163982407	NonAC molecules	Training Set	482.279409708	5.31474	3	5	7	36	36	146.4178	104.01	0	CHEMBL244_Ki
CC(=N)N1CCC(N(C(=O)CCC(=O)O)c2ccc3nc(C)n(Cc4ccc5ccc(C(=N)N)cc5c4)c3c2)CC1	417	-2.62013605497376	NonAC molecules	Training Set	553.28013798	4.48966	4	6	8	41	41	160.8876	152.39	0	CHEMBL244_Ki
CC1CCN(C(=O)[C@H](Cc2cccc(C(=N)N)c2)NS(=O)(=O)C[C@]23CC[C@H](CC2=O)C3(C)C)CC1	14125.38	-4.15000014000888	AC molecules	Test Set	502.261376696	2.45507	3	5	8	35	35	135.4126	133.42	0	CHEMBL244_Ki
COC(=O)[C@H]1[C@@H](C)CCCN1C(=O)[C@H](Cc1cccc(C(=N)N)c1)NS(=O)(=O)c1ccc2ccccc2c1	35974.93	-4.55599995755949	NonAC molecules	Training Set	536.209341124	2.81357	3	6	8	38	38	145.1346	142.65	0	CHEMBL244_Ki
CNC(=O)[C@H](Cc1cccc(C(=N)N)c1)NS(=O)(=O)c1c(C(C)C)cc(C(C)C)cc1C(C)C	10964.78	-4.03999992231135	AC molecules	Training Set	486.266462076	3.97647	4	4	10	34	34	138.0473	125.14	0	CHEMBL244_Ki
CN(C)c1cccc2c(S(=O)(=O)N[C@@H](Cc3cccc(C(=N)N)c3)C(=O)N3CCN(S(C)(=O)=O)CC3)cccc12	3890.45	-3.58999983814159	AC molecules	Training Set	586.203210188	1.18327	3	7	9	40	40	156.5434	156.97	0	CHEMBL244_Ki
N=C(N)c1cccc(C[C@H](NS(=O)(=O)c2ccc3ccccc3c2)C(=O)N2CCOCC2)c1	15995.58	-4.20399999223086	NonAC molecules	Training Set	466.167476312	1.87227	3	5	7	33	33	126.6186	125.58	0	CHEMBL244_Ki
N=C(N)c1cccc(C[C@H](NS(=O)(=O)c2ccc3ccccc3c2)C(=O)N2CCC[C@H](C(=O)O)C2)c1	43651.58	-4.6399999679239	NonAC molecules	Training Set	508.178040996	2.33667	4	5	8	36	36	136.1594	153.65	0	CHEMBL244_Ki
CC(C)OC(=O)C1CCN(C(=O)[C@H](Cc2cccc(C(=N)N)c2)NS(=O)(=O)c2ccc3ccccc3c2)CC1	25118.86	-4.39999992539382	AC molecules	Training Set	550.224991188	3.20367	3	6	9	39	39	149.7516	142.65	0	CHEMBL244_Ki
CC(=N)N1CCC(Oc2ccc3ncn(Cc4ccc5ccc(C(=N)N)cc5c4)c3c2)CC1	2.9	-0.462397997898956	AC molecules	Training Set	440.232459516	4.36224	3	5	5	33	33	132.4228	104.01	0	CHEMBL244_Ki
CC(=O)N1CCN(C(=O)[C@H](Cc2cccc(C(=N)N)c2)NS(=O)(=O)c2ccc3ccccc3c2)CC1	47973.34	-4.68099995597004	NonAC molecules	Training Set	507.194025408	1.70417	3	5	7	36	36	138.0536	136.66	0	CHEMBL244_Ki
COC(=O)[C@H]1C[C@H](C)CCN1C(=O)[C@H](Cc1cccc(C(=N)N)c1)NS(=O)(=O)c1ccc2ccccc2c1	57942.87	-4.76300000267813	NonAC molecules	Training Set	536.209341124	2.81357	3	6	8	38	38	145.1346	142.65	0	CHEMBL244_Ki
COC(=O)[C@H]1CCC[C@H](C)N1C(=O)[C@H](Cc1cccc(C(=N)N)c1)NS(=O)(=O)c1ccc2ccccc2c1	3198.9	-3.50500066392687	NonAC molecules	Test Set	536.209341124	2.95607	3	6	8	38	38	145.1826	142.65	0	CHEMBL244_Ki
CC(C)c1cc(C(C)C)c(S(=O)(=O)N[C@@H](Cc2cccc(C(=N)N)c2)C(=O)N2CCN(S(C)(=O)=O)CC2)c(C(C)C)c1	7396.05	-3.86899983848642	AC molecules	Training Set	619.28621154	3.33427	3	6	11	42	42	166.9774	153.73	0	CHEMBL244_Ki
CC(=N)N1CCC(Oc2ccc3nc(C(C)(C)C)n(Cc4ccc5ccc(C(=N)N)cc5c4)c3c2)CC1	21.7391304347826	1.33724216831843	NonAC molecules	Training Set	496.295059772	5.65974	3	5	5	37	37	151.1228	104.01	0	CHEMBL244_Ki
Cc1ccc(S(=O)(=O)N[C@@H](Cc2cccc(C(=N)N)c2)C(=O)N2CCCCC2)cc1	15135.61	-4.17999992871482	AC molecules	Training Set	428.188211756	2.18119	3	4	7	30	30	116.8816	116.35	0	CHEMBL244_Ki
CCCCNC(=O)[C@H](Cc1cccc(C(=N)N)c1)NS(=O)(=O)c1ccc2ccccc2c1	46773.51	-4.66999996166462	NonAC molecules	Training Set	452.188211756	2.92977	4	4	10	32	32	127.1373	125.14	0	CHEMBL244_Ki
N=C(N)c1cccc(C[C@H](NS(=O)(=O)c2ccc3ccccc3c2)C(=O)N2Cc3ccccc3C[C@@H]2C(=O)OCc2ccccc2)c1	7762.47	-3.88999993474861	AC molecules	Test Set	646.224991188	4.71037	3	6	10	47	47	179.9416	142.65	0	CHEMBL244_Ki
CC(=N)NCc1cccc(-c2ccc(C(=O)Nc3ccc(Cl)cc3C(=O)Nc3ccc(Cl)cn3)cc2)c1	1.8	-0.255272505103306	AC molecules	Training Set	531.122880336	6.64677	4	4	7	37	37	148.7238	106.97	0	CHEMBL244_Ki
O=C(Nc1ccc(Cl)cc1C(=O)Nc1ccc(Cl)cn1)c1ccc(-c2ccccc2N2CCCNCC2)cc1	1.8	-0.255272505103306	NonAC molecules	Test Set	559.154180464	6.35970000000001	3	5	6	39	39	158.1831	86.36	0	CHEMBL244_Ki
CN(C)C(=N)c1cccc(-c2ccc(C(=O)Nc3ccc(Cl)cc3C(=O)Nc3ccc(Cl)cn3)cc2)c1	1	0	AC molecules	Test Set	531.122880336	6.44697	3	4	6	37	37	148.9991	98.18	0	CHEMBL244_Ki
O=C(Nc1ccc(Cl)cc1C(=O)Nc1ccc(Cl)cn1)c1ccc(-c2ccccc2N2CCC(C(=O)O)CC2)cc1	83.3333333333333	1.92081875395238	NonAC molecules	Training Set	588.133110672	6.86100000000001	3	5	7	41	41	161.0562	111.63	0	CHEMBL244_Ki
O=C(Nc1ccc(Cl)cc1C(=O)Nc1ccc(Cl)cn1)c1ccc(-c2ccccc2N2CCNCC2)cc1	1	0	NonAC molecules	Training Set	545.1385304	5.96960000000001	3	5	6	38	38	153.5661	86.36	0	CHEMBL244_Ki
N=C(N)NCc1ccccc1-c1ccc(C(=O)Nc2ccc(Cl)cc2C(=O)Nc2ccc(Cl)cn2)cc1	3.33333333333333	0.522878745280338	AC molecules	Training Set	532.118129304	5.54307	5	4	7	37	37	147.2372	132.99	0	CHEMBL244_Ki
N=C(N)c1cccc(-c2ccc(C(=O)Nc3ccc(Cl)cc3C(=O)Nc3ccc(Cl)cn3)cc2)c1	1.42857142857143	0.154901959985743	AC molecules	Training Set	503.091580208	5.84407	4	4	6	35	35	139.4995	120.96	0	CHEMBL244_Ki
CC(=N)NCc1ccccc1-c1ccc(C(=O)Nc2ccc(Cl)cc2C(=O)Nc2ccc(Cl)cn2)cc1	10	1	AC molecules	Training Set	531.122880336	6.64677	4	4	7	37	37	148.7238	106.97	0	CHEMBL244_Ki
CN1CCN(c2ccccc2-c2ccc(C(=O)Nc3ccc(Cl)cc3C(=O)Nc3ccc(Cl)cn3)cc2)CC1	1.11111111111111	0.0457574905606751	NonAC molecules	Test Set	559.154180464	6.31180000000001	2	5	6	39	39	158.1934	77.57	0	CHEMBL244_Ki
CN(C)c1ccccc1-c1ccc(C(=O)Nc2ccc(Cl)cc2C(=O)Nc2ccc(Cl)cn2)cc1	10	1	AC molecules	Training Set	504.111981304	6.626	2	4	6	35	35	142.8104	74.33	0	CHEMBL244_Ki
CN1CCCN(c2ccccc2-c2ccc(C(=O)Nc3ccc(Cl)cc3C(=O)Nc3ccc(Cl)cn3)cc2)CC1	1.25	0.0969100130080563	NonAC molecules	Training Set	573.169830528	6.70190000000001	2	5	6	40	40	162.8104	77.57	0	CHEMBL244_Ki
O=C(Nc1ccc(Cl)cc1C(=O)Nc1ccc(Cl)cn1)c1ccc(-c2ccccc2N2CCC(O)CC2)cc1	5	0.698970004336019	NonAC molecules	Training Set	560.138196052	6.52110000000001	3	5	6	39	39	155.9372	94.56	0	CHEMBL244_Ki
N=C(N)c1cccc(CN2CC[C@H](NS(=O)(=O)c3ccc4ccccc4c3)C2=O)c1	230	-2.36172783601759	NonAC molecules	Training Set	422.141261564	2.20327	3	4	6	30	30	115.5496	116.35	0	CHEMBL244_Ki
Nc1ccccc1-c1ccc(C(=O)Nc2ccc(Cl)cc2C(=O)Nc2ccc(Cl)cn2)cc1	5	0.698970004336019	AC molecules	Training Set	476.080681176	6.1422	3	4	5	33	33	132.8958	97.11	0	CHEMBL244_Ki
CN(C)C(=N)c1ccccc1-c1ccc(C(=O)Nc2ccc(Cl)cc2C(=O)Nc2ccc(Cl)cn2)cc1	10	1	AC molecules	Training Set	531.122880336	6.44697	3	4	6	37	37	148.9991	98.18	0	CHEMBL244_Ki
CC(=N)N1CCC(Oc2ccc(C(Cc3ccc4ccc(C(=N)N)cc4c3)C(=O)O)cc2)CC1	13	-1.11394335230684	NonAC molecules	Training Set	458.23179082	4.37514	4	4	7	34	34	134.1106	123.49	0	CHEMBL244_Ki
O=C1[C@@H](NS(=O)(=O)c2cc3ncccc3s2)CCN1Cc1cc2cc[nH]cc-2n1	18	-1.25527250510331	AC molecules	Test Set	427.077281404	2.2036	2	6	5	29	29	108.9732	108.05	0	CHEMBL244_Ki
Nc1nccc2ccc(CN3CC[C@H](NS(=O)(=O)c4cc5ncccc5s4)C3=O)cc12	22	-1.34242268082221	AC molecules	Test Set	453.092931468	2.5061	2	7	5	31	31	119.9189	118.28	0	CHEMBL244_Ki
N=C(N)c1ccc(O)c(CN2CC[C@H](NS(=O)(=O)c3cc4ncccc4s3)C2=O)c1	1.42857142857143	0.154901959985743	NonAC molecules	Training Set	445.087846088	1.36537	4	7	6	30	30	112.8864	149.47	0	CHEMBL244_Ki
CCCCCCCCCCC1=NOC(C(=O)Nc2ccc(-c3ccccc3S(N)(=O)=O)cc2)C1	17000	-4.23044892137827	AC molecules	Training Set	485.2348276	5.6152	2	5	13	34	34	136.0329	110.85	0	CHEMBL244_Ki
NS(=O)(=O)c1ccccc1-c1ccc(NC(=O)C2CC(c3ccccc3Cl)=NO2)cc1	1700	-3.23044892137827	NonAC molecules	Training Set	455.070654736	3.7861	2	5	5	31	31	119.3599	110.85	0	CHEMBL244_Ki
N=C(N)c1ccc(CNC(=O)CNC(=O)[C@@H](CO)NS(=O)(=O)CCc2ccccc2)cc1	28000	-4.44715803134222	NonAC molecules	Training Set	461.173289964	-0.773929999999997	6	6	12	32	32	120.2568	174.47	0	CHEMBL244_Ki
CC/C=C(/C1=NOC(C(=O)Nc2ccc(-c3ccccc3S(N)(=O)=O)cc2)C1)c1ccccc1	24000	-4.38021124171161	AC molecules	Test Set	475.15657728	4.578	2	5	7	34	34	133.5159	110.85	0	CHEMBL244_Ki
Cc1cc(C)c(C2=NOC(C(=O)Nc3ccc(-c4ccccc4S(N)(=O)=O)cc3)C2)cc1C	26000	-4.41497334797082	NonAC molecules	Test Set	463.15657728	4.05796	2	5	5	33	33	128.5609	110.85	0	CHEMBL244_Ki
NS(=O)(=O)c1ccccc1-c1ccc(NC(=O)C2CC(c3ccc(C(F)F)cc3)=NO2)cc1	1600	-3.20411998265593	NonAC molecules	Test Set	471.106433528	4.0703	2	5	6	33	33	119.3069	110.85	0	CHEMBL244_Ki
NS(=O)(=O)c1ccccc1-c1ccc(NC(=O)C2CC(c3ccc4c(c3)OCCO4)=NO2)cc1	13200	-4.12057393120585	NonAC molecules	Training Set	479.115106392	2.9039	2	7	5	34	34	125.3399	129.31	0	CHEMBL244_Ki
NS(=O)(=O)c1ccccc1-c1ccc(NC(=O)C2CC(c3ccc(Cl)cc3)=NO2)cc1	1000	-3	NonAC molecules	Training Set	455.070654736	3.7861	2	5	5	31	31	119.3599	110.85	0	CHEMBL244_Ki
COC(=O)OC[C@@H](NS(=O)(=O)Cc1ccccc1)C(=O)NCC(=O)NCc1ccc(C(=N)N)cc1	340	-2.53147891704225	NonAC molecules	Training Set	505.163119204	-0.0257299999999966	5	8	12	35	35	126.661	189.77	0	CHEMBL244_Ki
NS(=O)(=O)c1ccccc1-c1ccc(NC(=O)C2CC(c3ccc(Br)cc3)=NO2)cc1	4100	-3.61278385671974	AC molecules	Training Set	499.020139156	3.8952	2	5	5	31	31	122.0499	110.85	0	CHEMBL244_Ki
N=C(N)c1ccc(CNC(=O)CNC(=O)[C@@H](CO)NS(=O)(=O)c2ccc3ccccc3c2)cc1	28000	-4.44715803134222	AC molecules	Training Set	483.1576399	0.195670000000001	6	6	10	34	34	127.4578	174.47	0	CHEMBL244_Ki
N=C(N)c1ccc(CNC(=O)CNC(=O)[C@@H](CO)NS(=O)(=O)CC2CCCCC2)cc1	2000	-3.30102999566398	NonAC molecules	Training Set	453.204590092	-0.436329999999998	6	6	11	31	31	116.6858	174.47	0	CHEMBL244_Ki
NS(=O)(=O)c1ccccc1-c1ccc(NC(=O)C2CC(c3cccc(C(F)(F)F)c3)=NO2)cc1	17000	-4.23044892137827	NonAC molecules	Training Set	489.097011716	4.1515	2	5	5	34	34	119.3519	110.85	0	CHEMBL244_Ki
NS(=O)(=O)c1ccccc1-c1ccc(NC(=O)C2CC(c3ccc(Cl)cc3Cl)=NO2)cc1	1700	-3.23044892137827	NonAC molecules	Training Set	489.031682384	4.4395	2	5	5	32	32	124.3699	110.85	0	CHEMBL244_Ki
COc1cccc(C2=NOC(C(=O)Nc3ccc(-c4ccccc4S(N)(=O)=O)cc3)C2)c1	7500	-3.8750612633917	NonAC molecules	Training Set	451.120191772	3.1413	2	6	6	32	32	120.9019	120.08	0	CHEMBL244_Ki
N=C(N)c1ccc(CNC(=O)[C@H]2CCCN2C(=O)[C@@H](CO)NS(=O)(=O)Cc2ccccc2)cc1	2000	-3.30102999566398	NonAC molecules	Training Set	487.188940028	0.0583700000000027	5	6	10	34	34	127.1151	165.68	0	CHEMBL244_Ki
C[C@H](NC(=O)[C@@H](CO)NS(=O)(=O)Cc1ccccc1)C(=O)NCc1ccc(C(=N)N)cc1	2100	-3.32221929473392	AC molecules	Training Set	461.173289964	-0.427929999999996	6	6	11	32	32	119.9848	174.47	0	CHEMBL244_Ki
CCCCCC1=NOC(C(=O)Nc2ccc(-c3ccccc3S(N)(=O)=O)cc2)C1	4500	-3.65321251377534	AC molecules	Training Set	415.15657728	3.6647	2	5	8	29	29	112.9479	110.85	0	CHEMBL244_Ki
NS(=O)(=O)c1ccccc1-c1ccc(NC(=O)C2CC(c3ccc4ccccc4c3)=NO2)cc1	20000	-4.30102999566398	NonAC molecules	Training Set	471.125277152	4.2859	2	5	5	34	34	131.8559	110.85	0	CHEMBL244_Ki
N=C(N)c1ccc(CNC(=O)CNS(=O)(=O)c2ccc3ccccc3c2)cc1	10600	-4.02530586526477	NonAC molecules	Training Set	396.1256115	1.71857	4	4	7	28	28	108.4413	125.14	0	CHEMBL244_Ki
CC(C)c1cc(S(=O)(=O)N[C@H](CO)C(=O)NCC(=O)NCc2ccc(C(=N)N)cc2)cc(C(C)C)c1C(C)C	1e+05	-5	AC molecules	Test Set	559.282840412	2.41267	6	6	13	39	39	152.2188	174.47	0	CHEMBL244_Ki
NS(=O)(=O)c1ccccc1-c1ccc(NC(=O)C2CC(c3cccc(I)c3)=NO2)cc1	10000	-4	AC molecules	Training Set	547.006275056	3.7373	2	5	5	31	31	127.0669	110.85	0	CHEMBL244_Ki
Nc1cc(C2=NOC(C(=O)Nc3ccc(-c4ccccc4S(N)(=O)=O)cc3)C2)ccc1Cl	130	-2.11394335230684	NonAC molecules	Training Set	470.081553768	3.3683	3	6	5	32	32	123.7723	136.87	0	CHEMBL244_Ki
NS(=O)(=O)c1ccccc1-c1ccc(NC(=O)C2CC(c3ccc4c(c3)OCO4)=NO2)cc1	490	-2.69019608002851	NonAC molecules	Training Set	465.099456328	2.8614	2	7	5	33	33	120.4729	129.31	0	CHEMBL244_Ki
NS(=O)(=O)c1ccccc1-c1ccc(NC(=O)C2CC(c3ccc(I)cc3)=NO2)cc1	1900	-3.27875360095283	NonAC molecules	Training Set	547.006275056	3.7373	2	5	5	31	31	127.0669	110.85	0	CHEMBL244_Ki
CC(C)COC(=O)OC[C@@H](NS(=O)(=O)Cc1ccccc1)C(=O)NCC(=O)NCc1ccc(C(=N)N)cc1	500	-2.69897000433602	NonAC molecules	Training Set	547.210069396	1.00047	5	8	14	38	38	140.442	189.77	0	CHEMBL244_Ki
NS(=O)(=O)c1ccccc1-c1ccc(NC(=O)C2CC(c3ccc(Cl)c(F)c3)=NO2)cc1	2500	-3.39794000867204	NonAC molecules	Training Set	473.061232924	3.9252	2	5	5	32	32	119.3179	110.85	0	CHEMBL244_Ki
NS(=O)(=O)c1ccccc1-c1ccc(NC(=O)C2CC(c3cccc(Cl)c3)=NO2)cc1	5900	-3.77085201164214	AC molecules	Training Set	455.070654736	3.7861	2	5	5	31	31	119.3599	110.85	0	CHEMBL244_Ki
N=C(N)c1cccc(C2=NOC(C(=O)Nc3ccc(-c4ccccc4S(N)(=O)=O)cc3)C2)c1	7.2	-0.857332496431269	NonAC molecules	Training Set	463.131425152	2.41677	4	6	6	33	33	125.366	160.72	0	CHEMBL244_Ki
Cc1ccc(C2=NOC(C(=O)Nc3ccc(-c4ccccc4S(N)(=O)=O)cc3)C2)cc1	2100	-3.32221929473392	NonAC molecules	Training Set	435.125277152	3.44112	2	5	5	31	31	119.0869	110.85	0	CHEMBL244_Ki
CC(C)COC(=O)OC[C@@H](NS(=O)(=O)Cc1ccccc1)C(=O)N[C@@H](C)C(=O)NCc1ccc(C(=N)N)cc1	410	-2.61278385671974	AC molecules	Test Set	561.22571946	1.38897	5	8	14	39	39	145.037	189.77	0	CHEMBL244_Ki
COc1ccc(C2=NOC(C(=O)Nc3ccc(-c4ccccc4S(N)(=O)=O)cc3)C2)cc1	700	-2.84509804001426	NonAC molecules	Training Set	451.120191772	3.1413	2	6	6	32	32	120.9019	120.08	0	CHEMBL244_Ki
NS(=O)(=O)c1ccccc1-c1ccc(NC(=O)C2CC(c3ccc(Cl)c(Cl)c3)=NO2)cc1	2700	-3.43136376415899	NonAC molecules	Training Set	489.031682384	4.4395	2	5	5	32	32	124.3699	110.85	0	CHEMBL244_Ki
NS(=O)(=O)c1ccccc1-c1ccc(NC(=O)C2CC(c3cccc(OCCOCCCl)c3)=NO2)cc1	15000	-4.17609125905568	AC molecules	Training Set	543.123084232	3.7669	2	7	11	37	37	141.3839	129.31	0	CHEMBL244_Ki
NS(=O)(=O)c1ccccc1-c1ccc(NC(=O)C2CC(c3ccc4c(c3Cl)OCO4)=NO2)cc1	1700	-3.23044892137827	AC molecules	Training Set	499.060483976	3.5148	2	7	5	34	34	125.4829	129.31	0	CHEMBL244_Ki
NS(=O)(=O)c1ccccc1-c1ccc(NC(=O)C2CC(c3cccc(F)c3)=NO2)cc1	7800	-3.89209460269048	AC molecules	Training Set	439.100205276	3.2718	2	5	5	31	31	114.3079	110.85	0	CHEMBL244_Ki
NS(=O)(=O)c1ccccc1-c1ccc(NC(=O)C2CC(c3cccs3)=NO2)cc1	1300	-3.11394335230684	NonAC molecules	Training Set	427.066048024	3.1942	2	6	5	29	29	112.2269	110.85	0	CHEMBL244_Ki
COc1cc(C2=NOC(C(=O)Nc3ccc(-c4ccccc4S(N)(=O)=O)cc3)C2)ccc1O	20000	-4.30102999566398	NonAC molecules	Training Set	467.115106392	2.8469	3	7	6	33	33	122.5667	140.31	0	CHEMBL244_Ki
NS(=O)(=O)c1ccccc1-c1ccc(NC(=O)C2CC(/C=C/c3ccccc3)=NO2)cc1	2300	-3.36172783601759	AC molecules	Training Set	447.125277152	3.7978	2	5	6	32	32	124.2819	110.85	0	CHEMBL244_Ki
NS(=O)(=O)c1ccccc1-c1ccc(NC(=O)C2CC(c3ccc(F)c(F)c3)=NO2)cc1	4600	-3.66275783168157	NonAC molecules	Training Set	457.090783464	3.4109	2	5	5	32	32	114.2659	110.85	0	CHEMBL244_Ki
N=C(N)c1ccc(CNC(=O)CNC(=O)[C@@H](CO)NS(=O)(=O)/C=C/c2ccccc2)cc1	15000	-4.17609125905568	AC molecules	Training Set	459.1576399	-0.345729999999998	6	6	11	32	32	120.7198	174.47	0	CHEMBL244_Ki
NS(=O)(=O)c1ccccc1-c1ccc(NC(=O)C2CC(c3ccc(O)cc3)=NO2)cc1	22000	-4.34242268082221	NonAC molecules	Training Set	437.104541708	2.8383	3	6	5	31	31	116.0147	131.08	0	CHEMBL244_Ki
CCCCCCOc1ccccc1C1=NOC(C(=O)Nc2ccc(-c3ccccc3S(N)(=O)=O)cc2)C1	1800	-3.25527250510331	AC molecules	Training Set	521.198442092	5.0918	2	6	11	37	37	143.9869	120.08	0	CHEMBL244_Ki
NS(=O)(=O)c1ccccc1-c1ccc(NC(=O)C2CC(c3ccc(-c4ccccc4)cc3)=NO2)cc1	1100	-3.04139268515822	NonAC molecules	Training Set	497.140927216	4.7997	2	5	6	36	36	139.7859	110.85	0	CHEMBL244_Ki
NS(=O)(=O)c1ccccc1-c1ccc(NC(=O)C2CC(c3ccccc3)=NO2)cc1	11000	-4.04139268515823	NonAC molecules	Training Set	421.109627088	3.1327	2	5	5	30	30	114.3499	110.85	0	CHEMBL244_Ki
NS(=O)(=O)c1ccccc1-c1ccc(NC(=O)C2CC(/C=C/c3ccco3)=NO2)cc1	2300	-3.36172783601759	AC molecules	Training Set	437.104541708	3.3908	2	6	6	31	31	116.5479	123.99	0	CHEMBL244_Ki
NS(=O)(=O)c1ccccc1-c1ccc(NC(=O)C2CC(c3ccc4c(c3[N+](=O)[O-])OCO4)=NO2)cc1	2400	-3.38021124171161	AC molecules	Training Set	510.084534536	2.7696	2	9	6	36	36	127.1273	172.45	0	CHEMBL244_Ki
CN1CCN=C1c1ccc(C(=O)N2CCN(S(=O)(=O)c3cc4cc(Cl)ccc4[nH]3)CC2)cc1	1.9	-0.278753600952829	AC molecules	Training Set	485.128838308	2.66	1	5	4	33	33	128.447	89.08	0	CHEMBL244_Ki
N=C(N)c1ccc(CNC(=O)CNC(=O)[C@@H](CO)NS(=O)(=O)Cc2ccccc2)cc1	3000	-3.47712125471966	AC molecules	Training Set	447.1576399	-0.816429999999997	6	6	11	31	31	115.3898	174.47	0	CHEMBL244_Ki
Nc1ncc2c(n1)CCC(CNC(=O)[C@@H]1CCCN1C(=O)[C@H](N)C(c1ccccc1)c1ccccc1)C2	57600	-4.76042248342321	AC molecules	Training Set	498.274324328	2.4303	3	6	7	37	37	142.4065	127.23	0	CHEMBL244_Ki
CC1(C)[C@H]2C[C@@H]1[C@]1(C)OB([C@H](CCCCN)NC(=O)Cn3nc(-c4cccc([N+](=O)[O-])c4)nc3Cc3ccccc3)O[C@@H]1C2	4200	-3.6232492903979	AC molecules	Training Set	600.323148812	4.3254	2	9	12	44	44	166.3085	147.43	0	CHEMBL244_Ki
O=C(O)CN[C@H](CC1CCCCC1)C(=O)N1CCC[C@H]1C(=O)NCC1CCc2n[nH]cc2C1	84800.0000000001	-4.92839585225671	AC molecules	Test Set	459.284554664	1.635	4	5	9	33	33	122.4659	127.42	0	CHEMBL244_Ki
CC(C)(C)OC(=O)CCc1nc(Cc2ccccc2)n(CC(=O)N[C@@H](CCCCN)B2O[C@@H]3C[C@@H]4C[C@@H](C4(C)C)[C@]3(C)O2)n1	760	-2.88081359228079	AC molecules	Training Set	607.3905001	4.0245	2	9	13	44	44	168.3841	130.59	0	CHEMBL244_Ki
CC(C)(C)CC(=O)NCc1nc(Cc2ccccc2)n(CC(=O)N[C@@H](CCCCN)B2O[C@@H]3C[C@@H]4C[C@@H](C4(C)C)[C@]3(C)O2)n1	4300	-3.63346845557959	AC molecules	Training Set	606.406484512	3.8026	3	8	13	44	44	170.1368	133.39	0	CHEMBL244_Ki
CC(C)(C)OC(=O)N[C@@H](C(=O)N1CCC[C@H]1C(=O)NCC1CCc2n[nH]cc2C1)C(c1ccccc1)c1ccccc1	85199.9999999999	-4.9304395947667	AC molecules	Test Set	571.315854792	4.3472	3	5	8	42	42	159.7321	116.42	0	CHEMBL244_Ki
C[S+](O)Cc1nc(Cc2ccccc2)n(CC(=O)N[C@@H](CCCCN)B2O[C@@H]3C[C@@H]4C[C@@H](C4(C)C)[C@]3(C)O2)n1	6000	-3.77815125038364	AC molecules	Test Set	556.31233267609	2.9713	3	8	12	39	39	153.8399	124.52	1	CHEMBL244_Ki
CC1(C)[C@H]2C[C@@H]1[C@]1(C)OB([C@H](CCCCN)NC(=O)Cn3nc(COCc4ccccc4)nc3Cc3ccccc3)O[C@@H]1C2	1600	-3.20411998265593	AC molecules	Training Set	599.364285352	4.467	2	8	14	44	44	169.1531	113.52	0	CHEMBL244_Ki
CC1(C)[C@H]2C[C@@H]1[C@]1(C)OB([C@H](CCCCN)NC(=O)Cn3nc(CC#N)nc3Cc3ccccc3[N+](=O)[O-])O[C@@H]1C2	4900	-3.69019608002851	AC molecules	Test Set	563.302747716	2.72448	2	10	12	41	41	150.1895	171.22	0	CHEMBL244_Ki
N[C@@H](C(=O)N1CCC[C@H]1C(=O)NCC1CCc2n[nH]cc2C1)C(c1ccccc1)c1ccccc1	82100	-4.91434315711944	AC molecules	Training Set	471.263425296	2.7812	3	4	7	35	35	134.5498	104.11	0	CHEMBL244_Ki
CCc1nc2ccc(OC3CCN(C(C)=N)CC3)cc2n1C/C(C)=C/c1cccc(N)c1	1.3	-0.113943352306837	NonAC molecules	Training Set	431.268510676	5.12477	2	5	6	32	32	132.2401	80.16	0	CHEMBL244_Ki
NCc1cccc(-n2nc(C(F)(F)F)cc2C(=O)Nc2ccc(-c3ccccc3S(N)(=O)=O)cc2F)c1	360	-2.55630250076729	NonAC molecules	Test Set	533.114473348	4.0556	3	6	6	37	37	127.6198	133.1	0	CHEMBL244_Ki
CC(=N)N1CCC(Oc2ccc3c(nc(C)n3Cc3ccc4ccc(C(=N)N)cc4c3)c2[N+](=O)[O-])CC1	3.33333333333333	0.522878745280338	AC molecules	Training Set	499.233187788	4.57886	3	7	6	37	37	143.8142	147.15	0	CHEMBL244_Ki
COC(=O)C1C/C(=C/c2ccc(C(=N)N)cc2)C(=O)/C(=C\c2ccc(C(=N)N)cc2)C1	4.8	-0.681241237375587	AC molecules	Training Set	416.184840628	2.87384	4	5	5	31	31	120.6172	143.11	0	CHEMBL244_Ki
CS(=O)(=O)c1ccccc1-c1ccc(NC(=O)c2cc(C(F)(F)F)nn2-c2cccc(CN)c2)cc1	380	-2.57978359661681	NonAC molecules	Training Set	514.128646192	4.6726	2	6	6	36	36	129.3984	107.08	0	CHEMBL244_Ki
CCc1nc2ccc(OC3CCN(C(C)=N)CC3)cc2n1C/C=C/c1ccc(N)cc1	64	-1.80617997398389	NonAC molecules	Test Set	417.252860612	4.73467	2	5	6	31	31	127.6231	80.16	0	CHEMBL244_Ki
CCc1nc2cc(OC3CCN(C(C)=N)CC3)ccc2n1C/C=C/c1ccc(N)cc1	74	-1.86923171973098	NonAC molecules	Test Set	417.252860612	4.73467	2	5	6	31	31	127.6231	80.16	0	CHEMBL244_Ki
CCc1nc2c(NC(C)=O)c(OC3CCN(C(C)=N)CC3)ccc2n1Cc1ccc2ccc(C(=N)N)cc2c1	50	-1.69897000433602	AC molecules	Training Set	525.28522336	4.88304	4	6	7	39	39	156.1045	133.11	0	CHEMBL244_Ki
CCc1nc2cc(OC3CCN(C(C)=N)CC3)ccc2n1Cc1cccc(-c2ccc(C(=N)N)cc2)c1	260	-2.41497334797082	NonAC molecules	Training Set	494.279409708	5.43844	3	5	7	37	37	149.7308	104.01	0	CHEMBL244_Ki
CCc1nc2cc(OC3CCN(C(C)=N)CC3)ccc2n1C/C(C)=C/c1cccc(N)c1	3.2258064516129	0.508638306165727	NonAC molecules	Training Set	431.268510676	5.12477	2	5	6	32	32	132.2401	80.16	0	CHEMBL244_Ki
CCc1nc2cc(OC3CCN(C(C)=N)CC3)ccc2n1C/C=C/c1cc(N)ccc1OC	58	-1.76342799356294	AC molecules	Test Set	447.263425296	4.74327	2	6	7	33	33	134.1751	89.39	0	CHEMBL244_Ki
CCc1nc2ccc(OC3CCN(C(C)=N)CC3)cc2n1Cc1ccc(-c2ccc(C(=N)N)cc2)cc1	180	-2.25527250510331	NonAC molecules	Training Set	494.279409708	5.43844	3	5	7	37	37	149.7308	104.01	0	CHEMBL244_Ki
CCc1nc2ccc(OC3CCN(C(C)=N)CC3)cc2n1C/C=C/c1cc(N)ccc1OC	13	-1.11394335230684	AC molecules	Training Set	447.263425296	4.74327	2	6	7	33	33	134.1751	89.39	0	CHEMBL244_Ki
Cc1cc(C(=O)Nc2ccc(-c3ccccc3S(C)(=O)=O)cc2F)n(-c2cccc(CN)c2)n1	480	-2.68124123737559	NonAC molecules	Training Set	478.147489816	4.10132	2	6	6	34	34	129.0914	107.08	0	CHEMBL244_Ki
CC(=N)N1CCC(Oc2ccc3c(nc(C(C)C)n3Cc3ccc4ccc(C(=N)N)cc4c3)c2[N+](=O)[O-])CC1	5	0.698970004336019	AC molecules	Test Set	527.264487916	5.39384	3	7	7	39	39	153.1662	147.15	0	CHEMBL244_Ki
CCc1nc2c(N(C)C)c(OC3CCN(C(C)=N)CC3)ccc2n1Cc1ccc2ccc(C(=N)N)cc2c1	5	-0.698970004336019	AC molecules	Test Set	511.305958804	4.99064	3	6	7	38	38	156.1278	107.25	0	CHEMBL244_Ki
CN(C)C(=N)c1ccc(/C=C2/CCCC/C(=C/c3ccc(C(=N)N(C)C)cc3)C2=O)cc1	1600	-3.20411998265593	AC molecules	Training Set	428.257611644	5.07064000000001	2	3	4	32	32	133.3444	71.25	0	CHEMBL244_Ki
Cc1cc(C(=O)Nc2ccc(-c3ccccc3S(N)(=O)=O)cc2Br)n(-c2cccc(C(=N)N)c2)n1	100	2	NonAC molecules	Training Set	552.057921632	3.79399	4	6	6	35	35	138.2215	156.95	0	CHEMBL244_Ki
CN1CCN=C1c1cccc(Oc2nc(Oc3cc(C(=N)N)ccc3O)c(F)c(N(C)CC(=O)O)c2F)c1	9.43396226415094	0.97469413473523	AC molecules	Training Set	526.177624308	3.14687	4	9	9	38	38	134.8057	157.59	0	CHEMBL244_Ki
CCc1nc2c(N)c(OC3CCN(C(C)=N)CC3)ccc2n1Cc1ccc2ccc(C(=N)N)cc2c1	8	-0.903089986991944	AC molecules	Training Set	483.274658676	4.50684	4	6	6	36	36	146.2132	130.03	0	CHEMBL244_Ki
Cc1cc(C(=O)Nc2ncc(-c3ccccc3S(N)(=O)=O)cn2)n(-c2cccc(C(=N)N)c2)n1	24.390243902439	1.38721614328026	NonAC molecules	Training Set	476.1379075	1.82149	4	8	6	34	34	126.1115	182.73	0	CHEMBL244_Ki
Cc1cc(C(=O)Nc2ccc(-c3ccccc3S(C)(=O)=O)cc2)n(-c2cccc(CN)c2)n1	890	-2.94939000664491	NonAC molecules	Training Set	460.156911628	3.96222	2	6	6	33	33	129.1334	107.08	0	CHEMBL244_Ki
Cc1cc(C(=O)Nc2ccc(-c3ccccc3F)cc2)n(-c2cccc(C(=N)N)c2)n1	2.17391304347826	0.337242168318426	AC molecules	Training Set	413.16518848	4.52319	3	4	5	31	31	119.1063	96.79	0	CHEMBL244_Ki
CCc1nc2cc(OC3CCN(C(C)=N)CC3)ccc2n1Cc1ccc(-c2ccc(C(=N)N)cc2)cc1	670	-2.82607480270083	NonAC molecules	Test Set	494.279409708	5.43844	3	5	7	37	37	149.7308	104.01	0	CHEMBL244_Ki
CCc1nc2ccc(OC3CCN(C(C)=N)CC3)cc2n1C/C=C/c1cc(N)ccc1O	10	1	AC molecules	Training Set	433.247775232	4.44027	3	6	6	32	32	129.2879	100.39	0	CHEMBL244_Ki
Cc1cc(C(=O)Nc2ccc(-c3ccccc3C(F)(F)F)cc2)n(-c2cccc(C(=N)N)c2)n1	25	1.39794000867204	NonAC molecules	Training Set	463.16199492	5.40289	3	4	5	34	34	124.1503	96.79	0	CHEMBL244_Ki
Cc1cc(C(=O)Nc2ccc(-c3ccccc3)cc2)n(-c2cccc(C(=N)N)c2)n1	1.3	-0.113943352306837	AC molecules	Test Set	395.174610292	4.38409	3	4	5	30	30	119.1483	96.79	0	CHEMBL244_Ki
CCc1nc2cc(OC3CCN(C(C)=N)CC3)ccc2n1Cc1ccc(-c2cccc(C(=N)N)c2)cc1	17	-1.23044892137827	NonAC molecules	Training Set	494.279409708	5.43844	3	5	7	37	37	149.7308	104.01	0	CHEMBL244_Ki
CCc1nc2ccc(OC3CCN(C(C)=N)CC3)cc2n1C/C=C/c1cccc(N)c1	35.7142857142857	1.55284196865778	NonAC molecules	Training Set	417.252860612	4.73467	2	5	6	31	31	127.6231	80.16	0	CHEMBL244_Ki
CCc1nc2cc(OC3CCN(C(C)=N)CC3)ccc2n1C/C=C/c1cc(N)ccc1O	10	1	AC molecules	Test Set	433.247775232	4.44027	3	6	6	32	32	129.2879	100.39	0	CHEMBL244_Ki
CCc1nc2cc(OC3CCN(C(C)=N)CC3)ccc2n1C/C=C/c1cccc(N)c1	2.5	0.397940008672038	NonAC molecules	Training Set	417.252860612	4.73467	2	5	6	31	31	127.6231	80.16	0	CHEMBL244_Ki
NCc1cccc(-n2nc(C(F)(F)F)cc2C(=O)Nc2ccc(-c3ccccc3S(N)(=O)=O)cc2)c1	910	-2.95904139232109	NonAC molecules	Training Set	515.12389516	3.9165	3	6	6	36	36	127.6618	133.1	0	CHEMBL244_Ki
Cc1cc(C(=O)Nc2ccc(-c3ccccc3S(C)(=O)=O)cc2F)n(-c2cccc(C(=N)N)c2)n1	50	1.69897000433602	NonAC molecules	Training Set	491.142738784	3.92669	3	6	6	35	35	132.2161	130.93	0	CHEMBL244_Ki
CCc1nc2ccc(OC3CCN(C(C)=N)CC3)cc2n1Cc1cccc(-c2cccc(C(=N)N)c2)c1	34	-1.53147891704226	NonAC molecules	Training Set	494.279409708	5.43844	3	5	7	37	37	149.7308	104.01	0	CHEMBL244_Ki
CCc1nc2c([N+](=O)[O-])c(OC3CCN(C(C)=N)CC3)ccc2n1Cc1ccc2ccc(C(=N)N)cc2c1	10	1	AC molecules	Training Set	513.248837852	4.83284	3	7	7	38	38	148.4552	147.15	0	CHEMBL244_Ki
Cc1cc(C(=O)Nc2ccc(-c3ccccc3S(N)(=O)=O)cc2)n(-c2cccc(CN)c2)n1	2.7	-0.431363764158987	NonAC molecules	Training Set	461.152160596	3.20612	3	6	6	33	33	127.3968	133.1	0	CHEMBL244_Ki
CCc1nc2ccc(OC3CCN(C(C)=N)CC3)cc2n1Cc1cccc(-c2ccc(C(=N)N)cc2)c1	150	-2.17609125905568	NonAC molecules	Training Set	494.279409708	5.43844	3	5	7	37	37	149.7308	104.01	0	CHEMBL244_Ki
CCc1nc2cc(OC3CCN(C(C)=N)CC3)ccc2n1Cc1cccc(-c2cccc(C(=N)N)c2)c1	2.17391304347826	0.337242168318426	NonAC molecules	Training Set	494.279409708	5.43844	3	5	7	37	37	149.7308	104.01	0	CHEMBL244_Ki
CCc1nc2ccc(OC3CCN(C(C)=N)CC3)cc2n1Cc1ccc(-c2cccc(C(=N)N)c2)cc1	2.2	-0.342422680822206	NonAC molecules	Test Set	494.279409708	5.43844	3	5	7	37	37	149.7308	104.01	0	CHEMBL244_Ki
N=C(N)c1cccc(-n2nc(C(F)(F)F)cc2C(=O)Nc2ccc(-c3ccccc3S(N)(=O)=O)cc2)c1	66.6666666666667	1.82390874094432	NonAC molecules	Training Set	528.119144128	3.74187	4	6	6	37	37	130.7865	156.95	0	CHEMBL244_Ki
CCc1nc2c(N(CC(=O)O)CC(=O)O)c(OC3CCN(C(C)=N)CC3)ccc2n1Cc1ccc2ccc(C(=N)N)cc2c1	50	-1.69897000433602	AC molecules	Training Set	599.285617284	3.90024	5	8	11	44	44	169.2854	181.85	0	CHEMBL244_Ki
Cc1cc(C(=O)Nc2ccc(-c3ccccc3S(N)(=O)=O)cc2F)n(-c2cccc(CN)c2)n1	1600	-3.20411998265593	NonAC molecules	Training Set	479.142738784	3.34522	3	6	6	34	34	127.3548	133.1	0	CHEMBL244_Ki
COC(=O)CNC(=O)CC(CCc1ccc(C(=N)N)cc1)c1cccc(C(=N)N)c1	2400	-3.38021124171161	NonAC molecules	Training Set	409.211389724	1.65044	5	5	10	30	30	115.6209	155.14	0	CHEMBL244_Ki
COC(=O)CC(CCc1ccc(N)cc1)c1cccc(C(=N)N)c1	5000	-3.69897000433602	AC molecules	Training Set	325.179026976	2.83237	3	4	7	24	24	96.0075	102.19	0	CHEMBL244_Ki
CCOC(=O)CC(CCc1ccccc1)c1cccc(C(=N)N)c1	2900	-3.46239799789896	AC molecules	Training Set	324.183778008	3.64027	2	3	8	24	24	96.2121	76.17	0	CHEMBL244_Ki
CCC1CCN(C(=O)C(Cc2nc3ccccc3s2)NS(=O)(=O)c2cccc3c2NCC(C)(C)C3)CC1	92000.0000000001	-4.96378782734556	AC molecules	Training Set	540.222883012	4.8287	2	6	7	37	37	149.4452	91.4	0	CHEMBL244_Ki
COC(=O)CC(CCc1ccc(NC(=N)N)cc1)c1cccc(C(=N)N)c1	9	-0.954242509439325	NonAC molecules	Training Set	367.20082504	2.55554	5	4	8	27	27	107.1319	138.07	0	CHEMBL244_Ki
CNC(=O)CC(CCc1ccc(C(=N)N)cc1)c1cccc(C(=N)N)c1	940	-2.9731278535997	NonAC molecules	Training Set	351.20591042	2.10724	5	3	8	26	26	104.6619	128.84	0	CHEMBL244_Ki
CCOC(=O)CC(CCc1cccc(C(=N)N)c1)c1ccc(C(=N)N)cc1	1642	-3.21537315278342	NonAC molecules	Training Set	366.205576072	2.92434	4	4	9	27	27	107.2282	126.04	0	CHEMBL244_Ki
CONC(=O)CC(CCc1ccc(C(=N)N)cc1)c1cccc(C(=N)N)c1	2400	-3.38021124171161	NonAC molecules	Test Set	367.20082504	2.03884	5	4	9	27	27	105.7469	138.07	0	CHEMBL244_Ki
C/C(=C(\F)C(=O)Nc1ccc(-c2ccccc2S(N)(=O)=O)cc1Cl)c1ccc(F)c(C(=N)N)c1	5.55555555555556	0.744727494896694	AC molecules	Training Set	504.083445588	4.41677	4	4	6	34	34	128.009	139.13	0	CHEMBL244_Ki
CCOC(=O)CC(CCc1ccc(C(=N)N)cc1)c1ccc(C(=N)N)cc1	22900	-4.35983548233989	NonAC molecules	Training Set	366.205576072	2.92434	4	4	9	27	27	107.2282	126.04	0	CHEMBL244_Ki
COC(=O)CC(CCc1ccc(NS(=O)(=O)c2ccccc2)cc1)c1cccc(C(=N)N)c1	1100	-3.04139268515822	AC molecules	Training Set	465.172227344	4.05097	3	5	10	33	33	128.8456	122.34	0	CHEMBL244_Ki
COC(=O)CC(CCc1ccc(C(N)=O)cc1)c1cccc(C(=N)N)c1	550	-2.74036268949424	NonAC molecules	Test Set	353.173941596	2.34907	3	4	8	26	26	100.113	119.26	0	CHEMBL244_Ki
CC(C)OC(=O)CC(CCc1ccc(C(=N)N)cc1)c1cccc(C(=N)N)c1	192	-2.28330122870355	NonAC molecules	Test Set	380.221226136	3.31284	4	4	9	28	28	111.8232	126.04	0	CHEMBL244_Ki
CC1(C)CNc2c(cccc2S(=O)(=O)N[C@@H](CSCCCN)C(=O)N2CCC(CCO)CC2)C1	86999.9999999999	-4.93951925261862	AC molecules	Training Set	512.24909776	2.0307	4	7	11	34	34	138.5294	124.76	0	CHEMBL244_Ki
COC(=O)CC(CCc1ccc(C(=N)N)cc1)c1cccc(C(=N)N)c1	34	-1.53147891704226	NonAC molecules	Training Set	352.189926008	2.53424	4	4	8	26	26	102.6112	126.04	0	CHEMBL244_Ki
COC(=O)CC(CCc1ccc(NS(C)(=O)=O)cc1)c1cccc(C(=N)N)c1	654	-2.81557774832427	AC molecules	Training Set	403.15657728	2.62167	3	5	9	28	28	110.0616	122.34	0	CHEMBL244_Ki
CCCOc1c(-c2csc(-c3cc(C(=N)N)sc3SC)n2)cnn1-c1ccccn1	5000	-3.69897000433602	AC molecules	Test Set	456.08607226	4.91407	2	9	8	30	30	124.3631	102.7	0	CHEMBL244_Ki
CCOC(=O)CC(CCc1ccc(C(=N)N)cc1)c1cccc(C(=N)N)c1	42	-1.6232492903979	NonAC molecules	Training Set	366.205576072	2.92434	4	4	9	27	27	107.2282	126.04	0	CHEMBL244_Ki
CC1(C)CNc2c(cccc2S(=O)(=O)N[C@@H](CSCCCN)C(=O)N2CCC(CCF)CC2)C1	86999.9999999999	-4.93951925261862	AC molecules	Test Set	514.244761328	3.0079	3	6	11	34	34	137.4186	104.53	0	CHEMBL244_Ki
N=C(N)c1ccc(CCC(=O)c2cccc(C(=N)N)c2)cc1	5100	-3.70757017609794	AC molecules	Training Set	294.148061196	2.07024	4	3	6	22	22	87.5677	116.81	0	CHEMBL244_Ki
N=C(N)c1ccc(CCC(CC(=O)O)c2cccc(C(=N)N)c2)cc1	1400	-3.14612803567824	AC molecules	Training Set	338.174275944	2.44584	5	3	8	25	25	98.231	137.04	0	CHEMBL244_Ki
Cc1cc(C(=O)Nc2ccc(-c3ccccc3S(N)(=O)=O)cc2)n(-c2cccc(C(=N)N)c2)n1	76.9230769230769	1.88605664769316	NonAC molecules	Training Set	474.147409564	3.03149	4	6	6	34	34	130.5215	156.95	0	CHEMBL244_Ki
COC(=O)CC(CCc1ccc(C(=O)OC)cc1)c1cccc(C(=N)N)c1	2800	-3.44715803134222	NonAC molecules	Training Set	368.173607248	3.03677	2	5	8	27	27	102.9346	102.47	0	CHEMBL244_Ki
COC(=O)CC(CCc1cccc(C(=N)N)c1)c1cccc(C(=N)N)c1	2800	-3.44715803134222	NonAC molecules	Training Set	352.189926008	2.53424	4	4	8	26	26	102.6112	126.04	0	CHEMBL244_Ki
COC(=O)CC(CCCCc1ccc(NC(=N)N)cc1)c1cccc(C(=N)N)c1	57	-1.75587485567249	NonAC molecules	Training Set	395.232125168	3.33574	5	4	10	29	29	116.3659	138.07	0	CHEMBL244_Ki
N=C(N)c1ccc(CCC(CC(=O)n2cccc2)c2cccc(C(=N)N)c2)cc1	1150	-3.06069784035361	AC molecules	Training Set	387.20591042	3.50314	4	4	8	29	29	115.6537	121.74	0	CHEMBL244_Ki
CC1CNc2c(cccc2S(=O)(=O)N[C@@H](Cc2nc3ccccc3s2)C(=O)N2CCC(CCO)CC2)C1	45000	-4.65321251377534	AC molecules	Training Set	542.202147568	3.411	3	7	8	37	37	146.24	111.63	0	CHEMBL244_Ki
Nc1ncnc2cc(CN3CCN(Cc4nc5cc(Cl)ccc5s4)CC3=O)ccc12	1200	-3.07918124604762	NonAC molecules	Training Set	438.102957908	3.3195	1	7	4	30	30	119.2744	88.24	0	CHEMBL244_Ki
N=C(N)c1ccc2[nH]c(-c3cccc(-c4ccccc4)c3O)cc2c1	78	-1.89209460269048	NonAC molecules	Training Set	327.137162164	4.49157	4	2	3	25	25	101.8516	85.89	0	CHEMBL244_Ki
CCOC(=O)[C@@H](Cc1ccc2ccccc2c1)NC(=O)c1cccc(C(=N)N)c1	2000	-3.30102999566398	AC molecules	Training Set	389.173941596	3.02807	3	4	7	29	29	112.9973	105.27	0	CHEMBL244_Ki
Nc1ncnc2cc(CN3CCN(Cc4cc5cc(Cl)ccc5[nH]4)CC3=O)ccc12	24	-1.38021124171161	NonAC molecules	Training Set	420.146536972	3.1911	2	5	4	30	30	117.9531	91.14	0	CHEMBL244_Ki
NC1CCC(CNC(=O)[C@@H]2CCCN2C(=O)[C@H](N)C(C2CCCCC2)C2CCCCC2)CC1	95000	-4.97772360528885	NonAC molecules	Training Set	460.377726776	3.7152	3	4	7	33	33	132.2935	101.45	0	CHEMBL244_Ki
COc1ccc(O)c(-c2nc3cc(C(=N)N)ccc3[nH]2)c1	8900	-3.94939000664491	AC molecules	Test Set	282.111675688	2.22817	4	4	3	21	21	80.7626	108.01	0	CHEMBL244_Ki
Nc1ncnc2cc(CN3CCN(Cc4nc5cc(Br)ccc5[nH]4)CC3=O)ccc12	17	-1.23044892137827	NonAC molecules	Training Set	465.09127036	2.6952	2	6	4	30	30	118.4381	104.03	0	CHEMBL244_Ki
N=C(N)c1ccc2[nH]c(-c3c(O)cccc3O)nc2c1	5000	-3.69897000433602	AC molecules	Training Set	268.096025624	1.92517	5	4	2	20	20	75.8754	119.01	0	CHEMBL244_Ki
N=C(N)c1ccc2[nH]c(-c3cc(Cl)cc(-c4ccccc4)c3O)nc2c1	940	-2.9731278535997	NonAC molecules	Training Set	362.09343878	4.53997	4	3	3	26	26	104.6566	98.78	0	CHEMBL244_Ki
N=C(N)c1ccc(CN2CCN(S(=O)(=O)c3cc4ccc(Cl)cc4s3)CC2=O)cc1	1.3	-0.113943352306837	AC molecules	Training Set	462.058710148	2.87187	2	5	5	30	30	118.4689	107.56	0	CHEMBL244_Ki
N=C(N)c1cccc(C(=O)N[C@@H](C(=O)N2CCC(C(=O)c3ccccc3)CC2)c2ccccc2)c1	16	-1.20411998265592	NonAC molecules	Test Set	468.216140756	3.56327	3	4	7	35	35	134.1838	116.35	0	CHEMBL244_Ki
N=C(N)c1ccc2[nH]c(-c3cccc([N+](=O)[O-])c3O)nc2c1	1300	-3.11394335230684	AC molecules	Training Set	297.086189212	2.12777	4	5	3	22	22	80.865	141.92	0	CHEMBL244_Ki
Nc1ncnc2cc(CN3CCN(Cc4cc5ccc(Cl)cc5[nH]4)CC3=O)ccc12	390	-2.5910646070265	NonAC molecules	Training Set	420.146536972	3.1911	2	5	4	30	30	117.9531	91.14	0	CHEMBL244_Ki
Nc1ncnc2cc(CN3CCN(S(=O)(=O)c4cc5ccc(Cl)cc5s4)CC3=O)ccc12	1.11111111111111	0.0457574905606751	AC molecules	Training Set	487.053959116	3.1132	1	7	4	32	32	124.9612	109.49	0	CHEMBL244_Ki
Nc1ncnc2cc(CN3CCN(Cc4nc5cc(Cl)ccc5o4)CC3=O)ccc12	1200	-3.07918124604762	NonAC molecules	Test Set	422.125801528	2.851	1	7	4	30	30	113.6634	101.38	0	CHEMBL244_Ki
Cn1cncc1CCNC(=O)CN1CCN(S(=O)(=O)c2cc3ccc(Cl)cc3s2)CC1=O	12	-1.07918124604762	NonAC molecules	Training Set	495.080173864	1.48	1	7	7	32	32	122.0955	104.61	0	CHEMBL244_Ki
N=C(N)c1ccc2[nH]c(-c3cc(F)ccc3O)nc2c1	6800	-3.83250891270624	AC molecules	Training Set	270.091689192	2.35867	4	3	2	20	20	74.1686	98.78	0	CHEMBL244_Ki
N=C(N)c1ccc2[nH]c(-c3cccc(-c4ccccc4)c3O)nc2c1	2100	-3.32221929473392	NonAC molecules	Training Set	328.132411132	3.88657	4	3	3	25	25	99.6466	98.78	0	CHEMBL244_Ki
N=C(N)c1ccc2[nH]c(-c3cccc(Br)c3O)cc2c1	43	-1.63346845557959	NonAC molecules	Test Set	329.016374104	3.58707	4	2	2	20	20	84.1156	85.89	0	CHEMBL244_Ki
N=C(N)c1ccc2[nH]c(-c3cc(Cl)cc(-c4ccccc4)c3O)cc2c1	340	-2.53147891704225	NonAC molecules	Training Set	361.098189812	5.14497	4	2	3	26	26	106.8616	85.89	0	CHEMBL244_Ki
N=C(N)c1ccc2[nH]c(-c3cccc(Br)c3O)nc2c1	300	-2.47712125471966	NonAC molecules	Training Set	330.011623072	2.98207	4	3	2	20	20	81.9106	98.78	0	CHEMBL244_Ki
Nc1ncnc2cc(CN3CCN(S(=O)(=O)c4nc5cc(Cl)ccc5[nH]4)CC3=O)ccc12	3	-0.477121254719662	AC molecules	Training Set	471.088036116	1.7748	2	7	4	32	32	119.2299	138.17	0	CHEMBL244_Ki
Cn1c(CN2CCN(Cc3ccc4c(N)ncnc4c3)C(=O)C2)nc2ccc(Cl)cc21	290	-2.46239799789896	AC molecules	Training Set	435.157436004	2.5965	1	7	4	31	31	120.3684	93.17	0	CHEMBL244_Ki
Cc1ccc2[nH]c(CN3CCN(Cc4ccc5c(N)ncnc5c4)C(=O)C3)nc2c1	120	-2.07918124604762	AC molecules	Training Set	401.196408356	2.24112	2	6	4	30	30	115.4751	104.03	0	CHEMBL244_Ki
N=C(N)c1ccc2[nH]c(-c3cccc(F)c3O)nc2c1	890	-2.94939000664491	NonAC molecules	Training Set	270.091689192	2.35867	4	3	2	20	20	74.1686	98.78	0	CHEMBL244_Ki
N=C(N)c1ccc2[nH]c(-c3ccc4ccccc4c3O)nc2c1	9900	-3.99563519459755	NonAC molecules	Training Set	302.116761068	3.37277	4	3	2	23	23	91.7166	98.78	0	CHEMBL244_Ki
N=C(N)c1ccc2[nH]c(-c3cc([N+](=O)[O-])cc(Br)c3O)cc2c1	78	-1.89209460269048	NonAC molecules	Training Set	374.001452312	3.49527	4	4	3	23	23	90.77	129.03	0	CHEMBL244_Ki
N=C(N)c1ccc2[nH]c(-c3cc([N+](=O)[O-])ccc3O)nc2c1	7800	-3.89209460269048	NonAC molecules	Training Set	297.086189212	2.12777	4	5	3	22	22	80.865	141.92	0	CHEMBL244_Ki
N=C(N)c1ccc2[nH]c(-c3ccccc3O)nc2c1	14000	-4.14612803567824	NonAC molecules	Test Set	252.101111004	2.21957	4	3	2	19	19	74.2106	98.78	0	CHEMBL244_Ki
N=C(N)c1ccc2[nH]c(-c3ccccc3O)cc2c1	2700	-3.43136376415899	AC molecules	Training Set	251.105862036	2.82457	4	2	2	19	19	76.4156	85.89	0	CHEMBL244_Ki
N=C(N)c1ccc2[nH]c(-c3cc(Br)ccc3O)nc2c1	5700	-3.75587485567249	AC molecules	Test Set	330.011623072	2.98207	4	3	2	20	20	81.9106	98.78	0	CHEMBL244_Ki
CCN(CC)c1ccc(-c2nc3cc(C(=N)N)ccc3[nH]2)c(O)c1	25000	-4.39794000867204	AC molecules	Training Set	323.174610292	3.06577	4	4	5	24	24	97.7716	102.02	0	CHEMBL244_Ki
N=C(N)c1ccc2[nH]c(-c3cc([N+](=O)[O-])cc(-c4ccccc4)c3O)cc2c1	14	-1.14612803567824	AC molecules	Training Set	372.122240372	4.39977	4	4	4	28	28	108.506	129.03	0	CHEMBL244_Ki
N=C(N)c1cccc(C(=O)N[C@@H](C(=O)N2CCN(c3ccc(Cl)cc3)CC2)c2ccccc2)c1	16	-1.20411998265592	AC molecules	Training Set	475.177502752	3.44397	3	4	6	34	34	134.3523	102.52	0	CHEMBL244_Ki
N=C(N)c1ccc(CN2CCN(Cc3nc4cc(Cl)ccc4[nH]3)CC2=O)cc1	40	-1.60205999132796	AC molecules	Test Set	396.146536972	2.34477	3	4	5	28	28	109.2558	102.1	0	CHEMBL244_Ki
Cc1ccc(O)c(-c2nc3cc(C(=N)N)ccc3[nH]2)c1	16000	-4.20411998265593	NonAC molecules	Training Set	266.116761068	2.52799	4	3	2	20	20	78.9476	98.78	0	CHEMBL244_Ki
N=C(N)c1cccc(C(=O)N[C@@H](C(=O)OCCC2CCN(C(=N)N)CC2)c2ccccc2)c1	26	-1.41497334797082	NonAC molecules	Training Set	450.23793882	1.98054	5	5	8	33	33	125.8944	158.38	0	CHEMBL244_Ki
Cn1c(-c2cccc(-c3ccccc3)c2O)nc2ccc(C(=N)N)cc21	30000	-4.47712125471966	AC molecules	Training Set	342.148061196	3.89697	3	4	3	26	26	104.2669	87.92	0	CHEMBL244_Ki
N=C(N)c1ccc2oc(-c3cccc(-c4ccccc4)c3O)cc2c1	6800	-3.83250891270624	NonAC molecules	Training Set	328.121177752	4.75647	3	3	3	25	25	99.7669	83.24	0	CHEMBL244_Ki
CC(=N)N1CCC(Oc2ccc(N(Cc3ccc4ccc(C(=N)N)cc4c3)S(=O)(=O)CC(=O)O)cc2)CC1	1.3	-0.113943352306837	AC molecules	Test Set	537.204590092	3.38524	4	6	9	38	38	147.6354	160.87	0	CHEMBL244_Ki
N=C(N)c1ccc2[nH]c(-c3cc(Br)cc(Br)c3O)cc2c1	89	-1.94939000664491	NonAC molecules	Training Set	406.926886172	4.34957	4	2	2	21	21	91.8156	85.89	0	CHEMBL244_Ki
N=C(N)c1ccc2[nH]c(-c3cccc(-c4ccccc4)c3)cc2c1	43000	-4.63346845557959	NonAC molecules	Training Set	311.142247544	4.78597	3	1	3	24	24	100.1868	65.66	0	CHEMBL244_Ki
Nc1ncnc2cc(CN3CCN(Cc4nc5ccccc5[nH]4)CC3=O)ccc12	1200	-3.07918124604762	NonAC molecules	Test Set	387.180758292	1.9327	2	6	4	29	29	110.7381	104.03	0	CHEMBL244_Ki
COc1cccc(-c2nc3cc(C(=N)N)ccc3[nH]2)c1O	16000	-4.20411998265593	AC molecules	Training Set	282.111675688	2.22817	4	4	3	21	21	80.7626	108.01	0	CHEMBL244_Ki
Cc1cc(Br)c(O)c(-c2nc3cc(C(=N)N)ccc3[nH]2)c1	570	-2.75587485567249	NonAC molecules	Training Set	344.027273136	3.29049	4	3	2	21	21	86.6476	98.78	0	CHEMBL244_Ki
N=C(N)c1ccc2[nH]c(-c3cc(Br)cc(-c4ccccc4)c3O)cc2c1	210	-2.32221929473392	AC molecules	Training Set	405.047674232	5.25407	4	2	3	26	26	109.5516	85.89	0	CHEMBL244_Ki
Cc1cccc(-c2nc3cc(C(=N)N)ccc3[nH]2)c1O	10000	-4	NonAC molecules	Training Set	266.116761068	2.52799	4	3	2	20	20	78.9476	98.78	0	CHEMBL244_Ki
COc1c(-c2ccccc2)cccc1-c1cc2cc(C(=N)N)ccc2[nH]1	19000	-4.27875360095283	AC molecules	Training Set	341.152812228	4.79457	3	2	4	26	26	106.7388	74.89	0	CHEMBL244_Ki
Cc1ccc(-c2nc3cc(C(=N)N)ccc3[nH]2)c(O)c1	9400	-3.9731278535997	AC molecules	Training Set	266.116761068	2.52799	4	3	2	20	20	78.9476	98.78	0	CHEMBL244_Ki
CN(C)C(=O)c1cccc(Oc2nc(Oc3cc(C(=N)N)ccc3O)c(F)c(N(C)CC(=O)O)c2F)c1	2.4390243902439	0.387216143280264	AC molecules	Training Set	515.161639896	3.15667	4	8	9	37	37	128.7892	162.3	0	CHEMBL244_Ki
Nc1cc(C2=NOC(Cn3cccn3)(C(=O)Nc3ccc(-c4ccccc4S(N)(=O)=O)cn3)C2)ccc1Cl	14.5	-1.16136800223497	AC molecules	Training Set	551.114250864	3.0302	3	9	7	38	38	142.7373	167.58	0	CHEMBL244_Ki
NC(=O)NCC1(C(=O)Nc2ccc(-c3ccccc3S(N)(=O)=O)cn2)CC(c2ccc(Cl)c(N)c2)=NO1	2.5	-0.397940008672038	NonAC molecules	Training Set	543.109165484	1.8018	5	8	7	37	37	138.0964	204.88	0	CHEMBL244_Ki
CS(=O)(=O)NCC1(C(=O)Nc2ccc(-c3ccccc3S(N)(=O)=O)cn2)CC(c2ccc(Cl)c(N)c2)=NO1	1.7	-0.230448921378274	NonAC molecules	Test Set	578.080902136	1.6827	4	9	8	38	38	143.3568	195.93	0	CHEMBL244_Ki
CC1(C(=O)Nc2ccc(-c3ccccc3S(N)(=O)=O)cc2)CC(c2cccc(C(=N)N)c2)=NO1	9.1	-0.959041392321094	NonAC molecules	Training Set	477.147075216	2.80687	4	6	6	34	34	129.983	160.72	0	CHEMBL244_Ki
Nc1cc(C2=NOC(CNS(N)(=O)=O)(C(=O)Nc3ccc(-c4ccccc4S(N)(=O)=O)cn3)C2)ccc1Cl	5.5	-0.740362689494244	AC molecules	Training Set	579.076151104	0.926600000000001	5	9	8	38	38	141.6202	221.95	0	CHEMBL244_Ki
CN(C)C(=O)c1cccc(Oc2nc(Oc3cc(C(=N)N)ccc3O)nc3c2NC(=O)CO3)c1	106	-2.02530586526477	AC molecules	Training Set	464.14443236	2.08357	4	9	6	34	34	119.8871	172.98	0	CHEMBL244_Ki
Nc1cc(C2=NOC(CNC=O)(C(=O)Nc3ccc(-c4ccccc4S(N)(=O)=O)cn3)C2)ccc1Cl	15	-1.17609125905568	AC molecules	Training Set	528.098266452	1.8795	4	8	8	36	36	134.577	178.86	0	CHEMBL244_Ki
CC(=N)N1CCC(Oc2ccc3c(c2)OCC(=O)N3Cc2ccc3ccc(C(=N)N)cc3c2)CC1	3.39	-0.530199698203082	AC molecules	Test Set	471.227039788	3.88984	3	5	5	35	35	136.7148	115.73	0	CHEMBL244_Ki
Nc1cc(C2=NOC(Cn3cnnn3)(C(=O)Nc3ccc(-c4ccccc4S(N)(=O)=O)cn3)C2)ccc1Cl	8.55	-0.931966114728173	AC molecules	Training Set	553.1047488	1.8202	3	11	7	38	38	138.3273	193.36	0	CHEMBL244_Ki
CC(=O)NCC1(C(=O)Nc2ccc(-c3ccccc3S(N)(=O)=O)cn2)CC(c2ccc(Cl)c(N)c2)=NO1	11	-1.04139268515822	AC molecules	Test Set	542.113916516	2.2696	4	8	7	37	37	139.194	178.86	0	CHEMBL244_Ki
CS(=O)(=O)NCC1(C(=O)Nc2ccc(-c3ccccc3S(N)(=O)=O)cn2)CC(c2ccc3onc(N)c3c2)=NO1	4.6	-0.662757831681574	AC molecules	Test Set	585.110038076	1.1705	4	11	8	40	40	145.9138	221.96	0	CHEMBL244_Ki
Cc1nc2c(Oc3cccc(C(=O)N(C)C)c3)nc(Oc3cc(C(=N)N)ccc3O)nc2n1Cc1ccccc1	10	-1	AC molecules	Training Set	537.212452344	4.45909	3	9	8	40	40	149.3344	152.47	0	CHEMBL244_Ki
Nc1cc(C2=NOC(CNS(=O)(=O)c3cccnc3)(C(=O)Nc3ccc(-c4ccccc4S(N)(=O)=O)cn3)C2)ccc1Cl	3	-0.477121254719662	AC molecules	Training Set	641.091801168	2.507	4	10	9	43	43	159.9358	208.82	0	CHEMBL244_Ki
COc1ccc(C2=NOC(CNS(C)(=O)=O)(C(=O)Nc3ccc(-c4ccccc4S(N)(=O)=O)cn3)C2)cc1	10	-1	AC molecules	Training Set	559.11954014	1.4557	3	9	9	38	38	140.4864	179.14	0	CHEMBL244_Ki
Nc1cc(C2=NOC(Cn3cncn3)(C(=O)Nc3ccc(-c4ccccc4S(N)(=O)=O)cn3)C2)ccc1Cl	34	-1.53147891704226	AC molecules	Training Set	552.109499832	2.4252	3	10	7	38	38	140.5323	180.47	0	CHEMBL244_Ki
Cc1nc2c(Oc3cc(C(=N)N)ccc3O)nc(Oc3cccc(C(=O)N(C)C)c3)nc2n1Cc1ccccc1	2.38095238095238	0.376750709602099	AC molecules	Training Set	537.212452344	4.45909	3	9	8	40	40	149.3344	152.47	0	CHEMBL244_Ki
Nc1cc(C2=NOC(CNS(=O)(=O)CC(F)(F)F)(C(=O)Nc3ccc(-c4ccccc4S(N)(=O)=O)cn3)C2)ccc1Cl	3.3	-0.518513939877887	AC molecules	Training Set	646.068286764	2.6152	4	9	9	42	42	148.3548	195.93	0	CHEMBL244_Ki
CN(C)C(=O)c1cccc(Oc2nc(Oc3cc(C(=N)N)ccc3O)nc3c2NC(=O)CN3)c1	81	-1.90848501887865	AC molecules	Training Set	463.160416772	2.11667	5	9	6	34	34	122.8818	175.78	0	CHEMBL244_Ki
Nc1cc(C2=NOC(CNS(=O)(=O)Cc3ccccc3)(C(=O)Nc3ccc(-c4ccccc4S(N)(=O)=O)cn3)C2)ccc1Cl	2.2	-0.342422680822206	AC molecules	Training Set	654.112202264	3.2531	4	9	10	44	44	167.5788	195.93	0	CHEMBL244_Ki
CCCS(=O)(=O)NCC1(C(=O)Nc2ccc(-c3ccccc3S(N)(=O)=O)cn2)CC(c2ccc(Cl)c(N)c2)=NO1	3.7	-0.568201724066995	NonAC molecules	Training Set	606.112202264	2.4629	4	9	10	40	40	152.5908	195.93	0	CHEMBL244_Ki
Nc1cc(C2=NOC(CNS(=O)(=O)c3ccsc3)(C(=O)Nc3ccc(-c4ccccc4S(N)(=O)=O)cn3)C2)ccc1Cl	1.2	-0.0791812460476248	AC molecules	Training Set	646.052973136	3.1735	4	10	9	42	42	160.0178	195.93	0	CHEMBL244_Ki
Cc1c(F)c(Oc2cccc(C(=N)N)c2)nc(Oc2cccc(C(=O)N(C)C)c2)c1F	80	-1.90308998699194	NonAC molecules	Training Set	426.15034694	4.23869	2	5	6	31	31	110.9556	101.53	0	CHEMBL244_Ki
CC1(C(=O)Nc2ccc(-c3ccccc3S(N)(=O)=O)cc2)CC(c2ccc(Cl)c(N)c2)=NO1	130	-2.11394335230684	NonAC molecules	Training Set	484.097203832	3.7584	3	6	5	33	33	128.3893	136.87	0	CHEMBL244_Ki
N=C(N)c1cccc(C2=NOC(Cn3cnnn3)(C(=O)Nc3ccc(-c4ccccc4S(N)(=O)=O)cn3)C2)c1	9.09090909090909	0.958607314841775	AC molecules	Training Set	546.154620184	0.86867	4	11	8	39	39	139.921	217.21	0	CHEMBL244_Ki
CCNC(=O)NCC1(C(=O)Nc2ccc(-c3ccccc3S(N)(=O)=O)cn2)CC(c2ccc(Cl)c(N)c2)=NO1	69	-1.83884909073726	NonAC molecules	Training Set	571.140465612	2.4526	5	8	8	39	39	147.5857	190.89	0	CHEMBL244_Ki
CN(C)C(=O)c1cccc(Oc2nc3c(c(Oc4cc(C(=N)N)ccc4O)n2)NC(=O)CN3)c1	19	-1.27875360095283	AC molecules	Training Set	463.160416772	2.11667	5	9	6	34	34	122.8818	175.78	0	CHEMBL244_Ki
Nc1cc(C2=NOC(CNS(=O)(=O)c3ccccc3)(C(=O)Nc3ccc(-c4ccccc4S(N)(=O)=O)cn3)C2)ccc1Cl	1.7	-0.230448921378274	AC molecules	Training Set	640.0965522	3.112	4	9	9	43	43	162.1408	195.93	0	CHEMBL244_Ki
Cc1cc(N)nc(C)c1CNC(=O)[C@@H]1CCCN1C(=O)[C@@H](Cc1ccc(Cl)c(Cl)c1)NS(=O)(=O)Cc1ccccc1	52000	-4.7160033436348	AC molecules	Training Set	617.163030896	3.92554	3	6	10	41	41	160.8606	134.49	0	CHEMBL244_Ki
Cc1cc(N)nc(C)c1CNC(=O)[C@@H]1CCCN1C(=O)[C@H](NC(=O)OC(C)(C)C)C(C1CCCCC1)C1CCCCC1	16000	-4.20411998265593	AC molecules	Training Set	583.409755176	5.55794	3	6	8	42	42	164.5028	126.65	0	CHEMBL244_Ki
N=C(N)c1ccc(CN(NS(=O)(=O)c2ccc3ccccc3c2)C(=O)N2CCCCCC2)cc1	69000.0000000001	-4.83884909073726	NonAC molecules	Training Set	479.199110788	3.81537	3	4	6	34	34	132.7076	119.59	0	CHEMBL244_Ki
N=C(N)c1ccc(CN(NS(=O)(=O)c2ccc3ccccc3c2)C(=O)N2CCCCC2)cc1	65999.9999999999	-4.81954393554187	NonAC molecules	Training Set	465.183460724	3.42527	3	4	6	33	33	128.0906	119.59	0	CHEMBL244_Ki
CC1CCCCN1C(=O)N(Cc1cccc(C(=N)NO)c1)NS(=O)(=O)c1ccc2ccccc2c1	5400	-3.73239375982297	AC molecules	Training Set	495.194025408	3.83387	4	5	6	35	35	133.4204	125.83	0	CHEMBL244_Ki
Nc1ccc(CNC(=O)[C@@H]2CCCN2C(=O)[C@@H](Cc2ccc(Cl)c(Cl)c2)NS(=O)(=O)Cc2ccccc2)cn1	7600	-3.88081359228079	AC molecules	Training Set	589.131730768	3.3087	3	6	10	39	39	151.3866	134.49	0	CHEMBL244_Ki
O=C(NCc1ccccc1)[C@@H]1CCCN1C(=O)[C@@H](Cc1ccc(Cl)c(Cl)c1)NS(=O)(=O)Cc1ccccc1	14000	-4.14612803567824	AC molecules	Training Set	573.125582768	4.3315	2	4	10	38	38	149.1792	95.58	0	CHEMBL244_Ki
Nc1ccc(CNC(=O)[C@@H]2CCCN2C(=O)[C@H](N)C(C2CCCCC2)C2CCCCC2)cn1	8300	-3.91907809237607	NonAC molecules	Training Set	455.326025552	3.3751	3	5	7	33	33	129.8465	114.34	0	CHEMBL244_Ki
CC(C)(C)OC(=O)N[C@@H](C(=O)N1CCC[C@H]1C(=O)NCc1ccc(N)nc1)C(C1CCCCC1)C1CCCCC1	4400	-3.64345267648619	AC molecules	Training Set	555.378455048	4.9411	3	6	8	40	40	155.0288	126.65	0	CHEMBL244_Ki
CC1CCN(C(=O)N(Cc2cccc(C(=N)N)c2)NS(=O)(=O)c2ccc3ccccc3c2)CC1	5300	-3.72427586960079	AC molecules	Training Set	479.199110788	3.67127	3	4	6	34	34	132.6376	119.59	0	CHEMBL244_Ki
CC(C)(C)OC(=O)N[C@@H](C(=O)N1CCC[C@H]1C(=O)NCc1csc(N)c1)C(C1CCCCC1)C1CCCCC1	27000	-4.43136376415899	AC molecules	Training Set	560.339627016	5.60760000000001	3	6	8	39	39	155.1108	113.76	0	CHEMBL244_Ki
N=C(N)c1cccc(CN(NS(=O)(=O)c2ccc3ccccc3c2)C(=O)N2CCCCCC2)c1	3900	-3.5910646070265	NonAC molecules	Training Set	479.199110788	3.81537	3	4	6	34	34	132.7076	119.59	0	CHEMBL244_Ki
Nc1ccc(CNC(=O)[C@@H]2CCCN2C(=O)[C@@H](Cc2ccc(Cl)c(Cl)c2)NS(=O)(=O)Cc2ccccc2)cc1	10000	-4	AC molecules	Test Set	588.1364818	3.9137	3	5	10	39	39	153.5916	121.6	0	CHEMBL244_Ki
COc1ccc2cc(S(=O)(=O)NN(Cc3cccc(C(=N)N)c3)C(=O)N3CCCCCC3)ccc2c1	3000	-3.47712125471966	AC molecules	Training Set	509.209675472	3.82397	3	5	7	36	36	139.2596	128.82	0	CHEMBL244_Ki
Nc1ccc(CNC(=O)[C@@H]2CCCN2C(=O)[C@H](N)C(c2ccccc2)c2ccccc2)cn1	93999.9999999999	-4.9731278535997	NonAC molecules	Training Set	443.232125168	2.4304	3	5	7	33	33	127.9335	114.34	0	CHEMBL244_Ki
CC1CCCCN1C(=O)N(Cc1ccc(C(=N)N)cc1)NS(=O)(=O)c1ccc2ccccc2c1	53000	-4.72427586960079	AC molecules	Training Set	479.199110788	3.81377	3	4	6	34	34	132.6856	119.59	0	CHEMBL244_Ki
CN1CCN=C1c1ccc(NC(=O)c2cc(C(F)(F)F)nn2-c2ccc3cc(Cl)ccc3c2)c(F)c1	1.2	-0.0791812460476248	AC molecules	Training Set	515.113600756	5.7811	1	5	4	36	36	129.4692	62.52	0	CHEMBL244_Ki
CN(C)C(=N)c1ccc(NC(=O)c2cc(C(F)(F)F)nn2-c2ccc3cc(Cl)ccc3c2)c(F)c1	1.11111111111111	0.0457574905606751	AC molecules	Training Set	503.113600756	5.97607	2	4	4	35	35	125.9509	74.01	0	CHEMBL244_Ki
Cc1cc(C)cc(C(C)(C)CN(CC(=O)NC(CCCN=C(N)N)B(O)O)C(=O)CCc2ccccc2)c1	62	-1.79239168949825	NonAC molecules	Test Set	523.332985224	1.59284	5	5	14	38	38	152.3181	154.27	0	CHEMBL244_Ki
Cc1cc(C)cc(CCN(CC(=O)NC(CCC/N=C/N)B(O)O)C(=O)CCc2ccccc2)c1	30	-1.47712125471966	NonAC molecules	Test Set	480.290786064	1.57134	4	5	14	35	35	139.8657	128.25	0	CHEMBL244_Ki
Cc1cc(C(=O)Nc2ccc(C3=NCCN3C)cc2F)n(-c2cc3ccccc3cc2F)n1	8	-0.903089986991944	AC molecules	Training Set	445.171416732	4.55642	1	5	4	33	33	124.1522	62.52	0	CHEMBL244_Ki
N=C(N)NCCCC(NC(=O)CN(CC1(c2ccccc2)CC1)C(=O)CCc1ccccc1)B(O)O	46	-1.66275783168157	NonAC molecules	Training Set	493.286035032	0.939670000000002	6	5	14	36	36	139.9701	151.77	0	CHEMBL244_Ki
NCCCCC(NC(=O)CN(CC1(c2ccccc2)CCCC1)C(=O)CCc1ccccc1)B(O)O	1390	-3.14301480025409	AC molecules	Training Set	493.31118716	2.5856	4	5	14	36	36	142.9587	115.89	0	CHEMBL244_Ki
N/C=N/CCCC(NC(=O)CN(CCc1ccccc1)C(=O)CCc1ccccc1)B(O)O	22	-1.34242268082221	AC molecules	Training Set	452.259485936	0.954500000000001	4	5	14	33	33	130.3917	128.25	0	CHEMBL244_Ki
CC(C)(CN(CC(=O)NC(CCC/N=C/N)B(O)O)C(=O)CCc1ccccc1)c1ccccc1	80	-1.90308998699194	AC molecules	Training Set	480.290786064	1.6896	4	5	14	35	35	139.7137	128.25	0	CHEMBL244_Ki
N/C=N/CCCC(NC(=O)CN(CC1(c2ccccc2)CC1)C(=O)CCc1ccccc1)B(O)O	300	-2.47712125471966	AC molecules	Training Set	478.275136	1.4436	4	5	14	35	35	137.5997	128.25	0	CHEMBL244_Ki
Cc1cc(C)cc(C(C)(C)CN(CC(=O)NC(CCC/N=C/N)B(O)O)C(=O)CCc2ccccc2)c1	392	-2.59328606702046	NonAC molecules	Test Set	508.322086192	2.30644	4	5	14	37	37	149.1877	128.25	0	CHEMBL244_Ki
Cc1cc(C(=O)Nc2ccc(C(=N)N3CCCCC3)cc2F)n(-c2cc3ccccc3cc2F)n1	5.2	-0.716003343634799	AC molecules	Training Set	473.20271686	5.67569	2	4	4	35	35	132.3709	74.01	0	CHEMBL244_Ki
Cc1cc(C(=O)Nc2ccc(C(=N)N(C)C)cc2F)n(-c2ccc3cc(Cl)ccc3c2)n1	1.42857142857143	0.154901959985743	AC molecules	Training Set	449.141866192	5.26569	2	4	4	32	32	125.6859	74.01	0	CHEMBL244_Ki
CC(C)(CN(CC(=O)NC(CCCN=C(N)N)B(O)O)C(=O)CCc1ccccc1)c1ccccc1	99	-1.99563519459755	AC molecules	Test Set	495.301685096	0.976000000000004	5	5	14	36	36	142.8441	154.27	0	CHEMBL244_Ki
CN(C)C(=N)c1ccc(NC(=O)c2cc(C(F)(F)F)nn2-c2cc3ccccc3cc2F)c(F)c1	1.42857142857143	0.154901959985743	AC molecules	Training Set	487.143151296	5.46177	2	4	4	35	35	120.8989	74.01	0	CHEMBL244_Ki
Cc1cc(C(=O)Nc2ccc(C(=N)N(C)C)cc2F)n(-c2cc3ccccc3cc2F)n1	3.9	-0.591064607026499	AC molecules	Training Set	433.171416732	4.75139	2	4	4	32	32	120.6339	74.01	0	CHEMBL244_Ki
Cc1cc(C)cc(CCN(CC(=O)NC(CCCCN)B(O)O)C(=O)CCc2ccccc2)c1	54	-1.73239375982297	NonAC molecules	Training Set	467.295537096	1.93314	4	5	14	34	34	135.9907	115.89	0	CHEMBL244_Ki
Cc1cc(C(=O)Nc2ccc(C3=NCCN3C)cc2F)n(-c2cc3ccccc3cc2S(C)(=O)=O)n1	3.9	-0.591064607026499	AC molecules	Training Set	505.158388848	3.82082	1	7	5	36	36	137.304	96.66	0	CHEMBL244_Ki
Cc1cc(C)cc(CCN(CC(=O)NC(CCCN=C(N)N)B(O)O)C(=O)CCc2ccccc2)c1	15	-1.17609125905568	AC molecules	Training Set	495.301685096	0.857740000000005	5	5	14	36	36	142.9961	154.27	0	CHEMBL244_Ki
CC(C)(CN(CC(=O)NC(CCCCN)B(O)O)C(=O)CCc1ccccc1)c1ccccc1	320	-2.50514997831991	AC molecules	Training Set	467.295537096	2.0514	4	5	14	34	34	135.8387	115.89	0	CHEMBL244_Ki
Cc1cc(C)cc(C(C)(C)CN(CC(=O)NC(CCCCN)B(O)O)C(=O)CCc2ccccc2)c1	810	-2.90848501887865	NonAC molecules	Training Set	495.326837224	2.66824	4	5	14	36	36	145.3127	115.89	0	CHEMBL244_Ki
Cc1cc(C(=O)Nc2ccc(C(=N)N(C)C)cc2F)n(-c2cc3ccccc3cc2S(C)(=O)=O)n1	2.8	-0.447158031342219	AC molecules	Test Set	493.158388848	4.01579	2	6	5	35	35	133.7857	108.15	0	CHEMBL244_Ki
NCCCCC(NC(=O)CN(CC1(c2ccccc2)CC1)C(=O)CCc1ccccc1)B(O)O	438	-2.6414741105041	AC molecules	Training Set	465.279887032	1.8054	4	5	14	34	34	133.7247	115.89	0	CHEMBL244_Ki
Cc1cc(C(=O)Nc2ccc(C3=NCCN3C)cc2F)n(-c2ccc3cc(Cl)ccc3c2)n1	1	0	AC molecules	Training Set	461.141866192	5.07072	1	5	4	33	33	129.2042	62.52	0	CHEMBL244_Ki
N/C=N/CCCC(NC(=O)CN(CC1(c2ccccc2)CCCC1)C(=O)CCc1ccccc1)B(O)O	630	-2.79934054945358	NonAC molecules	Training Set	506.306436128	2.2238	4	5	14	37	37	146.8337	128.25	0	CHEMBL244_Ki
CN(C)C(=N)c1ccc(NC(=O)c2nnnn2-c2ccc3cc(Cl)ccc3c2)c(F)c1	1.42857142857143	0.154901959985743	AC molecules	Training Set	437.116714064	3.74727	2	6	4	31	31	116.5389	99.79	0	CHEMBL244_Ki
NCCCCC(NC(=O)CN(CCc1ccccc1)C(=O)CCc1ccccc1)B(O)O	130	-2.11394335230684	AC molecules	Training Set	439.264236968	1.3163	4	5	14	32	32	126.5167	115.89	0	CHEMBL244_Ki
Cc1cc(C(=O)Nc2ccc(C(=N)N3CCCC3)cc2F)n(-c2cc3ccccc3cc2F)n1	4.1	-0.612783856719735	AC molecules	Training Set	459.187066796	5.28559	2	4	4	34	34	127.7539	74.01	0	CHEMBL244_Ki
CC(C)COc1cccc(-c2nc3cc(C(=N)N)c(Cl)cc3[nH]2)c1O	34000	-4.53147891704226	NonAC molecules	Training Set	358.119653528	3.90777	4	4	5	25	25	99.5536	108.01	0	CHEMBL244_Ki
N=C(N)c1ccc2[nH]c(-c3cccc(OC4CCCC4)c3O)cc2c1	989.999999999999	-2.99563519459755	NonAC molecules	Training Set	335.163376912	4.14597	4	3	4	25	25	99.2996	95.12	0	CHEMBL244_Ki
N=C(N)c1cc2[nH]c(-c3cccc(OC4CCCC4)c3O)nc2cc1Cl	43000	-4.63346845557959	NonAC molecules	Training Set	370.119653528	4.19437	4	4	4	26	26	102.1046	108.01	0	CHEMBL244_Ki
CC(C)COc1cccc(-c2nc3cc(C(=N)N)c(F)cc3[nH]2)c1O	31000	-4.49136169383427	NonAC molecules	Training Set	342.149204068	3.39347	4	4	5	25	25	94.5016	108.01	0	CHEMBL244_Ki
Cc1ccc(NS(=O)(=O)Cc2ccccc2)c(=O)n1CC(=O)NCc1ccc(C(=N)N)s1	96.4	-1.98407703390283	AC molecules	Test Set	473.119146216	1.76059	4	7	9	32	32	125.3093	147.14	0	CHEMBL244_Ki
COCCC[C@@H](NC(=O)[C@@H]1CCCN1C(=O)[C@@H](Cc1ccccc1)NC(=O)OCc1ccccc1)B1O[C@@H]2CC3CC(C3(C)C)[C@]2(C)O1	3.1	-0.491361693834273	AC molecules	Training Set	659.37418134	4.694	2	7	13	48	48	181.584399999999	115.43	0	CHEMBL244_Ki
C[C@H]1CC(C)(C)C[C@@H]1Oc1cccc(-c2nc3cc(C(=N)N)c(F)cc3[nH]2)c1O	83000	-4.91907809237607	AC molecules	Training Set	396.19615426	4.56217	4	4	4	29	29	110.7636	108.01	0	CHEMBL244_Ki
COc1cccc(S(=O)(=O)Nc2cccn(CC(=O)NCc3ccc(C(=N)N)cc3F)c2=O)c1	248.6	-2.39550112430563	AC molecules	Test Set	487.132568024	1.39727	4	7	9	34	34	123.7673	156.37	0	CHEMBL244_Ki
COc1cccc(S(=O)(=O)Nc2cccn(CC(=O)NCc3ccc(C(=N)N)cc3OC)c2=O)c1	76.8	-1.88536122003151	AC molecules	Training Set	499.15255452	1.26677	4	8	10	35	35	130.3613	165.6	0	CHEMBL244_Ki
CC1(C)C2CC1[C@]1(C)OB(C(Cc3ccccc3)NC(=O)[C@@H]3CCCN3C(=O)[C@@H](NC(=O)OCc3ccccc3)C(c3ccccc3)c3ccccc3)O[C@@H]1C2	4.3	-0.633468455579587	AC molecules	Training Set	753.394916784	7.09950000000001	2	6	12	56	56	215.201399999999	106.2	0	CHEMBL244_Ki
N=C(N)c1cc2[nH]c(-c3cccc(OC4CCCC4)c3O)nc2cc1F	32000	-4.50514997831991	NonAC molecules	Training Set	354.149204068	3.68007	4	4	4	26	26	97.0526	108.01	0	CHEMBL244_Ki
N=C(N)c1cc2[nH]c(-c3cccc(OC4CCNC4)c3O)nc2cc1F	93999.9999999999	-4.9731278535997	NonAC molecules	Training Set	355.144453036	2.09937	5	5	4	26	26	96.0713	120.04	0	CHEMBL244_Ki
COCCCC(NC(=O)[C@@H]1CCCN1C(=O)[C@@H](NC(=O)OCc1ccccc1)C(c1ccccc1)c1ccccc1)B1O[C@@H]2CC3CC(C3(C)C)[C@]2(C)O1	7.2	-0.857332496431269	AC molecules	Training Set	735.405481468	6.28340000000001	2	7	14	54	54	206.165399999999	115.43	0	CHEMBL244_Ki
CCC(C)(C)C(NC(=O)[C@@H]1CCCN1C(=O)[C@H](Cc1ccccc1)NC(=O)OCc1ccccc1)B1O[C@@H]2CC3CC(C3(C)C)[C@]2(C)O1	2.6	-0.414973347970818	AC molecules	Training Set	657.394916784	5.70360000000001	2	6	11	48	48	184.546399999999	106.2	0	CHEMBL244_Ki
CCOc1cccc(-c2cc3cc(C(=N)N)ccc3[nH]2)c1O	2100	-3.32221929473392	NonAC molecules	Test Set	295.132076784	3.22327	4	3	4	22	22	87.5846	95.12	0	CHEMBL244_Ki
CCCCCC(NC(=O)[C@@H]1CCCN1C(=O)[C@@H](NC(=O)OCc1ccccc1)C(c1ccccc1)c1ccccc1)B1O[C@@H]2CC3CC(C3(C)C)[C@]2(C)O1	13	-1.11394335230684	AC molecules	Training Set	733.426216912	7.43710000000001	2	6	14	54	54	209.197399999999	106.2	0	CHEMBL244_Ki
COc1cccc(S(=O)(=O)Nc2cccn(CC(=O)NCc3ccc(C(=N)N)cc3)c2=O)c1	152.7	-2.18383903705642	AC molecules	Training Set	469.141989836	1.25817	4	7	9	33	33	123.8093	156.37	0	CHEMBL244_Ki
N=C(N)c1ccc2[nH]c(-c3cccc(OC4CCCC4)c3O)nc2c1	1500	-3.17609125905568	NonAC molecules	Training Set	336.15862588	3.54097	4	4	4	25	25	97.0946	108.01	0	CHEMBL244_Ki
N=C(N)NCCC[C@@H](NC(=O)Cn1cccc(NS(=O)(=O)Cc2ccccc2F)c1=O)C(=O)O	192	-2.28330122870355	AC molecules	Training Set	496.15403174	-0.238029999999998	6	7	12	34	34	122.0658	196.47	0	CHEMBL244_Ki
CCOc1cccc(-c2nc3cc(C(=N)N)c(F)cc3[nH]2)c1O	41000	-4.61278385671974	NonAC molecules	Training Set	314.11790394	2.75737	4	4	4	23	23	85.3376	108.01	0	CHEMBL244_Ki
CC(C)COc1cccc(-c2cc3cc(C(=N)N)ccc3[nH]2)c1O	1700	-3.23044892137827	NonAC molecules	Test Set	323.163376912	3.85937	4	3	5	24	24	96.7486	95.12	0	CHEMBL244_Ki
C[C@H]1CCC[C@@H]1Oc1cccc(-c2nc3cc(C(=N)N)c(F)cc3[nH]2)c1O	34000	-4.53147891704226	AC molecules	Test Set	368.164854132	3.92607	4	4	4	27	27	101.5996	108.01	0	CHEMBL244_Ki
C[C@H]1CC[C@@H](Oc2cccc(-c3nc4cc(C(=N)N)c(F)cc4[nH]3)c2O)CC1	38000	-4.57978359661681	AC molecules	Training Set	382.180504196	4.31617	4	4	4	28	28	106.2166	108.01	0	CHEMBL244_Ki
N=C(N)c1ccc2[nH]c(-c3cccc(Oc4ccccc4)c3O)nc2c1	2100	-3.32221929473392	NonAC molecules	Test Set	344.127325752	4.01187	4	4	4	26	26	100.7266	108.01	0	CHEMBL244_Ki
CCCCCC(NC(=O)[C@@H]1CCCN1C(=O)[C@H](Cc1ccccc1)NC(=O)OCc1ccccc1)B1O[C@@H]2CC3CC(C3(C)C)[C@]2(C)O1	1.72413793103448	0.236572006437063	NonAC molecules	Training Set	657.394916784	5.84770000000001	2	6	13	48	48	184.616399999999	106.2	0	CHEMBL244_Ki
Cc1ccc(NS(=O)(=O)Cc2ccccc2F)c(=O)n1CC(=O)N[C@H](CCCN=C(N)N)C(=O)O	674	-2.82865989653532	AC molecules	Training Set	510.169681804	-0.139279999999998	5	7	12	35	35	127.5628	198.97	0	CHEMBL244_Ki
CCOc1cccc(-c2nc3cc(C(=N)N)ccc3[nH]2)c1O	6800	-3.83250891270624	AC molecules	Training Set	296.127325752	2.61827	4	4	4	22	22	85.3796	108.01	0	CHEMBL244_Ki
CC(C)COc1cccc(-c2nc3cc(C(=N)N)ccc3[nH]2)c1O	2400	-3.38021124171161	NonAC molecules	Training Set	324.15862588	3.25437	4	4	5	24	24	94.5436	108.01	0	CHEMBL244_Ki
C[C@H]1CCC[C@H](Oc2cccc(-c3nc4cc(C(=N)N)c(F)cc4[nH]3)c2O)C1	38000	-4.57978359661681	AC molecules	Test Set	382.180504196	4.31617	4	4	4	28	28	106.2166	108.01	0	CHEMBL244_Ki
COc1cccc(S(=O)(=O)Nc2cccn(CC(=O)NCc3nc(C(=N)N)cs3)c2=O)c1	178.6	-2.25188145455253	AC molecules	Training Set	476.09365974	0.71467	4	9	9	32	32	119.4813	169.26	0	CHEMBL244_Ki
N=C(N)c1cc2[nH]c(-c3cccc(OCC4CCCO4)c3O)nc2cc1F	13000	-4.11394335230684	AC molecules	Training Set	370.144118688	2.91647	4	5	5	27	27	98.6376	117.24	0	CHEMBL244_Ki
CCC(C)(C)C(NC(=O)[C@@H]1CCCN1C(=O)[C@H](Cc1ccc2ccccc2c1)NC(=O)OCc1ccccc1)B1O[C@@H]2CC3CC(C3(C)C)[C@]2(C)O1	23	-1.36172783601759	NonAC molecules	Training Set	707.410566848	6.85680000000001	2	6	11	52	52	202.052399999999	106.2	0	CHEMBL244_Ki
CC1(C)C2CC1[C@]1(C)OB(C(Cc3ccccc3)NC(=O)[C@@H]3CCCN3C(=O)[C@H](Cc3ccccc3)NC(=O)OCc3ccccc3)O[C@@H]1C2	1.2	-0.0791812460476248	AC molecules	Training Set	677.363616656	5.5101	2	6	11	50	50	190.620399999999	106.2	0	CHEMBL244_Ki
COC(=O)c1ccc(F)cc1CS(=O)(=O)Nc1ccc(C)n(CC(=O)N[C@H](CCCN=C(N)N)C(=O)O)c1=O	1810	-3.25767857486918	AC molecules	Test Set	568.175161108	-0.352679999999997	5	9	13	39	39	138.9023	225.27	0	CHEMBL244_Ki
N=C(N)c1ccc2[nH]c(-c3cccc(Oc4ccccc4)c3O)cc2c1	78	-1.89209460269048	NonAC molecules	Training Set	343.132076784	4.61687	4	3	4	26	26	102.9316	95.12	0	CHEMBL244_Ki
N=C(N)c1cccc(N2CCCN(C3CCN(Cc4ccccc4)CC3)C2=O)c1	400	-2.60205999132796	NonAC molecules	Training Set	391.237210548	3.26737	2	3	5	29	29	116.2641	76.66	0	CHEMBL244_Ki
COCC1(C(=O)Nc2ccc(-c3ccccc3S(N)(=O)=O)cc2)CC(c2cccc(C(=N)N)c2)=NO1	3.4	-0.531478917042255	AC molecules	Training Set	507.1576399	2.43337	4	7	8	36	36	136.185	169.95	0	CHEMBL244_Ki
N=C(N)c1ccc(NC(=O)c2ccccc2O)cc1	12000	-4.07918124604763	AC molecules	Test Set	255.100776656	1.92857	4	3	3	19	19	73.5181	99.2	0	CHEMBL244_Ki
COc1c(O)c(C(=O)Nc2ccc(NC(=N)N)cc2)cc2cc3ccccc3cc12	13000	-4.11394335230684	AC molecules	Training Set	400.1535405	4.26487	5	4	4	30	30	119.6028	120.46	0	CHEMBL244_Ki
N=C(N)c1ccc(N2CCCCN(C3CCN(Cc4ccccc4)CC3)C2=O)cc1	7500	-3.8750612633917	NonAC molecules	Training Set	405.252860612	3.65747	2	3	5	30	30	120.8811	76.66	0	CHEMBL244_Ki
C[C@H]1ON=C(c2cccc(C(=N)N)c2)[C@@H]1C(=O)Nc1ccc(-c2ccccc2S(N)(=O)=O)cc1	1.8	-0.255272505103306	AC molecules	Training Set	477.147075216	2.66277	4	6	6	34	34	129.913	160.72	0	CHEMBL244_Ki
COCc1onc(-c2cccc(C(=N)N)c2)c1C(=O)Nc1ccc(-c2ccccc2S(N)(=O)=O)cc1	1.58730158730159	0.200659450546418	AC molecules	Training Set	505.141989836	3.33877	4	7	8	36	36	134.8725	174.39	0	CHEMBL244_Ki
N=C(N)c1cccc(-c2nocc2C(=O)Nc2ccc(-c3ccccc3S(N)(=O)=O)cc2)c1	6.66666666666667	0.823908740944319	AC molecules	Training Set	461.115775088	3.19237	4	6	6	33	33	124.1595	165.16	0	CHEMBL244_Ki
Cc1cc(C(=O)Nc2ccc(-c3ccccc3S(N)(=O)=O)cc2)n(-c2ccc3ccnc(N)c3c2)n1	3.03030303030303	0.481486060122112	NonAC molecules	Training Set	498.147409564	3.87782	3	7	5	36	36	139.2188	145.99	0	CHEMBL244_Ki
Cc1cccc(C(=O)Nc2ccc(C(=N)N)cc2)c1O	5700	-3.75587485567249	AC molecules	Training Set	269.11642672	2.23699	4	3	3	20	20	78.2551	99.2	0	CHEMBL244_Ki
N=C(N)c1ccc(NC(=O)c2cc3cc4ccccc4cc3cc2O)cc1	12000	-4.07918124604763	AC molecules	Test Set	355.132076784	4.23497	4	3	3	27	27	108.5301	99.2	0	CHEMBL244_Ki
CC(C)Oc1c(O)c(C(=O)Nc2ccc(N=C(N)N)nc2)cc2cc3ccccc3cc12	87999.9999999999	-4.94448267215017	AC molecules	Training Set	429.180089596	4.038	4	5	5	32	32	126.5428	135.85	0	CHEMBL244_Ki
N=C(N)c1ccc2[nH]c(-c3cccc(-c4ccccc4)c3O)cc2c1Cl	5200	-3.7160033436348	NonAC molecules	Training Set	361.098189812	5.14497	4	2	3	26	26	106.8616	85.89	0	CHEMBL244_Ki
Cc1cc(C(=O)Nc2ccc(-c3ccccc3S(N)(=O)=O)cc2)n(-c2ccccc2N)n1	600	-2.77815125038364	NonAC molecules	Training Set	447.136510532	3.32962	3	6	5	32	32	123.9178	133.1	0	CHEMBL244_Ki
Cc1ccc(O)c(C(=O)Nc2ccc(C(=N)N)cc2)c1	9400	-3.9731278535997	NonAC molecules	Test Set	269.11642672	2.23699	4	3	3	20	20	78.2551	99.2	0	CHEMBL244_Ki
N=C(N)c1cccc(-c2noc(N)c2C(=O)Nc2ccc(-c3ccccc3S(N)(=O)=O)cc2)c1	3.4	-0.531478917042255	AC molecules	Training Set	476.12667412	2.77457	5	7	6	34	34	128.5719	191.18	0	CHEMBL244_Ki
N=C(N)Nc1ccc(NC(=O)c2cc3cc4ccccc4cc3cc2O)cn1	55000	-4.74036268949424	AC molecules	Training Set	371.138224784	3.65127	5	4	3	28	28	110.8458	124.12	0	CHEMBL244_Ki
Cc1cc(C(=O)Nc2ccc(-c3ccccc3S(N)(=O)=O)cc2)n(-c2cccc(C(=N)NO)c2)n1	19	-1.27875360095283	NonAC molecules	Training Set	490.142324184	3.05159	5	7	6	35	35	131.2563	163.19	0	CHEMBL244_Ki
Cc1cc(C(=O)Nc2ccc(-c3ccccc3S(N)(=O)=O)cc2)n(-c2ccc(N)nc2)n1	1300	-3.11394335230684	NonAC molecules	Training Set	448.1317595	2.72462	3	7	5	32	32	121.7128	145.99	0	CHEMBL244_Ki
N=C(N)c1cccc(C2=NOC(Cn3cnnn3)(C(=O)Nc3ccc(-c4ccccc4S(N)(=O)=O)cc3)C2)c1	1.06	-0.0253058652647702	AC molecules	Training Set	545.159371216	1.47367	4	10	8	39	39	142.126	204.32	0	CHEMBL244_Ki
N=C(N)c1cccc(-c2noc(CO)c2C(=O)Nc2ccc(-c3ccccc3S(N)(=O)=O)cc2)c1	2	0.301029995663981	AC molecules	Training Set	491.126339772	2.68467	5	7	7	35	35	130.0823	185.39	0	CHEMBL244_Ki
Cc1ccc(C(=O)Nc2ccc(C(=N)N)cc2)c(O)c1	2300	-3.36172783601759	NonAC molecules	Training Set	269.11642672	2.23699	4	3	3	20	20	78.2551	99.2	0	CHEMBL244_Ki
N=C(N)c1cc2cc(-c3cccc(-c4ccccc4)c3O)[nH]c2cc1F	1300	-3.11394335230684	NonAC molecules	Training Set	345.127740352	4.63067	4	2	3	26	26	101.8096	85.89	0	CHEMBL244_Ki
N=C(N)c1cccc(-c2noc(C(F)(F)F)c2C(=O)Nc2ccc(-c3ccccc3S(N)(=O)=O)cc2)c1	9.5	-0.977723605288848	AC molecules	Training Set	529.103159716	4.21117	4	6	6	37	37	129.1615	165.16	0	CHEMBL244_Ki
CS(=O)(=O)c1ccccc1-c1ccc(NC(=O)c2conc2-c2cccc(C(=N)N)c2)cc1	10	1	AC molecules	Training Set	460.12052612	3.94847	3	6	6	33	33	125.8961	139.14	0	CHEMBL244_Ki
N=C(N)c1ccc(C2=NOC(CC(=O)NC(CC(=O)O)C(=O)N3CCc4ccccc4C3)C2)cc1	38000	-4.57978359661681	AC molecules	Test Set	477.201218964	1.39817	4	6	8	35	35	127.8486	158.17	0	CHEMBL244_Ki
CCOc1ccc(C(=O)Nc2ccc(C(=N)N)cc2)c(O)c1	37000	-4.56820172406699	NonAC molecules	Training Set	299.126991404	2.32727	4	4	5	22	22	84.6871	108.43	0	CHEMBL244_Ki
COc1cc2[nH]c(-c3cccc(-c4ccccc4)c3O)cc2cc1C(=N)N	26000	-4.41497334797082	AC molecules	Test Set	357.147726848	4.50017	4	3	4	27	27	108.4036	95.12	0	CHEMBL244_Ki
Cc1cc(C(=O)Nc2ccc(-c3ccccc3S(N)(=O)=O)cc2)n(-c2ccc3ncnc(N)c3c2)n1	29	-1.46239799789896	NonAC molecules	Training Set	499.142658532	3.27282	3	8	5	36	36	137.0138	158.88	0	CHEMBL244_Ki
Cc1cc(C(=O)Nc2ccc(-c3ccccc3S(N)(=O)=O)cc2)n(-c2ccc3nc(N)nc(N)c3c2)n1	16	-1.20411998265592	NonAC molecules	Training Set	514.153557564	2.85502	4	9	5	37	37	141.4262	184.9	0	CHEMBL244_Ki
N=C(N)c1cc2cc(-c3cccc(-c4ccccc4)c3O)[nH]c2cc1Cl	19000	-4.27875360095283	NonAC molecules	Training Set	361.098189812	5.14497	4	2	3	26	26	106.8616	85.89	0	CHEMBL244_Ki
Cc1cc(C(=O)Nc2ccc(-c3ccccc3S(N)(=O)=O)cc2)n(-c2cccc(S(C)=N)c2)n1	2700	-3.43136376415899	NonAC molecules	Training Set	493.124231596	4.11679	3	6	6	34	34	133.7801	130.93	0	CHEMBL244_Ki
Cc1cc(C(=O)Nc2ccc(-c3ccccc3S(N)(=O)=O)cc2)n(-c2ccc3ccncc3c2)n1	370	-2.56820172406699	NonAC molecules	Training Set	483.136510532	4.29562	2	6	5	35	35	134.8064	119.97	0	CHEMBL244_Ki
Cc1cc(C(=O)Nc2ccc(-c3ccccc3S(N)(=O)=O)cc2)n(C2CCCNC2)n1	21000	-4.32221929473392	NonAC molecules	Training Set	439.16781066	2.68272	3	6	5	31	31	119.3091	119.11	0	CHEMBL244_Ki
Cc1cc(C(=O)Nc2ccc(-c3ccccc3S(N)(=O)=O)cc2)n(-c2ccc3[nH]nc(N)c3c2)n1	29	-1.46239799789896	NonAC molecules	Test Set	487.142658532	3.20592	4	7	5	35	35	133.5695	161.78	0	CHEMBL244_Ki
Cc1cc(C(=O)Nc2ccc(-c3ccccc3S(N)(=O)=O)cc2)n(-c2cccc(B(O)O)c2)n1	61	-1.78532983501077	NonAC molecules	Test Set	476.132571172	1.42722	4	7	6	34	34	129.331	147.54	0	CHEMBL244_Ki
N=C(N)c1ccc(N2CCCCN(c3cccc(C(=N)N)c3)C2=O)cc1	800	-2.90308998699194	AC molecules	Training Set	350.185509324	2.48154	4	3	4	26	26	104.2382	123.29	0	CHEMBL244_Ki
COc1ccc(O)c(C(=O)Nc2ccc(C(=N)N)cc2)c1	5200	-3.7160033436348	AC molecules	Training Set	285.11134134	1.93717	4	4	4	21	21	80.0701	108.43	0	CHEMBL244_Ki
Cc1cc(Br)c(O)c(C(=O)Nc2ccc(C(=N)N)cc2)c1	440	-2.64345267648619	NonAC molecules	Training Set	347.026938788	2.99949	4	3	3	21	21	85.9551	99.2	0	CHEMBL244_Ki
N=C(N)c1cccc(C2=NO[C@H](Cn3cnnn3)[C@H]2C(=O)Nc2ccc(-c3ccccc3S(N)(=O)=O)cc2)c1	2.3	-0.361727836017593	AC molecules	Test Set	545.159371216	1.32957	4	10	8	39	39	142.056	204.32	0	CHEMBL244_Ki
Cc1cc(C(=O)Nc2ccc(-c3ccccc3S(N)(=O)=O)cc2)n(CCCCN)n1	12000	-4.07918124604763	AC molecules	Training Set	427.16781066	2.49712	3	6	8	30	30	116.4568	133.1	0	CHEMBL244_Ki
N=C(N)c1ccc(NC(=O)c2cccc(Cl)c2O)cc1	1000	-3	AC molecules	Training Set	289.061804304	2.58197	4	3	3	20	20	78.5281	99.2	0	CHEMBL244_Ki
COc1ccc(-n2nc(C)cc2C(=O)Nc2ccc(-c3ccccc3S(N)(=O)=O)cc2)cc1	11	-1.04139268515822	NonAC molecules	Test Set	462.136176184	3.75602	2	6	6	33	33	126.0574	116.31	0	CHEMBL244_Ki
Cc1cc(C(=O)Nc2ccc(-c3ccccc3S(N)(=O)=O)cc2)n(-c2cccc(N)c2)n1	63	-1.79934054945358	NonAC molecules	Training Set	447.136510532	3.32962	3	6	5	32	32	123.9178	133.1	0	CHEMBL244_Ki
Cc1cc(C(=O)Nc2ccc(-c3ccccc3S(N)(=O)=O)cc2)n(-c2cccc(S(N)(=O)=O)c2)n1	5000	-3.69897000433602	NonAC molecules	Training Set	511.098410772	2.39482	3	7	6	35	35	130.8786	167.24	0	CHEMBL244_Ki
N=C(N)c1ccc(NC(=O)c2cc([N+](=O)[O-])ccc2O)cc1	98999.9999999999	-4.99563519459755	AC molecules	Training Set	300.085854864	1.83677	4	5	4	22	22	80.1725	142.34	0	CHEMBL244_Ki
Cc1cc(C(=O)Nc2ccc(-c3ccccc3S(N)(=O)=O)cc2)n(-c2ccccc2)n1	198	-2.29666519026153	NonAC molecules	Training Set	432.1256115	3.74742	2	5	5	31	31	119.5054	107.08	0	CHEMBL244_Ki
COCc1onc(-c2cccc(C(=N)N)c2)c1C(=O)Nc1ccc(-c2ccccc2S(N)(=O)=O)cn1	1.33333333333333	0.1249387366083	AC molecules	Test Set	506.137238804	2.73377	4	8	8	36	36	132.6675	187.28	0	CHEMBL244_Ki
Cc1cc(I)c(O)c(C(=O)Nc2ccc(C(=N)N)cc2)c1	460	-2.66275783168157	NonAC molecules	Training Set	395.013074688	2.84159	4	3	3	21	21	90.9721	99.2	0	CHEMBL244_Ki
N=C(N)c1cccc(N2CCN(C3CCN(Cc4ccccc4)CC3)C2=O)c1	2100	-3.32221929473392	NonAC molecules	Test Set	377.221560484	2.87727	2	3	5	28	28	111.6471	76.66	0	CHEMBL244_Ki
N=C(N)c1ccc(NC(=O)c2ccc(Cl)cc2O)cc1	2800	-3.44715803134222	AC molecules	Test Set	289.061804304	2.58197	4	3	3	20	20	78.5281	99.2	0	CHEMBL244_Ki
Cc1cc(C(=O)Nc2ccc(-c3ccccc3S(N)(=O)=O)cc2)n(-c2cccc(C#N)c2)n1	310	-2.49136169383427	NonAC molecules	Training Set	457.120860468	3.6191	2	6	5	33	33	124.2204	130.87	0	CHEMBL244_Ki
Cc1cc(C(=O)Nc2ccc(-c3ccccc3S(N)(=O)=O)cc2)n(-c2ccc3c(N)[nH]nc3c2)n1	2800	-3.44715803134222	NonAC molecules	Training Set	487.142658532	3.20592	4	7	5	35	35	133.5695	161.78	0	CHEMBL244_Ki
Cc1cc(C(=O)Nc2ccc(-c3ccccc3S(N)(=O)=O)cc2)n(-c2cccc(C(N)=O)c2)n1	19	-1.27875360095283	NonAC molecules	Training Set	475.131425152	2.84632	3	6	6	34	34	128.0233	150.17	0	CHEMBL244_Ki
Cc1cc(C(=O)Nc2ccc(-c3ccccc3S(N)(=O)=O)cc2)n(-c2cccc(Cl)c2)n1	37	-1.56820172406699	NonAC molecules	Training Set	466.086639148	4.40082	2	5	5	32	32	124.5154	107.08	0	CHEMBL244_Ki
Cc1cc(I)c(O)c(C(=O)Nc2ccc(C(=N)N)c(F)c2)c1	520	-2.7160033436348	AC molecules	Training Set	413.003652876	2.98069	4	3	3	22	22	90.9301	99.2	0	CHEMBL244_Ki
N=C(N)Nc1ccc(NC(=O)c2cc3cc4ccccc4cc3c(I)c2O)cn1	68000	-4.83250891270624	AC molecules	Training Set	497.034872752	4.25587	5	4	3	29	29	123.5628	124.12	0	CHEMBL244_Ki
Cc1cc(C(=O)Nc2ccc(-c3ccccc3S(N)(=O)=O)cc2)n(-c2ccc(N)cc2)n1	3000	-3.47712125471966	NonAC molecules	Training Set	447.136510532	3.32962	3	6	5	32	32	123.9178	133.1	0	CHEMBL244_Ki
N=C(N)c1cccc(N2CCCCN(C3CCN(C(=N)N)CC3)C2=O)c1	2500	-3.39794000867204	AC molecules	Training Set	357.227708484	1.35074	4	3	3	26	26	102.6492	126.53	0	CHEMBL244_Ki
N=C(N)c1ccc(NC(=O)c2cc(Br)ccc2O)cc1	15000	-4.17609125905568	AC molecules	Training Set	333.011288724	2.69107	4	3	3	20	20	81.2181	99.2	0	CHEMBL244_Ki
Cc1cc(C(=O)Nc2ccc(-c3ccccc3S(N)(=O)=O)cc2)n(-c2ccc3onc(N)c3c2)n1	1.4	-0.146128035678238	NonAC molecules	Training Set	488.12667412	3.47082	3	8	5	35	35	131.4848	159.13	0	CHEMBL244_Ki
N=C(N)c1cccc(N2CCCCN(C3CCN(Cc4ccccc4)CC3)C2=O)c1	102	-2.00860017176192	NonAC molecules	Training Set	405.252860612	3.65747	2	3	5	30	30	120.8811	76.66	0	CHEMBL244_Ki
COC(=O)CC1(C(=O)Nc2ccc(-c3ccccc3S(N)(=O)=O)cc2)CC(c2cccc(C(=N)N)c2)=NO1	6.3	-0.799340549453582	AC molecules	Training Set	535.15255452	2.35007	4	8	8	38	38	140.942	187.02	0	CHEMBL244_Ki
Cc1ccc(NS(=O)(=O)Cc2cccc(C(F)(F)F)c2)c(=O)n1CC(=O)NC1CCc2nc(N)sc2C1	81000	-4.90848501887865	AC molecules	Test Set	555.122180908	2.82982	3	8	7	37	37	133.6116	136.18	0	CHEMBL244_Ki
Cc1ccc(NS(=O)(=O)Cc2ccccc2)c(=O)n1CC(=O)NC1CCc2nc(N)sc2C1	92000.0000000001	-4.96378782734556	AC molecules	Training Set	487.13479628	1.81102	3	8	7	33	33	128.6096	136.18	0	CHEMBL244_Ki
Cc1ccc(CS(=O)(=O)Nc2ccc(C)n(CC(=O)NC3CCc4nc(N)sc4C3)c2=O)cc1	80000	-4.90308998699194	AC molecules	Training Set	501.150446344	2.11944	3	8	7	34	34	133.3466	136.18	0	CHEMBL244_Ki
Cn1cc(CC(=O)Nc2ccc(-c3ccccc3S(N)(=O)=O)cn2)c2cc(C(=N)N)ccc21	89	-1.94939000664491	AC molecules	Test Set	462.147409564	2.35297	4	6	6	33	33	127.315	156.95	0	CHEMBL244_Ki
N=C(N)c1ccc2[nH]cc(CC(=O)Nc3ccc(-c4ccccc4S(N)(=O)=O)cc3Cl)c2c1	1.42857142857143	0.154901959985743	AC molecules	Training Set	481.09753818	3.60097	5	4	6	33	33	129.9097	154.92	0	CHEMBL244_Ki
N=C(N)c1ccc2ncn(CC(=O)c3ccc(-c4ccccc4)cc3)c2c1	120	-2.07918124604762	AC molecules	Training Set	354.148061196	3.87027	2	4	5	27	27	106.9576	84.76	0	CHEMBL244_Ki
N=C(N)c1ccc2[nH]cc(CC(=O)Nc3ccc(-c4ccccc4S(N)(=O)=O)cc3F)c2c1	3.1	-0.491361693834273	NonAC molecules	Training Set	465.12708872	3.08667	5	4	6	33	33	124.8577	154.92	0	CHEMBL244_Ki
CNS(=O)(=O)c1ccccc1-c1ccc(NC(=O)Cc2c[nH]c3ccc(C(=N)N)cc23)cc1	3.4	-0.531478917042255	AC molecules	Test Set	461.152160596	3.20827	5	4	7	33	33	129.772	140.93	0	CHEMBL244_Ki
Cc1cc(-c2ccccc2S(N)(=O)=O)ccc1NC(=O)Cc1c[nH]c2ccc(C(=N)N)cc12	2.3	-0.361727836017593	AC molecules	Training Set	461.152160596	3.25599	5	4	6	33	33	129.6367	154.92	0	CHEMBL244_Ki
N=C(N)c1ccc2[nH]c(-c3cc(Cl)cc(-c4cccc(N)c4)c3O)nc2c1	2	0.301029995663981	NonAC molecules	Training Set	377.104337812	4.12217	5	4	3	27	27	109.069	124.8	0	CHEMBL244_Ki
CCOC(=O)C(CCc1ccc(C(=N)N)cc1)Cn1cnc2cc(C(=N)N)ccc21	2200	-3.34242268082221	NonAC molecules	Training Set	406.211724072	2.41654	4	6	9	30	30	116.6512	143.86	0	CHEMBL244_Ki
CCOC(=O)C(CCc1ccc(C(=N)N)cc1)Cn1cnc2ccc(C(=N)N)cc21	11900	-4.07554696139253	NonAC molecules	Training Set	406.211724072	2.41654	4	6	9	30	30	116.6512	143.86	0	CHEMBL244_Ki
N=C(N)c1ccc2c(c1)ncn2CC(=O)c1ccc(-c2ccccc2)cc1	2700	-3.43136376415899	AC molecules	Training Set	354.148061196	3.87027	2	4	5	27	27	106.9576	84.76	0	CHEMBL244_Ki
CCOC(=O)C(CCc1cccc(C(=N)N)c1)Cn1cnc2cc(C(=N)N)ccc21	140	-2.14612803567824	NonAC molecules	Training Set	406.211724072	2.41654	4	6	9	30	30	116.6512	143.86	0	CHEMBL244_Ki
N=C(N)c1ccc2ncn(CC(=O)Nc3ccc(-c4ccccc4)cc3)c2c1	220	-2.34242268082221	AC molecules	Training Set	369.158960228	3.62607	3	4	5	28	28	111.2568	96.79	0	CHEMBL244_Ki
N=C(N)c1ccc2ncn(CC(=O)Nc3ccc(-c4ccccc4S(N)(=O)=O)cc3)c2c1	2.4	-0.380211241711606	NonAC molecules	Training Set	448.1317595	2.27347	4	6	6	32	32	122.63	156.95	0	CHEMBL244_Ki
N=C(N)c1ccc2[nH]cc(CC(=O)Nc3ccc(-c4ccccc4S(N)(=O)=O)cc3I)c2c1	1.66666666666667	0.221848749616356	NonAC molecules	Training Set	573.0331585	3.55217	5	4	6	33	33	137.6167	154.92	0	CHEMBL244_Ki
CCCNS(=O)(=O)c1ccccc1-c1ccc(NC(=O)Cc2c[nH]c3ccc(C(=N)N)cc23)cc1	8	-0.903089986991944	AC molecules	Training Set	489.183460724	3.98847	5	4	9	35	35	139.006	140.93	0	CHEMBL244_Ki
CN(C(=O)Cc1c[nH]c2ccc(C(=N)N)cc12)c1ccc(-c2ccccc2S(N)(=O)=O)cc1	41	-1.61278385671974	AC molecules	Training Set	461.152160596	2.97187	4	4	6	33	33	129.68	146.13	0	CHEMBL244_Ki
N=C(N)c1ccc2[nH]cc(CC(=O)Nc3ccc(-c4ccccc4S(N)(=O)=O)cc3Br)c2c1	3.125	0.494850021680094	AC molecules	Test Set	525.0470226	3.71007	5	4	6	33	33	132.5997	154.92	0	CHEMBL244_Ki
N=C(N)c1ccc2cnn(CC(=O)Nc3ccc(-c4ccccc4S(N)(=O)=O)cn3)c2c1	3.1	-0.491361693834273	NonAC molecules	Training Set	449.127008468	1.66847	4	7	6	32	32	120.425	169.84	0	CHEMBL244_Ki
CCOC(=O)CC1(C(=O)Nc2ccc(C(=N)N)cc2)CC(c2cccc(C(=N)N)c2)=NO1	94	-1.9731278535997	AC molecules	Training Set	436.185903248	1.70984	5	7	8	32	32	119.7659	176.73	0	CHEMBL244_Ki
N=C(N)c1ccc2[nH]cc(CC(=O)Nc3ccc(-c4ccccc4S(N)(=O)=O)cc3)c2c1	2.65	-0.423245873936808	NonAC molecules	Test Set	447.136510532	2.94757	5	4	6	32	32	124.8997	154.92	0	CHEMBL244_Ki
CN(C)S(=O)(=O)c1ccccc1-c1ccc(NC(=O)Cc2c[nH]c3ccc(C(=N)N)cc23)cc1	7	-0.845098040014257	AC molecules	Test Set	475.16781066	3.55047	4	4	7	34	34	134.3993	132.14	0	CHEMBL244_Ki
Cc1ccc(NS(=O)(=O)Cc2ccc(F)cc2Cl)c(=O)n1CC(=O)NC1CCc2nc(N)sc2C1	69000.0000000001	-4.83884909073726	AC molecules	Training Set	539.086402116	2.60352	3	8	7	35	35	133.5776	136.18	0	CHEMBL244_Ki
CCOC(=O)C(CCc1cccc(C(=N)N)c1)Cn1cnc2ccc(C(=N)N)cc21	700	-2.84509804001426	NonAC molecules	Test Set	406.211724072	2.41654	4	6	9	30	30	116.6512	143.86	0	CHEMBL244_Ki
CCNS(=O)(=O)c1ccccc1-c1ccc(NC(=O)Cc2c[nH]c3ccc(C(=N)N)cc23)cc1	4.1	-0.612783856719735	AC molecules	Training Set	475.16781066	3.59837	5	4	8	34	34	134.389	140.93	0	CHEMBL244_Ki
N=C(N)c1ccc2[nH]cc(CC(=O)Nc3ccc(-c4ccccc4S(N)(=O)=O)cn3)c2c1	1.47058823529412	0.167491087293764	NonAC molecules	Test Set	448.1317595	2.34257	5	5	6	32	32	122.6947	167.81	0	CHEMBL244_Ki
N=C(N)c1ccc2ncn(CC(=O)c3ccc(-c4ccccc4S(N)(=O)=O)cc3)c2c1	240	-2.38021124171161	NonAC molecules	Test Set	433.120860468	2.51767	3	6	6	31	31	118.3308	144.92	0	CHEMBL244_Ki
N=C(N)c1ccc2c(c1)ncn2CC(=O)Nc1ccc(-c2ccccc2)cc1	3900	-3.5910646070265	AC molecules	Test Set	369.158960228	3.62607	3	4	5	28	28	111.2568	96.79	0	CHEMBL244_Ki
Cc1ccc(NS(=O)(=O)Cc2ccc(F)cc2Cl)c(=O)n1CC(=O)NCC1CCc2n[nH]cc2C1	75000	-4.8750612633917	AC molecules	Training Set	521.12998118	2.53552	3	6	8	35	35	130.2079	125.95	0	CHEMBL244_Ki
N=C(N)c1ccc2c(c1)ncn2CC(=O)Nc1ccc(-c2ccccc2S(N)(=O)=O)cc1	400	-2.60205999132796	AC molecules	Training Set	448.1317595	2.27347	4	6	6	32	32	122.63	156.95	0	CHEMBL244_Ki
N=C(N)c1cccc(CN2CC[C@H](NS(=O)(=O)c3cc4cccnc4s3)C2=O)c1	88	-1.94448267215017	NonAC molecules	Training Set	429.092931468	1.65977	3	6	6	29	29	111.2216	129.24	0	CHEMBL244_Ki
COc1ccc2ccc(S(=O)(=O)N[C@H]3CCN(Cc4cccc(C(=N)N)c4)C3=O)cc2n1	480	-2.68124123737559	NonAC molecules	Training Set	453.147075216	1.60687	3	6	7	32	32	119.8966	138.47	0	CHEMBL244_Ki
N=C(N)c1cccc(CN2CC[C@H](NS(=O)(=O)c3ccc4nc(Cl)ccc4c3)C2=O)c1	110	-2.04139268515822	NonAC molecules	Training Set	457.09753818	2.25167	3	5	6	31	31	118.3546	129.24	0	CHEMBL244_Ki
N=C(N)c1cccc(CN2CC[C@H](NS(=O)(=O)c3ccc4ccc(N)nc4c3)C2=O)c1	240	-2.38021124171161	NonAC molecules	Test Set	438.147409564	1.18047	4	6	6	31	31	117.757	155.26	0	CHEMBL244_Ki
CN1CCN=C1c1cccc(Oc2cc(C(=O)O)cc(Oc3cc(C(=N)N)ccc3O)n2)c1	2.4	-0.380211241711606	NonAC molecules	Test Set	447.154268772	3.04607	4	8	7	33	33	120.9432	154.35	0	CHEMBL244_Ki
N=C(N)c1cccc(CN2CC[C@H](NS(=O)(=O)c3cc4c(Cl)nccc4s3)C2=O)c1	39	-1.5910646070265	NonAC molecules	Training Set	463.053959116	2.31317	3	6	6	30	30	116.2316	129.24	0	CHEMBL244_Ki
N=C(N)c1ccc(O)c(CN2CC[C@H](NS(=O)(=O)c3cc4ccncc4s3)C2=O)c1	2	-0.301029995663981	NonAC molecules	Training Set	445.087846088	1.36537	4	7	6	30	30	112.8864	149.47	0	CHEMBL244_Ki
COc1ccc(C(=N)N2CCC(Oc3ccc(C(Oc4ccc5c(c4)CN(C(=N)N)CC5)C(=O)O)cc3)CC2)cc1	26	-1.41497334797082	AC molecules	Training Set	557.26381922	4.02024	4	6	8	41	41	154.9626	145.19	0	CHEMBL244_Ki
N=C(N)NCCC[C@@H](CCl)NC(=O)[C@@H]1CCN2CC[C@@](N)(Cc3ccccc3)CN12	385	-2.5854607295085	AC molecules	Training Set	435.251336388	0.608470000000003	5	5	9	30	30	120.1669	123.5	0	CHEMBL244_Ki
CNC(=O)c1cccc(Oc2nc(Oc3cccc(C(=N)N)c3)c(F)c(C)c2F)c1	1200	-3.07918124604762	AC molecules	Training Set	412.134696876	3.89649	3	5	6	30	30	106.3283	110.32	0	CHEMBL244_Ki
N=C(N)c1cccc(Oc2nc(Oc3cccc(C(=N)N)c3)c(F)cc2F)c1	24	-1.38021124171161	AC molecules	Training Set	383.11938116	3.51254	4	5	6	28	28	99.2172	131.09	0	CHEMBL244_Ki
CCOC(=O)CN1CCC(Oc2c(F)c(Oc3cccc(C4=NCCN4C)c3)nc(Oc3cc(C(=N)N)ccc3O)c2F)CC1	3.2258064516129	0.508638306165727	AC molecules	Training Set	624.250789248	4.03237	3	11	11	45	45	160.6229	155.82	0	CHEMBL244_Ki
Cc1c(S(=O)(=O)N[C@H]2CCN(Cc3cccc(C(=N)N)c3)C2=O)sc2ccc(Cl)cc12	36	-1.55630250076729	AC molecules	Training Set	476.074360212	3.22659	3	5	6	31	31	123.1736	116.35	0	CHEMBL244_Ki
CN1CCN=C1c1cccc(Oc2nc(Oc3cc(C(=N)N)ccc3O)c(F)c(O[C@H]3CN[C@H](C(=O)O)C3)c2F)c1	3.03030303030303	0.481486060122112	AC molecules	Training Set	568.188188992	2.81997	5	10	9	41	41	142.3594	175.61	0	CHEMBL244_Ki
N=C(N)c1cccc(CN2CC[C@H](NS(=O)(=O)c3ccc4cnccc4c3)C2=O)c1	380	-2.57978359661681	NonAC molecules	Training Set	423.136510532	1.59827	3	5	6	30	30	113.3446	129.24	0	CHEMBL244_Ki
N=C(N)c1cccc(CN2CC[C@H](NS(=O)(=O)c3ccc4ccc(Cl)nc4c3)C2=O)c1	720	-2.85733249643127	NonAC molecules	Training Set	457.09753818	2.25167	3	5	6	31	31	118.3546	129.24	0	CHEMBL244_Ki
[truncated: 46,708 more rows]
