# Supplementary material for: A systematic study of key elements underlying molecular property prediction
Source: Nat Commun. 2023 Oct 13;14:6395. doi: 10.1038/s41467-023-41948-6 (PMC10575948; doi:10.1038/s41467-023-41948-6)
Supplement: Supplementary file 4 — Source Data [file 41467_2023_41948_MOESM4_ESM.zip › SourceData/SFig6/SFig6b.txt]

ot	value	mol_prop
MW	470.53	MOR
MW	656.744	MOR
MW	656.744	MOR
MW	583.69	MOR
MW	583.69	MOR
MW	633.706	MOR
MW	617.707	MOR
MW	617.707	MOR
MW	421.585	MOR
MW	391.559	MOR
MW	378.516	MOR
MW	423.601	MOR
MW	385.939	MOR
MW	378.516	MOR
MW	407.602	MOR
MW	404.598	MOR
MW	351.494	MOR
MW	348.49	MOR
MW	376.544	MOR
MW	388.555	MOR
MW	417.38	MOR
MW	366.48	MOR
MW	354.519	MOR
MW	381.52	MOR
MW	393.487	MOR
MW	402.582	MOR
MW	353.51	MOR
MW	394.584	MOR
MW	369.484	MOR
MW	398.55	MOR
MW	363.505	MOR
MW	402.542	MOR
MW	430.636	MOR
MW	416.609	MOR
MW	381.52	MOR
MW	366.48	MOR
MW	378.516	MOR
MW	416.487	MOR
MW	390.527	MOR
MW	382.935	MOR
MW	423.601	MOR
MW	401.554	MOR
MW	402.542	MOR
MW	365.521	MOR
MW	390.531	MOR
MW	365.521	MOR
MW	401.554	MOR
MW	357.542	MOR
MW	402.542	MOR
MW	405.586	MOR
MW	399.579	MOR
MW	369.468	MOR
MW	374.484	MOR
MW	394.518	MOR
MW	412.455	MOR
MW	428.454	MOR
MW	413.348	MOR
MW	378.903	MOR
MW	412.455	MOR
MW	408.929	MOR
MW	378.903	MOR
MW	389.455	MOR
MW	374.484	MOR
MW	392.474	MOR
MW	477.693	MOR
MW	475.677	MOR
MW	477.693	MOR
MW	435.612	MOR
MW	419.16	MOR
MW	447.623	MOR
MW	421.585	MOR
MW	461.65	MOR
MW	477.693	MOR
MW	297.348	MOR
MW	279.383	MOR
MW	249.357	MOR
MW	629.44	MOR
MW	419.569	MOR
MW	291.438	MOR
MW	289.422	MOR
MW	365.429	MOR
MW	265.356	MOR
MW	485.72	MOR
MW	377.44	MOR
MW	321.42	MOR
MW	293.41	MOR
MW	249.357	MOR
MW	275.395	MOR
MW	275.395	MOR
MW	445.655	MOR
MW	325.455	MOR
MW	407.149	MOR
MW	499.702	MOR
MW	281.355	MOR
MW	431.583	MOR
MW	405.494	MOR
MW	471.648	MOR
MW	321.42	MOR
MW	261.368	MOR
MW	277.411	MOR
MW	235.33	MOR
MW	309.409	MOR
MW	349.474	MOR
MW	293.366	MOR
MW	447.214	MOR
MW	341.499	MOR
MW	369.553	MOR
MW	420.509	MOR
MW	427.47	MOR
MW	424.928	MOR
MW	414.336	MOR
MW	420.509	MOR
MW	413.348	MOR
MW	402.494	MOR
MW	375.472	MOR
MW	115.22	MOR
MW	689.901	MOR
MW	847.92	MOR
MW	689.901	MOR
MW	685.779	MOR
MW	689.901	MOR
MW	523.495	MOR
MW	474.557	MOR
MW	398.459	MOR
MW	384.432	MOR
MW	444.531	MOR
MW	398.459	MOR
MW	462.521	MOR
MW	450.56	MOR
MW	542.224	MOR
MW	368.433	MOR
MW	474.557	MOR
MW	492.547	MOR
MW	521.479	MOR
MW	556.251	MOR
MW	542.224	MOR
MW	461.556	MOR
MW	484.552	MOR
MW	556.251	MOR
MW	444.531	MOR
MW	477.426	MOR
MW	504.583	MOR
MW	396.531	MOR
MW	237.346	MOR
MW	396.403	MOR
MW	293.454	MOR
MW	265.4	MOR
MW	233.311	MOR
MW	515.613	MOR
MW	480.574	MOR
MW	517.62	MOR
MW	399.878	MOR
MW	503.593	MOR
MW	385.851	MOR
MW	394.387	MOR
MW	413.861	MOR
MW	452.467	MOR
MW	403.822	MOR
MW	375.472	MOR
MW	521.652	MOR
MW	440.412	MOR
MW	413.521	MOR
MW	443.887	MOR
MW	514.966	MOR
MW	443.887	MOR
MW	493.885	MOR
MW	476.611	MOR
MW	409.442	MOR
MW	391.471	MOR
MW	470.957	MOR
MW	497.639	MOR
MW	359.813	MOR
MW	501.923	MOR
MW	496.573	MOR
MW	377.488	MOR
MW	457.87	MOR
MW	355.869	MOR
MW	399.878	MOR
MW	492.367	MOR
MW	365.433	MOR
MW	429.86	MOR
MW	668.765	MOR
MW	443.887	MOR
MW	504.111	MOR
MW	309.453	MOR
MW	371.868	MOR
MW	317.385	MOR
MW	513.509	MOR
MW	399.878	MOR
MW	468.667	MOR
MW	423.601	MOR
MW	381.52	MOR
MW	488.657	MOR
MW	354.45	MOR
MW	394.515	MOR
MW	379.464	MOR
MW	395.507	MOR
MW	437.584	MOR
MW	424.545	MOR
MW	395.503	MOR
MW	396.487	MOR
MW	394.519	MOR
MW	353.466	MOR
MW	338.451	MOR
MW	444.575	MOR
MW	368.477	MOR
MW	452.599	MOR
MW	530.713	MOR
MW	398.547	MOR
MW	412.574	MOR
MW	370.537	MOR
MW	326.484	MOR
MW	416.609	MOR
MW	382.548	MOR
MW	512.739	MOR
MW	531.785000000001	MOR
MW	410.602	MOR
MW	370.537	MOR
MW	384.564	MOR
MW	340.511	MOR
MW	354.538	MOR
MW	354.538	MOR
MW	354.538	MOR
MW	408.508	MOR
MW	358.501	MOR
MW	382.592	MOR
MW	389.543	MOR
MW	470.013	MOR
MW	457.977	MOR
MW	457.977	MOR
MW	441.522	MOR
MW	406.53	MOR
MW	971.132	MOR
MW	406.53	MOR
MW	406.53	MOR
MW	971.132	MOR
MW	435.568	MOR
MW	417.597	MOR
MW	439.987	MOR
MW	419.569	MOR
MW	423.532	MOR
MW	474.432	MOR
MW	439.987	MOR
MW	419.569	MOR
MW	435.568	MOR
MW	389.543	MOR
MW	407.514	MOR
MW	407.514	MOR
MW	405.542	MOR
MW	405.542	MOR
MW	383.58	MOR
MW	423.988	MOR
MW	389.543	MOR
MW	433.596	MOR
MW	431.624	MOR
MW	272.435916002	MOR
MW	255.390610668	MOR
MW	424.535	MOR
MW	389.543	MOR
MW	405.542	MOR
MW	424.535	MOR
MW	424.535	MOR
MW	388.555	MOR
MW	388.555	MOR
MW	388.555	MOR
MW	388.555	MOR
MW	422.544	MOR
MW	424.535	MOR
MW	420.572	MOR
MW	372.528	MOR
MW	390.999	MOR
MW	389.543	MOR
MW	356.554	MOR
MW	493.047	MOR
MW	507.03	MOR
MW	507.074	MOR
MW	521.057	MOR
MW	335.491	MOR
MW	357.793	MOR
MW	249.354	MOR
MW	321.461	MOR
MW	293.407	MOR
MW	303.446	MOR
MW	305.462	MOR
MW	291.435	MOR
MW	277.408	MOR
MW	263.381	MOR
MW	317.473	MOR
MW	319.489	MOR
MW	305.462	MOR
MW	277.408	MOR
MW	382.961	MOR
MW	396.988	MOR
MW	408.999	MOR
MW	394.972	MOR
MW	382.961	MOR
MW	368.934	MOR
MW	354.907	MOR
MW	464.079	MOR
MW	417.891	MOR
MW	531.914	MOR
MW	287.428	MOR
MW	409.555	MOR
MW	457.574	MOR
MW	536.503	MOR
MW	511.666	MOR
MW	511.666	MOR
MW	516.085	MOR
MW	508.087	MOR
MW	508.087	MOR
MW	477.001	MOR
MW	481.42	MOR
MW	461.002	MOR
MW	505.453	MOR
MW	287.428	MOR
MW	508.087	MOR
MW	374.488	MOR
MW	394.906	MOR
MW	359.473	MOR
MW	369.553	MOR
MW	367.537	MOR
MW	328.456	MOR
MW	961.093	MOR
MW	462.034000000001	MOR
MW	462.034000000001	MOR
MW	462.034000000001	MOR
MW	1088.805	MOR
MW	931.013	MOR
MW	975.12	MOR
MW	1102.832	MOR
MW	945.04	MOR
MW	356.491	MOR
MW	342.483	MOR
MW	442.604	MOR
MW	428.577	MOR
MW	442.604	MOR
MW	336.435	MOR
MW	334.463	MOR
MW	334.463	MOR
MW	352.503	MOR
MW	335.451	MOR
MW	354.425	MOR
MW	350.462	MOR
MW	350.462	MOR
MW	354.425	MOR
MW	309.409	MOR
MW	364.489	MOR
MW	461.99	MOR
MW	476.017	MOR
MW	461.99	MOR
MW	461.99	MOR
MW	518.054	MOR
MW	336.435	MOR
MW	342.464	MOR
MW	356.491	MOR
MW	340.423	MOR
MW	350.462	MOR
MW	364.489	MOR
MW	350.462	MOR
MW	350.462	MOR
MW	350.462	MOR
MW	337.423	MOR
MW	337.423	MOR
MW	337.423	MOR
MW	342.483	MOR
MW	380.444	MOR
MW	428.554	MOR
MW	340.427	MOR
MW	357.454	MOR
MW	379.46	MOR
MW	350.462	MOR
MW	370.518	MOR
MW	364.489	MOR
MW	376.5	MOR
MW	328.456	MOR
MW	370.518	MOR
MW	380.488	MOR
MW	365.477	MOR
MW	385.895	MOR
MW	385.895	MOR
MW	458.566	MOR
MW	304.374	MOR
MW	479.602	MOR
MW	501.65	MOR
MW	506.672	MOR
MW	557.88	MOR
MW	547.765	MOR
MW	482.562	MOR
MW	451.592	MOR
MW	370.449	MOR
MW	505.684	MOR
MW	495.645	MOR
MW	481.618	MOR
MW	478.984	MOR
MW	493.673	MOR
MW	495.645	MOR
MW	530.488	MOR
MW	458.566	MOR
MW	502.575000000001	MOR
MW	505.684	MOR
MW	507.7	MOR
MW	477.63	MOR
MW	505.684	MOR
MW	504.591	MOR
MW	465.619	MOR
MW	479.646	MOR
MW	458.566	MOR
MW	479.646	MOR
MW	544.515	MOR
MW	553.461	MOR
MW	491.657	MOR
MW	865.051	MOR
MW	879.078	MOR
MW	893.105	MOR
MW	907.132	MOR
MW	583.487	MOR
MW	921.159	MOR
MW	935.186	MOR
MW	949.213	MOR
MW	963.24	MOR
MW	454.574	MOR
MW	468.601	MOR
MW	482.628	MOR
MW	518.618	MOR
MW	496.655	MOR
MW	510.682	MOR
MW	524.709	MOR
MW	538.736	MOR
MW	552.763	MOR
MW	469.589	MOR
MW	814.897	MOR
MW	483.616	MOR
MW	497.643	MOR
MW	511.67	MOR
MW	525.697	MOR
MW	539.724	MOR
MW	553.751	MOR
MW	567.778	MOR
MW	302.414	MOR
MW	479.537	MOR
MW	474.595	MOR
MW	457.593	MOR
MW	457.593	MOR
MW	457.593	MOR
MW	507.653	MOR
MW	499.63	MOR
MW	513.657	MOR
MW	513.657	MOR
MW	529.656	MOR
MW	529.656	MOR
MW	529.656	MOR
MW	496.68	MOR
MW	494.664	MOR
MW	482.653	MOR
MW	480.637	MOR
MW	468.626	MOR
MW	510.663	MOR
MW	523.706	MOR
MW	524.69	MOR
MW	498.652	MOR
MW	418.566	MOR
MW	448.43	MOR
MW	545.486	MOR
MW	365.517	MOR
MW	419.522	MOR
MW	415.497	MOR
MW	412.328	MOR
MW	385.855	MOR
MW	507.201	MOR
MW	592.844	MOR
MW	610.824	MOR
MW	610.824	MOR
MW	636.906	MOR
MW	636.906	MOR
MW	586.827	MOR
MW	586.827	MOR
MW	594.825	MOR
MW	594.825	MOR
MW	654.877	MOR
MW	546.781	MOR
MW	610.815	MOR
MW	553.788000000001	MOR
MW	611.799	MOR
MW	649.896	MOR
MW	562.066	MOR
MW	542.592	MOR
MW	513.635	MOR
MW	668.752	MOR
MW	667.768	MOR
MW	659.744	MOR
MW	659.744	MOR
MW	643.741	MOR
MW	627.742	MOR
MW	697.793	MOR
MW	674.755	MOR
MW	658.756	MOR
MW	365.473	MOR
MW	583.776	MOR
MW	364.537	MOR
MW	404.602	MOR
MW	443.587	MOR
MW	459.63	MOR
MW	445.603	MOR
MW	374.528	MOR
MW	346.518	MOR
MW	285.387	MOR
MW	395.543	MOR
MW	397.515	MOR
MW	397.515	MOR
MW	411.542	MOR
MW	411.542	MOR
MW	299.414	MOR
MW	284.403	MOR
MW	551.6	MOR
MW	498.623	MOR
MW	519.041	MOR
MW	688.829	MOR
MW	660.775	MOR
MW	660.775	MOR
MW	551.6	MOR
MW	512.492	MOR
MW	543.922	MOR
MW	2243.627	MOR
MW	245.366	MOR
MW	497.079	MOR
MW	439.648	MOR
MW	464.65	MOR
MW	376.847	MOR
MW	591.576	MOR
MW	591.576	MOR
MW	464.65	MOR
MW	466.622	MOR
MW	466.622	MOR
MW	482.69	MOR
MW	519.151	MOR
MW	498.689	MOR
MW	332.469	MOR
MW	325.799	MOR
MW	423.944	MOR
MW	417.38	MOR
MW	589.158	MOR
MW	391.334	MOR
MW	334.876	MOR
MW	418.541	MOR
MW	445.567	MOR
MW	466.585	MOR
MW	375.516	MOR
MW	539.636	MOR
MW	493.611	MOR
MW	438.531	MOR
MW	569.662	MOR
MW	470.566	MOR
MW	343.898	MOR
MW	393.527	MOR
MW	456.417	MOR
MW	319.376	MOR
MW	317.385	MOR
MW	331.412	MOR
MW	388.446	MOR
MW	329.44	MOR
MW	331.431	MOR
MW	329.44	MOR
MW	315.413	MOR
MW	301.386	MOR
MW	437.455	MOR
MW	369.509	MOR
MW	370.562	MOR
MW	370.562	MOR
MW	342.527	MOR
MW	352.482	MOR
MW	351.494	MOR
MW	351.494	MOR
MW	351.494	MOR
MW	384.951	MOR
MW	395.562	MOR
MW	381.535	MOR
MW	381.535	MOR
MW	341.47	MOR
MW	325.452	MOR
MW	503.47	MOR
MW	445.39	MOR
MW	475.416	MOR
MW	477.407	MOR
MW	459.417	MOR
MW	489.443	MOR
MW	515.481	MOR
MW	511.449	MOR
MW	479.536	MOR
MW	364.533	MOR
MW	491.592	MOR
MW	494.636	MOR
MW	419.504	MOR
MW	569.659	MOR
MW	340.858	MOR
MW	364.533	MOR
MW	418.625	MOR
MW	476.573	MOR
MW	452.987	MOR
MW	355.39	MOR
MW	383.448	MOR
MW	552.624	MOR
MW	485.584	MOR
MW	499.611	MOR
MW	314.458	MOR
MW	378.27	MOR
MW	414.549	MOR
MW	348.45	MOR
MW	349.261	MOR
MW	377.193	MOR
MW	295.169	MOR
MW	323.223	MOR
MW	290.313	MOR
MW	302.805	MOR
MW	282.387	MOR
MW	282.387	MOR
MW	282.387	MOR
MW	312.369	MOR
MW	326.396	MOR
MW	284.359	MOR
MW	282.387	MOR
MW	268.36	MOR
MW	333.229	MOR
MW	333.229	MOR
MW	288.778	MOR
MW	288.778	MOR
MW	333.888	MOR
MW	352.413	MOR
MW	368.868	MOR
MW	359.433	MOR
MW	403.313	MOR
MW	349.438	MOR
MW	390.512	MOR
MW	391.5	MOR
MW	323.4	MOR
MW	369.494	MOR
MW	401.492	MOR
MW	373.46	MOR
MW	384.867	MOR
MW	369.856	MOR
MW	402.48	MOR
MW	337.463	MOR
MW	470.609	MOR
MW	474.572	MOR
MW	474.572	MOR
MW	474.572	MOR
MW	522.588	MOR
MW	540.578	MOR
MW	534.674	MOR
MW	470.609	MOR
MW	470.609	MOR
MW	456.582	MOR
MW	486.608	MOR
MW	334.876	MOR
MW	379.435	MOR
MW	1603.986	MOR
MW	328.485	MOR
MW	717.799	MOR
MW	735.789	MOR
MW	717.799	MOR
MW	735.789	MOR
MW	767.806	MOR
MW	745.853	MOR
MW	763.843	MOR
MW	385.515	MOR
MW	745.853	MOR
MW	763.843	MOR
MW	795.86	MOR
MW	531.661	MOR
MW	607.148	MOR
MW	777.923	MOR
MW	777.923	MOR
MW	777.923	MOR
MW	480.546	MOR
MW	557.598	MOR
MW	593.578	MOR
MW	593.578	MOR
MW	777.923	MOR
MW	573.131	MOR
MW	495.845	MOR
MW	446.555	MOR
MW	327.497	MOR
MW	410.989	MOR
MW	569.168	MOR
MW	429.954	MOR
MW	544.692	MOR
MW	351.541	MOR
MW	338.451	MOR
MW	363.395	MOR
MW	311.41	MOR
MW	391.334	MOR
MW	619.806	MOR
MW	425.554	MOR
MW	489.616	MOR
MW	314.388	MOR
MW	577.147	MOR
MW	338.238	MOR
MW	405.361	MOR
MW	414.458	MOR
MW	403.505	MOR
MW	314.458	MOR
MW	408.542	MOR
MW	445.519	MOR
MW	592.704	MOR
MW	345.406	MOR
MW	317.385	MOR
MW	463.618	MOR
MW	555.759	MOR
MW	427.541	MOR
MW	518.702	MOR
MW	398.566	MOR
MW	399.487	MOR
MW	457.523	MOR
MW	470.566	MOR
MW	389.478	MOR
MW	456.539	MOR
MW	496.604	MOR
MW	512.647	MOR
MW	341.436	MOR
MW	498.62	MOR
MW	575.447	MOR
MW	418.504	MOR
MW	585.195	MOR
MW	272.392	MOR
MW	601.238	MOR
MW	310.788	MOR
MW	400.519	MOR
MW	434.536	MOR
MW	398.503	MOR
MW	397.559	MOR
MW	357.45	MOR
MW	286.419	MOR
MW	300.446	MOR
MW	439.6	MOR
MW	302.418	MOR
MW	286.419	MOR
MW	258.365	MOR
MW	426.557	MOR
MW	440.584	MOR
MW	454.611	MOR
MW	426.557	MOR
MW	446.547	MOR
MW	452.595	MOR
MW	433.552	MOR
MW	244.338	MOR
MW	303.774	MOR
MW	279.855	MOR
MW	273.38	MOR
MW	275.352	MOR
MW	435.564	MOR
MW	461.602	MOR
MW	387.476	MOR
MW	345.395	MOR
MW	417.549	MOR
MW	416.474	MOR
MW	426.557	MOR
MW	412.53	MOR
MW	442.556	MOR
MW	428.529	MOR
MW	301.187	MOR
MW	412.53	MOR
MW	428.529	MOR
MW	259.353	MOR
MW	266.344	MOR
MW	296.37	MOR
MW	318.467	MOR
MW	350.34	MOR
MW	284.334	MOR
MW	296.37	MOR
MW	727.863	MOR
MW	329.4	MOR
MW	284.334	MOR
MW	294.398	MOR
MW	336.479	MOR
MW	416.521	MOR
MW	506.646	MOR
MW	474.601	MOR
MW	504.627	MOR
MW	518.654	MOR
MW	414.609	MOR
MW	502.611	MOR
MW	341.842	MOR
MW	500.595	MOR
MW	599.732	MOR
MW	516.638	MOR
MW	537.056	MOR
MW	630.79	MOR
MW	503.599	MOR
MW	503.599	MOR
MW	503.599	MOR
MW	508.64	MOR
MW	508.64	MOR
MW	332.407	MOR
MW	492.572	MOR
MW	492.572	MOR
MW	337.423	MOR
MW	376.287	MOR
MW	376.287	MOR
MW	376.287	MOR
MW	376.287	MOR
MW	371.868	MOR
MW	425.838	MOR
MW	419.934	MOR
MW	438.728	MOR
MW	473.173	MOR
MW	473.173	MOR
MW	507.618	MOR
MW	455.183	MOR
MW	469.21	MOR
MW	441.156	MOR
MW	441.156	MOR
MW	869.977	MOR
MW	960.102	MOR
MW	1032.165	MOR
MW	392.996	MOR
MW	378.969	MOR
MW	390.98	MOR
MW	409.064	MOR
MW	436.98	MOR
MW	1075.19	MOR
MW	407.023	MOR
MW	376.928	MOR
MW	406.954	MOR
MW	926.085	MOR
MW	884.004	MOR
MW	425.576	MOR
MW	492.663	MOR
MW	259.393	MOR
MW	518.745	MOR
MW	418.581	MOR
MW	374.528	MOR
MW	414.593	MOR
MW	538.732	MOR
MW	494.679	MOR
MW	450.626	MOR
MW	430.592	MOR
MW	472.654	MOR
MW	501.07	MOR
MW	386.539	MOR
MW	501.07	MOR
MW	440.591	MOR
MW	390.527	MOR
MW	287.447	MOR
MW	462.637	MOR
MW	504.718	MOR
MW	416.565	MOR
MW	498.67	MOR
MW	426.564	MOR
MW	386.539	MOR
MW	480.652	MOR
MW	489.663	MOR
MW	391.559	MOR
MW	417.597	MOR
MW	484.728	MOR
MW	506.734	MOR
MW	508.662	MOR
MW	494.679	MOR
MW	414.593	MOR
MW	404.554	MOR
MW	517.717	MOR
MW	476.664	MOR
MW	374.528	MOR
MW	506.734	MOR
MW	508.706	MOR
MW	404.554	MOR
MW	362.473	MOR
MW	217.312	MOR
MW	484.709	MOR
MW	301.474	MOR
MW	492.663	MOR
MW	478.68	MOR
MW	416.609	MOR
MW	388.555	MOR
MW	315.501	MOR
MW	487.043	MOR
MW	480.652	MOR
MW	436.599	MOR
MW	505.687	MOR
MW	357.582	MOR
MW	468.616	MOR
MW	464.653	MOR
MW	466.625	MOR
MW	315.501	MOR
MW	418.581	MOR
MW	388.555	MOR
MW	245.366	MOR
MW	301.474	MOR
MW	273.42	MOR
MW	231.339	MOR
MW	343.555	MOR
MW	377.532	MOR
MW	390.527	MOR
MW	504.718	MOR
MW	496.67	MOR
MW	492.707	MOR
MW	422.572	MOR
MW	329.528	MOR
MW	245.366	MOR
MW	287.447	MOR
MW	329.528	MOR
MW	343.555	MOR
MW	458.627	MOR
MW	231.339	MOR
MW	360.501	MOR
MW	450.626	MOR
MW	437.587	MOR
MW	357.582	MOR
MW	376.5	MOR
MW	273.42	MOR
MW	259.393	MOR
MW	217.312	MOR
MW	559.714	MOR
MW	466.625	MOR
MW	543.715	MOR
MW	464.653	MOR
MW	487.043	MOR
MW	478.68	MOR
MW	444.619	MOR
MW	402.538	MOR
MW	458.627	MOR
MW	466.625	MOR
MW	480.652	MOR
MW	360.501	MOR
MW	478.68	MOR
MW	346.474	MOR
MW	472.654	MOR
MW	299.414	MOR
MW	298.386	MOR
MW	381.545	MOR
MW	423.022	MOR
MW	392.996	MOR
MW	392.996	MOR
MW	341.524	MOR
MW	392.996	MOR
MW	453.048	MOR
MW	395.012	MOR
MW	909.993	MOR
MW	379.953	MOR
MW	378.969	MOR
MW	392.996	MOR
MW	379.013	MOR
MW	895.966	MOR
MW	339.483	MOR
MW	343.452	MOR
MW	271.404	MOR
MW	401.485	MOR
MW	451.492	MOR
MW	324.877	MOR
MW	489.015	MOR
MW	325.452	MOR
MW	327.497	MOR
MW	373.456	MOR
MW	904.54	MOR
MW	1006.695	MOR
MW	513.638	MOR
MW	540.708000000001	MOR
MW	556.707	MOR
MW	512.654	MOR
MW	541.692	MOR
MW	526.681	MOR
MW	512.654	MOR
MW	540.708000000001	MOR
MW	584.761	MOR
MW	568.762	MOR
MW	589.736	MOR
MW	383.495	MOR
MW	417.94	MOR
MW	397.522	MOR
MW	904.54	MOR
MW	417.94	MOR
MW	462.391	MOR
MW	397.522	MOR
MW	401.485	MOR
MW	411.549	MOR
MW	383.495	MOR
MW	981.17	MOR
MW	1444.761	MOR
MW	498.627	MOR
MW	555.719	MOR
MW	561.682	MOR
MW	527.665	MOR
MW	540.708000000001	MOR
MW	577.681	MOR
MW	547.655	MOR
MW	528.653	MOR
MW	594.713	MOR
MW	413.521	MOR
MW	401.485	MOR
MW	499.615	MOR
MW	567.734	MOR
MW	577.685	MOR
MW	606.683	MOR
MW	583.777	MOR
MW	485.588	MOR
MW	604.755	MOR
MW	634.737	MOR
MW	615.778	MOR
MW	577.685	MOR
MW	576.701	MOR
MW	624.185	MOR
MW	611.831	MOR
MW	561.686	MOR
MW	555.723	MOR
MW	589.74	MOR
MW	596.131	MOR
MW	559.707	MOR
MW	559.707	MOR
MW	750.902	MOR
MW	1402.716	MOR
MW	1234.476	MOR
MW	1460.804	MOR
MW	516.682	MOR
MW	559.707	MOR
MW	559.707	MOR
MW	560.691	MOR
MW	546.708	MOR
MW	516.682	MOR
MW	516.682	MOR
MW	516.682	MOR
MW	547.692	MOR
MW	408.542	MOR
MW	439.987	MOR
MW	359.518	MOR
MW	401.599	MOR
MW	485.761	MOR
MW	345.491	MOR
MW	907.090999999999	MOR
MW	1020.251	MOR
MW	1176.44	MOR
MW	1273.557	MOR
MW	366.505	MOR
MW	366.505	MOR
MW	366.505	MOR
MW	394.515	MOR
MW	361.489	MOR
MW	361.489	MOR
MW	395.934	MOR
MW	430.379	MOR
MW	395.934	MOR
MW	395.934	MOR
MW	361.489	MOR
MW	444.406	MOR
MW	347.462	MOR
MW	470.444	MOR
MW	520.504	MOR
MW	430.379	MOR
MW	395.934	MOR
MW	514.069	MOR
MW	439.987	MOR
MW	1603.986	MOR
MW	1332.629	MOR
MW	1137.359	MOR
MW	711.821	MOR
MW	1063.28	MOR
MW	868.009999999999	MOR
MW	378.56	MOR
MW	416.569	MOR
MW	451.655	MOR
MW	550.744	MOR
MW	1534.886	MOR
MW	308.469	MOR
MW	356.897	MOR
MW	352.478	MOR
MW	350.506	MOR
MW	380.532	MOR
MW	1319.586	MOR
MW	365.521	MOR
MW	451.592	MOR
MW	351.49	MOR
MW	362.473	MOR
MW	328.5	MOR
MW	1575.986	MOR
MW	350.506	MOR
MW	286.419	MOR
MW	1401.732	MOR
MW	364.533	MOR
MW	1401.732	MOR
MW	1401.732	MOR
MW	322.452	MOR
MW	382.504	MOR
MW	368.546	MOR
MW	373.5	MOR
MW	358.57	MOR
MW	338.451	MOR
MW	364.533	MOR
MW	1375.694	MOR
MW	347.547	MOR
MW	352.478	MOR
MW	391.559	MOR
MW	387.612	MOR
MW	341.499	MOR
MW	359.558	MOR
MW	417.597	MOR
MW	333.52	MOR
MW	347.547	MOR
MW	349.563	MOR
MW	363.505	MOR
MW	375.601	MOR
MW	445.651	MOR
MW	321.509	MOR
MW	347.547	MOR
MW	361.574	MOR
MW	375.601	MOR
MW	375.601	MOR
MW	530.668	MOR
MW	900.527	MOR
MW	904.54	MOR
MW	901.511	MOR
MW	544.695	MOR
MW	440.543	MOR
MW	518.657	MOR
MW	490.603	MOR
MW	753.04	MOR
MW	844.459	MOR
MW	748.286	MOR
MW	526.765	MOR
MW	761.191999999999	MOR
MW	719.023	MOR
MW	568.846	MOR
MW	753.04	MOR
MW	717.007	MOR
MW	677.03	MOR
MW	396.531	MOR
MW	510.595	MOR
MW	589.088	MOR
MW	557.629	MOR
MW	557.629	MOR
MW	585.683	MOR
MW	585.683	MOR
MW	581.669	MOR
MW	402.582	MOR
MW	340.511	MOR
MW	352.522	MOR
MW	352.522	MOR
MW	352.522	MOR
MW	408.545	MOR
MW	340.511	MOR
MW	324.468	MOR
MW	346.474	MOR
MW	340.511	MOR
MW	352.522	MOR
MW	394.603	MOR
MW	346.474	MOR
MW	324.468	MOR
MW	395.635	MOR
MW	453.69	MOR
MW	471.733	MOR
MW	409.662	MOR
MW	457.706	MOR
MW	381.608	MOR
MW	494.768	MOR
MW	425.661	MOR
MW	407.646	MOR
MW	437.716	MOR
MW	762.864	MOR
MW	748.837	MOR
MW	748.837	MOR
MW	615.687	MOR
MW	389.524	MOR
MW	423.969	MOR
MW	407.514	MOR
MW	423.969	MOR
MW	570.763	MOR
MW	407.514	MOR
MW	237.368	MOR
MW	219.328	MOR
MW	269.366	MOR
MW	237.368	MOR
MW	263.406	MOR
MW	223.341	MOR
MW	219.328	MOR
MW	207.273	MOR
MW	221.3	MOR
MW	403.596	MOR
MW	407.514	MOR
MW	529.71	MOR
MW	522.719	MOR
MW	538.721	MOR
MW	559.736	MOR
MW	389.524	MOR
MW	389.524	MOR
MW	423.969	MOR
MW	300.833	MOR
MW	370.968	MOR
MW	219.328	MOR
MW	503.672	MOR
MW	573.763	MOR
MW	493.721	MOR
MW	390.958	MOR
MW	360.904	MOR
MW	529.71	MOR
MW	404.58	MOR
MW	423.586	MOR
MW	404.58	MOR
MW	559.736	MOR
MW	358.485	MOR
MW	398.884	MOR
MW	531.701	MOR
MW	543.737	MOR
MW	543.737	MOR
MW	388.512	MOR
MW	513.711	MOR
MW	342.914	MOR
MW	342.914	MOR
MW	431.794	MOR
MW	362.904	MOR
MW	378.894	MOR
MW	415.489	MOR
MW	519.74	MOR
MW	396.456	MOR
MW	563.771	MOR
MW	531.701	MOR
MW	529.71	MOR
MW	545.709	MOR
MW	538.721	MOR
MW	514.699	MOR
MW	417.623	MOR
MW	543.737	MOR
MW	314.86	MOR
MW	328.887	MOR
MW	459.704	MOR
MW	538.721	MOR
MW	531.701	MOR
MW	356.941	MOR
MW	559.736	MOR
MW	360.904	MOR
MW	559.619	MOR
MW	595.741	MOR
MW	342.486	MOR
MW	322.924	MOR
MW	398.884	MOR
MW	356.941	MOR
MW	378.894	MOR
MW	314.86	MOR
MW	360.476	MOR
MW	364.439	MOR
MW	370.968	MOR
MW	431.794	MOR
MW	520.696	MOR
MW	362.904	MOR
MW	420.556	MOR
MW	346.449	MOR
MW	328.887	MOR
MW	443.543	MOR
MW	596.729	MOR
MW	403.478	MOR
MW	365.433	MOR
MW	414.505	MOR
MW	429.516	MOR
MW	583.636	MOR
MW	1528.79	MOR
MW	1529.822	MOR
MW	1600.945	MOR
MW	453.841	MOR
MW	543.513	MOR
MW	431.532	MOR
MW	429.516	MOR
MW	418.537	MOR
MW	347.462	MOR
MW	375.516	MOR
MW	353.51	MOR
MW	353.51	MOR
MW	589.648	MOR
MW	403.916	MOR
MW	395.852	MOR
MW	381.482	MOR
MW	369.471	MOR
MW	335.919	MOR
MW	403.916	MOR
MW	439.521	MOR
MW	369.471	MOR
MW	473.966	MOR
MW	369.471	MOR
MW	546.759	MOR
MW	456.634	MOR
MW	546.759	MOR
MW	498.715	MOR
MW	538.78	MOR
MW	470.661	MOR
MW	423.56	MOR
MW	520.721	MOR
MW	433.504	MOR
MW	418.537	MOR
MW	722.847	MOR
MW	283.799	MOR
MW	1319.586	MOR
MW	1600.945	MOR
MW	250.773	MOR
MW	305.636	MOR
MW	318.244	MOR
MW	409.695	MOR
MW	297.826	MOR
MW	352.689	MOR
MW	333.859	MOR
MW	301.789	MOR
MW	391.342	MOR
MW	493.578	MOR
MW	429.391	MOR
MW	521.683	MOR
MW	382.463	MOR
MW	470.661	MOR
MW	506.694	MOR
MW	464.613	MOR
MW	460.523	MOR
MW	458.507	MOR
MW	468.524	MOR
MW	392.448	MOR
MW	473.522	MOR
MW	271.191	MOR
MW	362.642	MOR
MW	286.806	MOR
MW	370.449	MOR
MW	384.476	MOR
MW	479.595	MOR
MW	504.58	MOR
MW	865.08	MOR
MW	407.539	MOR
MW	343.423	MOR
MW	389.565	MOR
MW	459.612	MOR
MW	377.554	MOR
MW	447.689	MOR
MW	219.328	MOR
MW	463.644	MOR
MW	233.355	MOR
MW	473.639	MOR
MW	505.725	MOR
MW	429.586	MOR
MW	527.712	MOR
MW	473.639	MOR
MW	247.382	MOR
MW	383.517	MOR
MW	431.558	MOR
MW	275.436	MOR
MW	245.366	MOR
MW	377.554	MOR
MW	259.393	MOR
MW	435.634	MOR
MW	512.742	MOR
MW	299.458	MOR
MW	231.339	MOR
MW	245.366	MOR
MW	271.404	MOR
MW	307.437	MOR
MW	510.6	MOR
MW	391.342	MOR
MW	429.586	MOR
MW	459.612	MOR
MW	429.586	MOR
MW	545.045	MOR
MW	487.666	MOR
MW	507.656	MOR
MW	473.639	MOR
MW	321.464	MOR
MW	423.6	MOR
MW	337.463	MOR
MW	484.04	MOR
MW	399.922	MOR
MW	445.966	MOR
MW	425.548	MOR
MW	425.548	MOR
MW	429.948	MOR
MW	443.975	MOR
MW	458.002	MOR
MW	458.002	MOR
MW	498.067	MOR
MW	472.029	MOR
MW	506.046	MOR
MW	534.104	MOR
MW	511.11	MOR
MW	476.02	MOR
MW	407.558	MOR
MW	421.585	MOR
MW	461.528	MOR
MW	435.612	MOR
MW	425.548	MOR
MW	452.555	MOR
MW	452.555	MOR
MW	422.573	MOR
MW	421.585	MOR
MW	497.557	MOR
MW	351.494	MOR
MW	525.646	MOR
MW	441.597	MOR
MW	445.585	MOR
MW	393.531	MOR
MW	464.005	MOR
MW	532.002	MOR
MW	483.53	MOR
MW	449.978	MOR
MW	517.975	MOR
MW	455.52	MOR
MW	405.969	MOR
MW	419.874	MOR
MW	437.811	MOR
MW	373.545	MOR
MW	521.683	MOR
MW	411.507938	MOR
MW	425.534938	MOR
MW	319.454938	MOR
MW	377.490938	MOR
MW	353.471938	MOR
MW	403.553938	MOR
MW	458.002	MOR
MW	447.586	MOR
MW	704.996	MOR
MW	701.012	MOR
MW	787.19	MOR
MW	703.028	MOR
MW	729.018	MOR
MW	789.158	MOR
MW	449.591	MOR
MW	472.614	MOR
MW	463.618000000001	MOR
MW	310.485	MOR
MW	466.585	MOR
MW	454.549	MOR
MW	281.399	MOR
MW	454.549	MOR
MW	450.586	MOR
MW	437.547	MOR
MW	466.585	MOR
MW	454.549	MOR
MW	247.382	MOR
MW	385.551	MOR
MW	565.671	MOR
MW	497.599	MOR
MW	500.599	MOR
MW	514.626	MOR
MW	539.68	MOR
MW	500.599	MOR
MW	393.5154336	MOR
MW	383.495	MOR
MW	397.522	MOR
MW	367.496	MOR
MW	353.469	MOR
MW	325.5	MOR
MW	341.458	MOR
MW	383.495	MOR
MW	386.926	MOR
MW	358.957	MOR
MW	471.62	MOR
MW	370.471	MOR
MW	443.651	MOR
MW	370.471	MOR
MW	342.502	MOR
MW	358.46	MOR
MW	400.953	MOR
MW	372.984	MOR
MW	388.942	MOR
MW	324.855	MOR
MW	448.57	MOR
MW	322.839	MOR
MW	336.439	MOR
MW	313.36	MOR
MW	293.37	MOR
MW	484.596	MOR
MW	505.014	MOR
MW	475.501	MOR
MW	444.531	MOR
MW	446.547	MOR
MW	327.468	MOR
MW	439.512	MOR
MW	491.031	MOR
MW	410.605	MOR
MW	302.418	MOR
MW	259.393	MOR
MW	259.393	MOR
MW	335.491	MOR
MW	522.689000000001	MOR
MW	514.71	MOR
MW	506.69	MOR
MW	508.662000000001	MOR
MW	326.44	MOR
MW	492.707	MOR
MW	492.707	MOR
MW	446.591	MOR
MW	432.564	MOR
MW	468.597	MOR
MW	478.68	MOR
MW	454.57	MOR
MW	358.485	MOR
MW	344.458	MOR
MW	412.577	MOR
MW	328.456	MOR
MW	281.399	MOR
MW	464.653	MOR
MW	450.626	MOR
MW	416.609	MOR
MW	402.582	MOR
MW	388.555	MOR
MW	514.626	MOR
MW	639.708	MOR
MW	357.497	MOR
MW	374.528	MOR
MW	433.595	MOR
MW	385.551	MOR
MW	371.524	MOR
MW	357.497	MOR
MW	403.522	MOR
MW	403.522	MOR
MW	436.501	MOR
MW	379.45	MOR
MW	379.45	MOR
MW	412.36	MOR
MW	371.524	MOR
MW	387.479	MOR
MW	373.496	MOR
MW	373.496	MOR
MW	422.366	MOR
MW	422.366	MOR
MW	361.46	MOR
MW	377.915	MOR
MW	377.915	MOR
MW	377.915	MOR
MW	371.524	MOR
MW	411.467	MOR
MW	411.467	MOR
MW	411.467	MOR
MW	357.497	MOR
MW	357.497	MOR
MW	438.409	MOR
MW	436.501	MOR
MW	496.553	MOR
MW	511.365	MOR
MW	393.958	MOR
MW	616.655	MOR
MW	602.628	MOR
MW	524.536	MOR
MW	510.509	MOR
MW	349.499	MOR
MW	344.458	MOR
MW	344.458	MOR
MW	422.475	MOR
MW	325.408	MOR
MW	325.452	MOR
MW	311.425	MOR
MW	357.497	MOR
MW	335.491	MOR
MW	351.534	MOR
MW	448.472	MOR
MW	448.472	MOR
MW	496.553	MOR
MW	337.507	MOR
MW	337.507	MOR
MW	323.48	MOR
MW	309.453	MOR
MW	295.426	MOR
MW	1969.268	MOR
MW	367.537	MOR
MW	353.51	MOR
MW	352.478	MOR
MW	338.451	MOR
MW	351.494	MOR
MW	337.467	MOR
MW	296.458	MOR
MW	335.447	MOR
MW	1940.226	MOR
MW	335.491	MOR
MW	535.084	MOR
MW	514.666	MOR
MW	389.499	MOR
MW	511.493	MOR
MW	512.481	MOR
MW	498.454	MOR
MW	547.548	MOR
MW	547.548	MOR
MW	455.429	MOR
MW	364.533	MOR
MW	316.489	MOR
MW	530.304	MOR
MW	408.492	MOR
MW	408.492	MOR
MW	441.402	MOR
MW	441.402	MOR
MW	400.566	MOR
MW	400.566	MOR
MW	451.408	MOR
MW	406.957	MOR
MW	386.539	MOR
MW	372.512	MOR
MW	366.549	MOR
MW	352.522	MOR
MW	344.458	MOR
MW	363.526	MOR
MW	349.499	MOR
MW	333.431	MOR
MW	385.551	MOR
MW	357.497	MOR
MW	349.518	MOR
MW	351.534	MOR
MW	323.48	MOR
MW	323.48	MOR
MW	309.453	MOR
MW	307.437	MOR
MW	373.496	MOR
MW	368.48	MOR
MW	373.496	MOR
MW	373.496	MOR
MW	373.496	MOR
MW	385.551	MOR
MW	371.524	MOR
MW	357.497	MOR
MW	357.497	MOR
MW	357.497	MOR
MW	422.366	MOR
MW	377.915	MOR
MW	361.46	MOR
MW	361.46	MOR
MW	361.46	MOR
MW	372.469	MOR
MW	335.491	MOR
MW	335.491	MOR
MW	333.475	MOR
MW	333.475	MOR
MW	337.463	MOR
MW	337.463	MOR
MW	337.463	MOR
MW	337.463	MOR
MW	335.447	MOR
MW	386.496	MOR
MW	386.496	MOR
MW	372.469	MOR
MW	490.648	MOR
MW	476.621	MOR
MW	462.594	MOR
MW	462.594	MOR
MW	448.567	MOR
MW	344.415	MOR
MW	358.442	MOR
MW	372.469	MOR
MW	522.69	MOR
MW	451.611	MOR
MW	548.728	MOR
MW	534.701	MOR
MW	548.728	MOR
MW	584.761	MOR
MW	534.701	MOR
MW	552.716	MOR
MW	538.689	MOR
MW	550.744	MOR
MW	536.717	MOR
MW	550.744	MOR
MW	536.717	MOR
MW	522.69	MOR
MW	494.68	MOR
MW	529.703	MOR
MW	513.704	MOR
MW	481.637	MOR
MW	495.62	MOR
MW	522.69	MOR
MW	584.805	MOR
MW	508.707	MOR
MW	511.732	MOR
MW	523.674	MOR
MW	497.705	MOR
MW	523.674	MOR
MW	509.647	MOR
MW	522.69	MOR
MW	494.636	MOR
MW	507.675	MOR
MW	495.664	MOR
MW	321.424	MOR
MW	458.433	MOR
MW	410.518	MOR
MW	396.491	MOR
MW	407.558	MOR
MW	393.409	MOR
MW	367.493	MOR
MW	367.493	MOR
MW	381.52	MOR
MW	367.493	MOR
MW	353.466	MOR
MW	367.493	MOR
MW	353.466	MOR
MW	339.439	MOR
MW	373.456	MOR
MW	407.533	MOR
MW	361.445	MOR
MW	387.483	MOR
MW	373.456	MOR
MW	387.483	MOR
MW	359.429	MOR
MW	387.483	MOR
MW	373.456	MOR
MW	359.429	MOR
MW	359.429	MOR
MW	345.402	MOR
MW	742.856	MOR
MW	423.988	MOR
MW	395.934	MOR
MW	395.934	MOR
MW	395.934	MOR
MW	379.479	MOR
MW	379.479	MOR
MW	379.479	MOR
MW	389.543	MOR
MW	375.516	MOR
MW	433.502	MOR
MW	433.502	MOR
MW	433.502	MOR
MW	466.412	MOR
MW	425.576	MOR
MW	431.967	MOR
MW	411.549	MOR
MW	431.967	MOR
MW	415.512	MOR
MW	421.544	MOR
MW	423.56	MOR
MW	389.543	MOR
MW	391.559	MOR
MW	377.532	MOR
MW	363.505	MOR
MW	375.472	MOR
MW	361.445	MOR
MW	349.478	MOR
MW	335.451	MOR
MW	355.869	MOR
MW	327.453	MOR
MW	322.412	MOR
MW	322.412	MOR
MW	327.472	MOR
MW	500.336	MOR
MW	347.418	MOR
MW	415.537	MOR
MW	389.499	MOR
MW	375.472	MOR
MW	361.445	MOR
MW	360.461	MOR
MW	346.434	MOR
MW	329.403	MOR
MW	713.789	MOR
MW	611.725	MOR
MW	625.752	MOR
MW	596.685	MOR
MW	453.336	MOR
MW	408.885	MOR
MW	568.675	MOR
MW	466.669	MOR
MW	452.642	MOR
MW	438.615	MOR
MW	418.625	MOR
MW	452.642	MOR
MW	438.615	MOR
MW	492.707	MOR
MW	547.57	MOR
MW	481.478	MOR
MW	466.603	MOR
MW	490.6	MOR
MW	460.574	MOR
MW	490.6	MOR
MW	474.601	MOR
MW	486.612	MOR
MW	490.556	MOR
MW	372.528	MOR
MW	354.538	MOR
MW	358.501	MOR
MW	340.511	MOR
MW	462.653	MOR
MW	462.653	MOR
MW	444.663	MOR
MW	448.626	MOR
MW	561.679	MOR
MW	448.626	MOR
MW	461.562	MOR
MW	430.636	MOR
MW	386.555	MOR
MW	386.555	MOR
MW	506.599	MOR
MW	368.565	MOR
MW	372.528	MOR
MW	372.528	MOR
MW	504.583	MOR
MW	506.599	MOR
MW	354.538	MOR
MW	491.544	MOR
MW	401.554	MOR
MW	429.608	MOR
MW	476.573	MOR
MW	462.546	MOR
MW	515.437	MOR
MW	480.992	MOR
MW	546.617	MOR
MW	427.5324336	MOR
MW	429.608	MOR
MW	433.64	MOR
MW	431.624	MOR
MW	271.404	MOR
MW	431.624	MOR
MW	508.663	MOR
MW	517.674	MOR
MW	517.674	MOR
MW	517.674	MOR
MW	529.685	MOR
MW	528.697	MOR
MW	283.371	MOR
MW	533.738	MOR
MW	510.608	MOR
MW	546.712	MOR
MW	269.344	MOR
MW	285.387	MOR
MW	313.397	MOR
MW	532.685	MOR
MW	431.485	MOR
MW	500.588	MOR
MW	544.6	MOR
MW	539.537	MOR
MW	524.566	MOR
MW	573.436	MOR
MW	518.658	MOR
MW	573.436	MOR
MW	518.658	MOR
MW	575.754	MOR
MW	528.697	MOR
MW	548.753	MOR
MW	528.697	MOR
MW	533.738	MOR
MW	534.726	MOR
MW	535.714	MOR
MW	534.661	MOR
MW	518.662	MOR
MW	519.646	MOR
MW	519.65	MOR
MW	532.689	MOR
MW	532.689	MOR
MW	533.673	MOR
MW	533.673	MOR
MW	532.689	MOR
MW	518.662	MOR
MW	531.701	MOR
MW	299.37	MOR
MW	271.36	MOR
MW	255.361	MOR
MW	509.437	MOR
MW	496.607	MOR
MW	1116.338	MOR
MW	454.523	MOR
MW	549.693	MOR
MW	489.594	MOR
MW	473.595	MOR
MW	366.461	MOR
MW	547.674	MOR
MW	531.675	MOR
MW	560.717	MOR
MW	544.718	MOR
MW	531.675	MOR
MW	515.676	MOR
MW	565.736	MOR
MW	505.637	MOR
MW	489.638	MOR
MW	484.402	MOR
MW	502.392	MOR
MW	502.392	MOR
MW	516.419	MOR
MW	438.402	MOR
MW	456.392	MOR
MW	498.429	MOR
MW	514.428	MOR
MW	318.464	MOR
MW	276.383	MOR
MW	530.883	MOR
MW	466.456	MOR
MW	513.896	MOR
MW	511.468	MOR
MW	485.886	MOR
MW	466.412	MOR
MW	466.412	MOR
MW	545.308	MOR
MW	472.46	MOR
MW	357.497	MOR
MW	369.508	MOR
MW	383.535	MOR
MW	466.412	MOR
MW	480.439	MOR
MW	496.438	MOR
MW	481.427	MOR
MW	491.422	MOR
MW	461.65	MOR
MW	325.5	MOR
MW	593.684	MOR
MW	593.684	MOR
MW	593.684	MOR
MW	593.684	MOR
MW	455.042	MOR
MW	485.024	MOR
MW	468.081	MOR
MW	454.054	MOR
MW	422.009	MOR
MW	420.981	MOR
MW	512.09	MOR
MW	607.711	MOR
MW	607.711	MOR
MW	595.675	MOR
MW	595.675	MOR
MW	501.587	MOR
MW	487.56	MOR
MW	544.135	MOR
MW	498.063000000001	MOR
MW	510.118	MOR
MW	482.064000000001	MOR
MW	445.415	MOR
MW	440.374	MOR
MW	439.386	MOR
MW	467.44	MOR
MW	497.466	MOR
MW	636.753	MOR
MW	636.753	MOR
MW	459.417	MOR
MW	558.162	MOR
MW	492.707	MOR
MW	535.559	MOR
MW	458.433	MOR
MW	434.407	MOR
MW	439.386	MOR
MW	453.413	MOR
MW	466.408	MOR
MW	494.466	MOR
MW	505.489	MOR
MW	489.45	MOR
MW	465.424	MOR
MW	596.685	MOR
MW	419.482	MOR
MW	584.677	MOR
MW	495.58	MOR
MW	499.869	MOR
MW	534.617	MOR
MW	313.445	MOR
MW	343.427	MOR
MW	343.427	MOR
MW	316.401	MOR
MW	495.45	MOR
MW	479.451	MOR
MW	493.478	MOR
MW	507.505	MOR
MW	523.504	MOR
MW	523.504	MOR
MW	316.401	MOR
MW	544.622	MOR
MW	522.594	MOR
MW	508.567	MOR
MW	547.601	MOR
MW	488.577	MOR
MW	474.55	MOR
MW	460.523	MOR
MW	309.457	MOR
MW	295.43	MOR
MW	296.418	MOR
MW	412.581	MOR
MW	502.706	MOR
MW	412.581	MOR
MW	502.706	MOR
MW	322.456	MOR
MW	323.44	MOR
MW	323.44	MOR
MW	411.549	MOR
MW	311.429	MOR
MW	425.576	MOR
MW	294.442	MOR
MW	463.021	MOR
MW	1013.159	MOR
MW	439.603	MOR
MW	453.63	MOR
MW	927.069	MOR
MW	785.855	MOR
MW	751.929	MOR
MW	871.945	MOR
MW	808.037	MOR
MW	751.929	MOR
MW	751.929	MOR
MW	439.603	MOR
MW	451.614	MOR
MW	435.571	MOR
MW	437.587	MOR
MW	522.52	MOR
MW	538.475	MOR
MW	510.465	MOR
MW	524.492	MOR
MW	509.481	MOR
MW	439.330295668	MOR
MW	459.586	MOR
MW	499.607	MOR
MW	520.025	MOR
MW	276.38	MOR
MW	719.883	MOR
MW	523.508	MOR
MW	537.535	MOR
MW	551.562	MOR
MW	338.407	MOR
MW	577.6	MOR
MW	591.627	MOR
MW	537.535	MOR
MW	549.546	MOR
MW	593.643	MOR
MW	565.589	MOR
MW	565.589	MOR
MW	605.654	MOR
MW	563.573	MOR
MW	577.6	MOR
MW	577.6	MOR
MW	447.41	MOR
[truncated: 172,841 more rows]
