# Supplementary material for: A systematic study of key elements underlying molecular property prediction
Source: Nat Commun. 2023 Oct 13;14:6395. doi: 10.1038/s41467-023-41948-6 (PMC10575948; doi:10.1038/s41467-023-41948-6)
Supplement: Supplementary file 4 — Source Data [file 41467_2023_41948_MOESM4_ESM.zip › SourceData/SFig6/SFig6a.txt]

ot	value	mol_prop
MW	431.58	BACE
MW	657.823	BACE
MW	591.754	BACE
MW	591.688	BACE
MW	629.725	BACE
MW	585.606	BACE
MW	645.793	BACE
MW	477.563	BACE
MW	556.727	BACE
MW	562.819	BACE
MW	594.723	BACE
MW	621.749	BACE
MW	619.73	BACE
MW	650.866	BACE
MW	561.662	BACE
MW	582.712	BACE
MW	608.75	BACE
MW	678.582	BACE
MW	607.722	BACE
MW	657.804000000001	BACE
MW	484.636	BACE
MW	643.849	BACE
MW	593.814	BACE
MW	849.998	BACE
MW	560.706	BACE
MW	654.829	BACE
MW	473.042	BACE
MW	402.454	BACE
MW	661.814	BACE
MW	459.676	BACE
MW	684.965	BACE
MW	508.734	BACE
MW	611.71	BACE
MW	443.635	BACE
MW	552.652	BACE
MW	386.479	BACE
MW	511.637	BACE
MW	421.354	BACE
MW	564.751	BACE
MW	439.344	BACE
MW	596.783	BACE
MW	433.405	BACE
MW	579.743	BACE
MW	607.797	BACE
MW	554.708	BACE
MW	572.77	BACE
MW	491.696000000001	BACE
MW	618.705	BACE
MW	439.344	BACE
MW	581.759	BACE
MW	445.376	BACE
MW	378.382	BACE
MW	557.715	BACE
MW	389.337	BACE
MW	369.852	BACE
MW	608.785	BACE
MW	535.777	BACE
MW	530.648	BACE
MW	542.653	BACE
MW	488.737	BACE
MW	371.347	BACE
MW	400.486	BACE
MW	537.769	BACE
MW	505.723000000001	BACE
MW	879.892	BACE
MW	641.743	BACE
MW	569.648	BACE
MW	386.455	BACE
MW	439.344	BACE
MW	452.46	BACE
MW	441.64	BACE
MW	457.321	BACE
MW	473.628	BACE
MW	335.411	BACE
MW	1007.24	BACE
MW	547.635	BACE
MW	407.327	BACE
MW	353.357	BACE
MW	544.803	BACE
MW	389.337	BACE
MW	550.788	BACE
MW	505.651	BACE
MW	1024.251	BACE
MW	483.583	BACE
MW	343.39	BACE
MW	348.431	BACE
MW	654.785	BACE
MW	879.129999999999	BACE
MW	387.527	BACE
MW	611.685	BACE
MW	389.337	BACE
MW	461.439	BACE
MW	559.751	BACE
MW	329.427	BACE
MW	361.409	BACE
MW	360.417	BACE
MW	599.796	BACE
MW	373.839	BACE
MW	536.674	BACE
MW	478.61	BACE
MW	453.933	BACE
MW	668.877	BACE
MW	608.774	BACE
MW	1034.416	BACE
MW	565.722	BACE
MW	451.634	BACE
MW	545.722	BACE
MW	673.943	BACE
MW	367.493	BACE
MW	458.973	BACE
MW	493.672	BACE
MW	408.38	BACE
MW	991.281999999999	BACE
MW	515.766	BACE
MW	532.705	BACE
MW	721.796	BACE
MW	468.409	BACE
MW	351.45	BACE
MW	558.652	BACE
MW	605.681	BACE
MW	410.832	BACE
MW	441.778	BACE
MW	372.836	BACE
MW	323.396	BACE
MW	649.834	BACE
MW	442.95	BACE
MW	371.347	BACE
MW	428.945	BACE
MW	432.935	BACE
MW	451.603	BACE
MW	487.751	BACE
MW	428.965	BACE
MW	439.641	BACE
MW	517.407	BACE
MW	579.762	BACE
MW	319.493	BACE
MW	404.963	BACE
MW	414.514	BACE
MW	487.967	BACE
MW	396.878	BACE
MW	421.354	BACE
MW	481.432	BACE
MW	432.311	BACE
MW	621.749	BACE
MW	522.407	BACE
MW	572.679	BACE
MW	323.44	BACE
MW	460.62	BACE
MW	572.792	BACE
MW	462.611	BACE
MW	492.619	BACE
MW	363.392	BACE
MW	374.464	BACE
MW	386.383	BACE
MW	501.712	BACE
MW	319.388	BACE
MW	492.371	BACE
MW	421.504	BACE
MW	582.712	BACE
MW	347.418	BACE
MW	427.278	BACE
MW	301.797	BACE
MW	432.528	BACE
MW	362.905	BACE
MW	345.426	BACE
MW	400.954	BACE
MW	314.392	BACE
MW	327.815	BACE
MW	348.382	BACE
MW	331.419	BACE
MW	257.337	BACE
MW	460.373	BACE
MW	354.435	BACE
MW	304.393	BACE
MW	340.403	BACE
MW	348.878	BACE
MW	322.408	BACE
MW	338.205	BACE
MW	291.378	BACE
MW	306.369	BACE
MW	236.34	BACE
MW	245.326	BACE
MW	387.528	BACE
MW	323.372	BACE
MW	237.306	BACE
MW	296.33	BACE
MW	327.411	BACE
MW	276.343	BACE
MW	317.365	BACE
MW	254.293	BACE
MW	273.809	BACE
MW	322.432	BACE
MW	199.257	BACE
MW	293.798	BACE
MW	194.273	BACE
MW	241.294	BACE
MW	251.717	BACE
MW	225.679	BACE
MW	214.272	BACE
MW	232.714	BACE
MW	144.177	BACE
MW	144.177	BACE
MW	266.361	BACE
MW	153.185	BACE
MW	1350.495	BACE
MW	658.863	BACE
MW	933.046	BACE
MW	608.706	BACE
MW	685.814	BACE
MW	851.97	BACE
MW	890.989	BACE
MW	458.547	BACE
MW	701.931	BACE
MW	373.889	BACE
MW	659.829	BACE
MW	455.543	BACE
MW	458.547	BACE
MW	896.023	BACE
MW	345.426	BACE
MW	453.531	BACE
MW	419.549	BACE
MW	571.72	BACE
MW	485.997	BACE
MW	666.865	BACE
MW	730.948	BACE
MW	561.722	BACE
MW	432.429	BACE
MW	464.378	BACE
MW	324.409	BACE
MW	341.822	BACE
MW	445.523	BACE
MW	372.448	BACE
MW	323.396	BACE
MW	546.692	BACE
MW	343.41	BACE
MW	503.711	BACE
MW	266.324	BACE
MW	606.791	BACE
MW	300.405	BACE
MW	311.429	BACE
MW	311.429	BACE
MW	226.304	BACE
MW	541.09	BACE
MW	527.063	BACE
MW	220.336	BACE
MW	166.244	BACE
MW	152.217	BACE
MW	138.19	BACE
MW	403.57	BACE
MW	615.742	BACE
MW	498.663	BACE
MW	484.636	BACE
MW	639.764	BACE
MW	637.867	BACE
MW	612.791	BACE
MW	706.855	BACE
MW	706.855	BACE
MW	597.777	BACE
MW	538.684	BACE
MW	502.626	BACE
MW	612.738	BACE
MW	663.905	BACE
MW	601.605	BACE
MW	577.661	BACE
MW	603.577	BACE
MW	617.604	BACE
MW	568.632	BACE
MW	534.643	BACE
MW	509.646	BACE
MW	481.531	BACE
MW	415.581	BACE
MW	625.834	BACE
MW	494.545	BACE
MW	657.823	BACE
MW	691.84	BACE
MW	692.828	BACE
MW	773.864	BACE
MW	585.769	BACE
MW	538.684	BACE
MW	625.737	BACE
MW	567.654	BACE
MW	656.747	BACE
MW	730.877	BACE
MW	547.635	BACE
MW	835.971	BACE
MW	579.787	BACE
MW	649.834	BACE
MW	520.694	BACE
MW	484.636	BACE
MW	514.662	BACE
MW	814.018	BACE
MW	538.684	BACE
MW	549.761	BACE
MW	498.663	BACE
MW	610.722	BACE
MW	680.813	BACE
MW	621.714	BACE
MW	579.787	BACE
MW	691.84	BACE
MW	514.662	BACE
MW	616.77	BACE
MW	555.721	BACE
MW	546.693	BACE
MW	597.846	BACE
MW	569.748	BACE
MW	654.775	BACE
MW	452.619	BACE
MW	638.776	BACE
MW	579.787	BACE
MW	540.681	BACE
MW	600.771	BACE
MW	593.814	BACE
MW	593.814	BACE
MW	466.646	BACE
MW	692.828	BACE
MW	633.813	BACE
MW	709.836	BACE
MW	647.784	BACE
MW	695.784	BACE
MW	515.618	BACE
MW	533.608	BACE
MW	615.588	BACE
MW	433.39	BACE
MW	411.48	BACE
MW	679.829	BACE
MW	597.777	BACE
MW	605.825	BACE
MW	468.482	BACE
MW	502.626	BACE
MW	502.626	BACE
MW	579.787	BACE
MW	567.654	BACE
MW	567.776	BACE
MW	551.664	BACE
MW	606.581	BACE
MW	547.635	BACE
MW	593.814	BACE
MW	593.695	BACE
MW	587.763	BACE
MW	616.682	BACE
MW	513.684	BACE
MW	577.727	BACE
MW	632.807	BACE
MW	505.676	BACE
MW	510.655	BACE
MW	389.463	BACE
MW	470.018	BACE
MW	517.609	BACE
MW	463.516	BACE
MW	501.091	BACE
MW	592.711	BACE
MW	502.626	BACE
MW	695.809	BACE
MW	667.755	BACE
MW	511.668	BACE
MW	553.749	BACE
MW	574.742	BACE
MW	605.825	BACE
MW	573.758	BACE
MW	597.777	BACE
MW	563.719	BACE
MW	599.796	BACE
MW	609.813	BACE
MW	665.802	BACE
MW	612.738000000001	BACE
MW	681.782	BACE
MW	660.782	BACE
MW	690.808	BACE
MW	527.711	BACE
MW	422.435	BACE
MW	835.971	BACE
MW	417.488	BACE
MW	642.242	BACE
MW	426.398	BACE
MW	387.361	BACE
MW	401.388	BACE
MW	399.397	BACE
MW	427.451	BACE
MW	425.382	BACE
MW	425.382	BACE
MW	622.693	BACE
MW	417.553	BACE
MW	723.857	BACE
MW	378.411	BACE
MW	406.465	BACE
MW	422.485	BACE
MW	374.444	BACE
MW	575.689	BACE
MW	579.652	BACE
MW	552.633	BACE
MW	610.703	BACE
MW	708.848	BACE
MW	509.652	BACE
MW	637.823	BACE
MW	676.687	BACE
MW	424.976	BACE
MW	641.833	BACE
MW	505.676	BACE
MW	538.684	BACE
MW	563.788	BACE
MW	757.88	BACE
MW	738.874	BACE
MW	417.387	BACE
MW	636.72	BACE
MW	375.835	BACE
MW	577.661	BACE
MW	456.496	BACE
MW	676.85	BACE
MW	553.705	BACE
MW	688.792	BACE
MW	431.414	BACE
MW	611.685	BACE
MW	419.363	BACE
MW	563.634	BACE
MW	499.468	BACE
MW	550.642	BACE
MW	577.727	BACE
MW	538.663	BACE
MW	704.813	BACE
MW	573.736	BACE
MW	376.819	BACE
MW	555.721	BACE
MW	485.63	BACE
MW	613.682	BACE
MW	431.58	BACE
MW	405.483	BACE
MW	534.721	BACE
MW	587.763	BACE
MW	371.828	BACE
MW	439.494	BACE
MW	626.765	BACE
MW	429.608	BACE
MW	404.558	BACE
MW	574.689	BACE
MW	420.492	BACE
MW	607.841	BACE
MW	575.752	BACE
MW	372.428	BACE
MW	652.74	BACE
MW	544.716	BACE
MW	719.894	BACE
MW	412.799	BACE
MW	649.756	BACE
MW	607.797	BACE
MW	488.599	BACE
MW	637.823	BACE
MW	589.779	BACE
MW	358.445	BACE
MW	547.635	BACE
MW	526.698	BACE
MW	594.658	BACE
MW	619.73	BACE
MW	504.642	BACE
MW	571.742	BACE
MW	600.771	BACE
MW	370.84	BACE
MW	437.756	BACE
MW	566.638	BACE
MW	582.712	BACE
MW	653.791	BACE
MW	535.637	BACE
MW	511.668	BACE
MW	525.695	BACE
MW	470.45	BACE
MW	405.433	BACE
MW	404.445	BACE
MW	550.676	BACE
MW	675.794	BACE
MW	415.415	BACE
MW	401.413	BACE
MW	415.44	BACE
MW	369.371	BACE
MW	397.425	BACE
MW	395.409	BACE
MW	399.397	BACE
MW	413.424	BACE
MW	399.397	BACE
MW	401.413	BACE
MW	413.399	BACE
MW	427.426	BACE
MW	419.378	BACE
MW	409.533	BACE
MW	622.777	BACE
MW	417.517	BACE
MW	443.555	BACE
MW	406.465	BACE
MW	434.519	BACE
MW	434.519	BACE
MW	418.476	BACE
MW	566.719	BACE
MW	613.682	BACE
MW	586.744	BACE
MW	565.654	BACE
MW	678.772	BACE
MW	527.711	BACE
MW	409.436	BACE
MW	386.908	BACE
MW	465.384	BACE
MW	524.682	BACE
MW	499.657	BACE
MW	633.757	BACE
MW	593.67	BACE
MW	583.819	BACE
MW	583.775	BACE
MW	612.694	BACE
MW	607.573	BACE
MW	588.716	BACE
MW	403.91	BACE
MW	376.819	BACE
MW	470.43	BACE
MW	489.627	BACE
MW	519.722	BACE
MW	536.578	BACE
MW	479.638	BACE
MW	385.87	BACE
MW	673.803	BACE
MW	548.792	BACE
MW	613.682	BACE
MW	558.69	BACE
MW	507.648	BACE
MW	463.338	BACE
MW	593.67	BACE
MW	649.78	BACE
MW	557.659	BACE
MW	626.721	BACE
MW	650.747	BACE
MW	422.532	BACE
MW	398.772	BACE
MW	433.217	BACE
MW	573.714	BACE
MW	707.82	BACE
MW	706.876	BACE
MW	517.694	BACE
MW	443.635	BACE
MW	395.341	BACE
MW	374.803	BACE
MW	594.658	BACE
MW	576.719	BACE
MW	608.71	BACE
MW	501.648	BACE
MW	404.297	BACE
MW	401.413	BACE
MW	451.452	BACE
MW	542.672	BACE
MW	623.718	BACE
MW	493.115	BACE
MW	579.787	BACE
MW	471.414	BACE
MW	387.443	BACE
MW	372.432	BACE
MW	372.428	BACE
MW	361.38	BACE
MW	390.418	BACE
MW	422.435	BACE
MW	387.43	BACE
MW	421.394	BACE
MW	397.425	BACE
MW	411.355	BACE
MW	455.383	BACE
MW	437.393	BACE
MW	429.442	BACE
MW	636.72	BACE
MW	628.14	BACE
MW	389.463	BACE
MW	403.49	BACE
MW	396.401	BACE
MW	432.381	BACE
MW	384.411	BACE
MW	352.413	BACE
MW	368.868	BACE
MW	487.432	BACE
MW	568.685	BACE
MW	721.847	BACE
MW	416.55	BACE
MW	525.617	BACE
MW	362.792	BACE
MW	386.858	BACE
MW	603.634	BACE
MW	566.788	BACE
MW	608.71	BACE
MW	610.722	BACE
MW	591.688	BACE
MW	388.349	BACE
MW	358.853	BACE
MW	541.625	BACE
MW	594.683	BACE
MW	573.758	BACE
MW	449.612	BACE
MW	591.704	BACE
MW	595.646	BACE
MW	453.448	BACE
MW	401.554	BACE
MW	615.766	BACE
MW	510.646	BACE
MW	449.411	BACE
MW	598.658	BACE
MW	406.873	BACE
MW	472.697	BACE
MW	515.618	BACE
MW	605.597	BACE
MW	387.842	BACE
MW	403.311	BACE
MW	467.401	BACE
MW	465.479	BACE
MW	631.722	BACE
MW	503.654	BACE
MW	622.777	BACE
MW	387.842	BACE
MW	397.237	BACE
MW	517.647	BACE
MW	607.697	BACE
MW	577.731	BACE
MW	394.475	BACE
MW	440.425	BACE
MW	367.412	BACE
MW	378.382	BACE
MW	513.985	BACE
MW	403.404	BACE
MW	415.44	BACE
MW	383.398	BACE
MW	429.442	BACE
MW	484.564	BACE
MW	379.399	BACE
MW	410.428	BACE
MW	366.421	BACE
MW	378.457	BACE
MW	389.818	BACE
MW	387.361	BACE
MW	449.489	BACE
MW	518.678	BACE
MW	480.34	BACE
MW	618.723	BACE
MW	592.685	BACE
MW	497.628	BACE
MW	493.665	BACE
MW	552.633	BACE
MW	499.647	BACE
MW	629.493	BACE
MW	458.329	BACE
MW	635.776	BACE
MW	475.675	BACE
MW	397.237	BACE
MW	491.618	BACE
MW	587.688	BACE
MW	376.819	BACE
MW	488.599	BACE
MW	459.601	BACE
MW	520.694	BACE
MW	376.485	BACE
MW	499.657	BACE
MW	485.639	BACE
MW	353.451	BACE
MW	591.704	BACE
MW	487.655	BACE
MW	517.647	BACE
MW	574.786	BACE
MW	614.851	BACE
MW	416.481	BACE
MW	430.508	BACE
MW	444.535	BACE
MW	390.418	BACE
MW	360.392	BACE
MW	398.413	BACE
MW	429.467	BACE
MW	401.413	BACE
MW	796.025	BACE
MW	411.509	BACE
MW	396.401	BACE
MW	394.353	BACE
MW	645.749	BACE
MW	549.753	BACE
MW	690.808	BACE
MW	661.814	BACE
MW	681.845	BACE
MW	497.475	BACE
MW	514.481	BACE
MW	493.665	BACE
MW	474.458	BACE
MW	448.323	BACE
MW	458.329	BACE
MW	492.448	BACE
MW	647.765	BACE
MW	619.711	BACE
MW	539.722	BACE
MW	470.45	BACE
MW	546.732	BACE
MW	430.508	BACE
MW	444.388	BACE
MW	378.382	BACE
MW	444.388	BACE
MW	441.4	BACE
MW	540.5	BACE
MW	532.652	BACE
MW	383.423	BACE
MW	425.467	BACE
MW	475.6	BACE
MW	521.699	BACE
MW	344.418	BACE
MW	383.423	BACE
MW	408.864	BACE
MW	583.675000000001	BACE
MW	404.392	BACE
MW	576.762	BACE
MW	611.685	BACE
MW	382.317	BACE
MW	715.862	BACE
MW	600.824	BACE
MW	399.76	BACE
MW	548.651	BACE
MW	602.593	BACE
MW	365.433	BACE
MW	416.48	BACE
MW	353.466	BACE
MW	456.546	BACE
MW	386.459	BACE
MW	344.378	BACE
MW	513.001	BACE
MW	429.345	BACE
MW	443.372	BACE
MW	636.696	BACE
MW	526.645	BACE
MW	401.474	BACE
MW	349.419	BACE
MW	530.53	BACE
MW	379.46	BACE
MW	597.777	BACE
MW	509.652	BACE
MW	565.729	BACE
MW	596.655	BACE
MW	574.67	BACE
MW	403.404	BACE
MW	548.632	BACE
MW	547.635	BACE
MW	608.75	BACE
MW	605.684	BACE
MW	590.716	BACE
MW	503.654000000001	BACE
MW	561.662	BACE
MW	439.494	BACE
MW	553.627	BACE
MW	501.644	BACE
MW	512.215	BACE
MW	474.56	BACE
MW	456.423	BACE
MW	484.477	BACE
MW	358.405	BACE
MW	419.403	BACE
MW	423.41	BACE
MW	345.349	BACE
MW	393.426	BACE
MW	377.473	BACE
MW	383.864	BACE
MW	563.634	BACE
MW	618.749	BACE
MW	532.705	BACE
MW	571.758	BACE
MW	556.705	BACE
MW	421.479	BACE
MW	594.654	BACE
MW	510.646	BACE
MW	378.354	BACE
MW	487.611000000001	BACE
MW	410.521	BACE
MW	532.652	BACE
MW	415.472	BACE
MW	616.707	BACE
MW	402.454	BACE
MW	400.438	BACE
MW	373.403	BACE
MW	401.457	BACE
MW	397.425	BACE
MW	366.421	BACE
MW	349.419	BACE
MW	545.726	BACE
MW	471.603	BACE
MW	424.565	BACE
MW	397.482	BACE
MW	537.675	BACE
MW	566.735	BACE
MW	475.65	BACE
MW	468.565	BACE
MW	372.831	BACE
MW	420.557	BACE
MW	371.444	BACE
MW	353.397	BACE
MW	399.478	BACE
MW	518.669	BACE
MW	380.448	BACE
MW	357.417	BACE
MW	457.585	BACE
MW	439.409	BACE
MW	347.382	BACE
MW	434.45	BACE
MW	509.664	BACE
MW	479.657	BACE
MW	512.215	BACE
MW	360.373	BACE
MW	405.412	BACE
MW	462.35	BACE
MW	599.674	BACE
MW	506.046	BACE
MW	500.635	BACE
MW	485.555	BACE
MW	401.457	BACE
MW	671.787	BACE
MW	336.395	BACE
MW	501.673	BACE
MW	487.611	BACE
MW	440.547	BACE
MW	384.439	BACE
MW	484.682	BACE
MW	483.579	BACE
MW	411.355	BACE
MW	618.705	BACE
MW	433.369	BACE
MW	523.641	BACE
MW	451.584	BACE
MW	410.836	BACE
MW	612.762	BACE
MW	590.669	BACE
MW	381.414	BACE
MW	637.823	BACE
MW	344.418	BACE
MW	354.385	BACE
MW	498.504	BACE
MW	400.482	BACE
MW	342.402	BACE
MW	487.655	BACE
MW	501.591	BACE
MW	477.666	BACE
MW	531.636	BACE
MW	392.842	BACE
MW	493.684	BACE
MW	431.421	BACE
MW	410.452	BACE
MW	398.416	BACE
MW	362.792	BACE
MW	478.604	BACE
MW	503.654	BACE
MW	769.864	BACE
MW	372.432	BACE
MW	431.547	BACE
MW	363.446	BACE
MW	691.84	BACE
MW	496.491	BACE
MW	538.709000000001	BACE
MW	354.385	BACE
MW	501.673	BACE
MW	397.438	BACE
MW	386.459	BACE
MW	550.808	BACE
MW	460.66	BACE
MW	501.644	BACE
MW	645.749	BACE
MW	337.383	BACE
MW	401.776	BACE
MW	430.463	BACE
MW	515.665000000001	BACE
MW	661.692	BACE
MW	496.619	BACE
MW	484.611	BACE
MW	505.062	BACE
MW	489.627	BACE
MW	331.322	BACE
MW	518.625	BACE
MW	356.429	BACE
MW	457.965	BACE
MW	661.792	BACE
MW	552.524	BACE
MW	592.776	BACE
MW	621.824	BACE
MW	487.611000000001	BACE
MW	487.655	BACE
MW	391.5	BACE
MW	587.763	BACE
MW	545.726	BACE
MW	444.49	BACE
MW	484.477	BACE
MW	632.807	BACE
MW	579.668	BACE
MW	446.633	BACE
MW	433.563	BACE
MW	443.372	BACE
MW	397.328	BACE
MW	469.671	BACE
MW	443.493	BACE
MW	551.72	BACE
MW	516.653	BACE
MW	358.442	BACE
MW	613.682	BACE
MW	477.62	BACE
MW	620.721	BACE
MW	589.55	BACE
MW	459.601	BACE
MW	519.089	BACE
MW	484.686	BACE
MW	599.524	BACE
MW	463.345	BACE
MW	562.65	BACE
MW	467.527	BACE
MW	382.42	BACE
MW	546.679	BACE
MW	546.679	BACE
MW	739.838	BACE
MW	348.431	BACE
MW	571.742	BACE
MW	858.096	BACE
MW	449.411	BACE
MW	723.863	BACE
MW	536.718	BACE
MW	498.625	BACE
MW	386.411	BACE
MW	410.399	BACE
MW	514.637000000001	BACE
MW	473.433	BACE
MW	489.627	BACE
MW	355.344	BACE
MW	383.879	BACE
MW	368.444	BACE
MW	485.555	BACE
MW	383.492	BACE
MW	531.655	BACE
MW	420.53	BACE
MW	357.417	BACE
MW	341.455	BACE
MW	381.52	BACE
MW	458.974	BACE
MW	613.682	BACE
MW	489.583	BACE
MW	449.537	BACE
MW	502.679	BACE
MW	364.327	BACE
MW	371.828	BACE
MW	400.486	BACE
MW	613.845	BACE
MW	483.448	BACE
MW	558.652	BACE
MW	632.807	BACE
MW	324.815	BACE
MW	440.77	BACE
MW	488.643	BACE
MW	445.376	BACE
MW	465.63	BACE
MW	396.454	BACE
MW	517.641	BACE
MW	367.493	BACE
MW	437.49	BACE
MW	356.429	BACE
MW	526.648000000001	BACE
MW	445.574	BACE
MW	528.67	BACE
MW	381.501	BACE
MW	435.539	BACE
MW	357.801	BACE
MW	530.68	BACE
MW	523.766000000001	BACE
MW	435.585	BACE
MW	465.63	BACE
MW	496.609	BACE
MW	470.45	BACE
MW	530.776	BACE
MW	499.647	BACE
MW	432.606	BACE
MW	363.446	BACE
MW	517.641	BACE
MW	498.638	BACE
MW	434.496	BACE
MW	471.612	BACE
MW	396.511	BACE
MW	467.527	BACE
MW	415.541	BACE
MW	542.695	BACE
MW	490.615	BACE
MW	566.735	BACE
MW	411.44	BACE
MW	452.945	BACE
MW	453.933	BACE
MW	460.589	BACE
MW	572.686	BACE
MW	687.83	BACE
MW	331.416	BACE
MW	494.637	BACE
MW	367.331	BACE
MW	436.527	BACE
MW	427.937	BACE
MW	463.345	BACE
MW	335.407	BACE
MW	453.933	BACE
MW	543.416	BACE
MW	407.436	BACE
MW	397.891	BACE
MW	431.927	BACE
MW	691.794	BACE
MW	520.597	BACE
MW	511.668	BACE
MW	518.649	BACE
MW	344.393	BACE
MW	565.729	BACE
MW	480.629	BACE
MW	363.424	BACE
MW	361.47	BACE
MW	342.424	BACE
MW	399.923	BACE
MW	456.424	BACE
MW	435.585	BACE
MW	415.415	BACE
MW	531.723	BACE
MW	445.994	BACE
MW	376.847	BACE
MW	422.435	BACE
MW	517.637000000001	BACE
MW	501.688	BACE
MW	441.362	BACE
MW	429.993	BACE
MW	536.781	BACE
MW	445.53	BACE
MW	459.557	BACE
MW	408.505	BACE
MW	452.945	BACE
MW	532.813	BACE
MW	661.814	BACE
MW	490.465	BACE
MW	437.849	BACE
MW	445.574	BACE
MW	481.476	BACE
MW	403.955	BACE
MW	411.465	BACE
MW	332.363	BACE
MW	389.928	BACE
MW	312.438	BACE
MW	413.506	BACE
MW	432.535	BACE
MW	604.812	BACE
MW	460.66	BACE
MW	445.574	BACE
MW	516.653000000001	BACE
MW	349.394	BACE
MW	440.77	BACE
MW	495.612	BACE
MW	462.561	BACE
MW	466.443	BACE
MW	406.413	BACE
MW	530.636000000001	BACE
MW	396.878	BACE
MW	445.53	BACE
MW	467.449	BACE
MW	385.896	BACE
MW	358.854	BACE
MW	446.562	BACE
MW	341.842	BACE
MW	453.448	BACE
MW	361.47	BACE
MW	515.739	BACE
MW	499.622000000001	BACE
MW	377.375	BACE
MW	404.514	BACE
MW	452.945	BACE
MW	473.628	BACE
MW	362.393	BACE
MW	500.610000000001	BACE
MW	428.921	BACE
MW	551.668	BACE
MW	554.48	BACE
MW	451.957	BACE
MW	608.75	BACE
MW	393.491	BACE
MW	727.829	BACE
MW	395.547	BACE
MW	435.539	BACE
MW	677.813	BACE
MW	463.639	BACE
MW	456.424	BACE
MW	359.376	BACE
MW	406.413	BACE
MW	377.375	BACE
MW	612.65	BACE
MW	564.65	BACE
MW	626.721	BACE
MW	485.639000000001	BACE
MW	370.473	BACE
MW	430.956	BACE
MW	452.949	BACE
MW	441.502	BACE
MW	271.364	BACE
MW	448.605	BACE
MW	546.66	BACE
MW	515.625000000001	BACE
MW	604.762	BACE
MW	284.388	BACE
MW	433.319	BACE
MW	357.801	BACE
MW	341.455	BACE
MW	277.412	BACE
MW	383.442	BACE
MW	441.964	BACE
MW	385.445	BACE
MW	483.579	BACE
MW	580.652	BACE
MW	388.553	BACE
MW	460.66	BACE
MW	550.670000000001	BACE
MW	472.61	BACE
MW	417.94	BACE
MW	410.832	BACE
MW	358.397	BACE
MW	408.505	BACE
MW	434.578	BACE
MW	576.668	BACE
MW	464.583	BACE
MW	399.372	BACE
MW	347.462	BACE
MW	327.359	BACE
MW	759.873	BACE
MW	427.937	BACE
MW	326.403	BACE
MW	321.424	BACE
MW	516.653	BACE
MW	571.742	BACE
MW	516.609000000001	BACE
MW	502.582000000001	BACE
MW	405.509	BACE
MW	469.474	BACE
MW	448.584	BACE
MW	308.385	BACE
MW	420.513	BACE
MW	445.376	BACE
MW	544.669	BACE
MW	405.38	BACE
MW	409.468	BACE
MW	341.499	BACE
MW	445.376	BACE
MW	501.598	BACE
MW	499.447	BACE
MW	332.451	BACE
MW	349.312	BACE
MW	417.455	BACE
MW	442.605	BACE
MW	371.391	BACE
MW	724.827	BACE
MW	742.817	BACE
MW	701.789	BACE
MW	543.688	BACE
MW	526.658	BACE
MW	385.471	BACE
MW	410.832	BACE
MW	464.577	BACE
MW	483.583	BACE
MW	514.637	BACE
MW	454.975	BACE
MW	451.603	BACE
MW	402.58	BACE
MW	431.967	BACE
MW	372.424	BACE
MW	459.557	BACE
MW	481.554	BACE
MW	501.047	BACE
MW	476.638	BACE
MW	515.631	BACE
MW	365.433	BACE
MW	461.373	BACE
MW	451.603	BACE
MW	410.521	BACE
MW	372.424	BACE
MW	720.836	BACE
MW	404.552	BACE
MW	552.652	BACE
MW	463.593	BACE
MW	438.96	BACE
MW	703.805	BACE
MW	470.584	BACE
MW	688.888	BACE
MW	325.387	BACE
MW	396.849	BACE
MW	378.411	BACE
MW	357.91	BACE
MW	670.818	BACE
MW	312.438	BACE
MW	312.438	BACE
MW	392.842	BACE
MW	330.775	BACE
MW	689.778	BACE
MW	552.652	BACE
MW	378.859	BACE
MW	509.739	BACE
MW	487.655	BACE
MW	385.471	BACE
MW	393.83	BACE
MW	531.699	BACE
MW	299.761	BACE
MW	396.494	BACE
MW	446.633	BACE
MW	490.665	BACE
MW	618.86	BACE
MW	336.395	BACE
MW	471.528	BACE
MW	472.556	BACE
MW	475.604	BACE
MW	401.939	BACE
MW	389.886	BACE
MW	299.761	BACE
MW	454.27	BACE
MW	341.418	BACE
MW	599.685	BACE
MW	266.304	BACE
MW	527.75	BACE
MW	406.917	BACE
MW	441.617	BACE
MW	442.393	BACE
MW	497.475	BACE
MW	355.845	BACE
MW	356.47	BACE
MW	393.487	BACE
MW	361.874	BACE
MW	359.473	BACE
MW	483.701	BACE
MW	410.521	BACE
MW	424.548	BACE
MW	422.485	BACE
MW	363.461	BACE
MW	452.591	BACE
MW	295.342	BACE
MW	564.728	BACE
MW	722.905	BACE
MW	525.67	BACE
MW	296.37	BACE
MW	373.456	BACE
MW	424.859	BACE
MW	372.812	BACE
MW	363.461	BACE
MW	395.894	BACE
MW	435.272	BACE
MW	265.316	BACE
MW	422.532	BACE
MW	295.342	BACE
MW	626.721	BACE
MW	293.37	BACE
MW	867.988	BACE
MW	613.682	BACE
MW	692.879	BACE
MW	648.723	BACE
MW	614.74	BACE
MW	378.382	BACE
MW	359.385	BACE
MW	502.722	BACE
MW	461.529	BACE
MW	491.633	BACE
MW	375.536	BACE
MW	525.67	BACE
MW	324.403	BACE
MW	358.854	BACE
MW	361.489	BACE
MW	465.63	BACE
MW	522.754	BACE
MW	510.257	BACE
MW	335.407	BACE
MW	623.578	BACE
MW	484.436	BACE
MW	447.571	BACE
MW	464.577	BACE
MW	613.682	BACE
MW	559.751	BACE
MW	475.624	BACE
MW	392.842	BACE
MW	422.496	BACE
MW	556.727	BACE
MW	427.593	BACE
MW	442.393	BACE
MW	325.415	BACE
MW	401.554	BACE
MW	396.511	BACE
MW	381.503	BACE
MW	521.682	BACE
MW	533.671	BACE
MW	335.427	BACE
MW	607.797	BACE
MW	368.393	BACE
MW	541.669	BACE
MW	325.387	BACE
MW	443.568	BACE
MW	339.464	BACE
MW	442.53	BACE
MW	508.704	BACE
MW	336.395	BACE
MW	529.705	BACE
MW	300.789	BACE
MW	461.583	BACE
MW	725.811	BACE
MW	558.703	BACE
MW	305.381	BACE
MW	552.524	BACE
MW	509.691	BACE
MW	372.424	BACE
MW	352.398	BACE
MW	411.529	BACE
MW	365.433	BACE
MW	456.977	BACE
MW	345.402	BACE
MW	363.461	BACE
MW	339.464	BACE
MW	484.571	BACE
MW	372.469	BACE
MW	593.77	BACE
MW	298.411	BACE
MW	344.418	BACE
MW	553.7	BACE
MW	625.812	BACE
MW	399.493	BACE
MW	363.392	BACE
MW	391.515	BACE
MW	342.443	BACE
MW	376.267	BACE
MW	312.398	BACE
MW	619.783	BACE
MW	377.513	BACE
MW	333.435	BACE
MW	452.591	BACE
MW	611.785	BACE
MW	434.557	BACE
MW	440.77	BACE
MW	475.624	BACE
MW	517.681	BACE
MW	628.756	BACE
MW	649.713	BACE
MW	663.74	BACE
MW	757.828	BACE
MW	769.864	BACE
MW	739.862	BACE
MW	700.805	BACE
MW	499.666000000001	BACE
MW	417.52	BACE
MW	650.798	BACE
MW	690.86	BACE
MW	689.916	BACE
MW	455.372	BACE
MW	581.571	BACE
MW	438.548	BACE
MW	296.37	BACE
MW	529.617	BACE
MW	544.693	BACE
MW	514.643	BACE
MW	361.445	BACE
MW	360.373	BACE
MW	342.786	BACE
MW	557.668	BACE
MW	625.812	BACE
MW	474.622	BACE
MW	359.473	BACE
MW	462.611	BACE
MW	346.39	BACE
MW	334.423	BACE
MW	349.394	BACE
MW	608.781	BACE
MW	264.332	BACE
MW	346.789	BACE
MW	375.472	BACE
MW	323.421	BACE
MW	347.418	BACE
MW	597.758	BACE
MW	363.486	BACE
MW	591.729	BACE
MW	605.756	BACE
MW	554.688	BACE
MW	324.403	BACE
MW	595.786	BACE
MW	590.741	BACE
MW	609.813	BACE
MW	551.668	BACE
MW	390.487	BACE
MW	355.445	BACE
MW	257.337	BACE
MW	557.668	BACE
MW	414.367	BACE
MW	335.471	BACE
MW	603.726	BACE
MW	308.179	BACE
MW	323.396	BACE
MW	321.404	BACE
MW	356.429	BACE
MW	363.461	BACE
MW	390.504	BACE
MW	659.829	BACE
MW	359.375	BACE
MW	542.697	BACE
MW	558.652	BACE
MW	542.697	BACE
MW	448.584	BACE
MW	620.811	BACE
MW	345.446	BACE
MW	363.461	BACE
MW	361.445	BACE
MW	361.445	BACE
MW	570.751	BACE
MW	557.644	BACE
MW	274.389	BACE
MW	317.392	BACE
MW	578.73	BACE
MW	565.686	BACE
MW	605.776000000001	BACE
MW	344.817	BACE
MW	604.768	BACE
MW	593.74	BACE
MW	321.4	BACE
MW	356.357	BACE
MW	617.811	BACE
MW	631.794	BACE
MW	512.671	BACE
MW	551.659	BACE
MW	402.268	BACE
MW	617.811	BACE
MW	568.72	BACE
MW	423.549	BACE
MW	371.828	BACE
MW	371.828	BACE
MW	389.818	BACE
MW	347.486	BACE
MW	635.802	BACE
MW	682.862	BACE
MW	542.697	BACE
MW	310.422	BACE
MW	589.757	BACE
MW	540.725	BACE
MW	317.392	BACE
MW	387.483	BACE
MW	583.753	BACE
MW	294.358	BACE
MW	324.38	BACE
MW	278.808	BACE
MW	500.663	BACE
MW	322.408	BACE
MW	342.355	BACE
MW	589.757	BACE
MW	331.419	BACE
MW	621.824	BACE
MW	372.881	BACE
MW	422.496	BACE
MW	592.782	BACE
MW	367.493	BACE
MW	329.787	BACE
MW	319.364	BACE
MW	323.421	BACE
MW	311.36	BACE
MW	416.339	BACE
MW	477.653	BACE
MW	592.782	BACE
MW	337.448	BACE
MW	348.406	BACE
MW	402.901	BACE
MW	375.472	BACE
MW	414.367	BACE
MW	362.905	BACE
MW	307.353	BACE
MW	360.417	BACE
MW	441.367	BACE
MW	374.444	BACE
MW	544.669	BACE
MW	356.857	BACE
MW	430.939	BACE
MW	424.929	BACE
MW	348.878	BACE
MW	358.418	BACE
MW	409.894	BACE
MW	350.894	BACE
MW	420.53	BACE
MW	572.679	BACE
MW	543.685	BACE
MW	560.737	BACE
MW	592.735	BACE
MW	558.696	BACE
MW	571.678	BACE
MW	607.733	BACE
MW	478.617	BACE
MW	351.242	BACE
MW	292.386	BACE
MW	348.406	BACE
MW	331.419	BACE
MW	257.337	BACE
MW	390.918	BACE
MW	464.577	BACE
MW	415.429	BACE
MW	337.448	BACE
MW	229.283	BACE
MW	380.879	BACE
MW	294.786	BACE
MW	374.847	BACE
MW	305.381	BACE
MW	338.367	BACE
MW	295.18	BACE
MW	336.395	BACE
MW	245.326	BACE
MW	244.363	BACE
MW	385.899	BACE
MW	320.824	BACE
MW	336.867	BACE
MW	360.82	BACE
MW	404.945	BACE
MW	374.847	BACE
MW	364.901	BACE
MW	350.874	BACE
MW	394.906	BACE
MW	374.847	BACE
MW	376.932	BACE
MW	343.818	BACE
MW	380.9	BACE
MW	350.874	BACE
MW	346.438	BACE
MW	308.813	BACE
MW	167.599	BACE
MW	366.873	BACE
MW	364.877	BACE
MW	357.845	BACE
MW	320.19	BACE
MW	317.392	BACE
MW	306.797	BACE
NumHAcceptors	4	BACE
NumHAcceptors	5	BACE
NumHAcceptors	6	BACE
NumHAcceptors	6	BACE
NumHAcceptors	5	BACE
NumHAcceptors	4	BACE
NumHAcceptors	6	BACE
NumHAcceptors	4	BACE
NumHAcceptors	5	BACE
NumHAcceptors	3	BACE
NumHAcceptors	4	BACE
NumHAcceptors	4	BACE
NumHAcceptors	5	BACE
NumHAcceptors	6	BACE
NumHAcceptors	5	BACE
NumHAcceptors	4	BACE
NumHAcceptors	4	BACE
NumHAcceptors	3	BACE
NumHAcceptors	4	BACE
NumHAcceptors	5	BACE
NumHAcceptors	4	BACE
NumHAcceptors	5	BACE
NumHAcceptors	7	BACE
NumHAcceptors	8	BACE
NumHAcceptors	4	BACE
NumHAcceptors	5	BACE
NumHAcceptors	5	BACE
NumHAcceptors	7	BACE
NumHAcceptors	4	BACE
NumHAcceptors	4	BACE
NumHAcceptors	8	BACE
NumHAcceptors	6	BACE
NumHAcceptors	5	BACE
NumHAcceptors	3	BACE
NumHAcceptors	6	BACE
NumHAcceptors	5	BACE
NumHAcceptors	3	BACE
NumHAcceptors	6	BACE
NumHAcceptors	5	BACE
NumHAcceptors	6	BACE
NumHAcceptors	3	BACE
NumHAcceptors	4	BACE
NumHAcceptors	5	BACE
NumHAcceptors	5	BACE
NumHAcceptors	7	BACE
NumHAcceptors	5	BACE
NumHAcceptors	3	BACE
NumHAcceptors	6	BACE
NumHAcceptors	6	BACE
NumHAcceptors	6	BACE
NumHAcceptors	6	BACE
NumHAcceptors	4	BACE
NumHAcceptors	5	BACE
NumHAcceptors	6	BACE
NumHAcceptors	4	BACE
NumHAcceptors	7	BACE
NumHAcceptors	3	BACE
NumHAcceptors	4	BACE
NumHAcceptors	5	BACE
NumHAcceptors	3	BACE
NumHAcceptors	6	BACE
NumHAcceptors	6	BACE
NumHAcceptors	4	BACE
NumHAcceptors	3	BACE
NumHAcceptors	12	BACE
NumHAcceptors	10	BACE
NumHAcceptors	4	BACE
NumHAcceptors	5	BACE
NumHAcceptors	6	BACE
NumHAcceptors	5	BACE
NumHAcceptors	4	BACE
NumHAcceptors	5	BACE
NumHAcceptors	2	BACE
NumHAcceptors	5	BACE
NumHAcceptors	12	BACE
NumHAcceptors	5	BACE
NumHAcceptors	6	BACE
NumHAcceptors	6	BACE
NumHAcceptors	6	BACE
NumHAcceptors	6	BACE
NumHAcceptors	3	BACE
NumHAcceptors	3	BACE
NumHAcceptors	11	BACE
NumHAcceptors	4	BACE
NumHAcceptors	5	BACE
NumHAcceptors	5	BACE
NumHAcceptors	6	BACE
NumHAcceptors	11	BACE
NumHAcceptors	3	BACE
NumHAcceptors	5	BACE
NumHAcceptors	6	BACE
NumHAcceptors	5	BACE
NumHAcceptors	4	BACE
NumHAcceptors	3	BACE
NumHAcceptors	7	BACE
NumHAcceptors	5	BACE
NumHAcceptors	5	BACE
NumHAcceptors	3	BACE
NumHAcceptors	5	BACE
NumHAcceptors	4	BACE
NumHAcceptors	6	BACE
NumHAcceptors	7	BACE
NumHAcceptors	3	BACE
NumHAcceptors	11	BACE
NumHAcceptors	4	BACE
NumHAcceptors	1	BACE
NumHAcceptors	6	BACE
NumHAcceptors	9	BACE
NumHAcceptors	4	BACE
NumHAcceptors	4	BACE
NumHAcceptors	4	BACE
NumHAcceptors	6	BACE
NumHAcceptors	12	BACE
NumHAcceptors	6	BACE
NumHAcceptors	4	BACE
NumHAcceptors	11	BACE
NumHAcceptors	4	BACE
NumHAcceptors	4	BACE
NumHAcceptors	6	BACE
NumHAcceptors	4	BACE
NumHAcceptors	5	BACE
NumHAcceptors	4	BACE
NumHAcceptors	4	BACE
NumHAcceptors	4	BACE
NumHAcceptors	6	BACE
NumHAcceptors	5	BACE
NumHAcceptors	6	BACE
NumHAcceptors	5	BACE
NumHAcceptors	4	BACE
NumHAcceptors	3	BACE
NumHAcceptors	5	BACE
NumHAcceptors	3	BACE
NumHAcceptors	4	BACE
NumHAcceptors	3	BACE
NumHAcceptors	5	BACE
NumHAcceptors	2	BACE
NumHAcceptors	4	BACE
NumHAcceptors	6	BACE
NumHAcceptors	4	BACE
NumHAcceptors	4	BACE
NumHAcceptors	6	BACE
NumHAcceptors	4	BACE
NumHAcceptors	4	BACE
NumHAcceptors	4	BACE
NumHAcceptors	4	BACE
NumHAcceptors	6	BACE
NumHAcceptors	3	BACE
NumHAcceptors	5	BACE
NumHAcceptors	5	BACE
NumHAcceptors	3	BACE
NumHAcceptors	3	BACE
NumHAcceptors	5	BACE
NumHAcceptors	4	BACE
NumHAcceptors	6	BACE
NumHAcceptors	4	BACE
NumHAcceptors	2	BACE
NumHAcceptors	5	BACE
NumHAcceptors	5	BACE
NumHAcceptors	4	BACE
NumHAcceptors	5	BACE
NumHAcceptors	4	BACE
NumHAcceptors	2	BACE
NumHAcceptors	4	BACE
NumHAcceptors	4	BACE
NumHAcceptors	4	BACE
NumHAcceptors	4	BACE
NumHAcceptors	3	BACE
NumHAcceptors	4	BACE
NumHAcceptors	4	BACE
NumHAcceptors	4	BACE
NumHAcceptors	2	BACE
NumHAcceptors	4	BACE
NumHAcceptors	5	BACE
NumHAcceptors	3	BACE
NumHAcceptors	4	BACE
NumHAcceptors	4	BACE
NumHAcceptors	2	BACE
NumHAcceptors	4	BACE
NumHAcceptors	3	BACE
NumHAcceptors	5	BACE
NumHAcceptors	4	BACE
NumHAcceptors	3	BACE
NumHAcceptors	3	BACE
NumHAcceptors	3	BACE
NumHAcceptors	2	BACE
NumHAcceptors	6	BACE
NumHAcceptors	3	BACE
NumHAcceptors	4	BACE
NumHAcceptors	4	BACE
NumHAcceptors	3	BACE
NumHAcceptors	2	BACE
NumHAcceptors	3	BACE
NumHAcceptors	3	BACE
NumHAcceptors	2	BACE
NumHAcceptors	0	BACE
NumHAcceptors	4	BACE
NumHAcceptors	2	BACE
NumHAcceptors	4	BACE
NumHAcceptors	4	BACE
NumHAcceptors	2	BACE
NumHAcceptors	2	BACE
NumHAcceptors	2	BACE
NumHAcceptors	3	BACE
NumHAcceptors	3	BACE
NumHAcceptors	18	BACE
NumHAcceptors	10	BACE
NumHAcceptors	15	BACE
NumHAcceptors	5	BACE
NumHAcceptors	6	BACE
NumHAcceptors	9	BACE
NumHAcceptors	14	BACE
NumHAcceptors	8	BACE
NumHAcceptors	7	BACE
NumHAcceptors	3	BACE
NumHAcceptors	6	BACE
NumHAcceptors	6	BACE
NumHAcceptors	8	BACE
NumHAcceptors	10	BACE
NumHAcceptors	2	BACE
NumHAcceptors	8	BACE
NumHAcceptors	4	BACE
NumHAcceptors	7	BACE
NumHAcceptors	5	BACE
NumHAcceptors	6	BACE
NumHAcceptors	8	BACE
NumHAcceptors	3	BACE
NumHAcceptors	4	BACE
NumHAcceptors	5	BACE
NumHAcceptors	5	BACE
NumHAcceptors	2	BACE
NumHAcceptors	6	BACE
NumHAcceptors	2	BACE
NumHAcceptors	4	BACE
NumHAcceptors	5	BACE
NumHAcceptors	2	BACE
NumHAcceptors	4	BACE
NumHAcceptors	1	BACE
NumHAcceptors	4	BACE
NumHAcceptors	2	BACE
NumHAcceptors	3	BACE
NumHAcceptors	3	BACE
NumHAcceptors	3	BACE
NumHAcceptors	6	BACE
NumHAcceptors	6	BACE
NumHAcceptors	1	BACE
NumHAcceptors	1	BACE
NumHAcceptors	1	BACE
NumHAcceptors	1	BACE
NumHAcceptors	3	BACE
NumHAcceptors	5	BACE
NumHAcceptors	4	BACE
NumHAcceptors	4	BACE
NumHAcceptors	6	BACE
NumHAcceptors	6	BACE
NumHAcceptors	5	BACE
NumHAcceptors	6	BACE
NumHAcceptors	6	BACE
NumHAcceptors	7	BACE
NumHAcceptors	5	BACE
NumHAcceptors	4	BACE
NumHAcceptors	5	BACE
NumHAcceptors	6	BACE
NumHAcceptors	5	BACE
NumHAcceptors	6	BACE
NumHAcceptors	6	BACE
NumHAcceptors	6	BACE
NumHAcceptors	5	BACE
NumHAcceptors	4	BACE
NumHAcceptors	5	BACE
NumHAcceptors	6	BACE
NumHAcceptors	3	BACE
NumHAcceptors	6	BACE
NumHAcceptors	5	BACE
NumHAcceptors	5	BACE
NumHAcceptors	5	BACE
NumHAcceptors	6	BACE
NumHAcceptors	5	BACE
NumHAcceptors	6	BACE
NumHAcceptors	5	BACE
NumHAcceptors	6	BACE
NumHAcceptors	5	BACE
NumHAcceptors	5	BACE
NumHAcceptors	6	BACE
NumHAcceptors	5	BACE
NumHAcceptors	8	BACE
NumHAcceptors	7	BACE
NumHAcceptors	6	BACE
NumHAcceptors	5	BACE
NumHAcceptors	4	BACE
NumHAcceptors	5	BACE
NumHAcceptors	8	BACE
NumHAcceptors	5	BACE
NumHAcceptors	6	BACE
NumHAcceptors	4	BACE
NumHAcceptors	5	BACE
NumHAcceptors	4	BACE
NumHAcceptors	7	BACE
NumHAcceptors	7	BACE
NumHAcceptors	5	BACE
NumHAcceptors	5	BACE
NumHAcceptors	5	BACE
NumHAcceptors	6	BACE
NumHAcceptors	6	BACE
NumHAcceptors	5	BACE
NumHAcceptors	6	BACE
NumHAcceptors	4	BACE
NumHAcceptors	4	BACE
NumHAcceptors	5	BACE
NumHAcceptors	7	BACE
NumHAcceptors	7	BACE
NumHAcceptors	4	BACE
NumHAcceptors	7	BACE
NumHAcceptors	7	BACE
NumHAcceptors	4	BACE
NumHAcceptors	6	BACE
NumHAcceptors	6	BACE
NumHAcceptors	7	BACE
NumHAcceptors	5	BACE
NumHAcceptors	5	BACE
NumHAcceptors	5	BACE
NumHAcceptors	5	BACE
NumHAcceptors	6	BACE
NumHAcceptors	7	BACE
NumHAcceptors	4	BACE
NumHAcceptors	5	BACE
NumHAcceptors	7	BACE
NumHAcceptors	7	BACE
NumHAcceptors	4	BACE
NumHAcceptors	4	BACE
NumHAcceptors	4	BACE
NumHAcceptors	7	BACE
NumHAcceptors	5	BACE
NumHAcceptors	5	BACE
NumHAcceptors	5	BACE
NumHAcceptors	7	BACE
NumHAcceptors	5	BACE
NumHAcceptors	7	BACE
NumHAcceptors	5	BACE
NumHAcceptors	6	BACE
NumHAcceptors	6	BACE
NumHAcceptors	5	BACE
NumHAcceptors	6	BACE
NumHAcceptors	6	BACE
NumHAcceptors	4	BACE
NumHAcceptors	6	BACE
NumHAcceptors	7	BACE
NumHAcceptors	6	BACE
NumHAcceptors	4	BACE
NumHAcceptors	6	BACE
NumHAcceptors	4	BACE
NumHAcceptors	5	BACE
NumHAcceptors	4	BACE
NumHAcceptors	7	BACE
NumHAcceptors	7	BACE
NumHAcceptors	5	BACE
NumHAcceptors	5	BACE
NumHAcceptors	6	BACE
NumHAcceptors	7	BACE
NumHAcceptors	6	BACE
NumHAcceptors	7	BACE
NumHAcceptors	7	BACE
NumHAcceptors	6	BACE
NumHAcceptors	8	BACE
NumHAcceptors	6	BACE
NumHAcceptors	5	BACE
NumHAcceptors	7	BACE
NumHAcceptors	5	BACE
NumHAcceptors	6	BACE
NumHAcceptors	5	BACE
NumHAcceptors	5	BACE
NumHAcceptors	8	BACE
NumHAcceptors	5	BACE
NumHAcceptors	5	BACE
NumHAcceptors	5	BACE
NumHAcceptors	4	BACE
NumHAcceptors	4	BACE
NumHAcceptors	5	BACE
NumHAcceptors	5	BACE
NumHAcceptors	5	BACE
NumHAcceptors	5	BACE
NumHAcceptors	7	BACE
NumHAcceptors	4	BACE
NumHAcceptors	5	BACE
NumHAcceptors	6	BACE
NumHAcceptors	6	BACE
NumHAcceptors	6	BACE
NumHAcceptors	5	BACE
NumHAcceptors	5	BACE
NumHAcceptors	5	BACE
NumHAcceptors	4	BACE
NumHAcceptors	5	BACE
NumHAcceptors	6	BACE
NumHAcceptors	5	BACE
NumHAcceptors	6	BACE
NumHAcceptors	5	BACE
NumHAcceptors	4	BACE
NumHAcceptors	5	BACE
NumHAcceptors	5	BACE
NumHAcceptors	5	BACE
NumHAcceptors	6	BACE
NumHAcceptors	7	BACE
NumHAcceptors	7	BACE
NumHAcceptors	5	BACE
NumHAcceptors	7	BACE
NumHAcceptors	5	BACE
NumHAcceptors	6	BACE
NumHAcceptors	5	BACE
NumHAcceptors	5	BACE
NumHAcceptors	6	BACE
NumHAcceptors	4	BACE
NumHAcceptors	5	BACE
NumHAcceptors	5	BACE
NumHAcceptors	7	BACE
NumHAcceptors	6	BACE
NumHAcceptors	7	BACE
NumHAcceptors	5	BACE
NumHAcceptors	6	BACE
NumHAcceptors	5	BACE
NumHAcceptors	6	BACE
NumHAcceptors	6	BACE
NumHAcceptors	5	BACE
NumHAcceptors	6	BACE
NumHAcceptors	5	BACE
NumHAcceptors	5	BACE
NumHAcceptors	4	BACE
NumHAcceptors	7	BACE
NumHAcceptors	5	BACE
NumHAcceptors	6	BACE
NumHAcceptors	5	BACE
NumHAcceptors	6	BACE
NumHAcceptors	5	BACE
NumHAcceptors	3	BACE
NumHAcceptors	4	BACE
NumHAcceptors	5	BACE
NumHAcceptors	6	BACE
NumHAcceptors	7	BACE
NumHAcceptors	6	BACE
NumHAcceptors	6	BACE
NumHAcceptors	6	BACE
NumHAcceptors	5	BACE
NumHAcceptors	5	BACE
NumHAcceptors	5	BACE
NumHAcceptors	6	BACE
NumHAcceptors	6	BACE
NumHAcceptors	3	BACE
NumHAcceptors	6	BACE
NumHAcceptors	6	BACE
NumHAcceptors	4	BACE
NumHAcceptors	5	BACE
NumHAcceptors	6	BACE
NumHAcceptors	5	BACE
NumHAcceptors	5	BACE
NumHAcceptors	4	BACE
NumHAcceptors	6	BACE
NumHAcceptors	4	BACE
NumHAcceptors	5	BACE
NumHAcceptors	6	BACE
NumHAcceptors	7	BACE
NumHAcceptors	4	BACE
NumHAcceptors	5	BACE
NumHAcceptors	5	BACE
NumHAcceptors	5	BACE
NumHAcceptors	5	BACE
NumHAcceptors	5	BACE
NumHAcceptors	6	BACE
NumHAcceptors	5	BACE
NumHAcceptors	4	BACE
NumHAcceptors	5	BACE
NumHAcceptors	4	BACE
NumHAcceptors	5	BACE
NumHAcceptors	5	BACE
NumHAcceptors	4	BACE
NumHAcceptors	4	BACE
NumHAcceptors	4	BACE
NumHAcceptors	5	BACE
NumHAcceptors	5	BACE
NumHAcceptors	5	BACE
NumHAcceptors	5	BACE
NumHAcceptors	4	BACE
NumHAcceptors	4	BACE
NumHAcceptors	4	BACE
NumHAcceptors	3	BACE
NumHAcceptors	4	BACE
NumHAcceptors	7	BACE
NumHAcceptors	7	BACE
NumHAcceptors	6	BACE
[truncated: 504,461 more rows]
